# Supplementary material for: Molecular Structural Changes in Alfalfa Detected by ATR-FTIR Spectroscopy in Response to Silencing of TT8 and HB12 Genes
Source: Int J Mol Sci. 2018 Mar 31;19(4):1046. doi: 10.3390/ijms19041046 (PMC5979274; doi:10.3390/ijms19041046)
Supplement: Supplementary file 1 [file ijms-19-01046-s001.zip]

Archive with 71 entries (66 files):
- Supplementary materials/Spectra Results/
- Supplementary materials/Spectra Results/H1.xlsm
- Supplementary materials/Spectra Results/T2.xlsm
- Supplementary materials/Spectra Results/W1.xlsm
- Supplementary materials/Spectra Source/
- Supplementary materials/Spectra Source/H1/
- Supplementary materials/Spectra Source/H1/h1a-1.csv
- Supplementary materials/Spectra Source/H1/h1a-1.dx
- Supplementary materials/Spectra Source/H1/h1a-1.jws
- Supplementary materials/Spectra Source/H1/h1a-1-derivative.CSV
- Supplementary materials/Spectra Source/H1/h1b-1.csv
- Supplementary materials/Spectra Source/H1/h1b-1.dx
- Supplementary materials/Spectra Source/H1/h1b-1.jws
- Supplementary materials/Spectra Source/H1/h1b-1-derivative.CSV
- Supplementary materials/Spectra Source/H1/h1c-1.csv
- Supplementary materials/Spectra Source/H1/h1c-1.dx
- Supplementary materials/Spectra Source/H1/h1c-1.jws
- Supplementary materials/Spectra Source/H1/h1c-1-derivative.CSV
- Supplementary materials/Spectra Source/H1/h1d-1.csv
- Supplementary materials/Spectra Source/H1/h1d-1.dx
- Supplementary materials/Spectra Source/H1/h1d-1.jws
- Supplementary materials/Spectra Source/H1/h1d-1-derivative.CSV
- Supplementary materials/Spectra Source/H1/h1e-1.csv
- Supplementary materials/Spectra Source/H1/h1e-1.dx
- Supplementary materials/Spectra Source/H1/h1e-1.jws
- Supplementary materials/Spectra Source/H1/h1e-1-derivative.CSV
- Supplementary materials/Spectra Source/T2/
- Supplementary materials/Spectra Source/T2/t2a-1.csv
- Supplementary materials/Spectra Source/T2/t2a-1.dx
- Supplementary materials/Spectra Source/T2/t2a-1.jws
- Supplementary materials/Spectra Source/T2/t2a-1-derivative.CSV
- Supplementary materials/Spectra Source/T2/t2b-1.csv
- Supplementary materials/Spectra Source/T2/t2b-1.dx
- Supplementary materials/Spectra Source/T2/t2b-1.jws
- Supplementary materials/Spectra Source/T2/t2b-1-derivative.CSV
- Supplementary materials/Spectra Source/T2/t2c-1.csv
- Supplementary materials/Spectra Source/T2/t2c-1.dx
- Supplementary materials/Spectra Source/T2/t2c-1.jws
- Supplementary materials/Spectra Source/T2/t2c-1-derivative.CSV
- Supplementary materials/Spectra Source/T2/t2d-1.csv
- Supplementary materials/Spectra Source/T2/t2d-1.dx
- Supplementary materials/Spectra Source/T2/t2d-1.jws
- Supplementary materials/Spectra Source/T2/t2d-1-derivative.CSV
- Supplementary materials/Spectra Source/T2/t2e-1.csv
- Supplementary materials/Spectra Source/T2/t2e-1.dx
- Supplementary materials/Spectra Source/T2/t2e-1.jws
- Supplementary materials/Spectra Source/T2/t2e-1-derivative.CSV
- Supplementary materials/Spectra Source/W1/
- Supplementary materials/Spectra Source/W1/w1a-1.csv
- Supplementary materials/Spectra Source/W1/w1a-1.dx
- Supplementary materials/Spectra Source/W1/w1a-1.jws
- Supplementary materials/Spectra Source/W1/W1a-1-derivative.CSV
- Supplementary materials/Spectra Source/W1/w1b-1.csv
- Supplementary materials/Spectra Source/W1/w1b-1.dx
- Supplementary materials/Spectra Source/W1/w1b-1.jws
- Supplementary materials/Spectra Source/W1/W1b-1-derivative.CSV
- Supplementary materials/Spectra Source/W1/w1c-1.csv
- Supplementary materials/Spectra Source/W1/w1c-1.dx
- Supplementary materials/Spectra Source/W1/w1c-1.jws
- Supplementary materials/Spectra Source/W1/W1c-1-derivative.CSV
- Supplementary materials/Spectra Source/W1/w1d-1.csv
- Supplementary materials/Spectra Source/W1/w1d-1.dx
- Supplementary materials/Spectra Source/W1/w1d-1.jws
- Supplementary materials/Spectra Source/W1/W1d-1-derivative.CSV
- Supplementary materials/Spectra Source/W1/w1e-1.csv
- Supplementary materials/Spectra Source/W1/w1e-1.dx
- Supplementary materials/Spectra Source/W1/w1e-1.jws
- Supplementary materials/Spectra Source/W1/W1e-1-derivative.CSV
- Supplementary materials/Sup-1 Macro Template.xlsm
- Supplementary materials/Sup-1.1 The explanation of macro template.docx
- Supplementary materials/Sup-2 Small population size results.docx
