# Supplementary material for: Molecular Structural Changes in Alfalfa Detected by ATR-FTIR Spectroscopy in Response to Silencing of TT8 and HB12 Genes
Source: Int J Mol Sci. 2018 Mar 31;19(4):1046. doi: 10.3390/ijms19041046 (PMC5979274; doi:10.3390/ijms19041046)
Supplement: Supplementary file 1 [file ijms-19-01046-s001.zip › Supplementary materials/Spectra Results/H1.xlsm]

## Sheet: Sheet1
699.069	0.753827	699.069	-0.000228226	699.069	0.787264	699.069	-0.00139995	699.069	0.74909	699.069	-0.000629353	699.069	0.738888	699.069	0.000168637	699.069	0.763094	699.069	-0.000572184
700.034	0.751538	700.034	-0.000213823	700.034	0.785947	700.034	-0.00176413	700.034	0.747446	700.034	-0.000763607	700.034	0.734084	700.034	0.000362715	700.034	0.763494	700.034	-0.000886567
700.998	0.748468	700.998	-0.000108117	700.998	0.781915	700.998	-0.00208702	700.998	0.744522	700.998	-0.000834884	700.998	0.729178	700.998	0.000756447	700.998	0.763368	700.998	-0.00139494
701.962	0.74533	701.962	-4.91529e-05	701.962	0.775392	701.962	-0.0014343	701.962	0.740538	701.962	-0.000403198	701.962	0.725001	701.962	0.00128768	701.962	0.76164	701.962	-0.00151519
702.926	0.74242	702.926	-0.000234576	702.926	0.767297	702.926	-0.000433101	702.926	0.736116	702.926	1.35891e-05	702.926	0.72226	702.926	0.00119301	702.926	0.758007	702.926	-0.00087016
703.89	0.739516	703.89	-0.000218807	703.89	0.758911	703.89	0.000278873	703.89	0.73192	703.89	0.000132283	703.89	0.721145	703.89	0.000455443	703.89	0.753091	703.89	-0.000140587
704.855	0.736194	704.855	0.000114358	704.855	0.75138	704.855	0.000609875	704.855	0.728327	704.855	0.000120919	704.855	0.721135	704.855	-0.000309799	704.855	0.748071	704.855	0.000133534
705.819	0.732286	705.819	0.000306668	705.819	0.745329	705.819	0.000801635	705.819	0.725285	705.819	0.000134709	705.819	0.721124	705.819	-0.000554064	705.819	0.74403	705.819	4.62921e-05
706.783	0.72812	706.783	3.14283e-05	706.783	0.740766	706.783	0.000896103	706.783	0.722442	706.783	5.69248e-05	706.783	0.719845	706.783	-0.00045999	706.783	0.741406	706.783	-9.53181e-05
707.747	0.724372	707.747	-0.000349701	707.747	0.737301	707.747	0.000777281	707.747	0.719437	707.747	-3.55284e-05	707.747	0.716442	707.747	-0.000400506	707.747	0.73985	707.747	-0.000148242
708.712	0.721631	708.712	-0.000335587	708.712	0.734506	708.712	0.000541721	708.712	0.716152	708.712	0.000115859	708.712	0.710889	708.712	-0.000217102	708.712	0.738524	708.712	-1.49822e-05
709.676	0.719947	709.676	-1.11181e-05	709.676	0.73217	709.676	0.000423944	709.676	0.712732	709.676	0.000346606	709.676	0.704017	709.676	0.000261528	709.676	0.736599	709.676	0.00029139
710.64	0.71866	710.64	0.000206212	710.64	0.730305	710.64	0.000489594	710.64	0.709371	710.64	0.000284868	710.64	0.697083	710.64	0.000584675	710.64	0.73365	710.64	0.000433125
711.604	0.716644	711.604	0.000248252	711.604	0.728931	711.604	0.000554484	711.604	0.706065	711.604	0.00016429	711.604	0.691131	711.604	0.000530472	711.604	0.729745	711.604	0.00039899
712.568	0.712877	712.568	0.000249761	712.568	0.727847	712.568	0.000560159	712.568	0.702585	712.568	2.78684e-05	712.568	0.686531	712.568	0.000323518	712.568	0.725276	712.568	0.000260002
713.533	0.707059	713.533	0.000227346	713.533	0.726581	713.533	0.000390914	713.533	0.698743	713.533	-0.000108225	713.533	0.683002	713.533	6.9667e-05	713.533	0.720723	713.533	7.98734e-06
714.497	0.6999	714.497	0.000201592	714.497	0.724587	714.497	0.000143606	714.497	0.694726	714.497	-0.000167907	714.497	0.680084	714.497	-0.000124178	714.497	0.716518	714.497	-0.000261863
715.461	0.692865	715.461	0.000141609	715.461	0.721567	715.461	-0.00012783	715.461	0.691156	715.461	-0.000148294	715.461	0.677723	715.461	-0.000201758	715.461	0.713045	715.461	-0.000448141
716.426	0.687493	716.426	2.99892e-05	716.426	0.717666	716.426	-0.000363763	716.426	0.688746	716.426	-8.26858e-05	716.426	0.67646	716.426	-0.000168516	716.426	0.710658	716.426	-0.000496344
717.39	0.684678	717.39	-0.000114023	717.39	0.713434	717.39	-0.000518519	717.39	0.687739	717.39	-1.76402e-05	717.39	0.677064	717.39	-8.35631e-05	717.39	0.709574	717.39	-0.000421088
718.354	0.684273	718.354	-0.000241239	718.354	0.70957	718.354	-0.000575431	718.354	0.687548	718.354	1.16988e-05	718.354	0.6798	718.354	-2.64726e-05	718.354	0.709629	718.354	-0.000287777
719.318	0.685206	719.318	-0.000302041	719.318	0.706602	719.318	-0.000548533	719.318	0.686909	719.318	-3.31873e-06	719.318	0.683839	719.318	-5.43883e-05	719.318	0.710048	719.318	-0.000167889
720.282	0.68603	720.282	-0.000276616	720.282	0.70465	720.282	-0.00046941	720.282	0.684547	720.282	-4.59417e-05	720.282	0.687255	720.282	-0.000171951	720.282	0.709505	720.282	-9.90652e-05
721.247	0.685623	721.247	-0.000186783	721.247	0.703341	721.247	-0.000368329	721.247	0.679966	721.247	-8.99003e-05	721.247	0.687811	721.247	-0.000331457	721.247	0.706622	721.247	-7.49736e-05
722.211	0.683594	722.211	-8.46775e-05	722.211	0.701927	722.211	-0.000263282	722.211	0.673778	722.211	-0.00011986	722.211	0.684092	722.211	-0.000463317	722.211	0.700707	722.211	-6.66205e-05
723.175	0.680165	723.175	-2.6697e-05	723.175	0.699518	723.175	-0.000163426	723.175	0.667301	723.175	-0.000141947	723.175	0.676244	723.175	-0.000517697	723.175	0.692231	723.175	-5.41234e-05
724.139	0.675727	724.139	-4.62368e-05	724.139	0.695375	724.139	-7.99338e-05	724.139	0.661764	724.139	-0.000175273	724.139	0.665842	724.139	-0.000490128	724.139	0.68267	724.139	-4.26421e-05
725.104	0.670497	725.104	-0.000137403	725.104	0.68919	725.104	-2.95748e-05	725.104	0.657707	725.104	-0.000229445	725.104	0.655111	725.104	-0.000414006	725.104	0.673826	725.104	-5.11356e-05
726.068	0.664505	726.068	-0.000256916	726.068	0.681281	726.068	-2.31078e-05	726.068	0.654879	726.068	-0.000285919	726.068	0.646016	726.068	-0.000326618	726.068	0.667022	726.068	-8.52936e-05
727.032	0.657826	727.032	-0.000343196	727.032	0.672593	727.032	-4.77099e-05	727.032	0.652553	727.032	-0.000300541	727.032	0.639612	727.032	-0.00023569	727.032	0.66258	727.032	-0.000119058
727.996	0.650785	727.996	-0.000343539	727.996	0.664393	727.996	-6.2749e-05	727.996	0.649971	727.996	-0.000229143	727.996	0.635826	727.996	-0.000113295	727.996	0.659837	727.996	-0.000102843
728.961	0.64394	728.961	-0.000237632	728.961	0.657736	728.961	-1.95448e-05	728.961	0.646678	728.961	-5.9998e-05	728.961	0.633683	728.961	7.70358e-05	728.961	0.657659	728.961	3.91454e-06
729.925	0.637859	729.925	-4.78776e-05	729.925	0.653007	729.925	0.000104936	729.925	0.642608	729.925	0.000169897	729.925	0.631878	729.925	0.000339152	729.925	0.655156	729.925	0.000197589
730.889	0.632885	730.889	0.000169477	730.889	0.649821	730.889	0.000285791	730.889	0.637994	730.889	0.000388778	730.889	0.629411	730.889	0.000620392	730.889	0.652117	730.889	0.000419122
731.853	0.629052	731.853	0.000350985	731.853	0.647353	731.853	0.000459771	731.853	0.633177	731.853	0.000528316	731.853	0.626002	731.853	0.000827535	731.853	0.648935	731.853	0.000579398
732.817	0.62614	732.817	0.000456272	732.817	0.644845	732.817	0.000563467	732.817	0.628452	732.817	0.00056014	732.817	0.622096	732.817	0.000877354	732.817	0.646102	732.817	0.000608628
733.782	0.623798	733.782	0.000481466	733.782	0.641947	733.782	0.000572291	733.782	0.623959	733.782	0.000503627	733.782	0.618478	733.782	0.00074713	733.782	0.643701	733.782	0.000497374
734.746	0.621614	734.746	0.000447844	734.746	0.638708	734.746	0.000509622	734.746	0.619684	734.746	0.000402149	734.746	0.615748	734.746	0.000488352	734.746	0.641262	734.746	0.00030113
735.71	0.619178	735.71	0.000379109	735.71	0.635358	735.71	0.000419909	735.71	0.615558	735.71	0.00029136	735.71	0.613968	735.71	0.000197543	735.71	0.638106	735.71	0.000107709
736.674	0.616181	736.674	0.000287919	736.674	0.632121	736.674	0.000330669	736.674	0.611637	736.674	0.000184368	736.674	0.612707	736.674	-3.06725e-05	736.674	0.633889	736.674	-8.45264e-06
737.639	0.612564	737.639	0.000180006	737.639	0.629223	737.639	0.00023717	737.639	0.608233	737.639	7.89853e-05	737.639	0.611391	737.639	-0.000140084	737.639	0.628974	737.639	-1.8739e-05
738.603	0.60862	738.603	6.72743e-05	738.603	0.626957	738.603	0.000121329	738.603	0.605886	738.603	-2.48285e-05	738.603	0.609719	738.603	-0.000126921	738.603	0.624312	738.603	5.31257e-05
739.567	0.604906	739.567	-2.5428e-05	739.567	0.625601	739.567	-1.5839e-05	739.567	0.60511	739.567	-0.000112877	739.567	0.607833	739.567	-3.2457e-05	739.567	0.620932	739.567	0.000149569
740.531	0.60196	740.531	-6.84451e-05	740.531	0.625127	740.531	-0.000140608	740.531	0.606043	740.531	-0.0001593	740.531	0.606159	740.531	7.93804e-05	740.531	0.619364	740.531	0.000211846
741.495	0.599974	741.495	-4.49935e-05	741.495	0.624976	741.495	-0.000205871	741.495	0.608198	741.495	-0.000142223	741.495	0.605036	741.495	0.000149695	741.495	0.619368	741.495	0.000209838
742.46	0.598652	742.46	3.58532e-05	742.46	0.624207	742.46	-0.000187797	742.46	0.610517	742.46	-6.15521e-05	742.46	0.604436	742.46	0.000146362	742.46	0.620108	742.46	0.00015318
743.424	0.59738	743.424	0.00014137	743.424	0.622067	743.424	-0.000109132	743.424	0.611722	743.424	5.37315e-05	743.424	0.603951	743.424	7.17332e-05	743.424	0.620616	743.424	7.8615e-05
744.388	0.595587	744.388	0.00023081	744.388	0.618594	744.388	-2.87755e-05	744.388	0.610804	744.388	0.000154804	744.388	0.603039	744.388	-4.47947e-05	744.388	0.620239	744.388	2.28777e-05
745.352	0.593048	745.352	0.000273012	745.352	0.614701	745.352	-3.32108e-06	745.352	0.607391	745.352	0.000194582	745.352	0.601346	745.352	-0.000163566	745.352	0.618834	745.352	-1.2138e-06
746.317	0.589948	746.317	0.000255307	746.317	0.611568	746.317	-4.79344e-05	746.317	0.601823	746.317	0.000150516	746.317	0.598889	746.317	-0.000251453	746.317	0.616679	746.317	-1.02089e-05
747.281	0.586693	747.281	0.000182279	747.281	0.609736	747.281	-0.000124736	747.281	0.594978	747.281	3.71499e-05	747.281	0.596026	747.281	-0.000290853	747.281	0.614244	747.281	-3.39007e-05
748.245	0.583683	748.245	7.08692e-05	748.245	0.608626	748.245	-0.000166786	748.245	0.58797	748.245	-9.77657e-05	748.245	0.593251	748.245	-0.000279115	748.245	0.611954	748.245	-8.92551e-05
749.209	0.581188	749.209	-5.21809e-05	749.209	0.606943	749.209	-0.000121464	749.209	0.581888	749.209	-0.000192274	749.209	0.590967	749.209	-0.000222947	749.209	0.610028	749.209	-0.000163518
750.174	0.579365	750.174	-0.000152217	750.174	0.603688	750.174	1.3975e-05	750.174	0.577617	750.174	-0.000196559	750.174	0.58932	750.174	-0.000134018	750.174	0.608408	750.174	-0.000219836
751.138	0.578293	751.138	-0.000194817	751.138	0.599007	751.138	0.00018549	751.138	0.575688	751.138	-9.58119e-05	751.138	0.588152	751.138	-2.84083e-05	751.138	0.606786	751.138	-0.000222566
752.102	0.577925	752.102	-0.000162532	752.102	0.594155	752.102	0.000307801	752.102	0.576133	752.102	8.03447e-05	752.102	0.587049	752.102	7.24852e-05	752.102	0.604757	752.102	-0.000164529
753.066	0.577986	753.066	-7.12639e-05	753.066	0.590589	753.066	0.000308966	753.066	0.57839	753.066	0.000267053	753.066	0.585479	753.066	0.000144065	753.066	0.60205	753.066	-7.5905e-05
754.031	0.577951	754.031	2.9001e-05	754.031	0.588897	754.031	0.000171198	754.031	0.58136	754.031	0.00038943	754.031	0.582986	754.031	0.000165691	754.031	0.598743	754.031	-7.0904e-06
754.995	0.577201	754.995	7.69488e-05	754.995	0.588404	754.995	-5.37724e-05	754.995	0.58371	754.995	0.000393548	754.995	0.579398	754.995	0.000130051	754.995	0.595287	754.995	3.18954e-06
755.959	0.575302	755.959	3.61746e-05	755.959	0.587763	755.959	-0.000265484	755.959	0.58433	755.959	0.000269121	755.959	0.574969	755.959	4.89178e-05	755.959	0.592279	755.959	-4.75999e-05
756.923	0.572213	756.923	-7.86947e-05	756.923	0.586028	756.923	-0.000364411	756.923	0.582768	756.923	5.30079e-05	756.923	0.57037	756.923	-4.89833e-05	756.923	0.590103	756.923	-0.000125261
757.888	0.568282	757.888	-0.000206358	757.888	0.583364	757.888	-0.000305508	757.888	0.579371	757.888	-0.000187809	757.888	0.566473	757.888	-0.000127763	757.888	0.588666	757.888	-0.000181596
758.852	0.56405	758.852	-0.000273983	758.852	0.580824	758.852	-0.000124401	758.852	0.575076	758.852	-0.000384412	758.852	0.563995	758.852	-0.000157396	758.852	0.587445	758.852	-0.000184102
759.816	0.560019	759.816	-0.000241162	759.816	0.579388	759.816	8.2002e-05	759.816	0.57094	759.816	-0.000490584	759.816	0.563164	759.816	-0.000124509	759.816	0.585814	759.816	-0.000133174
760.78	0.556536	760.78	-0.000123847	760.78	0.579068	760.78	0.000211169	760.78	0.567688	760.78	-0.000492801	760.78	0.563563	760.78	-3.71767e-05	760.78	0.583423	760.78	-5.77687e-05
761.744	0.553798	761.744	1.67463e-05	761.744	0.578756	761.744	0.000213003	761.744	0.565466	761.744	-0.000404767	761.744	0.564275	761.744	7.73347e-05	761.744	0.580342	761.744	4.51306e-06
762.709	0.551843	762.709	0.000111576	762.709	0.576929	762.709	0.000113329	762.709	0.5639	762.709	-0.000254866	762.709	0.564253	762.709	0.000180811	762.709	0.576891	762.709	2.86501e-05
763.673	0.550479	763.673	0.000122563	763.673	0.572688	763.673	-1.10929e-05	763.673	0.562337	763.673	-7.64062e-05	763.673	0.562761	763.673	0.000236114	763.673	0.57332	763.673	1.27914e-05
764.637	0.549219	764.637	5.94363e-05	764.637	0.566368	764.637	-8.64706e-05	764.637	0.560171	764.637	9.56992e-05	764.637	0.559652	764.637	0.000219944	764.637	0.569633	764.637	-2.47015e-05
765.601	0.547396	765.601	-3.24041e-05	765.601	0.559367	765.601	-8.64346e-05	765.601	0.557088	765.601	0.000226263	765.601	0.555369	765.601	0.000132355	765.601	0.565693	765.601	-5.6873e-05
766.566	0.544513	766.566	-0.000101635	766.566	0.553395	766.566	-3.82953e-05	766.566	0.553196	766.566	0.000285817	766.566	0.550705	766.566	-9.0821e-07	766.566	0.561502	766.566	-6.12681e-05
767.53	0.540642	767.53	-0.000118848	767.53	0.549667	767.53	8.26397e-06	767.53	0.548996	767.53	0.00026226	767.53	0.546471	767.53	-0.000135515	767.53	0.557367	767.53	-2.91428e-05
768.494	0.536544	768.494	-8.75945e-05	768.494	0.548482	768.494	2.25901e-05	768.494	0.545189	768.494	0.000170698	768.494	0.543233	768.494	-0.000223858	768.494	0.55378	768.494	3.15717e-05
769.458	0.533282	769.458	-3.5542e-05	769.458	0.549274	769.458	1.23527e-05	769.458	0.54238	769.458	5.14432e-05	769.458	0.541192	769.458	-0.000233381	769.458	0.551073	769.458	9.99441e-05
770.423	0.531514	770.423	6.04631e-06	770.423	0.550941	770.423	8.7995e-06	770.423	0.540788	770.423	-4.66528e-05	770.423	0.540198	770.423	-0.00016041	770.423	0.549143	770.423	0.000151308
771.387	0.53093	771.387	2.10495e-05	771.387	0.55224	771.387	3.41652e-05	771.387	0.540133	771.387	-8.93539e-05	771.387	0.539843	771.387	-3.29201e-05	771.387	0.547483	771.387	0.000168697
772.351	0.530304	772.351	1.46333e-05	772.351	0.552132	772.351	7.99295e-05	772.351	0.53977	772.351	-7.28695e-05	772.351	0.539585	772.351	9.97588e-05	772.351	0.54552	772.351	0.000150484
773.315	0.528185	773.315	4.25734e-06	773.315	0.550071	773.315	0.000112492	773.315	0.539013	773.315	-2.3159e-05	773.315	0.538882	773.315	0.000186105	773.315	0.542984	773.315	0.00010903
774.279	0.523828	774.279	2.74469e-06	774.279	0.546183	774.279	9.89058e-05	774.279	0.537456	774.279	1.96974e-05	774.279	0.537339	774.279	0.000191806	774.279	0.540033	774.279	6.07714e-05
775.244	0.517729	775.244	6.27133e-06	775.244	0.541248	775.244	3.04101e-05	775.244	0.535094	775.244	2.18835e-05	775.244	0.534828	775.244	0.000110797	775.244	0.537061	775.244	1.49098e-05
776.208	0.511389	776.208	-2.60521e-06	776.208	0.53637	776.208	-7.32838e-05	776.208	0.532206	776.208	-2.99198e-05	776.208	0.53153	776.208	-3.55493e-05	776.208	0.534372	776.208	-3.01237e-05
777.172	0.506463	777.172	-3.73644e-05	777.172	0.532456	777.172	-0.000177547	777.172	0.529106	777.172	-0.000125296	777.172	0.52786	777.172	-0.00020801	777.172	0.53198	777.172	-7.91444e-05
778.136	0.503847	778.136	-8.81997e-05	778.136	0.529765	778.136	-0.000249506	778.136	0.525964	778.136	-0.000236061	778.136	0.524295	778.136	-0.000361703	778.136	0.529672	778.136	-0.000128243
779.101	0.503251	779.101	-0.000118314	779.101	0.527826	779.101	-0.000266317	779.101	0.522794	779.101	-0.000327036	779.101	0.521185	779.101	-0.000456874	779.101	0.527226	779.101	-0.000160207
780.065	0.503494	780.065	-8.40288e-05	780.065	0.525799	780.065	-0.000216653	780.065	0.519563	780.065	-0.000368017	780.065	0.518621	780.065	-0.000468244	780.065	0.52457	780.065	-0.000154069
781.029	0.503224	781.029	3.15756e-05	781.029	0.523057	781.029	-0.000104297	781.029	0.516297	781.029	-0.000344255	781.029	0.51643	781.029	-0.000393522	781.029	0.521768	781.029	-0.000103165
781.993	0.501599	781.993	0.000195712	781.993	0.519597	781.993	4.38763e-05	781.993	0.513066	781.993	-0.000262113	781.993	0.514265	781.993	-0.000258227	781.993	0.518879	781.993	-2.69919e-05
782.958	0.498539	782.958	0.000334185	782.958	0.516019	782.958	0.000175519	782.958	0.509888	782.958	-0.000146492	782.958	0.511756	782.958	-0.000110734	782.958	0.515865	782.958	3.53185e-05
783.922	0.494518	783.922	0.000370617	783.922	0.5131	783.922	0.00022887	783.922	0.506661	783.922	-2.98532e-05	783.922	0.508624	783.922	-4.34691e-06	783.922	0.512639	783.922	4.83546e-05
784.886	0.490157	784.886	0.000273007	784.886	0.511248	784.886	0.000166571	784.886	0.503198	784.886	6.19062e-05	784.886	0.504734	784.886	2.77009e-05	784.886	0.50919	784.886	5.04296e-06
785.85	0.485933	785.85	7.66116e-05	785.85	0.510203	785.85	6.85482e-06	785.85	0.499342	785.85	0.000118698	785.85	0.500091	785.85	-9.6867e-06	785.85	0.505641	785.85	-6.54297e-05
786.814	0.482129	786.814	-0.000133005	786.814	0.509147	786.814	-0.00017493	786.814	0.495081	786.814	0.000145763	786.814	0.494811	786.814	-7.53789e-05	786.814	0.502184	786.814	-0.00011313
787.779	0.478941	787.779	-0.000266219	787.779	0.507158	787.779	-0.000284342	787.779	0.49056	787.779	0.000155586	787.779	0.489116	787.779	-0.000114901	787.779	0.498941	787.779	-9.66071e-05
788.743	0.476565	788.743	-0.0002753	788.743	0.503734	788.743	-0.000264668	788.743	0.486012	788.743	0.00015947	788.743	0.483351	788.743	-9.06102e-05	788.743	0.495913	788.743	-6.75449e-06
789.707	0.475122	789.707	-0.000172598	789.707	0.499104	789.707	-0.000133189	789.707	0.481668	789.707	0.000164705	789.707	0.477969	789.707	9.9806e-08	789.707	0.493045	789.707	0.000129323
790.671	0.474506	790.671	-1.40398e-05	790.671	0.494121	790.671	3.09423e-05	790.671	0.477718	790.671	0.000176823	790.671	0.473424	790.671	0.000128836	790.671	0.490339	790.671	0.000264772
791.636	0.474283	791.636	0.000136393	791.636	0.489796	791.636	0.000140327	791.636	0.474301	791.636	0.000201137	791.636	0.469968	791.636	0.000256371	791.636	0.487856	791.636	0.000357277
792.6	0.473784	792.6	0.000236755	792.6	0.486711	792.6	0.000156675	792.6	0.47152	792.6	0.000239124	792.6	0.467459	792.6	0.00035286	792.6	0.485604	792.6	0.000386292
793.564	0.472379	793.564	0.000276033	793.564	0.484655	793.564	0.00011138	793.564	0.4694	793.564	0.000282188	793.564	0.465347	793.564	0.000405566	793.564	0.483408	793.564	0.000356068
794.528	0.469777	794.528	0.000263544	794.528	0.482751	794.528	7.66975e-05	794.528	0.467854	794.528	0.00031051	794.528	0.462919	794.528	0.000414157	794.528	0.480955	794.528	0.00028721
795.493	0.466165	795.493	0.000212842	795.493	0.48003	795.493	0.000110888	795.493	0.466667	795.493	0.000301951	795.493	0.459718	795.493	0.000383189	795.493	0.478047	795.493	0.000204461
796.457	0.462097	796.457	0.00013366	796.457	0.476119	796.457	0.000217075	796.457	0.465556	796.457	0.000246868	796.457	0.455863	796.457	0.000320299	796.457	0.474881	796.457	0.000127259
797.421	0.458222	797.421	3.52257e-05	797.421	0.471572	797.421	0.000342558	797.421	0.46427	797.421	0.000157599	797.421	0.452035	797.421	0.000239455	797.421	0.4721	797.421	6.57077e-05
798.385	0.455017	798.385	-6.59591e-05	798.385	0.467585	798.385	0.00041513	798.385	0.462691	798.385	6.37373e-05	798.385	0.449086	798.385	0.000161816	798.385	0.470493	798.385	2.13581e-05
799.35	0.452668	799.35	-0.000143786	799.35	0.465236	799.35	0.000388899	799.35	0.460871	799.35	-5.0635e-06	799.35	0.447511	799.35	0.000108779	799.35	0.47049	799.35	-9.10184e-06
800.314	0.451142	800.314	-0.00017057	800.314	0.464782	800.314	0.000269728	800.314	0.459002	800.314	-3.67793e-05	800.314	0.447148	800.314	9.02359e-05	800.314	0.471805	800.314	-2.96002e-05
801.278	0.450312	801.278	-0.000131956	801.278	0.465491	801.278	0.000107606	801.278	0.457317	801.278	-4.23296e-05	801.278	0.447299	801.278	9.72875e-05	801.278	0.473496	801.278	-4.24857e-05
802.242	0.450038	802.242	-3.91775e-05	802.242	0.466135	802.242	-3.47643e-05	802.242	0.455964	802.242	-4.49162e-05	802.242	0.447163	802.242	0.000106158	802.242	0.474433	802.242	-4.9728e-05
803.207	0.450121	803.207	7.09177e-05	803.207	0.465787	803.207	-0.000115568	803.207	0.454916	803.207	-6.17961e-05	803.207	0.446263	803.207	9.17198e-05	803.207	0.473868	803.207	-5.5951e-05
804.171	0.450233	804.171	0.000151144	804.171	0.464338	804.171	-0.000130587	804.171	0.453931	804.171	-9.20609e-05	804.171	0.444583	804.171	4.21924e-05	804.171	0.471753	804.171	-6.92717e-05
805.135	0.449917	805.135	0.000167733	805.135	0.462414	805.135	-0.000106507	805.135	0.452646	805.135	-0.00011863	805.135	0.442403	805.135	-3.35356e-05	805.135	0.468631	805.135	-9.67643e-05
806.099	0.448715	806.099	0.000118766	806.099	0.460794	806.099	-7.80868e-05	806.099	0.450754	806.099	-0.000121824	806.099	0.440038	806.099	-0.000109159	806.099	0.465243	806.099	-0.000136268
807.063	0.446376	807.063	3.48998e-05	807.063	0.459808	807.063	-6.47708e-05	807.063	0.448207	807.063	-9.41847e-05	807.063	0.437714	807.063	-0.000152568	807.063	0.462125	807.063	-0.000171462
808.028	0.442998	808.028	-3.93698e-05	808.028	0.459135	808.028	-6.1322e-05	808.028	0.445299	808.028	-4.64339e-05	808.028	0.435616	808.028	-0.000140645	808.028	0.459456	808.028	-0.000176949
808.992	0.439031	808.992	-7.22211e-05	808.992	0.458092	808.992	-4.75323e-05	808.992	0.442544	808.992	-1.21588e-06	808.992	0.433947	808.992	-7.14277e-05	808.992	0.457157	808.992	-0.000133021
809.956	0.43512	809.956	-6.09921e-05	809.956	0.456131	809.956	-9.25022e-06	809.956	0.440393	809.956	2.06727e-05	809.956	0.432851	809.956	3.18278e-05	809.956	0.4551	809.956	-4.0966e-05
810.92	0.431884	810.92	-2.76851e-05	810.92	0.453173	810.92	4.54172e-05	810.92	0.438949	810.92	1.28852e-05	810.92	0.432222	810.92	0.000128403	810.92	0.453229	810.92	7.30536e-05
811.885	0.42971	811.885	1.90335e-06	811.885	0.449589	811.885	8.80181e-05	811.885	0.43789	811.885	-1.21715e-05	811.885	0.431595	811.885	0.000178493	811.885	0.451537	811.885	0.000170406
812.849	0.428641	812.849	1.83896e-05	812.849	0.445933	812.849	8.97622e-05	812.849	0.43665	812.849	-2.95644e-05	812.849	0.430317	812.849	0.000163842	812.849	0.449983	812.849	0.000221228
813.813	0.428371	813.813	3.25806e-05	813.813	0.442688	813.813	4.50886e-05	813.813	0.434777	813.813	-1.53204e-05	813.813	0.427962	813.813	9.81252e-05	813.813	0.448461	813.813	0.000219778
814.777	0.428379	814.777	6.12883e-05	814.777	0.440184	814.777	-1.95866e-05	814.777	0.432221	814.777	3.98775e-05	814.777	0.424703	814.777	1.89905e-05	814.777	0.446891	814.777	0.000183587
815.741	0.428145	815.741	0.000108794	815.741	0.438642	815.741	-5.97384e-05	815.741	0.429377	815.741	0.000124379	815.741	0.421349	815.741	-3.4194e-05	815.741	0.445334	815.741	0.000138664
816.706	0.427384	816.706	0.000160532	816.706	0.438202	816.706	-4.03193e-05	816.706	0.42684	816.706	0.000210977	816.706	0.418956	816.706	-4.21218e-05	816.706	0.444013	816.706	0.00010317
817.67	0.426155	817.67	0.000193995	817.67	0.438819	817.67	4.19732e-05	817.67	0.425051	817.67	0.000271772	817.67	0.418233	817.67	-1.2013e-05	817.67	0.443179	817.67	8.13158e-05
818.634	0.424766	818.634	0.000196441	818.634	0.440117	818.634	0.000156446	818.634	0.424045	818.634	0.000293717	818.634	0.419109	818.634	3.4296e-05	818.634	0.442889	818.634	6.91041e-05
819.598	0.42352	819.598	0.000173672	819.598	0.441367	819.598	0.000256117	819.598	0.423461	819.598	0.000284469	819.598	0.420746	819.598	7.93204e-05	819.598	0.44288	819.598	6.36978e-05
820.563	0.422465	820.563	0.000143204	820.563	0.441702	820.563	0.000302429	820.563	0.422787	820.563	0.000264072	820.563	0.421962	820.563	0.000119819	820.563	0.442655	820.563	6.68268e-05
821.527	0.421366	821.527	0.000119287	821.527	0.440509	821.527	0.000281778	821.527	0.421683	821.527	0.00024816	821.527	0.42182	821.527	0.000160486	821.527	0.441768	821.527	8.00119e-05
822.491	0.419917	822.491	0.000103358	822.491	0.437776	822.491	0.000206998	822.491	0.420192	822.491	0.000235195	822.491	0.420041	822.491	0.000199247	822.491	0.44013	822.491	9.81075e-05
823.455	0.418049	823.455	8.68656e-05	823.455	0.434145	823.455	0.000107514	823.455	0.418721	823.455	0.00020796	823.455	0.417073	823.455	0.00021956	823.455	0.438102	823.455	0.000109255
824.42	0.416082	824.42	6.14612e-05	824.42	0.430637	824.42	1.64756e-05	824.42	0.41783	824.42	0.000148794	824.42	0.413819	824.42	0.000198693	824.42	0.436304	824.42	0.000102687
825.384	0.414576	825.384	2.60741e-05	825.384	0.428186	825.384	-3.94603e-05	825.384	0.417939	825.384	5.69728e-05	825.384	0.411217	825.384	0.000126386	825.384	0.435241	825.384	7.76883e-05
826.348	0.413996	826.348	-1.43215e-05	826.348	0.427246	826.348	-4.67957e-05	826.348	0.419107	826.348	-4.58705e-05	826.348	0.409863	826.348	1.85333e-05	826.348	0.435007	826.348	4.51449e-05
827.312	0.414437	827.312	-5.42415e-05	827.312	0.427697	827.312	-8.96397e-06	827.312	0.420982	827.312	-0.000127538	827.312	0.409828	827.312	-8.6403e-05	827.312	0.435271	827.312	1.94347e-05
828.277	0.415601	828.277	-9.02333e-05	828.277	0.429022	828.277	5.38299e-05	828.277	0.422945	828.277	-0.000166058	828.277	0.410719	828.277	-0.000147519	828.277	0.435543	828.277	6.99463e-06
829.241	0.417007	829.241	-0.000118467	829.241	0.43062	829.241	0.000110779	829.241	0.424366	829.241	-0.000164019	829.241	0.411909	829.241	-0.000145141	829.241	0.435517	829.241	9.40949e-07
830.205	0.418218	830.205	-0.000132579	830.205	0.432031	830.205	0.00013215	830.205	0.424837	830.205	-0.000145965	830.205	0.412833	830.205	-9.28085e-05	830.205	0.435228	830.205	-1.3857e-05
831.169	0.418933	831.169	-0.000127207	831.169	0.432987	831.169	0.000101687	831.169	0.424284	831.169	-0.000141284	831.169	0.413206	831.169	-3.03404e-05	831.169	0.434928	831.169	-4.92745e-05
832.134	0.418917	832.134	-0.00010549	832.134	0.433357	832.134	2.30804e-05	832.134	0.4229	832.134	-0.000165566	832.134	0.413058	832.134	-2.51084e-06	832.134	0.434803	832.134	-0.000104719
833.098	0.417956	833.098	-8.22594e-05	833.098	0.433096	833.098	-8.32492e-05	833.098	0.420992	833.098	-0.000213264	833.098	0.412609	833.098	-3.55023e-05	833.098	0.434783	833.098	-0.000166546
834.062	0.415935	834.062	-7.67153e-05	834.062	0.432276	834.062	-0.000191067	834.062	0.418826	834.062	-0.000264442	834.062	0.412042	834.062	-0.000123391	834.062	0.43459	834.062	-0.000215783
835.026	0.412994	835.026	-9.8276e-05	835.026	0.431115	835.026	-0.000280413	835.026	0.41658	835.026	-0.000297709	835.026	0.411347	835.026	-0.000230872	835.026	0.433959	835.026	-0.000238549
835.99	0.4096	835.99	-0.000137215	835.99	0.429917	835.99	-0.000343862	835.99	0.414377	835.99	-0.000299062	835.99	0.410303	835.99	-0.000310196	835.99	0.432847	835.99	-0.000232775
836.955	0.40638	836.955	-0.000169137	836.955	0.428892	836.955	-0.000383955	836.955	0.412336	836.955	-0.000262671	836.955	0.408629	836.955	-0.000323802	836.955	0.431411	836.955	-0.000207953
837.919	0.403822	837.919	-0.00017086	837.919	0.427975	837.919	-0.000404522	837.919	0.410554	837.919	-0.000187902	837.919	0.406201	837.919	-0.000261563	837.919	0.42982	837.919	-0.000178878
838.883	0.40205	838.883	-0.000135218	838.883	0.426813	838.883	-0.00040252	838.883	0.409043	838.883	-7.90493e-05	838.883	0.403181	838.883	-0.000144149	838.883	0.428059	838.883	-0.000157146
839.847	0.400857	839.847	-7.3435e-05	839.847	0.424984	839.847	-0.00036686	839.847	0.407686	839.847	5.10568e-05	839.847	0.399991	839.847	-1.11939e-05	839.847	0.425944	839.847	-0.000144725
840.812	0.399948	840.812	-4.85349e-06	840.812	0.422318	840.812	-0.000286246	840.812	0.406288	840.812	0.000178775	840.812	0.397122	840.812	9.86679e-05	840.812	0.423332	840.812	-0.000133044
841.776	0.39917	841.776	5.56818e-05	841.776	0.419085	841.776	-0.000161652	841.776	0.404693	841.776	0.000274505	841.776	0.394889	841.776	0.000164286	841.776	0.420346	841.776	-0.000108678
842.74	0.398535	842.74	0.000102182	842.74	0.415863	842.74	-1.44884e-05	842.74	0.402892	842.74	0.000314314	842.74	0.393295	842.74	0.000186324	842.74	0.417401	842.74	-6.29786e-05
843.704	0.398039	843.704	0.000132285	843.704	0.413179	843.704	0.000117567	843.704	0.400996	843.704	0.000291132	843.704	0.39207	843.704	0.000179003	843.704	0.414959	843.704	1.46928e-07
844.668	0.397482	844.668	0.000140353	844.668	0.41114	844.668	0.000197569	844.668	0.399128	844.668	0.000217432	844.668	0.390882	844.668	0.000156816	844.668	0.413219	844.668	6.41504e-05
845.633	0.396495	845.633	0.000117481	845.633	0.40935	845.633	0.000209715	845.633	0.39732	845.633	0.000117654	845.633	0.389566	845.633	0.000125686	845.633	0.411963	845.633	0.000108812
846.597	0.394773	846.597	5.91099e-05	846.597	0.40717	846.597	0.000169108	846.597	0.395544	846.597	1.63711e-05	846.597	0.38822	846.597	8.32133e-05	846.597	0.410715	846.597	0.000122773
847.561	0.392315	847.561	-2.69856e-05	847.561	0.40416	847.561	0.00011267	847.561	0.393856	847.561	-6.95956e-05	847.561	0.387114	847.561	2.56168e-05	847.561	0.409064	847.561	0.00011053
848.525	0.389468	848.525	-0.000120113	848.525	0.400421	848.525	7.61551e-05	848.525	0.392503	848.525	-0.000131639	848.525	0.386464	848.525	-4.49557e-05	848.525	0.406923	848.525	8.80835e-05
849.49	0.386723	849.49	-0.000194509	849.49	0.396605	849.49	7.30234e-05	849.49	0.391848	849.49	-0.00016554	849.49	0.38625	849.49	-0.000117956	849.49	0.404541	849.49	7.01087e-05
850.454	0.384433	850.454	-0.000229841	850.454	0.393605	850.454	9.0125e-05	850.454	0.392099	850.454	-0.000168856	850.454	0.386198	850.454	-0.000177882	850.454	0.402293	850.454	5.88599e-05
851.418	0.382671	851.418	-0.000217692	851.418	0.392089	851.418	0.000102633	851.418	0.393051	851.418	-0.000141932	851.418	0.385909	851.418	-0.000211018	851.418	0.40043	851.418	4.41897e-05
852.382	0.381306	852.382	-0.000162105	852.382	0.392155	852.382	9.59283e-05	852.382	0.394042	852.382	-9.03857e-05	852.382	0.385053	852.382	-0.000211389	852.382	0.398978	852.382	1.51385e-05
853.347	0.380176	853.347	-7.68598e-05	853.347	0.393249	853.347	7.71005e-05	853.347	0.394238	853.347	-2.54361e-05	853.347	0.383481	853.347	-0.00018259	853.347	0.3978	853.347	-2.65371e-05
854.311	0.37918	854.311	1.77637e-05	854.311	0.394393	854.311	6.74951e-05	854.311	0.393054	854.311	3.89508e-05	854.311	0.381215	854.311	-0.000134437	854.311	0.396713	854.311	-6.28929e-05
855.275	0.378206	855.275	9.90096e-05	855.275	0.394607	855.275	8.31435e-05	855.275	0.39045	855.275	9.0006e-05	855.275	0.378379	855.275	-7.631e-05	855.275	0.395565	855.275	-7.03995e-05
856.239	0.377024	856.239	0.000147877	856.239	0.393324	856.239	0.000119257	856.239	0.386894	856.239	0.000118847	856.239	0.375145	856.239	-1.16573e-05	856.239	0.394228	856.239	-3.70693e-05
857.204	0.375286	857.204	0.000156477	857.204	0.390619	857.204	0.000150947	857.204	0.383071	857.204	0.000121745	857.204	0.371737	857.204	6.16298e-05	857.204	0.392597	857.204	2.70469e-05
858.168	0.372717	858.168	0.000131935	858.168	0.387145	858.168	0.000149398	858.168	0.379556	858.168	0.000101228	858.168	0.368434	858.168	0.000144198	858.168	0.390645	858.168	9.41472e-05
859.132	0.369361	859.132	9.27888e-05	859.132	0.383804	859.132	0.000101568	859.132	0.376671	859.132	6.70815e-05	859.132	0.36553	859.132	0.000226877	859.132	0.38848	859.132	0.000134641
860.096	0.365689	860.096	5.908e-05	860.096	0.381328	860.096	2.00886e-05	860.096	0.374563	860.096	3.51273e-05	860.096	0.363238	860.096	0.000289358	860.096	0.386338	860.096	0.000133425
861.061	0.36243	861.061	4.29639e-05	861.061	0.37998	861.061	-6.19948e-05	861.061	0.373336	861.061	2.19224e-05	861.061	0.361617	861.061	0.000310228	861.061	0.384457	861.061	9.61021e-05
862.025	0.360216	862.025	4.66915e-05	862.025	0.379528	862.025	-0.000107203	862.025	0.373081	862.025	3.6983e-05	862.025	0.360569	862.025	0.000283056	862.025	0.382913	862.025	4.3294e-05
862.989	0.359253	862.989	6.83253e-05	862.989	0.379474	862.989	-9.10858e-05	862.989	0.373772	862.989	7.75166e-05	862.989	0.359937	862.989	0.000225822	862.989	0.38157	862.989	-6.91958e-07
863.953	0.359241	863.953	0.000108282	863.953	0.379369	863.953	-1.34795e-05	863.953	0.375145	863.953	0.000129763	863.953	0.359617	863.953	0.000173573	863.953	0.380208	863.953	-1.71724e-05
864.917	0.359576	864.917	0.000168807	864.917	0.379035	864.917	0.000100123	864.917	0.376711	864.917	0.000176063	864.917	0.359622	864.917	0.000156703	864.917	0.378747	864.917	2.79316e-06
865.882	0.359698	865.882	0.000245594	865.882	0.37857	865.882	0.000207508	865.882	0.377929	865.882	0.000202269	865.882	0.360043	865.882	0.000179832	865.882	0.377372	865.882	5.77962e-05
866.846	0.359354	866.846	0.000319704	866.846	0.378178	866.846	0.000266755	866.846	0.378421	866.846	0.000200689	866.846	0.36093	866.846	0.000217575	866.846	0.37643	866.846	0.000136669
867.81	0.358637	867.81	0.000360203	867.81	0.377972	867.81	0.000255513	867.81	0.378078	867.81	0.000168928	867.81	0.362177	867.81	0.000231274	867.81	0.376155	867.81	0.000220563
868.774	0.357813	868.774	0.000340235	868.774	0.377864	868.774	0.00018327	868.774	0.377011	868.774	0.00010926	868.774	0.363463	868.774	0.000194641	868.774	0.37643	868.774	0.000288197
869.739	0.357108	869.739	0.000257269	869.739	0.377616	869.739	8.84481e-05	869.739	0.375411	869.739	3.16761e-05	869.739	0.364312	869.739	0.00010996	869.739	0.376786	869.739	0.000323739
870.703	0.356595	870.703	0.000141979	870.703	0.376984	870.703	1.96126e-05	870.703	0.373478	870.703	-4.24181e-05	870.703	0.364274	870.703	4.79277e-06	870.703	0.376659	870.703	0.000323082
871.667	0.35624	871.667	4.58235e-05	871.667	0.375896	871.667	1.01398e-05	871.667	0.371448	871.667	-8.31259e-05	871.667	0.363173	871.667	-8.56618e-05	871.667	0.375746	871.667	0.000293633
872.631	0.356042	872.631	1.22819e-05	872.631	0.374539	872.631	6.11086e-05	872.631	0.369665	872.631	-6.51063e-05	872.631	0.361296	872.631	-0.000136096	872.631	0.37421	872.631	0.000247313
873.596	0.356121	873.596	4.99138e-05	873.596	0.373335	873.596	0.000142957	873.596	0.368581	873.596	1.53808e-05	873.596	0.359375	873.596	-0.000137578	873.596	0.372616	873.596	0.000192533
874.56	0.356681	874.56	0.000126236	874.56	0.372779	874.56	0.000214437	874.56	0.368612	874.56	0.000132242	874.56	0.358314	874.56	-9.33558e-05	874.56	0.37165	874.56	0.000132275
875.524	0.357862	875.524	0.000188124	875.524	0.373205	875.524	0.000246146	875.524	0.369909	875.524	0.000239337	875.524	0.358738	875.524	-1.22722e-05	875.524	0.371811	875.524	6.97858e-05
876.488	0.359594	876.488	0.000195872	876.488	0.374593	876.488	0.000233693	876.488	0.372202	876.488	0.000294683	876.488	0.360625	876.488	9.31538e-05	876.488	0.373235	876.488	1.54122e-05
877.452	0.36156	877.452	0.000147881	877.452	0.376546	877.452	0.000193848	877.452	0.374843	877.452	0.000283653	877.452	0.363267	877.452	0.000204574	877.452	0.375682	877.452	-1.41395e-05
878.417	0.363322	878.417	7.89573e-05	878.417	0.378472	878.417	0.000149095	878.417	0.37706	878.417	0.000225272	878.417	0.365614	878.417	0.000297578	878.417	0.378668	878.417	-6.50032e-06
879.381	0.364542	879.381	3.37398e-05	879.381	0.379904	879.381	0.000112761	879.381	0.378316	879.381	0.00015754	879.381	0.366827	879.381	0.000347378	879.381	0.381617	879.381	3.33638e-05
880.345	0.365186	880.345	3.45632e-05	880.345	0.380755	880.345	8.41635e-05	880.345	0.378574	880.345	0.000112822	880.345	0.366692	880.345	0.000338215	880.345	0.384016	880.345	7.99322e-05
881.309	0.365556	881.309	6.66547e-05	881.309	0.381347	881.309	5.47228e-05	881.309	0.378309	881.309	0.000100591	881.309	0.36568	881.309	0.0002705	881.309	0.385537	881.309	9.93914e-05
882.274	0.366131	882.274	9.06826e-05	882.274	0.382182	882.274	1.85251e-05	882.274	0.37825	882.274	0.000107793	882.274	0.364649	882.274	0.000161482	882.274	0.386105	882.274	7.0756e-05
883.238	0.367285	883.238	7.28323e-05	883.238	0.3836	883.238	-2.08145e-05	883.238	0.378988	883.238	0.000113237	883.238	0.364413	883.238	3.98322e-05	883.238	0.385908	883.238	1.05064e-06
884.202	0.369034	884.202	1.02068e-05	884.202	0.385552	884.202	-5.13422e-05	884.202	0.380655	884.202	0.000103087	884.202	0.365434	884.202	-6.27549e-05	884.202	0.38531	884.202	-7.69747e-05
885.166	0.371006	885.166	-6.64334e-05	885.166	0.387625	885.166	-6.07587e-05	885.166	0.382866	885.166	7.62527e-05	885.166	0.367735	885.166	-0.000120295	885.166	0.384713	885.166	-0.000123668
886.131	0.372666	886.131	-0.000113633	886.131	0.389309	886.131	-4.60974e-05	886.131	0.384972	886.131	3.84761e-05	886.131	0.370989	886.131	-0.000120283	886.131	0.384432	886.131	-0.000115337
887.095	0.373676	887.095	-0.000104546	887.095	0.390292	887.095	-1.9017e-05	887.095	0.38646	887.095	-6.66519e-06	887.095	0.374657	887.095	-6.88313e-05	887.095	0.384639	887.095	-5.654e-05
888.059	0.374159	888.059	-4.66971e-05	888.059	0.390612	888.059	-2.55364e-06	888.059	0.387273	888.059	-6.05951e-05	888.059	0.378112	888.059	9.65305e-06	888.059	0.385373	888.059	2.46199e-05
889.023	0.374651	889.023	2.24428e-05	889.023	0.390591	889.023	-1.95657e-05	889.023	0.387842	889.023	-0.000124288	889.023	0.380782	889.023	8.01577e-05	889.023	0.386573	889.023	9.31382e-05
889.987	0.375754	889.987	5.76314e-05	889.987	0.390628	889.987	-7.8313e-05	889.987	0.388829	889.987	-0.000190793	889.987	0.382315	889.987	0.000110049	889.987	0.388104	889.987	0.00012436
890.952	0.377702	890.952	3.11462e-05	890.952	0.391006	890.952	-0.000163836	890.952	0.390716	890.952	-0.000244239	890.952	0.38273	890.952	8.12805e-05	890.952	0.389772	890.952	0.000112581
891.916	0.380145	891.916	-5.33244e-05	891.916	0.391827	891.916	-0.000242061	891.916	0.393512	891.916	-0.000268033	891.916	0.382433	891.916	-4.03553e-06	891.916	0.391372	891.916	6.87701e-05
892.88	0.382328	892.88	-0.000164249	892.88	0.393039	892.88	-0.000276355	892.88	0.396721	892.88	-0.000256289	892.88	0.382037	892.88	-0.000125952	892.88	0.39277	892.88	1.13624e-05
893.844	0.383551	893.844	-0.000259255	893.844	0.394507	893.844	-0.000247786	893.844	0.399562	893.844	-0.000219005	893.844	0.382072	893.844	-0.000253643	893.844	0.393977	893.844	-4.38685e-05
894.809	0.383616	894.809	-0.000305543	894.809	0.396047	894.809	-0.000166783	894.809	0.401303	894.809	-0.000176218	894.809	0.382736	894.809	-0.000353183	894.809	0.395135	894.809	-9.01742e-05
895.773	0.382949	895.773	-0.000293445	895.773	0.397415	895.773	-6.83739e-05	895.773	0.401529	895.773	-0.000145333	895.773	0.383869	895.773	-0.000395242	895.773	0.396408	895.773	-0.000130103
896.737	0.382325	896.737	-0.000237359	896.737	0.398321	896.737	6.5153e-06	896.737	0.400241	896.737	-0.000131375	896.737	0.385121	896.737	-0.000364004	896.737	0.397816	896.737	-0.000170034
897.701	0.382377	897.701	-0.000164723	897.701	0.398496	897.701	3.22422e-05	897.701	0.397824	897.701	-0.00012727	897.701	0.38622	897.701	-0.000266247	897.701	0.399158	897.701	-0.000212239
898.666	0.383223	898.666	-9.97839e-05	898.666	0.397797	898.666	9.47625e-06	898.666	0.394926	898.666	-0.000122722	898.666	0.387108	898.666	-0.000134825	898.666	0.400077	898.666	-0.000249715
899.63	0.384427	899.63	-5.18325e-05	899.63	0.396316	899.63	-3.9017e-05	899.63	0.392307	899.63	-0.000113216	899.63	0.387886	899.63	-1.9756e-05	899.63	0.400259	899.63	-0.000268062
900.594	0.385273	900.594	-1.49374e-05	900.594	0.394396	900.594	-8.28872e-05	900.594	0.390646	900.594	-0.000101085	900.594	0.388616	900.594	3.33907e-05	900.594	0.399636	900.594	-0.00025401
901.558	0.385162	901.558	2.13412e-05	901.558	0.392545	901.558	-9.88983e-05	901.558	0.390331	901.558	-8.84134e-05	901.558	0.389146	901.558	7.60932e-06	901.558	0.398466	901.558	-0.000204904
902.523	0.38391	902.523	5.87769e-05	902.523	0.391265	902.523	-7.8196e-05	902.523	0.39127	902.523	-6.98531e-05	902.523	0.389119	902.523	-7.45382e-05	902.523	0.397213	902.523	-0.00013187
903.487	0.381815	903.487	8.56684e-05	903.487	0.390873	903.487	-2.53193e-05	903.487	0.392884	903.487	-3.43411e-05	903.487	0.388176	903.487	-0.000162217	903.487	0.396317	903.487	-5.38279e-05
904.451	0.379523	904.451	8.50878e-05	904.451	0.391382	904.451	4.68128e-05	904.451	0.394338	904.451	2.33274e-05	904.451	0.386236	904.451	-0.000204473	904.451	0.395969	904.451	1.31614e-05
905.415	0.377779	905.415	5.0447e-05	905.415	0.392516	905.415	0.00012151	905.415	0.394953	905.415	9.03538e-05	905.415	0.383664	905.415	-0.000177748	905.415	0.396022	905.415	6.29235e-05
906.38	0.377162	906.38	-4.11387e-06	906.38	0.393824	906.38	0.000181079	906.38	0.394569	906.38	0.000135497	906.38	0.381178	906.38	-9.56315e-05	906.38	0.396099	906.38	9.7448e-05
907.344	0.377879	907.344	-4.82944e-05	907.344	0.394869	907.344	0.000208995	907.344	0.393601	907.344	0.000124671	907.344	0.379533	907.344	3.71109e-06	907.344	0.395819	907.344	0.000119042
908.308	0.379677	908.308	-5.37532e-05	908.308	0.395387	908.308	0.000192824	908.308	0.392718	908.308	4.3864e-05	908.308	0.379126	908.308	8.1971e-05	908.308	0.395029	908.308	0.000124213
909.272	0.381921	909.272	-1.3588e-05	909.272	0.395357	909.272	0.0001275	909.272	0.392342	909.272	-8.67201e-05	909.272	0.379775	909.272	0.000120059	909.272	0.39391	909.272	0.00010512
910.236	0.383835	910.236	5.0649e-05	910.236	0.394971	910.236	1.77395e-05	910.236	0.392326	910.236	-0.000218637	910.236	0.380804	910.236	0.000121469	910.236	0.392892	910.236	5.72875e-05
911.201	0.384825	911.201	9.97561e-05	911.201	0.394516	911.201	-0.000121191	911.201	0.392065	911.201	-0.000298923	911.201	0.381413	911.201	0.00010127	911.201	0.392419	911.201	-1.3385e-05
912.165	0.384707	912.165	9.87156e-05	912.165	0.394251	912.165	-0.000264575	912.165	0.390975	912.165	-0.000297125	912.165	0.381111	912.165	7.17172e-05	912.165	0.39272	912.165	-9.03653e-05
913.129	0.383733	913.129	3.59402e-05	913.129	0.394314	913.129	-0.000381664	913.129	0.388986	913.129	-0.000219196	913.129	0.379967	913.129	3.54826e-05	913.129	0.39369	913.129	-0.0001531
914.093	0.3824	914.093	-7.09446e-05	914.093	0.39468	914.093	-0.000442513	914.093	0.38666	914.093	-0.000100815	914.093	0.378523	914.093	-1.03284e-05	914.093	0.394949	914.093	-0.000185533
915.058	0.381173	915.058	-0.000184617	915.058	0.395174	915.058	-0.000428206	915.058	0.38482	915.058	1.41087e-05	915.058	0.377447	915.058	-6.48472e-05	915.058	0.396026	915.058	-0.000181694
916.022	0.380292	916.022	-0.000265979	916.022	0.39552	916.022	-0.000341032	916.022	0.383964	916.022	9.57055e-05	916.022	0.377137	916.022	-0.000117612	916.022	0.396539	916.022	-0.000147099
916.986	0.379752	916.986	-0.000290525	916.986	0.395429	916.986	-0.000208233	916.986	0.383904	916.986	0.000138317	916.986	0.377518	916.986	-0.000151494	916.986	0.396291	916.986	-9.73748e-05
917.95	0.379422	917.95	-0.000256175	917.95	0.394673	917.95	-7.40271e-05	917.95	0.383912	917.95	0.000154555	917.95	0.378122	917.95	-0.000152578	917.95	0.395261	917.95	-5.46287e-05
918.914	0.379174	918.914	-0.000180802	918.914	0.393154	918.914	1.91122e-05	918.914	0.38325	918.914	0.00015961	918.914	0.37836	918.914	-0.000119859	918.914	0.393559	918.914	-4.02763e-05
919.879	0.378922	919.879	-9.20744e-05	919.879	0.390908	919.879	5.08538e-05	919.879	0.381688	919.879	0.000157725	919.879	0.377818	919.879	-6.76224e-05	919.879	0.391392	919.879	-6.4403e-05
920.843	0.378585	920.843	-1.44282e-05	920.843	0.388077	920.843	3.28065e-05	920.843	0.379631	920.843	0.000140453	920.843	0.376404	920.843	-1.81025e-05	920.843	0.389037	920.843	-0.000116438
921.807	0.378049	921.807	4.10056e-05	921.807	0.38487	921.807	8.3689e-07	921.807	0.377795	921.807	9.76529e-05	921.807	0.374335	921.807	1.15054e-05	921.807	0.386794	921.807	-0.000165054
922.771	0.377192	922.771	7.86691e-05	922.771	0.381559	922.771	-6.0119e-06	922.771	0.376729	922.771	3.26343e-05	922.771	0.372007	922.771	1.96505e-05	922.771	0.384899	922.771	-0.000171643
923.736	0.375978	923.736	0.00011175	923.736	0.378505	923.736	3.29157e-05	923.736	0.376531	923.736	-3.10478e-05	923.736	0.369851	923.736	2.15456e-05	923.736	0.383452	923.736	-0.000112164
924.7	0.374513	924.7	0.000150347	924.7	0.376138	924.7	0.000110888	924.7	0.376925	924.7	-5.88404e-05	924.7	0.368222	924.7	3.94817e-05	924.7	0.382418	924.7	5.963e-06
925.664	0.373031	925.664	0.000192616	925.664	0.37486	925.664	0.000201667	925.664	0.377563	925.664	-2.66588e-05	925.664	0.367319	925.664	8.80643e-05	925.664	0.381702	925.664	0.000144379
926.628	0.371771	926.628	0.000225414	926.628	0.37485	926.628	0.000277337	926.628	0.378247	926.628	5.97177e-05	926.628	0.367128	926.628	0.000163624	926.628	0.38124	926.628	0.000253288
927.593	0.37086	927.593	0.000234279	927.593	0.375901	927.593	0.00032344	927.593	0.378916	927.593	0.000162559	927.593	0.367422	927.593	0.000244649	927.593	0.380994	927.593	0.000298427
928.557	0.370276	928.557	0.000215329	928.557	0.377421	928.557	0.000342054	928.557	0.379457	928.557	0.000231652	928.557	0.367825	928.557	0.000303065	928.557	0.380873	928.557	0.00027858
929.521	0.369928	929.521	0.000179761	929.521	0.378665	929.521	0.000342824	929.521	0.379591	929.521	0.000233862	929.521	0.367975	929.521	0.000319232	929.521	0.380657	929.521	0.000223175
930.485	0.369788	930.485	0.000147139	930.485	0.37911	930.485	0.000330597	930.485	0.378992	930.485	0.000173051	930.485	0.367707	930.485	0.000291462	930.485	0.380075	930.485	0.00017273
931.449	0.369976	931.449	0.000132617	931.449	0.378728	931.449	0.000300138	931.449	0.377577	931.449	8.68371e-05	931.449	0.367167	931.449	0.000235034	931.449	0.379007	931.449	0.00015548
932.414	0.370723	932.414	0.000138099	932.414	0.377986	932.414	0.000242542	932.414	0.375724	932.414	2.315e-05	932.414	0.366769	932.414	0.000172797	932.414	0.377683	932.414	0.000174406
933.378	0.372213	933.378	0.000153819	933.378	0.377546	933.378	0.000158768	933.378	0.374207	933.378	1.34657e-05	933.378	0.367	933.378	0.000124237	933.378	0.376666	933.378	0.000210814
934.342	0.374416	934.342	0.000167947	934.342	0.377869	934.342	6.94492e-05	934.342	0.373828	934.342	6.02449e-05	934.342	0.368167	934.342	9.92969e-05	934.342	0.376564	934.342	0.000240109
935.307	0.377009	935.307	0.000175316	935.307	0.378973	935.307	1.1454e-05	935.307	0.37498	935.307	0.000143598	935.307	0.370221	935.307	9.87406e-05	935.307	0.377634	935.307	0.000248791
936.271	0.379455	936.271	0.00017806	936.271	0.380514	936.271	2.00758e-05	936.271	0.377413	936.271	0.000237724	936.271	0.372763	936.271	0.000118179	936.271	0.379572	936.271	0.000242086
937.235	0.381238	937.235	0.000178988	937.235	0.382085	937.235	0.000106092	937.235	0.380376	937.235	0.000322947	937.235	0.375228	937.235	0.000151592	937.235	0.38168	937.235	0.000237935
938.199	0.382102	938.199	0.000175525	938.199	0.383518	938.199	0.00024288	938.199	0.383021	938.199	0.000386664	938.199	0.377142	938.199	0.000192369	938.199	0.383308	938.199	0.000251716
939.163	0.382196	939.163	0.00016157	939.163	0.384961	939.163	0.000374796	939.163	0.384845	939.163	0.000418256	939.163	0.378338	939.163	0.00023301	939.163	0.384291	939.163	0.000282629
940.128	0.38201	940.128	0.000136788	940.128	0.386691	940.128	0.000444916	940.128	0.385893	940.128	0.000407875	940.128	0.379006	940.128	0.000265957	940.128	0.385054	940.128	0.000312228
941.092	0.382163	941.092	0.000114816	941.092	0.388852	941.092	0.000426546	941.092	0.386649	941.092	0.000353306	941.092	0.379594	941.092	0.000286402	941.092	0.386309	941.092	0.000317556
942.056	0.383132	942.056	0.000121207	942.056	0.39132	942.056	0.000338723	942.056	0.387724	942.056	0.00026907	942.056	0.380596	942.056	0.000295344	942.056	0.388567	942.056	0.000290329
943.02	0.385098	943.02	0.000179401	943.02	0.393824	943.02	0.000234984	943.02	0.389551	943.02	0.000187301	943.02	0.382363	943.02	0.000300137	943.02	0.391803	943.02	0.000247536
943.985	0.387954	943.985	0.000292779	943.985	0.396219	943.985	0.000171688	943.985	0.392265	943.985	0.000145247	943.985	0.384993	943.985	0.000311273	943.985	0.395509	943.985	0.0002235
944.949	0.391448	944.949	0.000435361	944.949	0.398688	944.949	0.000175628	944.949	0.395768	944.949	0.000165112	944.949	0.388352	944.949	0.000336803	944.949	0.39906	944.949	0.00024654
945.913	0.395327	945.913	0.000559161	945.913	0.401692	945.913	0.000231138	945.913	0.399862	945.913	0.000239314	945.913	0.392192	945.913	0.000377406	945.913	0.40214	945.913	0.000316037
946.877	0.399402	946.877	0.000615619	946.877	0.405675	946.877	0.000294014	946.877	0.404342	946.877	0.000331886	946.877	0.396283	946.877	0.000424488	946.877	0.404914	946.877	0.000397588
947.841	0.403536	947.841	0.000579207	947.841	0.410722	947.841	0.000321631	947.841	0.408989	947.841	0.000396071	947.841	0.40053	947.841	0.000461944	947.841	0.40787	947.841	0.000442038
948.806	0.407622	948.806	0.000459794	948.806	0.416414	948.806	0.000298475	948.806	0.413553	948.806	0.000397656	948.806	0.404985	948.806	0.000470754	948.806	0.411457	948.806	0.000416542
949.77	0.411634	949.77	0.000297132	949.77	0.422012	949.77	0.000240889	949.77	0.417812	949.77	0.000330655	949.77	0.409802	949.77	0.000435182	949.77	0.415806	949.77	0.000326132
950.734	0.415726	950.734	0.000141276	950.734	0.426871	950.734	0.000180323	950.734	0.42171	950.734	0.000217539	950.734	0.415127	950.734	0.000349317	950.734	0.420717	950.734	0.000210435
951.698	0.420251	951.698	3.01139e-05	951.698	0.430831	951.698	0.000139142	951.698	0.425474	951.698	9.581e-05	951.698	0.421001	951.698	0.000221933	951.698	0.425896	951.698	0.000117849
952.663	0.425635	952.663	-2.42276e-05	952.663	0.434312	952.663	0.00011673	952.663	0.429567	952.663	-1.93644e-07	952.663	0.427315	952.663	7.67993e-05	952.663	0.431222	952.663	7.52038e-05
953.627	0.432115	953.627	-3.43647e-05	953.627	0.43806	953.627	9.45318e-05	953.627	0.434466	953.627	-5.2488e-05	953.627	0.433832	953.627	-5.37403e-05	953.627	0.436833	953.627	7.34593e-05
954.591	0.439493	954.591	-2.49705e-05	954.591	0.442701	954.591	5.4303e-05	954.591	0.440358	954.591	-6.2411e-05	954.591	0.440285	954.591	-0.000140977	954.591	0.442949	954.591	7.78265e-05
955.555	0.447107	955.555	-1.7685e-05	955.555	0.448393	955.555	-5.24754e-06	955.555	0.446983	955.555	-4.47652e-05	955.555	0.446485	955.555	-0.000172644	955.555	0.449599	955.555	5.33858e-05
956.52	0.45407	956.52	-2.28262e-05	956.52	0.454766	956.52	-6.60107e-05	956.52	0.45371	956.52	-1.88398e-05	956.52	0.452392	956.52	-0.000159187	956.52	0.45646	956.52	-1.22717e-05
957.484	0.459691	957.484	-4.10129e-05	957.484	0.461168	957.484	-0.000103526	957.484	0.45985	957.484	-1.6491e-06	957.484	0.458097	957.484	-0.000128877	957.484	0.462969	957.484	-0.000103608
958.448	0.463815	958.448	-7.02409e-05	958.448	0.46704	958.448	-0.000105327	958.448	0.464982	958.448	-5.10704e-06	958.448	0.463717	958.448	-0.000113324	958.448	0.468636	958.448	-0.000189908
959.412	0.466899	959.412	-0.000110287	959.412	0.472182	959.412	-8.09568e-05	959.412	0.469131	959.412	-3.51815e-05	959.412	0.46926	959.412	-0.000131038	959.412	0.473332	959.412	-0.000245106
960.376	0.469766	960.376	-0.000159752	960.376	0.476773	960.376	-5.61585e-05	960.376	0.472688	960.376	-9.02471e-05	960.376	0.474562	960.376	-0.000178346	960.376	0.477362	960.376	-0.000260648
961.341	0.473184	961.341	-0.000208759	961.341	0.481177	961.341	-5.50568e-05	961.341	0.476171	961.341	-0.000158486	961.341	0.479349	961.341	-0.000232702	961.341	0.48124	961.341	-0.000244369
962.305	0.477527	962.305	-0.000235693	962.305	0.485691	962.305	-8.28643e-05	962.305	0.479979	962.305	-0.000217522	962.305	0.483423	962.305	-0.000265735	962.305	0.485369	962.305	-0.000209152
963.269	0.48268	963.269	-0.000214567	963.269	0.490396	963.269	-0.000121463	963.269	0.48427	963.269	-0.00023992	963.269	0.486854	963.269	-0.000257596	963.269	0.489819	963.269	-0.000161879
964.234	0.488208	964.234	-0.000131	964.234	0.495174	964.234	-0.000141097	964.234	0.488989	964.234	-0.000204431	964.234	0.490038	964.234	-0.000204337	964.234	0.494362	964.234	-0.000101353
965.198	0.493639	965.198	3.6754e-06	965.198	0.499833	965.198	-0.00011996	965.198	0.493961	965.198	-0.000107646	965.198	0.493544	965.198	-0.000115505	965.198	0.498693	965.198	-2.54589e-05
966.162	0.498695	966.162	0.000151534	966.162	0.504245	966.162	-5.81602e-05	966.162	0.498975	966.162	3.11971e-05	966.162	0.497827	966.162	-5.66902e-06	966.162	0.502671	966.162	6.0101e-05
967.126	0.503357	967.126	0.000263847	967.126	0.508402	967.126	2.28962e-05	967.126	0.50383	967.126	0.00017638	967.126	0.502956	967.126	0.000113282	967.126	0.506401	967.126	0.000140263
968.09	0.507765	968.09	0.000305684	968.09	0.512396	968.09	9.44414e-05	968.09	0.508361	968.09	0.000290377	968.09	0.508561	968.09	0.000234139	968.09	0.510145	968.09	0.000198528
969.055	0.512086	969.055	0.000274722	969.055	0.516365	969.055	0.000137838	969.055	0.512482	969.055	0.000349436	969.055	0.514031	969.055	0.000350771	969.055	0.514148	969.055	0.000228231
970.019	0.516438	970.019	0.000202706	970.019	0.520449	970.019	0.000154494	970.019	0.516259	970.019	0.000352105	970.019	0.518863	970.019	0.000453351	970.019	0.518542	970.019	0.000237676
970.983	0.520915	970.983	0.000138569	970.983	0.524785	970.983	0.000162711	970.983	0.519935	970.983	0.000317095	970.983	0.522953	970.983	0.000527425	970.983	0.523355	970.983	0.000244189
971.947	0.525659	971.947	0.000123234	971.947	0.529501	971.947	0.000184674	971.947	0.523896	971.947	0.00027294	971.947	0.526669	971.947	0.000558793	971.947	0.528593	971.947	0.00026113
972.912	0.530871	972.912	0.000170435	972.912	0.534699	972.912	0.000232649	972.912	0.528546	972.912	0.000245577	972.912	0.53067	972.912	0.000541678	972.912	0.534292	972.912	0.000288137
973.876	0.53674	973.876	0.000263301	973.876	0.540409	973.876	0.000302741	973.876	0.534159	973.876	0.000249385	973.876	0.535611	973.876	0.000484845	973.876	0.540474	973.876	0.000312735
974.84	0.543323	974.84	0.000366813	974.84	0.546554	974.84	0.00037893	974.84	0.540779	974.84	0.000284244	974.84	0.541891	974.84	0.00041114	974.84	0.547068	974.84	0.000322161
975.804	0.550471	975.804	0.000447619	975.804	0.552965	975.804	0.000443234	975.804	0.548233	975.804	0.000338056	975.804	0.549576	975.804	0.000349706	975.804	0.55387	975.804	0.000315654
976.769	0.557884	976.769	0.000489609	976.769	0.559454	976.769	0.000484692	976.769	0.556218	976.769	0.000392585	976.769	0.558463	976.769	0.000324235	976.769	0.560626	976.769	0.000306625
977.733	0.565265	977.733	0.000497095	977.733	0.565918	977.733	0.000501864	977.733	0.564427	977.733	0.000430221	977.733	0.568211	977.733	0.000342601	977.733	0.567193	977.733	0.000312138
978.697	0.572497	978.697	0.00048525	978.697	0.572412	978.697	0.000498707	978.697	0.572631	978.697	0.000439423	978.697	0.57844	978.697	0.000392392	978.697	0.573669	978.697	0.000337558
979.661	0.579712	979.661	0.000465461	979.661	0.579147	979.661	0.000478468	979.661	0.580703	979.661	0.000417107	979.661	0.588783	979.661	0.000444059	979.661	0.580378	979.661	0.000368708
980.625	0.587234	980.625	0.000436145	980.625	0.586407	980.625	0.000441168	980.625	0.588613	980.625	0.00036759	980.625	0.598917	980.625	0.000460731	980.625	0.587686	980.625	0.000378735
981.59	0.595405	981.59	0.000385531	981.59	0.594429	981.59	0.000386721	981.59	0.596418	981.59	0.000299296	981.59	0.608619	981.59	0.00041193	981.59	0.595765	981.59	0.000345853
982.554	0.604427	982.554	0.000304266	982.554	0.603309	982.554	0.000320428	982.554	0.604262	982.554	0.000221513	982.554	0.617831	982.554	0.000286958	982.554	0.604465	982.554	0.00026961
983.518	0.614274	983.518	0.000197974	983.518	0.612969	983.518	0.000254828	983.518	0.61236	983.518	0.000143062	983.518	0.626677	983.518	0.000102684	983.518	0.613401	983.518	0.000173887
984.482	0.62472	984.482	8.92647e-05	984.482	0.623204	984.482	0.000204326	984.482	0.620939	984.482	7.28731e-05	984.482	0.635417	984.482	-9.89506e-05	984.482	0.622212	984.482	9.37881e-05
985.447	0.635447	985.447	6.28886e-06	985.447	0.633758	985.447	0.000175262	985.447	0.630136	985.447	2.06647e-05	985.447	0.644335	985.447	-0.000264985	985.447	0.630825	985.447	5.46868e-05
986.411	0.646171	986.411	-3.45719e-05	986.411	0.644412	986.411	0.00015932	986.411	0.639921	986.411	-4.3438e-06	986.411	0.653638	986.411	-0.000352401	986.411	0.639525	986.411	5.73176e-05
987.375	0.656736	987.375	-3.89562e-05	987.375	0.655026	987.375	0.000137164	987.375	0.650093	987.375	2.9613e-06	987.375	0.663417	987.375	-0.000346185	987.375	0.648764	987.375	7.89957e-05
988.339	0.667129	988.339	-2.95834e-05	988.339	0.665532	988.339	9.17758e-05	988.339	0.660378	988.339	3.95007e-05	988.339	0.673669	988.339	-0.000264668	988.339	0.658826	988.339	9.04046e-05
989.303	0.677407	989.303	-2.93323e-05	989.303	0.675891	989.303	2.27704e-05	989.303	0.67055	989.303	9.22589e-05	989.303	0.684312	989.303	-0.000148588	989.303	0.669561	989.303	7.67581e-05
990.268	0.687575	990.268	-4.45783e-05	990.268	0.686042	990.268	-4.94836e-05	990.268	0.680515	990.268	0.000140979	990.268	0.695153	990.268	-3.97812e-05	990.268	0.680392	990.268	4.87061e-05
991.232	0.697501	991.232	-6.09748e-05	991.232	0.6959	991.232	-9.44881e-05	991.232	0.69028	991.232	0.000165144	991.232	0.70583	991.232	3.79293e-05	991.232	0.690585	991.232	3.49673e-05
992.196	0.706949	992.196	-5.44686e-05	992.196	0.70541	992.196	-9.06085e-05	992.196	0.699863	992.196	0.000152735	992.196	0.715834	992.196	8.47084e-05	992.196	0.699651	992.196	6.13117e-05
993.16	0.715721	993.16	-9.11284e-06	993.16	0.714624	993.16	-3.93253e-05	993.16	0.709226	993.16	0.000106761	993.16	0.724676	993.16	0.000115573	993.16	0.707626	993.16	0.000130537
994.125	0.723858	994.125	7.08934e-05	994.125	0.723746	994.125	3.53083e-05	994.125	0.718302	994.125	4.58537e-05	994.125	0.732176	994.125	0.000144367	994.125	0.715074	994.125	0.000218015
995.089	0.731725	995.089	0.000162489	995.089	0.733059	995.089	0.000101497	995.089	0.727114	995.089	-2.37715e-06	995.089	0.738688	995.089	0.000172984	995.089	0.722811	995.089	0.000286584
996.053	0.7399	996.053	0.000236394	996.053	0.742784	996.053	0.000138231	996.053	0.735865	996.053	-1.32837e-05	996.053	0.745075	996.053	0.000192825	996.053	0.731519	996.053	0.000310544
997.017	0.748917	997.017	0.00027218	997.017	0.752933	997.017	0.000144996	997.017	0.74493	997.017	2.28507e-05	997.017	0.752361	997.017	0.0001956	997.017	0.74145	997.017	0.000291405
997.982	0.758998	997.982	0.000266743	997.982	0.763313	997.982	0.000137212	997.982	0.754698	997.982	9.5032e-05	997.982	0.761253	997.982	0.000183672	997.982	0.752383	997.982	0.000253736
998.946	0.769985	998.946	0.000232391	998.946	0.773674	998.946	0.00013209	998.946	0.76536	998.946	0.000175485	998.946	0.771803	998.946	0.000170859	998.946	0.763829	998.946	0.000224261
999.91	0.781489	999.91	0.000187116	999.91	0.783931	999.91	0.000135414	999.91	0.776779	999.91	0.000231625	999.91	0.783459	999.91	0.000172439	999.91	0.775349	999.91	0.000209893
1000.87	0.793161	1000.87	0.00014326	1000.87	0.794265	1000.87	0.000137835	1000.87	0.788522	1000.87	0.000239626	1000.87	0.795449	1000.87	0.000191483	1000.87	0.786795	1000.87	0.000191216
1001.84	0.804875	1001.84	0.000100828	1001.84	0.805016	1001.84	0.00012187	1001.84	0.800057	1001.84	0.000192293	1001.84	0.807239	1001.84	0.000211668	1001.84	0.798334	1001.84	0.00013639
1002.8	0.816703	1002.8	4.89e-05	1002.8	0.816413	1002.8	7.38478e-05	1002.8	0.810989	1002.8	9.80836e-05	1002.8	0.818752	1002.8	0.000202731	1002.8	0.810247	1002.8	2.53847e-05
1003.77	0.828723	1003.77	-2.56071e-05	1003.77	0.828344	1003.77	-7.24935e-06	1003.77	0.821231	1003.77	-2.57458e-05	1003.77	0.830216	1003.77	0.000136622	1003.77	0.822655	1003.77	-0.000132588
1004.73	0.840831	1004.73	-0.000126731	1004.73	0.840352	1004.73	-0.000109101	1004.73	0.831022	1004.73	-0.000159781	1004.73	0.841803	1004.73	5.61492e-06	1004.73	0.835346	1004.73	-0.000300255
1005.7	0.8527	1005.7	-0.000242902	1005.7	0.851869	1005.7	-0.000213112	1005.7	0.840792	1005.7	-0.000285023	1005.7	0.853372	1005.7	-0.000168447	1005.7	0.847826	1005.7	-0.00043094
1006.66	0.863921	1006.66	-0.000350292	1006.66	0.862548	1006.66	-0.000304131	1006.66	0.85095	1006.66	-0.000382678	1006.66	0.864501	1006.66	-0.000340537	1006.66	0.859554	1006.66	-0.000492656
1007.62	0.874218	1007.62	-0.000425258	1007.62	0.872439	1007.62	-0.000376429	1007.62	0.861683	1007.62	-0.000435665	1007.62	0.874783	1007.62	-0.000462699	1007.62	0.870194	1007.62	-0.000483501
1008.59	0.883575	1008.59	-0.000458343	1008.59	0.881897	1008.59	-0.000432247	1008.59	0.872844	1008.59	-0.000434625	1008.59	0.884118	1008.59	-0.000508003	1008.59	0.879728	1008.59	-0.000430727
1009.55	0.892211	1009.55	-0.000460053	1009.55	0.891303	1009.55	-0.00047446	1009.55	0.883981	1009.55	-0.000385733	1009.55	0.892777	1009.55	-0.000484425	1009.55	0.888364	1009.55	-0.000375469
1010.52	0.900437	1010.52	-0.000453603	1010.52	0.90079	1010.52	-0.000499729	1010.52	0.894487	1010.52	-0.000313527	1010.52	0.901181	1010.52	-0.000429423	1010.52	0.896347	1010.52	-0.000352015
1011.48	0.908491	1011.48	-0.000459303	1011.48	0.910164	1011.48	-0.000498803	1011.48	0.903832	1011.48	-0.00025386	1011.48	0.909597	1011.48	-0.000387483	1011.48	0.90383	1011.48	-0.000371978
1012.45	0.916467	1012.45	-0.000481524	1012.45	0.919048	1012.45	-0.000465351	1012.45	0.911766	1012.45	-0.000238632	1012.45	0.917976	1012.45	-0.000384114	1012.45	0.910883	1012.45	-0.000420565
1013.41	0.924324	1013.41	-0.000507496	1013.41	0.927126	1013.41	-0.000407024	1013.41	0.918415	1013.41	-0.000280272	1013.41	0.926039	1013.41	-0.000412937	1013.41	0.917605	1013.41	-0.000466274
1014.37	0.931958	1014.37	-0.000518343	1014.37	0.934299	1014.37	-0.000348658	1014.37	0.924218	1014.37	-0.000365081	1014.37	0.933535	1014.37	-0.000444614	1014.37	0.924214	1014.37	-0.000478854
1015.34	0.939278	1015.34	-0.000503702	1015.34	0.94069	1015.34	-0.000321899	1015.34	0.929763	1015.34	-0.000459443	1015.34	0.940436	1015.34	-0.000451164	1015.34	0.931005	1015.34	-0.000446063
1016.3	0.946233	1016.3	-0.000469143	1016.3	0.946524	1016.3	-0.000346015	1016.3	0.935585	1016.3	-0.000525466	1016.3	0.946951	1016.3	-0.00042786	1016.3	0.938208	1016.3	-0.000380201
1017.27	0.95281	1017.27	-0.000431791	1017.27	0.952006	1017.27	-0.000413111	1017.27	0.942008	1017.27	-0.000537748	1017.27	0.953359	1017.27	-0.000396461	1017.27	0.945835	1017.27	-0.000310929
1018.23	0.95899	1018.23	-0.000408494	1018.23	0.957286	1018.23	-0.000489745	1018.23	0.949075	1018.23	-0.00049338	1018.23	0.959809	1018.23	-0.000387565	1018.23	0.953625	1018.23	-0.000269018
1019.2	0.96472	1019.2	-0.000405612	1019.2	0.962494	1019.2	-0.000535896	1019.2	0.956546	1019.2	-0.000411919	1019.2	0.966213	1019.2	-0.000415847	1019.2	0.961128	1019.2	-0.00027099
1020.16	0.9699	1020.16	-0.000416977	1020.16	0.967775	1020.16	-0.000529214	1020.16	0.963968	1020.16	-0.000326823	1020.16	0.972288	1020.16	-0.000467585	1020.16	0.967866	1020.16	-0.000313274
1021.12	0.974413	1021.12	-0.000429799	1021.12	0.973249	1021.12	-0.000478038	1021.12	0.970789	1021.12	-0.000272417	1021.12	0.9777	1021.12	-0.000510134	1021.12	0.973495	1021.12	-0.000377756
1022.09	0.978189	1022.09	-0.000433066	1022.09	0.978896	1022.09	-0.000414464	1022.09	0.976528	1022.09	-0.000271174	1022.09	0.982221	1022.09	-0.000515932	1022.09	0.977901	1022.09	-0.000443097
1023.05	0.981261	1023.05	-0.000422694	1023.05	0.98445	1023.05	-0.00037317	1023.05	0.98093	1023.05	-0.000325581	1023.05	0.985818	1023.05	-0.000482576	1023.05	0.981232	1023.05	-0.000494064
1024.02	0.983787	1024.02	-0.000401524	1024.02	0.98941	1024.02	-0.00037134	1024.02	0.984078	1024.02	-0.000417655	1024.02	0.98866	1024.02	-0.000434282	1024.02	0.983845	1024.02	-0.000524627
1024.98	0.986	1024.98	-0.000376189	1024.98	0.993216	1024.98	-0.000402804	1024.98	0.986355	1024.98	-0.000516647	1024.98	0.991031	1024.98	-0.000404745	1024.98	0.986188	1024.98	-0.000535875
1025.94	0.988119	1025.94	-0.000353859	1025.94	0.995525	1025.94	-0.000447787	1025.94	0.988295	1025.94	-0.000591746	1025.94	0.993194	1025.94	-0.000414913	1025.94	0.988637	1025.94	-0.000532363
1026.91	0.990266	1026.91	-0.00034025	1026.91	0.996434	1026.91	-0.000488198	1026.91	0.990345	1026.91	-0.000623819	1026.91	0.995253	1026.91	-0.000461345	1026.91	0.99134	1026.91	-0.000519149
1027.87	0.992433	1027.87	-0.000338398	1027.87	0.996483	1027.87	-0.000516217	1027.87	0.992687	1027.87	-0.00061067	1027.87	0.997119	1027.87	-0.000520943	1027.87	0.994155	1027.87	-0.00049951
1028.84	0.994514	1028.84	-0.000347433	1028.84	0.996417	1028.84	-0.000531318	1028.84	0.995184	1028.84	-0.000564076	1028.84	0.998587	1028.84	-0.000565736	1028.84	0.996718	1028.84	-0.000473266
1029.8	0.996368	1029.8	-0.000361649	1029.8	0.996811	1029.8	-0.000531065	1029.8	0.997479	1029.8	-0.000501538	1029.8	0.9995	1029.8	-0.000576151	1029.8	0.99864	1029.8	-0.000436944
1030.77	0.99788	1030.77	-0.000371156	1030.77	0.997794	1030.77	-0.000505654	1030.77	0.999174	1030.77	-0.000438052	1030.77	0.999891	1030.77	-0.000545632	1030.77	0.999709	1030.77	-0.000387093
1031.73	0.998992	1031.73	-0.000364925	1031.73	0.999015	1031.73	-0.000442227	1031.73	1	1031.73	-0.000381968	1031.73	0.999973	1031.73	-0.000477836	1031.73	1	1031.73	-0.000325469
1032.69	0.999693	1032.69	-0.000335471	1032.69	0.999901	1032.69	-0.000336228	1032.69	0.999912	1032.69	-0.000335133	1032.69	0.999988	1032.69	-0.000382141	1032.69	0.999814	1032.69	-0.000261726
1033.66	1	1033.66	-0.000282816	1033.66	1	1033.66	-0.000200721	1033.66	0.999083	1033.66	-0.000294954	1033.66	1	1033.66	-0.00027134	1033.66	0.999499	1033.66	-0.000209552
1034.62	0.999932	1034.62	-0.000215316	1034.62	0.999216	1034.62	-6.53559e-05	1034.62	0.997819	1034.62	-0.000256193	1034.62	0.999802	1034.62	-0.000160625	1034.62	0.999245	1034.62	-0.000177178
1035.59	0.999491	1035.59	-0.000146397	1035.59	0.997797	1035.59	3.63883e-05	1035.59	0.996432	1035.59	-0.000212128	1035.59	0.999004	1035.59	-6.47637e-05	1035.59	0.99899	1035.59	-0.000159147
1036.55	0.998659	1036.55	-8.85323e-05	1036.55	0.996125	1036.55	8.49061e-05	1036.55	0.995124	1036.55	-0.000156204	1036.55	0.997268	1036.55	7.21863e-06	1036.55	0.998472	1036.55	-0.000137206
1037.52	0.99741	1037.52	-4.77261e-05	1037.52	0.99448	1037.52	8.61682e-05	1037.52	0.993919	1037.52	-8.48661e-05	1037.52	0.994532	1037.52	5.62841e-05	1037.52	0.997417	1037.52	-9.18951e-05
1038.48	0.995753	1038.48	-2.16962e-05	1038.48	0.992952	1038.48	6.9217e-05	1038.48	0.992683	1038.48	-5.8123e-07	1038.48	0.991091	1038.48	9.206e-05	1038.48	0.995743	1038.48	-1.76429e-05
1039.44	0.993783	1039.44	-2.88065e-06	1039.44	0.991527	1039.44	6.94293e-05	1039.44	0.991226	1039.44	8.67779e-05	1039.44	0.987505	1039.44	0.000125251	1039.44	0.993683	1039.44	6.98783e-05
1040.41	0.991726	1040.41	1.55274e-05	1040.41	0.990233	1040.41	0.0001066	1040.41	0.989456	1040.41	0.000161474	1040.41	0.984403	1040.41	0.000158386	1040.41	0.991726	1040.41	0.000140708
1041.37	0.989923	1041.37	3.41939e-05	1041.37	0.989221	1041.37	0.000171202	1041.37	0.987476	1041.37	0.000206143	1041.37	0.982297	1041.37	0.00018182	1041.37	0.990401	1041.37	0.000168081
1042.34	0.988741	1042.34	4.63211e-05	1042.34	0.988691	1042.34	0.000228159	1042.34	0.985592	1042.34	0.00020732	1042.34	0.98146	1042.34	0.000178792	1042.34	0.990005	1042.34	0.000144684
1043.3	0.988419	1043.3	4.1241e-05	1043.3	0.988754	1043.3	0.000236876	1043.3	0.984182	1043.3	0.000160608	1043.3	0.981867	1043.3	0.000136841	1043.3	0.990444	1043.3	8.65541e-05
1044.27	0.988934	1044.27	1.07936e-05	1044.27	0.989322	1044.27	0.000175673	1044.27	0.983528	1044.27	7.39527e-05	1044.27	0.983192	1044.27	5.81679e-05	1044.27	0.991283	1044.27	2.21005e-05
1045.23	0.989954	1045.23	-4.50733e-05	1045.23	0.990138	1045.23	5.53182e-05	1045.23	0.983672	1045.23	-3.27175e-05	1045.23	0.984873	1045.23	-3.8317e-05	1045.23	0.991991	1045.23	-2.60434e-05
1046.19	0.990947	1046.19	-0.000116581	1046.19	0.990916	1046.19	-8.6924e-05	1046.19	0.984392	1046.19	-0.000132762	1046.19	0.986259	1046.19	-0.00012529	1046.19	0.992227	1046.19	-5.41227e-05
1047.16	0.991384	1047.16	-0.000187221	1047.16	0.991498	1047.16	-0.000208414	1047.16	0.985293	1047.16	-0.000202424	1047.16	0.98684	1047.16	-0.000181038	1047.16	0.991996	1047.16	-7.69795e-05
1048.12	0.990963	1048.12	-0.000240226	1048.12	0.991899	1048.12	-0.000283279	1048.12	0.985963	1048.12	-0.000231204	1048.12	0.986445	1048.12	-0.000201048	1048.12	0.991558	1048.12	-0.000115105
1049.09	0.989698	1049.09	-0.000265486	1049.09	0.992235	1049.09	-0.00031168	1049.09	0.986103	1049.09	-0.000227353	1049.09	0.98528	1049.09	-0.000200056	1049.09	0.991185	1049.09	-0.000177865
1050.05	0.987854	1050.05	-0.000263585	1050.05	0.992556	1050.05	-0.000312121	1050.05	0.985576	1050.05	-0.000213946	1050.05	0.98375	1050.05	-0.000202675	1050.05	0.99092	1050.05	-0.000253979
1051.02	0.985747	1051.02	-0.000244659	1051.02	0.992725	1051.02	-0.000304627	1051.02	0.984367	1051.02	-0.000215865	1051.02	0.982136	1051.02	-0.000227197	1051.02	0.990529	1051.02	-0.000315528
1051.98	0.983551	1051.98	-0.000222184	1051.98	0.992397	1051.98	-0.000297514	1051.98	0.982504	1051.98	-0.000244065	1051.98	0.980358	1051.98	-0.000271673	1051.98	0.989646	1051.98	-0.000333145
1052.94	0.981218	1052.94	-0.000204617	1052.94	0.991163	1052.94	-0.000285694	1052.94	0.980004	1052.94	-0.000286432	1052.94	0.978007	1052.94	-0.000311007	1052.94	0.988023	1052.94	-0.000292816
1053.91	0.978554	1053.91	-0.000189702	1053.91	0.988761	1053.91	-0.000258957	1053.91	0.976879	1053.91	-0.000311758	1053.91	0.974664	1053.91	-0.000308373	1053.91	0.985689	1053.91	-0.000203705
1054.87	0.975395	1054.87	-0.000165495	1054.87	0.985252	1054.87	-0.000212159	1054.87	0.973214	1054.87	-0.000285942	1054.87	0.970305	1054.87	-0.000236129	1054.87	0.982926	1054.87	-9.24038e-05
1055.84	0.971761	1055.84	-0.00011823	1055.84	0.98106	1055.84	-0.00014993	1055.84	0.96923	1055.84	-0.000191785	1055.84	0.965499	1055.84	-9.51584e-05	1055.84	0.980094	1055.84	1.20742e-05
1056.8	0.96792	1056.8	-4.23002e-05	1056.8	0.976832	1056.8	-8.40475e-05	1056.8	0.965284	1056.8	-4.10634e-05	1056.8	0.961219	1056.8	7.93768e-05	1056.8	0.977432	1056.8	9.23431e-05
1057.76	0.964308	1057.76	5.42021e-05	1057.76	0.973185	1057.76	-2.6908e-05	1057.76	0.961776	1057.76	0.000128613	1057.76	0.958344	1057.76	0.000231609	1057.76	0.974988	1057.76	0.000146943
1058.73	0.961361	1058.73	0.00015223	1058.73	0.970464	1058.73	1.44716e-05	1058.73	0.958978	1058.73	0.000270955	1058.73	0.95716	1058.73	0.0003123	1058.73	0.972685	1058.73	0.000183717
1059.69	0.959323	1059.69	0.000230986	1059.69	0.968647	1059.69	4.1273e-05	1059.69	0.956908	1059.69	0.000352481	1059.69	0.957167	1059.69	0.000304763	1059.69	0.97048	1059.69	0.000208991
1060.66	0.958126	1060.66	0.000277252	1060.66	0.967415	1060.66	6.17268e-05	1060.66	0.955315	1060.66	0.00036591	1060.66	0.957333	1060.66	0.000232929	1060.66	0.968463	1060.66	0.000221239
1061.62	0.957384	1061.62	0.000288878	1061.62	0.966351	1061.62	8.60467e-05	1061.62	0.953815	1061.62	0.000327936	1061.62	0.95665	1061.62	0.000145151	1061.62	0.966827	1061.62	0.000213084
1062.59	0.956536	1062.59	0.000271102	1062.59	0.965131	1062.59	0.000118505	1062.59	0.952121	1062.59	0.000263815	1062.59	0.954665	1062.59	8.31538e-05	1062.59	0.965749	1062.59	0.000178315
1063.55	0.955098	1063.55	0.000229569	1063.55	0.963622	1063.55	0.000150364	1063.55	0.950224	1063.55	0.000189692	1063.55	0.951693	1063.55	5.61806e-05	1063.55	0.965255	1063.55	0.000117222
1064.51	0.952898	1064.51	0.000165709	1064.51	0.961865	1064.51	0.000159483	1064.51	0.948422	1064.51	0.000104845	1064.51	0.9486	1064.51	3.79389e-05	1064.51	0.965188	1064.51	3.63102e-05
1065.48	0.950188	1065.48	7.75765e-05	1065.48	0.959979	1065.48	0.000120224	1065.48	0.947141	1065.48	-1.19667e-06	1065.48	0.946302	1065.48	-1.13498e-05	1065.48	0.965296	1065.48	-5.62236e-05
1066.44	0.94753	1066.44	-3.52961e-05	1066.44	0.958062	1066.44	2.01833e-05	1066.44	0.946655	1066.44	-0.000133005	1066.44	0.945254	1066.44	-0.0001134	1066.44	0.965339	1066.44	-0.000154683
1067.41	0.945509	1067.41	-0.000167139	1067.41	0.956116	1067.41	-0.000127182	1067.41	0.946855	1067.41	-0.000278145	1067.41	0.945196	1067.41	-0.000253733	1067.41	0.965156	1067.41	-0.000256615
1068.37	0.944411	1068.37	-0.000304811	1068.37	0.954034	1068.37	-0.000285114	1068.37	0.94721	1068.37	-0.00041049	1068.37	0.945265	1068.37	-0.000390478	1068.37	0.964623	1068.37	-0.000360871
1069.34	0.944055	1069.34	-0.000431206	1069.34	0.95165	1069.34	-0.000412673	1069.34	0.946978	1069.34	-0.000506593	1069.34	0.944431	1069.34	-0.000483576	1069.34	0.963574	1069.34	-0.000465613
1070.3	0.94386	1070.3	-0.000531425	1070.3	0.948833	1070.3	-0.000488618	1070.3	0.945536	1070.3	-0.000562852	1070.3	0.942008	1070.3	-0.000522561	1070.3	0.961791	1070.3	-0.000567694
1071.26	0.943115	1071.26	-0.000598715	1071.26	0.945598	1071.26	-0.000523023	1071.26	0.942658	1071.26	-0.00059948	1071.26	0.937994	1071.26	-0.000532329	1071.26	0.959088	1071.26	-0.000662644
1072.23	0.941277	1072.23	-0.000637277	1072.23	0.942133	1072.23	-0.000547446	1072.23	0.938562	1072.23	-0.000646486	1072.23	0.933034	1072.23	-0.000552886	1072.23	0.955437	1072.23	-0.000744039
1073.19	0.938142	1073.19	-0.000659961	1073.19	0.938692	1073.19	-0.000590072	1073.19	0.933701	1073.19	-0.000720171	1073.19	0.92803	1073.19	-0.000608192	1073.19	0.951008	1073.19	-0.000802714
1074.16	0.933821	1074.16	-0.000680792	1074.16	0.935382	1074.16	-0.000653734	1074.16	0.92845	1074.16	-0.000806506	1074.16	0.9236	1074.16	-0.000686734	1074.16	0.946077	1074.16	-0.000827548
1075.12	0.928568	1075.12	-0.0007053	1075.12	0.931968	1075.12	-0.000712551	1075.12	0.922891	1075.12	-0.000863919	1075.12	0.919704	1075.12	-0.00074718	1075.12	0.940824	1075.12	-0.00080888
1076.09	0.9226	1076.09	-0.000724096	1076.09	0.927888	1076.09	-0.000729047	1076.09	0.916836	1076.09	-0.000845295	1076.09	0.915665	1076.09	-0.000744413	1076.09	0.935214	1076.09	-0.000743233
1077.05	0.916001	1077.05	-0.00071487	1077.05	0.922508	1077.05	-0.000678965	1077.05	0.910053	1077.05	-0.000726145	1077.05	0.910566	1077.05	-0.000657692	1077.05	0.929025	1077.05	-0.000636386
1078.01	0.90874	1078.01	-0.000653718	1078.01	0.915495	1078.01	-0.000566639	1078.01	0.902493	1078.01	-0.000521524	1078.01	0.903777	1078.01	-0.000502836	1078.01	0.922033	1078.01	-0.000502685
1078.98	0.900765	1078.98	-0.000530186	1078.98	0.907042	1078.98	-0.000421536	1078.98	0.894358	1078.98	-0.000281079	1078.98	0.895288	1078.98	-0.000322347	1078.98	0.91419	1078.98	-0.000360702
1079.94	0.892105	1079.94	-0.000356427	1079.94	0.897754	1079.94	-0.00027974	1079.94	0.885939	1079.94	-6.48973e-05	1079.94	0.885659	1079.94	-0.000161331	1079.94	0.905661	1079.94	-0.000227189
1080.91	0.882919	1080.91	-0.00016353	1080.91	0.888278	1080.91	-0.000163121	1080.91	0.877398	1080.91	8.59873e-05	1080.91	0.87567	1080.91	-4.43467e-05	1080.91	0.896706	1080.91	-0.000111344
1081.87	0.87348	1081.87	1.38724e-05	1081.87	0.878942	1081.87	-6.87385e-05	1081.87	0.868664	1081.87	0.000167697	1081.87	0.865942	1081.87	3.40914e-05	1081.87	0.887535	1081.87	-1.1206e-05
1082.83	0.864119	1082.83	0.000155439	1082.83	0.869685	1082.83	2.62278e-05	1082.83	0.859579	1082.83	0.000210529	1082.83	0.856758	1082.83	0.000101799	1082.83	0.878254	1082.83	8.59738e-05
1083.8	0.855136	1083.8	0.000263835	1083.8	0.86031	1083.8	0.000147687	1083.8	0.850159	1083.8	0.000257672	1083.8	0.84815	1083.8	0.000189861	1083.8	0.868965	1083.8	0.000197686
1084.76	0.846745	1084.76	0.000358622	1084.76	0.850862	1084.76	0.000305701	1084.76	0.840787	1084.76	0.000338872	1084.76	0.840089	1084.76	0.000313375	1084.76	0.85988	1084.76	0.00033517
1085.73	0.83905	1085.73	0.000459608	1085.73	0.841786	1085.73	0.000484156	1085.73	0.832133	1085.73	0.000454649	1085.73	0.832608	1085.73	0.000462158	1085.73	0.851346	1085.73	0.000492573
1086.69	0.832065	1086.69	0.00057093	1086.69	0.833749	1086.69	0.000645745	1086.69	0.824852	1086.69	0.000579398	1086.69	0.825778	1086.69	0.00060557	1086.69	0.84371	1086.69	0.000643959
1087.65	0.825762	1087.65	0.000676156	1087.65	0.827233	1087.65	0.000750653	1087.65	0.819222	1087.65	0.000679575	1087.65	0.819617	1087.65	0.000708181	1087.65	0.83713	1087.65	0.000752975
1088.62	0.820087	1088.62	0.000747146	1088.62	0.822223	1088.62	0.000778598	1088.62	0.814976	1088.62	0.000733749	1088.62	0.814045	1088.62	0.000747352	1088.62	0.831481	1088.62	0.000791511
1089.58	0.814967	1089.58	0.000760351	1089.58	0.818219	1089.58	0.000740187	1089.58	0.811452	1089.58	0.000741056	1089.58	0.808959	1089.58	0.000722928	1089.58	0.826448	1089.58	0.000755832
1090.55	0.810302	1090.55	0.000709927	1090.55	0.814557	1090.55	0.00066892	1090.55	0.807944	1090.55	0.000713914	1090.55	0.804341	1090.55	0.000654004	1090.55	0.821734	1090.55	0.000668534
1091.51	0.805982	1091.51	0.000610048	1091.51	0.810807	1091.51	0.000598191	1091.51	0.804071	1091.51	0.000662631	1091.51	0.800292	1091.51	0.000565852	1091.51	0.817263	1091.51	0.000564071
1092.48	0.80195	1092.48	0.000486149	1092.48	0.80697	1092.48	0.000539203	1092.48	0.799927	1092.48	0.000585135	1092.48	0.796942	1092.48	0.00047604	1092.48	0.813227	1092.48	0.000467954
1093.44	0.798264	1093.44	0.000361408	1093.44	0.803371	1093.44	0.000476101	1093.44	0.795972	1093.44	0.000470316	1093.44	0.794296	1093.44	0.000388296	1093.44	0.809954	1093.44	0.000384498
1094.4	0.795101	1094.4	0.000246899	1094.4	0.800369	1094.4	0.000382029	1094.4	0.792729	1094.4	0.000312019	1094.4	0.792158	1094.4	0.00029635	1094.4	0.807685	1094.4	0.000301017
1095.37	0.792667	1095.37	0.000140532	1095.37	0.798078	1095.37	0.000243764	1095.37	0.790494	1095.37	0.000121976	1095.37	0.790198	1095.37	0.000192937	1095.37	0.80638	1095.37	0.000203389
1096.33	0.79103	1096.33	3.41514e-05	1096.33	0.796295	1096.33	7.57557e-05	1096.33	0.789193	1096.33	-6.93517e-05	1096.33	0.788124	1096.33	7.67358e-05	1096.33	0.805656	1096.33	8.9659e-05
1097.3	0.789993	1097.3	-7.68745e-05	1097.3	0.794634	1097.3	-8.73465e-05	1097.3	0.78844	1097.3	-0.000225963	1097.3	0.785833	1097.3	-4.66716e-05	1097.3	0.804895	1097.3	-2.86759e-05
1098.26	0.789083	1098.26	-0.000188357	1098.26	0.792744	1098.26	-0.000213655	1098.26	0.787722	1098.26	-0.000325132	1098.26	0.783419	1098.26	-0.000168486	1098.26	0.803463	1098.26	-0.00013705
1099.23	0.787709	1099.23	-0.000289757	1099.23	0.790475	1099.23	-0.000294576	1099.23	0.786597	1099.23	-0.000369423	1099.23	0.781042	1099.23	-0.000280809	1099.23	0.800967	1099.23	-0.000229813
1100.19	0.785403	1100.19	-0.000372184	1100.19	0.787886	1100.19	-0.000347554	1100.19	0.784798	1100.19	-0.000384337	1100.19	0.77876	1100.19	-0.000378238	1100.19	0.797406	1100.19	-0.000313634
1101.15	0.782007	1101.15	-0.000435608	1101.15	0.785123	1101.15	-0.000400185	1101.15	0.782225	1101.15	-0.000403524	1101.15	0.776442	1101.15	-0.0004574	1101.15	0.793142	1101.15	-0.000400259
1102.12	0.777699	1102.12	-0.000489184	1102.12	0.782251	1102.12	-0.000468963	1102.12	0.778865	1102.12	-0.000450768	1102.12	0.77381	1102.12	-0.000516751	1102.12	0.788691	1102.12	-0.000495226
1103.08	0.772828	1103.08	-0.000543458	1103.08	0.779157	1103.08	-0.000548666	1103.08	0.774718	1103.08	-0.000528702	1103.08	0.770572	1103.08	-0.00055764	1103.08	0.784439	1103.08	-0.000591401
1104.05	0.767682	1104.05	-0.000599807	1104.05	0.775569	1104.05	-0.000618651	1104.05	0.769769	1104.05	-0.000619055	1104.05	0.766533	1104.05	-0.000584995	1104.05	0.78044	1104.05	-0.000671305
1105.01	0.762326	1105.01	-0.00064535	1105.01	0.771191	1105.01	-0.000658949	1105.01	0.764022	1105.01	-0.000692502	1105.01	0.761631	1105.01	-0.000605329	1105.01	0.776408	1105.01	-0.00071561
1105.98	0.756601	1105.98	-0.000658278	1105.98	0.765843	1105.98	-0.000662962	1105.98	0.757545	1105.98	-0.000721858	1105.98	0.755894	1105.98	-0.000622076	1105.98	0.771892	1105.98	-0.000711972
1106.94	0.750276	1106.94	-0.000621088	1106.94	0.759532	1106.94	-0.00063834	1106.94	0.750485	1106.94	-0.000692289	1106.94	0.749385	1106.94	-0.000631373	1106.94	0.766523	1106.94	-0.000659784
1107.9	0.743237	1107.9	-0.000532976	1107.9	0.752417	1107.9	-0.00059776	1107.9	0.743037	1107.9	-0.000605111	1107.9	0.742187	1107.9	-0.000622109	1107.9	0.760165	1107.9	-0.000569952
1108.87	0.735583	1108.87	-0.000412722	1108.87	0.744704	1108.87	-0.000548457	1108.87	0.735397	1108.87	-0.000475482	1108.87	0.734427	1108.87	-0.000581356	1108.87	0.752916	1108.87	-0.00046081
1109.83	0.727569	1109.83	-0.000289821	1109.83	0.736548	1109.83	-0.000488367	1109.83	0.727694	1109.83	-0.000326485	1109.83	0.726287	1109.83	-0.000502106	1109.83	0.744985	1109.83	-0.000351873
1110.8	0.719445	1110.8	-0.000189673	1110.8	0.728036	1110.8	-0.000410306	1110.8	0.71996	1110.8	-0.000182347	1110.8	0.717961	1110.8	-0.000388277	1110.8	0.736557	1110.8	-0.00025735
1111.76	0.711305	1111.76	-0.000122265	1111.76	0.71923	1111.76	-0.000309554	1111.76	0.712118	1111.76	-6.2587e-05	1111.76	0.709567	1111.76	-0.000253814	1111.76	0.727727	1111.76	-0.000181717
1112.72	0.703062	1112.72	-8.06734e-05	1112.72	0.710219	1112.72	-0.000188855	1112.72	0.704022	1112.72	2.22623e-05	1112.72	0.70108	1112.72	-0.000117014	1112.72	0.718521	1112.72	-0.000119515
1113.69	0.694548	1113.69	-4.85705e-05	1113.69	0.701117	1113.69	-5.80371e-05	1113.69	0.695528	1113.69	7.2955e-05	1113.69	0.692354	1113.69	5.92969e-06	1113.69	0.708971	1113.69	-5.97984e-05
1114.65	0.68569	1114.65	-1.05357e-05	1114.65	0.692024	1114.65	7.02534e-05	1114.65	0.68659	1114.65	0.000100765	1114.65	0.683236	1114.65	0.000104781	1114.65	0.699181	1114.65	7.26113e-06
1115.62	0.67661	1115.62	4.12106e-05	1115.62	0.682978	1115.62	0.000185163	1115.62	0.677336	1115.62	0.000122862	1115.62	0.67372	1115.62	0.000175902	1115.62	0.689357	1115.62	8.53216e-05
1116.58	0.667593	1116.58	0.000105873	1116.58	0.673975	1116.58	0.000279958	1116.58	0.668078	1116.58	0.000154681	1116.58	0.664031	1116.58	0.000221361	1116.58	0.679798	1116.58	0.000170754
1117.55	0.658945	1117.55	0.00017685	1117.55	0.665041	1117.55	0.000351668	1117.55	0.65923	1117.55	0.000202417	1117.55	0.65457	1117.55	0.000248032	1117.55	0.670844	1117.55	0.000254967
1118.51	0.650839	1118.51	0.000245064	1118.51	0.656298	1118.51	0.000399373	1118.51	0.651158	1118.51	0.000259993	1118.51	0.645745	1118.51	0.000266302	1118.51	0.662779	1118.51	0.000327786
1119.47	0.643255	1119.47	0.000301404	1119.47	0.647965	1119.47	0.000422926	1119.47	0.644025	1119.47	0.000312883	1119.47	0.637793	1119.47	0.000287086	1119.47	0.655726	1119.47	0.000380142
1120.44	0.636043	1120.44	0.000338721	1120.44	0.640267	1120.44	0.000422993	1120.44	0.637711	1120.44	0.000346704	1120.44	0.630695	1120.44	0.000317184	1120.44	0.649565	1120.44	0.000406022
1121.4	0.629033	1121.4	0.000353933	1121.4	0.633311	1121.4	0.000402128	1121.4	0.631857	1121.4	0.000355031	1121.4	0.624228	1121.4	0.000355301	1121.4	0.643939	1121.4	0.000404324
1122.37	0.622124	1122.37	0.000349502	1122.37	0.627034	1122.37	0.000365809	1122.37	0.626025	1122.37	0.000341483	1122.37	0.61811	1122.37	0.000391844	1122.37	0.638371	1122.37	0.000380204
1123.33	0.615304	1123.33	0.000332838	1123.33	0.621251	1123.33	0.000322201	1123.33	0.6199	1123.33	0.000315468	1123.33	0.612127	1123.33	0.000413691	1123.33	0.632461	1123.33	0.000344184
1124.3	0.60862	1124.3	0.000313264	1124.3	0.61577	1124.3	0.000280114	1124.3	0.613444	1124.3	0.000285696	1124.3	0.60618	1124.3	0.000411455	1124.3	0.62606	1124.3	0.000308149
1125.26	0.602156	1125.26	0.000298205	1125.26	0.610496	1125.26	0.000245947	1125.26	0.606916	1125.26	0.000256763	1125.26	0.600251	1125.26	0.000384653	1125.26	0.619338	1125.26	0.000280129
1126.22	0.596036	1126.22	0.000291049	1126.22	0.605438	1126.22	0.000221505	1126.22	0.600742	1126.22	0.000230741	1126.22	0.594355	1126.22	0.00034153	1126.22	0.612697	1126.22	0.000261658
1127.19	0.590418	1127.19	0.000291807	1127.19	0.600622	1127.19	0.000204475	1127.19	0.595283	1127.19	0.000210917	1127.19	0.588538	1127.19	0.000294209	1127.19	0.606573	1127.19	0.000250097
1128.15	0.585424	1128.15	0.000299373	1128.15	0.596002	1128.15	0.000191838	1128.15	0.590636	1128.15	0.000203063	1128.15	0.582903	1128.15	0.000252951	1128.15	0.601225	1128.15	0.000244184
1129.12	0.581045	1129.12	0.000313108	1129.12	0.591429	1129.12	0.000184195	1129.12	0.586565	1129.12	0.000212336	1129.12	0.577627	1129.12	0.000223297	1129.12	0.596622	1129.12	0.00024781
1130.08	0.577074	1130.08	0.000332493	1130.08	0.586723	1130.08	0.000187745	1130.08	0.582626	1130.08	0.000238398	1130.08	0.572894	1130.08	0.000207165	1130.08	0.592484	1130.08	0.000268
1131.05	0.57317	1131.05	0.000355498	1131.05	0.581784	1131.05	0.000211653	1131.05	0.578405	1131.05	0.000273418	1131.05	0.568777	1131.05	0.000205651	1131.05	0.588456	1131.05	0.000307812
1132.01	0.569038	1132.01	0.000377458	1132.01	0.576664	1132.01	0.000261589	1132.01	0.573748	1132.01	0.000305298	1132.01	0.565163	1132.01	0.000220327	1132.01	0.584319	1132.01	0.000359698
1132.97	0.564626	1132.97	0.000391828	1132.97	0.57156	1132.97	0.000333387	1132.97	0.568838	1132.97	0.000324104	1132.97	0.561786	1132.97	0.000251563	1132.97	0.580116	1132.97	0.000405493
1133.94	0.560194	1133.94	0.000392744	1133.94	0.566729	1133.94	0.000411496	1133.94	0.564083	1133.94	0.0003272	1133.94	0.558387	1133.94	0.000295299	1133.94	0.576125	1133.94	0.000424537
1134.9	0.556188	1134.9	0.000378016	1134.9	0.562394	1134.9	0.000474176	1134.9	0.559904	1134.9	0.000319753	1134.9	0.554876	1134.9	0.000341374	1134.9	0.572689	1134.9	0.000405397
1135.87	0.552986	1135.87	0.000350967	1135.87	0.558696	1135.87	0.000503021	1135.87	0.556546	1135.87	0.000310914	1135.87	0.551394	1135.87	0.000375689	1135.87	0.570017	1135.87	0.000353372
1136.83	0.550692	1136.83	0.000319917	1136.83	0.555692	1136.83	0.000491234	1136.83	0.55401	1136.83	0.000308676	1136.83	0.5482	1136.83	0.000385849	1136.83	0.568061	1136.83	0.000288316
1137.8	0.549113	1137.8	0.000294927	1137.8	0.553382	1137.8	0.000445741	1137.8	0.552108	1137.8	0.000316152	1137.8	0.545474	1137.8	0.000367314	1137.8	0.56656	1137.8	0.000233666
1138.76	0.547914	1138.76	0.000282689	1138.76	0.551735	1138.76	0.000382324	1138.76	0.550584	1138.76	0.000330286	1138.76	0.543197	1138.76	0.000326252	1138.76	0.5652	1138.76	0.000203218
1139.72	0.546838	1139.72	0.000281724	1139.72	0.550701	1139.72	0.000317346	1139.72	0.549204	1139.72	0.000342522	1139.72	0.541183	1139.72	0.00027678	1139.72	0.563784	1139.72	0.000193721
1140.69	0.545821	1140.69	0.000280916	1140.69	0.55022	1140.69	0.000261019	1140.69	0.547809	1140.69	0.000340922	1140.69	0.539261	1140.69	0.000233546	1140.69	0.562308	1140.69	0.000187838
1141.65	0.54495	1141.65	0.000263454	1141.65	0.550224	1141.65	0.000215067	1141.65	0.546343	1141.65	0.000313865	1141.65	0.537444	1141.65	0.000203638	1141.65	0.560901	1141.65	0.000165617
1142.62	0.544315	1142.62	0.000215264	1142.62	0.550626	1142.62	0.000174318	1142.62	0.544865	1142.62	0.000254864	1142.62	0.535943	1142.62	0.000182649	1142.62	0.559691	1142.62	0.000117386
1143.58	0.543892	1143.58	0.000133547	1143.58	0.551278	1143.58	0.000129923	1143.58	0.54354	1143.58	0.000166533	1143.58	0.535025	1143.58	0.000157663	1143.58	0.558692	1143.58	5.0065e-05
1144.55	0.543542	1144.55	2.98862e-05	1144.55	0.551937	1144.55	7.27405e-05	1144.55	0.54257	1144.55	6.11559e-05	1144.55	0.534788	1144.55	0.000115681	1144.55	0.557799	1144.55	-1.71506e-05
1145.51	0.543109	1145.51	-7.47914e-05	1145.51	0.552272	1145.51	-3.23736e-06	1145.51	0.542079	1145.51	-4.3246e-05	1145.51	0.535051	1145.51	5.22957e-05	1145.51	0.55686	1145.51	-6.51033e-05
1146.47	0.542516	1146.47	-0.000160731	1146.47	0.551953	1146.47	-9.75465e-05	1146.47	0.542006	1146.47	-0.000129775	1146.47	0.535412	1146.47	-2.50948e-05	1146.47	0.55578	1146.47	-8.71766e-05
1147.44	0.541793	1147.44	-0.000218683	1147.44	0.550789	1147.44	-0.000201424	1147.44	0.542091	1147.44	-0.000188912	1147.44	0.535449	1147.44	-0.000101784	1147.44	0.554561	1147.44	-9.37986e-05
1148.4	0.541009	1148.4	-0.000252187	1148.4	0.548844	1148.4	-0.00029955	1148.4	0.541983	1148.4	-0.000221154	1148.4	0.534912	1148.4	-0.000164827	1148.4	0.553264	1148.4	-0.000105887
1149.37	0.540181	1149.37	-0.00027207	1149.37	0.546451	1149.37	-0.000375831	1149.37	0.541409	1149.37	-0.00023541	1149.37	0.533796	1149.37	-0.000210438	1149.37	0.551928	1149.37	-0.000141456
1150.33	0.539229	1150.33	-0.000288121	1150.33	0.544074	1150.33	-0.00042053	1150.33	0.540285	1150.33	-0.000244717	1150.33	0.532262	1150.33	-0.000244758	1150.33	0.550513	1150.33	-0.000204151
1151.3	0.538006	1151.3	-0.000304459	1151.3	0.542104	1151.3	-0.000434165	1151.3	0.538701	1151.3	-0.000261403	1151.3	0.530486	1151.3	-0.000278069	1151.3	0.548906	1151.3	-0.000281049
1152.26	0.536367	1152.26	-0.000321122	1152.26	0.540674	1152.26	-0.000425566	1152.26	0.536794	1152.26	-0.000293113	1152.26	0.528547	1152.26	-0.000317255	1152.26	0.547	1152.26	-0.000350717
1153.22	0.534232	1153.22	-0.000338787	1153.22	0.539589	1153.22	-0.00040572	1153.22	0.534606	1153.22	-0.000340207	1153.22	0.526412	1153.22	-0.000361943	1153.22	0.544766	1153.22	-0.0003957
1154.19	0.531594	1154.19	-0.000361033	1154.19	0.538404	1154.19	-0.0003823	1154.19	0.532054	1154.19	-0.000395021	1154.19	0.523995	1154.19	-0.000406305	1154.19	0.542265	1154.19	-0.000411262
1155.15	0.528485	1155.15	-0.000391453	1155.15	0.536597	1155.15	-0.000358912	1155.15	0.529006	1155.15	-0.000443884	1155.15	0.521225	1155.15	-0.000443873	1155.15	0.53959	1155.15	-0.000405524
1156.12	0.524953	1156.12	-0.000428248	1156.12	0.53377	1156.12	-0.000338595	1156.12	0.525412	1156.12	-0.000472079	1156.12	0.518085	1156.12	-0.000471001	1156.12	0.536761	1156.12	-0.000392209
1157.08	0.521044	1157.08	-0.000462045	1157.08	0.529792	1157.08	-0.000327109	1157.08	0.521373	1157.08	-0.000470143	1157.08	0.514595	1157.08	-0.000486618	1157.08	0.533659	1157.08	-0.000381805
1158.04	0.516815	1158.04	-0.000480277	1158.04	0.524828	1158.04	-0.000331682	1158.04	0.517093	1158.04	-0.00043848	1158.04	0.510791	1158.04	-0.00048973	1158.04	0.53005	1158.04	-0.000377006
1159.01	0.512339	1159.01	-0.000475571	1159.01	0.51926	1159.01	-0.000355139	1159.01	0.512763	1159.01	-0.000387504	1159.01	0.506697	1159.01	-0.000477949	1159.01	0.525698	1159.01	-0.000374384
1159.97	0.507683	1159.97	-0.00045146	1159.97	0.513512	1159.97	-0.000390058	1159.97	0.508438	1159.97	-0.000332898	1159.97	0.502325	1159.97	-0.000449026	1159.97	0.520503	1159.97	-0.000369547
1160.94	0.502866	1160.94	-0.000420125	1160.94	0.507872	1160.94	-0.000418489	1160.94	0.504011	1160.94	-0.00028858	1160.94	0.497659	1160.94	-0.000404166	1160.94	0.514577	1160.94	-0.000360962
1161.9	0.49782	1161.9	-0.000393109	1161.9	0.502392	1161.9	-0.000419078	1161.9	0.499272	1161.9	-0.000261199	1161.9	0.492637	1161.9	-0.000349807	1161.9	0.508208	1161.9	-0.000349434
1162.87	0.492383	1162.87	-0.000371934	1162.87	0.496912	1162.87	-0.000378028	1162.87	0.494017	1162.87	-0.000248649	1162.87	0.487138	1162.87	-0.000295616	1162.87	0.501731	1162.87	-0.000334203
1163.83	0.486365	1163.83	-0.000346122	1163.83	0.491203	1163.83	-0.000297325	1163.83	0.488141	1163.83	-0.000242636	1163.83	0.481001	1163.83	-0.000249762	1163.83	0.49539	1163.83	-0.000309653
1164.79	0.479639	1164.79	-0.000300578	1164.79	0.485116	1164.79	-0.000195129	1164.79	0.481672	1164.79	-0.00023315	1164.79	0.474105	1164.79	-0.000214803	1164.79	0.48925	1164.79	-0.000266534
1165.76	0.472235	1165.76	-0.000227104	1165.76	0.478668	1165.76	-9.78741e-05	1165.76	0.47476	1165.76	-0.000212414	1165.76	0.466468	1165.76	-0.000187054	1165.76	0.483215	1165.76	-0.000198044
1166.72	0.464366	1166.72	-0.00013157	1166.72	0.472002	1166.72	-2.82488e-05	1166.72	0.467634	1166.72	-0.000177035	1166.72	0.458318	1166.72	-0.000159448	1166.72	0.477115	1166.72	-0.000106882
1167.69	0.456356	1167.69	-3.14912e-05	1167.69	0.465268	1167.69	4.86199e-06	1167.69	0.460546	1167.69	-0.000128277	1167.69	0.450068	1167.69	-0.000125405	1167.69	0.470795	1167.69	-7.7753e-06
1168.65	0.448501	1168.65	5.4227e-05	1168.65	0.458525	1168.65	9.61068e-06	1168.65	0.4537	1168.65	-7.09184e-05	1168.65	0.442182	1168.65	-8.10442e-05	1168.65	0.464184	1168.65	7.76634e-05
1169.62	0.440937	1169.62	0.000116195	1169.62	0.451723	1169.62	6.2508e-06	1169.62	0.447182	1169.62	-1.10864e-05	1169.62	0.434989	1169.62	-2.49431e-05	1169.62	0.457288	1169.62	0.000131656
1170.58	0.433612	1170.58	0.000158763	1170.58	0.444786	1170.58	1.66806e-05	1170.58	0.440919	1170.58	4.63957e-05	1170.58	0.428546	1170.58	4.30905e-05	1170.58	0.450179	1170.58	0.000150142
1171.54	0.426377	1171.54	0.000195343	1171.54	0.437718	1171.54	5.37468e-05	1171.54	0.434702	1171.54	0.000100115	1171.54	0.422631	1171.54	0.000122172	1171.54	0.442966	1171.54	0.000145409
1172.51	0.41915	1172.51	0.0002388	1172.51	0.430645	1172.51	0.000115742	1172.51	0.428301	1172.51	0.00015234	1172.51	0.41686	1172.51	0.00020863	1172.51	0.435797	1172.51	0.000139635
1173.47	0.412052	1173.47	0.000293634	1173.47	0.423777	1173.47	0.000188877	1173.47	0.421604	1173.47	0.00020695	1173.47	0.410887	1173.47	0.000293951	1173.47	0.428858	1173.47	0.000153407
1174.44	0.405392	1174.44	0.000354536	1174.44	0.417294	1174.44	0.000256173	1174.44	0.414721	1174.44	0.000265962	1174.44	0.404557	1174.44	0.000365088	1174.44	0.422353	1174.44	0.000196094
1175.4	0.399514	1175.4	0.000411139	1175.4	0.411263	1175.4	0.000307465	1175.4	0.407967	1175.4	0.000326941	1175.4	0.397953	1175.4	0.000408708	1175.4	0.416453	1175.4	0.000263154
1176.37	0.394578	1176.37	0.000454843	1176.37	0.405625	1176.37	0.000344536	1176.37	0.401714	1176.37	0.000383496	1176.37	0.391319	1176.37	0.000418149	1176.37	0.41122	1176.37	0.000340541
1177.33	0.390441	1177.33	0.00048287	1177.33	0.400263	1177.33	0.000378331	1177.33	0.396208	1177.33	0.000429121	1177.33	0.384939	1177.33	0.000399174	1177.33	0.406557	1177.33	0.0004123
1178.29	0.386707	1178.29	0.000497319	1178.29	0.395102	1178.29	0.000420221	1178.29	0.39145	1178.29	0.000461774	1178.29	0.379033	1178.29	0.000370217	1178.29	0.40224	1178.29	0.000466695
1179.26	0.382934	1179.26	0.000500798	1179.26	0.390171	1179.26	0.000473155	1179.26	0.387216	1179.26	0.000485451	1179.26	0.373726	1179.26	0.000355515	1179.26	0.398019	1179.26	0.000498649
1180.22	0.378873	1180.22	0.000492548	1180.22	0.38559	1180.22	0.000528495	1180.22	0.38322	1180.22	0.000506966	1180.22	0.369075	1180.22	0.000373906	1180.22	0.393755	1180.22	0.000509115
1181.19	0.374589	1181.19	0.000468591	1181.19	0.381505	1181.19	0.000570535	1181.19	0.379305	1181.19	0.000529831	1181.19	0.365104	1181.19	0.000429161	1181.19	0.389506	1181.19	0.000503056
1182.15	0.370418	1182.15	0.000426424	1182.15	0.378008	1182.15	0.000585687	1182.15	0.375554	1182.15	0.000549968	1182.15	0.361818	1182.15	0.000507446	1182.15	0.385515	1182.15	0.000487206
1183.12	0.366783	1183.12	0.000371089	1183.12	0.375102	1183.12	0.000570385	1183.12	0.372253	1183.12	0.00055721	1183.12	0.35919	1183.12	0.000583499	1183.12	0.382089	1183.12	0.000467972
1184.08	0.364	1184.08	0.000317783	1184.08	0.372721	1184.08	0.000532821	1184.08	0.369735	1184.08	0.000542265	1184.08	0.357137	1184.08	0.000632151	1184.08	0.379448	1184.08	0.000449789
1185.04	0.362177	1185.04	0.000287562	1185.04	0.370794	1185.04	0.00048777	1185.04	0.368196	1185.04	0.000504345	1185.04	0.355525	1185.04	0.000638921	1185.04	0.37764	1185.04	0.000434595
1186.01	0.361217	1186.01	0.000296905	1186.01	0.369298	1186.01	0.000448067	1186.01	0.367586	1186.01	0.000453519	1186.01	0.354208	1186.01	0.000604343	1186.01	0.376546	1186.01	0.000422571
1186.97	0.360889	1186.97	0.00034662	1186.97	0.368283	1186.97	0.000418169	1186.97	0.367634	1186.97	0.000405284	1186.97	0.35309	1186.97	0.000540737	1186.97	0.375969	1186.97	0.000413214
1187.94	0.360917	1187.94	0.000417332	1187.94	0.367836	1187.94	0.000393506	1187.94	0.367982	1187.94	0.000370743	1187.94	0.35218	1187.94	0.000464577	1187.94	0.375727	1187.94	0.000405325
1188.9	0.361045	1188.9	0.000475779	1188.9	0.36802	1188.9	0.000365285	1188.9	0.368348	1188.9	0.000349336	1188.9	0.351593	1188.9	0.000389496	1188.9	0.375706	1188.9	0.000395691
1189.86	0.36107	1189.86	0.0004899	1189.86	0.3688	1189.86	0.000327137	1189.86	0.368636	1189.86	0.000329524	1189.86	0.351501	1189.86	0.000323323	1189.86	0.375865	1189.86	0.00037813
1190.83	0.360893	1190.83	0.000444781	1190.83	0.370017	1190.83	0.000279292	1190.83	0.368928	1190.83	0.000297158	1190.83	0.352049	1190.83	0.000269069	1190.83	0.376208	1190.83	0.000345121
1191.79	0.360549	1191.79	0.000350307	1191.79	0.371418	1191.79	0.000227922	1191.79	0.369393	1191.79	0.00024573	1191.79	0.353275	1191.79	0.000227256	1191.79	0.376768	1191.79	0.000292212
1192.76	0.360227	1192.76	0.000235806	1192.76	0.37274	1192.76	0.000180657	1192.76	0.370165	1192.76	0.000181443	1192.76	0.355072	1192.76	0.000196861	1192.76	0.377589	1192.76	0.000222333
1193.72	0.360225	1193.72	0.000134689	1193.72	0.373811	1193.72	0.000141522	1193.72	0.371272	1193.72	0.000119698	1193.72	0.357214	1193.72	0.000174325	1193.72	0.378696	1193.72	0.000146268
1194.68	0.360854	1194.68	6.82917e-05	1194.68	0.374621	1194.68	0.000108659	1194.68	0.372644	1194.68	7.55954e-05	1194.68	0.359431	1194.68	0.000152426	1194.68	0.380066	1194.68	7.80178e-05
1195.65	0.362313	1195.65	3.83237e-05	1195.65	0.375318	1195.65	7.62973e-05	1195.65	0.374176	1195.65	5.49492e-05	1195.65	0.361499	1195.65	0.000121514	1195.65	0.381605	1195.65	2.79926e-05
1196.61	0.364592	1196.61	3.13041e-05	1196.61	0.376125	1196.61	3.96488e-05	1196.61	0.375786	1196.61	5.15359e-05	1196.61	0.363298	1196.61	7.38763e-05	1196.61	0.383184	1196.61	-1.00898e-06
1197.58	0.367443	1197.58	3.05185e-05	1197.58	0.377222	1197.58	-3.55728e-07	1197.58	0.377439	1197.58	5.18525e-05	1197.58	0.364829	1197.58	9.3257e-06	1197.58	0.384712	1197.58	-1.25407e-05
1198.54	0.370447	1198.54	2.66765e-05	1198.54	0.37866	1198.54	-3.58e-05	1198.54	0.379123	1198.54	4.37642e-05	1198.54	0.366181	1198.54	-6.18487e-05	1198.54	0.386187	1198.54	-1.19375e-05
1199.51	0.373149	1199.51	2.03566e-05	1199.51	0.380349	1199.51	-5.54355e-05	1199.51	0.380818	1199.51	2.34769e-05	1199.51	0.367478	1199.51	-0.000121636	1199.51	0.387684	1199.51	-2.92647e-06
1200.47	0.375207	1200.47	1.60645e-05	1200.47	0.382119	1200.47	-5.15226e-05	1200.47	0.382488	1200.47	-3.09269e-06	1200.47	0.368828	1200.47	-0.000152327	1200.47	0.389276	1200.47	1.19309e-05
1201.43	0.376518	1201.43	1.42551e-05	1201.43	0.383821	1201.43	-2.56593e-05	1201.43	0.384112	1201.43	-2.47106e-05	1201.43	0.370299	1201.43	-0.000145526	1201.43	0.390941	1201.43	2.86386e-05
1202.4	0.377233	1202.4	8.88772e-06	1202.4	0.385391	1202.4	1.06808e-05	1202.4	0.385706	1202.4	-3.15635e-05	1202.4	0.371901	1202.4	-0.000106375	1202.4	0.392551	1202.4	4.11522e-05
1203.36	0.377686	1203.36	-6.80539e-06	1203.36	0.38686	1203.36	4.21869e-05	1203.36	0.387324	1203.36	-2.00876e-05	1203.36	0.373586	1203.36	-4.98798e-05	1203.36	0.393949	1203.36	4.47739e-05
1204.33	0.378232	1204.33	-3.09838e-05	1204.33	0.388293	1204.33	5.89779e-05	1204.33	0.389015	1204.33	6.3996e-06	1204.33	0.375259	1204.33	8.32349e-06	1204.33	0.395068	1204.33	4.08435e-05
1205.29	0.379095	1205.29	-4.87155e-05	1205.29	0.389727	1205.29	6.29007e-05	1205.29	0.390769	1205.29	4.06255e-05	1205.29	0.376796	1205.29	6.03266e-05	1205.29	0.39599	1205.29	3.77846e-05
1206.26	0.380292	1206.26	-3.77276e-05	1206.26	0.391137	1206.26	6.61358e-05	1206.26	0.392505	1206.26	7.52313e-05	1206.26	0.378085	1206.26	0.000107644	1206.26	0.396922	1206.26	4.62881e-05
1207.22	0.381693	1207.22	1.78965e-05	1207.22	0.39247	1207.22	8.25402e-05	1207.22	0.394117	1207.22	0.000105209	1207.22	0.379092	1207.22	0.000155466	1207.22	0.398087	1207.22	7.18072e-05
1208.18	0.383163	1208.18	0.000114935	1208.18	0.39371	1208.18	0.000117575	1208.18	0.395558	1208.18	0.000128294	1208.18	0.379915	1208.18	0.000204563	1208.18	0.39964	1208.18	0.000110469
1209.15	0.384701	1209.15	0.000228479	1209.15	0.394933	1209.15	0.000164028	1209.15	0.396896	1209.15	0.000144319	1209.15	0.380788	1209.15	0.000247869	1209.15	0.401628	1209.15	0.000151978
1210.11	0.386463	1210.11	0.000322649	1210.11	0.396303	1210.11	0.000206642	1210.11	0.398316	1210.11	0.00015485	1210.11	0.382016	1210.11	0.000274936	1210.11	0.404014	1210.11	0.000187065
1211.08	0.388654	1211.08	0.000368692	1211.08	0.397999	1211.08	0.000232276	1211.08	0.400039	1211.08	0.000163349	1211.08	0.383852	1211.08	0.000280805	1211.08	0.406695	1211.08	0.000213122
1212.04	0.391354	1212.04	0.000359542	1212.04	0.400124	1212.04	0.000238169	1212.04	0.402223	1212.04	0.000174878	1212.04	0.38637	1212.04	0.000271756	1212.04	0.409524	1212.04	0.000233549
1213.01	0.394436	1213.01	0.000312118	1213.01	0.402664	1213.01	0.00023254	1213.01	0.404901	1213.01	0.000194239	1213.01	0.389444	1213.01	0.000262422	1213.01	0.412326	1213.01	0.000252069
1213.97	0.397627	1213.97	0.000256252	1213.97	0.405515	1213.97	0.000227512	1213.97	0.407985	1213.97	0.00022272	1213.97	0.39283	1213.97	0.000265466	1213.97	0.414971	1213.97	0.000267525
1214.93	0.400716	1214.93	0.000217345	1214.93	0.408586	1214.93	0.000229835	1214.93	0.411335	1214.93	0.000255362	1214.93	0.396338	1214.93	0.000281222	1214.93	0.417463	1214.93	0.000273757
1215.9	0.403722	1215.9	0.000203193	1215.9	0.411871	1215.9	0.000236103	1215.9	0.414827	1215.9	0.000281147	1215.9	0.399951	1215.9	0.000295292	1215.9	0.419985	1215.9	0.000264363
1216.86	0.406906	1216.86	0.000202344	1216.86	0.415444	1216.86	0.000235331	1216.86	0.418393	1216.86	0.000287041	1216.86	0.403816	1216.86	0.00028657	1216.86	0.422832	1216.86	0.000237858
1217.83	0.410599	1217.83	0.000194139	1217.83	0.419368	1217.83	0.000216523	1217.83	0.422008	1217.83	0.000264318	1217.83	0.408094	1217.83	0.0002407	1217.83	0.426252	1217.83	0.000198975
1218.79	0.414954	1218.79	0.000163429	1218.79	0.42359	1218.79	0.000175985	1218.79	0.425665	1218.79	0.000213644	1218.79	0.412783	1218.79	0.000160132	1218.79	0.430292	1218.79	0.000155706
1219.76	0.419804	1219.76	0.000110573	1219.76	0.427913	1219.76	0.000119957	1219.76	0.42937	1219.76	0.000145682	1219.76	0.417652	1219.76	6.43119e-05	1219.76	0.434764	1219.76	0.000115066
1220.72	0.424744	1220.72	5.06226e-05	1220.72	0.432094	1220.72	6.14599e-05	1220.72	0.433158	1220.72	7.64437e-05	1220.72	0.422353	1220.72	-2.00288e-05	1220.72	0.439369	1220.72	8.05273e-05
1221.68	0.429373	1221.68	2.4952e-06	1221.68	0.435991	1221.68	1.35105e-05	1221.68	0.437112	1221.68	1.97719e-05	1221.68	0.426644	1221.68	-7.26025e-05	1221.68	0.44389	1221.68	5.16973e-05
1222.65	0.433532	1222.65	-2.44019e-05	1222.65	0.439657	1222.65	-1.7456e-05	1222.65	0.44134	1222.65	-1.87792e-05	1222.65	0.430554	1222.65	-8.94317e-05	1222.65	0.448303	1222.65	2.50255e-05
1223.61	0.43737	1223.61	-3.67721e-05	1223.61	0.443306	1223.61	-3.44605e-05	1223.61	0.44591	1223.61	-4.30887e-05	1223.61	0.434358	1223.61	-8.36329e-05	1223.61	0.452734	1223.61	-5.23616e-06
1224.58	0.441213	1224.58	-5.2387e-05	1224.58	0.447164	1224.58	-4.7567e-05	1224.58	0.450775	1224.58	-6.22765e-05	1224.58	0.438376	1224.58	-7.71499e-05	1224.58	0.4573	1224.58	-4.51145e-05
1225.54	0.445311	1225.54	-8.67597e-05	1225.54	0.451306	1225.54	-6.74214e-05	1225.54	0.455742	1225.54	-8.43343e-05	1225.54	0.442731	1225.54	-8.82246e-05	1225.54	0.461972	1225.54	-9.74481e-05
1226.51	0.449674	1226.51	-0.000141185	1226.51	0.455608	1226.51	-9.85757e-05	1226.51	0.460524	1226.51	-0.000112084	1226.51	0.447243	1226.51	-0.000121686	1226.51	0.466554	1226.51	-0.000158492
1227.47	0.454071	1227.47	-0.000201144	1227.47	0.459819	1227.47	-0.000137034	1227.47	0.464858	1227.47	-0.000143954	1227.47	0.451545	1227.47	-0.000167605	1227.47	0.470798	1227.47	-0.000217828
1228.43	0.458185	1228.43	-0.000246529	1228.43	0.463717	1228.43	-0.000173902	1228.43	0.468615	1228.43	-0.000178114	1228.43	0.455317	1228.43	-0.000208966	1228.43	0.474543	1228.43	-0.000263248
1229.4	0.46181	1229.4	-0.000266144	1229.4	0.467221	1229.4	-0.000202585	1229.4	0.47185	1229.4	-0.000215722	1229.4	0.458495	1229.4	-0.000233442	1229.4	0.477789	1229.4	-0.000288069
1230.36	0.464953	1230.36	-0.000265547	1230.36	0.470402	1230.36	-0.000224022	1230.36	0.474752	1230.36	-0.000259789	1230.36	0.461288	1230.36	-0.000241442	1230.36	0.480658	1230.36	-0.00029538
1231.33	0.467785	1231.33	-0.000262304	1231.33	0.473409	1231.33	-0.000245501	1231.33	0.477533	1231.33	-0.000310132	1231.33	0.464025	1231.33	-0.000244678	1231.33	0.483304	1231.33	-0.000295299
1232.29	0.470502	1232.29	-0.000272314	1232.29	0.476359	1232.29	-0.000273685	1232.29	0.480308	1232.29	-0.000358934	1232.29	0.466948	1232.29	-0.000256102	1232.29	0.485832	1232.29	-0.000296896
1233.26	0.473185	1233.26	-0.000297696	1233.26	0.479271	1233.26	-0.000307583	1233.26	0.483056	1233.26	-0.000391803	1233.26	0.47007	1233.26	-0.000278688	1233.26	0.488275	1233.26	-0.000301302
1234.22	0.475762	1234.22	-0.000325389	1234.22	0.482058	1234.22	-0.000337623	1234.22	0.485644	1234.22	-0.000395239	1234.22	0.473188	1234.22	-0.000301937	1234.22	0.490606	1234.22	-0.000301846
1235.18	0.478066	1235.18	-0.000337131	1235.18	0.484567	1235.18	-0.000352189	1235.18	0.487922	1235.18	-0.000366	1235.18	0.476004	1235.18	-0.000309532	1235.18	0.492766	1235.18	-0.000291068
1236.15	0.479949	1236.15	-0.000322947	1236.15	0.486641	1236.15	-0.000346512	1236.15	0.489801	1236.15	-0.00031546	1236.15	0.478263	1236.15	-0.000292719	1236.15	0.494677	1236.15	-0.000268466
1237.11	0.48137	1237.11	-0.000288294	1237.11	0.488178	1237.11	-0.000326564	1237.11	0.491286	1237.11	-0.000264888	1237.11	0.479857	1237.11	-0.0002589	1237.11	0.496264	1237.11	-0.00024234
1238.08	0.482389	1238.08	-0.000250183	1238.08	0.489167	1238.08	-0.000304471	1238.08	0.492428	1238.08	-0.000233963	1238.08	0.480836	1238.08	-0.000228137	1238.08	0.49748	1238.08	-0.000224171
1239.04	0.483104	1239.04	-0.000225872	1239.04	0.489691	1239.04	-0.00028901	1239.04	0.493257	1239.04	-0.000229855	1239.04	0.481369	1239.04	-0.000219513	1239.04	0.49833	1239.04	-0.000220395
1240	0.483573	1240	-0.000222353	1240	0.489889	1240	-0.000279011	1240	0.493747	1240	-0.000243953	1240	0.481666	1240	-0.000237347	1240	0.498877	1240	-0.000228281
1240.97	0.483798	1240.97	-0.000233278	1240.97	0.489896	1240.97	-0.000264846	1240.97	0.493838	1240.97	-0.000258077	1240.97	0.481898	1240.97	-0.000267466	1240.97	0.499211	1240.97	-0.000238527
1241.93	0.483769	1241.93	-0.000244241	1241.93	0.489794	1241.93	-0.000236552	1241.93	0.49352	1241.93	-0.000255662	1241.93	0.482147	1241.93	-0.000286065	1241.93	0.499406	1241.93	-0.000241536
1242.9	0.483531	1242.9	-0.000241954	1242.9	0.489602	1242.9	-0.000192078	1242.9	0.492899	1242.9	-0.000230622	1242.9	0.482402	1242.9	-0.000274483	1242.9	0.499502	1242.9	-0.000232156
1243.86	0.483201	1243.86	-0.000221453	1243.86	0.489311	1243.86	-0.00013951	1243.86	0.492187	1243.86	-0.000188879	1243.86	0.482599	1243.86	-0.00022975	1243.86	0.499495	1243.86	-0.00021031
1244.83	0.482911	1244.83	-0.000187699	1244.83	0.488911	1244.83	-9.2317e-05	1244.83	0.491602	1244.83	-0.000142851	1244.83	0.48268	1244.83	-0.000164897	1244.83	0.49936	1244.83	-0.000179176
1245.79	0.482716	1245.79	-0.00015152	1245.79	0.488409	1245.79	-6.17904e-05	1245.79	0.491241	1245.79	-0.000103535	1245.79	0.482617	1245.79	-0.000100639	1245.79	0.499062	1245.79	-0.000143864
1246.75	0.482533	1246.75	-0.000122889	1246.75	0.487807	1246.75	-5.18695e-05	1246.75	0.491013	1246.75	-7.53241e-05	1246.75	0.482399	1246.75	-5.48365e-05	1246.75	0.498568	1246.75	-0.000111388
1247.72	0.48218	1247.72	-0.000105521	1247.72	0.487096	1247.72	-5.87275e-05	1247.72	0.490692	1247.72	-5.60928e-05	1247.72	0.481998	1247.72	-3.56202e-05	1247.72	0.497849	1247.72	-8.98467e-05
1248.68	0.481482	1248.68	-9.58752e-05	1248.68	0.486275	1248.68	-7.38767e-05	1248.68	0.490062	1248.68	-4.13957e-05	1248.68	0.481355	1248.68	-4.00998e-05	1248.68	0.496905	1248.68	-8.48439e-05
1249.65	0.480372	1249.65	-8.70173e-05	1249.65	0.485383	1249.65	-8.79954e-05	1249.65	0.489053	1249.65	-2.91291e-05	1249.65	0.480425	1249.65	-5.74548e-05	1249.65	0.49578	1249.65	-9.47078e-05
1250.61	0.478927	1250.61	-7.45303e-05	1250.61	0.484516	1250.61	-9.37003e-05	1250.61	0.48778	1250.61	-2.14472e-05	1250.61	0.479238	1250.61	-7.4379e-05	1250.61	0.494555	1250.61	-0.000108852
1251.58	0.477318	1251.58	-6.01611e-05	1251.58	0.483782	1251.58	-8.73354e-05	1251.58	0.486466	1251.58	-2.29802e-05	1251.58	0.477923	1251.58	-8.10741e-05	1251.58	0.493322	1251.58	-0.000112321
1252.54	0.475715	1252.54	-5.02658e-05	1252.54	0.483218	1252.54	-7.01839e-05	1252.54	0.485298	1252.54	-3.67996e-05	1252.54	0.47667	1252.54	-7.57619e-05	1252.54	0.492144	1252.54	-9.4671e-05
1253.5	0.47422	1253.5	-5.00951e-05	1253.5	0.482732	1253.5	-4.86564e-05	1253.5	0.484329	1253.5	-6.09552e-05	1253.5	0.475639	1253.5	-6.52233e-05	1253.5	0.49104	1253.5	-5.70745e-05
1254.47	0.472848	1254.47	-5.85394e-05	1254.47	0.482116	1254.47	-3.24643e-05	1254.47	0.483475	1254.47	-8.79626e-05	1254.47	0.47487	1254.47	-6.01303e-05	1254.47	0.489989	1254.47	-1.22994e-05
1255.43	0.471556	1255.43	-6.78318e-05	1255.43	0.481153	1255.43	-3.0654e-05	1255.43	0.482593	1255.43	-0.000107872	1255.43	0.474276	1255.43	-6.72722e-05	1255.43	0.488953	1255.43	2.26719e-05
1256.4	0.470284	1256.4	-6.88558e-05	1256.4	0.479735	1256.4	-4.71774e-05	1256.4	0.481578	1256.4	-0.000113389	1256.4	0.473688	1256.4	-8.39311e-05	1256.4	0.487881	1256.4	3.62942e-05
1257.36	0.468982	1257.36	-5.80087e-05	1257.36	0.477924	1257.36	-7.84445e-05	1257.36	0.480407	1257.36	-0.000104056	1257.36	0.472938	1257.36	-9.9224e-05	1257.36	0.486705	1257.36	2.78651e-05
1258.33	0.467627	1258.33	-4.01342e-05	1258.33	0.475925	1258.33	-0.000114208	1258.33	0.479112	1258.33	-8.68868e-05	1258.33	0.471925	1258.33	-0.000102236	1258.33	0.485345	1258.33	5.74629e-06
1259.29	0.466225	1259.29	-2.52091e-05	1259.29	0.473977	1259.29	-0.000141292	1259.29	0.47773	1259.29	-7.27148e-05	1259.29	0.47064	1259.29	-9.09391e-05	1259.29	0.483755	1259.29	-1.93068e-05
1260.25	0.464801	1260.25	-2.15332e-05	1260.25	0.47225	1260.25	-0.000148482	1260.25	0.476262	1260.25	-7.00407e-05	1260.25	0.469145	1260.25	-7.44412e-05	1260.25	0.481988	1260.25	-4.04737e-05
1261.22	0.46337	1261.22	-3.07084e-05	1261.22	0.470797	1261.22	-0.000130718	1261.22	0.474674	1261.22	-7.98713e-05	1261.22	0.467537	1261.22	-6.60857e-05	1261.22	0.480219	1261.22	-5.67717e-05
1262.18	0.461903	1262.18	-4.76952e-05	1262.18	0.469558	1262.18	-9.13757e-05	1262.18	0.472934	1262.18	-9.46959e-05	1262.18	0.465891	1262.18	-7.25623e-05	1262.18	0.478683	1262.18	-7.04349e-05
1263.15	0.460321	1263.15	-6.48854e-05	1263.15	0.468405	1263.15	-4.19745e-05	1263.15	0.471028	1263.15	-0.000102575	1263.15	0.464214	1263.15	-8.79314e-05	1263.15	0.47754	1263.15	-8.28333e-05
1264.11	0.458532	1264.11	-7.63034e-05	1264.11	0.467169	1264.11	1.17164e-06	1264.11	0.468972	1264.11	-9.41293e-05	1264.11	0.462435	1264.11	-9.76051e-05	1264.11	0.476746	1264.11	-9.22367e-05
1265.07	0.456495	1265.07	-7.89872e-05	1265.07	0.465673	1265.07	2.30594e-05	1265.07	0.466796	1265.07	-6.82208e-05	1265.07	0.460448	1265.07	-8.92078e-05	1265.07	0.476044	1265.07	-9.47602e-05
1266.04	0.454264	1266.04	-7.1961e-05	1266.04	0.463775	1266.04	1.69079e-05	1266.04	0.464546	1266.04	-3.2732e-05	1266.04	0.458205	1266.04	-6.18512e-05	1266.04	0.475085	1266.04	-8.74384e-05
1267	0.451976	1267	-5.52597e-05	1267	0.461427	1267	-1.16699e-05	1267	0.462289	1267	1.92393e-07	1267	0.455794	1267	-2.68154e-05	1267	0.473613	1267	-7.12309e-05
1267.97	0.44978	1267.97	-3.05005e-05	1267.97	0.458731	1267.97	-4.6495e-05	1267.97	0.460102	1267.97	2.15177e-05	1267.97	0.453433	1267.97	5.27255e-07	1267.97	0.471604	1267.97	-5.19612e-05
1268.93	0.447758	1268.93	-1.99167e-06	1268.93	0.45594	1268.93	-6.86642e-05	1268.93	0.45805	1268.93	3.04379e-05	1268.93	0.451361	1268.93	1.12071e-05	1268.93	0.469251	1268.93	-3.82186e-05
1269.9	0.445891	1269.9	2.37579e-05	1269.9	0.45337	1269.9	-6.62487e-05	1269.9	0.45614	1269.9	3.3728e-05	1269.9	0.449686	1269.9	7.99038e-06	1269.9	0.466827	1269.9	-3.69243e-05
1270.86	0.44408	1270.86	4.06751e-05	1270.86	0.451268	1270.86	-3.9949e-05	1270.86	0.454306	1270.86	3.98265e-05	1270.86	0.448292	1270.86	2.31146e-06	1270.86	0.464517	1270.86	-4.86968e-05
1271.82	0.44222	1271.82	4.60174e-05	1271.82	0.449685	1271.82	-1.30903e-06	1271.82	0.45245	1271.82	5.20452e-05	1271.82	0.446909	1271.82	5.78887e-06	1271.82	0.462344	1271.82	-6.57926e-05
1272.79	0.440254	1272.79	4.11332e-05	1272.79	0.448447	1272.79	3.49276e-05	1272.79	0.45051	1272.79	6.5959e-05	1272.79	0.445276	1272.79	2.24139e-05	1272.79	0.460213	1272.79	-7.46241e-05
1273.75	0.438189	1273.75	2.96944e-05	1273.75	0.447226	1273.75	5.8953e-05	1273.75	0.448526	1273.75	7.26938e-05	1273.75	0.443316	1273.75	4.61145e-05	1273.75	0.458035	1273.75	-6.23758e-05
1274.72	0.436088	1274.72	1.52505e-05	1274.72	0.445699	1274.72	6.92211e-05	1274.72	0.446619	1274.72	6.54039e-05	1274.72	0.441168	1274.72	6.45774e-05	1274.72	0.455817	1274.72	-2.44614e-05
1275.68	0.43404	1275.68	3.23542e-07	1275.68	0.443698	1275.68	6.96573e-05	1275.68	0.444908	1275.68	4.41528e-05	1275.68	0.439064	1275.68	6.67583e-05	1275.68	0.453663	1275.68	3.16337e-05
1276.64	0.432135	1276.64	-1.25793e-05	1276.64	0.441283	1276.64	6.41035e-05	1276.64	0.44341	1276.64	1.59757e-05	1276.64	0.437157	1276.64	4.99354e-05	1276.64	0.451688	1276.64	8.89529e-05
1277.61	0.430434	1277.61	-1.98008e-05	1277.61	0.438715	1277.61	5.30531e-05	1277.61	0.442012	1277.61	-9.24557e-06	1277.61	0.435425	1277.61	2.25366e-05	1277.61	0.44993	1277.61	0.000129162
1278.57	0.428936	1278.57	-1.70481e-05	1278.57	0.43633	1278.57	3.53516e-05	1278.57	0.440545	1278.57	-2.36067e-05	1278.57	0.433724	1278.57	9.88582e-07	1278.57	0.44832	1278.57	0.00014175
1279.54	0.427551	1279.54	-1.71003e-06	1279.54	0.434385	1279.54	1.29262e-05	1279.54	0.43891	1279.54	-2.35815e-05	1279.54	0.431936	1279.54	1.62762e-06	1279.54	0.446727	1279.54	0.000128948
1280.5	0.426122	1280.5	2.48084e-05	1280.5	0.432936	1280.5	-6.22742e-06	1280.5	0.437151	1280.5	-9.61604e-06	1280.5	0.430082	1280.5	3.14482e-05	1280.5	0.445037	1280.5	0.000103396
1281.47	0.424482	1281.47	5.68636e-05	1281.47	0.431822	1281.47	-1.02482e-05	1281.47	0.435414	1281.47	1.51773e-05	1281.47	0.428319	1281.47	8.28907e-05	1281.47	0.443219	1281.47	8.026e-05
1282.43	0.422544	1282.43	8.68891e-05	1282.43	0.43075	1282.43	9.83886e-06	1282.43	0.433821	1282.43	4.57968e-05	1282.43	0.426815	1282.43	0.000136463	1282.43	0.441334	1282.43	6.88736e-05
1283.39	0.420357	1283.39	0.000108741	1283.39	0.429457	1283.39	5.32523e-05	1283.39	0.432366	1283.39	7.6071e-05	1283.39	0.425616	1283.39	0.000170761	1283.39	0.439507	1283.39	6.90231e-05
1284.36	0.418083	1284.36	0.000120094	1284.36	0.427837	1284.36	0.000107546	1284.36	0.430915	1284.36	0.000100541	1284.36	0.424612	1284.36	0.000174526	1284.36	0.437874	1284.36	7.36643e-05
1285.32	0.415933	1285.32	0.000122946	1285.32	0.425986	1285.32	0.000153762	1285.32	0.42932	1285.32	0.00011739	1285.32	0.423613	1285.32	0.000153084	1285.32	0.436542	1285.32	7.55874e-05
1286.29	0.414069	1286.29	0.000122571	1286.29	0.424136	1286.29	0.000176276	1286.29	0.427548	1286.29	0.000130173	1286.29	0.422486	1286.29	0.000124721	1286.29	0.435547	1286.29	7.33353e-05
1287.25	0.412564	1287.25	0.000125738	1287.25	0.422514	1287.25	0.000171783	1287.25	0.425728	1287.25	0.000146062	1287.25	0.421247	1287.25	0.000109399	1287.25	0.434832	1287.25	7.25336e-05
1288.22	0.411407	1288.22	0.000138441	1288.22	0.421225	1288.22	0.000152035	1288.22	0.424075	1288.22	0.000170973	1288.22	0.420054	1288.22	0.000117367	1288.22	0.43425	1288.22	8.20426e-05
1289.18	0.410548	1289.18	0.00016333	1289.18	0.420224	1289.18	0.00013818	1289.18	0.422776	1289.18	0.000204952	1289.18	0.41912	1289.18	0.000144918	1289.18	0.433617	1289.18	0.000107639
1290.14	0.409947	1290.14	0.000197618	1290.14	0.41938	1290.14	0.000149188	1290.14	0.42191	1290.14	0.000241583	1290.14	0.418605	1290.14	0.000179251	1290.14	0.432795	1290.14	0.000147232
1291.11	0.409576	1291.11	0.000232931	1291.11	0.418606	1291.11	0.000190472	1291.11	0.421466	1291.11	0.00027199	1291.11	0.41854	1291.11	0.000207844	1291.11	0.431773	1291.11	0.000190549
1292.07	0.409406	1292.07	0.000258071	1292.07	0.417929	1292.07	0.000249305	1292.07	0.421403	1292.07	0.000289992	1292.07	0.418829	1292.07	0.000225226	1292.07	0.430685	1292.07	0.000223485
1293.04	0.40939	1293.04	0.000263843	1293.04	0.417486	1293.04	0.000300231	1293.04	0.421677	1293.04	0.000294187	1293.04	0.419288	1293.04	0.00023298	1293.04	0.42974	1293.04	0.00023478
1294	0.409464	1294	0.000247307	1294	0.417425	1294	0.000318091	1294	0.422227	1294	0.000286059	1294	0.419725	1294	0.000234758	1294	0.42911	1294	0.000221739
1294.97	0.409572	1294.97	0.000212954	1294.97	0.417801	1294.97	0.000291467	1294.97	0.422947	1294.97	0.000266983	1294.97	0.420018	1294.97	0.000231722	1294.97	0.428845	1294.97	0.000192085
1295.93	0.409704	1295.93	0.00017026	1295.93	0.418532	1295.93	0.000228843	1295.93	0.423715	1295.93	0.00023765	1295.93	0.420185	1295.93	0.000222383	1295.93	0.428874	1295.93	0.000160796
1296.89	0.409901	1296.89	0.000129486	1296.89	0.41945	1296.89	0.00015411	1296.89	0.42448	1296.89	0.000200493	1296.89	0.420393	1296.89	0.000206198	1296.89	0.4291	1296.89	0.000143076
1297.86	0.410251	1297.86	9.83758e-05	1297.86	0.420418	1297.86	9.43353e-05	1297.86	0.425326	1297.86	0.000162074	1297.86	0.420903	1297.86	0.0001868	1297.86	0.429499	1297.86	0.000146832
1298.82	0.410847	1298.82	8.10587e-05	1298.82	0.421415	1298.82	6.69911e-05	1298.82	0.42644	1298.82	0.000131861	1298.82	0.421952	1298.82	0.000171224	1298.82	0.430163	1298.82	0.00016864
1299.79	0.411746	1299.79	7.84584e-05	1299.79	0.42255	1299.79	7.3364e-05	1299.79	0.427985	1299.79	0.000117156	1299.79	0.423629	1299.79	0.000165142	1299.79	0.431234	1299.79	0.000195604
1300.75	0.412947	1300.75	8.85841e-05	1300.75	0.423967	1300.75	0.000100661	1300.75	0.429963	1300.75	0.000118067	1300.75	0.425822	1300.75	0.000168028	1300.75	0.432777	1300.75	0.000212381
1301.71	0.414378	1301.71	0.000106202	1301.71	0.425716	1301.71	0.000130349	1301.71	0.432176	1301.71	0.000127066	1301.71	0.428268	1301.71	0.000172606	1301.71	0.434683	1301.71	0.000209377
1302.68	0.415916	1302.68	0.000123007	1302.68	0.427671	1302.68	0.000147179	1302.68	0.434331	1302.68	0.000133722	1302.68	0.430674	1302.68	0.000169356	1302.68	0.436677	1302.68	0.000187002
1303.64	0.417428	1303.64	0.000129758	1303.64	0.42956	1303.64	0.00014401	1303.64	0.436211	1303.64	0.000130617	1303.64	0.43285	1303.64	0.000152504	1303.64	0.438447	1303.64	0.000153397
1304.61	0.418808	1304.61	0.000120234	1304.61	0.431096	1304.61	0.00012129	1304.61	0.437786	1304.61	0.000115676	1304.61	0.434768	1304.61	0.00012298	1304.61	0.439799	1304.61	0.000117705
1305.57	0.420012	1305.57	9.47713e-05	1305.57	0.432139	1305.57	8.37526e-05	1305.57	0.43921	1305.57	9.00655e-05	1305.57	0.436545	1305.57	8.65376e-05	1305.57	0.44077	1305.57	8.41064e-05
1306.54	0.421074	1306.54	6.05758e-05	1306.54	0.432797	1306.54	3.757e-05	1306.54	0.440708	1306.54	5.48768e-05	1306.54	0.438362	1306.54	4.88949e-05	1306.54	0.441608	1306.54	5.08316e-05
1307.5	0.42209	1307.5	2.75672e-05	1307.5	0.433392	1307.5	-1.09296e-05	1307.5	0.442455	1307.5	1.02171e-05	1307.5	0.440378	1307.5	1.1712e-05	1307.5	0.442649	1307.5	1.42185e-05
1308.46	0.423197	1308.46	1.84045e-06	1308.46	0.434319	1308.46	-5.59589e-05	1308.46	0.444518	1308.46	-4.28037e-05	1308.46	0.442675	1308.46	-2.78949e-05	1308.46	0.444146	1308.46	-2.62072e-05
1309.43	0.424522	1309.43	-1.86958e-05	1309.43	0.43587	1309.43	-9.33791e-05	1309.43	0.446869	1309.43	-0.00010025	1309.43	0.445232	1309.43	-7.46493e-05	1309.43	0.446155	1309.43	-6.63167e-05
1310.39	0.426139	1310.39	-4.32059e-05	1310.39	0.438112	1310.39	-0.000122042	1310.39	0.449419	1310.39	-0.000156745	1310.39	0.447921	1310.39	-0.000131899	1310.39	0.448534	1310.39	-0.000100875
1311.36	0.428025	1311.36	-8.18904e-05	1311.36	0.440859	1311.36	-0.000144481	1311.36	0.452034	1311.36	-0.000209412	1311.36	0.45054	1311.36	-0.000199978	1311.36	0.451015	1311.36	-0.00012884
1312.32	0.430048	1312.32	-0.000138845	1312.32	0.443741	1312.32	-0.00016622	1312.32	0.454534	1312.32	-0.000260403	1312.32	0.452865	1312.32	-0.00027595	1312.32	0.453332	1312.32	-0.000155729
1313.29	0.431992	1313.29	-0.000208296	1313.29	0.446329	1313.29	-0.000193618	1313.29	0.456716	1313.29	-0.000314702	1313.29	0.454744	1313.29	-0.000353825	1313.29	0.455304	1313.29	-0.000190486
1314.25	0.433632	1314.25	-0.000276482	1314.25	0.448262	1314.25	-0.000230934	1314.25	0.458409	1314.25	-0.000374337	1314.25	0.456166	1314.25	-0.000425275	1314.25	0.456861	1314.25	-0.000238694
1315.21	0.434824	1315.21	-0.000328089	1315.21	0.449343	1315.21	-0.000277898	1315.21	0.459535	1315.21	-0.000433809	1315.21	0.457255	1315.21	-0.000481424	1315.21	0.458005	1315.21	-0.000297063
1316.18	0.435562	1316.18	-0.000353302	1316.18	0.449573	1316.18	-0.000328871	1316.18	0.460115	1316.18	-0.00048083	1316.18	0.458176	1316.18	-0.000515375	1316.18	0.458765	1316.18	-0.000353245
1317.14	0.435957	1317.14	-0.000351165	1317.14	0.44914	1317.14	-0.000373849	1317.14	0.46022	1317.14	-0.000502201	1317.14	0.45899	1317.14	-0.00052396	1317.14	0.459166	1317.14	-0.00039138
1318.11	0.436148	1318.11	-0.000327881	1318.11	0.448339	1318.11	-0.000401004	1318.11	0.459894	1318.11	-0.00049075	1318.11	0.459556	1318.11	-0.000507691	1318.11	0.459231	1318.11	-0.000400041
1319.07	0.436175	1319.07	-0.000292012	1319.07	0.44745	1319.07	-0.000400192	1319.07	0.45911	1319.07	-0.000448551	1319.07	0.459554	1319.07	-0.00046927	1319.07	0.458977	1319.07	-0.00037783
1320.04	0.435913	1320.04	-0.000249908	1320.04	0.446617	1320.04	-0.000366276	1320.04	0.457788	1320.04	-0.000384653	1320.04	0.458632	1320.04	-0.000412021	1320.04	0.45841	1320.04	-0.000333266
1321	0.435128	1321	-0.00020388	1321	0.445783	1321	-0.00030085	1321	0.455869	1321	-0.000309527	1321	0.456605	1321	-0.000339522	1321	0.457497	1321	-0.000279047
1321.96	0.433622	1321.96	-0.000153494	1321.96	0.444741	1321.96	-0.000211733	1321.96	0.453385	1321.96	-0.000230252	1321.96	0.453571	1321.96	-0.00025623	1321.96	0.456175	1321.96	-0.000224175
1322.93	0.431396	1322.93	-9.84106e-05	1322.93	0.443277	1322.93	-0.000110576	1322.93	0.450475	1322.93	-0.000149065	1322.93	0.449892	1322.93	-0.000167576	1322.93	0.454404	1322.93	-0.000168606
1323.89	0.428717	1323.89	-4.04651e-05	1323.89	0.441322	1323.89	-9.61085e-06	1323.89	0.447362	1323.89	-6.51157e-05	1323.89	0.446055	1323.89	-7.84898e-05	1323.89	0.452239	1323.89	-0.000103615
1324.86	0.426051	1324.86	1.64591e-05	1324.86	0.439021	1324.86	8.09499e-05	1324.86	0.44429	1324.86	2.22583e-05	1324.86	0.44251	1324.86	8.56656e-06	1324.86	0.449867	1324.86	-1.86714e-05
1325.82	0.423881	1325.82	6.83446e-05	1325.82	0.436682	1325.82	0.000153723	1325.82	0.44148	1325.82	0.000110141	1325.82	0.439538	1325.82	9.36258e-05	1325.82	0.447577	1325.82	8.75483e-05
1326.79	0.422512	1326.79	0.000113173	1326.79	0.434635	1326.79	0.000203642	1326.79	0.439082	1326.79	0.000190253	1326.79	0.437207	1326.79	0.000176401	1326.79	0.445654	1326.79	0.000199116
1327.75	0.421959	1327.75	0.000151876	1327.75	0.43309	1327.75	0.000228356	1327.75	0.437162	1327.75	0.000251136	1327.75	0.435412	1327.75	0.000252822	1327.75	0.444252	1327.75	0.000286667
1328.71	0.421983	1328.71	0.000187317	1328.71	0.432067	1328.71	0.000230231	1328.71	0.435696	1328.71	0.000284067	1328.71	0.43398	1328.71	0.0003139	1328.71	0.443333	1328.71	0.000323961
1329.68	0.422238	1329.68	0.000221101	1329.68	0.43144	1329.68	0.000216967	1329.68	0.434586	1329.68	0.000287854	1329.68	0.432768	1329.68	0.000347896	1329.68	0.442705	1329.68	0.000304677
1330.64	0.422421	1330.64	0.000249514	1330.64	0.431041	1330.64	0.000197854	1330.64	0.433694	1330.64	0.00026823	1330.64	0.431718	1330.64	0.000345032	1330.64	0.442144	1330.64	0.0002452
1331.61	0.422384	1331.61	0.000262116	1331.61	0.430754	1331.61	0.000177666	1331.61	0.432897	1331.61	0.00023337	1331.61	0.430861	1331.61	0.000303008	1331.61	0.44153	1331.61	0.000172722
1332.57	0.422146	1332.57	0.000245732	1332.57	0.430568	1332.57	0.00015383	1332.57	0.432147	1332.57	0.000190124	1332.57	0.430268	1332.57	0.000230356	1332.57	0.440933	1332.57	0.000109826
1333.54	0.421835	1333.54	0.00019261	1333.54	0.430545	1333.54	0.000119785	1333.54	0.431501	1333.54	0.000143251	1333.54	0.429996	1333.54	0.000144874	1333.54	0.440594	1333.54	6.58333e-05
1334.5	0.421613	1334.5	0.000108104	1334.5	0.430763	1334.5	7.19596e-05	1334.5	0.431087	1334.5	9.69469e-05	1334.5	0.430041	1334.5	6.74193e-05	1334.5	0.440808	1334.5	3.75457e-05
1335.46	0.421605	1335.46	1.27281e-05	1335.46	0.431257	1335.46	1.52197e-05	1335.46	0.431014	1335.46	5.66905e-05	1335.46	0.430325	1335.46	1.43458e-05	1335.46	0.441754	1335.46	1.65611e-05
1336.43	0.421859	1336.43	-6.42042e-05	1336.43	0.431964	1336.43	-3.71056e-05	1336.43	0.431268	1336.43	2.93305e-05	1336.43	0.430698	1336.43	-7.67174e-06	1336.43	0.443344	1336.43	-2.09908e-06
1337.39	0.422341	1337.39	-9.73846e-05	1337.39	0.432714	1337.39	-6.90002e-05	1337.39	0.431653	1337.39	2.04909e-05	1337.39	0.430963	1337.39	-2.45258e-06	1337.39	0.445147	1337.39	-1.57115e-05
1338.36	0.42295	1338.36	-7.78826e-05	1338.36	0.433266	1338.36	-6.98596e-05	1338.36	0.431855	1338.36	3.09908e-05	1338.36	0.430929	1338.36	1.91333e-05	1338.36	0.446498	1338.36	-1.66035e-05
1339.32	0.423577	1339.32	-1.72243e-05	1339.32	0.4334	1339.32	-3.96525e-05	1339.32	0.431609	1339.32	5.54792e-05	1339.32	0.430491	1339.32	4.51207e-05	1339.32	0.446792	1339.32	6.90977e-07
1340.29	0.424149	1340.29	5.93906e-05	1340.29	0.433033	1340.29	1.20679e-05	1340.29	0.430877	1340.29	8.48457e-05	1340.29	0.429681	1340.29	6.7966e-05	1340.29	0.44585	1340.29	3.37314e-05
1341.25	0.424648	1341.25	0.000125889	1341.25	0.432268	1341.25	7.18743e-05	1341.25	0.429887	1341.25	0.000110782	1341.25	0.42867	1341.25	8.67621e-05	1341.25	0.444051	1341.25	7.20501e-05
1342.21	0.425074	1342.21	0.000166223	1342.21	0.431333	1342.21	0.000128359	1342.21	0.428977	1342.21	0.000129279	1342.21	0.427688	1342.21	0.000105211	1342.21	0.442119	1342.21	0.000102434
1343.18	0.4254	1343.18	0.000178068	1343.18	0.430472	1343.18	0.00017487	1343.18	0.428411	1343.18	0.000141064	1343.18	0.42695	1343.18	0.000127118	1343.18	0.440747	1343.18	0.000116432
1344.14	0.425583	1344.14	0.000169299	1344.14	0.429868	1344.14	0.000209097	1344.14	0.428283	1344.14	0.000149746	1344.14	0.426602	1344.14	0.000152927	1344.14	0.440321	1344.14	0.000116085
1345.11	0.425618	1345.11	0.000151404	1345.11	0.429626	1345.11	0.000231709	1345.11	0.428557	1345.11	0.000159965	1345.11	0.426716	1345.11	0.000180063	1345.11	0.44084	1345.11	0.000114493
1346.07	0.425613	1346.07	0.000134703	1346.07	0.429803	1346.07	0.000245919	1346.07	0.429161	1346.07	0.000176712	1346.07	0.427299	1346.07	0.000206673	1346.07	0.442024	1346.07	0.000130407
1347.03	0.425813	1347.03	0.000127435	1347.03	0.430445	1347.03	0.0002578	1347.03	0.430063	1347.03	0.000204808	1347.03	0.428301	1347.03	0.000235273	1347.03	0.443514	1347.03	0.000179227
1348	0.426528	1348	0.000136708	1348	0.431606	1348	0.00027543	1348	0.431278	1348	0.000246766	1348	0.429641	1348	0.00027241	1348	0.445076	1348	0.000263731
1348.96	0.42798	1348.96	0.000167134	1348.96	0.433324	1348.96	0.000304633	1348.96	0.432806	1348.96	0.000298593	1348.96	0.431229	1348.96	0.000322253	1348.96	0.446686	1348.96	0.000367463
1349.93	0.430176	1349.93	0.000215784	1349.93	0.435586	1349.93	0.000341792	1349.93	0.43459	1349.93	0.000346672	1349.93	0.432992	1349.93	0.000377286	1349.93	0.448474	1349.93	0.000455751
1350.89	0.432897	1350.89	0.000268544	1350.89	0.438304	1350.89	0.00037028	1350.89	0.436527	1350.89	0.000371868	1350.89	0.434898	1350.89	0.000415994	1350.89	0.450578	1350.89	0.000490176
1351.86	0.435803	1351.86	0.000304836	1351.86	0.441331	1351.86	0.000367718	1351.86	0.438535	1351.86	0.000361514	1351.86	0.436955	1351.86	0.000414552	1351.86	0.453014	1351.86	0.000451869
1352.82	0.438593	1352.82	0.000309028	1352.82	0.444489	1352.82	0.000320383	1352.82	0.440608	1352.82	0.000319115	1352.82	0.439186	1352.82	0.00036408	1352.82	0.455651	1352.82	0.000354496
1353.78	0.441113	1353.78	0.000278389	1353.78	0.447608	1353.78	0.000232188	1353.78	0.442806	1353.78	0.000261456	1353.78	0.441601	1353.78	0.000277297	1353.78	0.458283	1353.78	0.00023407
1354.75	0.443381	1354.75	0.000221858	1354.75	0.450554	1354.75	0.000122112	1354.75	0.445198	1354.75	0.000206144	1354.75	0.444177	1354.75	0.000180023	1354.75	0.460763	1354.75	0.000126025
1355.71	0.445524	1355.71	0.000153355	1355.71	0.453263	1355.71	1.50593e-05	1355.71	0.447813	1355.71	0.000161113	1355.71	0.446886	1355.71	9.66601e-05	1355.71	0.46312	1355.71	4.89618e-05
1356.68	0.447719	1356.68	8.57017e-05	1356.68	0.455782	1356.68	-6.72301e-05	1356.68	0.450664	1356.68	0.000123075	1356.68	0.449764	1356.68	3.96295e-05	1356.68	0.465585	1356.68	2.79392e-06
1357.64	0.450151	1357.64	2.79786e-05	1357.64	0.458284	1357.64	-0.000112269	1357.64	0.453806	1357.64	8.40776e-05	1357.64	0.452949	1357.64	7.27793e-06	1357.64	0.468516	1357.64	-2.27476e-05
1358.61	0.452999	1358.61	-1.42217e-05	1358.61	0.461034	1358.61	-0.000118666	1358.61	0.457353	1358.61	4.0321e-05	1358.61	0.456645	1358.61	-1.01437e-05	1358.61	0.472232	1358.61	-3.67685e-05
1359.57	0.456397	1359.57	-3.81204e-05	1359.57	0.464283	1359.57	-9.42119e-05	1359.57	0.461404	1359.57	-3.76137e-06	1359.57	0.46099	1359.57	-2.13407e-05	1359.57	0.476835	1359.57	-4.05725e-05
1360.53	0.46034	1360.53	-4.44252e-05	1360.53	0.468097	1360.53	-5.2769e-05	1360.53	0.465895	1360.53	-3.92505e-05	1360.53	0.465871	1360.53	-2.87786e-05	1360.53	0.482072	1360.53	-3.0646e-05
1361.5	0.46459	1361.5	-3.85394e-05	1361.5	0.472218	1361.5	-1.13848e-05	1361.5	0.470504	1361.5	-6.11291e-05	1361.5	0.470818	1361.5	-3.11917e-05	1361.5	0.487315	1361.5	-8.70271e-06
1362.46	0.468701	1362.46	-3.02881e-05	1362.46	0.476091	1362.46	1.37482e-05	1362.46	0.474749	1362.46	-7.41911e-05	1362.46	0.475155	1362.46	-3.04637e-05	1362.46	0.491798	1362.46	1.16314e-05
1363.43	0.47224	1363.43	-3.09874e-05	1363.43	0.479162	1363.43	1.2918e-05	1363.43	0.478269	1363.43	-9.05379e-05	1363.43	0.478388	1363.43	-3.49713e-05	1363.43	0.495028	1363.43	1.01787e-05
1364.39	0.475058	1364.39	-4.86075e-05	1364.39	0.481231	1364.39	-1.38211e-05	1364.39	0.481056	1364.39	-0.000120036	1364.39	0.480529	1364.39	-5.52448e-05	1364.39	0.497059	1364.39	-2.6347e-05
1365.36	0.477341	1365.36	-8.38879e-05	1365.36	0.482565	1365.36	-5.94161e-05	1365.36	0.483395	1365.36	-0.000162769	1365.36	0.482051	1365.36	-9.66417e-05	1365.36	0.49838	1365.36	-9.54688e-05
1366.32	0.479441	1366.32	-0.000130435	1366.32	0.483719	1366.32	-0.000116244	1366.32	0.4856	1366.32	-0.000210349	1366.32	0.483554	1366.32	-0.000156023	1366.32	0.499598	1366.32	-0.000181207
1367.28	0.481641	1367.28	-0.000178615	1367.28	0.485244	1367.28	-0.000179928	1367.28	0.487811	1367.28	-0.000252976	1367.28	0.48545	1367.28	-0.000223253	1367.28	0.501172	1367.28	-0.000263082
1368.25	0.484018	1368.25	-0.000219696	1368.25	0.487463	1368.25	-0.000247271	1368.25	0.489973	1368.25	-0.000284655	1368.25	0.487835	1368.25	-0.000284212	1368.25	0.503324	1368.25	-0.000324414
1369.21	0.486458	1369.21	-0.000247376	1369.21	0.490372	1369.21	-0.00031083	1369.21	0.491974	1369.21	-0.00030331	1369.21	0.490567	1369.21	-0.000323934	1369.21	0.506063	1369.21	-0.000355826
1370.18	0.488778	1370.18	-0.000257305	1370.18	0.493681	1370.18	-0.000356113	1370.18	0.493802	1370.18	-0.000308164	1370.18	0.493434	1370.18	-0.000330734	1370.18	0.509261	1370.18	-0.000354474
1371.14	0.49087	1371.14	-0.000247469	1371.14	0.496965	1371.14	-0.000365955	1371.14	0.495584	1371.14	-0.000298472	1371.14	0.496302	1371.14	-0.000301527	1371.14	0.512688	1371.14	-0.00032285
1372.1	0.492745	1372.1	-0.000220542	1372.1	0.4998	1372.1	-0.000330585	1372.1	0.49746	1372.1	-0.000274715	1372.1	0.499103	1372.1	-0.000245943	1372.1	0.516022	1372.1	-0.000269159
1373.07	0.494477	1373.07	-0.000185142	1373.07	0.501874	1373.07	-0.000256266	1373.07	0.499425	1373.07	-0.000239026	1373.07	0.501735	1373.07	-0.000184571	1373.07	0.518857	1373.07	-0.00020622
1374.03	0.496105	1374.03	-0.000152157	1374.03	0.50305	1374.03	-0.000165738	1374.03	0.501254	1374.03	-0.000193137	1374.03	0.503969	1374.03	-0.000139085	1374.03	0.520812	1374.03	-0.000146999
1375	0.497583	1375	-0.000128211	1375	0.503412	1375	-8.90989e-05	1375	0.502638	1375	-0.000138433	1375	0.505526	1375	-0.000120389	1375	0.521725	1375	-0.000101292
1375.96	0.498824	1375.96	-0.000112778	1375.96	0.503203	1375.96	-4.88426e-05	1375.96	0.503408	1375.96	-8.0558e-05	1375.96	0.50625	1375.96	-0.000124528	1375.96	0.521765	1375.96	-7.59283e-05
1376.92	0.49978	1376.92	-0.000100734	1376.92	0.502689	1376.92	-4.66531e-05	1376.92	0.503647	1376.92	-3.10486e-05	1376.92	0.506226	1376.92	-0.000137833	1376.92	0.521321	1376.92	-7.28336e-05
1377.89	0.500475	1377.89	-8.61368e-05	1377.89	0.502032	1377.89	-6.1651e-05	1377.89	0.503589	1377.89	-8.09474e-07	1377.89	0.505723	1377.89	-0.000145006	1377.89	0.520762	1377.89	-8.3758e-05
1378.85	0.500971	1378.85	-6.43392e-05	1378.85	0.501279	1378.85	-6.27778e-05	1378.85	0.503433	1378.85	8.18311e-06	1378.85	0.505052	1378.85	-0.000134756	1378.85	0.52027	1378.85	-8.91606e-05
1379.82	0.501329	1379.82	-3.21101e-05	1379.82	0.50047	1379.82	-2.5448e-05	1379.82	0.503251	1379.82	6.54961e-06	1379.82	0.504466	1379.82	-0.000100445	1379.82	0.519864	1379.82	-6.38495e-05
1380.78	0.501604	1380.78	1.38341e-05	1380.78	0.499759	1380.78	5.86334e-05	1380.78	0.50304	1380.78	1.61658e-05	1380.78	0.504138	1380.78	-3.6645e-05	1380.78	0.519551	1380.78	1.44461e-05
1381.75	0.501872	1381.75	7.69797e-05	1381.75	0.499461	1381.75	0.00017971	1381.75	0.502854	1381.75	6.17531e-05	1381.75	0.504197	1381.75	6.21711e-05	1381.75	0.519471	1381.75	0.000154157
1382.71	0.502253	1382.71	0.000156577	1382.71	0.499953	1382.71	0.000312341	1382.71	0.502896	1382.71	0.000154386	1382.71	0.504749	1382.71	0.000194831	1382.71	0.519922	1382.71	0.000337455
1383.67	0.502906	1383.67	0.000241657	1383.67	0.5015	1383.67	0.000421949	1383.67	0.503477	1383.67	0.000276967	1383.67	0.505865	1383.67	0.000342704	1383.67	0.521234	1383.67	0.000516628
1384.64	0.50398	1384.64	0.000311119	1384.64	0.504089	1384.64	0.000477184	1384.64	0.504875	1384.64	0.00038679	1384.64	0.507538	1384.64	0.000467552	1384.64	0.523569	1384.64	0.00063046
1385.6	0.505531	1385.6	0.000342184	1385.6	0.507343	1385.6	0.000463063	1385.6	0.50713	1385.6	0.000437428	1385.6	0.509614	1385.6	0.000525101	1385.6	0.52675	1385.6	0.000634873
1386.57	0.507458	1386.57	0.000321595	1386.57	0.510598	1386.57	0.000385499	1386.57	0.509913	1386.57	0.000404766	1386.57	0.511791	1386.57	0.000487592	1386.57	0.530231	1386.57	0.000526202
1387.53	0.509536	1387.53	0.000252424	1387.53	0.513228	1387.53	0.000264405	1387.53	0.512635	1387.53	0.000298538	1387.53	0.513761	1387.53	0.000360088	1387.53	0.533353	1387.53	0.000340164
1388.5	0.511572	1388.5	0.000152478	1388.5	0.515054	1388.5	0.000122112	1388.5	0.514819	1388.5	0.000152742	1388.5	0.515427	1388.5	0.000178625	1388.5	0.535802	1388.5	0.000129501
1389.46	0.513567	1389.46	4.53357e-05	1389.46	0.516447	1389.46	-2.40662e-05	1389.46	0.51645	1389.46	4.79614e-06	1389.46	0.517003	1389.46	-8.00325e-06	1389.46	0.537852	1389.46	-6.16415e-05
1390.42	0.515714	1390.42	-4.9972e-05	1390.42	0.518036	1390.42	-0.000161736	1390.42	0.517949	1390.42	-0.000120228	1390.42	0.518891	1390.42	-0.000159128	1390.42	0.540164	1390.42	-0.000210688
1391.39	0.518273	1391.39	-0.000124546	1391.39	0.520327	1391.39	-0.00027906	1391.39	0.519887	1391.39	-0.000212414	1391.39	0.521475	1391.39	-0.000254246	1391.39	0.543382	1391.39	-0.000314799
1392.35	0.521402	1392.35	-0.000179067	1392.35	0.523484	1392.35	-0.000362314	1392.35	0.522678	1392.35	-0.000271292	1392.35	0.524948	1392.35	-0.000294546	1392.35	0.547797	1392.35	-0.000381919
1393.32	0.525015	1393.32	-0.000219093	1393.32	0.527254	1393.32	-0.000399256	1393.32	0.52634	1393.32	-0.000299814	1393.32	0.529188	1393.32	-0.000296698	1393.32	0.553147	1393.32	-0.000421775
1394.28	0.528724	1394.28	-0.000248989	1394.28	0.531038	1394.28	-0.000386009	1394.28	0.530395	1394.28	-0.000301695	1394.28	0.533683	1394.28	-0.000281267	1394.28	0.558585	1394.28	-0.000439322
1395.25	0.531925	1395.25	-0.000267883	1395.25	0.534107	1395.25	-0.000331379	1395.25	0.533993	1395.25	-0.000280935	1395.25	0.537619	1395.25	-0.000261133	1395.25	0.562949	1395.25	-0.000432619
1396.21	0.534064	1396.21	-0.000270872	1396.21	0.535923	1396.21	-0.000255904	1396.21	0.536308	1396.21	-0.000243037	1396.21	0.540172	1396.21	-0.000238512	1396.21	0.565293	1396.21	-0.000398081
1397.17	0.534894	1397.17	-0.000255098	1397.17	0.536343	1397.17	-0.000186614	1397.17	0.536942	1397.17	-0.0001984	1397.17	0.540875	1397.17	-0.000212472	1397.17	0.565342	1397.17	-0.000340806
1398.14	0.534574	1398.14	-0.000225175	1398.14	0.535601	1398.14	-0.000146679	1398.14	0.536082	1398.14	-0.000163245	1398.14	0.539835	1398.14	-0.000187674	1398.14	0.563564	1398.14	-0.000279058
1399.1	0.533563	1399.1	-0.000191596	1399.1	0.534155	1399.1	-0.000141335	1399.1	0.534341	1399.1	-0.000151349	1399.1	0.537695	1399.1	-0.000173802	1399.1	0.560898	1399.1	-0.000234114
1400.07	0.53242	1400.07	-0.000162179	1400.07	0.532526	1400.07	-0.000151575	1400.07	0.532466	1400.07	-0.000160965	1400.07	0.535376	1400.07	-0.000175875	1400.07	0.558337	1400.07	-0.00021235
1401.03	0.531601	1401.03	-0.000134353	1401.03	0.53116	1401.03	-0.000145672	1401.03	0.531076	1401.03	-0.000171562	1401.03	0.533711	1401.03	-0.00018533	1401.03	0.556594	1401.03	-0.000196943
1401.99	0.531335	1401.99	-9.54887e-05	1401.99	0.530358	1401.99	-9.90341e-05	1401.99	0.530523	1401.99	-0.000154975	1401.99	0.533167	1401.99	-0.000179599	1401.99	0.555941	1401.99	-0.000156142
1402.96	0.531617	1402.96	-3.07343e-05	1402.96	0.530243	1402.96	-5.02666e-06	1402.96	0.530871	1402.96	-8.96862e-05	1402.96	0.533741	1402.96	-0.000129826	1402.96	0.556234	1402.96	-5.9747e-05
1403.92	0.532275	1403.92	6.60344e-05	1403.92	0.530771	1403.92	0.000125284	1403.92	0.531938	1403.92	2.98084e-05	1403.92	0.535055	1403.92	-1.36963e-05	1403.92	0.557068	1403.92	0.000103922
1404.89	0.533091	1404.89	0.000181495	1404.89	0.531761	1404.89	0.000265506	1404.89	0.533369	1404.89	0.000185864	1404.89	0.536579	1404.89	0.00016675	1404.89	0.558002	1404.89	0.000311723
1405.85	0.533924	1405.85	0.000279118	1405.85	0.532968	1405.85	0.000377198	1405.85	0.534766	1405.85	0.00033425	1405.85	0.537916	1405.85	0.000367413	1405.85	0.558803	1405.85	0.000498418
1406.82	0.534777	1406.82	0.000313791	1406.82	0.534184	1406.82	0.000422049	1406.82	0.535857	1406.82	0.000417142	1406.82	0.538985	1406.82	0.000507433	1406.82	0.559549	1406.82	0.000579688
1407.78	0.535753	1407.78	0.000262284	1407.78	0.535326	1407.78	0.000382548	1407.78	0.536596	1407.78	0.000395952	1407.78	0.539966	1407.78	0.000515299	1407.78	0.56051	1407.78	0.000507018
1408.74	0.536944	1408.74	0.000141672	1408.74	0.53644	1408.74	0.000273135	1408.74	0.537131	1408.74	0.000277977	1408.74	0.541055	1408.74	0.000382363	1408.74	0.561901	1408.74	0.000307101
1409.71	0.53834	1409.71	-4.28388e-06	1409.71	0.537649	1409.71	0.000128759	1409.71	0.537692	1409.71	0.000108874	1409.71	0.542266	1409.71	0.00016735	1409.71	0.56369	1409.71	6.16841e-05
1410.67	0.539824	1410.67	-0.000133956	1410.67	0.53907	1410.67	-1.67255e-05	1410.67	0.538469	1410.67	-5.89344e-05	1410.67	0.543431	1410.67	-4.84021e-05	1410.67	0.565618	1410.67	-0.000148463
1411.64	0.541252	1411.64	-0.000225196	1411.64	0.540749	1411.64	-0.000142764	1411.64	0.539559	1411.64	-0.000190904	1411.64	0.544384	1411.64	-0.000207055	1411.64	0.567385	1411.64	-0.000282276
1412.6	0.542551	1412.6	-0.00027541	1412.6	0.542646	1412.6	-0.000241295	1412.6	0.540966	1412.6	-0.000275093	1412.6	0.545197	1412.6	-0.000291847	1412.6	0.5689	1412.6	-0.000341694
1413.57	0.543753	1413.57	-0.000293054	1413.57	0.544661	1413.57	-0.000310625	1413.57	0.542642	1413.57	-0.000314529	1413.57	0.546223	1413.57	-0.000318822	1413.57	0.570348	1413.57	-0.000353289
1414.53	0.544914	1414.53	-0.000289261	1414.53	0.546676	1414.53	-0.000351173	1414.53	0.544514	1414.53	-0.00031866	1414.53	0.547888	1414.53	-0.000317145	1414.53	0.572019	1414.53	-0.000346449
1415.49	0.545983	1415.49	-0.00027387	1415.49	0.548546	1415.49	-0.000365747	1415.49	0.546451	1415.49	-0.000299859	1415.49	0.550382	1415.49	-0.000311507	1415.49	0.573993	1415.49	-0.000339757
1416.46	0.546705	1416.46	-0.000255163	1416.46	0.550046	1416.46	-0.000361911	1416.46	0.54818	1416.46	-0.000273283	1416.46	0.553382	1416.46	-0.000313382	1416.46	0.575908	1416.46	-0.000338285
1417.42	0.54667	1417.42	-0.000239776	1417.42	0.550852	1417.42	-0.000351476	1417.42	0.549248	1417.42	-0.000254644	1417.42	0.555967	1417.42	-0.000321092	1417.42	0.576952	1417.42	-0.000338028
1418.39	0.545569	1418.39	-0.000230792	1418.39	0.550666	1418.39	-0.000344838	1418.39	0.549186	1418.39	-0.000253681	1418.39	0.55698	1418.39	-0.000326081	1418.39	0.576309	1418.39	-0.000332335
1419.35	0.54353	1419.35	-0.000225886	1419.35	0.549459	1419.35	-0.00034391	1419.35	0.547866	1419.35	-0.000267921	1419.35	0.555862	1419.35	-0.00032101	1419.35	0.573885	1419.35	-0.000316239
1420.32	0.541105	1420.32	-0.000218582	1420.32	0.547533	1420.32	-0.000339941	1420.32	0.545659	1420.32	-0.000282763	1420.32	0.553155	1420.32	-0.000304216	1420.32	0.570515	1420.32	-0.000287302
1421.28	0.538854	1421.28	-0.000201909	1421.28	0.545289	1421.28	-0.000317989	1421.28	0.543137	1421.28	-0.000278021	1421.28	0.549979	1421.28	-0.000278108	1421.28	0.567283	1421.28	-0.000244063
1422.24	0.537019	1422.24	-0.000170477	1422.24	0.542974	1422.24	-0.000264644	1422.24	0.540702	1422.24	-0.000236897	1422.24	0.547156	1422.24	-0.000243968	1422.24	0.564773	1422.24	-0.000183822
1423.21	0.535559	1423.21	-0.000120459	1423.21	0.540667	1423.21	-0.000176389	1423.21	0.538497	1423.21	-0.000155536	1423.21	0.544887	1423.21	-0.000199112	1423.21	0.562958	1423.21	-0.000103507
1424.17	0.534338	1424.17	-5.17898e-05	1424.17	0.5384	1424.17	-6.61702e-05	1424.17	0.536533	1424.17	-5.04295e-05	1424.17	0.54297	1424.17	-0.000140748	1424.17	0.561512	1424.17	-7.14038e-06
1425.14	0.533258	1425.14	2.73481e-05	1425.14	0.536245	1425.14	3.9524e-05	1425.14	0.53481	1425.14	4.68028e-05	1425.14	0.541145	1425.14	-7.07953e-05	1425.14	0.560158	1425.14	8.87174e-05
1426.1	0.53228	1426.1	0.000100708	1426.1	0.534311	1426.1	0.000116234	1426.1	0.533352	1426.1	0.000110352	1426.1	0.539329	1426.1	6.28851e-06	1426.1	0.558826	1426.1	0.000163683
1427.07	0.53135	1427.07	0.000149534	1427.07	0.532656	1427.07	0.000154408	1427.07	0.532158	1427.07	0.000134964	1427.07	0.537615	1427.07	8.44582e-05	1427.07	0.557592	1427.07	0.000204475
1428.03	0.530342	1428.03	0.000156453	1428.03	0.531233	1428.03	0.00015501	1428.03	0.531138	1428.03	0.000126604	1428.03	0.536128	1428.03	0.000146161	1428.03	0.556503	1428.03	0.000199764
1428.99	0.529083	1428.99	0.000109491	1428.99	0.529904	1428.99	0.000119263	1428.99	0.530127	1428.99	8.67946e-05	1428.99	0.534881	1428.99	0.000157907	1428.99	0.555461	1428.99	0.000133987
1429.96	0.527478	1429.96	1.27819e-05	1429.96	0.528545	1429.96	5.07136e-05	1429.96	0.528991	1429.96	1.52918e-05	1429.96	0.533756	1429.96	9.35336e-05	1429.96	0.554298	1429.96	4.22777e-06
1430.92	0.525617	1430.92	-0.000105695	1430.92	0.527163	1430.92	-3.54189e-05	1430.92	0.527747	1430.92	-7.57138e-05	1430.92	0.532636	1430.92	-3.1376e-05	1430.92	0.552967	1430.92	-0.000157145
1431.89	0.523749	1431.89	-0.000206032	1431.89	0.525894	1431.89	-0.000114106	1431.89	0.526572	1431.89	-0.000160995	1431.89	0.531518	1431.89	-0.000160121	1431.89	0.551635	1431.89	-0.000293647
1432.85	0.522133	1432.85	-0.000260529	1432.85	0.524901	1432.85	-0.000165151	1432.85	0.525664	1432.85	-0.000218513	1432.85	0.53049	1432.85	-0.000237873	1432.85	0.550562	1432.85	-0.000364651
1433.82	0.520904	1433.82	-0.000265979	1433.82	0.524221	1433.82	-0.000184163	1433.82	0.525064	1433.82	-0.000241386	1433.82	0.529585	1433.82	-0.00024892	1433.82	0.549881	1433.82	-0.000368103
1434.78	0.52	1434.78	-0.000237944	1434.78	0.523662	1434.78	-0.000181341	1434.78	0.524514	1434.78	-0.0002358	1434.78	0.528631	1434.78	-0.000216221	1434.78	0.54938	1434.78	-0.000329246
1435.74	0.519143	1435.74	-0.000198671	1435.74	0.522785	1435.74	-0.000173614	1435.74	0.523469	1435.74	-0.000214338	1435.74	0.527221	1435.74	-0.000178496	1435.74	0.548454	1435.74	-0.000278399
1436.71	0.517904	1436.71	-0.000166689	1436.71	0.521092	1436.71	-0.000175636	1436.71	0.521372	1436.71	-0.000191195	1436.71	0.524931	1436.71	-0.000166487	1436.71	0.546388	1436.71	-0.000236371
1437.67	0.515929	1437.67	-0.000150546	1437.67	0.518378	1437.67	-0.00019256	1437.67	0.518111	1437.67	-0.000177516	1437.67	0.521668	1437.67	-0.000187883	1437.67	0.542894	1437.67	-0.000209737
1438.64	0.513124	1438.64	-0.000149071	1438.64	0.514865	1438.64	-0.000218911	1438.64	0.514117	1438.64	-0.00017736	1438.64	0.517752	1438.64	-0.000227651	1438.64	0.538333	1438.64	-0.000194468
1439.6	0.509614	1439.6	-0.000156501	1439.6	0.510952	1439.6	-0.000244027	1439.6	0.509963	1439.6	-0.000187364	1439.6	0.5136	1439.6	-0.000262614	1439.6	0.533321	1439.6	-0.00018383
1440.57	0.505613	1440.57	-0.000165296	1440.57	0.506952	1440.57	-0.000256673	1440.57	0.506005	1440.57	-0.000198161	1440.57	0.509473	1440.57	-0.00027558	1440.57	0.528314	1440.57	-0.000171668
1441.53	0.501379	1441.53	-0.000163107	1441.53	0.503059	1441.53	-0.000242427	1441.53	0.502351	1441.53	-0.000192715	1441.53	0.505495	1441.53	-0.000254779	1441.53	0.52355	1441.53	-0.000145285
1442.49	0.497222	1442.49	-0.000130688	1442.49	0.499427	1442.49	-0.000179044	1442.49	0.499	1442.49	-0.000144151	1442.49	0.501766	1442.49	-0.000182498	1442.49	0.519175	1442.49	-7.6055e-05
1443.46	0.493461	1443.46	-5.21008e-05	1443.46	0.49619	1443.46	-4.64503e-05	1443.46	0.49595	1443.46	-2.69301e-05	1443.46	0.498416	1443.46	-3.7017e-05	1443.46	0.515326	1443.46	6.89478e-05
1444.42	0.490293	1444.42	6.27631e-05	1444.42	0.493398	1444.42	0.000140039	1444.42	0.493211	1444.42	0.000149937	1444.42	0.495521	1444.42	0.000171833	1444.42	0.5121	1444.42	0.000280852
1445.39	0.487668	1445.39	0.000171776	1445.39	0.490925	1445.39	0.00031177	1445.39	0.490748	1445.39	0.000322045	1445.39	0.492977	1445.39	0.000371561	1445.39	0.509464	1445.39	0.00047846
1446.35	0.485292	1446.35	0.00023427	1446.35	0.488467	1446.35	0.000394633	1446.35	0.488418	1446.35	0.000411556	1446.35	0.490453	1446.35	0.000471368	1446.35	0.507207	1446.35	0.000564527
1447.31	0.482789	1447.31	0.000245674	1447.31	0.485673	1447.31	0.00037457	1447.31	0.485976	1447.31	0.000393589	1447.31	0.487523	1447.31	0.000443876	1447.31	0.505009	1447.31	0.000513262
1448.28	0.479926	1448.28	0.00022848	1448.28	0.482363	1448.28	0.000296196	1448.28	0.483191	1448.28	0.000305356	1448.28	0.483931	1448.28	0.000336625	1448.28	0.502599	1448.28	0.000377013
1449.24	0.476758	1449.24	0.000205946	1449.24	0.478693	1449.24	0.000217189	1449.24	0.480028	1449.24	0.000207196	1449.24	0.479825	1449.24	0.000219739	1449.24	0.499923	1449.24	0.000232286
1450.21	0.473586	1450.21	0.000189342	1450.21	0.475106	1450.21	0.000174445	1450.21	0.476734	1450.21	0.000143757	1450.21	0.475725	1450.21	0.000140237	1450.21	0.497196	1450.21	0.000134218
1451.17	0.470759	1451.17	0.000170062	1451.17	0.47211	1451.17	0.00016463	1451.17	0.473742	1451.17	0.00011771	1451.17	0.472259	1451.17	0.000100089	1451.17	0.494795	1451.17	8.73813e-05
1452.14	0.468526	1452.14	0.000118847	1452.14	0.470083	1452.14	0.000142233	1452.14	0.471483	1452.14	8.7564e-05	1452.14	0.469903	1452.14	5.80203e-05	1452.14	0.493111	1452.14	4.06851e-05
1453.1	0.466979	1453.1	9.60653e-06	1453.1	0.469204	1453.1	5.39744e-05	1453.1	0.470255	1453.1	2.7089e-06	1453.1	0.468902	1453.1	-3.55469e-05	1453.1	0.492444	1453.1	-7.14848e-05
1454.06	0.466042	1454.06	-0.000146971	1454.06	0.469431	1454.06	-0.000108779	1454.06	0.470129	1454.06	-0.000147755	1454.06	0.469262	1454.06	-0.000189747	1454.06	0.492881	1454.06	-0.000265165
1455.03	0.46539	1455.03	-0.000303705	1455.03	0.470337	1455.03	-0.000297747	1455.03	0.470792	1455.03	-0.000323591	1455.03	0.470577	1455.03	-0.000361458	1455.03	0.494043	1455.03	-0.000488005
1455.99	0.464352	1455.99	-0.000415356	1455.99	0.470887	1455.99	-0.000450789	1455.99	0.471307	1455.99	-0.000469902	1455.99	0.471713	1455.99	-0.000493621	1455.99	0.494731	1455.99	-0.000665517
1456.96	0.46216	1456.96	-0.000469286	1456.96	0.469718	1456.96	-0.000535326	1456.96	0.470346	1456.96	-0.000554695	1456.96	0.470977	1456.96	-0.000554864	1456.96	0.493235	1456.96	-0.000751237
1457.92	0.458696	1457.92	-0.000482231	1457.92	0.466378	1457.92	-0.00055293	1457.92	0.467334	1457.92	-0.000575057	1457.92	0.467508	1457.92	-0.000544491	1457.92	0.488924	1457.92	-0.000735218
1458.88	0.454686	1458.88	-0.000480704	1458.88	0.461908	1458.88	-0.000523939	1458.88	0.463083	1458.88	-0.000545988	1458.88	0.462237	1458.88	-0.000480163	1458.88	0.483088	1458.88	-0.000631894
1459.85	0.45083	1459.85	-0.000486497	1459.85	0.457592	1459.85	-0.000479603	1459.85	0.458736	1459.85	-0.000493664	1459.85	0.456681	1459.85	-0.000395239	1459.85	0.477428	1459.85	-0.000479856
1460.81	0.447216	1460.81	-0.000509921	1460.81	0.45386	1460.81	-0.000457292	1460.81	0.454716	1460.81	-0.000451428	1460.81	0.451575	1460.81	-0.000338034	1460.81	0.472613	1460.81	-0.000343813
1461.78	0.443394	1461.78	-0.000546535	1461.78	0.450282	1461.78	-0.000480719	1461.78	0.450685	1461.78	-0.000444257	1461.78	0.446735	1461.78	-0.000346647	1461.78	0.468236	1461.78	-0.000285066
1462.74	0.43862	1462.74	-0.000579706	1462.74	0.445904	1462.74	-0.000538025	1462.74	0.445851	1462.74	-0.000469101	1462.74	0.441402	1462.74	-0.000414207	1462.74	0.463231	1462.74	-0.000314255
1463.71	0.43219	1463.71	-0.000590375	1463.71	0.439684	1463.71	-0.000588239	1463.71	0.439366	1463.71	-0.000496185	1463.71	0.434688	1463.71	-0.000490598	1463.71	0.45639	1463.71	-0.000383843
1464.67	0.423962	1464.67	-0.000566219	1464.67	0.431225	1464.67	-0.000590475	1464.67	0.430957	1464.67	-0.000491474	1464.67	0.426246	1464.67	-0.000519776	1464.67	0.447208	1464.67	-0.000428489
1465.63	0.414697	1465.63	-0.000505565	1465.63	0.421377	1465.63	-0.000527203	1465.63	0.4214	1465.63	-0.000438005	1465.63	0.416816	1465.63	-0.000472839	1465.63	0.436607	1465.63	-0.000407862
1466.6	0.405575	1466.6	-0.000420225	1466.6	0.411765	1466.6	-0.000414517	1466.6	0.412091	1466.6	-0.000347257	1466.6	0.407851	1466.6	-0.000363529	1466.6	0.426452	1466.6	-0.000328593
1467.56	0.397349	1467.56	-0.000333437	1467.56	0.403619	1467.56	-0.000298063	1467.56	0.404073	1467.56	-0.00025723	1467.56	0.400489	1467.56	-0.00024713	1467.56	0.418239	1467.56	-0.00024192
1468.53	0.390053	1468.53	-0.00025983	1468.53	0.397231	1468.53	-0.000217196	1468.53	0.397613	1468.53	-0.000201012	1468.53	0.395042	1468.53	-0.000181684	1468.53	0.412428	1468.53	-0.000198105
1469.49	0.383275	1469.49	-0.000182984	1469.49	0.392157	1469.49	-0.000158909	1469.49	0.392404	1469.49	-0.000164036	1469.49	0.391111	1469.49	-0.000166983	1469.49	0.408622	1469.49	-0.000184457
1470.46	0.376454	1470.46	-7.10553e-05	1470.46	0.38751	1470.46	-7.23769e-05	1470.46	0.387801	1470.46	-9.6088e-05	1470.46	0.387755	1470.46	-0.000146027	1470.46	0.405815	1470.46	-0.000138534
1471.42	0.369063	1471.42	8.43847e-05	1471.42	0.382147	1471.42	6.67587e-05	1471.42	0.382907	1471.42	2.81591e-05	1471.42	0.38358	1471.42	-7.56186e-05	1471.42	0.402474	1471.42	-2.75539e-05
1472.38	0.360796	1472.38	0.00026024	1472.38	0.375028	1472.38	0.000234345	1472.38	0.376777	1472.38	0.000186703	1472.38	0.377136	1472.38	3.83507e-05	1472.38	0.396897	1472.38	0.000123465
1473.35	0.351751	1473.35	0.000421773	1473.35	0.365878	1473.35	0.00038712	1473.35	0.368923	1473.35	0.000339163	1473.35	0.367849	1473.35	0.000167743	1473.35	0.388188	1473.35	0.000269799
1474.31	0.342398	1474.31	0.000538979	1474.31	0.355493	1474.31	0.000489782	1474.31	0.359704	1474.31	0.000455101	1474.31	0.356583	1474.31	0.000290629	1474.31	0.377014	1474.31	0.000380457
1475.28	0.333294	1475.28	0.00059993	1475.28	0.345149	1475.28	0.000531792	1475.28	0.350032	1475.28	0.000527448	1475.28	0.34497	1475.28	0.000400803	1475.28	0.365065	1475.28	0.00045156
1476.24	0.324877	1476.24	0.000623473	1476.24	0.335855	1476.24	0.00054	1476.24	0.34079	1476.24	0.000575596	1476.24	0.334354	1476.24	0.000506692	1476.24	0.353916	1476.24	0.000508922
1477.21	0.317452	1477.21	0.000650076	1477.21	0.328125	1477.21	0.000563781	1477.21	0.332573	1477.21	0.000627165	1477.21	0.325416	1477.21	0.000616162	1477.21	0.344506	1477.21	0.000585143
1478.17	0.311213	1478.17	0.000707322	1478.17	0.322094	1478.17	0.000632045	1478.17	0.325716	1478.17	0.00068946	1478.17	0.318324	1478.17	0.000721026	1478.17	0.337201	1478.17	0.000684677
1479.13	0.306217	1479.13	0.000788301	1479.13	0.317635	1479.13	0.000732482	1479.13	0.320353	1479.13	0.000748071	1479.13	0.312921	1479.13	0.000807367	1479.13	0.331939	1479.13	0.000785328
1480.1	0.302372	1480.1	0.000865369	1480.1	0.314424	1480.1	0.000834352	1480.1	0.316435	1480.1	0.000791277	1480.1	0.308852	1480.1	0.00087582	1480.1	0.328335	1480.1	0.000871702
1481.06	0.299493	1481.06	0.000913019	1481.06	0.312053	1481.06	0.000913035	1481.06	0.313763	1481.06	0.000820419	1481.06	0.305717	1481.06	0.000936205	1481.06	0.32584	1481.06	0.000945849
1482.03	0.297411	1482.03	0.000916086	1482.03	0.310194	1482.03	0.00094973	1482.03	0.312082	1482.03	0.000837246	1482.03	0.303263	1482.03	0.000984039	1482.03	0.323993	1482.03	0.00100547
1482.99	0.296055	1482.99	0.000870459	1482.99	0.308737	1482.99	0.00092695	1482.99	0.311219	1482.99	0.000833317	1482.99	0.301531	1482.99	0.00099312	1482.99	0.322653	1482.99	0.00102849
1483.95	0.295444	1483.95	0.000786303	1483.95	0.307808	1483.95	0.000839883	1483.95	0.311156	1483.95	0.000796743	1483.95	0.30083	1483.95	0.000937628	1483.95	0.322054	1483.95	0.000988106
1484.92	0.295607	1484.92	0.000686767	1484.92	0.307663	1484.92	0.000709323	1484.92	0.311999	1484.92	0.000725576	1484.92	0.301537	1484.92	0.000820188	1484.92	0.322649	1484.92	0.000879752
1485.88	0.296519	1485.88	0.000593766	1485.88	0.308527	1485.88	0.000569765	1485.88	0.313842	1485.88	0.000628262	1485.88	0.303829	1485.88	0.000669631	1485.88	0.324803	1485.88	0.000723714
1486.85	0.298065	1486.85	0.000513479	1486.85	0.310425	1486.85	0.000443691	1486.85	0.316561	1486.85	0.00051398	1486.85	0.307402	1486.85	0.000514283	1486.85	0.328452	1486.85	0.00054534
1487.81	0.300032	1487.81	0.000439176	1487.81	0.313039	1487.81	0.000335611	1487.81	0.319618	1487.81	0.000390593	1487.81	0.311305	1487.81	0.000368986	1487.81	0.332811	1487.81	0.000365884
1488.78	0.302137	1488.78	0.000363616	1488.78	0.315689	1488.78	0.000243476	1488.78	0.322111	1488.78	0.000267788	1488.78	0.314173	1488.78	0.000239824	1488.78	0.336467	1488.78	0.000204216
1489.74	0.304145	1489.74	0.000283217	1489.74	0.317684	1489.74	0.000163611	1489.74	0.323324	1489.74	0.000153768	1489.74	0.315101	1489.74	0.000125951	1489.74	0.338217	1489.74	7.1004e-05
1490.7	0.305997	1490.7	0.000194651	1490.7	0.318838	1490.7	8.93575e-05	1490.7	0.323356	1490.7	5.05237e-05	1490.7	0.314437	1490.7	1.96861e-05	1490.7	0.338081	1490.7	-3.70072e-05
1491.67	0.307824	1491.67	9.71605e-05	1491.67	0.319584	1491.67	1.91565e-05	1491.67	0.323057	1491.67	-3.95452e-05	1491.67	0.313478	1491.67	-8.00131e-05	1491.67	0.337255	1491.67	-0.000124253
1492.63	0.309827	1492.63	8.35743e-06	1492.63	0.32058	1492.63	-2.1504e-05	1492.63	0.323391	1492.63	-9.16822e-05	1492.63	0.313495	1492.63	-0.00013764	1492.63	0.337164	1492.63	-0.000163714
1493.6	0.312184	1493.6	-2.21612e-05	1493.6	0.322332	1493.6	2.64596e-05	1493.6	0.324974	1493.6	-4.6678e-05	1493.6	0.315161	1493.6	-7.14852e-05	1493.6	0.338732	1493.6	-8.39779e-05
1494.56	0.315018	1494.56	5.38464e-05	1494.56	0.325041	1494.56	0.000195275	1494.56	0.327963	1494.56	0.00013591	1494.56	0.318503	1494.56	0.000168404	1494.56	0.342189	1494.56	0.000155777
1495.53	0.318371	1495.53	0.000211649	1495.53	0.328573	1495.53	0.000411706	1495.53	0.332077	1495.53	0.000392253	1495.53	0.323003	1495.53	0.000493376	1495.53	0.347066	1495.53	0.000463532
1496.49	0.322155	1496.49	0.000355393	1496.49	0.332466	1496.49	0.000546664	1496.49	0.336654	1496.49	0.000586799	1496.49	0.32774	1496.49	0.00073162	1496.49	0.352296	1496.49	0.000674123
1497.45	0.326116	1497.45	0.000413272	1497.45	0.336111	1497.45	0.000548665	1497.45	0.340892	1497.45	0.000645714	1497.45	0.331763	1497.45	0.000798526	1497.45	0.356639	1497.45	0.000716648
1498.42	0.329906	1498.42	0.000387478	1498.42	0.33913	1498.42	0.000463634	1498.42	0.344305	1498.42	0.000592769	1498.42	0.334666	1498.42	0.000728184	1498.42	0.359485	1498.42	0.000636951
1499.38	0.333285	1499.38	0.000315343	1499.38	0.341611	1499.38	0.000350305	1499.38	0.34698	1499.38	0.000473881	1499.38	0.336792	1499.38	0.000573827	1499.38	0.36123	1499.38	0.000491031
1500.35	0.336237	1500.35	0.000228673	1500.35	0.343959	1500.35	0.000234211	1500.35	0.349363	1500.35	0.00031355	1500.35	0.338836	1500.35	0.000363162	1500.35	0.362795	1500.35	0.000299419
1501.31	0.338953	1501.31	0.000149351	1501.31	0.346633	1501.31	0.000125628	1501.31	0.351935	1501.31	0.000136344	1501.31	0.341434	1501.31	0.000132897	1501.31	0.365013	1501.31	8.86795e-05
1502.28	0.341778	1502.28	9.50213e-05	1502.28	0.350097	1502.28	4.17748e-05	1502.28	0.355155	1502.28	-1.41685e-05	1502.28	0.345139	1502.28	-5.2983e-05	1502.28	0.368516	1502.28	-7.98337e-05
1503.24	0.345224	1503.24	7.50506e-05	1503.24	0.354907	1503.24	-1.05032e-06	1503.24	0.359593	1503.24	-9.7189e-05	1503.24	0.350609	1503.24	-0.000140742	1503.24	0.373941	1503.24	-0.000146157
1504.2	0.349986	1504.2	8.30948e-05	1504.2	0.361704	1504.2	-5.46504e-06	1504.2	0.365973	1504.2	-0.00010521	1504.2	0.358636	1504.2	-0.000126523	1504.2	0.382002	1504.2	-0.000101443
1505.17	0.356711	1505.17	9.94712e-05	1505.17	0.370783	1505.17	8.6919e-06	1505.17	0.374795	1505.17	-6.39589e-05	1505.17	0.369615	1505.17	-5.00236e-05	1505.17	0.392975	1505.17	1.06164e-05
1506.13	0.365219	1506.13	0.000102844	1506.13	0.381044	1506.13	2.04053e-05	1506.13	0.385253	1506.13	-1.04012e-05	1506.13	0.382186	1506.13	3.62737e-05	1506.13	0.405369	1506.13	0.000126822
1507.1	0.373772	1507.1	8.07119e-05	1507.1	0.389633	1507.1	1.66361e-05	1507.1	0.394575	1507.1	2.40156e-05	1507.1	0.392665	1507.1	8.58452e-05	1507.1	0.415438	1507.1	0.000189311
1508.06	0.380257	1508.06	3.2385e-05	1508.06	0.394318	1508.06	-9.32606e-06	1508.06	0.400164	1508.06	1.93553e-05	1508.06	0.39803	1508.06	6.50752e-05	1508.06	0.420255	1508.06	0.000157727
1509.03	0.384309	1509.03	-3.49533e-05	1509.03	0.395811	1509.03	-6.06448e-05	1509.03	0.402246	1509.03	-2.92017e-05	1509.03	0.399036	1509.03	-3.55285e-05	1509.03	0.420736	1509.03	2.58166e-05
1509.99	0.387065	1509.99	-0.000113211	1509.99	0.396344	1509.99	-0.000136017	1509.99	0.402859	1509.99	-0.000110753	1509.99	0.398504	1509.99	-0.000191924	1509.99	0.419831	1509.99	-0.000167473
1510.95	0.389722	1510.95	-0.000197604	1510.95	0.397586	1510.95	-0.000228418	1510.95	0.40375	1510.95	-0.000207351	1510.95	0.398648	1510.95	-0.000358769	1510.95	0.419847	1510.95	-0.000358842
1511.92	0.392975	1511.92	-0.000283679	1511.92	0.400234	1511.92	-0.000324209	1511.92	0.405804	1511.92	-0.000304089	1511.92	0.400496	1511.92	-0.000495147	1511.92	0.421902	1511.92	-0.000499347
1512.88	0.397079	1512.88	-0.000359402	1512.88	0.404306	1512.88	-0.000399782	1512.88	0.409262	1512.88	-0.000386619	1512.88	0.404258	1512.88	-0.00057459	1512.88	0.426268	1512.88	-0.000567871
1513.85	0.401954	1513.85	-0.000401071	1513.85	0.409384	1513.85	-0.000420602	1513.85	0.413923	1513.85	-0.000430933	1513.85	0.409592	1513.85	-0.000576184	1513.85	0.43257	1513.85	-0.000554768
1514.81	0.407225	1514.81	-0.0003797	1514.81	0.414786	1514.81	-0.000351579	1514.81	0.419253	1514.81	-0.000402665	1514.81	0.415767	1514.81	-0.000478383	1514.81	0.43988	1514.81	-0.000447503
1515.78	0.41232	1515.78	-0.000276502	1515.78	0.419818	1515.78	-0.000180246	1515.78	0.424552	1515.78	-0.000274946	1515.78	0.421883	1515.78	-0.000271487	1515.78	0.446973	1515.78	-0.000240526
1516.74	0.416704	1516.74	-0.000105208	1516.74	0.424078	1516.74	5.12717e-05	1516.74	0.429249	1516.74	-6.4976e-05	1516.74	0.427209	1516.74	5.15802e-06	1516.74	0.452807	1516.74	2.60404e-05
1517.7	0.420121	1517.7	6.80119e-05	1517.7	0.427593	1517.7	0.000231055	1517.7	0.433133	1517.7	0.000134929	1517.7	0.43142	1517.7	0.000230645	1517.7	0.456927	1517.7	0.000232869
1518.67	0.422711	1518.67	0.000153716	1518.67	0.430702	1518.67	0.0002455	1518.67	0.436374	1518.67	0.000206696	1518.67	0.434581	1518.67	0.000270137	1518.67	0.459518	1518.67	0.000250253
1519.63	0.424922	1519.63	0.000133463	1519.63	0.433783	1519.63	0.000110574	1519.63	0.439334	1519.63	0.000137501	1519.63	0.436981	1519.63	0.000133047	1519.63	0.461181	1519.63	9.49679e-05
1520.6	0.427279	1520.6	9.65458e-05	1520.6	0.436987	1520.6	-2.05555e-05	1520.6	0.442302	1520.6	4.98222e-05	1520.6	0.438964	1520.6	-1.1004e-05	1520.6	0.46263	1520.6	-5.94369e-05
1521.56	0.430104	1521.56	0.000138829	1521.56	0.440177	1521.56	-1.82617e-05	1521.56	0.445304	1521.56	5.89741e-05	1521.56	0.440851	1521.56	-2.06228e-05	1521.56	0.464418	1521.56	-7.26175e-05
1522.53	0.433425	1522.53	0.000263665	1522.53	0.443163	1522.53	0.000114005	1522.53	0.44818	1522.53	0.000165263	1522.53	0.442909	1522.53	9.63374e-05	1522.53	0.466784	1522.53	4.73028e-05
1523.49	0.437165	1523.49	0.000405477	1523.49	0.446017	1523.49	0.00028854	1523.49	0.450857	1523.49	0.000298664	1523.49	0.445356	1523.49	0.000251041	1523.49	0.469727	1523.49	0.000215939
1524.45	0.441366	1524.45	0.000507132	1524.45	0.449109	1524.45	0.000425506	1524.45	0.453524	1524.45	0.000403711	1524.45	0.448348	1524.45	0.000377295	1524.45	0.473166	1524.45	0.000372884
1525.42	0.446154	1525.42	0.000557534	1525.42	0.452834	1525.42	0.000493398	1525.42	0.456532	1525.42	0.000469643	1525.42	0.451928	1525.42	0.000465247	1525.42	0.477016	1525.42	0.000508525
1526.38	0.451526	1526.38	0.000583219	1526.38	0.457296	1526.38	0.000506345	1526.38	0.46016	1526.38	0.000517672	1526.38	0.455992	1526.38	0.000549038	1526.38	0.481179	1526.38	0.000645461
1527.35	0.457244	1527.35	0.000613781	1527.35	0.462232	1527.35	0.000502978	1527.35	0.464473	1527.35	0.00057045	1527.35	0.460378	1527.35	0.000669934	1527.35	0.485582	1527.35	0.000798984
1528.31	0.46304	1528.31	0.000633185	1528.31	0.467297	1528.31	0.000503982	1528.31	0.46942	1528.31	0.000611885	1528.31	0.465071	1528.31	0.000809799	1528.31	0.490319	1528.31	0.000921943
1529.27	0.468939	1529.27	0.000576367	1529.27	0.472467	1529.27	0.000482317	1529.27	0.475067	1529.27	0.000586123	1529.27	0.470375	1529.27	0.000870892	1529.27	0.495766	1529.27	0.000912498
1530.24	0.475416	1530.24	0.000405523	1530.24	0.478209	1530.24	0.000398542	1530.24	0.48173	1530.24	0.000461866	1530.24	0.476877	1530.24	0.000771515	1530.24	0.502519	1530.24	0.000721601
1531.2	0.483182	1531.2	0.000162422	1531.2	0.485265	1531.2	0.000250945	1531.2	0.489817	1531.2	0.000271413	1531.2	0.485143	1531.2	0.000532121	1531.2	0.5111	1531.2	0.000412481
1532.17	0.492617	1532.17	-7.82212e-05	1532.17	0.494062	1532.17	6.61692e-05	1532.17	0.499366	1532.17	6.77645e-05	1532.17	0.495194	1532.17	0.000234402	1532.17	0.52145	1532.17	8.84521e-05
1533.13	0.503168	1533.13	-0.000273221	1533.13	0.504077	1533.13	-0.000132731	1533.13	0.509616	1533.13	-0.000123773	1533.13	0.50609	1533.13	-5.59717e-05	1533.13	0.53258	1533.13	-0.000189319
1534.1	0.513435	1534.1	-0.000419806	1534.1	0.513879	1534.1	-0.000327603	1534.1	0.519224	1534.1	-0.000302597	1534.1	0.516312	1534.1	-0.000308831	1534.1	0.542988	1534.1	-0.000409136
1535.06	0.522179	1535.06	-0.000529953	1535.06	0.52213	1535.06	-0.000493754	1535.06	0.527213	1535.06	-0.000467739	1535.06	0.524876	1535.06	-0.000513385	1535.06	0.551773	1535.06	-0.00057884
1536.02	0.529206	1536.02	-0.000611206	1536.02	0.528513	1536.02	-0.000605101	1536.02	0.533626	1536.02	-0.000607789	1536.02	0.532026	1536.02	-0.000665594	1536.02	0.559236	1536.02	-0.000705352
1536.99	0.535236	1536.99	-0.000666996	1536.99	0.53368	1536.99	-0.000652101	1536.99	0.539246	1536.99	-0.000709708	1536.99	0.538859	1536.99	-0.000766918	1536.99	0.566429	1536.99	-0.000793669
1537.95	0.541165	1537.95	-0.000704614	1537.95	0.538591	1537.95	-0.000652579	1537.95	0.544886	1537.95	-0.000770941	1537.95	0.546471	1537.95	-0.00082663	1537.95	0.574243	1537.95	-0.000852859
1538.92	0.547248	1538.92	-0.000735133	1538.92	0.543806	1538.92	-0.000642896	1538.92	0.550694	1538.92	-0.000801014	1538.92	0.555028	1538.92	-0.000859341	1538.92	0.582501	1538.92	-0.000894977
1539.88	0.552533	1539.88	-0.000762973	1539.88	0.548856	1539.88	-0.000652501	1539.88	0.555722	1539.88	-0.000810533	1539.88	0.562976	1539.88	-0.000875956	1539.88	0.589389	1539.88	-0.000924703
1540.85	0.555512	1540.85	-0.000776304	1540.85	0.552415	1540.85	-0.000680148	1540.85	0.558583	1540.85	-0.000797812	1540.85	0.567805	1540.85	-0.000874012	1540.85	0.592633	1540.85	-0.000929712
1541.81	0.555993	1541.81	-0.000749766	1541.81	0.553767	1541.81	-0.00069224	1541.81	0.559113	1541.81	-0.000747107	1541.81	0.568704	1541.81	-0.000837275	1541.81	0.592105	1541.81	-0.000884207
1542.77	0.555354	1542.77	-0.0006615	1542.77	0.553564	1542.77	-0.000646484	1542.77	0.558503	1542.77	-0.00064239	1542.77	0.567245	1542.77	-0.000749021	1542.77	0.589825	1542.77	-0.000767161
1543.74	0.554948	1543.74	-0.000513939	1543.74	0.552891	1543.74	-0.000521061	1543.74	0.557896	1543.74	-0.000482758	1543.74	0.565306	1543.74	-0.00060575	1543.74	0.587649	1543.74	-0.000578636
1544.7	0.555289	1544.7	-0.000335276	1544.7	0.552493	1544.7	-0.000321371	1544.7	0.557747	1544.7	-0.000277743	1544.7	0.563878	1544.7	-0.00040749	1544.7	0.586339	1544.7	-0.00033287
1545.67	0.55628	1545.67	-0.000155598	1545.67	0.552738	1545.67	-7.13251e-05	1545.67	0.558081	1545.67	-3.62281e-05	1545.67	0.563276	1545.67	-0.000147167	1545.67	0.586003	1545.67	-4.83857e-05
1546.63	0.557612	1546.63	2.93016e-06	1546.63	0.553762	1546.63	0.000170637	1546.63	0.558812	1546.63	0.000206217	1546.63	0.563571	1546.63	0.000142248	1546.63	0.586559	1546.63	0.00022409
1547.6	0.559028	1547.6	0.00011609	1547.6	0.55551	1547.6	0.000315474	1547.6	0.559867	1547.6	0.000373333	1547.6	0.564751	1547.6	0.000361645	1547.6	0.587884	1547.6	0.000403518
1548.56	0.560407	1548.56	0.000176573	1548.56	0.557739	1548.56	0.000327423	1548.56	0.561187	1548.56	0.000423314	1548.56	0.566712	1548.56	0.000450082	1548.56	0.589783	1548.56	0.00046647
1549.52	0.561742	1549.52	0.000209367	1549.52	0.560047	1549.52	0.000266871	1549.52	0.562684	1549.52	0.000396816	1549.52	0.5692	1549.52	0.000457148	1549.52	0.591962	1549.52	0.000471597
1550.49	0.563051	1550.49	0.00022773	1550.49	0.561999	1550.49	0.000205226	1550.49	0.564238	1550.49	0.000342623	1550.49	0.571827	1550.49	0.000441921	1550.49	0.594096	1550.49	0.000452902
1551.45	0.564315	1551.45	0.000199106	1551.45	0.563329	1551.45	0.000144932	1551.45	0.565764	1551.45	0.000252929	1551.45	0.574219	1551.45	0.000377046	1551.45	0.595998	1551.45	0.000362903
1552.42	0.5655	1552.42	9.72648e-05	1552.42	0.564137	1552.42	5.24372e-05	1552.42	0.567304	1552.42	0.000110124	1552.42	0.576244	1552.42	0.000216307	1552.42	0.597778	1552.42	0.0001659
1553.38	0.566635	1553.38	-3.49846e-05	1553.38	0.564896	1553.38	-6.57657e-05	1553.38	0.569077	1553.38	-4.94505e-05	1553.38	0.578164	1553.38	2.86315e-06	1553.38	0.599834	1553.38	-7.10051e-05
1554.34	0.56788	1554.34	-0.000121927	1554.34	0.566264	1554.34	-0.000160725	1554.34	0.57146	1554.34	-0.000164031	1554.34	0.580592	1554.34	-0.000163083	1554.34	0.602701	1554.34	-0.000239561
1555.31	0.569532	1555.31	-0.000131165	1555.31	0.568871	1555.31	-0.000198305	1555.31	0.574902	1555.31	-0.000209678	1555.31	0.584298	1555.31	-0.000232248	1555.31	0.606856	1555.31	-0.000298257
1556.27	0.571929	1556.27	-8.15967e-05	1556.27	0.573102	1556.27	-0.000182143	1556.27	0.579738	1556.27	-0.000203144	1556.27	0.589886	1556.27	-0.000227132	1556.27	0.612464	1556.27	-0.000277086
1557.24	0.575135	1557.24	-8.71882e-06	1557.24	0.578576	1557.24	-0.000134571	1557.24	0.585649	1557.24	-0.000171414	1557.24	0.597054	1557.24	-0.000193188	1557.24	0.618815	1557.24	-0.000225444
1558.2	0.578406	1558.2	5.51816e-05	1558.2	0.583475	1558.2	-7.92352e-05	1558.2	0.590913	1558.2	-0.000137807	1558.2	0.603577	1558.2	-0.000164576	1558.2	0.623739	1558.2	-0.000181899
1559.17	0.58035	1559.17	8.82487e-05	1559.17	0.585366	1559.17	-3.50562e-05	1559.17	0.593135	1559.17	-0.000119073	1559.17	0.606244	1559.17	-0.000156088	1559.17	0.624845	1559.17	-0.000165199
1560.13	0.58046	1560.13	8.41696e-05	1560.13	0.583944	1560.13	-1.42565e-05	1560.13	0.591941	1560.13	-0.000121676	1560.13	0.604489	1560.13	-0.000167218	1560.13	0.622377	1560.13	-0.000174545
1561.09	0.579647	1561.09	5.21436e-05	1561.09	0.581218	1561.09	-2.01693e-05	1561.09	0.589261	1561.09	-0.00013888	1561.09	0.600861	1561.09	-0.000188778	1561.09	0.618798	1561.09	-0.000194243
1562.06	0.57902	1562.06	1.29479e-05	1562.06	0.579055	1562.06	-4.20938e-05	1562.06	0.586935	1562.06	-0.000149988	1562.06	0.597846	1562.06	-0.000203781	1562.06	0.616028	1562.06	-0.000196158
1563.02	0.579154	1563.02	-6.90999e-06	1563.02	0.578222	1563.02	-5.37006e-05	1563.02	0.585731	1563.02	-0.000126375	1563.02	0.596513	1563.02	-0.000187712	1563.02	0.614721	1563.02	-0.000147403
1563.99	0.580181	1563.99	1.06207e-05	1563.99	0.578782	1563.99	-2.88828e-05	1563.99	0.585734	1563.99	-5.27217e-05	1563.99	0.59698	1563.99	-0.000124085	1563.99	0.614868	1563.99	-3.66974e-05
1564.95	0.58201	1564.95	5.76967e-05	1564.95	0.580501	1564.95	3.45276e-05	1564.95	0.586761	1564.95	5.29216e-05	1564.95	0.598945	1564.95	-2.43726e-05	1564.95	0.616247	1564.95	0.000104746
1565.91	0.584463	1565.91	0.000106694	1565.91	0.583028	1565.91	0.00011853	1565.91	0.588569	1565.91	0.000155991	1565.91	0.601924	1565.91	8.55064e-05	1565.91	0.618571	1565.91	0.000230882
1566.88	0.587348	1566.88	0.000141043	1566.88	0.585971	1566.88	0.000213741	1566.88	0.590927	1566.88	0.000244984	1566.88	0.605355	1566.88	0.000201967	1566.88	0.621472	1566.88	0.000328804
1567.84	0.59045	1567.84	0.000168053	1567.84	0.58894	1567.84	0.000321835	1567.84	0.593606	1567.84	0.000332554	1567.84	0.608657	1567.84	0.000340073	1567.84	0.624471	1567.84	0.000412172
1568.81	0.593473	1568.81	0.000191801	1568.81	0.591598	1568.81	0.0004148	1568.81	0.596322	1568.81	0.000406142	1568.81	0.611333	1568.81	0.000473544	1568.81	0.627054	1568.81	0.00046224
1569.77	0.596073	1569.77	0.000185876	1569.77	0.593766	1569.77	0.000416981	1569.77	0.598791	1569.77	0.000402148	1569.77	0.613172	1569.77	0.000505328	1569.77	0.628936	1569.77	0.000411818
1570.74	0.598058	1570.74	0.000122183	1570.74	0.595524	1570.74	0.000281798	1570.74	0.600901	1570.74	0.00027729	1570.74	0.614381	1570.74	0.000365464	1570.74	0.6303	1570.74	0.000234659
1571.7	0.599548	1571.7	2.31375e-05	1571.7	0.597189	1571.7	7.28442e-05	1571.7	0.602847	1571.7	8.90259e-05	1571.7	0.615501	1571.7	0.000124198	1571.7	0.631731	1571.7	1.57814e-05
1572.66	0.600946	1572.66	-5.63108e-05	1572.66	0.599192	1572.66	-9.82804e-05	1572.66	0.605053	1572.66	-6.21416e-05	1572.66	0.617174	1572.66	-7.97882e-05	1572.66	0.633901	1572.66	-0.000135242
1573.63	0.60276	1573.63	-8.8902e-05	1573.63	0.601921	1573.63	-0.000182184	1573.63	0.607957	1573.63	-0.000137737	1573.63	0.619917	1573.63	-0.000182778	1573.63	0.637263	1573.63	-0.000190791
1574.59	0.605354	1574.59	-8.38892e-05	1574.59	0.60551	1574.59	-0.000193731	1574.59	0.611707	1574.59	-0.000158995	1574.59	0.623869	1574.59	-0.0002017	1574.59	0.641735	1574.59	-0.000183176
1575.56	0.608636	1575.56	-5.92673e-05	1575.56	0.609582	1575.56	-0.000161426	1575.56	0.615829	1575.56	-0.000152244	1575.56	0.628481	1575.56	-0.00016819	1575.56	0.646421	1575.56	-0.00014397
1576.52	0.611923	1576.52	-2.84457e-05	1576.52	0.613252	1576.52	-0.000109196	1576.52	0.619273	1576.52	-0.000130097	1576.52	0.63258	1576.52	-0.000105809	1576.52	0.649888	1576.52	-9.1073e-05
1577.49	0.614421	1577.49	-5.31507e-07	1577.49	0.615765	1577.49	-5.8138e-05	1577.49	0.62122	1577.49	-9.79205e-05	1577.49	0.635223	1577.49	-3.63965e-05	1577.49	0.651294	1577.49	-3.8192e-05
1578.45	0.615957	1578.45	1.84245e-05	1578.45	0.617142	1578.45	-2.5336e-05	1578.45	0.621837	1578.45	-6.07284e-05	1578.45	0.636517	1578.45	1.72776e-05	1578.45	0.651141	1578.45	5.3766e-07
1579.41	0.617002	1579.41	2.3897e-05	1579.41	0.617984	1579.41	-1.98615e-05	1579.41	0.621979	1579.41	-2.6656e-05	1579.41	0.637304	1579.41	3.64312e-05	1579.41	0.650646	1579.41	1.23995e-05
1580.38	0.618181	1580.38	1.14361e-05	1580.38	0.618887	1580.38	-4.0556e-05	1580.38	0.622458	1580.38	-6.70534e-06	1580.38	0.638365	1580.38	1.399e-05	1580.38	0.650783	1580.38	-7.83385e-06
1581.34	0.619896	1581.34	-2.03315e-05	1581.34	0.620137	1581.34	-7.652e-05	1581.34	0.623677	1581.34	-8.40504e-06	1581.34	0.640019	1581.34	-3.98363e-05	1581.34	0.651937	1581.34	-5.09462e-05
1582.31	0.622223	1582.31	-6.36684e-05	1582.31	0.621738	1582.31	-0.000110761	1582.31	0.625614	1582.31	-2.72911e-05	1582.31	0.642151	1582.31	-0.000100216	1582.31	0.653998	1582.31	-9.40513e-05
1583.27	0.624959	1583.27	-0.000101523	1583.27	0.623555	1583.27	-0.000126614	1583.27	0.62797	1583.27	-4.60628e-05	1583.27	0.64443	1583.27	-0.00013878	1583.27	0.65658	1583.27	-0.00011171
1584.24	0.62778	1584.24	-0.000115565	1584.24	0.625475	1584.24	-0.000113354	1584.24	0.630385	1584.24	-4.42419e-05	1584.24	0.646584	1584.24	-0.000134932	1584.24	0.659284	1584.24	-8.78262e-05
1585.2	0.630422	1585.2	-9.61382e-05	1585.2	0.627476	1585.2	-6.99205e-05	1585.2	0.632653	1585.2	-1.21341e-05	1585.2	0.648575	1585.2	-8.35681e-05	1585.2	0.661879	1585.2	-2.33819e-05
1586.16	0.632762	1586.16	-5.09528e-05	1586.16	0.62957	1586.16	-1.0187e-05	1586.16	0.634774	1586.16	3.6674e-05	1586.16	0.65055	1586.16	-3.37267e-06	1586.16	0.664305	1586.16	5.55956e-05
1587.13	0.634773	1587.13	-9.48458e-06	1587.13	0.631699	1587.13	3.4675e-05	1587.13	0.636854	1587.13	6.3785e-05	1587.13	0.652647	1587.13	6.05823e-05	1587.13	0.66655	1587.13	9.88079e-05
1588.09	0.636452	1588.09	-9.64458e-06	1588.09	0.633717	1588.09	3.24842e-05	1588.09	0.638975	1588.09	3.11161e-05	1588.09	0.654859	1588.09	6.05952e-05	1588.09	0.668567	1588.09	6.30649e-05
1589.06	0.637812	1589.06	-6.53657e-05	1589.06	0.635471	1589.06	-1.94315e-05	1589.06	0.641131	1589.06	-5.94099e-05	1589.06	0.657056	1589.06	-1.11939e-05	1589.06	0.670307	1589.06	-4.34861e-05
1590.02	0.638916	1590.02	-0.000150109	1590.02	0.636918	1590.02	-8.82436e-05	1590.02	0.643246	1590.02	-0.000161249	1590.02	0.659092	1590.02	-0.000113237	1590.02	0.671785	1590.02	-0.000164184
1590.98	0.639894	1590.98	-0.00022041	1590.98	0.63815	1590.98	-0.000137393	1590.98	0.645216	1590.98	-0.000225658	1590.98	0.660902	1590.98	-0.000194334	1590.98	0.673097	1590.98	-0.000246204
1591.95	0.640899	1591.95	-0.000249454	1591.95	0.639322	1591.95	-0.000155456	1591.95	0.646949	1591.95	-0.00023804	1591.95	0.662504	1591.95	-0.000230941	1591.95	0.674334	1591.95	-0.000274922
1592.91	0.642039	1592.91	-0.000237048	1592.91	0.640534	1592.91	-0.000154131	1592.91	0.648378	1592.91	-0.00021518	1592.91	0.663945	1592.91	-0.000228222	1592.91	0.675499	1592.91	-0.000263943
1593.88	0.643324	1593.88	-0.00020022	1593.88	0.641767	1593.88	-0.00015047	1593.88	0.649481	1593.88	-0.000183459	1593.88	0.665248	1593.88	-0.000203381	1593.88	0.6765	1593.88	-0.000232832
1594.84	0.64466	1594.84	-0.000159903	1594.84	0.642907	1594.84	-0.000153413	1594.84	0.650265	1594.84	-0.000161597	1594.84	0.666403	1594.84	-0.000172334	1594.84	0.677229	1594.84	-0.000195042
1595.81	0.645876	1595.81	-0.000130495	1595.81	0.643821	1595.81	-0.000160797	1595.81	0.650754	1595.81	-0.000154024	1595.81	0.667374	1595.81	-0.000144743	1595.81	0.677655	1595.81	-0.000156443
1596.77	0.646781	1596.77	-0.000115883	1596.77	0.644431	1596.77	-0.000165614	1596.77	0.650968	1596.77	-0.000154778	1596.77	0.668115	1596.77	-0.000126619	1596.77	0.677839	1596.77	-0.000121179
1597.73	0.647239	1597.73	-0.000113187	1597.73	0.644748	1597.73	-0.000165137	1597.73	0.650941	1597.73	-0.000157227	1597.73	0.668581	1597.73	-0.000124215	1597.73	0.677893	1597.73	-9.80569e-05
1598.7	0.647218	1598.7	-0.000119017	1598.7	0.644862	1598.7	-0.000163985	1598.7	0.650761	1598.7	-0.000159912	1598.7	0.668751	1598.7	-0.000142164	1598.7	0.677908	1598.7	-9.83242e-05
1599.66	0.646818	1599.66	-0.000131506	1599.66	0.644908	1599.66	-0.000168139	1599.66	0.650588	1599.66	-0.000163935	1599.66	0.668651	1599.66	-0.000177787	1599.66	0.677917	1599.66	-0.000125443
1600.63	0.646242	1600.63	-0.000147592	1600.63	0.645005	1600.63	-0.000175974	1600.63	0.650594	1600.63	-0.000167046	1600.63	0.668364	1600.63	-0.000218098	1600.63	0.677898	1600.63	-0.000167148
1601.59	0.645702	1601.59	-0.000160154	1601.59	0.645185	1601.59	-0.000174735	1601.59	0.650856	1601.59	-0.000160959	1601.59	0.668012	1601.59	-0.000241309	1601.59	0.677793	1601.59	-0.000196733
1602.56	0.645328	1602.56	-0.000159181	1602.56	0.645359	1602.56	-0.000147534	1602.56	0.651271	1602.56	-0.000135032	1602.56	0.66772	1602.56	-0.000223966	1602.56	0.677545	1602.56	-0.000184624
1603.52	0.645103	1603.52	-0.000137791	1603.52	0.645364	1603.52	-8.99629e-05	1603.52	0.651602	1603.52	-8.73205e-05	1603.52	0.667574	1603.52	-0.000157837	1603.52	0.677145	1603.52	-0.000120107
1604.48	0.64491	1604.48	-9.91464e-05	1604.48	0.645055	1604.48	-2.26565e-05	1604.48	0.651621	1604.48	-3.50154e-05	1604.48	0.667604	1604.48	-6.72838e-05	1604.48	0.676648	1604.48	-3.0494e-05
1605.45	0.644615	1605.45	-5.65281e-05	1605.45	0.644402	1605.45	2.01401e-05	1605.45	0.651258	1605.45	-6.50423e-06	1605.45	0.667753	1605.45	4.88091e-07	1605.45	0.676157	1605.45	3.13737e-05
1606.41	0.644145	1606.41	-2.4562e-05	1606.41	0.643494	1606.41	1.95474e-05	1606.41	0.650602	1606.41	-1.69568e-05	1606.41	0.667858	1606.41	1.32053e-05	1606.41	0.675734	1606.41	3.08763e-05
1607.38	0.643495	1607.38	-1.07608e-05	1607.38	0.642466	1607.38	-1.47998e-05	1607.38	0.649784	1607.38	-5.64236e-05	1607.38	0.66764	1607.38	-2.3816e-05	1607.38	0.675303	1607.38	-2.19124e-05
1608.34	0.6427	1608.34	-1.45566e-05	1608.34	0.641422	1608.34	-5.78639e-05	1608.34	0.648853	1608.34	-0.000101368	1608.34	0.66679	1608.34	-8.15269e-05	1608.34	0.674635	1608.34	-8.84923e-05
1609.31	0.641795	1609.31	-3.00809e-05	1609.31	0.640411	1609.31	-8.71072e-05	1609.31	0.647759	1609.31	-0.00013017	1609.31	0.665165	1609.31	-0.000130317	1609.31	0.673487	1609.31	-0.000131656
1610.27	0.640815	1610.27	-4.82366e-05	1610.27	0.639476	1610.27	-9.12148e-05	1610.27	0.646477	1610.27	-0.000130233	1610.27	0.662964	1610.27	-0.000150861	1610.27	0.671832	1610.27	-0.000132002
1611.23	0.639811	1611.23	-5.89366e-05	1611.23	0.638711	1611.23	-7.19507e-05	1611.23	0.645123	1611.23	-0.000100667	1611.23	0.660693	1611.23	-0.000137503	1611.23	0.669968	1611.23	-9.23301e-05
1612.2	0.638857	1612.2	-5.43471e-05	1612.2	0.638258	1612.2	-4.05642e-05	1612.2	0.643944	1612.2	-5.16171e-05	1612.2	0.658933	1612.2	-9.83403e-05	1612.2	0.668393	1612.2	-3.30765e-05
1613.16	0.63803	1613.16	-3.13855e-05	1613.16	0.638222	1613.16	-9.2539e-06	1613.16	0.64319	1613.16	2.25499e-06	1613.16	0.658086	1613.16	-4.80495e-05	1613.16	0.667561	1613.16	2.19746e-05
1614.13	0.637371	1614.13	7.57408e-06	1614.13	0.638546	1614.13	1.55219e-05	1614.13	0.642934	1614.13	4.94438e-05	1614.13	0.6582	1614.13	2.73772e-06	1614.13	0.667627	1614.13	6.03197e-05
1615.09	0.636829	1615.09	5.47306e-05	1615.09	0.638889	1615.09	3.21792e-05	1615.09	0.64293	1615.09	8.34225e-05	1615.09	0.658816	1615.09	5.01546e-05	1615.09	0.668228	1615.09	8.22306e-05
1616.06	0.636244	1616.06	9.76707e-05	1616.06	0.638685	1616.06	3.90107e-05	1616.06	0.642637	1616.06	9.98487e-05	1616.06	0.659024	1616.06	9.04307e-05	1616.06	0.668489	1616.06	9.09333e-05
1617.02	0.635439	1617.02	0.000123045	1617.02	0.637549	1617.02	3.23699e-05	1617.02	0.641598	1617.02	9.5258e-05	1617.02	0.658007	1617.02	0.000114148	1617.02	0.66758	1617.02	8.52687e-05
1617.98	0.634385	1617.98	0.000122934	1617.98	0.635676	1617.98	1.0244e-05	1617.98	0.639897	1617.98	6.92263e-05	1617.98	0.655751	1617.98	0.000108666	1617.98	0.665481	1617.98	6.1397e-05
1618.95	0.633232	1618.95	9.93764e-05	1618.95	0.633675	1618.95	-2.32154e-05	1618.95	0.638077	1618.95	2.66137e-05	1618.95	0.652994	1618.95	6.62773e-05	1618.95	0.662966	1618.95	1.87174e-05
1619.91	0.632185	1619.91	6.36157e-05	1619.91	0.632074	1619.91	-5.61617e-05	1619.91	0.636669	1619.91	-2.17013e-05	1619.91	0.650578	1619.91	-6.33108e-06	1619.91	0.660909	1619.91	-3.39415e-05
1620.88	0.631403	1620.88	3.23481e-05	1620.88	0.631076	1620.88	-6.95868e-05	1620.88	0.635916	1620.88	-5.65618e-05	1620.88	0.649014	1620.88	-7.98926e-05	1620.88	0.659805	1620.88	-7.12569e-05
1621.84	0.63096	1621.84	2.29648e-05	1621.84	0.630588	1621.84	-4.18396e-05	1621.84	0.635741	1621.84	-5.06901e-05	1621.84	0.648409	1621.84	-0.000105624	1621.84	0.659682	1621.84	-5.35032e-05
1622.81	0.630852	1622.81	4.36607e-05	1622.81	0.630339	1622.81	3.46522e-05	1622.81	0.635848	1622.81	1.36168e-05	1622.81	0.648513	1622.81	-4.54886e-05	1622.81	0.660178	1622.81	4.27782e-05
1623.77	0.631004	1623.77	8.19405e-05	1623.77	0.630062	1623.77	0.000134211	1623.77	0.635897	1623.77	0.000116032	1623.77	0.648845	1623.77	8.49035e-05	1623.77	0.660745	1623.77	0.000184526
1624.73	0.631322	1624.73	0.000110492	1624.73	0.629669	1624.73	0.000209454	1624.73	0.635717	1624.73	0.000202944	1624.73	0.648962	1624.73	0.000217725	1624.73	0.66097	1624.73	0.000296508
1625.7	0.63171	1625.7	0.000110041	1625.7	0.629236	1625.7	0.000228516	1625.7	0.635342	1625.7	0.000231252	1625.7	0.648656	1625.7	0.000288081	1625.7	0.66073	1625.7	0.00032595
1626.66	0.632044	1626.66	7.88913e-05	1626.66	0.628832	1626.66	0.000187915	1626.66	0.63483	1626.66	0.000191442	1626.66	0.647907	1626.66	0.000269215	1626.66	0.660072	1626.66	0.000266824
1627.63	0.632149	1627.63	2.2149e-05	1627.63	0.62839	1627.63	9.77431e-05	1627.63	0.63413	1627.63	9.28762e-05	1627.63	0.646736	1627.63	0.00016154	1627.63	0.659037	1627.63	0.000131796
1628.59	0.631862	1628.59	-5.45367e-05	1628.59	0.627782	1628.59	-2.19193e-05	1628.59	0.633139	1628.59	-4.4544e-05	1628.59	0.645184	1628.59	-1.31953e-05	1628.59	0.657689	1628.59	-5.61936e-05
1629.56	0.631175	1629.56	-0.000139936	1629.56	0.627	1629.56	-0.000137133	1629.56	0.63191	1629.56	-0.000186324	1629.56	0.643421	1629.56	-0.00020595	1629.56	0.656268	1629.56	-0.000250236
1630.52	0.630286	1630.52	-0.000215322	1630.52	0.626254	1630.52	-0.000212423	1630.52	0.630739	1630.52	-0.000292781	1630.52	0.641815	1630.52	-0.000356261	1630.52	0.655236	1630.52	-0.000390471
1631.48	0.629513	1631.48	-0.000260099	1631.48	0.625887	1631.48	-0.000227395	1631.48	0.630069	1631.48	-0.000335212	1631.48	0.64084	1631.48	-0.000418059	1631.48	0.655128	1631.48	-0.000431225
1632.45	0.629136	1632.45	-0.000261071	1632.45	0.626179	1632.45	-0.000183385	1632.45	0.630277	1632.45	-0.000303839	1632.45	0.640905	1632.45	-0.000371884	1632.45	0.656309	1632.45	-0.00035736
1633.41	0.629238	1633.41	-0.000224749	1633.41	0.62713	1633.41	-0.000108458	1633.41	0.631429	1633.41	-0.000216481	1633.41	0.642115	1633.41	-0.000237788	1633.41	0.658687	1633.41	-0.000200022
1634.38	0.629569	1634.38	-0.000181195	1634.38	0.628239	1634.38	-5.29088e-05	1634.38	0.633003	1634.38	-0.000123064	1634.38	0.643918	1634.38	-8.56872e-05	1634.38	0.661354	1634.38	-4.26645e-05
1635.34	0.629532	1635.34	-0.000162483	1635.34	0.628545	1635.34	-5.56772e-05	1635.34	0.633831	1635.34	-7.7968e-05	1635.34	0.644967	1635.34	-9.68493e-07	1635.34	0.662628	1635.34	2.5389e-05
1636.3	0.628559	1636.3	-0.000173636	1636.3	0.627297	1636.3	-0.000109497	1636.3	0.632816	1636.3	-9.56694e-05	1636.3	0.643884	1636.3	-1.89779e-05	1636.3	0.661145	1636.3	-1.96189e-05
1637.27	0.626581	1637.27	-0.000192073	1637.27	0.624669	1637.27	-0.000170631	1637.27	0.629899	1637.27	-0.000144317	1637.27	0.640468	1637.27	-0.000105704	1637.27	0.657136	1637.27	-0.000125765
1638.23	0.623949	1638.23	-0.000188977	1638.23	0.621463	1638.23	-0.00019548	1638.23	0.625903	1638.23	-0.000176535	1638.23	0.635663	1638.23	-0.000194261	1638.23	0.65198	1638.23	-0.000214005
1639.2	0.621022	1639.2	-0.00014457	1639.2	0.618352	1639.2	-0.000162468	1639.2	0.621665	1639.2	-0.000153137	1639.2	0.630547	1639.2	-0.000217303	1639.2	0.646917	1639.2	-0.000215937
1640.16	0.618033	1640.16	-6.51287e-05	1640.16	0.61566	1640.16	-8.88226e-05	1640.16	0.617685	1640.16	-6.55185e-05	1640.16	0.625834	1640.16	-0.000136517	1640.16	0.642612	1640.16	-0.000108336
1641.12	0.615179	1641.12	-2.25645e-06	1641.12	0.613516	1641.12	-4.18558e-05	1641.12	0.614263	1641.12	3.03115e-05	1641.12	0.621965	1641.12	5.40425e-07	1641.12	0.639408	1641.12	3.39505e-05
1642.09	0.612668	1642.09	-1.65612e-05	1642.09	0.611989	1642.09	-8.44632e-05	1642.09	0.611642	1642.09	4.60308e-05	1642.09	0.619252	1642.09	7.25282e-05	1642.09	0.637531	1642.09	7.9668e-05
1643.05	0.610647	1643.05	-0.000102628	1643.05	0.611054	1643.05	-0.000194397	1643.05	0.609985	1643.05	-3.38773e-05	1643.05	0.617859	1643.05	1.91621e-05	1643.05	0.637063	1643.05	-6.07209e-06
1644.02	0.609041	1644.02	-0.000195423	1644.02	0.610444	1644.02	-0.000291055	1644.02	0.609199	1644.02	-0.000136576	1644.02	0.617591	1644.02	-9.6592e-05	1644.02	0.637692	1644.02	-0.000130887
1644.98	0.607437	1644.98	-0.000247567	1644.98	0.60954	1644.98	-0.000330303	1644.98	0.608734	1644.98	-0.000199232	1644.98	0.617639	1644.98	-0.000191141	1644.98	0.63844	1644.98	-0.000211217
1645.95	0.605245	1645.95	-0.000262184	1645.95	0.607594	1645.95	-0.000332346	1645.95	0.607675	1645.95	-0.000227477	1645.95	0.61669	1645.95	-0.000252098	1645.95	0.637875	1645.95	-0.000256497
1646.91	0.602229	1646.91	-0.000267347	1646.91	0.604399	1646.91	-0.000339065	1646.91	0.605414	1646.91	-0.000263656	1646.91	0.613862	1646.91	-0.000319028	1646.91	0.635201	1646.91	-0.000323528
1647.88	0.598816	1647.88	-0.000284183	1647.88	0.6006	1647.88	-0.000367181	1647.88	0.602273	1647.88	-0.000328254	1647.88	0.609596	1647.88	-0.000414173	1647.88	0.631133	1647.88	-0.000433676
1648.84	0.595674	1648.84	-0.000321228	1648.84	0.597076	1648.84	-0.000406219	1648.84	0.599146	1648.84	-0.000404811	1648.84	0.605203	1648.84	-0.000515535	1648.84	0.627196	1648.84	-0.000555745
1649.8	0.593149	1649.8	-0.000388008	1649.8	0.59423	1649.8	-0.000453833	1649.8	0.59671	1649.8	-0.000479573	1649.8	0.601796	1649.8	-0.000600161	1649.8	0.624497	1649.8	-0.000663825
1650.77	0.591055	1650.77	-0.000490031	1650.77	0.591772	1650.77	-0.000522487	1650.77	0.595011	1650.77	-0.000562647	1650.77	0.599752	1650.77	-0.000676316	1650.77	0.623163	1650.77	-0.000765288
1651.73	0.588548	1651.73	-0.000605986	1651.73	0.588651	1651.73	-0.000605419	1651.73	0.593185	1651.73	-0.00065593	1651.73	0.598322	1651.73	-0.000751681	1651.73	0.622002	1651.73	-0.0008587
1652.7	0.584213	1652.7	-0.000689275	1652.7	0.583316	1652.7	-0.00066367	1652.7	0.589368	1652.7	-0.000728268	1652.7	0.595253	1652.7	-0.000800061	1652.7	0.618366	1652.7	-0.000904835
1653.66	0.577217	1653.66	-0.000698613	1653.66	0.575149	1653.66	-0.000654211	1653.66	0.582067	1653.66	-0.000735112	1653.66	0.588089	1653.66	-0.000777025	1653.66	0.610039	1653.66	-0.000853387
1654.62	0.568578	1654.62	-0.000625583	1654.62	0.565651	1654.62	-0.00056247	1654.62	0.57221	1654.62	-0.000653213	1654.62	0.577152	1654.62	-0.000657743	1654.62	0.598216	1654.62	-0.000685857
1655.59	0.559952	1655.59	-0.000503092	1655.59	0.556714	1655.59	-0.000416245	1655.59	0.562049	1655.59	-0.000502078	1655.59	0.565077	1655.59	-0.000464091	1655.59	0.586048	1655.59	-0.000442388
1656.55	0.552032	1656.55	-0.000391324	1656.55	0.548955	1656.55	-0.000276481	1656.55	0.552848	1656.55	-0.000342651	1656.55	0.553824	1656.55	-0.000267303	1656.55	0.575336	1656.55	-0.000218529
1657.52	0.544707	1657.52	-0.000335833	1657.52	0.542125	1657.52	-0.000196938	1657.52	0.544782	1657.52	-0.000240225	1657.52	0.544001	1657.52	-0.000147377	1657.52	0.566297	1657.52	-0.000108256
1658.48	0.537594	1658.48	-0.00032374	1658.48	0.535753	1658.48	-0.000174697	1658.48	0.537598	1658.48	-0.000206453	1658.48	0.535546	1658.48	-0.000122463	1658.48	0.558511	1658.48	-0.000117262
1659.45	0.530204	1659.45	-0.000293435	1659.45	0.529276	1659.45	-0.000151757	1659.45	0.530855	1659.45	-0.000185823	1659.45	0.528073	1659.45	-0.000127224	1659.45	0.551311	1659.45	-0.0001489
1660.41	0.52199	1660.41	-0.000195168	1660.41	0.522017	1660.41	-7.43039e-05	1660.41	0.523902	1660.41	-0.00011138	1660.41	0.520872	1660.41	-7.63178e-05	1660.41	0.543839	1660.41	-9.50194e-05
1661.37	0.512603	1661.37	-3.40618e-05	1661.37	0.513423	1661.37	5.91602e-05	1661.37	0.516042	1661.37	3.60916e-05	1661.37	0.513059	1661.37	6.47735e-05	1661.37	0.535302	1661.37	7.52559e-05
1662.34	0.502319	1662.34	0.000133069	1662.34	0.503585	1662.34	0.000195035	1662.34	0.507041	1662.34	0.000213098	1662.34	0.504148	1662.34	0.000260737	1662.34	0.525585	1662.34	0.000298572
1663.3	0.492066	1663.3	0.000225037	1663.3	0.493424	1663.3	0.000249584	1663.3	0.497484	1663.3	0.00032787	1663.3	0.494548	1663.3	0.000414818	1663.3	0.515544	1663.3	0.000442688
1664.27	0.482785	1664.27	0.000187867	1664.27	0.484086	1664.27	0.000167426	1664.27	0.488369	1664.27	0.000292149	1664.27	0.485252	1664.27	0.000411156	1664.27	0.506388	1664.27	0.00038086
1665.23	0.474804	1665.23	5.75954e-05	1665.23	0.476179	1665.23	-6.2526e-06	1665.23	0.480367	1665.23	0.000114168	1665.23	0.477037	1665.23	0.000224181	1665.23	0.498784	1665.23	0.0001233
1666.19	0.467757	1666.19	-5.51788e-05	1666.19	0.46956	1666.19	-0.000148291	1666.19	0.473475	1666.19	-8.32958e-05	1666.19	0.47002	1666.19	-2.32446e-05	1666.19	0.492521	1666.19	-0.00015596
1667.16	0.460892	1667.16	-7.08373e-05	1667.16	0.463548	1667.16	-0.000176713	1667.16	0.467138	1667.16	-0.000182873	1667.16	0.463704	1667.16	-0.000178839	1667.16	0.486705	1667.16	-0.00028939
1668.12	0.453505	1668.12	7.94208e-06	1668.12	0.457301	1668.12	-9.64094e-05	1668.12	0.460595	1668.12	-0.000160217	1668.12	0.457291	1668.12	-0.000190078	1668.12	0.480219	1668.12	-0.000243827
1669.09	0.445404	1669.09	0.000140809	1669.09	0.450275	1669.09	5.83744e-05	1669.09	0.453343	1669.09	-4.23926e-05	1669.09	0.45014	1669.09	-8.03961e-05	1669.09	0.472384	1669.09	-6.30451e-05
1670.05	0.437046	1670.05	0.000281569	1670.05	0.442565	1670.05	0.000252449	1670.05	0.445493	1670.05	0.000137457	1670.05	0.442192	1670.05	0.000108695	1670.05	0.463482	1670.05	0.000199006
1671.02	0.429066	1671.02	0.000368349	1671.02	0.434705	1671.02	0.000420375	1671.02	0.437583	1671.02	0.000320959	1671.02	0.433899	1671.02	0.000307669	1671.02	0.454448	1671.02	0.000454914
1671.98	0.421625	1671.98	0.000340759	1671.98	0.427073	1671.98	0.00046864	1671.98	0.429982	1671.98	0.000416737	1671.98	0.42568	1671.98	0.000414788	1671.98	0.445937	1671.98	0.000577073
1672.94	0.414313	1672.94	0.000199967	1672.94	0.419583	1672.94	0.000354708	1672.94	0.422577	1672.94	0.000365339	1672.94	0.417564	1672.94	0.000365723	1672.94	0.437839	1672.94	0.000490785
1673.91	0.406564	1673.91	2.75201e-05	1673.91	0.411863	1673.91	0.000147144	1673.91	0.414956	1673.91	0.000205635	1673.91	0.409297	1673.91	0.000201079	1673.91	0.429561	1673.91	0.000260733
1674.87	0.398143	1674.87	-8.28435e-05	1674.87	0.403671	1674.87	-3.2259e-05	1674.87	0.406811	1674.87	4.06783e-05	1674.87	0.400704	1674.87	2.85221e-05	1674.87	0.420673	1674.87	3.31942e-05
1675.84	0.389413	1675.84	-9.94237e-05	1675.84	0.395221	1675.84	-0.000112115	1675.84	0.398292	1675.84	-5.44572e-05	1675.84	0.391998	1675.84	-7.29405e-05	1675.84	0.411437	1675.84	-9.24433e-05
1676.8	0.381133	1676.8	-5.66078e-05	1676.8	0.387162	1676.8	-0.000102778	1676.8	0.390016	1676.8	-7.41624e-05	1676.8	0.383758	1676.8	-9.59288e-05	1676.8	0.402777	1676.8	-0.000112917
1677.77	0.373897	1677.77	-1.09093e-05	1677.77	0.380157	1677.77	-5.71547e-05	1677.77	0.382663	1677.77	-5.71455e-05	1677.77	0.37656	1677.77	-7.92856e-05	1677.77	0.395642	1677.77	-8.27461e-05
1678.73	0.367808	1678.73	-8.03065e-07	1678.73	0.374519	1678.73	-2.45003e-05	1678.73	0.3766	1678.73	-4.56322e-05	1678.73	0.370668	1678.73	-6.62286e-05	1678.73	0.390448	1678.73	-6.15761e-05
1679.69	0.362555	1679.69	-2.89398e-05	1679.69	0.370162	1679.69	-2.64927e-05	1679.69	0.371814	1679.69	-6.00093e-05	1679.69	0.366	1679.69	-7.89725e-05	1679.69	0.387041	1679.69	-8.18217e-05
1680.66	0.35758	1680.66	-6.5007e-05	1680.66	0.366654	1680.66	-5.22783e-05	1680.66	0.367973	1680.66	-9.0427e-05	1680.66	0.362161	1680.66	-0.000110394	1680.66	0.384806	1680.66	-0.000134305
1681.62	0.352105	1681.62	-7.01329e-05	1681.62	0.363131	1681.62	-7.13367e-05	1681.62	0.364349	1681.62	-0.000106627	1681.62	0.358345	1681.62	-0.000131488	1681.62	0.382588	1681.62	-0.00017762
1682.59	0.345258	1682.59	-3.11099e-05	1682.59	0.358277	1682.59	-6.12811e-05	1682.59	0.359744	1682.59	-8.44525e-05	1682.59	0.353289	1682.59	-0.00011504	1682.59	0.378597	1682.59	-0.000174008
1683.55	0.336651	1683.55	2.90095e-05	1683.55	0.350961	1683.55	-2.6259e-05	1683.55	0.352974	1683.55	-2.57763e-05	1683.55	0.345844	1683.55	-5.65724e-05	1683.55	0.371146	1683.55	-0.000118564
1684.52	0.327039	1684.52	7.61638e-05	1684.52	0.341459	1684.52	1.34748e-05	1684.52	0.343999	1684.52	4.81789e-05	1684.52	0.336153	1684.52	2.83236e-05	1684.52	0.360304	1684.52	-3.1207e-05
1685.48	0.317765	1685.48	9.56249e-05	1685.48	0.331425	1685.48	4.34627e-05	1685.48	0.334144	1685.48	0.00011546	1685.48	0.325708	1685.48	0.000119364	1685.48	0.348146	1685.48	6.69896e-05
1686.44	0.309477	1686.44	9.84711e-05	1686.44	0.322225	1686.44	6.25378e-05	1686.44	0.324709	1686.44	0.000161316	1686.44	0.315815	1686.44	0.000197433	1686.44	0.336691	1686.44	0.000159511
1687.41	0.301916	1687.41	0.000106764	1687.41	0.31408	1687.41	7.64216e-05	1687.41	0.316081	1687.41	0.000178041	1687.41	0.306749	1687.41	0.000244117	1687.41	0.326601	1687.41	0.000227842
1688.37	0.294603	1688.37	0.000135822	1688.37	0.306604	1688.37	9.29502e-05	1688.37	0.308082	1688.37	0.000169544	1688.37	0.298249	1688.37	0.000251647	1688.37	0.317683	1688.37	0.000258143
1689.34	0.287337	1689.34	0.000188677	1689.34	0.299484	1689.34	0.000124324	1689.34	0.300548	1689.34	0.000157588	1689.34	0.290157	1689.34	0.000238199	1689.34	0.309672	1689.34	0.000261544
1690.3	0.280275	1690.3	0.000261508	1690.3	0.292721	1690.3	0.00018658	1690.3	0.293554	1690.3	0.000174951	1690.3	0.282636	1690.3	0.000243368	1690.3	0.302536	1690.3	0.000277788
1691.27	0.273718	1691.27	0.00034571	1691.27	0.286514	1691.27	0.000287822	1691.27	0.287314	1691.27	0.000244054	1691.27	0.276023	1691.27	0.000299091	1691.27	0.296381	1691.27	0.000346411
1692.23	0.267859	1692.23	0.000421715	1692.23	0.281018	1692.23	0.000411349	1692.23	0.281989	1692.23	0.000356281	1692.23	0.270575	1692.23	0.000400354	1692.23	0.291263	1692.23	0.000468354
1693.19	0.262652	1693.19	0.000456892	1693.19	0.276203	1693.19	0.000508175	1693.19	0.277562	1693.19	0.00046502	1693.19	0.266317	1693.19	0.000496685	1693.19	0.287119	1693.19	0.000587512
1694.16	0.257891	1694.16	0.000423858	1694.16	0.271897	1694.16	0.000517063	1694.16	0.273879	1694.16	0.000503819	1694.16	0.263065	1694.16	0.000515911	1694.16	0.283841	1694.16	0.000613232
1695.12	0.253396	1695.12	0.000335081	1695.12	0.267943	1695.12	0.000418605	1695.12	0.270742	1695.12	0.000437366	1695.12	0.26054	1695.12	0.000422882	1695.12	0.281378	1695.12	0.00049388
1696.09	0.249133	1696.09	0.00024824	1696.09	0.264284	1696.09	0.000271612	1696.09	0.267956	1696.09	0.000304379	1696.09	0.258419	1696.09	0.000263329	1696.09	0.279665	1696.09	0.000281254
1697.05	0.245128	1697.05	0.000213774	1697.05	0.260862	1697.05	0.000163681	1697.05	0.265217	1697.05	0.000184165	1697.05	0.256239	1697.05	0.000122392	1697.05	0.278326	1697.05	8.63909e-05
1698.02	0.241273	1698.02	0.000228267	1698.02	0.257418	1698.02	0.000128311	1698.02	0.26202	1698.02	0.000119479	1698.02	0.25331	1698.02	4.21451e-05	1698.02	0.276434	1698.02	-2.77505e-05
1698.98	0.23729	1698.98	0.000255156	1698.98	0.253529	1698.98	0.000138181	1698.98	0.257825	1698.98	9.80924e-05	1698.98	0.248944	1698.98	7.45589e-06	1698.98	0.272805	1698.98	-7.21401e-05
1699.94	0.232998	1699.94	0.000270134	1699.94	0.248987	1699.94	0.000158941	1699.94	0.252549	1699.94	9.46783e-05	1699.94	0.243048	1699.94	-6.16943e-06	1699.94	0.266912	1699.94	-7.5407e-05
1700.91	0.228573	1700.91	0.000275055	1700.91	0.24413	1700.91	0.000182251	1700.91	0.246853	1700.91	0.000102499	1700.91	0.236467	1700.91	8.03027e-08	1700.91	0.259581	1700.91	-4.40295e-05
1701.87	0.224435	1701.87	0.000285245	1701.87	0.239617	1701.87	0.000221694	1701.87	0.241708	1701.87	0.000133562	1701.87	0.230434	1701.87	4.57618e-05	1701.87	0.252459	1701.87	3.44815e-05
1702.84	0.220884	1702.84	0.000313541	1702.84	0.235888	1702.84	0.000294435	1702.84	0.23769	1702.84	0.000204729	1702.84	0.225685	1702.84	0.000152521	1702.84	0.246788	1702.84	0.000171261
1703.8	0.217941	1703.8	0.000361281	1703.8	0.232935	1703.8	0.000401624	1703.8	0.234745	1703.8	0.000320527	1703.8	0.222164	1703.8	0.000320856	1703.8	0.24282	1703.8	0.000354201
1704.77	0.21546	1704.77	0.000417253	1704.77	0.230464	1704.77	0.000516293	1704.77	0.232441	1704.77	0.0004591	1704.77	0.219334	1704.77	0.000513464	1704.77	0.240058	1704.77	0.000537805
1705.73	0.21331	1705.73	0.000463563	1705.73	0.22819	1705.73	0.000594546	1705.73	0.230329	1705.73	0.000577189	1705.73	0.216633	1705.73	0.000668331	1705.73	0.237778	1705.73	0.000666039
1706.69	0.211484	1706.69	0.000486596	1706.69	0.226048	1706.69	0.000608875	1706.69	0.228218	1706.69	0.000639225	1706.69	0.213831	1706.69	0.00074181	1706.69	0.23548	1706.69	0.000716437
1707.66	0.210089	1707.66	0.00048418	1707.66	0.224229	1707.66	0.000566762	1707.66	0.226247	1707.66	0.000639023	1707.66	0.211142	1707.66	0.000733206	1707.66	0.233142	1707.66	0.000709282
1708.62	0.209235	1708.62	0.000460079	1708.62	0.223017	1708.62	0.000491564	1708.62	0.224734	1708.62	0.000587743	1708.62	0.209017	1708.62	0.000661907	1708.62	0.231145	1708.62	0.000666442
1709.59	0.208955	1709.59	0.000414162	1709.59	0.222594	1709.59	0.000395779	1709.59	0.223937	1709.59	0.000492338	1709.59	0.207833	1709.59	0.00053746	1709.59	0.229959	1709.59	0.000578682
1710.55	0.209201	1710.55	0.000344702	1710.55	0.222993	1710.55	0.000282206	1710.55	0.223947	1710.55	0.000358617	1710.55	0.207745	1710.55	0.00036592	1710.55	0.229904	1710.55	0.000426556
1711.51	0.209892	1711.51	0.000260794	1711.51	0.224156	1711.51	0.000164393	1711.51	0.224738	1711.51	0.000209749	1711.51	0.208742	1711.51	0.000176383	1711.51	0.231088	1711.51	0.000226601
1712.48	0.210941	1712.48	0.000184231	1712.48	0.226003	1712.48	7.12317e-05	1712.48	0.226248	1712.48	8.46394e-05	1712.48	0.210735	1712.48	2.06107e-05	1712.48	0.233443	1712.48	3.93114e-05
1713.44	0.212276	1713.44	0.000132913	1713.44	0.228433	1713.44	2.44226e-05	1713.44	0.228409	1713.44	9.80943e-06	1713.44	0.213581	1713.44	-6.34401e-05	1713.44	0.236731	1713.44	-7.76568e-05
1714.41	0.213827	1714.41	0.000105581	1714.41	0.231244	1714.41	1.76549e-05	1714.41	0.231083	1714.41	-2.02722e-05	1714.41	0.216977	1714.41	-8.02088e-05	1714.41	0.240463	1714.41	-0.000114305
1715.37	0.215507	1715.37	8.60228e-05	1715.37	0.234005	1715.37	2.29672e-05	1715.37	0.23391	1715.37	-3.21217e-05	1715.37	0.22029	1715.37	-6.60941e-05	1715.37	0.243794	1715.37	-0.000103362
1716.34	0.217152	1716.34	5.90999e-05	1716.34	0.236025	1716.34	1.3858e-05	1716.34	0.236223	1716.34	-4.94796e-05	1716.34	0.222528	1716.34	-5.9008e-05	1716.34	0.245641	1716.34	-8.60169e-05
1717.3	0.218529	1717.3	2.22961e-05	1717.3	0.236678	1717.3	-1.67622e-05	1717.3	0.237309	1717.3	-7.84261e-05	1717.3	0.222824	1717.3	-7.53948e-05	1717.3	0.245288	1717.3	-8.5176e-05
1718.26	0.219463	1718.26	-1.28621e-05	1718.26	0.235943	1718.26	-5.2282e-05	1718.26	0.236989	1718.26	-0.000104415	1718.26	0.221185	1718.26	-0.00010222	1718.26	0.243094	1718.26	-9.50872e-05
1719.23	0.219986	1719.23	-2.75361e-05	1719.23	0.234466	1719.23	-6.20481e-05	1719.23	0.235786	1719.23	-0.000100508	1719.23	0.218522	1719.23	-0.000105515	1719.23	0.240244	1719.23	-8.75025e-05
1720.19	0.220298	1720.19	-8.30098e-06	1720.19	0.233031	1720.19	-2.34726e-05	1720.19	0.234442	1720.19	-4.80611e-05	1720.19	0.215869	1720.19	-5.63044e-05	1720.19	0.237812	1720.19	-3.71813e-05
1721.16	0.220636	1721.16	3.82134e-05	1721.16	0.23215	1721.16	5.37558e-05	1721.16	0.233453	1721.16	4.02024e-05	1721.16	0.213838	1721.16	3.93105e-05	1721.16	0.236278	1721.16	4.78756e-05
1722.12	0.221195	1722.12	8.29583e-05	1722.12	0.23204	1722.12	0.000127094	1722.12	0.232996	1722.12	0.000121513	1722.12	0.212625	1722.12	0.000137371	1722.12	0.235655	1722.12	0.000127389
1723.09	0.222087	1723.09	9.57191e-05	1723.09	0.232726	1723.09	0.000156877	1723.09	0.233041	1723.09	0.000159076	1723.09	0.212221	1723.09	0.00019451	1723.09	0.235758	1723.09	0.0001694
1724.05	0.223318	1724.05	6.98831e-05	1724.05	0.234094	1724.05	0.000141057	1724.05	0.233468	1724.05	0.00015397	1724.05	0.212544	1724.05	0.000206044	1724.05	0.236374	1724.05	0.000180487
1725.01	0.224789	1725.01	2.15487e-05	1725.01	0.235924	1725.01	0.000106994	1725.01	0.234164	1725.01	0.000134308	1725.01	0.213485	1725.01	0.000197742	1725.01	0.237353	1725.01	0.000187256
1725.98	0.226338	1725.98	-3.03802e-05	1725.98	0.23794	1725.98	7.66277e-05	1725.98	0.235087	1725.98	0.000120202	1725.98	0.214919	1725.98	0.000188365	1725.98	0.238635	1725.98	0.000198416
1726.94	0.227827	1726.94	-7.84784e-05	1726.94	0.239922	1726.94	4.50455e-05	1726.94	0.236279	1726.94	0.000102849	1726.94	0.216712	1726.94	0.000166922	1726.94	0.240233	1726.94	0.000190113
1727.91	0.229218	1727.91	-0.000127713	1727.91	0.24179	1727.91	-1.31092e-05	1727.91	0.23783	1727.91	5.18524e-05	1727.91	0.218758	1727.91	0.000102665	1727.91	0.242186	1727.91	0.000125221
1728.87	0.230585	1728.87	-0.00018723	1728.87	0.243627	1728.87	-0.000116536	1728.87	0.239827	1728.87	-5.44249e-05	1728.87	0.22102	1728.87	-2.10956e-05	1728.87	0.244522	1728.87	-8.22564e-06
1729.84	0.232062	1729.84	-0.000260035	1729.84	0.245598	1729.84	-0.000254785	1729.84	0.242295	1729.84	-0.000202285	1729.84	0.223509	1729.84	-0.00018387	1729.84	0.247205	1729.84	-0.000178566
1730.8	0.233723	1730.8	-0.000340019	1730.8	0.247777	1730.8	-0.000395949	1730.8	0.245115	1730.8	-0.000351723	1730.8	0.226178	1730.8	-0.00034543	1730.8	0.250044	1730.8	-0.000337697
1731.76	0.235431	1731.76	-0.000417695	1731.76	0.24993	1731.76	-0.000511554	1731.76	0.247879	1731.76	-0.00046904	1731.76	0.228707	1731.76	-0.000478823	1731.76	0.252542	1731.76	-0.000458396
1732.73	0.236714	1732.73	-0.000484831	1732.73	0.25137	1732.73	-0.000586455	1732.73	0.249815	1732.73	-0.000542302	1732.73	0.230357	1732.73	-0.000575874	1732.73	0.253875	1732.73	-0.000537605
1733.69	0.236925	1733.69	-0.000533195	1733.69	0.251252	1733.69	-0.000612423	1733.69	0.250095	1733.69	-0.000572296	1733.69	0.230242	1733.69	-0.000630471	1733.69	0.253312	1733.69	-0.000577172
1734.66	0.235742	1734.66	-0.00055356	1734.66	0.249313	1734.66	-0.000584927	1734.66	0.248511	1734.66	-0.00056192	1734.66	0.228098	1734.66	-0.000630114	1734.66	0.250931	1734.66	-0.000573535
1735.62	0.233446	1735.62	-0.000540634	1735.62	0.246162	1735.62	-0.000510291	1735.62	0.245663	1735.62	-0.000517137	1735.62	0.22458	1735.62	-0.000566212	1735.62	0.247639	1735.62	-0.000524242
1736.58	0.230563	1736.58	-0.000501274	1736.58	0.242671	1736.58	-0.000414314	1736.58	0.242335	1736.58	-0.000454482	1736.58	0.220647	1736.58	-0.00045311	1736.58	0.244379	1736.58	-0.000441958
1737.55	0.227451	1737.55	-0.000455842	1737.55	0.239357	1737.55	-0.000336881	1737.55	0.23894	1737.55	-0.000400869	1737.55	0.216913	1737.55	-0.000334485	1737.55	0.241563	1737.55	-0.000359077
1738.51	0.224207	1738.51	-0.000424998	1738.51	0.236289	1738.51	-0.00030681	1738.51	0.235504	1738.51	-0.000376639	1738.51	0.213544	1738.51	-0.000259264	1738.51	0.239101	1738.51	-0.00030932
1739.48	0.220788	1739.48	-0.000411166	1739.48	0.233261	1739.48	-0.000317263	1739.48	0.231887	1739.48	-0.000375447	1739.48	0.210408	1739.48	-0.000242615	1739.48	0.236645	1739.48	-0.000299036
1740.44	0.217127	1740.44	-0.00039496	1740.44	0.23	1740.44	-0.000329651	1740.44	0.228008	1740.44	-0.000365851	1740.44	0.207243	1740.44	-0.000253851	1740.44	0.233822	1740.44	-0.000300884
1741.41	0.213181	1741.41	-0.000351361	1741.41	0.226353	1741.41	-0.000303733	1741.41	0.223949	1741.41	-0.000316012	1741.41	0.203807	1741.41	-0.000244716	1741.41	0.230439	1741.41	-0.000278793
1742.37	0.208943	1742.37	-0.000270168	1742.37	0.222388	1742.37	-0.00022654	1742.37	0.219913	1742.37	-0.000219012	1742.37	0.200029	1742.37	-0.000188681	1742.37	0.226581	1742.37	-0.00021922
1743.33	0.204447	1743.33	-0.000166173	1743.33	0.218358	1743.33	-0.000122294	1743.33	0.216099	1743.33	-0.000101698	1743.33	0.196079	1743.33	-0.000101283	1743.33	0.222553	1743.33	-0.000143944
1744.3	0.199798	1744.3	-7.29626e-05	1744.3	0.214558	1744.3	-3.88658e-05	1744.3	0.21264	1744.3	-1.10509e-05	1744.3	0.192308	1744.3	-3.00484e-05	1744.3	0.218724	1744.3	-9.47284e-05
1745.26	0.19517	1745.26	-1.9386e-05	1745.26	0.211189	1745.26	-1.21777e-05	1745.26	0.209574	1745.26	2.0426e-05	1745.26	0.189086	1745.26	-1.52068e-05	1745.26	0.215383	1745.26	-9.52593e-05
1746.23	0.190728	1746.23	-5.73594e-06	1746.23	0.208229	1746.23	-3.48986e-05	1746.23	0.206803	1746.23	3.06906e-06	1746.23	0.186584	1746.23	-5.14833e-05	1746.23	0.212601	1746.23	-0.000124947
1747.19	0.186494	1747.19	-8.07687e-06	1747.19	0.205343	1747.19	-6.75629e-05	1747.19	0.204011	1747.19	-2.39101e-05	1747.19	0.184546	1747.19	-9.56421e-05	1747.19	0.210097	1747.19	-0.000139947
1748.15	0.18225	1748.15	-5.77065e-06	1748.15	0.201929	1748.15	-7.9231e-05	1748.15	0.200653	1748.15	-3.32755e-05	1748.15	0.182215	1748.15	-0.000110377	1748.15	0.207203	1748.15	-0.000116472
1749.12	0.177637	1749.12	3.9479e-06	1749.12	0.197413	1749.12	-6.66338e-05	1749.12	0.196202	1749.12	-2.71678e-05	1749.12	0.178623	1749.12	-9.01594e-05	1749.12	0.203135	1749.12	-6.44505e-05
1750.08	0.172457	1750.08	1.51659e-05	1750.08	0.191718	1750.08	-4.18747e-05	1750.08	0.190584	1750.08	-2.16865e-05	1750.08	0.173281	1750.08	-5.25552e-05	1750.08	0.197559	1750.08	-9.83565e-06
1751.05	0.166919	1751.05	2.57533e-05	1751.05	0.185448	1751.05	-1.68758e-05	1751.05	0.184378	1751.05	-2.66259e-05	1751.05	0.166668	1751.05	-1.9784e-05	1751.05	0.190969	1751.05	2.50409e-05
1752.01	0.161496	1752.01	3.89873e-05	1752.01	0.179473	1752.01	2.03709e-06	1752.01	0.17845	1752.01	-3.79899e-05	1752.01	0.159908	1752.01	-6.74703e-06	1752.01	0.184368	1752.01	3.13182e-05
1752.98	0.156564	1752.98	5.78731e-05	1752.98	0.174352	1752.98	1.45032e-05	1752.98	0.173376	1752.98	-4.30824e-05	1752.98	0.153967	1752.98	-1.57647e-05	1752.98	0.178578	1752.98	1.55285e-05
1753.94	0.152191	1753.94	8.11384e-05	1753.94	0.170126	1753.94	2.5366e-05	1753.94	0.169207	1753.94	-3.04694e-05	1753.94	0.149175	1753.94	-3.61836e-05	1753.94	0.173869	1753.94	-4.8137e-06
1754.9	0.148199	1754.9	0.000105066	1754.9	0.166484	1754.9	4.29513e-05	1754.9	0.165627	1754.9	4.42001e-06	1754.9	0.145302	1754.9	-4.79651e-05	1754.9	0.170036	1754.9	-8.74776e-06
1755.87	0.144337	1755.87	0.000128401	1755.87	0.163034	1755.87	7.70577e-05	1755.87	0.162226	1755.87	6.1136e-05	1755.87	0.141882	1755.87	-2.76403e-05	1755.87	0.166681	1755.87	2.23616e-05
1756.83	0.140425	1756.83	0.000154525	1756.83	0.159497	1756.83	0.000135793	1756.83	0.158727	1756.83	0.000137435	1756.83	0.138523	1756.83	4.40094e-05	1756.83	0.163452	1756.83	0.000100642
1757.8	0.136402	1757.8	0.000187574	1757.8	0.155771	1757.8	0.000218102	1757.8	0.155054	1757.8	0.000226749	1757.8	0.135069	1757.8	0.00017067	1757.8	0.160173	1757.8	0.000223743
1758.76	0.132294	1758.76	0.000224479	1758.76	0.151897	1758.76	0.000304009	1758.76	0.15127	1758.76	0.000310829	1758.76	0.131557	1758.76	0.000326732	1758.76	0.156813	1758.76	0.000363274
1759.73	0.128159	1759.73	0.00025066	1759.73	0.147981	1759.73	0.000355358	1759.73	0.147451	1759.73	0.000358587	1759.73	0.128065	1759.73	0.0004542	1759.73	0.153385	1759.73	0.000464076
1760.69	0.124079	1760.69	0.000248268	1760.69	0.144152	1760.69	0.000339088	1760.69	0.143637	1760.69	0.00034293	1760.69	0.124585	1760.69	0.000489544	1760.69	0.149881	1760.69	0.000471857
1761.65	0.120193	1761.65	0.000213763	1761.65	0.140549	1761.65	0.000258776	1761.65	0.139876	1761.65	0.000266853	1761.65	0.121044	1761.65	0.000412304	1761.65	0.146296	1761.65	0.000377063
1762.62	0.116669	1762.62	0.000165233	1762.62	0.13727	1762.62	0.000157379	1762.62	0.136274	1762.62	0.000167912	1762.62	0.117409	1762.62	0.000266145	1762.62	0.142689	1762.62	0.000228131
1763.58	0.113615	1763.58	0.000128235	1763.58	0.134325	1763.58	8.28054e-05	1763.58	0.132968	1763.58	9.01211e-05	1763.58	0.113764	1763.58	0.000123321	1763.58	0.139195	1763.58	9.35787e-05
1764.55	0.111006	1764.55	0.000116398	1764.55	0.131629	1764.55	5.48402e-05	1764.55	0.130052	1764.55	5.42541e-05	1764.55	0.110284	1764.55	3.29738e-05	1764.55	0.135984	1764.55	1.49841e-05
1765.51	0.108699	1765.51	0.000126598	1765.51	0.129089	1765.51	6.36615e-05	1765.51	0.127541	1765.51	5.47653e-05	1765.51	0.107175	1765.51	4.0547e-06	1765.51	0.133215	1765.51	-5.05656e-06
1766.48	0.106528	1766.48	0.000146751	1766.48	0.126698	1766.48	8.81451e-05	1766.48	0.125405	1766.48	7.47821e-05	1766.48	0.104633	1766.48	2.03325e-05	1766.48	0.131033	1766.48	1.37133e-05
1767.44	0.104389	1767.44	0.000164173	1767.44	0.124565	1767.44	0.000111126	1767.44	0.123616	1767.44	9.89581e-05	1767.44	0.102826	1767.44	5.87694e-05	1767.44	0.129556	1767.44	4.76831e-05
1768.4	0.102274	1768.4	0.000169943	1768.4	0.122839	1768.4	0.000124476	1768.4	0.122156	1768.4	0.000117915	1768.4	0.101846	1768.4	9.91727e-05	1768.4	0.128806	1768.4	7.89981e-05
1769.37	0.100238	1769.37	0.000160703	1769.37	0.121544	1769.37	0.000127079	1769.37	0.120961	1769.37	0.000127508	1769.37	0.101588	1769.37	0.000127922	1769.37	0.128596	1769.37	9.82333e-05
1770.33	0.0983067	1770.33	0.000138886	1770.33	0.120445	1770.33	0.000120369	1770.33	0.119826	1770.33	0.000126372	1770.33	0.101626	1770.33	0.000138312	1770.33	0.128431	1770.33	0.000102548
1771.3	0.0964092	1771.3	0.000111474	1771.3	0.119075	1771.3	0.000105708	1771.3	0.118399	1771.3	0.000114139	1771.3	0.101226	1771.3	0.000128302	1771.3	0.127603	1771.3	9.17727e-05
1772.26	0.0944166	1772.26	8.74909e-05	1772.26	0.117034	1772.26	8.51751e-05	1772.26	0.116344	1772.26	9.17882e-05	1772.26	0.0996701	1772.26	9.85435e-05	1772.26	0.125556	1772.26	6.63535e-05
1773.22	0.0922754	1773.22	7.42749e-05	1773.22	0.114324	1773.22	6.31291e-05	1773.22	0.113613	1773.22	6.31602e-05	1773.22	0.0967625	1773.22	5.31501e-05	1773.22	0.12232	1773.22	2.89244e-05
1774.19	0.0900918	1774.19	7.35555e-05	1774.19	0.11136	1774.19	4.52377e-05	1774.19	0.110529	1774.19	3.48588e-05	1774.19	0.0930036	1774.19	1.22799e-06	1774.19	0.118518	1774.19	-1.32692e-05
1775.15	0.0880667	1775.15	8.02927e-05	1775.15	0.108642	1775.15	3.57958e-05	1775.15	0.10757	1775.15	1.38457e-05	1775.15	0.0892287	1775.15	-4.41706e-05	1775.15	0.114923	1775.15	-4.84944e-05
1776.12	0.0863659	1776.12	8.63497e-05	1776.12	0.106465	1776.12	3.72242e-05	1776.12	0.105109	1776.12	5.69199e-06	1776.12	0.0861275	1776.12	-6.89388e-05	1776.12	0.112049	1776.12	-6.2542e-05
1777.08	0.085043	1777.08	8.69041e-05	1777.08	0.104876	1777.08	5.25015e-05	1777.08	0.103307	1777.08	1.58298e-05	1777.08	0.0840236	1777.08	-5.95647e-05	1777.08	0.11004	1777.08	-4.03737e-05
1778.05	0.0840296	1778.05	8.48005e-05	1778.05	0.103768	1778.05	8.5958e-05	1778.05	0.102125	1778.05	5.08693e-05	1778.05	0.0828755	1778.05	-4.80937e-06	1778.05	0.108766	1778.05	3.02571e-05
1779.01	0.0831717	1779.01	8.87689e-05	1779.01	0.102969	1779.01	0.000138289	1779.01	0.101372	1779.01	0.000114097	1779.01	0.0823581	1779.01	9.72086e-05	1779.01	0.107939	1779.01	0.000148209
1779.97	0.0823065	1779.97	0.000105161	1779.97	0.102302	1779.97	0.000199211	1779.97	0.100785	1779.97	0.00019564	1779.97	0.0820049	1779.97	0.000227972	1779.97	0.107242	1779.97	0.000286278
1780.94	0.0813557	1780.94	0.000129716	1780.94	0.101616	1780.94	0.000247112	1780.94	0.100131	1780.94	0.000268982	1780.94	0.0814116	1780.94	0.000347055	1780.94	0.106446	1780.94	0.000394291
1781.9	0.0803609	1781.9	0.000148377	1781.9	0.100813	1781.9	0.000258954	1781.9	0.0992956	1781.9	0.000302836	1781.9	0.0804053	1781.9	0.000408497	1781.9	0.105466	1781.9	0.00042453
1782.87	0.0794263	1782.87	0.000147056	1782.87	0.0998543	1782.87	0.000223407	1782.87	0.0982903	1782.87	0.000279542	1782.87	0.0790669	1782.87	0.000384011	1782.87	0.104343	1782.87	0.000359683
1783.83	0.0786169	1783.83	0.000121341	1783.83	0.0987872	1783.83	0.000149551	1783.83	0.0971944	1783.83	0.000205315	1783.83	0.0776274	1783.83	0.000278474	1783.83	0.103181	1783.83	0.000223021
1784.8	0.0779031	1784.8	7.92534e-05	1784.8	0.0977467	1784.8	6.53061e-05	1784.8	0.0961073	1784.8	0.000107477	1784.8	0.0763454	1784.8	0.000130838	1784.8	0.102115	1784.8	6.78511e-05
1785.76	0.0771976	1785.76	3.63484e-05	1785.76	0.0969219	1785.76	2.45811e-06	1785.76	0.0951369	1785.76	2.0649e-05	1785.76	0.0754343	1785.76	-3.62099e-06	1785.76	0.101304	1785.76	-4.88152e-05
1786.72	0.0764481	1786.72	7.14907e-06	1786.72	0.0964809	1786.72	-2.18917e-05	1786.72	0.0944088	1786.72	-3.03271e-05	1786.72	0.075041	1786.72	-8.15078e-05	1786.72	0.100929	1786.72	-9.44472e-05
1787.69	0.0757034	1787.69	-1.10664e-06	1787.69	0.096498	1787.69	-1.19823e-05	1787.69	0.0940618	1787.69	-3.94962e-05	1787.69	0.0752484	1787.69	-8.95899e-05	1787.69	0.101145	1787.69	-7.26632e-05
1788.65	0.0750994	1788.65	9.88775e-06	1788.65	0.0969205	1788.65	1.38776e-05	1788.65	0.0942069	1788.65	-1.78166e-05	1788.65	0.0760615	1788.65	-4.44348e-05	1788.65	0.102007	1788.65	-1.4477e-05
1789.62	0.074784	1789.62	3.10298e-05	1789.62	0.0975615	1789.62	3.53485e-05	1789.62	0.0948488	1789.62	1.45748e-05	1789.62	0.0773467	1789.62	1.96678e-05	1789.62	0.103362	1789.62	4.09894e-05
1790.58	0.0748098	1790.58	4.9892e-05	1790.58	0.0981131	1790.58	3.93209e-05	1790.58	0.0957848	1790.58	3.72447e-05	1790.58	0.0787429	1790.58	6.66472e-05	1790.58	0.104751	1790.58	6.51219e-05
1791.55	0.0750456	1791.55	5.68254e-05	1791.55	0.0982298	1791.55	2.32307e-05	1791.55	0.0965772	1791.55	3.72311e-05	1791.55	0.0796737	1791.55	7.31179e-05	1791.55	0.105467	1791.55	4.96173e-05
1792.51	0.0752051	1792.51	4.9653e-05	1792.51	0.0977212	1792.51	-7.30687e-06	1792.51	0.0967429	1792.51	1.33042e-05	1792.51	0.079617	1792.51	3.59695e-05	1792.51	0.104942	1792.51	4.79283e-06
1793.47	0.0750358	1793.47	3.32218e-05	1793.47	0.0967084	1793.47	-4.3292e-05	1793.47	0.0960963	1793.47	-2.51891e-05	1793.47	0.0784896	1793.47	-2.99877e-05	1793.47	0.103215	1793.47	-4.96974e-05
1794.44	0.0744939	1794.44	1.44473e-05	1794.44	0.095538	1794.44	-7.59932e-05	1794.44	0.0948733	1794.44	-6.40027e-05	1794.44	0.0767125	1794.44	-0.000101611	1794.44	0.100934	1794.44	-9.49058e-05
1795.4	0.0737228	1795.4	-2.5452e-06	1795.4	0.0945447	1795.4	-9.8164e-05	1795.4	0.0935106	1795.4	-9.05088e-05	1795.4	0.0748898	1795.4	-0.00015717	1795.4	0.0988957	1795.4	-0.000118482
1796.37	0.0729219	1796.37	-1.73691e-05	1796.37	0.0939102	1796.37	-0.000104043	1796.37	0.092375	1796.37	-9.77834e-05	1796.37	0.0734983	1796.37	-0.000181499	1796.37	0.097644	1796.37	-0.000115873
1797.33	0.0722557	1797.33	-3.07142e-05	1797.33	0.0936507	1797.33	-9.00283e-05	1797.33	0.0916523	1797.33	-8.5546e-05	1797.33	0.0727795	1797.33	-0.00016754	1797.33	0.0973534	1797.33	-8.92194e-05
1798.3	0.0718233	1798.3	-4.13346e-05	1798.3	0.0936455	1798.3	-5.62563e-05	1798.3	0.0913441	1798.3	-5.84984e-05	1798.3	0.0727325	1798.3	-0.000116968	1798.3	0.0978476	1798.3	-4.54321e-05
1799.26	0.0716479	1799.26	-4.54005e-05	1799.26	0.0936703	1799.26	-7.79339e-06	1799.26	0.0912976	1799.26	-2.28442e-05	1799.26	0.0731219	1799.26	-4.00004e-05	1799.26	0.098671	1799.26	6.7136e-06
1800.22	0.071666	1800.22	-3.82428e-05	1800.22	0.0934729	1800.22	4.53533e-05	1800.22	0.0912655	1800.22	1.6696e-05	1800.22	0.0735404	1800.22	4.66523e-05	1800.22	0.0992559	1800.22	5.89024e-05
1801.19	0.0717414	1801.19	-1.73195e-05	1801.19	0.092895	1801.19	8.92545e-05	1801.19	0.0910144	1801.19	5.59835e-05	1801.19	0.0735791	1801.19	0.000122653	1801.19	0.0991915	1801.19	0.000101735
1802.15	0.071719	1802.15	1.43176e-05	1802.15	0.0919637	1802.15	0.000109047	1802.15	0.0904372	1802.15	8.71437e-05	1802.15	0.0730285	1802.15	0.000166761	1802.15	0.0984245	1802.15	0.000121203
1803.12	0.0714916	1803.12	4.64674e-05	1803.12	0.0908693	1803.12	9.57424e-05	1803.12	0.0895959	1803.12	9.81145e-05	1803.12	0.0719553	1803.12	0.000162877	1803.12	0.0972315	1803.12	0.000102594
1804.08	0.0710377	1804.08	6.59803e-05	1804.08	0.0898539	1804.08	5.40932e-05	1804.08	0.0886754	1804.08	8.1419e-05	1804.08	0.0706185	1804.08	0.000110909	1804.08	0.0960162	1804.08	4.46266e-05
1805.05	0.0704166	1805.05	6.50943e-05	1805.05	0.0891012	1805.05	2.41186e-06	1805.05	0.0878966	1805.05	4.34655e-05	1805.05	0.0693292	1805.05	3.15254e-05	1805.05	0.0951102	1805.05	-3.25379e-05
1806.01	0.0697381	1806.01	4.56618e-05	1806.01	0.0886822	1806.01	-3.87357e-05	1806.01	0.0874319	1806.01	1.20297e-06	1806.01	0.068348	1806.01	-4.55875e-05	1806.01	0.0946702	1806.01	-9.93997e-05
1806.97	0.0691202	1806.97	1.59945e-05	1806.97	0.0885628	1806.97	-5.79433e-05	1806.97	0.0873425	1806.97	-2.97871e-05	1806.97	0.0678361	1806.97	-9.84924e-05	1806.97	0.0946607	1806.97	-0.000135233
1807.94	0.0686501	1807.94	-1.39597e-05	1807.94	0.0886448	1807.94	-5.44687e-05	1807.94	0.0875474	1807.94	-4.15115e-05	1807.94	0.0678319	1807.94	-0.000117416	1807.94	0.0948848	1807.94	-0.000132773
1808.9	0.0683588	1808.9	-3.5125e-05	1808.9	0.088812	1808.9	-3.34265e-05	1808.9	0.0878443	1808.9	-3.23001e-05	1808.9	0.0682342	1808.9	-9.9747e-05	1808.9	0.0950541	1808.9	-9.40655e-05
1809.87	0.0682196	1809.87	-4.12049e-05	1809.87	0.0889577	1809.87	-2.31577e-06	1809.87	0.0879918	1809.87	-5.71205e-06	1809.87	0.0688037	1809.87	-4.85855e-05	1809.87	0.0948982	1809.87	-2.98393e-05
1810.83	0.0681753	1810.83	-3.13128e-05	1810.83	0.0889896	1810.83	2.98357e-05	1810.83	0.0878283	1810.83	2.8406e-05	1810.83	0.0692269	1810.83	2.31385e-05	1810.83	0.0942894	1810.83	3.92146e-05
1811.8	0.0681755	1811.8	-1.13198e-05	1811.8	0.0888295	1811.8	5.37485e-05	1811.8	0.0873539	1811.8	5.52484e-05	1811.8	0.0692444	1811.8	9.17919e-05	1811.8	0.0933106	1811.8	8.82117e-05
1812.76	0.0681965	1812.76	8.79323e-06	1812.76	0.0884281	1812.76	6.32568e-05	1812.76	0.0867106	1812.76	6.17976e-05	1812.76	0.0687691	1812.76	0.000132265	1812.76	0.0922011	1812.76	0.000101655
1813.72	0.0682248	1813.72	2.10236e-05	1813.72	0.0877855	1813.72	5.88105e-05	1813.72	0.0860787	1813.72	4.53826e-05	1813.72	0.067903	1813.72	0.000132703	1813.72	0.0912111	1813.72	8.40941e-05
1814.69	0.0682253	1814.69	2.42953e-05	1814.69	0.0869625	1814.69	4.76836e-05	1814.69	0.0855745	1814.69	1.67861e-05	1814.69	0.0668504	1814.69	0.000102129	1814.69	0.0904676	1814.69	5.74952e-05
1815.65	0.0681248	1815.65	2.39865e-05	1815.65	0.0860696	1815.65	3.9888e-05	1815.65	0.0852099	1815.65	-5.30098e-06	1815.65	0.0658033	1815.65	6.40399e-05	1815.65	0.0899324	1815.65	4.69078e-05
1816.62	0.067836	1816.62	2.6377e-05	1816.62	0.0852377	1816.62	4.20216e-05	1816.62	0.084924	1816.62	-5.23767e-06	1816.62	0.0648778	1816.62	4.11122e-05	1816.62	0.0894669	1816.62	6.46709e-05
1817.58	0.0673164	1817.58	3.25879e-05	1817.58	0.0845824	1817.58	5.27158e-05	1817.58	0.0846563	1817.58	1.94808e-05	1817.58	0.0641297	1817.58	4.16945e-05	1817.58	0.0889665	1817.58	0.000102651
1818.54	0.0666209	1818.54	3.73892e-05	1818.54	0.0841823	1818.54	6.33484e-05	1818.54	0.0844125	1818.54	5.56012e-05	1818.54	0.0636248	1818.54	5.70117e-05	1818.54	0.0884724	1818.54	0.000137451
1819.51	0.0658958	1819.51	3.41554e-05	1819.51	0.0840799	1819.51	6.45811e-05	1819.51	0.0842703	1819.51	8.20659e-05	1819.51	0.063482	1819.51	7.05621e-05	1819.51	0.088167	1819.51	0.000145868
1820.47	0.0653111	1820.47	2.09038e-05	1820.47	0.0842912	1820.47	5.34423e-05	1820.47	0.0843187	1820.47	8.31571e-05	1820.47	0.0638338	1820.47	7.06317e-05	1820.47	0.088248	1820.47	0.000118996
1821.44	0.06498	1821.44	1.74637e-06	1821.44	0.0847986	1821.44	3.45604e-05	1821.44	0.0845764	1821.44	5.68973e-05	1821.44	0.064717	1821.44	5.51947e-05	1821.44	0.0887762	1821.44	6.49214e-05
1822.4	0.0649159	1822.4	-1.60615e-05	1822.4	0.0855228	1822.4	1.52902e-05	1822.4	0.0849508	1822.4	1.42924e-05	1822.4	0.0659733	1822.4	2.87651e-05	1822.4	0.0896075	1822.4	1.45208e-06
1823.37	0.0650442	1823.37	-2.5964e-05	1823.37	0.0863078	1823.37	-3.93397e-07	1823.37	0.085273	1823.37	-2.81208e-05	1823.37	0.0672573	1823.37	-2.73664e-06	1823.37	0.090459	1823.37	-5.39759e-05
1824.33	0.0652627	1824.33	-2.52013e-05	1824.33	0.0869622	1824.33	-1.48994e-05	1824.33	0.0854055	1824.33	-5.77888e-05	1824.33	0.0681956	1824.33	-3.60022e-05	1824.33	0.0910836	1824.33	-9.21124e-05
1825.29	0.0655085	1825.29	-1.65381e-05	1825.29	0.0873521	1825.29	-3.4943e-05	1825.29	0.0853498	1825.29	-7.22924e-05	1825.29	0.0686101	1825.29	-7.18474e-05	1825.29	0.091429	1825.29	-0.000113937
1826.26	0.0657763	1826.26	-7.20259e-06	1826.26	0.0874651	1826.26	-6.5192e-05	1826.26	0.0852508	1826.26	-7.80078e-05	1826.26	0.0686095	1826.26	-0.000112361	1826.26	0.0916299	1826.26	-0.000126125
1827.22	0.0660657	1827.22	-4.86761e-06	1827.22	0.0873755	1827.22	-0.000102325	1827.22	0.0852759	1827.22	-8.28448e-05	1827.22	0.068445	1827.22	-0.000155467	1827.22	0.0918295	1827.22	-0.000134061
1828.19	0.0663065	1828.19	-1.28633e-05	1828.19	0.0871433	1828.19	-0.000134431	1828.19	0.0854585	1828.19	-8.89592e-05	1828.19	0.0682653	1828.19	-0.000191601	1828.19	0.0919896	1828.19	-0.000137078
1829.15	0.0663414	1829.15	-2.73705e-05	1829.15	0.0867471	1829.15	-0.000145648	1829.15	0.0856309	1829.15	-8.98639e-05	1829.15	0.0679805	1829.15	-0.000204352	1829.15	0.0918666	1829.15	-0.000127531
1830.12	0.066011	1830.12	-3.85306e-05	1830.12	0.0861208	1830.12	-0.000123061	1830.12	0.0855183	1830.12	-7.35509e-05	1830.12	0.0673642	1830.12	-0.000175559	1830.12	0.0912033	1830.12	-9.49993e-05
1831.08	0.0652873	1831.08	-3.60369e-05	1831.08	0.0852689	1831.08	-6.46163e-05	1831.08	0.0849496	1831.08	-3.16067e-05	1831.08	0.0663089	1831.08	-9.68634e-05	1831.08	0.0899816	1831.08	-3.5784e-05
1832.04	0.0643243	1832.04	-1.65452e-05	1832.04	0.0843294	1832.04	1.51491e-05	1832.04	0.084001	1832.04	3.05241e-05	1832.04	0.0649798	1832.04	1.71622e-05	1832.04	0.0884817	1832.04	3.90306e-05
1833.01	0.0633679	1833.01	1.31048e-05	1833.01	0.0835059	1833.01	8.94577e-05	1833.01	0.0829347	1833.01	9.24446e-05	1833.01	0.0637079	1833.01	0.000129641	1833.01	0.0870838	1833.01	0.000106826
1833.97	0.0626232	1833.97	4.03809e-05	1833.97	0.0829383	1833.97	0.000134411	1833.97	0.082021	1833.97	0.000130831	1833.97	0.0627565	1833.97	0.000201445	1833.97	0.0860338	1833.97	0.000146901
1834.94	0.062178	1834.94	5.52601e-05	1834.94	0.0826195	1834.94	0.000141629	1834.94	0.0814019	1834.94	0.000134009	1834.94	0.0621723	1834.94	0.000213455	1834.94	0.0853623	1834.94	0.000151593
1835.9	0.0619991	1835.9	5.53867e-05	1835.9	0.0824085	1835.9	0.000118433	1835.9	0.0810611	1835.9	0.000106856	1835.9	0.0617994	1835.9	0.000173283	1835.9	0.0849596	1835.9	0.000127726
1836.87	0.0619782	1836.87	4.5851e-05	1836.87	0.0821421	1836.87	8.03919e-05	1836.87	0.0808874	1836.87	6.53822e-05	1836.87	0.0614337	1836.87	0.000107278	1836.87	0.0847225	1836.87	9.09618e-05
1837.83	0.0620093	1837.83	3.51438e-05	1837.83	0.0817834	1837.83	4.35847e-05	1837.83	0.0807917	1837.83	2.7191e-05	1837.83	0.0610212	1837.83	4.59835e-05	1837.83	0.0846672	1837.83	5.70402e-05
1838.79	0.0620531	1838.79	2.9647e-05	1838.79	0.0814885	1838.79	1.82332e-05	1838.79	0.0807973	1838.79	3.04977e-06	1838.79	0.0607468	1838.79	9.07907e-06	1838.79	0.0849231	1838.79	3.3531e-05
1839.76	0.0621479	1839.76	2.95417e-05	1839.76	0.0815232	1839.76	4.91256e-06	1839.76	0.0810321	1839.76	-7.07955e-06	1839.76	0.0609328	1839.76	-3.26306e-06	1839.76	0.085621	1839.76	1.68855e-05
1840.72	0.0623659	1840.72	2.90861e-05	1840.72	0.0820986	1840.72	-3.90095e-06	1840.72	0.081636	1840.72	-1.17772e-05	1840.72	0.061837	1840.72	-6.79215e-06	1840.72	0.0867718	1840.72	-2.53646e-06
1841.69	0.0627504	1841.69	2.17496e-05	1841.69	0.0832195	1841.69	-1.68036e-05	1841.69	0.0826401	1841.69	-2.05835e-05	1841.69	0.063459	1841.69	-1.90558e-05	1841.69	0.0881968	1841.69	-3.05398e-05
1842.65	0.0632582	1842.65	6.00256e-06	1842.65	0.0845965	1842.65	-3.60653e-05	1842.65	0.0838698	1842.65	-3.63223e-05	1842.65	0.0654171	1842.65	-4.55449e-05	1842.65	0.0895318	1842.65	-6.28018e-05
1843.61	0.063736	1843.61	-1.37358e-05	1843.61	0.0857004	1843.61	-5.62906e-05	1843.61	0.0849402	1843.61	-5.41328e-05	1843.61	0.0670009	1843.61	-7.76111e-05	1843.61	0.0903397	1843.61	-8.87617e-05
1844.58	0.0639764	1844.58	-3.09474e-05	1844.58	0.0860352	1844.58	-6.97182e-05	1844.58	0.0854298	1844.58	-6.73472e-05	1844.58	0.0675205	1844.58	-0.00010192	1844.58	0.0903347	1844.58	-0.000101108
1845.54	0.0638422	1845.54	-4.08907e-05	1845.54	0.0854668	1845.54	-7.26353e-05	1845.54	0.0851429	1845.54	-7.31285e-05	1845.54	0.0667595	1845.54	-0.000110654	1845.54	0.0895496	1845.54	-0.000100549
1846.51	0.0633492	1846.51	-4.20628e-05	1846.51	0.0842747	1846.51	-6.80942e-05	1846.51	0.0842032	1846.51	-7.32911e-05	1846.51	0.0650741	1846.51	-0.000104934	1846.51	0.0882618	1846.51	-9.31664e-05
1847.47	0.0626373	1847.47	-3.6269e-05	1847.47	0.0829006	1847.47	-6.36854e-05	1847.47	0.0829074	1847.47	-7.19527e-05	1847.47	0.063074	1847.47	-9.21287e-05	1847.47	0.0867827	1847.47	-8.51133e-05
1848.44	0.061894	1848.44	-2.7704e-05	1848.44	0.0816989	1848.44	-6.54569e-05	1848.44	0.0815459	1848.44	-7.24711e-05	1848.44	0.061276	1848.44	-8.01049e-05	1848.44	0.0853394	1848.44	-7.86644e-05
1849.4	0.0612944	1849.4	-2.05996e-05	1849.4	0.0808474	1849.4	-7.18804e-05	1849.4	0.0803319	1849.4	-7.45788e-05	1849.4	0.0599654	1849.4	-7.15213e-05	1849.4	0.084087	1849.4	-7.10572e-05
1850.36	0.0609596	1850.36	-1.65537e-05	1850.36	0.0803657	1850.36	-7.30274e-05	1850.36	0.0794073	1850.36	-7.31439e-05	1850.36	0.059205	1850.36	-6.17069e-05	1850.36	0.0831467	1850.36	-5.62922e-05
1851.33	0.0609198	1851.33	-1.34896e-05	1851.33	0.0801629	1851.33	-5.59706e-05	1851.33	0.0788492	1851.33	-5.9751e-05	1851.33	0.058894	1851.33	-4.11327e-05	1851.33	0.0825977	1851.33	-2.83826e-05
1852.29	0.0611012	1852.29	-6.81769e-06	1852.29	0.0800952	1852.29	-1.23641e-05	1852.29	0.0786586	1852.29	-2.64824e-05	1852.29	0.0588419	1852.29	-4.43358e-07	1852.29	0.0824378	1852.29	1.59473e-05
1853.26	0.0613575	1853.26	7.92108e-06	1853.26	0.0800281	1853.26	5.56702e-05	1853.26	0.0787492	1853.26	2.93242e-05	1853.26	0.0588529	1853.26	6.35715e-05	1853.26	0.0825637	1853.26	7.54315e-05
1854.22	0.06154	1854.22	3.18014e-05	1854.22	0.0798864	1854.22	0.000133254	1854.22	0.0789686	1854.22	0.000100564	1854.22	0.058799	1854.22	0.000142614	1854.22	0.082811	1854.22	0.000143046
1855.18	0.0615662	1855.18	6.01088e-05	1855.18	0.0796757	1855.18	0.000196701	1855.18	0.0791511	1855.18	0.00016919	1855.18	0.0586577	1855.18	0.000216645	1855.18	0.0830303	1855.18	0.000206135
1856.15	0.0614489	1856.15	8.30226e-05	1856.15	0.0794608	1856.15	0.000224533	1856.15	0.0791832	1856.15	0.000212221	1856.15	0.0585066	1856.15	0.00026201	1856.15	0.0831479	1856.15	0.000248537
1857.11	0.061272	1857.11	9.01798e-05	1857.11	0.0793176	1857.11	0.000208822	1857.11	0.0790415	1857.11	0.000213272	1857.11	0.0584675	1857.11	0.000263025	1857.11	0.0831715	1857.11	0.000254885
1858.08	0.0611307	1858.08	7.65985e-05	1858.08	0.0792828	1858.08	0.000157684	1858.08	0.0787824	1858.08	0.000171433	1858.08	0.0586236	1858.08	0.000218803	1858.08	0.0831437	1858.08	0.000217225
1859.04	0.0610712	1859.04	4.58078e-05	1859.04	0.0793359	1859.04	8.86319e-05	1859.04	0.0784921	1859.04	0.000100972	1859.04	0.0589474	1859.04	0.000142684	1859.04	0.0830885	1859.04	0.000141058
1860.01	0.0610705	1860.01	8.07792e-06	1860.01	0.0794264	1860.01	1.99034e-05	1860.01	0.0782379	1860.01	2.34065e-05	1860.01	0.0592965	1860.01	5.60529e-05	1860.01	0.0830002	1860.01	4.51676e-05
1860.97	0.0610669	1860.97	-2.4708e-05	1860.97	0.0795321	1860.97	-3.51797e-05	1860.97	0.07806	1860.97	-4.1565e-05	1860.97	0.0594991	1860.97	-2.06244e-05	1860.97	0.0828873	1860.97	-4.57067e-05
1861.93	0.0610208	1861.93	-4.42511e-05	1861.93	0.0797014	1861.93	-7.01336e-05	1861.93	0.0780034	1861.93	-8.17232e-05	1861.93	0.0594909	1861.93	-7.51974e-05	1861.93	0.0828343	1861.93	-0.000110167
1862.9	0.06096	1862.9	-4.87153e-05	1862.9	0.0800483	1862.9	-8.46759e-05	1862.9	0.0781508	1862.9	-9.42317e-05	1862.9	0.0594066	1862.9	-0.000106137	1862.9	0.083016	1862.9	-0.000137155
1863.86	0.0609772	1863.86	-4.24278e-05	1863.86	0.0806925	1863.86	-8.30188e-05	1863.86	0.0786096	1863.86	-8.48628e-05	1863.86	0.0595463	1863.86	-0.000119735	1863.86	0.0836364	1863.86	-0.000129193
1864.83	0.0611785	1864.83	-3.28117e-05	1864.83	0.0816772	1864.83	-7.20085e-05	1864.83	0.0794443	1864.83	-6.48558e-05	1864.83	0.0602242	1864.83	-0.000124563	1864.83	0.084816	1864.83	-0.000100564
1865.79	0.0616112	1865.79	-2.62243e-05	1865.79	0.0828963	1865.79	-5.92164e-05	1865.79	0.0805828	1865.79	-4.60416e-05	1865.79	0.0615653	1865.79	-0.000126249	1865.79	0.0864694	1865.79	-7.01842e-05
1866.76	0.0622	1866.76	-2.49877e-05	1866.76	0.0840633	1866.76	-5.10151e-05	1866.76	0.0817502	1866.76	-3.62285e-05	1866.76	0.0633374	1866.76	-0.000125057	1866.76	0.0882288	1866.76	-5.2685e-05
1867.72	0.0627364	1867.72	-2.71233e-05	1867.72	0.0847736	1867.72	-5.11563e-05	1867.72	0.0825164	1867.72	-3.70438e-05	1867.72	0.0649375	1867.72	-0.000117333	1867.72	0.0894997	1867.72	-5.30769e-05
1868.68	0.0629648	1868.68	-2.86431e-05	1868.68	0.0846983	1868.68	-6.01565e-05	1868.68	0.0825084	1868.68	-4.50254e-05	1868.68	0.0656567	1868.68	-9.99138e-05	1868.68	0.0897286	1868.68	-6.76207e-05
1869.65	0.062741	1869.65	-2.67279e-05	1869.65	0.0838033	1869.65	-7.52277e-05	1869.65	0.0816707	1869.65	-5.47955e-05	1869.65	0.0651265	1869.65	-7.44884e-05	1869.65	0.0887579	1869.65	-8.87591e-05
1870.61	0.0621255	1870.61	-2.16473e-05	1870.61	0.0823864	1870.61	-9.06205e-05	1870.61	0.0803149	1870.61	-6.20913e-05	1870.61	0.0635538	1870.61	-4.85309e-05	1870.61	0.0869421	1870.61	-0.000109503
1871.58	0.0613254	1871.58	-1.61651e-05	1871.58	0.08089	1871.58	-9.88265e-05	1871.58	0.0789012	1871.58	-6.47489e-05	1871.58	0.0615228	1871.58	-3.12997e-05	1871.58	0.0849084	1871.58	-0.00012433
1872.54	0.0605641	1872.54	-1.28198e-05	1872.54	0.0796846	1872.54	-9.28399e-05	1872.54	0.0777841	1872.54	-6.13433e-05	1872.54	0.0596185	1872.54	-2.69973e-05	1872.54	0.0832202	1872.54	-0.000127189
1873.51	0.0599934	1873.51	-1.10777e-05	1873.51	0.0789698	1873.51	-6.87406e-05	1873.51	0.077107	1873.51	-4.92176e-05	1873.51	0.0581972	1873.51	-3e-05	1873.51	0.0821921	1873.51	-0.000109947
1874.47	0.0596714	1874.47	-6.59341e-06	1874.47	0.0787715	1874.47	-2.74921e-05	1874.47	0.0768316	1874.47	-2.43505e-05	1874.47	0.0573591	1874.47	-2.64669e-05	1874.47	0.0818611	1874.47	-6.45914e-05
1875.43	0.0595767	1875.43	6.60012e-06	1875.43	0.0789715	1875.43	2.48454e-05	1875.43	0.0768195	1875.43	1.58897e-05	1875.43	0.0570265	1875.43	-2.17359e-06	1875.43	0.0820373	1875.43	1.07774e-05
1876.4	0.0596384	1876.4	3.19609e-05	1876.4	0.0793528	1876.4	7.87103e-05	1876.4	0.0769168	1876.4	6.84881e-05	1876.4	0.0570474	1876.4	4.80662e-05	1876.4	0.0824036	1876.4	0.000105825
1877.36	0.0597728	1877.36	6.65282e-05	1877.36	0.0796711	1877.36	0.000123403	1877.36	0.077014	1877.36	0.000122014	1877.36	0.0572799	1877.36	0.000114675	1877.36	0.0826532	1877.36	0.000196794
1878.33	0.0599161	1878.33	9.97843e-05	1878.33	0.0797411	1878.33	0.000148948	1878.33	0.0770671	1878.33	0.000158519	1878.33	0.0576305	1878.33	0.000174599	1878.33	0.0826115	1878.33	0.000253414
1879.29	0.0600403	1879.29	0.00011733	1879.29	0.0795037	1879.29	0.00014846	1879.29	0.0770824	1879.29	0.000161749	1879.29	0.0580445	1879.29	0.000201163	1879.29	0.0822827	1879.29	0.000252894
1880.26	0.0601487	1880.26	0.000108716	1880.26	0.0790458	1880.26	0.000122214	1880.26	0.0770889	1880.26	0.000128368	1880.26	0.0584772	1880.26	0.000180167	1880.26	0.0818103	1880.26	0.000194467
1881.22	0.0602602	1881.22	7.42438e-05	1881.22	0.0785635	1881.22	7.9753e-05	1881.22	0.0771193	1881.22	7.26129e-05	1881.22	0.0588801	1881.22	0.00012091	1881.22	0.0813938	1881.22	0.00010302
1882.18	0.0603939	1882.18	2.47978e-05	1882.18	0.0782793	1882.18	3.54089e-05	1882.18	0.0772026	1882.18	1.75973e-05	1882.18	0.0592135	1882.18	4.95638e-05	1882.18	0.0812126	1882.18	1.52053e-05
1883.15	0.0605616	1883.15	-2.45947e-05	1883.15	0.0783397	1883.15	7.28972e-07	1883.15	0.0773616	1883.15	-1.94845e-05	1883.15	0.0594686	1883.15	-1.01115e-05	1883.15	0.0813809	1883.15	-4.20202e-05
1884.11	0.0607702	1884.11	-6.1286e-05	1884.11	0.0787446	1884.11	-1.85934e-05	1884.11	0.0776085	1884.11	-3.47317e-05	1884.11	0.0596716	1884.11	-4.92075e-05	1884.11	0.0819305	1884.11	-6.24549e-05
1885.08	0.0610268	1885.08	-7.81805e-05	1885.08	0.0793508	1885.08	-2.1323e-05	1885.08	0.0779379	1885.08	-3.41996e-05	1885.08	0.0598607	1885.08	-7.07403e-05	1885.08	0.0828092	1885.08	-5.61976e-05
1886.04	0.0613368	1886.04	-7.47257e-05	1886.04	0.0799486	1886.04	-1.02501e-05	1886.04	0.0783206	1886.04	-2.68541e-05	1886.04	0.0600481	1886.04	-8.05266e-05	1886.04	0.0838776	1886.04	-3.92003e-05
1887.01	0.0616917	1887.01	-5.67089e-05	1887.01	0.0803654	1887.01	6.41525e-06	1887.01	0.0787022	1887.01	-1.98472e-05	1887.01	0.0602018	1887.01	-8.20466e-05	1887.01	0.0849125	1887.01	-2.57477e-05
1887.97	0.0620503	1887.97	-3.41658e-05	1887.97	0.0805468	1887.97	1.59929e-05	1887.97	0.0790134	1887.97	-1.6972e-05	1887.97	0.0602632	1887.97	-7.66314e-05	1887.97	0.0856491	1887.97	-2.49665e-05
1888.93	0.0623332	1888.93	-1.73004e-05	1888.93	0.0805735	1888.93	6.94412e-06	1888.93	0.0791947	1888.93	-1.90403e-05	1888.93	0.0601977	1888.93	-6.55899e-05	1888.93	0.085883	1888.93	-3.91908e-05
1889.9	0.0624436	1889.9	-1.1976e-05	1889.9	0.0805947	1889.9	-2.37844e-05	1889.9	0.079228	1889.9	-2.50099e-05	1889.9	0.060039	1889.9	-5.15176e-05	1889.9	0.0855888	1889.9	-6.3756e-05
1890.86	0.0623108	1890.86	-1.71851e-05	1890.86	0.0807172	1890.86	-6.71243e-05	1890.86	0.0791486	1890.86	-3.29656e-05	1890.86	0.0598794	1890.86	-3.79304e-05	1890.86	0.0849528	1890.86	-8.90851e-05
1891.83	0.0619263	1891.83	-2.62272e-05	1891.83	0.080932	1891.83	-0.000105233	1891.83	0.0790236	1891.83	-4.05556e-05	1891.83	0.0598041	1891.83	-2.766e-05	1891.83	0.0842696	1891.83	-0.000104594
1892.79	0.0613544	1892.79	-3.11445e-05	1892.79	0.0811333	1892.79	-0.000120423	1892.79	0.0789126	1892.79	-4.52036e-05	1892.79	0.0598218	1892.79	-2.12757e-05	1892.79	0.0837765	1892.79	-0.000102653
1893.76	0.0607188	1893.76	-2.76624e-05	1893.76	0.0812017	1893.76	-0.00010456	1893.76	0.0788394	1893.76	-4.46897e-05	1893.76	0.0598511	1893.76	-1.68248e-05	1893.76	0.0835427	1893.76	-8.11221e-05
1894.72	0.060174	1894.72	-1.73916e-05	1894.72	0.081086	1894.72	-6.35443e-05	1894.72	0.0787913	1894.72	-3.81502e-05	1894.72	0.0597712	1894.72	-1.11729e-05	1894.72	0.0834701	1894.72	-4.38796e-05
1895.68	0.0598595	1895.68	-5.97319e-06	1895.68	0.0808279	1895.68	-1.44005e-05	1895.68	0.0787396	1895.68	-2.69273e-05	1895.68	0.0595086	1895.68	-2.25877e-06	1895.68	0.0833838	1895.68	4.92562e-07
1896.65	0.0598424	1896.65	1.29938e-06	1896.65	0.0805127	1896.65	2.33359e-05	1896.65	0.0786642	1896.65	-1.46325e-05	1896.65	0.0590961	1896.65	9.00384e-06	1896.65	0.0831516	1896.65	4.11385e-05
1897.61	0.0600783	1897.61	3.16358e-06	1897.61	0.080189	1897.61	3.71264e-05	1897.61	0.0785641	1897.61	-6.06854e-06	1897.61	0.0586574	1897.61	1.85655e-05	1897.61	0.0827561	1897.61	6.77147e-05
1898.58	0.0604213	1898.58	2.60202e-06	1898.58	0.0798259	1898.58	2.68293e-05	1898.58	0.0784476	1898.58	-5.17059e-06	1898.58	0.0583241	1898.58	2.1427e-05	1898.58	0.0822823	1898.58	7.31716e-05
1899.54	0.0606889	1899.54	3.53913e-06	1899.54	0.0793537	1899.54	3.64774e-06	1899.54	0.0783164	1899.54	-1.28339e-05	1899.54	0.0581552	1899.54	1.52777e-05	1899.54	0.0818508	1899.54	5.64634e-05
1900.5	0.0607483	1900.5	7.28108e-06	1900.5	0.078755	1900.5	-1.62948e-05	1900.5	0.0781618	1900.5	-2.57647e-05	1900.5	0.0581143	1900.5	3.31921e-06	1900.5	0.0815579	1900.5	2.46746e-05
1901.47	0.0605801	1901.47	1.20179e-05	1901.47	0.0781305	1901.47	-2.0169e-05	1901.47	0.0779751	1901.47	-3.71445e-05	1901.47	0.0581148	1901.47	-6.15532e-06	1901.47	0.0814555	1901.47	-7.56016e-06
1902.43	0.0602815	1902.43	1.51682e-05	1902.43	0.0776766	1902.43	-4.11817e-06	1902.43	0.0777634	1902.43	-3.92471e-05	1902.43	0.0580871	1902.43	-4.13883e-06	1902.43	0.0815561	1902.43	-2.35953e-05
1903.4	0.0600004	1903.4	1.5657e-05	1903.4	0.0775769	1903.4	2.60251e-05	1903.4	0.0775518	1903.4	-2.71409e-05	1903.4	0.0580215	1903.4	1.29873e-05	1903.4	0.0818357	1903.4	-1.38206e-05
1904.36	0.0598365	1904.36	1.42072e-05	1904.36	0.0778791	1904.36	5.82948e-05	1904.36	0.0773688	1904.36	-1.682e-06	1904.36	0.0579584	1904.36	3.9697e-05	1904.36	0.0822286	1904.36	1.76424e-05
1905.33	0.0597792	1905.33	1.2409e-05	1905.33	0.0784478	1905.33	8.03255e-05	1905.33	0.0772236	1905.33	3.02392e-05	1905.33	0.0579437	1905.33	6.32469e-05	1905.33	0.0826229	1905.33	5.42858e-05
1906.29	0.0597241	1906.29	1.20335e-05	1906.29	0.0790261	1906.29	8.52464e-05	1906.29	0.077092	1906.29	5.91229e-05	1906.29	0.0579872	1906.29	7.13744e-05	1906.29	0.0828796	1906.29	7.6963e-05
1907.25	0.0595567	1907.25	1.46472e-05	1907.25	0.0793621	1907.25	7.48436e-05	1907.25	0.0769236	1907.25	7.80223e-05	1907.25	0.0580533	1907.25	6.09661e-05	1907.25	0.0828776	1907.25	7.57609e-05
1908.22	0.0592425	1908.22	2.08166e-05	1908.22	0.0793276	1908.22	5.72049e-05	1908.22	0.0766674	1908.22	8.54482e-05	1908.22	0.0580831	1908.22	4.04543e-05	1908.22	0.0825696	1908.22	5.52821e-05
1909.18	0.0588635	1909.18	2.90847e-05	1909.18	0.0789695	1909.18	4.02038e-05	1909.18	0.0763074	1909.18	8.38751e-05	1909.18	0.0580334	1909.18	2.31986e-05	1909.18	0.0820217	1909.18	2.96692e-05
1910.15	0.0585734	1910.15	3.58199e-05	1910.15	0.0784751	1910.15	2.62831e-05	1910.15	0.0758919	1910.15	7.59296e-05	1910.15	0.0579117	1910.15	1.72167e-05	1910.15	0.0814098	1910.15	1.19534e-05
1911.11	0.0585044	1911.11	3.65098e-05	1911.11	0.0780776	1911.11	1.25462e-05	1911.11	0.0755317	1911.11	6.22539e-05	1911.11	0.0577868	1911.11	1.96714e-05	1911.11	0.0809589	1911.11	5.99178e-06
1912.08	0.0586969	1912.08	2.80503e-05	1912.08	0.0779571	1912.08	-4.6904e-06	1912.08	0.0753643	1912.08	4.27296e-05	1912.08	0.0577661	1912.08	2.01367e-05	1912.08	0.0808581	1912.08	6.18959e-06
1913.04	0.0590973	1913.04	1.09762e-05	1913.04	0.0781858	1913.04	-2.50212e-05	1913.04	0.0754997	1913.04	1.91473e-05	1913.04	0.0579473	1913.04	9.62771e-06	1913.04	0.0811907	1913.04	3.87695e-06
1914	0.0595997	1914	-9.97563e-06	1914	0.0787195	1914	-4.29623e-05	1914	0.0759747	1914	-3.86266e-06	1914	0.0583672	1914	-1.2036e-05	1914	0.0819049	1914	-5.62209e-06
1914.97	0.060089	1914.97	-2.80302e-05	1914.97	0.0794146	1914.97	-5.18875e-05	1914.97	0.0767288	1914.97	-2.08947e-05	1914.97	0.0589654	1914.97	-3.63039e-05	1914.97	0.0828223	1914.97	-2.06259e-05
1915.93	0.0604621	1915.93	-3.8069e-05	1915.93	0.0800657	1915.93	-4.93626e-05	1915.93	0.0776102	1915.93	-2.90772e-05	1915.93	0.0595882	1915.93	-5.2739e-05	1915.93	0.0836855	1915.93	-3.59229e-05
1916.9	0.0606433	1916.9	-3.90751e-05	1916.9	0.0804784	1916.9	-3.90497e-05	1916.9	0.0784205	1916.9	-2.9896e-05	1916.9	0.0600499	1916.9	-5.6639e-05	1916.9	0.0842542	1916.9	-4.72464e-05
1917.86	0.0606071	1917.86	-3.37852e-05	1917.86	0.0805649	1917.86	-2.79923e-05	1917.86	0.0789922	1917.86	-2.81488e-05	1917.86	0.0602372	1917.86	-5.15793e-05	1917.86	0.0844234	1917.86	-5.37817e-05
1918.83	0.0603947	1918.83	-2.63192e-05	1918.83	0.0803963	1918.83	-2.19351e-05	1918.83	0.0792549	1918.83	-2.88496e-05	1918.83	0.0601799	1918.83	-4.55319e-05	1918.83	0.0842807	1918.83	-5.75929e-05
1919.79	0.0600982	1919.79	-1.96104e-05	1919.79	0.0801479	1919.79	-2.20721e-05	1919.79	0.079236	1919.79	-3.43573e-05	1919.79	0.0600135	1919.79	-4.4092e-05	1919.79	0.0840315	1919.79	-6.10831e-05
1920.75	0.0598109	1920.75	-1.43098e-05	1920.75	0.0799715	1920.75	-2.5198e-05	1920.75	0.0790041	1920.75	-4.35596e-05	1920.75	0.0598605	1920.75	-4.63337e-05	1920.75	0.0838454	1920.75	-6.46499e-05
1921.72	0.0595762	1921.72	-9.72079e-06	1921.72	0.0798952	1921.72	-2.68736e-05	1921.72	0.0786156	1921.72	-5.33244e-05	1921.72	0.0597328	1921.72	-4.64826e-05	1921.72	0.0837417	1921.72	-6.64716e-05
1922.68	0.0593695	1922.68	-5.47134e-06	1922.68	0.0798181	1922.68	-2.49333e-05	1922.68	0.0781109	1922.68	-6.07589e-05	1922.68	0.0595357	1922.68	-3.96614e-05	1922.68	0.0835906	1922.68	-6.43072e-05
1923.65	0.0591278	1923.65	-1.99087e-06	1923.65	0.0795973	1923.65	-2.03227e-05	1923.65	0.0775459	1923.65	-6.42319e-05	1923.65	0.0591642	1923.65	-2.64932e-05	1923.65	0.0832191	1923.65	-5.71854e-05
1924.61	0.0588119	1924.61	2.86366e-07	1924.61	0.0791634	1924.61	-1.49457e-05	1924.61	0.0770104	1924.61	-6.25247e-05	1924.61	0.0586148	1924.61	-1.2434e-05	1924.61	0.0825483	1924.61	-4.54335e-05
1925.57	0.0584558	1925.57	1.43872e-06	1925.57	0.0785835	1925.57	-9.22859e-06	1925.57	0.0766055	1925.57	-5.36775e-05	1925.57	0.0580151	1925.57	-2.66894e-06	1925.57	0.081666	1925.57	-2.96238e-05
1926.54	0.058166	1926.54	1.69977e-06	1926.54	0.0780265	1926.54	-1.843e-06	1926.54	0.0763931	1926.54	-3.54407e-05	1926.54	0.0575444	1926.54	2.66704e-06	1926.54	0.0807854	1926.54	-9.85964e-06
1927.5	0.0580665	1927.5	1.23546e-06	1927.5	0.0776692	1927.5	8.85151e-06	1927.5	0.0763658	1927.5	-7.31199e-06	1927.5	0.0573144	1927.5	9.11067e-06	1927.5	0.0801344	1927.5	1.43802e-05
1928.47	0.0582254	1928.47	9.28396e-07	1928.47	0.0776133	1928.47	2.3544e-05	1928.47	0.076457	1928.47	2.75298e-05	1928.47	0.0573085	1928.47	2.40845e-05	1928.47	0.0798504	1928.47	4.40534e-05
1929.43	0.0586075	1929.43	3.2035e-06	1929.43	0.0778515	1929.43	4.13582e-05	1929.43	0.0765835	1929.43	6.1904e-05	1929.43	0.0574177	1929.43	5.08329e-05	1929.43	0.0799347	1929.43	7.9103e-05
1930.39	0.0590758	1930.39	1.09681e-05	1930.39	0.0782839	1930.39	5.92379e-05	1930.39	0.0766855	1930.39	8.63322e-05	1930.39	0.0575371	1930.39	8.36371e-05	1930.39	0.0802668	1930.39	0.000115453
1931.36	0.0594486	1931.36	2.46593e-05	1931.36	0.0787625	1931.36	7.20326e-05	1931.36	0.0767349	1931.36	9.25759e-05	1931.36	0.057641	1931.36	0.000108881	1931.36	0.0806642	1931.36	0.000143554
1932.32	0.0595788	1932.32	4.00751e-05	1932.32	0.0791363	1932.32	7.44612e-05	1932.32	0.076714	1932.32	7.78513e-05	1932.32	0.0577704	1932.32	0.000113053	1932.32	0.0809511	1932.32	0.000151873
1933.29	0.0594133	1933.29	4.95179e-05	1933.29	0.0792876	1933.29	6.38225e-05	1933.29	0.0765929	1933.29	4.71538e-05	1933.29	0.057951	1933.29	9.17883e-05	1933.29	0.0810131	1933.29	0.000133406
1934.25	0.059005	1934.25	4.59118e-05	1934.25	0.0791641	1934.25	4.13115e-05	1934.25	0.0763406	1934.25	1.17841e-05	1934.25	0.0581251	1934.25	5.26519e-05	1934.25	0.0808269	1934.25	9.00349e-05
1935.22	0.0584803	1935.22	2.73862e-05	1935.22	0.0788075	1935.22	1.1527e-05	1935.22	0.0759709	1935.22	-1.53342e-05	1935.22	0.0581781	1935.22	1.03958e-05	1935.22	0.0804734	1935.22	3.22622e-05
1936.18	0.0579849	1936.18	-4.6495e-07	1936.18	0.0783628	1936.18	-1.90944e-05	1936.18	0.0755808	1936.18	-2.52853e-05	1936.18	0.0580513	1936.18	-2.12117e-05	1936.18	0.0801256	1936.18	-2.48109e-05
1937.14	0.0576364	1937.14	-2.64609e-05	1937.14	0.0780403	1937.14	-4.44272e-05	1937.14	0.0753366	1937.14	-1.7131e-05	1937.14	0.0578431	1937.14	-3.62004e-05	1937.14	0.0800057	1937.14	-6.74245e-05
1938.11	0.0575038	1938.11	-3.93056e-05	1938.11	0.078033	1938.11	-6.05088e-05	1938.11	0.0753981	1938.11	1.98841e-06	1938.11	0.0577952	1938.11	-3.81538e-05	1938.11	0.0803068	1938.11	-8.82304e-05
1939.07	0.0576115	1939.07	-3.34271e-05	1939.07	0.0784229	1939.07	-6.579e-05	1939.07	0.0758228	1939.07	2.09905e-05	1939.07	0.0581503	1939.07	-3.5823e-05	1939.07	0.0811028	1939.07	-8.75404e-05
1940.04	0.0579497	1940.04	-1.15001e-05	1940.04	0.0791227	1940.04	-6.00406e-05	1940.04	0.0765061	1940.04	3.06819e-05	1940.04	0.0589661	1940.04	-3.59623e-05	1940.04	0.082277	1940.04	-7.07349e-05
1941	0.0584705	1941	1.74926e-05	1941	0.0798881	1941	-4.37637e-05	1941	0.0772012	1941	2.77329e-05	1941	0.0600147	1941	-3.88906e-05	1941	0.0835137	1941	-4.48501e-05
1941.97	0.0590744	1941.97	4.29389e-05	1941.97	0.0804192	1941.97	-1.90469e-05	1941.97	0.0776286	1941.97	1.48794e-05	1941.97	0.0608649	1941.97	-3.97231e-05	1941.97	0.0843925	1941.97	-1.68953e-05
1942.93	0.0596142	1942.93	5.70892e-05	1942.93	0.0805126	1942.93	9.11489e-06	1942.93	0.0776321	1942.93	-2.07712e-06	1942.93	0.0611366	1942.93	-3.37872e-05	1942.93	0.0845823	1942.93	6.27519e-06
1943.89	0.0599388	1943.89	5.70119e-05	1943.89	0.0801724	1943.89	3.28022e-05	1943.89	0.0772751	1943.89	-1.80834e-05	1943.89	0.0607556	1943.89	-2.18668e-05	1943.89	0.0840252	1943.89	1.82583e-05
1944.86	0.0599619	1944.86	4.3793e-05	1944.86	0.0795874	1944.86	4.34642e-05	1944.86	0.0767974	1944.86	-3.09675e-05	1944.86	0.0599912	1944.86	-1.11114e-05	1944.86	0.082967	1944.86	1.46767e-05
1945.82	0.0597075	1945.82	2.06578e-05	1945.82	0.0789999	1945.82	3.57463e-05	1945.82	0.0764662	1945.82	-4.09276e-05	1945.82	0.0592539	1945.82	-1.05794e-05	1945.82	0.0818129	1945.82	-4.4624e-06
1946.79	0.0593043	1946.79	-8.19684e-06	1946.79	0.0785705	1946.79	1.07739e-05	1946.79	0.0764324	1946.79	-4.84532e-05	1946.79	0.05883	1946.79	-2.43245e-05	1946.79	0.0809227	1946.79	-3.33101e-05
1947.75	0.0589315	1947.75	-3.75945e-05	1947.75	0.0783251	1947.75	-2.32196e-05	1947.75	0.0766724	1947.75	-5.26858e-05	1947.75	0.058745	1947.75	-4.70037e-05	1947.75	0.0804725	1947.75	-6.11504e-05
1948.72	0.0587422	1948.72	-6.11032e-05	1948.72	0.0781959	1948.72	-5.35634e-05	1948.72	0.0770246	1948.72	-5.13943e-05	1948.72	0.0588174	1948.72	-6.55784e-05	1948.72	0.080436	1948.72	-7.58208e-05
1949.68	0.0588026	1949.68	-7.1766e-05	1949.68	0.0781093	1949.68	-6.79032e-05	1949.68	0.0772857	1949.68	-4.22739e-05	1949.68	0.0588325	1949.68	-6.64388e-05	1949.68	0.0806642	1949.68	-6.80981e-05
1950.64	0.0590765	1950.64	-6.43562e-05	1950.64	0.0780573	1950.64	-5.90959e-05	1950.64	0.0773122	1950.64	-2.4645e-05	1950.64	0.0587041	1950.64	-4.35723e-05	1950.64	0.0810013	1950.64	-3.5371e-05
1951.61	0.0594631	1951.61	-3.84509e-05	1951.61	0.0781022	1951.61	-2.84632e-05	1951.61	0.0770764	1951.61	-8.17406e-07	1951.61	0.0585108	1951.61	-2.9877e-06	1951.61	0.0813605	1951.61	1.64086e-05
1952.57	0.0598564	1952.57	-6.81701e-07	1952.57	0.0783157	1952.57	1.40275e-05	1952.57	0.0766596	1952.57	2.37343e-05	1952.57	0.0583991	1952.57	3.93518e-05	1952.57	0.0817207	1952.57	7.33097e-05
1953.54	0.0601833	1953.54	3.5791e-05	1953.54	0.0787011	1953.54	5.33434e-05	1953.54	0.0762002	1953.54	4.21485e-05	1953.54	0.058445	1953.54	6.58958e-05	1953.54	0.0820697	1953.54	0.000117464
1954.5	0.060404	1954.5	5.58574e-05	1954.5	0.0791581	1954.5	7.57402e-05	1954.5	0.0758322	1954.5	4.93149e-05	1954.5	0.0585881	1954.5	6.78454e-05	1954.5	0.0823547	1954.5	0.000133982
1955.46	0.0604885	1955.46	4.98683e-05	1955.46	0.0795127	1955.46	7.47604e-05	1955.46	0.0756374	1955.46	4.43806e-05	1955.46	0.058681	1955.46	5.00137e-05	1955.46	0.0824862	1955.46	0.000117383
1956.43	0.0604048	1956.43	1.95431e-05	1956.43	0.0795962	1956.43	5.35528e-05	1956.43	0.0756227	1956.43	3.11725e-05	1956.43	0.058601	1956.43	2.61726e-05	1956.43	0.0823901	1956.43	7.38434e-05
1957.39	0.0601381	1957.39	-1.92089e-05	1957.39	0.0793224	1957.39	1.74824e-05	1957.39	0.0757246	1957.39	1.39458e-05	1957.39	0.0583316	1957.39	5.45351e-06	1957.39	0.082061	1957.39	8.61039e-06
1958.36	0.0597258	1958.36	-4.59902e-05	1958.36	0.078727	1958.36	-1.54441e-05	1958.36	0.0758403	1958.36	4.9285e-06	1958.36	0.0579575	1958.36	-4.01759e-06	1958.36	0.0815807	1958.36	-5.01773e-05
1959.32	0.0592783	1959.32	-5.39793e-05	1959.32	0.0779634	1959.32	-2.47592e-05	1959.32	0.07588	1959.32	1.48001e-05	1959.32	0.0575994	1959.32	3.45738e-06	1959.32	0.0810954	1959.32	-6.35958e-05
1960.29	0.058953	1960.29	-4.81472e-05	1960.29	0.0772609	1960.29	-2.14177e-05	1960.29	0.075823	1960.29	2.95664e-05	1960.29	0.0573482	1960.29	1.41561e-05	1960.29	0.0807728	1960.29	-4.74878e-05
1961.25	0.0588866	1961.25	-3.36983e-05	1961.25	0.0768599	1961.25	-1.99002e-05	1961.25	0.0757419	1961.25	3.35098e-05	1961.25	0.0572457	1961.25	1.49534e-05	1961.25	0.0807614	1961.25	-3.11247e-05
1962.21	0.0591201	1962.21	-1.55454e-05	1962.21	0.07693	1962.21	-1.76842e-05	1962.21	0.0757724	1962.21	2.56566e-05	1962.21	0.0573038	1962.21	8.90523e-06	1962.21	0.0811522	1962.21	-1.84004e-05
1963.18	0.059563	1963.18	1.37972e-06	1963.18	0.0774951	1963.18	-1.06057e-05	1963.18	0.0760306	1963.18	1.0083e-05	1963.18	0.0575227	1963.18	4.12382e-06	1963.18	0.0819398	1963.18	-8.74247e-06
1964.14	0.0600209	1964.14	1.4248e-05	1964.14	0.0783971	1964.14	3.16914e-06	1964.14	0.0765231	1964.14	-6.79164e-06	1964.14	0.0578794	1964.14	6.43857e-06	1964.14	0.0829864	1964.14	-2.33269e-07
1965.11	0.0602766	1965.11	2.24265e-05	1965.11	0.0793291	1965.11	2.07757e-05	1965.11	0.0771092	1965.11	-1.92413e-05	1965.11	0.0583024	1965.11	1.47801e-05	1965.11	0.0840187	1965.11	7.05622e-06
1966.07	0.0601929	1966.07	2.60443e-05	1966.07	0.0799503	1966.07	3.55134e-05	1966.07	0.077554	1966.07	-2.42331e-05	1966.07	0.0586694	1966.07	2.24969e-05	1966.07	0.0846978	1966.07	1.03019e-05
1967.04	0.0597899	1967.04	2.46994e-05	1967.04	0.0800458	1967.04	4.02619e-05	1967.04	0.0776588	1967.04	-2.20422e-05	1967.04	0.0588536	1967.04	2.28858e-05	1967.04	0.0847623	1967.04	6.07049e-06
1968	0.059248	1968	1.77012e-05	1968	0.079642	1968	3.11813e-05	1968	0.0773915	1968	-1.57205e-05	1968	0.0587975	1968	1.41027e-05	1968	0.0841784	1968	-6.70435e-06
1968.96	0.0588235	1968.96	5.66685e-06	1968.96	0.0789863	1968.96	9.60074e-06	1968.96	0.0769186	1968.96	-9.73213e-06	1968.96	0.0585541	1968.96	-1.75887e-07	1968.96	0.0831834	1968.96	-2.53219e-05
1969.93	0.05872	1969.93	-8.08776e-06	1969.93	0.0783932	1969.93	-1.8414e-05	1969.93	0.0765052	1969.93	-7.97482e-06	1969.93	0.0582561	1969.93	-1.39794e-05	1969.93	0.0821703	1969.93	-4.42015e-05
1970.89	0.0587785	1970.89	-1.79118e-05	1970.89	0.0784493	1970.89	-4.406e-05	1970.89	0.0765592	1970.89	-1.1645e-05	1970.89	0.0583144	1970.89	-2.2914e-05	1970.89	0.0822252	1970.89	-5.69855e-05
1971.86	0.0588371	1971.86	-1.82812e-05	1971.86	0.0785054	1971.86	-5.84267e-05	1971.86	0.0766132	1971.86	-1.80289e-05	1971.86	0.0583729	1971.86	-2.5687e-05	1971.86	0.0822802	1971.86	-5.84211e-05
1972.82	0.0588956	1972.82	-7.07089e-06	1972.82	0.0785614	1972.82	-5.53082e-05	1972.82	0.0766671	1972.82	-2.14e-05	1972.82	0.0584312	1972.82	-2.29587e-05	1972.82	0.0823351	1972.82	-4.55451e-05
1973.79	0.0589541	1973.79	1.2522e-05	1973.79	0.0786175	1973.79	-3.3825e-05	1973.79	0.076721	1973.79	-1.61623e-05	1973.79	0.0584896	1973.79	-1.55961e-05	1973.79	0.08239	1973.79	-1.86622e-05
1974.75	0.0590127	1974.75	3.28037e-05	1974.75	0.0786736	1974.75	1.55926e-07	1974.75	0.0767749	1974.75	-7.88521e-07	1974.75	0.058548	1974.75	-4.35185e-06	1974.75	0.0824449	1974.75	1.7602e-05
1975.71	0.0590713	1975.71	4.48717e-05	1975.71	0.0787297	1975.71	3.50214e-05	1975.71	0.0768289	1975.71	1.99935e-05	1975.71	0.0586064	1975.71	8.94017e-06	1975.71	0.0824998	1975.71	5.388e-05
1976.68	0.0591299	1976.68	4.28517e-05	1976.68	0.0787857	1976.68	5.74199e-05	1976.68	0.0768828	1976.68	3.67364e-05	1976.68	0.0586648	1976.68	2.04186e-05	1976.68	0.0825547	1976.68	7.78326e-05
1977.64	0.0591884	1977.64	2.71736e-05	1977.64	0.0788418	1977.64	5.83852e-05	1977.64	0.0769367	1977.64	4.03893e-05	1977.64	0.0587232	1977.64	2.52818e-05	1977.64	0.0826097	1977.64	7.90259e-05
1978.61	0.059247	1978.61	5.05228e-06	1978.61	0.0788979	1978.61	3.85394e-05	1978.61	0.0769907	1978.61	2.82638e-05	1978.61	0.0587815	1978.61	2.07243e-05	1978.61	0.0826646	1978.61	5.51181e-05
1979.57	0.0593055	1979.57	-1.2672e-05	1979.57	0.078954	1979.57	8.37293e-06	1979.57	0.0770446	1979.57	6.58418e-06	1979.57	0.05884	1979.57	8.39129e-06	1979.57	0.0827195	1979.57	1.49253e-05
1980.54	0.059364	1980.54	-1.70147e-05	1980.54	0.07901	1980.54	-1.77422e-05	1980.54	0.0770986	1980.54	-1.29365e-05	1980.54	0.0588983	1980.54	-6.11668e-06	1980.54	0.0827744	1980.54	-2.5179e-05
1981.5	0.0594227	1981.5	-9.64056e-06	1981.5	0.0790662	1981.5	-2.25441e-05	1981.5	0.0771525	1981.5	-1.64199e-05	1981.5	0.0589567	1981.5	-1.12069e-05	1981.5	0.0828293	1981.5	-3.55e-05
1982.46	0.0594812	1982.46	-2.12979e-06	1982.46	0.0791223	1982.46	-8.53058e-06	1982.46	0.0772064	1982.46	-6.14132e-06	1982.46	0.0590151	1982.46	-4.68699e-06	1982.46	0.0828843	1982.46	-1.40398e-05
1983.43	0.0595398	1983.43	2.11957e-10	1983.43	0.0791783	1983.43	-2.24539e-11	1983.43	0.0772604	1983.43	-3.84812e-10	1983.43	0.0590734	1983.43	-1.24386e-09	1983.43	0.0829392	1983.43	-4.111e-10
1984.39	0.0595983	1984.39	-1.86947e-09	1984.39	0.0792343	1984.39	-1.62558e-09	1984.39	0.0773144	1984.39	-2.28526e-09	1984.39	0.0591319	1984.39	3.87126e-12	1984.39	0.0829941	1984.39	-2.78715e-10
1985.36	0.0596568	1985.36	-3.32316e-09	1985.36	0.0792905	1985.36	1.02475e-09	1985.36	0.0773683	1985.36	-1.7963e-10	1985.36	0.0591903	1985.36	1.25161e-09	1985.36	0.083049	1985.36	-1.4633e-10
1986.32	0.0597154	1986.32	1.53499e-10	1986.32	0.0793466	1986.32	1.03636e-09	1986.32	0.0774222	1986.32	1.2938e-09	1986.32	0.0592486	1986.32	1.30252e-09	1986.32	0.0831038	1986.32	3.17379e-11
1987.29	0.059774	1987.29	3.50996e-09	1987.29	0.0794026	1987.29	-1.68984e-09	1987.29	0.0774762	1987.29	1.20321e-09	1987.29	0.059307	1987.29	-1.89019e-09	1987.29	0.0831587	1987.29	4.01824e-10
1988.25	0.0598326	1988.25	2.00923e-09	1988.25	0.0794587	1988.25	-1.43898e-09	1988.25	0.0775301	1988.25	5.80702e-10	1988.25	0.0593655	1988.25	-1.99568e-10	1988.25	0.0832137	1988.25	5.79891e-10
1989.21	0.0598911	1989.21	-2.3228e-11	1989.21	0.0795148	1989.21	1.59809e-09	1989.21	0.077584	1989.21	-4.18105e-11	1989.21	0.0594238	1989.21	1.65829e-09	1989.21	0.0832686	1989.21	7.12277e-10
1990.18	0.0599497	1990.18	-2.05569e-09	1990.18	0.0795709	1990.18	1.51447e-09	1990.18	0.077638	1990.18	-1.324e-10	1990.18	0.0594822	1990.18	-1.3933e-09	1990.18	0.0833235	1990.18	9.42608e-10
1991.14	0.0600082	1991.14	-3.48325e-09	1991.14	0.0796269	1991.14	-1.25741e-09	1991.14	0.0776919	1991.14	-2.68671e-10	1991.14	0.0595405	1991.14	-1.44169e-09	1991.14	0.0833784	1991.14	1.22249e-09
1992.11	0.0600668	1992.11	-1.00655e-10	1992.11	0.079683	1992.11	-9.56997e-10	1992.11	0.0777458	1992.11	-6.40321e-10	1992.11	0.0595989	1992.11	-1.93955e-10	1992.11	0.0834333	1992.11	1.31036e-09
1993.07	0.0601254	1993.07	3.28193e-09	1993.07	0.0797391	1993.07	1.88535e-09	1993.07	0.0777998	1993.07	-1.49163e-09	1993.07	0.0596574	1993.07	1.07991e-09	1993.07	0.0834882	1993.07	1.44661e-09
1994.04	0.0601839	1994.04	1.85438e-09	1994.04	0.0797952	1994.04	-5.4973e-11	1994.04	0.0778537	1994.04	-3.96039e-10	1994.04	0.0597157	1994.04	9.63578e-10	1994.04	0.0835432	1994.04	1.7265e-09
1995	0.0602425	1995	-1.4024e-09	1995	0.0798512	1995	-3.21631e-09	1995	0.0779076	1995	1.94884e-09	1995	0.0597741	1995	-2.27809e-09	1995	0.0835981	1995	1.71371e-09
1995.96	0.060301	1995.96	-2.87835e-09	1995.96	0.0799073	1995.96	6.89102e-11	1995.96	0.0779616	1995.96	1.30503e-09	1995.96	0.0598325	1995.96	-3.24806e-10	1995.96	0.083653	1995.96	2.13606e-09
1996.93	0.0603595	1996.93	-1.42233e-09	1996.93	0.0799634	1996.93	3.16212e-09	1996.93	0.0780156	1996.93	-1.24309e-09	1996.93	0.0598909	1996.93	1.60235e-09	1996.93	0.0837079	1996.93	5.12536e-10
1997.89	0.0604182	1997.89	1.28083e-09	1997.89	0.0800194	1997.89	-1.91244e-10	1997.89	0.0780695	1997.89	-2.03323e-09	1997.89	0.0599493	1997.89	-1.44924e-09	1997.89	0.0837628	1997.89	-2.03077e-09
1998.86	0.0604767	1998.86	2.92829e-09	1998.86	0.0800755	1998.86	-3.0181e-09	1998.86	0.0781235	1998.86	2.5938e-10	1998.86	0.0600076	1998.86	4.08621e-10	1998.86	0.0838177	1998.86	-1.25771e-09
1999.82	0.0605353	1999.82	1.4746e-09	1999.82	0.0801316	1999.82	5.48183e-10	1999.82	0.0781774	1999.82	1.59151e-09	1999.82	0.060066	1999.82	2.09924e-09	1999.82	0.0838727	1999.82	-5.22632e-11
2000.78	0.0605938	2000.78	-1.83115e-09	2000.78	0.0801877	2000.78	3.58409e-09	2000.78	0.0782313	2000.78	7.84722e-10	2000.78	0.0601245	2000.78	2.28796e-10	2000.78	0.0839276	2000.78	7.4717e-11
2001.75	0.0606523	2001.75	-3.25871e-09	2001.75	0.0802437	2001.75	2.72543e-10	2001.75	0.0782853	2001.75	4.13073e-10	2001.75	0.0601828	2001.75	-3.21322e-10	2001.75	0.0839825	2001.75	-1.36659e-10
2002.71	0.0607109	2002.71	1.23883e-10	2002.71	0.0802998	2002.71	-1.43007e-09	2002.71	0.0783392	2002.71	3.30226e-10	2002.71	0.0602412	2002.71	-2.26687e-09	2002.71	0.0840374	2002.71	-1.07624e-10
2003.68	0.0607695	2003.68	3.48228e-09	2003.68	0.0803559	2003.68	1.26593e-09	2003.68	0.0783931	2003.68	-4.14234e-11	2003.68	0.0602996	2003.68	-3.13579e-10	2003.68	0.0840923	2003.68	1.1343e-10
2004.64	0.0608281	2004.64	2.00633e-09	2004.64	0.080412	2004.64	1.08166e-09	2004.64	0.078447	2004.64	-8.48212e-10	2004.64	0.060358	2004.64	1.63971e-09	2004.64	0.0841472	2004.64	-5.22632e-11
2005.61	0.0608866	2005.61	-7.51043e-11	2005.61	0.080468	2005.61	-1.45253e-09	2005.61	0.078501	2005.61	-1.41846e-09	2005.61	0.0604164	2005.61	-1.6281e-09	2005.61	0.0842022	2005.61	7.4717e-11
2006.57	0.0609451	2006.57	-2.03691e-09	2006.57	0.0805241	2006.57	-1.00578e-09	2006.57	0.0785549	2006.57	-1.41498e-09	2006.57	0.0604747	2006.57	3.25193e-10	2006.57	0.0842571	2006.57	1.23448e-09
2007.53	0.0610037	2007.53	-3.39517e-09	2007.53	0.0805802	2007.53	1.55318e-09	2007.53	0.0786088	2007.53	2.94996e-10	2007.53	0.0605331	2007.53	2.27848e-09	2007.53	0.084312	2007.53	1.81552e-09
2008.5	0.0610623	2008.5	-1.58727e-11	2008.5	0.0806363	2008.5	-4.78499e-10	2008.5	0.0786628	2008.5	2.29881e-09	2008.5	0.0605916	2008.5	2.83963e-10	2008.5	0.0843669	2008.5	-3.89428e-10
2009.46	0.0611209	2009.46	3.36536e-09	2009.46	0.0806923	2009.46	-3.54577e-09	2009.46	0.0787167	2009.46	2.48153e-10	2009.46	0.0606499	2009.46	-3.17063e-10	2009.46	0.0844218	2009.46	-2.01295e-09
2010.43	0.0611794	2010.43	1.74443e-09	2010.43	0.0807484	2010.43	-3.20548e-10	2010.43	0.0787707	2010.43	-1.79592e-09	2010.43	0.0607083	2010.43	-2.09537e-09	2010.43	0.0844768	2010.43	-1.78262e-09
2011.39	0.0612379	2011.39	-1.51292e-09	2011.39	0.0808045	2011.39	3.14392e-09	2011.39	0.0788247	2011.39	3.1358e-11	2011.39	0.0607667	2011.39	-2.63639e-10	2011.39	0.0845316	2011.39	-1.64907e-09
2012.36	0.0612965	2012.36	-2.82221e-09	2012.36	0.0808606	2012.36	1.93565e-11	2012.36	0.0788786	2012.36	1.22877e-09	2012.36	0.060825	2012.36	1.59422e-09	2012.36	0.0845866	2012.36	-1.61347e-09
2013.32	0.061355	2013.32	-1.39427e-09	2013.32	0.0809166	2013.32	-3.25038e-09	2013.32	0.0789325	2013.32	8.57116e-10	2013.32	0.0608835	2013.32	-1.59848e-09	2013.32	0.0846415	2013.32	-1.24067e-09
2014.28	0.0614137	2014.28	1.32981e-09	2014.28	0.0809727	2014.28	2.15247e-10	2014.28	0.0789865	2014.28	7.20845e-10	2014.28	0.0609418	2014.28	1.87567e-10	2014.28	0.0846964	2014.28	-9.16268e-10
2015.25	0.0614722	2015.25	2.90216e-09	2015.25	0.0810288	2015.25	3.44318e-09	2015.25	0.0790404	2015.25	6.30255e-10	2015.25	0.0610002	2015.25	2.14086e-09	2015.25	0.0847513	2015.25	-1.027e-09
2016.21	0.0615308	2016.21	1.37278e-09	2016.21	0.0810848	2016.21	3.75519e-11	2016.21	0.0790943	2016.21	7.7427e-12	2016.21	0.0610586	2016.21	3.13579e-10	2016.21	0.0848062	2016.21	-6.04653e-10
2017.18	0.0615893	2017.18	-1.74404e-09	2017.18	0.0811409	2017.18	-1.75527e-09	2017.18	0.0791483	2017.18	-6.1477e-10	2017.18	0.061117	2017.18	-3.13579e-10	2017.18	0.0848612	2017.18	-4.72268e-10
2018.14	0.0616478	2018.14	-3.12844e-09	2018.14	0.081197	2018.14	7.5259e-10	2018.14	0.0792022	2018.14	-7.05359e-10	2018.14	0.0611754	2018.14	-2.18983e-09	2018.14	0.0849161	2018.14	-4.86219e-10
2019.11	0.0617064	2019.11	5.55536e-11	2019.11	0.0812531	2019.11	6.65097e-10	2019.11	0.0792561	2019.11	-8.41631e-10	2019.11	0.0612338	2019.11	-2.14279e-10	2019.11	0.084971	2019.11	3.02038e-11
2020.07	0.061765	2020.07	3.43292e-09	2020.07	0.0813091	2020.07	-1.58416e-09	2020.07	0.0793101	2020.07	-1.21328e-09	2020.07	0.0612921	2020.07	1.69004e-09	2020.07	0.0850258	2020.07	6.19344e-11
2021.03	0.0618236	2021.03	2.04852e-09	2021.03	0.0813652	2021.03	-1.24309e-09	2021.03	0.079364	2021.03	-1.58726e-11	2021.03	0.0613506	2021.03	-1.52879e-09	2021.03	0.0850807	2021.03	3.86339e-10
2022	0.0618821	2022	1.16138e-11	2022	0.0814213	2022	1.45059e-09	2022	0.0794179	2022	7.34007e-10	2022	0.0614089	2022	2.55896e-10	2022	0.0851356	2022	5.18724e-10
2022.96	0.0619406	2022.96	-1.97632e-09	2022.96	0.0814774	2022.96	1.50557e-09	2022.96	0.0794719	2022.96	-8.20339e-10	2022.96	0.0614673	2022.96	2.08762e-09	2022.96	0.0851906	2022.96	5.04773e-10
2023.93	0.0619992	2023.93	-3.45615e-09	2023.93	0.0815334	2023.93	-7.88206e-10	2023.93	0.0795259	2023.93	-2.69059e-10	2023.93	0.0615257	2023.93	3.0932e-10	2023.93	0.0852455	2023.93	1.0212e-09
2024.89	0.0620578	2024.89	-1.50015e-10	2024.89	0.0815895	2024.89	-5.81863e-10	2024.89	0.0795798	2024.89	1.15986e-09	2024.89	0.0615841	2024.89	-2.91706e-10	2024.89	0.0853004	2024.89	1.05293e-09
2025.85	0.0621164	2025.85	3.20451e-09	2025.85	0.0816456	2025.85	1.78624e-09	2025.85	0.0796338	2025.85	1.26012e-09	2025.85	0.0616425	2025.85	-2.28622e-09	2025.85	0.0853553	2025.85	1.37733e-09
2026.82	0.0621749	2026.82	1.79727e-09	2026.82	0.0817017	2026.82	-3.90619e-10	2026.82	0.0796877	2026.82	1.11727e-09	2026.82	0.0617009	2026.82	-4.30881e-10	2026.82	0.0854102	2026.82	1.60766e-09
2027.78	0.0622335	2027.78	-1.51292e-09	2027.78	0.0817577	2027.78	-3.51015e-09	2027.78	0.0797416	2027.78	4.94758e-10	2027.78	0.0617592	2027.78	1.56693e-09	2027.78	0.0854652	2027.78	1.54919e-09
2028.75	0.062292	2028.75	-2.94822e-09	2028.75	0.0818138	2028.75	-9.79453e-11	2028.75	0.0797956	2028.75	-7.54913e-11	2028.75	0.0618177	2028.75	-1.46434e-09	2028.75	0.0855201	2028.75	1.82907e-09
2029.71	0.0623505	2029.71	-1.1616e-09	2029.71	0.0818699	2029.71	3.31039e-09	2029.71	0.0798495	2029.71	-4.0262e-10	2029.71	0.061876	2029.71	4.85661e-10	2029.71	0.085575	2029.71	2.01101e-09
2030.68	0.0624092	2030.68	1.5135e-09	2030.68	0.0819259	2030.68	3.29063e-11	2030.68	0.0799034	2030.68	-5.83412e-10	2030.68	0.0619344	2030.68	2.31932e-09	2030.68	0.0856299	2030.68	3.88653e-10
2031.64	0.0624677	2031.64	2.7984e-09	2031.64	0.0819821	2031.64	-3.14779e-09	2031.64	0.0799573	2031.64	-9.55062e-10	2031.64	0.0619928	2031.64	2.33248e-10	2031.64	0.0856848	2031.64	-2.1051e-09
2032.6	0.0625263	2032.6	1.39369e-09	2032.6	0.0820381	2032.6	4.05717e-10	2032.6	0.0800113	2032.6	-1.76185e-09	2032.6	0.0620511	2032.6	-5.06953e-10	2032.6	0.0857397	2032.6	-1.32933e-09
2033.57	0.0625848	2033.57	-1.93819e-09	2033.57	0.0820942	2033.57	3.71998e-09	2033.57	0.0800652	2033.57	-4.2972e-10	2033.57	0.0621096	2033.57	-2.28255e-09	2033.57	0.0857946	2033.57	1.23109e-10
2034.53	0.0626433	2034.53	-3.41859e-09	2034.53	0.0821502	2034.53	5.48183e-10	2034.53	0.0801192	2034.53	1.86289e-09	2034.53	0.062168	2034.53	-2.59961e-10	2034.53	0.0858496	2034.53	1.35497e-11
2035.5	0.0627019	2035.5	2.24732e-10	2035.5	0.0822063	2035.5	-1.39214e-09	2035.5	0.0801732	2035.5	-2.00536e-10	2035.5	0.0622263	2035.5	1.6639e-09	2035.5	0.0859045	2035.5	-4.64562e-11
2036.46	0.0627605	2036.46	3.50609e-09	2036.46	0.0822625	2036.46	1.02049e-09	2036.46	0.0802271	2036.46	-2.07195e-09	2036.46	0.0622847	2036.46	-1.51118e-09	2036.46	0.0859594	2036.46	-5.80702e-11
2037.42	0.0628191	2037.42	1.93025e-09	2037.42	0.0823186	2037.42	1.12889e-09	2037.42	0.080281	2037.42	3.14741e-10	2037.42	0.0623431	2037.42	2.71575e-10	2037.42	0.0860143	2037.42	2.70994e-11
2038.39	0.0628776	2038.39	4.02621e-11	2038.39	0.0823746	2038.39	-1.21328e-09	2038.39	0.080335	2038.39	1.74366e-09	2038.39	0.0624015	2038.39	2.12885e-09	2038.39	0.0860692	2038.39	-8.24597e-11
2039.35	0.0629361	2039.35	-1.94516e-09	2039.35	0.0824307	2039.35	-1.0592e-09	2039.35	0.0803889	2039.35	9.89129e-10	2039.35	0.0624599	2039.35	3.53841e-10	2039.35	0.0861241	2039.35	0
2040.32	0.0629947	2040.32	-3.44395e-09	2040.32	0.0824868	2040.32	1.49705e-09	2040.32	0.0804428	2040.32	2.84157e-10	2040.32	0.0625182	2040.32	-3.16482e-10	2040.32	0.0861791	2040.32	1.35565e-09
2041.28	0.0630533	2041.28	-1.55435e-10	2041.28	0.0825429	2041.28	-6.34127e-10	2041.28	0.0804968	2041.28	1.08398e-10	2041.28	0.0625766	2041.28	-2.30906e-09	2041.28	0.086234	2041.28	1.94056e-09
2042.25	0.0631119	2042.25	3.15592e-09	2042.25	0.0825989	2042.25	-3.74979e-09	2042.25	0.0805507	2042.25	-1.16915e-10	2042.25	0.0626351	2042.25	-2.33636e-10	2042.25	0.0862889	2042.25	-3.54585e-10
2043.21	0.0631704	2043.21	1.7754e-09	2043.21	0.082655	2043.21	-4.25074e-10	2043.21	0.0806046	2043.21	-6.80583e-10	2043.21	0.0626934	2043.21	1.64842e-09	2043.21	0.0863438	2043.21	-2.06715e-09
2044.17	0.063229	2044.17	-1.14592e-10	2044.17	0.0827111	2044.17	2.99371e-09	2044.17	0.0806586	2044.17	-1.19857e-09	2044.17	0.0627518	2044.17	-1.66642e-09	2044.17	0.0863987	2044.17	-2.0238e-09
2045.14	0.0632875	2045.14	-2.10001e-09	2045.14	0.0827672	2045.14	1.14592e-10	2045.14	0.0807125	2045.14	-1.52841e-09	2045.14	0.0628101	2045.14	3.35839e-10	2045.14	0.0864537	2045.14	-1.88754e-09
2046.1	0.063346	2046.1	-3.67197e-09	2046.1	0.0828232	2046.1	-3.19696e-09	2046.1	0.0807664	2046.1	-9.29145e-12	2046.1	0.0628686	2046.1	2.19176e-09	2046.1	0.0865086	2046.1	-1.27047e-09
2047.07	0.0634047	2047.07	-4.09589e-10	2047.07	0.0828793	2047.07	-1.61048e-10	2047.07	0.0808204	2047.07	2.03904e-09	2047.07	0.062927	2047.07	-1.07798e-09	2047.07	0.0865635	2047.07	-1.04014e-09
2048.03	0.0634632	2048.03	3.04481e-09	2048.03	0.0829354	2048.03	3.2589e-09	2048.03	0.0808743	2048.03	1.54273e-09	2048.03	0.0629853	2048.03	-9.81967e-10	2048.03	0.0866184	2048.03	-1.09861e-09
2049	0.0635218	2049	1.6159e-09	2049	0.0829914	2049	1.8505e-10	2049	0.0809283	2049	-8.47438e-10	2049	0.0630437	2049	2.88609e-10	2049	0.0866733	2049	-8.18724e-10
2049.96	0.0635803	2049.96	-1.71462e-09	2049.96	0.0830475	2049.96	-1.70959e-09	2049.96	0.0809823	2049.96	-2.05065e-09	2049.96	0.0631022	2049.96	1.39194e-09	2049.96	0.0867282	2049.96	-6.36786e-10
2050.93	0.0636388	2050.93	-3.04675e-09	2050.93	0.0831036	2050.93	8.95055e-10	2050.93	0.0810362	2050.93	-2.67897e-10	2050.93	0.0631605	2050.93	1.42001e-09	2050.93	0.0867831	2050.93	-3.56901e-10
2051.89	0.0636974	2051.89	4.56045e-10	2051.89	0.0831597	2051.89	1.05572e-09	2051.89	0.0810901	2051.89	9.2951e-10	2051.89	0.0632189	2051.89	-1.7001e-09	2051.89	0.0868381	2051.89	-4.15374e-10
2052.85	0.063756	2052.85	3.62048e-09	2052.85	0.0832157	2052.85	-1.276e-09	2052.85	0.081144	2052.85	7.00327e-10	2052.85	0.0632772	2052.85	3.69714e-11	2052.85	0.086893	2052.85	-1.85043e-10
2053.82	0.0638146	2053.82	2.14202e-09	2053.82	0.0832718	2053.82	-1.59616e-09	2053.82	0.081198	2053.82	7.56074e-10	2053.82	0.0633357	2053.82	1.93993e-09	2053.82	0.0869478	2053.82	1.39361e-10
2054.78	0.0638731	2054.78	3.70875e-10	2054.78	0.0833279	2054.78	1.25277e-09	2054.78	0.0812519	2054.78	3.76682e-10	2054.78	0.0633941	2054.78	-1.18812e-09	2054.78	0.0870027	2054.78	1.71092e-10
2055.75	0.0639316	2055.75	-1.73862e-09	2055.75	0.083384	2055.75	1.9438e-09	2055.75	0.0813058	2055.75	-1.93567e-10	2055.75	0.0634524	2055.75	-1.28877e-09	2055.75	0.0870576	2055.75	6.87515e-10
2056.71	0.0639902	2056.71	-3.36343e-09	2056.71	0.08344	2056.71	-8.72602e-10	2056.71	0.0813598	2056.71	-6.1748e-10	2056.71	0.0635108	2056.71	7.66525e-11	2056.71	0.0871125	2056.71	6.73563e-10
2057.67	0.0640487	2057.67	8.71052e-11	2057.67	0.0834961	2057.67	-1.19276e-09	2057.67	0.0814137	2057.67	-8.46664e-10	2057.67	0.0635692	2057.67	1.49434e-09	2057.67	0.0871675	2057.67	8.05949e-10
2058.64	0.0641074	2058.64	3.58603e-09	2058.64	0.0835522	2058.64	1.70184e-09	2058.64	0.0814677	2058.64	-1.07198e-09	2058.64	0.0636276	2058.64	1.2578e-09	2058.64	0.0872224	2058.64	1.13035e-09
2059.6	0.0641659	2059.6	2.00962e-09	2059.6	0.0836083	2059.6	1.45563e-10	2059.6	0.0815216	2059.6	3.2016e-10	2059.6	0.063686	2059.6	-2.15247e-09	2059.6	0.0872773	2059.6	1.16208e-09
2060.57	0.0642244	2060.57	-5.14891e-11	2060.57	0.0836643	2060.57	-3.06804e-09	2060.57	0.0815755	2060.57	2.10292e-09	2060.57	0.0637444	2060.57	-2.00536e-10	2060.57	0.0873322	2060.57	1.67851e-09
2061.53	0.064283	2061.53	-1.87218e-09	2061.53	0.0837204	2061.53	-7.66525e-11	2061.53	0.0816294	2061.53	-1.28142e-10	2061.53	0.0638027	2061.53	1.84547e-09	2061.53	0.0873871	2061.53	1.66455e-09
2062.49	0.0643415	2062.49	-3.40292e-09	2062.49	0.0837765	2062.49	3.10676e-09	2062.49	0.0816835	2062.49	-2.12266e-09	2062.49	0.0638612	2062.49	-1.23031e-09	2062.49	0.0874421	2062.49	1.79694e-09
2063.46	0.0644002	2063.46	-1.47111e-10	2063.46	0.0838325	2063.46	-1.27753e-11	2063.46	0.0817374	2063.46	-2.09053e-10	2063.46	0.0639195	2063.46	-1.51524e-09	2063.46	0.087497	2063.46	2.21929e-09
2064.42	0.0644587	2064.42	3.25503e-09	2064.42	0.0838886	2064.42	-1.96084e-09	2064.42	0.0817913	2064.42	1.4564e-09	2064.42	0.0639779	2064.42	-5.28826e-10	2064.42	0.0875519	2064.42	2.06313e-10
2065.39	0.0645172	2065.39	1.67862e-09	2065.39	0.0839447	2065.39	8.2421e-10	2065.39	0.0818453	2065.39	1.31355e-09	2065.39	0.0640363	2065.39	9.86806e-10	2065.39	0.0876068	2065.39	-2.0509e-09
2066.35	0.0645758	2066.35	-1.46105e-09	2066.35	0.0840008	2066.35	1.11301e-09	2066.35	0.0818992	2066.35	8.81893e-10	2066.35	0.0640947	2066.35	1.08475e-09	2066.35	0.0876617	2066.35	-1.18493e-09
2067.32	0.0646343	2067.32	-2.6991e-09	2067.32	0.0840568	2067.32	-1.28374e-09	2067.32	0.0819531	2067.32	6.00446e-10	2067.32	0.0641531	2067.32	-2.23144e-09	2067.32	0.0877166	2067.32	-7.74269e-11
2068.28	0.0646929	2068.28	-1.48931e-09	2068.28	0.0841129	2068.28	-1.27832e-09	2068.28	0.0820071	2068.28	-1.54855e-11	2068.28	0.0642115	2068.28	-3.25193e-10	2068.28	0.0877715	2068.28	1.1614e-12
2069.24	0.0647515	2069.24	1.08591e-09	2069.24	0.084169	2069.24	1.36813e-09	2069.24	0.082061	2069.24	-3.87135e-10	2069.24	0.0642698	2069.24	1.48311e-09	2069.24	0.0878265	2069.24	8.24597e-11
2070.21	0.06481	2070.21	3.01307e-09	2070.21	0.0842251	2070.21	1.71423e-09	2070.21	0.0821149	2070.21	-6.12447e-10	2070.21	0.0643283	2070.21	-1.54428e-09	2070.21	0.0878814	2070.21	-7.66527e-11
2071.17	0.0648686	2071.17	1.62093e-09	2071.17	0.0842811	2071.17	-7.67688e-10	2071.17	0.0821689	2071.17	-1.17611e-09	2071.17	0.0643866	2071.17	5.5399e-10	2071.17	0.0879363	2071.17	5.41989e-11
2072.14	0.0649271	2072.14	-1.86367e-09	2072.14	0.0843372	2072.14	-1.08785e-09	2072.14	0.0822228	2072.14	-1.6941e-09	2072.14	0.064445	2072.14	2.17144e-09	2072.14	0.0879912	2072.14	3.87135e-11
2073.1	0.0649857	2073.1	-3.30032e-09	2073.1	0.0843933	2073.1	1.47227e-09	2073.1	0.0822767	2073.1	-2.67897e-10	2073.1	0.0645034	2073.1	3.44548e-11	2073.1	0.0880461	2073.1	-7.4717e-11
2074.07	0.0650442	2074.07	1.46337e-10	2074.07	0.0844494	2074.07	-2.76027e-10	2074.07	0.0823307	2074.07	1.97632e-09	2074.07	0.0645618	2074.07	-3.48421e-10	2074.07	0.0881011	2074.07	1.22751e-09
2075.03	0.0651029	2075.03	3.40098e-09	2075.03	0.0845054	2075.03	-3.35104e-09	2075.03	0.0823847	2075.03	-1.31626e-10	2075.03	0.0646202	2075.03	-2.10253e-09	2075.03	0.088156	2075.03	1.89875e-09
2075.99	0.0651614	2075.99	1.91864e-09	2075.99	0.0845615	2075.99	6.50388e-11	2075.99	0.0824386	2075.99	-2.09324e-09	2075.99	0.0646786	2075.99	-2.94223e-10	2075.99	0.0882109	2075.99	-1.66438e-10
2076.96	0.0652199	2076.96	2.44282e-10	2076.96	0.0846176	2076.96	3.19231e-09	2076.96	0.0824926	2076.96	3.49583e-10	2076.96	0.0647369	2076.96	1.75837e-09	2076.96	0.0882658	2076.96	-2.08263e-09
2077.92	0.0652785	2077.92	-1.9109e-09	2077.92	0.0846736	2077.92	7.162e-11	2077.92	0.0825465	2077.92	1.59151e-09	2077.92	0.0647954	2077.92	-1.50557e-09	2077.92	0.0883207	2077.92	-1.95025e-09
2078.89	0.065337	2078.89	-3.77611e-09	2078.89	0.0847297	2078.89	-3.00068e-09	2078.89	0.0826004	2078.89	7.92465e-10	2078.89	0.0648537	2078.89	1.11882e-10	2078.89	0.0883756	2078.89	-1.5279e-09
2079.85	0.0653957	2079.85	-8.51697e-11	2079.85	0.0847858	2079.85	2.24538e-10	2079.85	0.0826544	2079.85	1.84276e-10	2079.85	0.0649121	2079.85	2.21015e-09	2079.85	0.0884305	2079.85	-1.54069e-09
2080.82	0.0654542	2080.82	3.36149e-09	2080.82	0.0848419	2080.82	3.64565e-09	2080.82	0.0827083	2080.82	3.48415e-12	2080.82	0.0649705	2080.82	4.56044e-10	2080.82	0.0884855	2080.82	-1.2608e-09
2081.78	0.0655127	2081.78	1.73282e-09	2081.78	0.0848979	2081.78	3.86361e-10	2081.78	0.0827622	2081.78	1.08397e-11	2081.78	0.0650288	2081.78	-3.63132e-10	2081.78	0.0885404	2081.78	-1.22249e-09
2082.74	0.0655713	2082.74	-1.36117e-09	2082.74	0.084954	2082.74	-1.79166e-09	2082.74	0.0828162	2082.74	-4.65336e-10	2082.74	0.0650873	2082.74	-2.11724e-09	2082.74	0.0885953	2082.74	-9.43769e-10
2083.71	0.0656298	2083.71	-2.74556e-09	2083.71	0.0850101	2083.71	1.005e-09	2083.71	0.0828701	2083.71	-1.18192e-09	2083.71	0.0651457	2083.71	-1.89696e-11	2083.71	0.0886502	2083.71	-5.2142e-10
2084.67	0.0656884	2084.67	-1.29148e-09	2084.67	0.0850662	2084.67	1.3511e-09	2084.67	0.082924	2084.67	-1.56131e-09	2084.67	0.065204	2084.67	1.59848e-09	2084.67	0.0887051	2084.67	-5.34209e-10
2085.64	0.065747	2085.64	1.29148e-09	2085.64	0.0851222	2085.64	-1.18308e-09	2085.64	0.0829779	2085.64	1.04139e-10	2085.64	0.0652624	2085.64	-1.81179e-09	2085.64	0.0887601	2085.64	-2.54326e-10
2086.6	0.0658056	2086.6	2.74556e-09	2086.6	0.0851783	2086.6	-1.2667e-09	2086.6	0.0830319	2086.6	2.35223e-09	2086.6	0.0653207	2086.6	1.40143e-10	2086.6	0.088815	2086.6	-1.18069e-10
2087.57	0.0658641	2087.57	1.21483e-09	2087.57	0.0852345	2087.57	1.48427e-09	2087.57	0.0830858	2087.57	1.62713e-09	2087.57	0.0653792	2087.57	2.0882e-09	2087.57	0.0888698	2087.57	-3.0204e-11
2088.53	0.0659226	2088.53	-1.93141e-09	2088.53	0.0852905	2088.53	-1.63371e-10	2088.53	0.0831398	2088.53	-1.23225e-09	2088.53	0.0654376	2088.53	3.78618e-10	2088.53	0.0889247	2088.53	2.4968e-10
2089.49	0.0659812	2089.49	-3.07927e-09	2089.49	0.0853465	2089.49	-3.569e-09	2089.49	0.0831938	2089.49	-2.37817e-09	2089.49	0.0654959	2089.49	-1.51756e-10	2089.49	0.0889796	2089.49	4.8001e-10
2090.46	0.0660397	2090.46	1.75372e-10	2090.46	0.0854026	2090.46	-1.93567e-10	2090.46	0.0832477	2090.46	-3.51131e-10	2090.46	0.0655543	2090.46	-2.29261e-09	2090.46	0.0890345	2090.46	6.12396e-10
2091.42	0.0660984	2091.42	3.28755e-09	2091.42	0.0854588	2091.42	3.42614e-09	2091.42	0.0833016	2091.42	9.4306e-10	2091.42	0.0656128	2091.42	-4.38624e-10	2091.42	0.0890895	2091.42	7.90463e-10
2092.39	0.0661569	2092.39	2.14744e-09	2092.39	0.0855149	2092.39	-6.96844e-11	2092.39	0.0833556	2092.39	7.62268e-10	2092.39	0.0656711	2092.39	1.70417e-09	2092.39	0.0891444	2092.39	1.16055e-09
2093.35	0.0662154	2093.35	2.36539e-10	2093.35	0.0855709	2093.35	-3.56551e-09	2093.35	0.0834095	2093.35	7.69624e-10	2093.35	0.0657295	2093.35	-1.32323e-09	2093.35	0.0891993	2093.35	1.33862e-09
2094.32	0.066274	2094.32	-2.15518e-09	2094.32	0.0856269	2094.32	-9.21381e-11	2094.32	0.0834634	2094.32	4.39785e-10	2094.32	0.0657878	2094.32	2.94223e-10	2094.32	0.0892542	2094.32	1.471e-09
2095.28	0.0663325	2095.28	-3.53183e-09	2095.28	0.0856831	2095.28	3.32897e-09	2095.28	0.0835174	2095.28	-7.82012e-11	2095.28	0.0658463	2095.28	1.91167e-09	2095.28	0.0893091	2095.28	1.60339e-09
2096.24	0.0663912	2096.24	-7.74269e-11	2096.24	0.0857391	2096.24	1.15366e-10	2096.24	0.0835713	2096.24	-6.41869e-10	2096.24	0.0659047	2096.24	2.55509e-10	2096.24	0.089364	2096.24	1.92779e-09
2097.21	0.0664497	2097.21	3.13269e-09	2097.21	0.0857952	2097.21	-3.04598e-09	2097.21	0.0836252	2097.21	-8.67182e-10	2097.21	0.065963	2097.21	-2.25312e-10	2097.21	0.089419	2097.21	2.2522e-09
2098.17	0.0665083	2098.17	1.84625e-09	2098.17	0.0858513	2098.17	2.39249e-10	2098.17	0.0836792	2098.17	-1.04294e-09	2098.17	0.0660214	2098.17	-2.31778e-09	2098.17	0.0894739	2098.17	4.8234e-10
2099.14	0.0665668	2099.14	-1.16915e-10	2099.14	0.0859074	2099.14	3.33245e-09	2099.14	0.0837331	2099.14	1.54467e-10	2099.14	0.0660798	2099.14	-3.1745e-10	2099.14	0.0895288	2099.14	-1.86894e-09
2100.1	0.0666253	2100.1	-2.27209e-09	2100.1	0.0859634	2100.1	-2.09051e-11	2100.1	0.083787	2100.1	1.98174e-09	2100.1	0.0661382	2100.1	1.68287e-09	2100.1	0.0895837	2100.1	-1.24222e-09
2101.07	0.0666839	2101.07	-3.75056e-09	2101.07	0.0860195	2101.07	-1.47653e-09	2101.07	0.083841	2101.07	-6.23287e-11	2101.07	0.0661966	2101.07	-1.68287e-09	2101.07	0.0896386	2101.07	2.07504e-10
2102.03	0.0667425	2102.03	-3.00029e-10	2102.03	0.0860756	2102.03	1.46647e-09	2102.03	0.083895	2102.03	-2.11298e-09	2102.03	0.0662549	2102.03	3.1745e-10	2102.03	0.0896935	2102.03	9.32916e-18
2102.99	0.0668011	2102.99	3.19889e-09	2102.99	0.0861317	2102.99	1.19083e-09	2102.99	0.0839489	2102.99	-1.09172e-10	2102.99	0.0663133	2102.99	2.31778e-09	2102.99	0.0897485	2102.99	-2.07504e-10
2103.96	0.0668596	2103.96	1.72043e-09	2103.96	0.0861877	2103.96	-1.38904e-09	2103.96	0.0840029	2103.96	1.74714e-09	2103.96	0.0663718	2103.96	2.25312e-10	2103.96	0.0898034	2103.96	-3.09708e-11
2104.92	0.0669181	2104.92	-1.65848e-09	2104.92	0.0862438	2104.92	-1.04294e-09	2104.92	0.0840568	2104.92	1.80289e-09	2104.92	0.0664301	2104.92	-2.55509e-10	2104.92	0.0898583	2104.92	-9.87194e-11
2105.89	0.0669767	2105.89	-3.13695e-09	2105.89	0.0862999	2105.89	1.7994e-09	2105.89	0.0841107	2105.89	9.96097e-10	2105.89	0.0664885	2105.89	-1.91167e-09	2105.89	0.0899132	2105.89	1.74598e-10
2106.85	0.0670352	2106.85	3.61971e-10	2106.85	0.086356	2106.85	-8.86538e-11	2106.85	0.0841646	2106.85	1.44788e-10	2106.85	0.0665469	2106.85	-2.94223e-10	2106.85	0.0899681	2106.85	1.54854e-11
2107.81	0.0670939	2107.81	3.66617e-09	2107.81	0.086412	2107.81	-3.48653e-09	2107.81	0.0842186	2107.81	-1.28916e-10	2107.81	0.0666053	2107.81	1.32323e-09	2107.81	0.090023	2107.81	-1.92019e-10
2108.78	0.0671524	2108.78	2.13543e-09	2108.78	0.0864681	2108.78	-3.92167e-10	2108.78	0.0842725	2108.78	-3.09708e-10	2108.78	0.0666637	2108.78	-1.70417e-09	2108.78	0.090078	2108.78	1.25771e-09
2109.74	0.0672109	2109.74	3.14741e-10	2109.74	0.0865242	2109.74	2.74672e-09	2109.74	0.0843264	2109.74	-6.36836e-10	2109.74	0.066722	2109.74	4.38624e-10	2109.74	0.0901329	2109.74	1.88443e-09
2110.71	0.0672695	2110.71	-1.64842e-09	2110.71	0.0865803	2110.71	-2.23764e-10	2110.71	0.0843804	2110.71	-1.20709e-09	2110.71	0.0667804	2110.71	2.29261e-09	2110.71	0.0901878	2110.71	-4.66855e-10
2111.67	0.067328	2111.67	-3.26935e-09	2111.67	0.0866363	2111.67	-3.10017e-09	2111.67	0.0844343	2111.67	-1.8296e-09	2111.67	0.0668389	2111.67	2.49702e-10	2111.67	0.0902427	2111.67	-2.23671e-09
2112.64	0.0673866	2112.64	-6.96853e-12	2112.64	0.0866924	2112.64	7.93623e-11	2112.64	0.0844883	2112.64	-3.62745e-10	2112.64	0.0668972	2112.64	-3.25193e-10	2112.64	0.0902976	2112.64	-1.91231e-09
2113.6	0.0674452	2113.6	3.34949e-09	2113.6	0.0867485	2113.6	3.30729e-09	2113.6	0.0845422	2113.6	1.92212e-09	2113.6	0.0669556	2113.6	-2.27132e-09	2113.6	0.0903525	2113.6	-1.5879e-09
2114.56	0.0675037	2114.56	1.9651e-09	2114.56	0.0868045	2114.56	1.38207e-10	2114.56	0.0845962	2114.56	-4.72304e-11	2114.56	0.067014	2114.56	-2.70994e-10	2114.56	0.0904075	2114.56	-1.45552e-09
2115.53	0.0675623	2115.53	1.44401e-10	2115.53	0.0868606	2115.53	-1.66236e-09	2115.53	0.0846501	2115.53	-1.96432e-09	2115.53	0.0670724	2115.53	1.82728e-09	2115.53	0.0904624	2115.53	-1.32313e-09
2116.49	0.0676208	2116.49	-1.9651e-09	2116.49	0.0869167	2116.49	1.17999e-09	2116.49	0.0847041	2116.49	3.80554e-10	2116.49	0.0671308	2116.49	-1.58299e-09	2116.49	0.0905173	2116.49	-1.14506e-09
2117.46	0.0676794	2117.46	-3.63829e-09	2117.46	0.0869728	2117.46	1.09637e-09	2117.46	0.084758	2117.46	1.47614e-09	2117.46	0.0671891	2117.46	3.4455e-11	2117.46	0.0905722	2117.46	-7.74978e-10
2118.42	0.067738	2118.42	-1.39369e-10	2118.42	0.0870288	2118.42	-1.67552e-09	2118.42	0.0848119	2118.42	6.24835e-10	2118.42	0.0672475	2118.42	2.13272e-09	2118.42	0.0906271	2118.42	-5.96911e-10
2119.39	0.0677965	2119.39	3.35955e-09	2119.39	0.0870849	2119.39	-1.3751e-09	2119.39	0.0848659	2119.39	2.53186e-10	2119.39	0.0673059	2119.39	3.78618e-10	2119.39	0.090682	2119.39	-4.64525e-10
2120.35	0.0678551	2120.35	1.8327e-09	2120.35	0.087141	2120.35	1.3693e-09	2120.35	0.0849198	2120.35	1.16915e-10	2120.35	0.0673643	2120.35	-4.40559e-10	2120.35	0.090737	2120.35	-2.34194e-10
2121.31	0.0679136	2121.31	-1.49783e-09	2121.31	0.0871971	2121.31	1.22954e-09	2121.31	0.0849737	2121.31	2.63251e-11	2121.31	0.0674227	2121.31	-2.19467e-09	2121.31	0.0907919	2121.31	4.56893e-11
2122.28	0.0679722	2122.28	-2.97629e-09	2122.28	0.0872531	2122.28	-1.16605e-09	2122.28	0.0850277	2122.28	-5.96188e-10	2122.28	0.0674811	2122.28	-9.63964e-11	2122.28	0.0908467	2122.28	1.33554e-10
2123.24	0.0680307	2123.24	-1.42814e-09	2123.24	0.0873092	2123.24	-8.24984e-10	2123.24	0.0850816	2123.24	-1.2187e-09	2123.24	0.0675394	2123.24	1.52105e-09	2123.24	0.0909016	2123.24	2.69811e-10
2124.21	0.0680894	2124.21	1.39136e-09	2124.21	0.0873653	2124.21	1.8687e-09	2124.21	0.0851355	2124.21	-1.30929e-09	2124.21	0.0675979	2124.21	-1.74288e-09	2124.21	0.0909565	2124.21	5.49695e-10
2125.17	0.0681479	2125.17	2.98791e-09	2125.17	0.0874214	2125.17	-1.25045e-10	2125.17	0.0851895	2125.17	1.64145e-10	2125.17	0.0676562	2125.17	3.09708e-10	2125.17	0.0910114	2125.17	5.36905e-10
2126.14	0.0682064	2126.14	1.46105e-09	2126.14	0.0874774	2126.14	-3.1505e-09	2126.14	0.0852434	2126.14	2.26977e-09	2126.14	0.0677146	2126.14	2.11801e-09	2126.14	0.0910664	2126.14	9.59254e-10
2127.1	0.068265	2127.1	-1.86947e-09	2127.1	0.0875335	2127.1	3.67391e-10	2127.1	0.0852973	2127.1	3.69327e-10	2127.1	0.067773	2127.1	-9.09379e-10	2127.1	0.0911213	2127.1	1.09164e-09
2128.06	0.0683235	2128.06	-3.34794e-09	2128.06	0.0875896	2128.06	3.35878e-09	2128.06	0.0853514	2128.06	-1.91128e-09	2128.06	0.0678314	2128.06	-7.13489e-10	2128.06	0.0911762	2128.06	1.07769e-09
2129.03	0.0683821	2129.03	2.00536e-10	2129.03	0.0876456	2129.03	-1.89309e-10	2129.03	0.0854053	2129.03	-1.28529e-10	2129.03	0.0678898	2129.03	2.24538e-10	2129.03	0.0912311	2129.03	1.59411e-09
2129.99	0.0684407	2129.99	3.65494e-09	2129.99	0.0877017	2129.99	-1.83966e-09	2129.99	0.0854592	2129.99	1.06888e-09	2129.99	0.0679482	2129.99	1.16257e-09	2129.99	0.091286	2129.99	1.62584e-09
2130.96	0.0684992	2130.96	1.93993e-09	2130.96	0.0877578	2130.96	9.04733e-10	2130.96	0.0855131	2130.96	7.4175e-10	2130.96	0.0680065	2130.96	1.35846e-09	2130.96	0.0913409	2130.96	1.95025e-09
2131.92	0.0685578	2131.92	-1.13431e-10	2131.92	0.0878139	2131.92	7.64978e-10	2131.92	0.0855671	2131.92	8.42018e-10	2131.92	0.0680649	2131.92	-1.66894e-09	2131.92	0.0913959	2131.92	2.08263e-09
2132.89	0.0686163	2132.89	-2.02433e-09	2132.89	0.0878699	2132.89	-1.72856e-09	2132.89	0.085621	2132.89	8.45502e-10	2132.89	0.0681233	2132.89	1.39368e-10	2132.89	0.0914508	2132.89	1.66438e-10
2133.85	0.0686749	2133.85	-3.50279e-09	2133.85	0.087926	2133.85	-1.34297e-09	2133.85	0.085675	2133.85	2.75253e-10	2133.85	0.0681817	2133.85	2.04562e-09	2133.85	0.0915057	2133.85	-1.89875e-09
2134.81	0.0687335	2134.81	-1.00655e-10	2134.81	0.0879821	2134.81	1.58725e-09	2134.81	0.0857289	2134.81	-5.31536e-10	2134.81	0.0682401	2134.81	1.00655e-10	2134.81	0.0915606	2134.81	-1.22751e-09
2135.78	0.068792	2135.78	3.30148e-09	2135.78	0.0880382	2135.78	1.58996e-09	2135.78	0.0857828	2135.78	-9.03185e-10	2135.78	0.0682984	2135.78	-5.71024e-10	2135.78	0.0916155	2135.78	7.4717e-11
2136.74	0.0688506	2136.74	1.82302e-09	2136.74	0.0880942	2136.74	-8.50148e-10	2136.74	0.0858368	2136.74	-9.86032e-10	2136.74	0.0683569	2136.74	-2.41921e-09	2136.74	0.0916704	2136.74	-3.87135e-11
2137.71	0.0689091	2137.71	-1.36117e-09	2137.71	0.0881503	2137.71	-7.4175e-10	2137.71	0.0858907	2137.71	-1.35768e-09	2137.71	0.0684153	2137.71	-4.64562e-10	2137.71	0.0917254	2137.71	-5.41989e-11
2138.67	0.0689677	2138.67	-2.83576e-09	2138.67	0.0882064	2138.67	1.67087e-09	2138.67	0.0859446	2138.67	-1.15753e-10	2138.67	0.0684736	2138.67	1.34375e-09	2138.67	0.0917803	2138.67	7.66527e-11
2139.63	0.0690262	2139.63	-1.47576e-09	2139.63	0.0882625	2139.63	-2.69446e-10	2139.63	0.0859985	2139.63	8.70666e-10	2139.63	0.068532	2139.63	-1.82999e-09	2139.63	0.0918352	2139.63	1.1343e-10
2140.6	0.0690849	2140.6	1.29922e-09	2140.6	0.0883185	2140.6	-3.34329e-09	2140.6	0.0860526	2140.6	-8.33888e-10	2140.6	0.0685905	2140.6	2.16021e-10	2140.6	0.0918901	2140.6	1.05688e-10
2141.56	0.0691434	2141.56	2.94532e-09	2141.56	0.0883746	2141.56	1.22334e-10	2141.56	0.0861065	2141.56	-3.84425e-10	2141.56	0.0686488	2141.56	2.16795e-09	2141.56	0.091945	2141.56	-2.88802e-10
2142.53	0.0692019	2142.53	1.46685e-09	2142.53	0.0884307	2142.53	3.44821e-09	2142.53	0.0861604	2142.53	1.28103e-09	2142.53	0.0687072	2142.53	-1.24231e-09	2142.53	0.0919999	2142.53	1.02117e-09
2143.49	0.0692605	2143.49	-1.86367e-09	2143.49	0.0884867	2143.49	-1.93576e-12	2143.49	0.0862144	2143.49	1.47537e-09	2143.49	0.0687655	2143.49	-1.38091e-09	2143.49	0.0920549	2143.49	2.13529e-09
2144.45	0.069319	2144.45	-3.29258e-09	2144.45	0.0885429	2144.45	-3.35413e-09	2144.45	0.0862683	2144.45	1.38478e-09	2144.45	0.068824	2144.45	-7.74264e-12	2144.45	0.0921098	2144.45	-3.58457e-10
2145.42	0.0693776	2145.42	1.61823e-10	2145.42	0.0885989	2145.42	-7.3943e-11	2145.42	0.0863222	2145.42	5.77992e-10	2145.42	0.0688824	2145.42	1.12114e-09	2145.42	0.0921647	2145.42	-2.31917e-09
2146.38	0.0694362	2146.38	3.42421e-09	2146.38	0.088655	2146.38	3.44279e-09	2146.38	0.0863762	2146.38	-2.73317e-10	2146.38	0.0689407	2146.38	1.07275e-09	2146.38	0.0922196	2146.38	-1.75049e-09
2147.35	0.0694947	2147.35	1.94961e-09	2147.35	0.088711	2147.35	5.63668e-10	2147.35	0.0864301	2147.35	-6.44967e-10	2147.35	0.0689991	2147.35	-1.90896e-09	2147.35	0.0922745	2147.35	-1.6181e-09
2148.31	0.0695533	2148.31	3.87136e-11	2148.31	0.0887672	2148.31	-1.37665e-09	2148.31	0.086484	2148.31	-7.81238e-10	2148.31	0.0690575	2148.31	-5.49732e-11	2148.31	0.0923294	2148.31	-1.63205e-09
2149.28	0.0696118	2149.28	-2.01852e-09	2149.28	0.0888233	2149.28	1.03597e-09	2149.28	0.086538	2149.28	-8.71828e-10	2149.28	0.0691159	2149.28	1.75333e-09	2149.28	0.0923844	2149.28	-1.11563e-09
2150.24	0.0696704	2150.24	-3.44743e-09	2150.24	0.0888793	2150.24	1.14437e-09	2150.24	0.0865919	2150.24	-1.49434e-09	2150.24	0.0691743	2150.24	-1.2218e-09	2150.24	0.0924393	2150.24	-1.0839e-09
2151.2	0.069729	2151.2	6.96855e-12	2151.2	0.0889354	2151.2	-1.19779e-09	2151.2	0.0866458	2151.2	-3.6081e-10	2151.2	0.0692326	2151.2	5.41989e-10	2151.2	0.0924942	2151.2	-7.59493e-10
2152.17	0.0697876	2152.17	3.26935e-09	2152.17	0.0889915	2152.17	-1.04372e-09	2152.17	0.0866998	2152.17	1.78547e-09	2152.17	0.0692911	2152.17	2.15944e-09	2152.17	0.0925491	2152.17	-6.27107e-10
2153.13	0.0698461	2153.13	1.64842e-09	2153.13	0.0890476	2153.13	1.56093e-09	2153.13	0.0867538	2153.13	-2.77963e-10	2153.13	0.0693495	2153.13	5.03275e-10	2153.13	0.092604	2153.13	-6.41058e-10
2154.1	0.0699046	2154.1	-1.58803e-09	2154.1	0.0891037	2154.1	-5.71411e-10	2154.1	0.0868077	2154.1	-2.10098e-09	2154.1	0.0694078	2154.1	1.20399e-10	2154.1	0.0926589	2154.1	-1.24635e-10
2155.06	0.0699632	2155.06	-2.82996e-09	2155.06	0.0891597	2155.06	-3.64255e-09	2155.06	0.0868617	2155.06	3.82489e-10	2155.06	0.0694662	2155.06	-2.01659e-09	2155.06	0.0927139	2155.06	-9.29049e-11
2156.03	0.0700217	2156.03	-1.23728e-09	2156.03	0.0892158	2156.03	-1.78082e-10	2156.03	0.0869156	2156.03	1.8114e-09	2156.03	0.0695246	2156.03	-3.50744e-10	2156.03	0.0927687	2156.03	2.31499e-10
2156.99	0.0700803	2156.99	1.48428e-09	2156.99	0.0892719	2156.99	3.28639e-09	2156.99	0.0869695	2156.99	9.60094e-10	2156.99	0.069583	2156.99	1.74636e-09	2156.99	0.0928236	2156.99	4.6183e-10
2157.95	0.0701389	2157.95	3.08082e-09	2157.95	0.089328	2157.95	2.15247e-10	2157.95	0.0870235	2157.95	1.08785e-10	2157.95	0.0696414	2157.95	-1.23651e-09	2157.95	0.0928785	2157.95	4.03358e-10
2158.92	0.0701974	2158.92	1.40762e-09	2158.92	0.089384	2158.92	-3.28832e-09	2158.92	0.0870774	2158.92	-2.18344e-10	2158.92	0.0696997	2158.92	-1.33716e-09	2158.92	0.0929334	2158.92	6.83242e-10
2159.88	0.070256	2159.88	-1.87722e-09	2159.88	0.0894401	2159.88	-6.03934e-11	2159.88	0.0871313	2159.88	-1.18076e-10	2159.88	0.0697581	2159.88	-1.16915e-10	2159.88	0.0929883	2159.88	8.65181e-10
2160.85	0.0703145	2160.85	-3.16367e-09	2160.85	0.0894962	2160.85	3.40524e-09	2160.85	0.0871853	2160.85	-2.60929e-10	2160.85	0.0698166	2160.85	1.05765e-09	2160.85	0.0930433	2160.85	1.14506e-09
2161.81	0.0703731	2161.81	4.64562e-11	2161.81	0.0895522	2161.81	3.31387e-10	2161.81	0.0872392	2161.81	-8.83441e-10	2161.81	0.0698749	2161.81	9.63578e-10	2161.81	0.0930982	2161.81	1.08659e-09
2162.78	0.0704317	2162.78	3.40291e-09	2162.78	0.0896083	2162.78	-1.60893e-09	2162.78	0.0872931	2162.78	-1.45369e-09	2162.78	0.0699333	2162.78	-2.01155e-09	2162.78	0.0931531	2162.78	1.31692e-09
2163.74	0.0704902	2163.74	2.07078e-09	2163.74	0.0896644	2163.74	8.03692e-10	2163.74	0.087347	2163.74	-1.71114e-10	2163.74	0.0699917	2163.74	-2.47766e-10	2163.74	0.093208	2163.74	1.64133e-09
2164.7	0.0705488	2164.7	-8.43953e-11	2164.7	0.0897205	2164.7	9.12089e-10	2164.7	0.087401	2164.7	1.97903e-09	2164.7	0.0700501	2164.7	1.36968e-09	2164.7	0.0932629	2164.7	1.67306e-09
2165.67	0.0706073	2165.67	-2.04756e-09	2165.67	0.0897765	2165.67	-1.52802e-09	2165.67	0.0874549	2165.67	1.53499e-09	2165.67	0.0701085	2165.67	-1.7061e-09	2165.67	0.0933179	2165.67	2.18948e-09
2166.63	0.0706659	2166.63	-3.334e-09	2166.63	0.0898326	2166.63	-1.5737e-09	2166.63	0.087509	2166.63	-1.0472e-09	2166.63	0.0701668	2166.63	3.39904e-10	2166.63	0.0933728	2166.63	4.19624e-10
2167.6	0.0707245	2167.6	-1.23883e-10	2167.6	0.0898887	2167.6	1.21135e-09	2167.6	0.0875629	2167.6	-2.05839e-09	2167.6	0.0702252	2167.6	2.19389e-09	2167.6	0.0934277	2167.6	-2.12368e-09
2168.56	0.070783	2168.56	3.08624e-09	2168.56	0.0899448	2168.56	1.50015e-09	2168.56	0.0876168	2168.56	-3.27903e-10	2168.56	0.0702836	2168.56	2.47766e-10	2168.56	0.0934826	2168.56	-1.30223e-09
2169.53	0.0708416	2169.53	1.70184e-09	2169.53	0.0900008	2169.53	-8.96604e-10	2169.53	0.0876707	2169.53	7.67688e-10	2169.53	0.070342	2169.53	-2.78737e-10	2169.53	0.0935375	2169.53	9.79451e-11
2170.49	0.0709001	2170.49	-1.39214e-09	2170.49	0.0900569	2170.49	-8.91184e-10	2170.49	0.0877247	2170.49	6.77099e-10	2170.49	0.0704004	2170.49	-2.22486e-09	2170.49	0.0935924	2170.49	8.24597e-11
2171.45	0.0709587	2171.45	-2.87448e-09	2171.45	0.090113	2171.45	1.75527e-09	2171.45	0.0877786	2171.45	8.7144e-10	2171.45	0.0704588	2171.45	-3.70875e-10	2171.45	0.0936474	2171.45	-2.70994e-11
2172.42	0.0710172	2172.42	-1.37588e-09	2172.42	0.0901691	2172.42	5.26506e-11	2172.42	0.0878325	2172.42	7.80851e-10	2172.42	0.0705171	2172.42	1.67513e-09	2172.42	0.0937023	2172.42	5.80702e-11
2173.38	0.0710758	2173.38	1.44362e-09	2173.38	0.0902251	2173.38	-3.2589e-09	2173.38	0.0878865	2173.38	-2.5938e-11	2173.38	0.0705756	2173.38	-1.4986e-09	2173.38	0.0937572	2173.38	4.64562e-11
2174.35	0.0711344	2174.35	2.84544e-09	2174.35	0.0902812	2174.35	-2.22989e-10	2174.35	0.0879404	2174.35	-8.77247e-10	2174.35	0.0706339	2174.35	1.63371e-10	2174.35	0.0938121	2174.35	-1.35497e-11
2175.31	0.0711929	2175.31	1.31471e-09	2175.31	0.0903373	2175.31	3.19696e-09	2175.31	0.0879943	2175.31	-1.2489e-09	2175.31	0.0706923	2175.31	2.1637e-09	2175.31	0.093867	2175.31	-1.23109e-10
2176.28	0.0712515	2176.28	-1.77927e-09	2176.28	0.0903933	2176.28	2.51641e-11	2176.28	0.0880483	2176.28	-1.38517e-09	2176.28	0.0707507	2176.28	4.09588e-10	2176.28	0.0939219	2176.28	1.32933e-09
2177.24	0.07131	2177.24	-3.16367e-09	2177.24	0.0904494	2177.24	-3.19618e-09	2177.24	0.0881022	2177.24	4.26622e-10	2177.24	0.0708091	2177.24	-4.09588e-10	2177.24	0.0939769	2177.24	2.1051e-09
2178.2	0.0713686	2178.2	1.92793e-10	2178.2	0.0905055	2178.2	2.68285e-10	2178.2	0.0881561	2178.2	2.53225e-09	2178.2	0.0708675	2178.2	-2.31003e-09	2178.2	0.0940318	2178.2	-3.88653e-10
2179.17	0.0714272	2179.17	3.45518e-09	2179.17	0.0905616	2179.17	3.49234e-09	2179.17	0.0882101	2179.17	1.47111e-10	2179.17	0.0709259	2179.17	-2.64026e-10	2179.17	0.0940867	2179.17	-2.01101e-09
2180.13	0.0714857	2180.13	1.98058e-09	2180.13	0.0906176	2180.13	3.7165e-10	2180.13	0.0882641	2180.13	-2.23803e-09	2180.13	0.0709842	2180.13	1.7363e-09	2180.13	0.0941416	2180.13	-1.82907e-09
2181.1	0.0715443	2181.1	6.96843e-11	2181.1	0.0906737	2181.1	-1.52415e-09	2181.1	0.088318	2181.1	-2.78737e-10	2181.1	0.0710426	2181.1	-1.43085e-09	2181.1	0.0941965	2181.1	-1.54919e-09
2182.06	0.0716028	2182.06	-1.98755e-09	2182.06	0.0907298	2182.06	1.22025e-09	2182.06	0.088372	2182.06	1.57874e-09	2182.06	0.071101	2182.06	2.87254e-10	2182.06	0.0942514	2182.06	-1.60766e-09
2183.03	0.0716614	2183.03	-3.41646e-09	2183.03	0.0907859	2183.03	1.61861e-09	2183.03	0.0884259	2183.03	1.63448e-09	2183.03	0.0711594	2183.03	2.05104e-09	2183.03	0.0943063	2183.03	-1.37733e-09
2183.99	0.07172	2183.99	-1.08398e-10	2183.99	0.0908419	2183.99	-1.19779e-09	2183.99	0.0884798	2183.99	1.07081e-09	2183.99	0.0712178	2183.99	2.48541e-10	2183.99	0.0943613	2183.99	-1.05293e-09
2184.95	0.0717785	2184.95	3.10172e-09	2184.95	0.090898	2184.95	-1.51796e-09	2184.95	0.0885338	2184.95	2.71769e-10	2184.95	0.0712761	2184.95	-1.86599e-10	2184.95	0.0944162	2184.95	-1.0212e-09
2185.92	0.0718371	2185.92	1.81528e-09	2185.92	0.0909541	2185.92	1.37665e-09	2185.92	0.0885877	2185.92	-4.33204e-10	2185.92	0.0713346	2185.92	-1.9891e-09	2185.92	0.0944711	2185.92	-5.04773e-10
2186.88	0.0718956	2186.88	-1.47886e-10	2186.88	0.0910102	2186.88	-1.79631e-10	2186.88	0.0886416	2186.88	-6.62388e-10	2186.88	0.071393	2186.88	-3.71649e-10	2186.88	0.094526	2186.88	-5.18724e-10
2187.85	0.0719542	2187.85	-2.30307e-09	2187.85	0.0910662	2187.85	-3.39323e-09	2187.85	0.0886956	2187.85	-6.0664e-10	2187.85	0.0714513	2187.85	1.29419e-09	2187.85	0.0945809	2187.85	-3.86339e-10
2188.81	0.0720127	2188.81	-3.6352e-09	2188.81	0.0911223	2188.81	-4.01846e-10	2188.81	0.0887495	2188.81	-9.86032e-10	2188.81	0.0715097	2188.81	-1.63642e-09	2188.81	0.0946358	2188.81	-6.19344e-11
2189.77	0.0720713	2189.77	-2.78737e-10	2189.77	0.0911784	2189.77	2.9279e-09	2189.77	0.0888034	2189.77	-1.55628e-09	2189.77	0.0715681	2189.77	4.08427e-10	2189.77	0.0946907	2189.77	-3.02038e-11
2190.74	0.0721299	2190.74	2.93138e-09	2190.74	0.0912345	2190.74	6.96828e-12	2190.74	0.0888574	2190.74	-2.24151e-10	2190.74	0.0716265	2190.74	2.21015e-09	2190.74	0.0947456	2190.74	4.86219e-10
2191.7	0.0721884	2191.7	1.64494e-09	2191.7	0.0912905	2191.7	-3.39865e-09	2191.7	0.0889113	2191.7	1.78353e-09	2191.7	0.0716849	2191.7	2.57444e-10	2191.7	0.0948005	2191.7	4.72268e-10
2192.67	0.072247	2192.67	-1.49357e-09	2192.67	0.0913466	2192.67	-2.32281e-11	2192.67	0.0889653	2192.67	-2.22602e-10	2192.67	0.0717432	2192.67	-3.25193e-10	2192.67	0.0948554	2192.67	6.04653e-10
2193.63	0.0723055	2193.63	-3.1145e-09	2193.63	0.0914027	2193.63	3.49854e-09	2193.63	0.0890192	2193.63	-2.03401e-09	2193.63	0.0718016	2193.63	-2.03478e-09	2193.63	0.0949103	2193.63	1.027e-09
2194.59	0.072364	2194.59	1.47885e-10	2194.59	0.0914587	2194.59	4.72304e-11	2194.59	0.0890732	2194.59	2.20667e-10	2194.59	0.0718601	2194.59	-3.4455e-11	2194.59	0.0949653	2194.59	1.01421e-09
2195.56	0.0724227	2195.56	3.74862e-09	2195.56	0.0915148	2195.56	-1.93877e-09	2195.56	0.0891271	2195.56	1.51486e-09	2195.56	0.0719184	2195.56	1.58299e-09	2195.56	0.0950202	2195.56	1.2941e-09
2196.52	0.0724812	2196.52	2.37197e-09	2196.52	0.0915709	2196.52	9.03572e-10	2196.52	0.089181	2196.52	7.15812e-10	2196.52	0.0719768	2196.52	-1.82728e-09	2196.52	0.0950751	2196.52	1.43035e-09
2197.49	0.0725398	2197.49	7.82014e-11	2197.49	0.0916271	2197.49	1.24967e-09	2197.49	0.089235	2197.49	5.53602e-11	2197.49	0.0720352	2197.49	2.70994e-10	2197.49	0.09513	2197.49	1.51822e-09
2198.45	0.0725983	2198.45	-1.87722e-09	2198.45	0.0916831	2198.45	-1.23225e-09	2198.45	0.0892889	2198.45	6.27158e-11	2198.45	0.0720936	2198.45	2.36926e-09	2198.45	0.0951849	2198.45	1.7981e-09
2199.42	0.0726568	2199.42	-3.15592e-09	2199.42	0.0917391	2199.42	-1.55241e-09	2199.42	0.0893429	2199.42	2.12537e-10	2199.42	0.072152	2199.42	2.32281e-10	2199.42	0.0952398	2199.42	2.02843e-09
2200.38	0.0727154	2200.38	6.19415e-11	2200.38	0.0917952	2200.38	1.15405e-09	2200.38	0.0893968	2200.38	-1.14592e-10	2200.38	0.0722103	2200.38	-4.8508e-10	2200.38	0.0952948	2200.38	4.04913e-10
2201.34	0.072774	2201.34	3.27981e-09	2201.34	0.0918513	2201.34	1.50673e-09	2201.34	0.0894507	2201.34	-8.69117e-10	2201.34	0.0722688	2201.34	-2.18692e-09	2201.34	0.0953497	2201.34	-1.80003e-09
2202.31	0.0728326	2202.31	1.90315e-09	2202.31	0.0919073	2202.31	-1.07314e-09	2202.31	0.0895046	2202.31	-1.57409e-09	2202.31	0.0723272	2202.31	-3.78618e-10	2202.31	0.0954046	2202.31	-1.219e-09
2203.27	0.0728911	2203.27	-7.74277e-12	2203.27	0.0919635	2203.27	-7.20458e-10	2203.27	0.0895586	2203.27	6.19382e-12	2203.27	0.0723855	2203.27	1.47537e-09	2203.27	0.0954595	2203.27	-5.92316e-11
2204.24	0.0729497	2204.24	-1.91864e-09	2204.24	0.0920196	2204.24	1.986e-09	2204.24	0.0896125	2204.24	2.16408e-09	2204.24	0.0724439	2204.24	-1.50634e-09	2204.24	0.0955144	2204.24	6.77486e-11
2205.2	0.0730082	2205.2	-3.39324e-09	2205.2	0.0920756	2205.2	-2.36539e-10	2205.2	0.0896664	2205.2	1.29148e-09	2205.2	0.0725022	2205.2	3.47647e-10	2205.2	0.0955693	2205.2	-9.79451e-11
2206.17	0.0730668	2206.17	-1.30852e-10	2206.17	0.0921316	2206.17	-3.39788e-09	2206.17	0.0897205	2206.17	-1.19276e-09	2206.17	0.0725607	2206.17	2.15595e-09	2206.17	0.0956242	2206.17	1.23109e-10
2207.13	0.0731254	2207.13	3.32355e-09	2207.13	0.0921878	2207.13	2.32282e-11	2207.13	0.0897744	2207.13	-2.0642e-09	2207.13	0.0726191	2207.13	4.54109e-10	2207.13	0.0956792	2207.13	1.52144e-10
2208.09	0.0731839	2208.09	1.99258e-09	2208.09	0.0922439	2208.09	3.44434e-09	2208.09	0.0898283	2208.09	-2.43508e-10	2208.09	0.0726774	2208.09	-2.63251e-10	2208.09	0.0957341	2208.09	-5.92316e-11
2209.06	0.0732425	2209.06	-1.38246e-09	2209.06	0.0922999	2209.06	1.85051e-10	2209.06	0.0898822	2209.06	8.96604e-10	2209.06	0.0727358	2209.06	-2.40024e-09	2209.06	0.095789	2209.06	6.77486e-11
2210.02	0.073301	2210.02	-3.09747e-09	2210.02	0.092356	2210.02	-3.16831e-09	2210.02	0.0899362	2210.02	9.52351e-10	2210.02	0.0727943	2210.02	-4.48302e-10	2210.02	0.0958439	2210.02	1.27319e-09
2210.99	0.0733595	2210.99	-1.3991e-09	2210.99	0.0924121	2210.99	1.62597e-10	2210.99	0.0899901	2210.99	1.0081e-09	2210.99	0.0728526	2210.99	1.5977e-09	2210.99	0.0958988	2210.99	2.04625e-09
2211.95	0.0734182	2211.95	1.52221e-09	2211.95	0.0924682	2211.95	3.24922e-09	2211.95	0.0900441	2211.95	3.92167e-10	2211.95	0.072911	2211.95	-1.42969e-09	2211.95	0.0959538	2211.95	-4.97051e-10
2212.92	0.0734767	2212.92	2.88222e-09	2212.92	0.0925242	2212.92	1.324e-10	2212.92	0.090098	2212.92	-1.70339e-10	2212.92	0.0729693	2212.92	3.32936e-10	2212.92	0.0960087	2212.92	-2.12057e-09
2213.88	0.0735353	2213.88	1.30968e-09	2213.88	0.0925803	2213.88	-1.47073e-09	2213.88	0.0901519	2213.88	-8.30791e-10	2213.88	0.0730277	2213.88	2.1935e-09	2213.88	0.0960636	2213.88	-1.69822e-09
2214.84	0.0735938	2214.84	-1.73204e-09	2214.84	0.0926364	2214.84	1.13005e-09	2214.84	0.0902059	2214.84	-1.15792e-09	2214.84	0.0730862	2214.84	4.92822e-10	2214.84	0.0961185	2214.84	-1.71101e-09
2215.81	0.0736524	2215.81	-3.01849e-09	2215.81	0.0926925	2215.81	1.28296e-09	2215.81	0.0902598	2215.81	-1.24851e-09	2215.81	0.0731445	2215.81	-2.23377e-10	2215.81	0.0961734	2215.81	-1.43113e-09
2216.77	0.0737109	2216.77	9.4848e-11	2216.77	0.0927485	2216.77	-1.2067e-09	2216.77	0.0903137	2216.77	2.22215e-10	2216.77	0.0732029	2216.77	-2.21015e-09	2216.77	0.0962283	2216.77	-1.29487e-09
2217.74	0.0737695	2217.74	3.40291e-09	2217.74	0.0928046	2217.74	-9.58546e-10	2217.74	0.0903677	2217.74	2.32397e-09	2217.74	0.0732613	2217.74	-3.94103e-10	2217.74	0.0962833	2217.74	-1.20701e-09
2218.7	0.0738281	2218.7	2.07078e-09	2218.7	0.0928607	2218.7	1.93606e-09	2218.7	0.0904216	2218.7	7.74269e-11	2218.7	0.0733197	2218.7	1.36968e-09	2218.7	0.0963382	2218.7	-1.07346e-09
2219.67	0.0738866	2219.67	1.35498e-11	2219.67	0.0929168	2219.67	-2.8648e-10	2219.67	0.0904756	2219.67	-2.16912e-09	2219.67	0.0733781	2219.67	-1.55977e-09	2219.67	0.0963931	2219.67	-8.95392e-10
2220.63	0.0739452	2220.63	-2.09208e-09	2220.63	0.0929728	2220.63	-3.78231e-09	2220.63	0.0905295	2220.63	-1.89697e-11	2220.63	0.0734364	2220.63	4.40559e-10	2220.63	0.096448	2220.63	-5.26467e-10
2221.59	0.0740037	2221.59	-3.57054e-09	2221.59	0.0930289	2221.59	-3.08934e-10	2221.59	0.0905835	2221.59	1.79282e-09	2221.59	0.0734948	2221.59	2.10253e-09	2221.59	0.0965029	2221.59	-3.03879e-10
2222.56	0.0740623	2222.56	-7.16199e-11	2222.56	0.093085	2222.56	3.01423e-09	2222.56	0.0906374	2222.56	1.56364e-09	2222.56	0.0735533	2222.56	-1.0712e-09	2222.56	0.0965578	2222.56	-3.17379e-11
2223.52	0.0741209	2223.52	3.33052e-09	2223.52	0.0931411	2223.52	-1.54854e-10	2223.52	0.0906913	2223.52	8.58665e-10	2223.52	0.0736116	2223.52	-9.27575e-10	2223.52	0.0966126	2223.52	1.4633e-10
2224.49	0.0741794	2224.49	1.75527e-09	2224.49	0.0931971	2224.49	-3.27555e-09	2224.49	0.0907453	2224.49	1.57564e-10	2224.49	0.07367	2224.49	2.46992e-10	2224.49	0.0966676	2224.49	2.78715e-10
2225.45	0.074238	2225.45	-1.57525e-09	2225.45	0.0932532	2225.45	-5.14892e-11	2225.45	0.0907992	2225.45	-4.50625e-10	2225.45	0.0737284	2225.45	1.37588e-09	2225.45	0.0967225	2225.45	4.111e-10
2226.41	0.0742965	2226.41	-2.90738e-09	2226.41	0.0933093	2226.41	3.41298e-09	2226.41	0.0908531	2226.41	-6.31417e-10	2226.41	0.0737868	2226.41	1.52608e-09	2226.41	0.0967774	2226.41	7.35505e-10
2227.38	0.0743551	2227.38	-1.30697e-09	2227.38	0.0933653	2227.38	1.91632e-10	2227.38	0.0909071	2227.38	-6.24061e-10	2227.38	0.0738452	2227.38	-1.73785e-09	2227.38	0.0968323	2227.38	1.05991e-09
2228.34	0.0744137	2228.34	1.276e-09	2228.34	0.0934214	2228.34	-1.60893e-09	2228.34	0.090961	2228.34	-9.539e-10	2228.34	0.0739035	2228.34	-1.20399e-10	2228.34	0.0968872	2228.34	1.04596e-09
2229.31	0.0744722	2229.31	2.77847e-09	2229.31	0.0934775	2229.31	1.18773e-09	2229.31	0.0910149	2229.31	-1.47189e-09	2229.31	0.0739619	2229.31	1.97787e-09	2229.31	0.0969422	2229.31	1.37036e-09
2230.27	0.0745308	2230.27	1.39291e-09	2230.27	0.0935336	2230.27	9.12089e-10	2230.27	0.0910689	2230.27	-2.79511e-10	2230.27	0.0740203	2230.27	-9.51577e-10	2230.27	0.0969971	2230.27	1.64637e-09
2231.24	0.0745893	2231.24	-1.65655e-09	2231.24	0.0935896	2231.24	-1.66778e-09	2231.24	0.0911228	2231.24	1.73204e-09	2231.24	0.0740787	2231.24	-1.23651e-09	2231.24	0.097052	2231.24	1.77992e-09
2232.2	0.0746479	2232.2	-3.04753e-09	2232.2	0.0936457	2232.2	-1.32168e-09	2232.2	0.0911768	2232.2	-1.76146e-10	2232.2	0.0741371	2232.2	-2.50089e-10	2232.2	0.0971069	2232.2	1.86779e-09
2233.16	0.0747064	2233.16	1.56015e-10	2233.16	0.0937018	2233.16	1.32477e-09	2233.16	0.0912308	2233.16	-1.98755e-09	2233.16	0.0741955	2233.16	1.1676e-09	2233.16	0.0971618	2233.16	2.00404e-09
2234.13	0.074765	2234.13	3.5086e-09	2234.13	0.0937579	2234.13	1.2818e-09	2234.13	0.0912847	2234.13	2.18731e-10	2234.13	0.0742538	2234.13	1.40801e-09	2234.13	0.0972168	2234.13	3.81685e-10
2235.09	0.0748236	2235.09	2.03013e-09	2235.09	0.0938139	2235.09	-1.21173e-09	2235.09	0.0913386	2235.09	1.41614e-09	2235.09	0.0743123	2235.09	-1.86251e-09	2235.09	0.0972717	2235.09	-2.06638e-09
2236.06	0.0748821	2236.06	-1.73436e-10	2236.06	0.09387	2236.06	-9.22929e-10	2236.06	0.0913926	2236.06	6.17093e-10	2236.06	0.0743707	2236.06	-2.9732e-10	2236.06	0.0973266	2236.06	-1.0986e-09
2237.02	0.0749406	2237.02	-2.18615e-09	2237.02	0.0939261	2237.02	1.9589e-09	2237.02	0.0914465	2237.02	5.34246e-11	2237.02	0.074429	2237.02	1.79979e-09	2237.02	0.0973815	2237.02	1.54854e-11
2237.99	0.0749992	2237.99	-3.1354e-09	2237.99	0.0939822	2237.99	5.92315e-11	2237.99	0.0915004	2237.99	2.55509e-10	2237.99	0.0744874	2237.99	-1.13082e-09	2237.99	0.0974364	2237.99	-1.92019e-10
2238.95	0.0750578	2238.95	3.18999e-10	2238.95	0.0940382	2238.95	-3.0603e-09	2238.95	0.0915544	2238.95	4.09202e-10	2238.95	0.0745458	2238.95	-1.46801e-09	2238.95	0.0974913	2238.95	-1.54854e-11
2239.91	0.0751164	2239.91	3.00378e-09	2239.91	0.0940943	2239.91	1.23108e-10	2239.91	0.0916083	2239.91	-2.5125e-10	2239.91	0.0746042	2239.91	-3.90232e-10	2239.91	0.0975462	2239.91	-8.32339e-11
2240.88	0.0751749	2240.88	1.38285e-09	2240.88	0.0941504	2240.88	3.1145e-09	2240.88	0.0916622	2240.88	-1.0503e-09	2240.88	0.0746626	2240.88	9.268e-10	2240.88	0.0976012	2240.88	4.37462e-11
2241.84	0.0752335	2241.84	-1.32439e-09	2241.84	0.0942064	2241.84	-9.91067e-11	2241.84	0.0917162	2241.84	-1.56054e-09	2241.84	0.0747209	2241.84	1.06927e-09	2241.84	0.0976561	2241.84	-1.67629e-10
2242.81	0.075292	2242.81	-2.61471e-09	2242.81	0.0942625	2242.81	-3.17296e-09	2242.81	0.0917701	2242.81	-2.98096e-11	2242.81	0.0747793	2242.81	-1.95813e-09	2242.81	0.097711	2242.81	-1.38594e-10
2243.77	0.0753506	2243.77	-1.4533e-09	2243.77	0.0943186	2243.77	2.92674e-10	2243.77	0.091824	2243.77	2.27054e-09	2243.77	0.0748378	2243.77	-3.40678e-10	2243.77	0.0977659	2243.77	1.50199e-09
2244.74	0.0754092	2244.74	1.12579e-09	2244.74	0.0943747	2244.74	3.5206e-09	2244.74	0.0918779	2244.74	4.14621e-10	2244.74	0.0748961	2244.74	1.32516e-09	2244.74	0.0978208	2244.74	1.98508e-09
2245.7	0.0754677	2245.7	2.81524e-09	2245.7	0.0944307	2245.7	1.7034e-11	2245.7	0.091932	2245.7	-1.72623e-09	2245.7	0.0749545	2245.7	-1.5075e-09	2245.7	0.0978757	2245.7	-4.60273e-10
2246.66	0.0755263	2246.66	1.51989e-09	2246.66	0.0944868	2246.66	-1.58493e-09	2246.66	0.0919859	2246.66	-1.42078e-10	2246.66	0.0750129	2246.66	5.90768e-10	2246.66	0.0979306	2246.66	-2.08263e-09
2247.63	0.0755848	2247.63	-1.67862e-09	2247.63	0.0945429	2247.63	1.21173e-09	2247.63	0.0920398	2247.63	9.53513e-10	2247.63	0.0750713	2247.63	2.11143e-09	2247.63	0.0979856	2247.63	-1.94908e-09
2248.59	0.0756433	2248.59	-3.31387e-09	2248.59	0.094599	2248.59	1.12811e-09	2248.59	0.0920938	2248.59	8.62923e-10	2248.59	0.0751297	2248.59	-2.5551e-11	2248.59	0.0980405	2248.59	-1.71875e-09
2249.56	0.0757019	2249.56	-6.6974e-11	2249.56	0.094655	2249.56	-1.06114e-09	2249.56	0.0921477	2249.56	1.05727e-09	2249.56	0.075188	2249.56	-4.09589e-10	2249.56	0.0980954	2249.56	-1.44003e-09
2250.52	0.0757605	2250.52	3.56667e-09	2250.52	0.0947111	2250.52	-1.04294e-09	2250.52	0.0922016	2250.52	9.66675e-10	2250.52	0.0752464	2250.52	-2.11918e-09	2250.52	0.0981503	2250.52	-1.2097e-09
2251.49	0.0758191	2251.49	2.12614e-09	2251.49	0.0947672	2251.49	1.32516e-09	2251.49	0.0922556	2251.49	1.59887e-10	2251.49	0.0753049	2251.49	-1.71114e-10	2251.49	0.0982052	2251.49	-9.29817e-10
2252.45	0.0758776	2252.45	-1.83115e-10	2252.45	0.0948233	2252.45	-5.17212e-10	2252.45	0.0923095	2252.45	-6.91423e-10	2252.45	0.0753632	2252.45	1.68287e-09	2252.45	0.0982602	2252.45	-8.41953e-10
2253.41	0.0759362	2253.41	-1.81295e-09	2253.41	0.0948793	2253.41	-3.44473e-09	2253.41	0.0923634	2253.41	-1.06307e-09	2253.41	0.0754216	2253.41	-1.78082e-09	2253.41	0.0983151	2253.41	-7.05695e-10
2254.38	0.0759947	2254.38	-2.80673e-09	2254.38	0.0949355	2254.38	7.31685e-11	2254.38	0.0924174	2254.38	-1.19934e-09	2254.38	0.0754799	2254.38	1.97439e-11	2254.38	0.09837	2254.38	-4.25811e-10
2255.34	0.0760533	2255.34	-6.96842e-11	2255.34	0.0949915	2255.34	3.06456e-09	2255.34	0.0924713	2255.34	-1.28993e-09	2255.34	0.0755384	2255.34	2.34681e-09	2255.34	0.0984249	2255.34	-4.38601e-10
2256.31	0.0761119	2256.31	2.66736e-09	2256.31	0.0950476	2256.31	-4.83532e-10	2256.31	0.0925252	2256.31	1.36271e-10	2256.31	0.0755968	2256.31	7.76979e-10	2256.31	0.0984798	2256.31	-1.62522e-11
2257.27	0.0761704	2257.27	1.52725e-09	2257.27	0.0951036	2257.27	-3.31039e-09	2257.27	0.0925792	2257.27	8.26145e-10	2257.27	0.0756551	2257.27	-1.40143e-10	2257.27	0.0985347	2257.27	1.16133e-10
2258.24	0.076229	2258.24	-1.42814e-09	2258.24	0.0951598	2258.24	2.06343e-10	2258.24	0.0926332	2258.24	-9.80225e-10	2258.24	0.0757135	2258.24	-2.32668e-09	2258.24	0.0985896	2258.24	1.02182e-10
2259.2	0.0762875	2259.2	-2.92209e-09	2259.2	0.0952159	2259.2	3.43427e-09	2259.2	0.0926871	2259.2	-2.94223e-10	2259.2	0.0757719	2259.2	-3.25193e-10	2259.2	0.0986445	2259.2	6.18605e-10
2260.16	0.076346	2260.16	-1.24309e-09	2260.16	0.0952719	2260.16	3.18612e-10	2260.16	0.0927411	2260.16	1.46531e-09	2260.16	0.0758303	2260.16	1.67629e-09	2260.16	0.0986994	2260.16	6.50335e-10
2261.13	0.0764047	2261.13	1.61319e-09	2261.13	0.095328	2261.13	-1.71578e-09	2261.13	0.092795	2261.13	1.56557e-09	2261.13	0.0758887	2261.13	-1.53925e-09	2261.13	0.0987543	2261.13	9.7474e-10
2262.09	0.0764632	2262.09	2.95771e-09	2262.09	0.095384	2262.09	8.88861e-10	2262.09	0.0928489	2262.09	1.23844e-09	2262.09	0.075947	2262.09	2.76801e-10	2262.09	0.0988092	2262.09	1.10712e-09
2263.06	0.0765218	2263.06	1.32245e-09	2263.06	0.0954402	2263.06	1.04294e-09	2263.06	0.0929029	2263.06	3.87135e-10	2263.06	0.0760054	2263.06	1.99607e-09	2263.06	0.0988641	2263.06	1.09317e-09
2264.02	0.0765803	2264.02	-1.87605e-09	2264.02	0.0954962	2264.02	-1.29922e-09	2264.02	0.0929568	2264.02	-4.64175e-10	2264.02	0.0760639	2264.02	1.03365e-10	2264.02	0.0989191	2264.02	1.6096e-09
2264.98	0.0766389	2264.98	-3.17141e-09	2264.98	0.0955523	2264.98	-1.19083e-09	2264.98	0.0930107	2264.98	-7.91303e-10	2264.98	0.0761222	2264.98	-3.25193e-10	2264.98	0.098974	2264.98	1.64133e-09
2265.95	0.0766974	2265.95	1.27754e-10	2265.95	0.0956084	2265.95	1.2218e-09	2265.95	0.0930647	2265.95	-6.91035e-10	2265.95	0.0761806	2265.95	-2.17337e-09	2265.95	0.0990289	2265.95	1.96573e-09
2266.91	0.076756	2266.91	3.28174e-09	2266.91	0.0956645	2266.91	1.3302e-09	2266.91	0.0931186	2266.91	-6.87551e-10	2266.91	0.076239	2266.91	-3.63907e-10	2266.91	0.0990838	2266.91	2.19606e-09
2267.88	0.0768146	2267.88	1.84121e-09	2267.88	0.0957205	2267.88	-1.10992e-09	2267.88	0.0931725	2267.88	-1.2578e-09	2267.88	0.0762974	2267.88	1.34762e-09	2267.88	0.0991387	2267.88	2.35348e-10
2268.84	0.0768731	2268.84	6.1167e-11	2268.84	0.0957766	2268.84	-1.10721e-09	2268.84	0.0932265	2268.84	-3.08546e-10	2268.84	0.0763558	2268.84	-1.58299e-09	2268.84	0.0991936	2268.84	-1.92005e-09
2269.81	0.0769317	2269.81	-1.56867e-09	2269.81	0.0958327	2269.81	1.92096e-09	2269.81	0.0932804	2269.81	1.55667e-09	2269.81	0.0764141	2269.81	4.1617e-10	2269.81	0.0992486	2269.81	-1.19267e-09
2270.77	0.0769902	2270.77	-3.1896e-09	2270.77	0.0958888	2270.77	6.69744e-11	2270.77	0.0933344	2270.77	-3.06998e-10	2270.77	0.0764725	2270.77	2.02588e-09	2270.77	0.0993035	2270.77	-7.74269e-11
2271.73	0.0770488	2271.73	-5.04824e-10	2271.73	0.0959448	2271.73	-3.44705e-09	2271.73	0.0933883	2271.73	-1.97981e-09	2271.73	0.076531	2271.73	2.65187e-10	2271.73	0.0993584	2271.73	-2.35378e-10
2272.7	0.0771074	2272.7	2.94958e-09	2272.7	0.0960009	2272.7	1.35499e-11	2272.7	0.0934423	2272.7	2.67123e-10	2272.7	0.0765893	2272.7	-1.25432e-10	2272.7	0.0994133	2272.7	-5.61345e-11
2273.66	0.0771659	2273.66	2.00032e-09	2273.66	0.096057	2273.66	3.42576e-09	2273.66	0.0934962	2273.66	1.65152e-09	2273.66	0.0766477	2273.66	-2.02704e-09	2273.66	0.0994682	2273.66	1.23109e-10
2274.63	0.0772245	2274.63	-1.58726e-10	2274.63	0.096113	2274.63	2.53961e-10	2274.63	0.0935501	2274.63	8.00207e-10	2274.63	0.0767061	2274.63	-3.16677e-10	2274.63	0.0995232	2274.63	1.35497e-11
2275.59	0.077283	2275.59	-2.41456e-09	2275.59	0.0961691	2275.59	-1.68636e-09	2275.59	0.0936041	2275.59	-6.58131e-12	2275.59	0.0767644	2275.59	1.53731e-09	2275.59	0.0995781	2275.59	-4.64562e-11
2276.55	0.0773415	2276.55	-3.65649e-09	2276.55	0.0962252	2276.55	7.26265e-10	2276.55	0.093658	2276.55	-9.71708e-11	2276.55	0.0768229	2276.55	-1.54235e-09	2276.55	0.099633	2276.55	-5.80702e-11
2277.52	0.0774002	2277.52	-2.5938e-10	2277.52	0.0962813	2277.52	8.34663e-10	2277.52	0.093712	2277.52	9.71708e-11	2277.52	0.0768812	2277.52	5.02501e-10	2277.52	0.0996879	2277.52	1.1044e-09
2278.48	0.0774587	2278.48	2.84622e-09	2278.48	0.0963373	2278.48	-1.60545e-09	2278.48	0.0937659	2278.48	6.58131e-12	2278.48	0.0769396	2278.48	2.69755e-09	2278.48	0.0997428	2278.48	1.8763e-09
2279.45	0.0775173	2279.45	1.45524e-09	2279.45	0.0963934	2279.45	-1.60274e-09	2279.45	0.0938198	2279.45	-8.00207e-10	2279.45	0.076998	2279.45	5.1605e-10	2279.45	0.0997977	2279.45	-1.88892e-10
2280.41	0.0775758	2280.41	-1.59422e-09	2280.41	0.0964495	2280.41	1.32748e-09	2280.41	0.0938737	2280.41	-1.65152e-09	2280.41	0.0770564	2280.41	-6.8097e-10	2280.41	0.0998527	2280.41	-2.0594e-09
2281.38	0.0776344	2281.38	-2.97978e-09	2281.38	0.0965056	2281.38	1.71307e-09	2281.38	0.0939277	2281.38	-2.67123e-10	2281.38	0.0771148	2281.38	-2.18692e-09	2281.38	0.0999076	2281.38	-1.735e-09
2282.34	0.0776929	2282.34	4.25074e-10	2282.34	0.0965616	2282.34	-7.80463e-10	2282.34	0.0939816	2282.34	1.97981e-09	2282.34	0.0771732	2282.34	6.15544e-11	2282.34	0.0999625	2282.34	-1.60261e-09
2283.3	0.0777515	2283.3	3.68746e-09	2283.3	0.0966177	2283.3	-9.20219e-10	2283.3	0.0940355	2283.3	1.58028e-09	2283.3	0.0772315	2283.3	1.34568e-09	2283.3	0.100017	2283.3	-1.61656e-09
2284.27	0.0778101	2284.27	2.21286e-09	2284.27	0.0966738	2284.27	1.82418e-09	2284.27	0.0940896	2284.27	-9.60094e-10	2284.27	0.0772899	2284.27	-2.10911e-09	2284.27	0.100072	2284.27	-1.10014e-09
2285.23	0.0778686	2285.23	3.01965e-10	2285.23	0.0967299	2285.23	1.73824e-10	2285.23	0.0941435	2285.23	-2.12537e-09	2285.23	0.0773483	2285.23	8.5944e-11	2285.23	0.100127	2285.23	-1.06841e-09
2286.2	0.0779272	2286.2	-1.75527e-09	2286.2	0.0967859	2286.2	-3.37427e-09	2286.2	0.0941974	2286.2	-2.60154e-10	2286.2	0.0774067	2286.2	2.13079e-09	2286.2	0.100182	2286.2	-7.44007e-10
2287.16	0.0779857	2287.16	-3.33052e-09	2287.16	0.096842	2287.16	-3.82876e-10	2287.16	0.0942514	2287.16	1.01971e-09	2287.16	0.0774651	2287.16	3.24419e-10	2287.16	0.100237	2287.16	-5.13677e-10
2288.13	0.0780442	2288.13	7.16199e-11	2288.13	0.0968981	2288.13	3.13502e-09	2288.13	0.0943053	2288.13	8.7686e-10	2288.13	0.0775235	2288.13	-3.02739e-10	2288.13	0.100292	2288.13	-5.72148e-10
2289.09	0.0781029	2289.09	3.57054e-09	2289.09	0.0969541	2289.09	2.07504e-10	2289.09	0.0943592	2289.09	9.77128e-10	2289.09	0.0775819	2289.09	-2.34681e-09	2289.09	0.100347	2289.09	-2.92265e-10
2290.05	0.0781614	2290.05	2.09208e-09	2290.05	0.0970102	2290.05	-3.0061e-09	2290.05	0.0944132	2290.05	6.49999e-10	2290.05	0.0776403	2290.05	-4.93984e-10	2290.05	0.100402	2290.05	-1.10326e-10
2291.02	0.07822	2291.02	-1.35498e-11	2291.02	0.0970663	2291.02	-1.47111e-11	2291.02	0.0944671	2291.02	-2.0131e-10	2291.02	0.0776986	2291.02	1.59654e-09	2291.02	0.100457	2291.02	1.69558e-10
2291.98	0.0782785	2291.98	-2.07078e-09	2291.98	0.0971224	2291.98	3.31503e-09	2291.98	0.094521	2291.98	-1.05262e-09	2291.98	0.077757	2291.98	-1.29109e-09	2291.98	0.100512	2291.98	1.11086e-10
2292.95	0.078337	2292.95	-3.40291e-09	2292.95	0.0971784	2292.95	5.4044e-10	2292.95	0.094575	2292.95	-1.37975e-09	2292.95	0.0778154	2292.95	3.70875e-10	2292.95	0.100567	2292.95	3.41416e-10
2293.91	0.0783957	2293.91	-9.4848e-11	2293.91	0.0972345	2293.91	-1.53963e-09	2293.91	0.0946289	2293.91	-1.27948e-09	2293.91	0.0778738	2293.91	2.1335e-09	2293.91	0.100621	2293.91	6.65821e-10
2294.88	0.0784542	2294.88	3.01849e-09	2294.88	0.0972906	2294.88	1.02049e-09	2294.88	0.0946828	2294.88	4.80047e-10	2294.88	0.0779322	2294.88	3.3371e-10	2294.88	0.100676	2294.88	6.97551e-10
2295.84	0.0785128	2295.84	1.73204e-09	2295.84	0.0973467	2295.84	1.42272e-09	2295.84	0.0947368	2295.84	2.43934e-09	2295.84	0.0779905	2295.84	-2.93448e-10	2295.84	0.100731	2295.84	1.21397e-09
2296.8	0.0785713	2296.8	-1.30968e-09	2296.8	0.0974027	2296.8	-1.25122e-09	2296.8	0.0947907	2296.8	5.41988e-11	2296.8	0.078049	2296.8	-2.00187e-09	2296.8	0.100786	2296.8	1.20002e-09
2297.77	0.0786299	2297.77	-2.88222e-09	2297.77	0.0974588	2297.77	-1.33484e-09	2297.77	0.0948447	2297.77	-2.33094e-09	2297.77	0.0781074	2297.77	-1.47885e-10	2297.77	0.100841	2297.77	1.33241e-09
2298.73	0.0786884	2298.73	-1.52221e-09	2298.73	0.0975149	2298.73	1.5075e-09	2298.73	0.0948987	2298.73	-2.25312e-10	2298.73	0.0781657	2298.73	1.75837e-09	2298.73	0.100896	2298.73	1.65681e-09
2299.7	0.078747	2299.7	1.30116e-09	2299.7	0.097571	2299.7	-1.95116e-10	2299.7	0.0949526	2299.7	1.58648e-09	2299.7	0.0782241	2299.7	-1.50557e-09	2299.7	0.100951	2299.7	1.68854e-09
2300.66	0.0788056	2300.66	3.04404e-09	2300.66	0.097627	2300.66	-3.40872e-09	2300.66	0.0950065	2300.66	1.45021e-09	2300.66	0.0782825	2300.66	2.58219e-10	2300.66	0.101006	2300.66	2.20497e-09
2301.62	0.0788641	2301.62	1.56557e-09	2301.62	0.0976831	2301.62	-4.17331e-10	2301.62	0.0950605	2301.62	1.07856e-09	2301.62	0.0783409	2301.62	2.5067e-09	2301.62	0.101061	2301.62	5.81446e-10
2302.59	0.0789226	2302.59	-1.86173e-09	2302.59	0.0977392	2302.59	2.91241e-09	2302.59	0.0951144	2302.59	2.27248e-10	2302.59	0.0783993	2302.59	4.23138e-10	2302.59	0.101116	2302.59	-1.90959e-09
2303.55	0.0789812	2303.55	-3.43698e-09	2303.55	0.0977953	2303.55	1.3782e-10	2303.55	0.0951683	2303.55	-5.79541e-10	2303.55	0.0784576	2303.55	-7.73882e-10	2303.55	0.10117	2303.55	-1.22674e-09
2304.52	0.0790397	2304.52	6.19416e-11	2304.52	0.0978513	2304.52	-3.0692e-09	2304.52	0.0952222	2304.52	-6.7013e-10	2304.52	0.078516	2304.52	-2.37778e-09	2304.52	0.101225	2304.52	-1.35497e-11
2305.48	0.0790984	2305.48	3.56086e-09	2305.48	0.0979074	2305.48	2.40026e-11	2305.48	0.0952762	2305.48	-4.75788e-10	2305.48	0.0785745	2305.48	-2.80673e-10	2305.48	0.10128	2305.48	-1.23109e-10
2306.45	0.0791569	2306.45	2.03401e-09	2306.45	0.0979635	2306.45	3.30923e-09	2306.45	0.0953301	2306.45	-5.66378e-10	2306.45	0.0786328	2306.45	1.32903e-09	2306.45	0.101335	2306.45	1.5408e-10
2307.41	0.0792155	2307.41	-2.32281e-11	2307.41	0.0980195	2307.41	1.47886e-10	2307.41	0.095384	2307.41	-1.37317e-09	2307.41	0.0786912	2307.41	-1.70494e-09	2307.41	0.10139	2307.41	2.88802e-10
2308.38	0.079274	2308.38	-1.93412e-09	2308.38	0.0980756	2308.38	-3.06572e-09	2308.38	0.095438	2308.38	-3.22096e-10	2308.38	0.0787496	2308.38	3.85586e-10	2308.38	0.101445	2308.38	-1.05688e-10
2309.34	0.0793325	2309.34	-3.31078e-09	2309.34	0.0981318	2309.34	2.09053e-10	2309.34	0.0954919	2309.34	1.74172e-09	2309.34	0.078808	2309.34	2.23841e-09	2309.34	0.1015	2309.34	-1.1343e-10
2310.3	0.0793912	2310.3	-9.29124e-11	2310.3	0.0981878	2310.3	3.63016e-09	2310.3	0.0955459	2310.3	-2.61703e-10	2310.3	0.0788664	2310.3	-9.81e-10	2310.3	0.101555	2310.3	-7.66527e-11
2311.27	0.0794497	2311.27	3.12495e-09	2311.27	0.0982438	2311.27	3.70875e-10	2311.27	0.0955999	2311.27	-1.97903e-09	2311.27	0.0789247	2311.27	-1.07391e-09	2311.27	0.10161	2311.27	1.22945e-09
2312.23	0.0795083	2312.23	1.7483e-09	2312.23	0.0982999	2312.23	-1.80714e-09	2312.23	0.0956538	2312.23	2.69059e-10	2312.23	0.0789831	2312.23	-4.18102e-11	2312.23	0.101665	2312.23	1.95295e-09
2313.2	0.0795668	2313.2	-1.43588e-09	2313.2	0.0983561	2313.2	8.91571e-10	2313.2	0.0957077	2313.2	1.50712e-09	2313.2	0.0790416	2313.2	1.37588e-09	2313.2	0.10172	2313.2	-3.04258e-10
2314.16	0.0796253	2314.16	-2.91435e-09	2314.16	0.0984122	2314.16	1.28219e-09	2314.16	0.0957617	2314.16	7.00327e-10	2314.16	0.0790999	2314.16	1.619e-09	2314.16	0.101775	2314.16	-2.02843e-09
2315.12	0.0796839	2315.12	-1.3662e-09	2315.12	0.0984682	2315.12	-1.01545e-09	2315.12	0.0958156	2315.12	1.30077e-10	2315.12	0.0791583	2315.12	-1.74675e-09	2315.12	0.10183	2315.12	-1.9967e-09
2316.09	0.0797425	2316.09	1.4533e-09	2316.09	0.0985242	2316.09	-1.15134e-09	2316.09	0.0958695	2316.09	1.33561e-10	2316.09	0.0792166	2316.09	1.04527e-11	2316.09	0.101885	2316.09	-1.48028e-09
2317.05	0.0798011	2317.05	3.04985e-09	2317.05	0.0985804	2317.05	1.35536e-09	2317.05	0.0959235	2317.05	2.33829e-10	2317.05	0.0792751	2317.05	2.05646e-09	2317.05	0.101939	2317.05	-1.49423e-09
2318.02	0.0798596	2318.02	1.4746e-09	2318.02	0.0986365	2318.02	-2.47766e-10	2318.02	0.0959774	2318.02	-9.32994e-11	2318.02	0.0793335	2318.02	-1.02049e-09	2318.02	0.101994	2318.02	-1.36185e-09
2318.98	0.0799181	2318.98	-1.95271e-09	2318.98	0.0986925	2318.98	-3.41685e-09	2318.98	0.0960313	2318.98	-9.44609e-10	2318.98	0.0793918	2318.98	-1.06617e-09	2318.98	0.102049	2318.98	-1.03744e-09
2319.95	0.0799767	2319.95	-3.43118e-09	2319.95	0.0987486	2319.95	-9.36863e-11	2319.95	0.0960853	2319.95	-1.79592e-09	2319.95	0.0794502	2319.95	1.60661e-10	2319.95	0.102104	2319.95	-1.00571e-09
2320.91	0.0800352	2320.91	6.77486e-11	2320.91	0.0988047	2320.91	3.28174e-09	2320.91	0.0961392	2320.91	-3.67004e-10	2320.91	0.0795087	2320.91	1.29071e-09	2320.91	0.102159	2320.91	-4.89287e-10
2321.87	0.0800939	2321.87	3.51828e-09	2321.87	0.0988608	2321.87	-1.69565e-10	2321.87	0.0961931	2321.87	2.11646e-09	2321.87	0.079567	2321.87	1.19779e-09	2321.87	0.102214	2321.87	-5.03239e-10
2322.84	0.0801524	2322.84	2.03981e-09	2322.84	0.0989168	2322.84	-3.42885e-09	2322.84	0.0962471	2322.84	4.89338e-10	2322.84	0.0796254	2322.84	-1.97206e-09	2322.84	0.102269	2322.84	-3.70853e-10
2323.8	0.080211	2323.8	3.09708e-11	2323.8	0.0989729	2323.8	-7.74226e-12	2323.8	0.0963011	2323.8	-1.66313e-09	2323.8	0.0796838	2323.8	-1.62598e-11	2323.8	0.102324	2323.8	5.14961e-11
2324.77	0.0802695	2324.77	-1.87993e-09	2324.77	0.099029	2324.77	3.26703e-09	2324.77	0.096355	2324.77	1.00657e-11	2324.77	0.0797421	2324.77	1.74753e-09	2324.77	0.102379	2324.77	3.87061e-11
2325.73	0.080328	2325.73	-3.40291e-09	2325.73	0.099085	2325.73	5.34251e-11	2325.73	0.0964089	2325.73	1.24812e-09	2325.73	0.0798006	2325.73	-1.61435e-09	2325.73	0.102433	2325.73	3.1859e-10
2326.7	0.0803867	2326.7	-2.37314e-10	2326.7	0.0991411	2326.7	-1.93258e-09	2326.7	0.0964629	2326.7	9.18284e-10	2326.7	0.0798589	2326.7	-1.51524e-09	2326.7	0.102488	2326.7	4.54847e-10
2327.66	0.0804452	2327.66	3.21709e-09	2327.66	0.0991972	2327.66	7.20458e-10	2327.66	0.0965168	2327.66	9.25639e-10	2327.66	0.0799173	2327.66	-1.9318e-10	2327.66	0.102543	2327.66	5.42712e-10
2328.62	0.0805038	2328.62	1.88496e-09	2328.62	0.0992533	2328.62	1.01971e-09	2328.62	0.0965707	2328.62	7.44847e-10	2328.62	0.0799757	2328.62	8.41631e-10	2328.62	0.102598	2328.62	8.22596e-10
2329.59	0.0805623	2329.59	-1.44556e-09	2329.59	0.0993093	2329.59	-1.32361e-09	2329.59	0.0966247	2329.59	1.36659e-10	2329.59	0.0800341	2329.59	8.48212e-10	2329.59	0.102653	2329.59	1.05293e-09
2330.55	0.0806208	2330.55	-2.97242e-09	2330.55	0.0993654	2330.55	-1.0232e-09	2330.55	0.0966786	2330.55	-6.62388e-10	2330.55	0.0800925	2330.55	-2.12692e-09	2330.55	0.102708	2330.55	1.18531e-09
2331.52	0.0806794	2331.52	-1.37588e-09	2331.52	0.0994215	2331.52	1.53693e-09	2331.52	0.0967325	2331.52	-1.32284e-09	2331.52	0.0801509	2331.52	-3.1745e-10	2331.52	0.102763	2331.52	1.36338e-09
2332.48	0.080738	2332.48	1.44362e-09	2332.48	0.0994776	2332.48	1.21676e-09	2332.48	0.0967865	2332.48	-1.31548e-09	2332.48	0.0802092	2332.48	1.49202e-09	2332.48	0.102818	2332.48	1.73347e-09
2333.45	0.0807966	2333.45	2.94339e-09	2333.45	0.0995336	2333.45	-1.26516e-09	2333.45	0.0968404	2333.45	-1.16566e-09	2333.45	0.0802676	2333.45	-1.72739e-09	2333.45	0.102873	2333.45	1.91153e-09
2334.41	0.0808551	2334.41	1.36813e-09	2334.41	0.0995897	2334.41	-9.19058e-10	2334.41	0.0968944	2334.41	2.63251e-10	2334.41	0.080326	2334.41	1.25432e-10	2334.41	0.102928	2334.41	2.04392e-09
2335.37	0.0809137	2335.37	-1.96239e-09	2335.37	0.0996458	2335.37	1.92328e-09	2335.37	0.0969483	2335.37	2.03826e-09	2335.37	0.0803844	2335.37	2.21596e-09	2335.37	0.102983	2335.37	4.20398e-10
2336.34	0.0809722	2336.34	-3.29452e-09	2336.34	0.0997019	2336.34	-6.27159e-11	2336.34	0.0970023	2336.34	-2.45057e-10	2336.34	0.0804428	2336.34	6.01607e-10	2336.34	0.103038	2336.34	-1.78455e-09
2337.3	0.0810307	2337.3	2.08279e-10	2337.3	0.0997579	2337.3	-3.46563e-09	2337.3	0.0970562	2337.3	-2.38591e-09	2337.3	0.0805011	2337.3	-2.17569e-10	2337.3	0.103093	2337.3	-1.20351e-09
2338.27	0.0810894	2338.27	3.47066e-09	2338.27	0.099814	2338.27	-9.1364e-11	2338.27	0.0971102	2338.27	-2.28022e-10	2338.27	0.0805596	2338.27	-2.20938e-09	2338.27	0.103148	2338.27	-4.37462e-11
2339.23	0.0811479	2339.23	1.99607e-09	2339.23	0.0998701	2339.23	3.27632e-09	2339.23	0.0971641	2339.23	1.44517e-09	2339.23	0.080618	2339.23	-2.54735e-10	2339.23	0.103202	2339.23	8.32339e-11
2340.2	0.0812064	2340.2	8.51697e-11	2340.2	0.0999261	2340.2	2.46992e-10	2340.2	0.097218	2340.2	1.21986e-09	2340.2	0.0806763	2340.2	1.59925e-09	2340.2	0.103257	2340.2	1.54854e-11
2341.16	0.081265	2341.16	-1.97206e-09	2341.16	0.0999822	2341.16	-1.45679e-09	2341.16	0.097272	2341.16	7.09618e-10	2341.16	0.0807347	2341.16	-1.38246e-09	2341.16	0.103312	2341.16	1.92019e-10
2342.12	0.0813235	2342.12	-3.54732e-09	2342.12	0.100038	2342.12	1.04991e-09	2342.12	0.0973259	2342.12	-8.94281e-11	2342.12	0.0807931	2342.12	4.7153e-10	2342.12	0.103367	2342.12	-1.54854e-11
2343.09	0.0813822	2343.09	-1.45175e-10	2343.09	0.100094	2343.09	9.66288e-10	2343.09	0.0973798	2343.09	-7.4988e-10	2343.09	0.0808515	2343.09	2.37778e-09	2343.09	0.103422	2343.09	-7.66527e-11
2344.05	0.0814407	2344.05	3.35375e-09	2344.05	0.10015	2344.05	-1.56789e-09	2344.05	0.0974338	2344.05	-5.96187e-10	2344.05	0.0809099	2344.05	4.85079e-10	2344.05	0.103477	2344.05	1.52144e-10
2345.02	0.0814993	2345.02	1.87528e-09	2345.02	0.100207	2345.02	-1.2218e-09	2345.02	0.0974877	2345.02	-3.94103e-10	2345.02	0.0809682	2345.02	-4.23138e-10	2345.02	0.103532	2345.02	1.12105e-09
2345.98	0.0815578	2345.98	-2.30345e-10	2345.98	0.100263	2345.98	1.67281e-09	2345.98	0.0975416	2345.98	-9.57771e-10	2345.98	0.0810267	2345.98	-2.2179e-09	2345.98	0.103587	2345.98	1.94637e-09
2346.94	0.0816163	2346.94	-2.28758e-09	2346.94	0.100319	2346.94	1.35265e-09	2346.94	0.0975956	2346.94	-7.74374e-13	2346.94	0.0810851	2346.94	-2.58219e-10	2346.94	0.103642	2346.94	-3.5265e-10
2347.91	0.0816749	2347.91	-3.61971e-09	2347.91	0.100375	2347.91	-1.5617e-09	2347.91	0.0976495	2347.91	1.82379e-09	2347.91	0.0811434	2347.91	1.21676e-09	2347.91	0.103697	2347.91	-2.16703e-09
2348.87	0.0817335	2348.87	-1.65306e-10	2348.87	0.100431	2348.87	-1.21676e-09	2348.87	0.0977034	2348.87	1.1916e-09	2348.87	0.0812018	2348.87	-1.75837e-09	2348.87	0.103751	2348.87	-2.03348e-09
2349.84	0.0817921	2349.84	3.00029e-09	2349.84	0.100487	2349.84	1.80869e-09	2349.84	0.0977574	2349.84	-1.15405e-09	2349.84	0.0812602	2349.84	3.38743e-10	2349.84	0.103806	2349.84	-1.75747e-09
2350.8	0.0818506	2350.8	1.47731e-09	2350.8	0.100543	2350.8	9.7171e-11	2350.8	0.0978114	2350.8	-1.88689e-09	2350.8	0.0813186	2350.8	1.94845e-09	2350.8	0.103861	2350.8	-1.43306e-09
2351.76	0.0819091	2351.76	-1.60893e-09	2351.76	0.100599	2351.76	-3.07578e-09	2351.76	0.0978653	2351.76	1.74211e-10	2351.76	0.081377	2351.76	1.8776e-10	2351.76	0.103916	2351.76	-1.44702e-09
2352.73	0.0819677	2352.73	-3.08353e-09	2352.73	0.100655	2352.73	5.41991e-11	2352.73	0.0979192	2352.73	1.22528e-09	2352.73	0.0814353	2352.73	-2.02859e-10	2352.73	0.103971	2352.73	-1.12261e-09
2353.69	0.0820262	2353.69	1.78856e-10	2353.69	0.100711	2353.69	3.28213e-09	2353.69	0.0979732	2353.69	4.70756e-10	2353.69	0.0814937	2353.69	-2.10446e-09	2353.69	0.104026	2353.69	-7.98206e-10
2354.66	0.0820849	2354.66	3.7796e-09	2354.66	0.100767	2354.66	1.626e-11	2354.66	0.0980271	2354.66	2.89964e-10	2354.66	0.0815522	2354.66	-3.94103e-10	2354.66	0.104081	2354.66	-6.65821e-10
2355.62	0.0821434	2355.62	2.40294e-09	2355.62	0.100823	2355.62	-3.05759e-09	2355.62	0.0980811	2355.62	4.92048e-10	2355.62	0.0816105	2355.62	1.45989e-09	2355.62	0.104136	2355.62	-5.33435e-10
2356.59	0.0822019	2356.59	1.09172e-10	2356.59	0.100879	2356.59	3.62358e-10	2356.59	0.098135	2356.59	1.6492e-10	2356.59	0.0816689	2356.59	-1.61977e-09	2356.59	0.104191	2356.59	-3.55368e-10
2357.55	0.0822605	2357.55	-1.99258e-09	2357.55	0.100935	2357.55	3.39827e-09	2357.55	0.0981889	2357.55	-4.95532e-10	2357.55	0.0817272	2357.55	4.25074e-10	2357.55	0.104246	2357.55	-8.32266e-11
2358.51	0.082319	2358.51	-3.4215e-09	2358.51	0.100991	2358.51	-1.12264e-11	2358.51	0.0982429	2358.51	-1.05804e-09	2358.51	0.0817857	2358.51	2.42424e-09	2358.51	0.104301	2358.51	1.39361e-10
2359.48	0.0823776	2359.48	7.7427e-11	2359.48	0.101048	2359.48	-1.76727e-09	2359.48	0.0982968	2359.48	-1.67397e-09	2359.48	0.0818441	2359.48	2.33829e-10	2359.48	0.104356	2359.48	5.08286e-10
2360.44	0.0824362	2360.44	3.57635e-09	2360.44	0.101104	2360.44	1.16024e-09	2360.44	0.0983507	2360.44	-8.51715e-12	2360.44	0.0819024	2360.44	-4.45592e-10	2360.44	0.10441	2360.44	6.86353e-10
2361.41	0.0824948	2361.41	2.04949e-09	2361.41	0.10116	2361.41	1.59422e-09	2361.41	0.0984046	2361.41	2.37817e-09	2361.41	0.0819608	2361.41	-1.91748e-09	2361.41	0.104465	2361.41	8.199e-10
2362.37	0.0825533	2362.37	-7.74259e-12	2362.37	0.101216	2362.37	-8.4705e-10	2362.37	0.0984586	2362.37	2.7022e-10	2362.37	0.0820193	2362.37	-1.89696e-11	2362.37	0.10452	2362.37	9.07765e-10
2363.34	0.0826118	2363.34	-1.91864e-09	2363.34	0.101272	2363.34	-1.1254e-09	2363.34	0.0985126	2363.34	-1.83386e-09	2363.34	0.0820776	2363.34	1.78934e-09	2363.34	0.104575	2363.34	1.04402e-09
2364.3	0.0826704	2364.3	-3.29529e-09	2364.3	0.101328	2364.3	1.43085e-09	2364.3	0.0985665	2364.3	1.25432e-10	2364.3	0.082136	2364.3	-1.37665e-09	2364.3	0.10463	2364.3	1.32391e-09
2365.26	0.082729	2365.26	-7.74268e-11	2365.26	0.101384	2365.26	-3.1745e-10	2365.26	0.0986205	2365.26	1.31123e-09	2365.26	0.0821943	2365.26	1.96277e-10	2365.26	0.104685	2365.26	1.31112e-09
2366.23	0.0827876	2366.23	3.14044e-09	2366.23	0.10144	2366.23	-3.33904e-09	2366.23	0.0986744	2366.23	9.31833e-10	2366.23	0.0822527	2366.23	2.15595e-09	2366.23	0.10474	2366.23	1.73347e-09
2367.19	0.0828461	2367.19	1.76379e-09	2367.19	0.101496	2367.19	-1.55628e-10	2367.19	0.0987283	2367.19	9.87581e-10	2367.19	0.0823112	2367.19	3.61197e-10	2367.19	0.104795	2367.19	1.86585e-09
2368.16	0.0829046	2368.16	-1.4204e-09	2368.16	0.101552	2368.16	2.83576e-09	2368.16	0.0987823	2368.16	7.58397e-10	2368.16	0.0823695	2368.16	-5.47021e-10	2368.16	0.10485	2368.16	1.8519e-09
2369.12	0.0829632	2369.12	-2.89886e-09	2369.12	0.101608	2369.12	-3.77843e-10	2369.12	0.0988362	2369.12	5.34245e-11	2369.12	0.0824279	2369.12	-2.53767e-09	2369.12	0.104905	2369.12	4.6608e-10
2370.09	0.0830217	2370.09	-1.25277e-09	2370.09	0.101665	2370.09	-3.45169e-09	2370.09	0.0988901	2370.09	-7.45622e-10	2370.09	0.0824863	2370.09	-5.86896e-10	2370.09	0.10496	2370.09	-1.93747e-09
2371.05	0.0830804	2371.05	1.52221e-09	2371.05	0.101721	2371.05	1.39371e-11	2371.05	0.0989441	2371.05	-1.30929e-09	2371.05	0.0825447	2371.05	1.50363e-09	2371.05	0.105014	2371.05	-1.21396e-09
2372.01	0.0831389	2372.01	2.88222e-09	2372.01	0.101777	2372.01	3.3882e-09	2372.01	0.098998	2372.01	-1.10721e-09	2372.01	0.0826031	2372.01	-1.38401e-09	2372.01	0.105069	2372.01	-1.52144e-10
2372.98	0.0831974	2372.98	1.35923e-09	2372.98	0.101833	2372.98	-1.4711e-11	2372.98	0.0990519	2372.98	-9.53513e-10	2372.98	0.0826614	2372.98	2.77963e-10	2372.98	0.105124	2372.98	-1.23109e-10
2373.94	0.083256	2373.94	-1.92174e-09	2373.94	0.101889	2373.94	-1.85438e-09	2373.94	0.0991059	2373.94	1.42078e-10	2373.94	0.0827198	2373.94	2.04059e-09	2373.94	0.105179	2373.94	9.79451e-11
2374.91	0.0833145	2374.91	-3.4002e-09	2374.91	0.101945	2374.91	9.42286e-10	2374.91	0.0991598	2374.91	5.50893e-10	2374.91	0.0827783	2374.91	2.40797e-10	2374.91	0.105234	2374.91	-6.77486e-11
2375.87	0.0833731	2375.87	9.87194e-11	2375.87	0.102001	2375.87	1.09637e-09	2375.87	0.0992138	2375.87	-1.20205e-09	2375.87	0.0828366	2375.87	-3.86361e-10	2375.87	0.105289	2375.87	5.92316e-11
2376.84	0.0834317	2376.84	3.54925e-09	2376.84	0.102057	2376.84	-1.19354e-09	2376.84	0.0992678	2376.84	-2.71769e-10	2376.84	0.082895	2376.84	-2.09479e-09	2376.84	0.105344	2376.84	-5.41989e-11
2377.8	0.0834903	2377.8	2.07078e-09	2377.8	0.102113	2377.8	-1.32168e-09	2377.8	0.0993217	2377.8	1.54002e-09	2377.8	0.0829534	2377.8	-2.40798e-10	2377.8	0.105399	2377.8	-6.96842e-11
2378.76	0.0835488	2378.76	1.35498e-11	2378.76	0.102169	2378.76	1.04642e-09	2378.76	0.0993756	2378.76	1.40375e-09	2378.76	0.0830117	2378.76	1.56751e-09	2378.76	0.105454	2378.76	6.11673e-11
2379.73	0.0836073	2379.73	-1.99413e-09	2379.73	0.102225	2379.73	1.25277e-09	2379.73	0.0994296	2379.73	1.0321e-09	2379.73	0.0830702	2379.73	-1.6519e-09	2379.73	0.105509	2379.73	1.17525e-09
2380.69	0.0836659	2380.69	-3.51712e-09	2380.69	0.102281	2380.69	-9.4306e-10	2380.69	0.0994835	2380.69	3.27129e-10	2380.69	0.0831285	2380.69	3.48421e-10	2380.69	0.105564	2380.69	1.95102e-09
2381.66	0.0837245	2381.66	-2.54735e-10	2381.66	0.102337	2381.66	-7.36717e-10	2381.66	0.0995374	2381.66	-4.27397e-10	2381.66	0.0831869	2381.66	2.34875e-09	2381.66	0.105619	2381.66	-2.04377e-10
2382.62	0.083783	2382.62	3.24806e-09	2382.62	0.102393	2382.62	1.77772e-09	2382.62	0.0995913	2382.62	-6.08189e-10	2382.62	0.0832453	2382.62	-8.70666e-10	2382.62	0.105674	2382.62	-2.01875e-09
2383.59	0.0838416	2383.59	1.91593e-09	2383.59	0.10245	2383.59	-2.98481e-10	2383.59	0.0996453	2383.59	-4.06104e-10	2383.59	0.0833037	2383.59	-8.18403e-10	2383.59	0.105728	2383.59	-1.8825e-09
2384.55	0.0839001	2384.55	-1.41459e-09	2384.55	0.102506	2384.55	-3.26509e-09	2384.55	0.0996992	2384.55	-6.35288e-10	2384.55	0.0833621	2384.55	4.08427e-10	2384.55	0.105783	2384.55	-1.60261e-09
2385.51	0.0839587	2385.51	-2.8435e-09	2385.51	0.102562	2385.51	2.07117e-10	2385.51	0.0997531	2385.51	-1.34026e-09	2385.51	0.0834205	2385.51	1.53847e-09	2385.51	0.105838	2385.51	-1.6154e-09
2386.48	0.0840172	2386.48	-1.29148e-09	2386.48	0.102618	2386.48	3.43621e-09	2386.48	0.0998071	2386.48	-1.38981e-10	2386.48	0.0834788	2386.48	1.44556e-09	2386.48	0.105893	2386.48	-1.19305e-09
2387.44	0.0840759	2387.44	1.29148e-09	2387.44	0.102674	2387.44	2.72156e-10	2387.44	0.099861	2387.44	1.68829e-09	2387.44	0.0835373	2387.44	-1.7243e-09	2387.44	0.105948	2387.44	-1.06067e-09
2388.41	0.0841344	2388.41	2.8435e-09	2388.41	0.10273	2388.41	-3.13347e-09	2388.41	0.099915	2388.41	-3.59648e-10	2388.41	0.0835956	2388.41	8.51695e-11	2388.41	0.106003	2388.41	-1.07462e-09
2389.37	0.0841929	2389.37	1.41459e-09	2389.37	0.102786	2389.37	9.44607e-11	2389.37	0.099969	2389.37	-2.07698e-09	2389.37	0.083654	2389.37	1.89464e-09	2389.37	0.106058	2389.37	-5.58197e-10
2390.34	0.0842515	2390.34	-1.91593e-09	2390.34	0.102842	2390.34	3.56009e-09	2390.34	0.100023	2390.34	1.17689e-10	2390.34	0.0837124	2390.34	-1.27522e-09	2390.34	0.106113	2390.34	-5.26467e-10
2391.3	0.08431	2391.3	-3.24806e-09	2391.3	0.102898	2391.3	4.86242e-10	2391.3	0.100077	2391.3	1.63681e-09	2391.3	0.0837708	2391.3	-1.36813e-09	2391.3	0.106168	2391.3	-2.02062e-10
2392.26	0.0843686	2392.26	3.5268e-10	2392.26	0.102954	2392.26	-1.45408e-09	2392.26	0.100131	2392.26	1.01429e-09	2392.26	0.0838292	2392.26	-3.36033e-10	2392.26	0.106223	2392.26	-6.96771e-11
2393.23	0.0844272	2393.23	3.57054e-09	2393.23	0.10301	2393.23	9.58546e-10	2393.23	0.100185	2393.23	2.45443e-10	2393.23	0.0838876	2393.23	1.08165e-09	2393.23	0.106277	2393.23	-8.36285e-11
2394.19	0.0844857	2394.19	1.81102e-09	2394.19	0.103066	2394.19	9.68998e-10	2394.19	0.100239	2394.19	1.02591e-10	2394.19	0.0839459	2394.19	1.32477e-09	2394.19	0.106332	2394.19	4.32795e-10
2395.16	0.0845443	2395.16	-1.44401e-10	2395.16	0.103122	2395.16	-1.42659e-09	2395.16	0.100293	2395.16	2.02859e-10	2395.16	0.0840044	2395.16	-2.04097e-09	2395.16	0.106387	2395.16	4.64525e-10
2396.12	0.0846028	2396.12	-2.0553e-09	2396.12	0.103179	2396.12	-1.18734e-09	2396.12	0.100347	2396.12	-1.2427e-10	2396.12	0.0840628	2396.12	-2.8377e-10	2396.12	0.106442	2396.12	7.8893e-10
2397.08	0.0846614	2397.08	-3.53377e-09	2397.08	0.103235	2397.08	1.9349e-09	2397.08	0.1004	2397.08	-9.75579e-10	2397.08	0.0841211	2397.08	1.76224e-09	2397.08	0.106497	2397.08	1.01926e-09
2398.05	0.08472	2398.05	-8.3234e-11	2398.05	0.103291	2398.05	1.33174e-10	2398.05	0.100454	2398.05	-1.82689e-09	2398.05	0.0841795	2398.05	-1.31471e-09	2398.05	0.106552	2398.05	9.60788e-10
2399.01	0.0847785	2399.01	3.41569e-09	2399.01	0.103347	2399.01	-3.56512e-09	2399.01	0.100508	2399.01	-3.97975e-10	2399.01	0.0842379	2399.01	-1.36039e-09	2399.01	0.106607	2399.01	1.24067e-09
2399.98	0.0848371	2399.98	1.93722e-09	2399.98	0.103403	2399.98	-3.85586e-10	2399.98	0.100562	2399.98	2.08549e-09	2399.98	0.0842963	2399.98	-1.33562e-10	2399.98	0.106662	2399.98	1.42261e-09
2400.94	0.0848956	2400.94	-7.04588e-11	2400.94	0.103459	2400.94	3.08004e-09	2400.94	0.100616	2400.94	1.63371e-09	2400.94	0.0843547	2400.94	9.96485e-10	2400.94	0.106717	2400.94	1.70249e-09
2401.91	0.0849542	2401.91	-2.17221e-09	2401.91	0.103515	2401.91	6.19448e-12	2401.91	0.10067	2401.91	-1.05301e-09	2401.91	0.084413	2401.91	9.03573e-10	2401.91	0.106772	2401.91	1.64402e-09
2402.87	0.0850127	2402.87	-3.88722e-09	2402.87	0.103571	2402.87	-3.30536e-09	2402.87	0.100724	2402.87	-2.21828e-09	2402.87	0.0844714	2402.87	-2.31584e-09	2402.87	0.106827	2402.87	1.87435e-09
2403.83	0.0850714	2403.83	-4.32817e-10	2403.83	0.103627	2403.83	-2.69445e-10	2403.83	0.100778	2403.83	-3.53067e-10	2403.83	0.0845299	2403.83	-3.16676e-10	2403.83	0.106882	2403.83	5.89189e-10
2404.8	0.0851299	2404.8	3.11566e-09	2404.8	0.103683	2404.8	3.05256e-09	2404.8	0.100832	2404.8	1.07314e-09	2404.8	0.0845882	2404.8	1.72817e-09	2404.8	0.106937	2404.8	-1.85617e-09
2405.76	0.0851884	2405.76	1.63719e-09	2405.76	0.103739	2405.76	-7.47168e-11	2405.76	0.100886	2405.76	9.82548e-10	2405.76	0.0846466	2405.76	-1.35149e-09	2405.76	0.106991	2405.76	-1.31965e-09
2406.73	0.085247	2406.73	-1.54699e-09	2406.73	0.103795	2406.73	-1.88418e-09	2406.73	0.10094	2406.73	8.46277e-10	2406.73	0.0847049	2406.73	5.02501e-10	2406.73	0.107046	2406.73	-5.80702e-11
2407.69	0.0853055	2407.69	-3.02159e-09	2407.69	0.103851	2407.69	1.14011e-09	2407.69	0.100994	2407.69	4.74627e-10	2407.69	0.0847634	2407.69	2.40875e-09	2407.69	0.107101	2407.69	2.70994e-11
2408.66	0.0853641	2408.66	2.40798e-10	2408.66	0.103907	2408.66	1.43162e-09	2408.66	0.101048	2408.66	-3.76682e-10	2408.66	0.0848218	2408.66	5.1605e-10	2408.66	0.107156	2408.66	-8.24597e-11
2409.62	0.0854227	2409.62	3.6952e-09	2409.62	0.103964	2409.62	-1.29845e-09	2409.62	0.101102	2409.62	-1.18347e-09	2409.62	0.0848801	2409.62	-3.92167e-10	2409.62	0.107211	2409.62	0
2410.58	0.0854812	2410.58	2.16834e-09	2410.58	0.10402	2410.58	-1.48272e-09	2410.58	0.101156	2410.58	-1.27406e-09	2410.58	0.0849385	2410.58	-2.18692e-09	2410.58	0.107266	2410.58	8.24597e-11
2411.55	0.0855398	2411.55	1.55628e-10	2411.55	0.104076	2411.55	1.35962e-09	2411.55	0.101209	2411.55	-1.07972e-09	2411.55	0.084997	2411.55	-2.27248e-10	2411.55	0.107321	2411.55	-2.70994e-11
2412.51	0.0855983	2412.51	-1.66507e-09	2412.51	0.104132	2412.51	1.75798e-09	2412.51	0.101264	2412.51	5.85735e-10	2412.51	0.0850553	2412.51	1.34568e-09	2412.51	0.107376	2412.51	5.80702e-11
2413.48	0.0856569	2413.48	-3.24419e-09	2413.48	0.104188	2413.48	-1.05843e-09	2413.48	0.101317	2413.48	2.45482e-09	2413.48	0.0851137	2413.48	-1.91825e-09	2413.48	0.107431	2413.48	1.31965e-09
2414.44	0.0857154	2414.44	1.08398e-10	2414.44	0.104244	2414.44	-1.37859e-09	2414.44	0.101371	2414.44	2.23764e-10	2414.44	0.085172	2414.44	3.25193e-11	2414.44	0.107486	2414.44	1.85617e-09
2415.41	0.0857741	2415.41	3.60732e-09	2415.41	0.1043	2415.41	1.51602e-09	2415.41	0.101425	2415.41	-2.10137e-09	2415.41	0.0852304	2415.41	2.0251e-09	2415.41	0.107541	2415.41	-5.89189e-10
2416.37	0.0858326	2416.37	1.83618e-09	2416.37	0.104356	2416.37	-4.02617e-11	2416.37	0.101479	2416.37	-2.24538e-10	2416.37	0.0852889	2416.37	4.5527e-10	2416.37	0.107595	2416.37	-1.87435e-09
2417.33	0.0858911	2417.33	-3.26742e-10	2417.33	0.104412	2417.33	-3.25387e-09	2417.33	0.101533	2417.33	1.40414e-09	2417.33	0.0853472	2417.33	-1.27367e-10	2417.33	0.10765	2417.33	-1.64402e-09
2418.3	0.0859497	2418.3	-1.86638e-09	2418.3	0.104468	2418.3	-1.1614e-10	2418.3	0.101587	2418.3	1.22335e-09	2418.3	0.0854056	2418.3	-2.17144e-09	2418.3	0.107705	2418.3	-1.70249e-09
2419.26	0.0860082	2419.26	-3.06649e-09	2419.26	0.104524	2419.26	3.16792e-09	2419.26	0.101641	2419.26	8.96217e-10	2419.26	0.085464	2419.26	-3.63132e-10	2419.26	0.10776	2419.26	-1.42261e-09
2420.23	0.0860669	2420.23	-6.58109e-12	2420.23	0.10458	2420.23	2.0131e-10	2420.23	0.101695	2420.23	3.25967e-10	2420.23	0.0855224	2420.23	1.49086e-09	2420.23	0.107815	2420.23	-1.24067e-09
2421.19	0.0861254	2421.19	3.15399e-09	2421.19	0.104636	2421.19	-2.96003e-09	2421.19	0.101749	2421.19	-2.96545e-10	2421.19	0.0855808	2421.19	-1.49086e-09	2421.19	0.10787	2421.19	-9.60788e-10
2422.16	0.0861839	2422.16	1.81798e-09	2422.16	0.104692	2422.16	2.24538e-10	2422.16	0.101803	2422.16	-4.39398e-10	2422.16	0.0856391	2422.16	3.63132e-10	2422.16	0.107925	2422.16	-1.01926e-09
2423.12	0.0862425	2423.12	-1.37394e-09	2423.12	0.104749	2423.12	3.55544e-09	2423.12	0.101857	2423.12	-3.3913e-10	2423.12	0.0856975	2423.12	2.17144e-09	2423.12	0.10798	2423.12	-7.8893e-10
2424.08	0.086301	2424.08	-2.76221e-09	2424.08	0.104805	2424.08	2.02085e-10	2424.08	0.101911	2424.08	-6.66259e-10	2424.08	0.0857559	2424.08	2.25312e-10	2424.08	0.108035	2424.08	-4.64525e-10
2425.05	0.0863596	2425.05	-1.31471e-09	2425.05	0.104861	2425.05	-1.78392e-09	2425.05	0.101965	2425.05	-1.51757e-09	2425.05	0.0858143	2425.05	-4.01846e-10	2425.05	0.10809	2425.05	-4.32795e-10
2426.01	0.0864182	2426.01	1.16373e-09	2426.01	0.104917	2426.01	1.05843e-09	2426.01	0.102019	2426.01	-4.66497e-10	2426.01	0.0858727	2426.01	-2.20822e-09	2426.01	0.108145	2426.01	8.36285e-11
2426.98	0.0864767	2426.98	2.70685e-09	2426.98	0.104973	2426.98	1.40452e-09	2426.98	0.102072	2426.98	1.64184e-09	2426.98	0.0859311	2426.98	-1.63371e-10	2426.98	0.1082	2426.98	6.96771e-11
2427.94	0.0865353	2427.94	1.41149e-09	2427.94	0.105029	2427.94	-1.0774e-09	2427.94	0.102127	2427.94	-1.25045e-10	2427.94	0.0859894	2427.94	1.93374e-09	2427.94	0.108254	2427.94	2.02062e-10
2428.9	0.0865938	2428.9	-1.83657e-09	2428.9	0.105085	2428.9	-1.25122e-09	2428.9	0.10218	2428.9	-1.99258e-09	2428.9	0.0860479	2428.9	-1.3302e-09	2428.9	0.108309	2428.9	5.26467e-10
2429.87	0.0866524	2429.87	-3.23258e-09	2429.87	0.105141	2429.87	1.40956e-09	2429.87	0.102234	2429.87	5.57477e-11	2429.87	0.0861062	2429.87	2.42734e-10	2429.87	0.108364	2429.87	5.58197e-10
2430.83	0.0867109	2430.83	3.04288e-10	2430.83	0.105197	2430.83	-1.85825e-10	2430.83	0.102288	2430.83	1.57486e-09	2430.83	0.0861646	2430.83	2.20241e-09	2430.83	0.108419	2430.83	1.07462e-09
2431.8	0.0867695	2431.8	3.45827e-09	2431.8	0.105253	2431.8	-3.20083e-09	2431.8	0.102342	2431.8	9.52351e-10	2431.8	0.086223	2431.8	4.07653e-10	2431.8	0.108474	2431.8	1.06067e-09
2432.76	0.0868281	2432.76	1.78005e-09	2432.76	0.105309	2432.76	-6.19413e-11	2432.76	0.102396	2432.76	3.29839e-10	2432.76	0.0862814	2432.76	-5.00565e-10	2432.76	0.108529	2432.76	1.19305e-09
2433.72	0.0868866	2433.72	-9.40737e-11	2433.72	0.105366	2433.72	3.07695e-09	2433.72	0.10245	2433.72	2.39249e-10	2433.72	0.0863398	2433.72	-2.39327e-09	2433.72	0.108584	2433.72	1.6154e-09
2434.69	0.0869452	2434.69	-1.72662e-09	2434.69	0.105422	2434.69	-8.43955e-11	2434.69	0.102504	2434.69	1.02978e-10	2434.69	0.0863982	2434.69	-4.87015e-10	2434.69	0.108639	2434.69	1.50467e-09
2435.65	0.0870037	2435.65	-3.25735e-09	2435.65	0.105478	2435.65	-3.298e-09	2435.65	0.102558	2435.65	-2.68671e-10	2435.65	0.0864565	2435.65	1.36697e-09	2435.65	0.108694	2435.65	1.82907e-09
2436.62	0.0870623	2436.62	-4.83531e-10	2436.62	0.105534	2436.62	-2.32281e-11	2436.62	0.102612	2436.62	-1.11998e-09	2436.62	0.086515	2436.62	-1.71268e-09	2436.62	0.108749	2436.62	2.20187e-09
2437.58	0.0871209	2437.58	3.01152e-09	2437.58	0.10559	2437.58	3.39788e-09	2437.58	0.102666	2437.58	-1.92677e-09	2437.58	0.0865733	2437.58	3.32162e-10	2437.58	0.108804	2437.58	3.35229e-10
2438.55	0.0871794	2438.55	1.90819e-09	2438.55	0.105646	2438.55	1.38594e-10	2438.55	0.10272	2438.55	-2.61316e-10	2438.55	0.0866317	2438.55	2.33133e-09	2438.55	0.108858	2438.55	-1.9665e-09
2439.51	0.087238	2439.51	-1.33987e-09	2439.51	0.105702	2439.51	-2.03942e-09	2439.51	0.102774	2439.51	2.16989e-09	2439.51	0.0866901	2439.51	2.87254e-10	2439.51	0.108913	2439.51	-1.19073e-09
2440.47	0.0872965	2440.47	-2.58451e-09	2440.47	0.105758	2440.47	6.5929e-10	2440.47	0.102828	2440.47	1.57177e-09	2440.47	0.0867485	2440.47	-3.39904e-10	2440.47	0.108968	2440.47	-7.66527e-11
2441.44	0.0873551	2441.44	-1.13043e-09	2441.44	0.105814	2441.44	9.51964e-10	2441.44	0.102882	2441.44	-1.11495e-09	2441.44	0.0868069	2441.44	-2.04833e-09	2441.44	0.109023	2441.44	5.41989e-11
2442.4	0.0874137	2442.4	1.06849e-09	2442.4	0.10587	2442.4	-1.30116e-09	2442.4	0.102936	2442.4	-2.13389e-09	2442.4	0.0868653	2442.4	-1.94342e-10	2442.4	0.109078	2442.4	3.87135e-11
2443.37	0.0874722	2443.37	2.52257e-09	2443.37	0.105926	2443.37	-1.05417e-09	2443.37	0.10299	2443.37	-7.00711e-11	2443.37	0.0869236	2443.37	1.61397e-09	2443.37	0.109133	2443.37	-7.4717e-11
2444.33	0.0875308	2444.33	1.42427e-09	2444.33	0.105982	2444.33	1.45253e-09	2444.33	0.103043	2444.33	1.17186e-09	2444.33	0.086982	2444.33	-1.5075e-09	2444.33	0.109188	2444.33	5.22632e-11
2445.3	0.0875893	2445.3	-1.77153e-09	2445.3	0.106038	2445.3	1.36891e-09	2445.3	0.103097	2445.3	8.00207e-10	2445.3	0.0870404	2445.3	3.01965e-10	2445.3	0.109243	2445.3	-1.1343e-10
2446.26	0.0876479	2446.26	-3.20935e-09	2446.26	0.106094	2446.26	-1.16527e-09	2446.26	0.103151	2446.26	7.17361e-10	2446.26	0.0870988	2446.26	2.11143e-09	2446.26	0.109298	2446.26	1.07624e-10
2447.22	0.0877064	2447.22	2.85705e-10	2447.22	0.10615	2447.22	-8.19177e-10	2447.22	0.103205	2447.22	3.45711e-10	2447.22	0.0871572	2447.22	2.63251e-10	2447.22	0.109353	2447.22	1.40985e-09
2448.19	0.087765	2448.19	3.39401e-09	2448.19	0.106207	2448.19	1.97748e-09	2448.19	0.103259	2448.19	-4.61078e-10	2448.19	0.0872155	2448.19	-1.65306e-10	2448.19	0.109408	2448.19	1.89295e-09
2449.15	0.0878236	2449.15	1.81102e-09	2449.15	0.106263	2449.15	-2.00535e-10	2449.15	0.103313	2449.15	-1.03133e-09	2449.15	0.087274	2449.15	-2.15595e-09	2449.15	0.109463	2449.15	-4.58338e-10
2450.12	0.0878821	2450.12	3.2132e-11	2450.12	0.106319	2450.12	-3.55777e-09	2450.12	0.103367	2450.12	-1.02784e-09	2450.12	0.0873324	2450.12	-3.92168e-10	2450.12	0.109518	2450.12	-2.18251e-09
2451.08	0.0879407	2451.08	-1.84199e-09	2451.08	0.106375	2451.08	-1.90083e-10	2451.08	0.103421	2451.08	-9.27575e-10	2451.08	0.0873907	2451.08	1.75837e-09	2451.08	0.109572	2451.08	-1.66609e-09
2452.05	0.0879992	2452.05	-3.37388e-09	2452.05	0.106431	2452.05	3.2678e-09	2452.05	0.103475	2452.05	5.01339e-10	2452.05	0.0874491	2452.05	-1.40762e-09	2452.05	0.109627	2452.05	-1.68004e-09
2453.01	0.0880578	2453.01	-2.12928e-11	2453.01	0.106487	2453.01	2.82996e-10	2453.01	0.103529	2453.01	2.3259e-09	2453.01	0.0875075	2453.01	1.65307e-10	2453.01	0.109682	2453.01	-1.54766e-09
2453.97	0.0881164	2453.97	3.33129e-09	2453.97	0.106543	2453.97	-2.88996e-09	2453.97	0.103583	2453.97	1.92793e-10	2453.97	0.0875659	2453.97	2.02704e-09	2453.97	0.109737	2453.97	-1.12531e-09
2454.94	0.0881749	2454.94	1.65423e-09	2454.94	0.106599	2454.94	2.40024e-10	2454.94	0.103637	2454.94	-2.13234e-09	2454.94	0.0876243	2454.94	1.78856e-10	2454.94	0.109792	2454.94	-1.1381e-09
2455.9	0.0882335	2455.9	-2.67123e-10	2455.9	0.106655	2455.9	3.46795e-09	2455.9	0.103691	2455.9	-2.55509e-10	2455.9	0.0876826	2455.9	-4.48302e-10	2455.9	0.109847	2455.9	-8.58212e-10
2456.87	0.088292	2456.87	-2.0433e-09	2456.87	0.106711	2456.87	3.48422e-10	2456.87	0.103745	2456.87	1.27522e-09	2456.87	0.0877411	2456.87	-2.15673e-09	2456.87	0.109902	2456.87	-8.199e-10
2457.83	0.0883506	2457.83	-3.57519e-09	2457.83	0.106767	2457.83	-1.30193e-09	2457.83	0.103799	2457.83	1.13895e-09	2457.83	0.0877995	2457.83	-3.02739e-10	2457.83	0.109957	2457.83	-6.87515e-10
2458.8	0.0884092	2458.8	-4.17332e-10	2458.8	0.106823	2458.8	1.25819e-09	2458.8	0.103853	2458.8	1.04836e-09	2458.8	0.0878578	2458.8	1.50557e-09	2458.8	0.110012	2458.8	-1.71092e-10
2459.76	0.0884677	2459.76	2.93255e-09	2459.76	0.10688	2459.76	9.38028e-10	2459.76	0.103906	2459.76	4.25848e-10	2459.76	0.0879162	2459.76	-1.71385e-09	2459.76	0.110067	2459.76	6.9757e-12
2460.72	0.0885263	2460.72	1.69062e-09	2460.72	0.106936	2460.72	-1.64184e-09	2460.72	0.10396	2460.72	-1.96664e-10	2460.72	0.0879745	2460.72	2.8648e-10	2460.72	0.110121	2460.72	-6.97567e-12
2461.69	0.0885848	2461.69	-1.44905e-09	2461.69	0.106992	2461.69	-1.34916e-09	2461.69	0.104014	2461.69	-1.89309e-10	2461.69	0.088033	2461.69	2.2868e-09	2461.69	0.110176	2461.69	1.71091e-10
2462.65	0.0886434	2462.65	-3.02159e-09	2462.65	0.107048	2462.65	1.57835e-09	2462.65	0.104068	2462.65	-3.70101e-10	2462.65	0.0880914	2462.65	3.40678e-10	2462.65	0.110231	2462.65	5.41178e-10
2463.62	0.0887019	2463.62	9.44607e-11	2463.62	0.107104	2463.62	-1.34335e-10	2463.62	0.104122	2463.62	-9.78289e-10	2463.62	0.0881497	2463.62	-1.85824e-10	2463.62	0.110286	2463.62	7.19245e-10
2464.58	0.0887605	2464.58	3.35026e-09	2464.58	0.10716	2464.58	-3.26277e-09	2464.58	0.104176	2464.58	-1.77734e-09	2464.58	0.0882081	2464.58	-2.03401e-09	2464.58	0.110341	2464.58	8.51631e-10
2465.55	0.0888191	2465.55	2.10563e-09	2465.55	0.107216	2465.55	6.96903e-12	2465.55	0.10423	2465.55	-5.35407e-10	2465.55	0.0882666	2465.55	-2.24538e-10	2465.55	0.110396	2465.55	1.08196e-09
2466.51	0.0888776	2466.51	3.29452e-10	2466.51	0.107272	2466.51	3.13424e-09	2466.51	0.104284	2466.51	1.90741e-09	2466.51	0.0883249	2466.51	1.58493e-09	2466.51	0.110451	2466.51	1.36185e-09
2467.47	0.0889362	2467.47	-1.78121e-09	2467.47	0.107328	2467.47	-1.31625e-10	2467.47	0.104338	2467.47	-5.41989e-11	2467.47	0.0883833	2467.47	-1.53654e-09	2467.47	0.110506	2467.47	1.44971e-09
2468.44	0.0889947	2468.44	-3.40601e-09	2468.44	0.107384	2468.44	-3.15321e-09	2468.44	0.104392	2468.44	-2.16215e-09	2468.44	0.0884416	2468.44	2.71769e-10	2468.44	0.110561	2468.44	1.48802e-09
2469.4	0.0890533	2469.4	9.29124e-11	2469.4	0.10744	2469.4	3.01968e-11	2469.4	0.104446	2469.4	1.30465e-10	2469.4	0.0885	2469.4	2.12576e-09	2469.4	0.110616	2469.4	1.95876e-09
2470.37	0.0891119	2470.37	3.59184e-09	2470.37	0.107496	2470.37	3.02159e-09	2470.37	0.1045	2470.37	1.50712e-09	2470.37	0.0885585	2470.37	-9.539e-10	2470.37	0.110671	2470.37	2.23478e-09
2471.33	0.0891704	2471.33	2.06498e-09	2471.33	0.107552	2471.33	-1.92019e-10	2471.33	0.104554	2471.33	9.36866e-10	2471.33	0.0886168	2471.33	-9.57771e-10	2471.33	0.110726	2471.33	4.6608e-10
2472.3	0.089229	2472.3	7.74277e-12	2472.3	0.107608	2472.3	-1.7483e-09	2472.3	0.104608	2472.3	5.12954e-10	2472.3	0.0886752	2472.3	2.61316e-10	2472.3	0.110781	2472.3	-2.02767e-09
2473.26	0.0892875	2473.26	-2.04949e-09	2473.26	0.107664	2473.26	1.14631e-09	2473.26	0.104662	2473.26	2.8377e-10	2473.26	0.0887336	2473.26	1.52996e-09	2473.26	0.110835	2473.26	-1.34985e-09
2474.22	0.0893461	2474.22	-3.4784e-09	2474.22	0.107721	2474.22	9.72482e-10	2474.22	0.104716	2474.22	5.84574e-11	2474.22	0.088792	2474.22	1.48156e-09	2474.22	0.11089	2474.22	9.87193e-11
2475.19	0.0894047	2475.19	-2.40022e-11	2475.19	0.107777	2475.19	-1.74327e-09	2475.19	0.10477	2475.19	-5.49731e-10	2475.19	0.0888504	2475.19	-1.78624e-09	2475.19	0.110945	2475.19	3.09708e-11
2476.15	0.0894632	2476.15	3.23838e-09	2476.15	0.107833	2476.15	-1.43627e-09	2476.15	0.104824	2476.15	-1.30426e-09	2476.15	0.0889087	2476.15	2.32281e-11	2476.15	0.111	2476.15	2.07504e-10
2477.12	0.0895218	2477.12	1.76379e-09	2477.12	0.107889	2477.12	1.36039e-09	2477.12	0.104877	2477.12	-1.72817e-09	2477.12	0.0889671	2477.12	1.8327e-09	2477.12	0.111055	2477.12	-2.239e-17
2478.08	0.0895803	2478.08	-1.4204e-09	2478.08	0.107945	2478.08	1.51447e-09	2478.08	0.104931	2478.08	-1.70342e-11	2478.08	0.0890256	2478.08	-1.28877e-09	2478.08	0.11111	2478.08	-2.07504e-10
2479.04	0.0896389	2479.04	-2.89886e-09	2479.04	0.108001	2479.04	-8.73376e-10	2479.04	0.104985	2479.04	2.22332e-09	2479.04	0.0890839	2479.04	-1.23651e-09	2479.04	0.111165	2479.04	-3.09708e-11
2480.01	0.0896974	2480.01	-1.25277e-09	2480.01	0.108057	2480.01	-9.56997e-10	2480.01	0.105039	2480.01	1.15366e-10	2480.01	0.0891423	2480.01	-9.6783e-12	2480.01	0.11122	2480.01	-9.87193e-11
2480.97	0.089756	2480.97	1.52221e-09	2480.97	0.108113	2480.97	1.64765e-09	2480.97	0.105093	2480.97	-1.79398e-09	2480.97	0.0892007	2480.97	1.12037e-09	2480.97	0.111275	2480.97	1.44779e-09
2481.94	0.0898146	2481.94	2.88222e-09	2481.94	0.108169	2481.94	-2.46992e-10	2481.94	0.105147	2481.94	4.6069e-10	2481.94	0.0892591	2481.94	1.02746e-09	2481.94	0.11133	2481.94	2.08109e-09
2482.9	0.0898731	2482.9	1.35923e-09	2482.9	0.108225	2482.9	-3.32084e-09	2482.9	0.105201	2482.9	1.60855e-09	2482.9	0.0893175	2482.9	-2.19196e-09	2482.9	0.111385	2482.9	-6.49195e-10
2483.86	0.0899317	2483.86	-1.92174e-09	2483.86	0.108281	2483.86	9.91067e-11	2483.86	0.105255	2483.86	9.03572e-10	2483.86	0.0893759	2483.86	-1.92793e-10	2483.86	0.111439	2483.86	-2.21929e-09
2484.83	0.0899902	2484.83	-3.4002e-09	2484.83	0.108338	2484.83	3.28135e-09	2484.83	0.105309	2484.83	7.27813e-10	2484.83	0.0894342	2484.83	1.85205e-09	2484.83	0.111494	2484.83	-1.84262e-09
2485.79	0.0900487	2485.79	9.87194e-11	2485.79	0.108394	2485.79	7.04588e-11	2485.79	0.105363	2485.79	3.56164e-10	2485.79	0.0894927	2485.79	-1.2276e-09	2485.79	0.111549	2485.79	-1.61229e-09
2486.76	0.0901074	2486.76	3.6472e-09	2486.76	0.10845	2486.76	-1.57719e-09	2486.76	0.105417	2486.76	-2.59767e-10	2486.76	0.089551	2486.76	-1.276e-09	2486.76	0.111604	2486.76	-1.47874e-09
2487.72	0.0901659	2487.72	2.12421e-09	2487.72	0.108506	2487.72	1.17379e-09	2487.72	0.105471	2487.72	-5.41214e-10	2487.72	0.0896094	2487.72	-1.47111e-10	2487.72	0.111659	2487.72	-1.3452e-09
2488.69	0.0902245	2488.69	-1.69565e-10	2488.69	0.108562	2488.69	1.18812e-09	2488.69	0.105525	2488.69	-8.26533e-10	2488.69	0.0896678	2488.69	9.81774e-10	2488.69	0.111714	2488.69	-1.11487e-09
2489.65	0.090283	2489.65	-2.12498e-09	2489.65	0.108618	2489.65	-1.24425e-09	2489.65	0.105579	2489.65	-9.17122e-10	2489.65	0.0897262	2489.65	9.33382e-10	2489.65	0.111769	2489.65	-9.82483e-10
2490.61	0.0903416	2490.61	-3.50163e-09	2490.61	0.108674	2490.61	-1.32671e-09	2490.61	0.105633	2490.61	-1.24425e-09	2490.61	0.0897846	2490.61	-2.04833e-09	2490.61	0.111824	2490.61	-8.04415e-10
2491.58	0.0904002	2491.58	-2.39249e-10	2491.58	0.10873	2491.58	1.22954e-09	2491.58	0.105687	2491.58	-2.32286e-12	2491.58	0.089843	2491.58	-1.94342e-10	2491.58	0.111879	2491.58	-2.87992e-10
2492.54	0.0904587	2492.54	3.26355e-09	2492.54	0.108786	2492.54	1.38362e-09	2492.54	0.10574	2492.54	2.01697e-09	2492.54	0.0899013	2492.54	1.71191e-09	2492.54	0.111934	2492.54	-1.55606e-10
2493.51	0.0905173	2493.51	1.93141e-09	2493.51	0.108842	2493.51	-9.58545e-10	2493.51	0.105794	2493.51	-1.69565e-10	2493.51	0.0899597	2493.51	-1.55202e-09	2493.51	0.111989	2493.51	-2.1524e-10
2494.47	0.0905758	2494.47	-1.3991e-09	2494.47	0.108898	2494.47	-8.50148e-10	2494.47	0.105848	2494.47	-2.16408e-09	2494.47	0.0900181	2494.47	2.11763e-10	2494.47	0.112044	2494.47	1.09165e-10
2495.44	0.0906344	2495.44	-2.82802e-09	2495.44	0.108954	2495.44	1.56248e-09	2495.44	0.105902	2495.44	-2.94996e-10	2495.44	0.0900765	2495.44	2.3623e-09	2495.44	0.112098	2495.44	3.32914e-10
2496.4	0.0906929	2496.4	-1.276e-09	2496.4	0.10901	2496.4	-4.75789e-10	2496.4	0.105956	2496.4	1.13392e-09	2496.4	0.0901349	2496.4	4.69594e-10	2496.4	0.112153	2496.4	7.03e-10
2497.36	0.0907515	2497.36	1.30697e-09	2497.36	0.109066	2497.36	-3.60306e-09	2497.36	0.10601	2497.36	1.04333e-09	2497.36	0.0901932	2497.36	-4.38624e-10	2497.36	0.112208	2497.36	8.35386e-10
2498.33	0.0908101	2498.33	2.85899e-09	2498.33	0.109122	2498.33	-5.2263e-11	2498.33	0.106064	2498.33	6.11673e-10	2498.33	0.0902517	2498.33	-2.33133e-09	2498.33	0.112263	2498.33	8.73698e-10
2499.29	0.0908686	2499.29	1.43008e-09	2499.29	0.109179	2499.29	3.59532e-09	2499.29	0.106118	2499.29	2.77963e-10	2499.29	0.0903101	2499.29	-4.25074e-10	2499.29	0.112318	2499.29	1.15358e-09
2500.26	0.0909272	2500.26	-1.90044e-09	2500.26	0.109235	2500.26	4.66885e-10	2500.26	0.106172	2500.26	-1.01429e-10	2500.26	0.0903684	2500.26	1.42891e-09	2500.26	0.112373	2500.26	1.14079e-09
2501.22	0.0909857	2501.22	-3.23258e-09	2501.22	0.109291	2501.22	-2.99487e-09	2501.22	0.106226	2501.22	-4.28558e-10	2501.22	0.0904268	2501.22	-1.5528e-09	2501.22	0.112428	2501.22	1.56314e-09
2502.19	0.0910442	2502.19	3.68165e-10	2502.19	0.109347	2502.19	1.324e-10	2502.19	0.10628	2502.19	-8.00207e-10	2502.19	0.0904852	2502.19	3.01191e-10	2502.19	0.112483	2502.19	1.79347e-09
2503.15	0.0911029	2503.15	3.58603e-09	2503.15	0.109403	2503.15	3.59803e-09	2503.15	0.106334	2503.15	-1.36271e-09	2503.15	0.0905436	2503.15	2.1095e-09	2503.15	0.112538	2503.15	1.735e-09
2504.11	0.0911614	2504.11	1.8265e-09	2504.11	0.109459	2504.11	5.76444e-10	2504.11	0.106388	2504.11	-2.28411e-11	2504.11	0.090602	2504.11	1.63371e-10	2504.11	0.112593	2504.11	2.01488e-09
2505.08	0.09122	2505.08	-1.28916e-10	2505.08	0.109515	2505.08	-1.60041e-09	2505.08	0.106442	2505.08	1.94303e-09	2505.08	0.0906603	2505.08	-4.63787e-10	2505.08	0.112648	2505.08	1.96635e-10
2506.04	0.0912785	2506.04	-2.03981e-09	2506.04	0.109571	2506.04	7.67688e-10	2506.04	0.106496	2506.04	-6.0393e-11	2506.04	0.0907188	2506.04	-2.27016e-09	2506.04	0.112702	2506.04	-2.06058e-09
2507.01	0.0913371	2507.01	-3.51828e-09	2507.01	0.109627	2507.01	8.76086e-10	2507.01	0.10655	2507.01	-2.02201e-09	2507.01	0.0907772	2507.01	-2.25312e-10	2507.01	0.112757	2507.01	-1.243e-09
2507.97	0.0913957	2507.97	-6.77486e-11	2507.97	0.109683	2507.97	-1.37317e-09	2507.97	0.106604	2507.97	2.18344e-10	2507.97	0.0908355	2507.97	1.77385e-09	2507.97	0.112812	2507.97	5.92316e-11
2508.94	0.0914542	2508.94	3.43118e-09	2508.94	0.109739	2508.94	-1.08165e-09	2508.94	0.106658	2508.94	1.6852e-09	2508.94	0.0908939	2508.94	-1.44556e-09	2508.94	0.112867	2508.94	9.21381e-11
2509.9	0.0915128	2509.9	1.95271e-09	2509.9	0.109795	2509.9	1.7061e-09	2509.9	0.106711	2509.9	1.25354e-09	2509.9	0.0909522	2509.9	3.63907e-10	2509.9	0.112922	2509.9	-2.13311e-10
2510.86	0.0915713	2510.86	-1.4746e-09	2510.86	0.109852	2510.86	-9.56222e-11	2510.86	0.106765	2510.86	9.72095e-10	2510.86	0.0910107	2510.86	2.17337e-09	2510.86	0.112977	2510.86	-1.84276e-10
2511.83	0.0916299	2511.83	-3.04985e-09	2511.83	0.109908	2511.83	-3.3131e-09	2511.83	0.106819	2511.83	3.56164e-10	2511.83	0.0910691	2511.83	3.25193e-10	2511.83	0.113032	2511.83	1.30852e-10
2512.79	0.0916884	2512.79	-1.4533e-09	2512.79	0.109964	2512.79	-1.33561e-10	2512.79	0.106873	2512.79	-1.54855e-11	2512.79	0.0911274	2512.79	-1.03365e-10	2512.79	0.113087	2512.79	2.05569e-10
2513.76	0.091747	2513.76	1.3662e-09	2513.76	0.11002	2513.76	3.09553e-09	2513.76	0.106927	2513.76	-3.87135e-10	2513.76	0.0911858	2513.76	-1.99607e-09	2513.76	0.113142	2513.76	9.21381e-11
2514.72	0.0918056	2514.72	2.91435e-09	2514.72	0.110076	2514.72	-6.85227e-11	2514.72	0.106981	2514.72	-1.00307e-09	2514.72	0.0912443	2514.72	-4.23138e-10	2514.72	0.113197	2514.72	1.05988e-09
2515.68	0.0918641	2515.68	1.43588e-09	2515.68	0.110132	2515.68	-3.47415e-09	2515.68	0.107035	2515.68	-1.28451e-09	2515.68	0.0913026	2515.68	1.53654e-09	2515.68	0.113252	2515.68	1.78339e-09
2516.65	0.0919227	2516.65	-1.7483e-09	2516.65	0.110188	2516.65	-2.46218e-10	2516.65	0.107089	2516.65	-1.56983e-09	2516.65	0.091361	2516.65	-1.62945e-09	2516.65	0.113307	2516.65	-1.35467e-10
2517.61	0.0919812	2517.61	-3.12495e-09	2517.61	0.110244	2517.61	3.21941e-09	2517.61	0.107143	2517.61	-5.07148e-11	2517.61	0.0914193	2517.61	1.34336e-10	2517.61	0.113362	2517.61	-1.70943e-09
2518.58	0.0920398	2518.58	9.29124e-11	2518.58	0.1103	2518.58	1.45563e-10	2518.58	0.107197	2518.58	1.95309e-09	2518.58	0.0914777	2518.58	2.18692e-09	2518.58	0.113416	2518.58	-1.76016e-09
2519.54	0.0920984	2519.54	3.31078e-09	2519.54	0.110356	2519.54	-1.79476e-09	2519.54	0.107251	2519.54	-5.30375e-11	2519.54	0.0915362	2519.54	2.40798e-10	2519.54	0.113471	2519.54	-1.95336e-09
2520.51	0.0921569	2520.51	1.93412e-09	2520.51	0.110412	2520.51	7.64204e-10	2520.51	0.107305	2520.51	-1.95851e-09	2520.51	0.0915945	2520.51	-3.8636e-10	2520.51	0.113526	2520.51	-1.86162e-09
2521.47	0.0922155	2521.47	2.32281e-11	2521.47	0.110468	2521.47	9.73257e-10	2521.47	0.107359	2521.47	7.35568e-12	2521.47	0.0916529	2521.47	-2.09479e-09	2521.47	0.113581	2521.47	-1.1466e-09
2522.43	0.092274	2522.43	-2.03401e-09	2522.43	0.110524	2522.43	-1.31393e-09	2522.43	0.107413	2522.43	1.34723e-09	2522.43	0.0917113	2522.43	-2.40798e-10	2522.43	0.113636	2522.43	-8.18323e-10
2523.4	0.0923325	2523.4	-3.56086e-09	2523.4	0.11058	2523.4	-1.25122e-09	2523.4	0.107467	2523.4	6.86777e-10	2523.4	0.0917697	2523.4	1.56751e-09	2523.4	0.113691	2523.4	-9.21315e-10
2524.36	0.0923912	2524.36	-6.19416e-11	2524.36	0.110636	2524.36	1.45137e-09	2524.36	0.107521	2524.36	3.59648e-10	2524.36	0.0918281	2524.36	-1.55396e-09	2524.36	0.113746	2524.36	-8.7797e-10
2525.33	0.0924497	2525.33	3.43698e-09	2525.33	0.110693	2525.33	1.70726e-09	2525.33	0.107574	2525.33	2.69059e-10	2525.33	0.0918864	2525.33	2.55509e-10	2525.33	0.113801	2525.33	-7.41713e-10
2526.29	0.0925083	2526.29	1.86173e-09	2526.29	0.110749	2526.29	-1.06346e-09	2526.29	0.107628	2526.29	-1.62597e-10	2526.29	0.0919448	2526.29	2.06498e-09	2526.29	0.113856	2526.29	-2.70972e-10
2527.26	0.0925668	2527.26	-1.56557e-09	2527.26	0.110805	2527.26	-1.19547e-09	2527.26	0.107682	2527.26	-6.42644e-10	2527.26	0.0920033	2527.26	2.16795e-10	2527.26	0.113911	2527.26	-9.2905e-11
2528.22	0.0926254	2528.22	-3.04404e-09	2528.22	0.110861	2528.22	1.64687e-09	2528.22	0.107736	2528.22	-1.0743e-09	2528.22	0.0920616	2528.22	-3.09708e-10	2528.22	0.113965	2528.22	8.51625e-11
2529.18	0.0926839	2529.18	-1.30116e-09	2529.18	0.110917	2529.18	-5.57472e-11	2529.18	0.10779	2529.18	-1.16489e-09	2529.18	0.09212	2529.18	-2.25583e-09	2529.18	0.11402	2529.18	4.09567e-10
2530.15	0.0927425	2530.15	1.52221e-09	2530.15	0.110973	2530.15	-3.3673e-09	2530.15	0.107844	2530.15	4.10363e-10	2530.15	0.0921784	2530.15	-2.55509e-10	2530.15	0.114075	2530.15	3.95615e-10
2531.11	0.0928011	2531.11	2.88222e-09	2531.11	0.111029	2531.11	-1.8505e-10	2531.11	0.107898	2531.11	2.33171e-09	2531.11	0.0922368	2531.11	1.74482e-09	2531.11	0.11413	2531.11	7.2002e-10
2532.08	0.0928596	2532.08	1.50557e-09	2532.08	0.111085	2532.08	3.33555e-09	2532.08	0.107952	2532.08	1.986e-10	2532.08	0.0922952	2532.08	-1.4746e-09	2532.08	0.114185	2532.08	8.98087e-10
2533.04	0.0929182	2533.04	-1.62519e-09	2533.04	0.111141	2533.04	3.16676e-10	2533.04	0.108006	2533.04	-2.07698e-09	2533.04	0.0923535	2533.04	4.31655e-10	2533.04	0.11424	2533.04	1.07615e-09
2534.01	0.0929767	2534.01	-3.38472e-09	2534.01	0.111197	2534.01	-2.84466e-09	2534.01	0.10806	2534.01	-1.96277e-10	2534.01	0.0924119	2534.01	2.24112e-09	2534.01	0.114295	2534.01	1.5469e-09
2534.97	0.0930352	2534.97	-1.66855e-10	2534.97	0.111253	2534.97	2.94223e-10	2534.97	0.108114	2534.97	1.09791e-09	2534.97	0.0924704	2534.97	2.96158e-10	2534.97	0.11435	2534.97	1.68315e-09
2535.93	0.0930939	2535.93	3.43389e-09	2535.93	0.11131	2535.93	3.43311e-09	2535.93	0.108168	2535.93	9.17122e-10	2535.93	0.0925287	2535.93	-2.78737e-10	2535.93	0.114405	2535.93	1.7265e-09
2536.9	0.0931524	2536.9	2.10176e-09	2536.9	0.111366	2536.9	2.71769e-10	2536.9	0.108222	2536.9	8.26533e-10	2536.9	0.0925871	2536.9	-2.12692e-09	2536.9	0.11446	2536.9	1.6235e-09
2537.86	0.093211	2537.86	4.45205e-11	2537.86	0.111422	2537.86	-1.66855e-09	2537.86	0.108276	2537.86	5.41214e-10	2537.86	0.0926455	2537.86	-3.1745e-10	2537.86	0.114515	2537.86	1.95178e-09
2538.83	0.0932695	2538.83	-1.96316e-09	2538.83	0.111478	2538.83	1.17379e-09	2538.83	0.10833	2538.83	2.59767e-10	2538.83	0.0927038	2538.83	1.49202e-09	2538.83	0.11457	2538.83	7.64561e-10
2539.79	0.093328	2539.79	-3.48615e-09	2539.79	0.111534	2539.79	1.57215e-09	2539.79	0.108383	2539.79	-3.56164e-10	2539.79	0.0927623	2539.79	-1.87373e-09	2539.79	0.114625	2539.79	-1.72532e-09
2540.76	0.0933867	2540.76	-2.23764e-10	2540.76	0.11159	2540.76	-1.24425e-09	2540.76	0.108437	2540.76	-7.27813e-10	2540.76	0.0928206	2540.76	1.71114e-10	2540.76	0.114679	2540.76	-1.42534e-09
2541.72	0.0934452	2541.72	3.23064e-09	2541.72	0.111646	2541.72	-1.56441e-09	2541.72	0.108491	2541.72	-1.09946e-09	2541.72	0.092879	2541.72	2.40798e-09	2541.72	0.114734	2541.72	-4.04169e-10
2542.68	0.0935038	2542.68	1.80173e-09	2542.68	0.111702	2542.68	1.23225e-09	2542.68	0.108545	2542.68	-1.71539e-09	2542.68	0.0929374	2542.68	4.09588e-10	2542.68	0.114789	2542.68	-2.77188e-10
2543.65	0.0935623	2543.65	-2.55509e-10	2543.65	0.111758	2543.65	-3.77456e-10	2543.65	0.108599	2543.65	-9.4461e-11	2543.65	0.0929958	2543.65	-2.63252e-10	2543.65	0.114844	2543.65	1.84276e-10
2544.61	0.0936209	2544.61	-2.16641e-09	2544.61	0.111814	2544.61	-3.31e-09	2544.61	0.108653	2544.61	2.05569e-09	2544.61	0.0930542	2544.61	-2.11143e-09	2544.61	0.114899	2544.61	2.13311e-10
2545.58	0.0936794	2545.58	-3.641e-09	2545.58	0.11187	2545.58	1.20018e-11	2545.58	0.108707	2545.58	-1.46337e-10	2545.58	0.0931126	2545.58	-3.01965e-10	2545.58	0.114954	2545.58	-9.21381e-11
2546.54	0.093738	2546.54	-3.78618e-10	2546.54	0.111926	2546.54	3.09747e-09	2546.54	0.108761	2546.54	-2.25429e-09	2546.54	0.0931709	2546.54	1.5075e-09	2546.54	0.115009	2546.54	-2.05569e-10
2547.51	0.0937966	2547.51	3.22212e-09	2547.51	0.111982	2547.51	-1.54849e-11	2547.51	0.108815	2547.51	1.324e-10	2547.51	0.0932294	2547.51	-1.61397e-09	2547.51	0.115064	2547.51	-1.30852e-10
2548.47	0.0938551	2548.47	1.84547e-09	2548.47	0.112038	2548.47	-3.17683e-09	2548.47	0.108869	2548.47	1.8958e-09	2548.47	0.0932877	2548.47	1.94342e-10	2548.47	0.115119	2548.47	1.45747e-09
2549.43	0.0939137	2549.43	-1.72159e-09	2549.43	0.112094	2549.43	7.74331e-12	2549.43	0.108923	2549.43	1.23535e-09	2549.43	0.0933461	2549.43	2.04833e-09	2549.43	0.115174	2549.43	2.08303e-09
2550.4	0.0939722	2550.4	-3.24458e-09	2550.4	0.112151	2550.4	3.33865e-09	2550.4	0.108977	2550.4	4.36301e-10	2550.4	0.0934045	2550.4	-1.03133e-09	2550.4	0.115229	2550.4	-5.58218e-10
2551.36	0.0940307	2551.36	3.03901e-10	2551.36	0.112207	2551.36	-1.47105e-11	2551.36	0.109031	2551.36	-7.39428e-11	2551.36	0.0934629	2551.36	-1.0352e-09	2551.36	0.115283	2551.36	-1.98972e-09
2552.33	0.0940894	2552.33	3.80282e-09	2552.33	0.112263	2552.33	-2.00071e-09	2552.33	0.109085	2552.33	-2.99255e-10	2552.33	0.0935213	2552.33	2.32281e-10	2552.33	0.115338	2552.33	-1.81165e-09
2553.29	0.0941479	2553.29	2.32436e-09	2553.29	0.112319	2553.29	7.43686e-10	2553.29	0.109139	2553.29	-5.28439e-10	2553.29	0.0935797	2553.29	1.5977e-09	2553.29	0.115393	2553.29	-1.63358e-09
2554.25	0.0942065	2554.25	2.18731e-10	2554.25	0.112375	2554.25	9.38415e-10	2554.25	0.109193	2554.25	-9.52351e-10	2554.25	0.093638	2554.25	1.54931e-09	2554.25	0.115448	2554.25	-1.21123e-09
2555.22	0.094265	2555.22	-1.8385e-09	2555.22	0.112431	2555.22	-1.21793e-09	2555.22	0.109246	2555.22	-1.5226e-09	2555.22	0.0936965	2555.22	-1.76688e-09	2555.22	0.115503	2555.22	-1.17176e-09
2556.18	0.0943236	2556.18	-3.31697e-09	2556.18	0.112487	2556.18	-9.70933e-10	2556.18	0.1093	2556.18	-2.92287e-10	2556.18	0.0937548	2556.18	1.39368e-10	2556.18	0.115558	2556.18	-1.12842e-09
2557.15	0.0943821	2557.15	8.51697e-11	2557.15	0.112543	2557.15	1.43898e-09	2557.15	0.109354	2557.15	1.94806e-09	2557.15	0.0938132	2557.15	2.04562e-09	2557.15	0.115613	2557.15	-1.13463e-09
2558.11	0.0944407	2558.11	3.48731e-09	2558.11	0.112599	2558.11	1.30697e-09	2558.11	0.109408	2558.11	1.44788e-09	2558.11	0.0938716	2558.11	-1.17263e-09	2558.11	0.115668	2558.11	-7.57959e-10
2559.08	0.0944993	2559.08	2.00884e-09	2559.08	0.112655	2559.08	-1.08088e-09	2559.08	0.109462	2559.08	-1.09249e-09	2559.08	0.0939299	2559.08	-1.26554e-09	2559.08	0.115723	2559.08	-3.35609e-10
2560.04	0.0945578	2560.04	0	2560.04	0.112711	2560.04	-7.80463e-10	2560.04	0.109516	2560.04	-2.05917e-09	2560.04	0.0939884	2560.04	-3.87135e-11	2560.04	0.115778	2560.04	-3.48399e-10
2561	0.0946164	2561	-2.00884e-09	2561	0.112767	2561	1.82418e-09	2561	0.10957	2561	-8.55565e-11	2561	0.0940468	2561	1.18812e-09	2561	0.115833	2561	-6.85156e-11
2561.97	0.0946749	2561.97	-3.48731e-09	2561.97	0.112823	2561.97	-1.61822e-10	2561.97	0.109624	2561.97	1.16411e-09	2561.97	0.0941051	2561.97	1.0952e-09	2561.97	0.115888	2561.97	-3.02038e-11
2562.93	0.0947335	2562.93	-8.51697e-11	2562.93	0.112879	2562.93	-3.47337e-09	2562.93	0.109678	2562.93	6.5387e-10	2562.93	0.0941635	2562.93	-2.22099e-09	2562.93	0.115942	2562.93	1.02182e-10
2563.9	0.0947921	2563.9	3.31697e-09	2563.9	0.112936	2563.9	-2.52025e-10	2563.9	0.109732	2563.9	4.28558e-10	2563.9	0.094222	2563.9	-1.23883e-10	2563.9	0.115997	2563.9	4.72268e-10
2564.86	0.0948506	2564.86	1.8385e-09	2564.86	0.112992	2564.86	3.25425e-09	2564.86	0.109786	2564.86	1.99374e-10	2564.86	0.0942803	2564.86	1.97323e-09	2564.86	0.116052	2564.86	5.98072e-10
2565.82	0.0949091	2565.82	-1.49202e-09	2565.82	0.113048	2565.82	2.68285e-10	2565.82	0.10984	2565.82	-7.82012e-11	2565.82	0.0943387	2565.82	-1.34297e-09	2565.82	0.116107	2565.82	9.66997e-10
2566.79	0.0949677	2566.79	-3.01888e-09	2566.79	0.113104	2566.79	-2.86015e-09	2566.79	0.109894	2566.79	-4.49851e-10	2566.79	0.094397	2566.79	-1.43588e-09	2566.79	0.116162	2566.79	1.1439e-09
2567.75	0.0950262	2567.75	-1.42233e-09	2567.75	0.11316	2567.75	4.09588e-10	2567.75	0.109948	2567.75	-9.15573e-10	2567.75	0.0944554	2567.75	-2.09053e-10	2567.75	0.116217	2567.75	1.22403e-09
2568.72	0.0950849	2568.72	1.39717e-09	2568.72	0.113216	2568.72	3.53686e-09	2568.72	0.110002	2568.72	-1.18541e-09	2568.72	0.0945139	2568.72	9.19832e-10	2568.72	0.116272	2568.72	1.59411e-09
2569.68	0.0951434	2569.68	2.94532e-09	2569.68	0.113272	2569.68	2.70994e-10	2569.68	0.110056	2569.68	3.04675e-10	2569.68	0.0945722	2569.68	8.7144e-10	2569.68	0.116327	2569.68	1.77218e-09
2570.65	0.0952019	2570.65	1.46685e-09	2570.65	0.113328	2570.65	-1.47731e-09	2570.65	0.110109	2570.65	2.23377e-09	2570.65	0.0946306	2570.65	-2.11027e-09	2570.65	0.116382	2570.65	1.90456e-09
2571.61	0.0952605	2571.61	-1.86367e-09	2571.61	0.113384	2571.61	1.12734e-09	2571.61	0.110163	2571.61	5.49731e-11	2571.61	0.094689	2571.61	-2.56283e-10	2571.61	0.116437	2571.61	2.1349e-09
2572.57	0.095319	2572.57	-3.29258e-09	2572.57	0.11344	2572.57	1.04372e-09	2572.57	0.110217	2572.57	-2.07814e-09	2572.57	0.0947474	2572.57	1.55202e-09	2572.57	0.116491	2572.57	2.68254e-10
2573.54	0.0953776	2573.54	1.61823e-10	2573.54	0.113496	2573.54	-1.49047e-09	2573.54	0.110271	2573.54	-2.53573e-10	2573.54	0.0948058	2573.54	-1.66739e-09	2573.54	0.116546	2573.54	-1.98896e-09
2574.5	0.0954362	2574.5	3.42421e-09	2574.5	0.113552	2574.5	-1.14437e-09	2574.5	0.110325	2574.5	1.27329e-09	2574.5	0.0948641	2574.5	3.32936e-10	2574.5	0.116601	2574.5	-9.76649e-10
2575.47	0.0954948	2575.47	1.94961e-09	2575.47	0.113609	2575.47	1.65229e-09	2575.47	0.110379	2575.47	1.32903e-09	2575.47	0.0949225	2575.47	2.33326e-09	2575.47	0.116656	2575.47	1.83115e-10
2576.43	0.0955533	2576.43	3.87136e-11	2576.43	0.113665	2576.43	-5.25729e-10	2576.43	0.110433	2576.43	1.09598e-09	2576.43	0.094981	2576.43	3.87135e-10	2576.43	0.116711	2576.43	1.23109e-10
2577.4	0.0956118	2577.4	-2.01852e-09	2577.4	0.113721	2577.4	-3.73662e-09	2577.4	0.110487	2577.4	5.77992e-10	2577.4	0.0950393	2577.4	-1.8776e-10	2577.4	0.116766	2577.4	-1.28916e-10
2578.36	0.0956704	2578.36	-3.44743e-09	2578.36	0.113777	2578.36	-2.40023e-11	2578.36	0.110541	2578.36	-8.24597e-11	2578.36	0.0950977	2578.36	-2.13272e-09	2578.36	0.116821	2578.36	-3.3642e-10
2579.32	0.095729	2579.32	6.96855e-12	2579.32	0.113833	2579.32	3.30187e-09	2579.32	0.110595	2579.32	-3.56164e-10	2579.32	0.0951561	2579.32	-3.23258e-10	2579.32	0.116876	2579.32	-1.15366e-10
2580.29	0.0957876	2580.29	3.26935e-09	2580.29	0.113889	2580.29	-2.00536e-10	2580.29	0.110649	2580.29	-5.81476e-10	2580.29	0.0952145	2580.29	1.58299e-09	2580.29	0.116931	2580.29	5.34246e-11
2581.25	0.0958461	2581.25	1.74637e-09	2581.25	0.113945	2581.25	-3.36459e-09	2581.25	0.110703	2581.25	-1.14514e-09	2581.25	0.0952729	2581.25	-1.53847e-09	2581.25	0.116986	2581.25	2.74479e-10
2582.22	0.0959046	2582.22	-1.5346e-09	2582.22	0.114001	2582.22	-3.87133e-11	2582.22	0.110757	2582.22	-1.66313e-09	2582.22	0.0953312	2582.22	2.70994e-10	2582.22	0.117041	2582.22	1.24222e-09
2583.18	0.0959632	2583.18	-3.01307e-09	2583.18	0.114057	2583.18	3.18922e-09	2583.18	0.110811	2583.18	-2.36926e-10	2583.18	0.0953896	2583.18	2.08046e-09	2583.18	0.117096	2583.18	1.63124e-09
2584.15	0.0960217	2584.15	-1.27019e-09	2584.15	0.114113	2584.15	6.96846e-11	2584.15	0.110865	2584.15	2.00729e-09	2584.15	0.0954481	2584.15	2.32281e-10	2584.15	0.117151	2584.15	-5.28022e-10
2585.11	0.0960804	2585.11	1.55318e-09	2585.11	0.114169	2585.11	-2.9519e-09	2585.11	0.110919	2585.11	-1.00655e-10	2585.11	0.0955064	2585.11	-3.42614e-10	2585.11	0.117206	2585.11	-2.06018e-09
2586.07	0.0961389	2586.07	2.91319e-09	2586.07	0.114225	2586.07	2.31507e-10	2586.07	0.110973	2586.07	-2.2086e-09	2586.07	0.0955648	2586.07	-2.38552e-09	2586.07	0.11726	2586.07	-1.73577e-09
2587.04	0.0961975	2587.04	1.3902e-09	2587.04	0.114281	2587.04	3.36923e-09	2587.04	0.111027	2587.04	8.40084e-11	2587.04	0.0956232	2587.04	-3.85199e-10	2587.04	0.117315	2587.04	-1.79541e-09
2588	0.096256	2588	-1.79282e-09	2588	0.114337	2588	2.56284e-10	2588	0.11108	2588	1.607e-09	2588	0.0956815	2588	1.71191e-09	2588	0.11737	2588	-1.66302e-09
2588.97	0.0963145	2588.97	-3.31581e-09	2588.97	0.114393	2588.97	-1.39136e-09	2588.97	0.111134	2588.97	1.08901e-09	2588.97	0.09574	2588.97	-1.5075e-09	2588.97	0.117425	2588.97	-1.1466e-09
2589.93	0.0963731	2589.93	-5.34246e-11	2589.93	0.11445	2589.93	1.35962e-09	2589.93	0.111188	2589.93	4.28558e-10	2589.93	0.0957983	2589.93	3.01965e-10	2589.93	0.11748	2589.93	-9.68531e-10
2590.89	0.0964317	2590.89	3.35142e-09	2590.89	0.114506	2590.89	1.276e-09	2590.89	0.111242	2590.89	1.54854e-10	2590.89	0.0958567	2590.89	2.11143e-09	2590.89	0.117535	2590.89	-7.382e-10
2591.86	0.0964903	2591.86	2.06382e-09	2591.86	0.114562	2591.86	-1.11185e-09	2591.86	0.111296	2591.86	-2.16796e-10	2591.86	0.0959151	2591.86	2.63252e-10	2591.86	0.11759	2591.86	-5.5239e-10
2592.82	0.0965488	2592.82	2.43121e-10	2592.82	0.114618	2592.82	-9.57771e-10	2592.82	0.11135	2592.82	-8.32727e-10	2592.82	0.0959735	2592.82	-2.63252e-10	2592.82	0.117645	2592.82	-6.55382e-10
2593.79	0.0966073	2593.79	-1.81682e-09	2593.79	0.114674	2593.79	1.54622e-09	2593.79	0.111404	2593.79	-1.11417e-09	2593.79	0.0960319	2593.79	-2.11143e-09	2593.79	0.1177	2593.79	-4.69572e-10
2594.75	0.0966659	2594.75	-3.48615e-09	2594.75	0.11473	2594.75	-3.48421e-10	2594.75	0.111458	2594.75	-1.39949e-09	2594.75	0.0960903	2594.75	-3.01965e-10	2594.75	0.117755	2594.75	-9.29051e-11
2595.72	0.0967245	2595.72	-2.23764e-10	2595.72	0.114786	2595.72	-3.37001e-09	2595.72	0.111512	2595.72	1.19624e-10	2595.72	0.0961486	2595.72	1.5075e-09	2595.72	0.117809	2595.72	1.37426e-10
2596.68	0.0967831	2596.68	3.23064e-09	2596.68	0.114842	2596.68	-1.86599e-10	2596.68	0.111566	2596.68	2.12343e-09	2596.68	0.0962071	2596.68	-1.71191e-09	2596.68	0.117864	2596.68	4.17309e-10
2597.64	0.0968416	2597.64	1.70378e-09	2597.64	0.114898	2597.64	2.80479e-09	2597.64	0.11162	2597.64	1.17302e-10	2597.64	0.0962654	2597.64	3.85199e-10	2597.64	0.117919	2597.64	5.05174e-10
2598.61	0.0969002	2598.61	-1.58222e-09	2598.61	0.114954	2598.61	-5.06759e-10	2598.61	0.111674	2598.61	-1.78817e-09	2598.61	0.0963238	2598.61	2.38552e-09	2598.61	0.117974	2598.61	5.43486e-10
2599.57	0.0969587	2599.57	-2.67781e-09	2599.57	0.11501	2599.57	-3.4877e-09	2599.57	0.111728	2599.57	1.77695e-10	2599.57	0.0963822	2599.57	3.42614e-10	2599.57	0.118029	2599.57	8.67891e-10
2600.54	0.0970172	2600.54	-1.12966e-09	2600.54	0.115067	2600.54	1.15366e-10	2600.54	0.111782	2600.54	1.51757e-09	2600.54	0.0964405	2600.54	-2.32281e-10	2600.54	0.118084	2600.54	1.09164e-09
2601.5	0.0970759	2601.5	1.30697e-09	2601.5	0.115123	2601.5	3.52641e-09	2601.5	0.111836	2601.5	8.57116e-10	2601.5	0.096499	2601.5	-2.08046e-09	2601.5	0.118139	2601.5	1.46173e-09
2602.47	0.0971344	2602.47	2.85899e-09	2602.47	0.115179	2602.47	3.53454e-10	2602.47	0.11189	2602.47	5.29987e-10	2602.47	0.0965574	2602.47	-2.70994e-10	2602.47	0.118194	2602.47	1.59411e-09
2603.43	0.097193	2603.43	1.33213e-09	2603.43	0.115235	2603.43	-1.63913e-09	2603.43	0.111944	2603.43	4.39398e-10	2603.43	0.0966157	2603.43	1.53847e-09	2603.43	0.118249	2603.43	1.53448e-09
2604.39	0.0972515	2604.39	-1.95387e-09	2604.39	0.115291	2604.39	8.64859e-10	2604.39	0.111997	2604.39	1.5408e-10	2604.39	0.0966741	2604.39	-1.48505e-09	2604.39	0.118304	2604.39	1.85888e-09
2605.36	0.09731	2605.36	-3.1958e-09	2605.36	0.115347	2605.36	1.01894e-09	2605.36	0.112051	2605.36	-1.27367e-10	2605.36	0.0967325	2605.36	3.76682e-10	2605.36	0.118359	2605.36	2.08263e-09
2606.32	0.0973686	2606.32	1.04526e-10	2606.32	0.115403	2606.32	-1.36891e-09	2606.32	0.112105	2606.32	-7.43299e-10	2606.32	0.0967909	2606.32	1.94961e-09	2606.32	0.118414	2606.32	5.50476e-10
2607.29	0.0974272	2607.29	3.40369e-09	2607.29	0.115459	2607.29	-1.45253e-09	2607.29	0.112159	2607.29	-1.11495e-09	2607.29	0.0968493	2607.29	5.69086e-11	2607.29	0.118469	2607.29	-1.89875e-09
2608.25	0.0974858	2608.25	2.10834e-09	2608.25	0.115515	2608.25	1.15211e-09	2608.25	0.112213	2608.25	-1.38865e-09	2608.25	0.0969076	2608.25	-3.71649e-10	2608.25	0.118523	2608.25	-1.36727e-09
2609.22	0.0975443	2609.22	1.33562e-10	2609.22	0.115571	2609.22	1.20825e-09	2609.22	0.112267	2609.22	-1.46724e-10	2609.22	0.0969661	2609.22	-2.31778e-09	2609.22	0.118578	2609.22	-1.54854e-11
2610.18	0.0976028	2610.18	-1.84121e-09	2610.18	0.115627	2610.18	-1.18734e-09	2610.18	0.112321	2610.18	1.91709e-09	2610.18	0.0970245	2610.18	-3.1745e-10	2610.18	0.118633	2610.18	-8.3234e-11
2611.14	0.0976614	2611.14	-3.28174e-09	2611.14	0.115683	2611.14	-8.9583e-10	2611.14	0.112375	2611.14	-3.29065e-11	2611.14	0.0970828	2611.14	1.68287e-09	2611.14	0.118688	2611.14	1.90083e-10
2612.11	0.09772	2612.11	-7.82012e-11	2612.11	0.115739	2612.11	1.89193e-09	2612.11	0.112429	2612.11	-2.17763e-09	2612.11	0.0971412	2612.11	-1.53654e-09	2612.11	0.118743	2612.11	1.28916e-10
2613.07	0.0977786	2613.07	3.07966e-09	2613.07	0.115795	2613.07	9.02026e-11	2613.07	0.112483	2613.07	-4.10362e-10	2613.07	0.0971995	2613.07	2.71769e-10	2613.07	0.118798	2613.07	-1.23109e-10
2614.04	0.0978371	2614.04	1.54776e-09	2614.04	0.115851	2614.04	-3.12727e-09	2614.04	0.112537	2614.04	1.25509e-09	2614.04	0.097258	2614.04	2.12576e-09	2614.04	0.118853	2614.04	-3.67778e-11
2615	0.0978956	2615	-1.31626e-10	2615	0.115908	2615	1.00655e-10	2615	0.112591	2615	1.11224e-09	2615	0.0973164	2615	4.17331e-10	2615	0.118908	2615	-2.44282e-10
2615.97	0.0979542	2615.97	-1.95735e-09	2615.97	0.115964	2615.97	3.42653e-09	2615.97	0.112645	2615.97	6.80583e-10	2615.97	0.0973747	2615.97	-2.09827e-10	2615.97	0.118963	2615.97	1.05795e-09
2616.93	0.0980127	2616.93	-3.68784e-09	2616.93	0.11602	2616.93	2.62477e-10	2616.93	0.112699	2616.93	3.99136e-10	2616.93	0.0974331	2616.93	-2.15595e-09	2616.93	0.119018	2616.93	2.06754e-09
2617.89	0.0980714	2617.89	-2.47766e-10	2617.89	0.116076	2617.89	-1.8687e-09	2617.89	0.112753	2617.89	-2.16796e-10	2617.89	0.0974916	2617.89	-2.49702e-10	2617.89	0.119072	2617.89	-3.36003e-10
2618.86	0.0981299	2618.86	3.19231e-09	2618.86	0.116132	2618.86	6.87551e-10	2618.86	0.112807	2618.86	-5.88445e-10	2618.86	0.0975499	2618.86	1.55977e-09	2618.86	0.119127	2618.86	-2.10586e-09
2619.82	0.0981885	2619.82	1.46182e-09	2619.82	0.116188	2619.82	8.41631e-10	2619.82	0.112861	2619.82	-9.60094e-10	2619.82	0.0976083	2619.82	-1.75643e-09	2619.82	0.119182	2619.82	-1.97347e-09
2620.79	0.098247	2620.79	-1.73398e-09	2620.79	0.116244	2620.79	-1.50053e-09	2620.79	0.112914	2620.79	-1.57603e-09	2620.79	0.0976666	2620.79	3.40679e-10	2620.79	0.119237	2620.79	-1.79541e-09
2621.75	0.0983055	2621.75	-3.02817e-09	2621.75	0.1163	2621.75	-1.39214e-09	2621.75	0.112968	2621.75	4.49073e-11	2621.75	0.0977251	2621.75	2.43779e-09	2621.75	0.119292	2621.75	-1.27898e-09
2622.72	0.0983641	2622.72	2.70994e-10	2622.72	0.116356	2622.72	1.16682e-09	2622.72	0.113022	2622.72	2.19505e-09	2622.72	0.0977835	2622.72	3.94877e-10	2622.72	0.119347	2622.72	-1.1466e-09
2623.68	0.0984227	2623.68	3.57016e-09	2623.68	0.116412	2623.68	1.37588e-09	2623.68	0.113076	2623.68	-6.96858e-12	2623.68	0.0978418	2623.68	-2.76801e-10	2623.68	0.119402	2623.68	-1.20623e-09
2624.64	0.0984813	2624.64	2.12963e-09	2624.64	0.116468	2624.64	-9.11315e-10	2624.64	0.11313	2624.64	-2.11492e-09	2624.64	0.0979002	2624.64	-2.12498e-09	2624.64	0.119457	2624.64	-8.81827e-10
2625.61	0.0985398	2625.61	1.54854e-10	2625.61	0.116524	2625.61	-8.48599e-10	2625.61	0.113184	2625.61	2.71769e-10	2625.61	0.0979586	2625.61	-2.18731e-10	2625.61	0.119512	2625.61	-6.58078e-10
2626.57	0.0985984	2626.57	-1.91787e-09	2626.57	0.116581	2626.57	1.75604e-09	2626.57	0.113238	2626.57	1.93722e-09	2626.57	0.098017	2626.57	1.59074e-09	2626.57	0.119567	2626.57	-2.87991e-10
[truncated: 1,425 more rows]

## Sheet: Sheet2
Input data	Height																			Area								Calculate	Reagion Ca. cm-1
Calculate
Replicate	TC1	TC2	TC3	TC4	CEC	STC1	β-gluco	STC2	STC3	Lignin	Amide II	β-sheet	Amide I	α-helix	C=O	SysCH2	Sys CH3	Asy CH2	Asy CH3	TC	CEC	STC	Amide	C=O	CH2-CH3	Amide II	Amide I	TC1	TC2	TC3	TC4	CEC	STC1	β-gluco	STC2	STC3	Lignin	Amide II	β-sheet	Amide I	α-helix	C=O	SysCH2	Sys CH3	Asy CH2	Asy CH3	TC start	STC start	CEC end
1	0.596	0.54	0.374	0.156	0.082	0.093	0.161	0.215	0.164	-0.001	0.283	0.388	0.347	0.347	0.071	0.131	0.067	0.233	0.064	78.608	2.931	33.337	55.041	1.948	14.064	16.634	38.407	1022.1	1076.1	1106	1150.3	1241	1319.1	1370.2	1397.2	1452.1	1513.8	1541.8	1621.8	1653.7	1653.7	1733.7	2850.3	2871.5	2919.7	2957.3	940.1	1179.3	1285.3
2	0.607	0.536	0.373	0.158	0.078	0.093	0.156	0.202	0.153	-0.006	0.267	0.373	0.339	0.339	0.068	0.122	0.06	0.215	0.065	77.714	2.692	31.43	52.733	1.935	12.914	16.106	36.627	1027.9	1076.1	1106	1145.5	1241	1316.2	1371.1	1397.2	1456	1513.8	1541.8	1631.5	1652.7	1652.7	1732.7	2850.3	2870.5	2918.7	2954.4	940.1	1178.3	1286.3
3	0.603	0.534	0.368	0.151	0.078	0.105	0.153	0.203	0.153	-0.002	0.27	0.376	0.337	0.337	0.068	0.121	0.062	0.21	0.068	77.043	2.592	32.254	53.385	1.87	12.769	16.421	36.964	1026.9	1075.1	1106	1147.4	1241	1317.1	1370.2	1397.2	1456	1513.8	1541.8	1631.5	1653.7	1653.7	1733.7	2850.3	2872.5	2919.7	2952.5	939.2	1178.3	1283.4
4	0.599	0.533	0.362	0.146	0.067	0.11	0.159	0.215	0.163	0	0.292	0.401	0.383	0.364	0.062	0.12	0.061	0.217	0.058	77.488	1.806	32.742	57.053	1.709	12.608	17.508	39.545	1022.1	1075.1	1106.9	1147.4	1235.2	1318.1	1370.2	1397.2	1456	1513.8	1541.8	1631.5	1645	1652.7	1732.7	2850.3	2872.5	2919.7	2959.2	941.1	1176.4	1284.4
5	0.597	0.556	0.385	0.149	0.067	0.098	0.157	0.223	0.166	-0.004	0.294	0.393	0.382	0.365	0.063	0.122	0.06	0.215	0.055	78.533	2.312	34.063	56.482	1.786	12.665	18.662	37.82	1025	1074.2	1105	1154.2	1234.2	1318.1	1369.2	1397.2	1456	1512.9	1540.8	1631.5	1645	1652.7	1732.7	2850.3	2875.3	2918.7	2959.2	941.1	1180.2	1278.6
[truncated: 7 more columns]

## Sheet: Sheet3
Input data info		Spectrum parameters								Drop List
File path and name		ID	item	Standard	LowLine	Upline	lowCa	UpCa		CHO	Protein	Lipid
E:\Documents\MEGAsync\Research project\Manuscript\Project 1 TT8 and HB12\Molecular Structure\Supplementary materials\Spectra Source\T2\T2a-1.csv		1	TC1	1025	5	5	1020.2	1029.8		1	2	2
E:\Documents\MEGAsync\Research project\Manuscript\Project 1 TT8 and HB12\Molecular Structure\Supplementary materials\Spectra Source\T2\T2a-1-derivative.csv		2	TC2	1077	5	5	1071.3	1080.9		4	3	3
E:\Documents\MEGAsync\Research project\Manuscript\Project 1 TT8 and HB12\Molecular Structure\Supplementary materials\Spectra Source\T2\T2b-1.csv		3	TC3	1105	5	5	1099.2	1108.9		7	6	6
E:\Documents\MEGAsync\Research project\Manuscript\Project 1 TT8 and HB12\Molecular Structure\Supplementary materials\Spectra Source\T2\T2b-1-derivative.csv		4	TC4	1151	5	5	1145.5	1155.2		9	8	8
E:\Documents\MEGAsync\Research project\Manuscript\Project 1 TT8 and HB12\Molecular Structure\Supplementary materials\Spectra Source\T2\T2c-1.csv		5	CEC	1237	5	5	1231.3	1241		10		12
E:\Documents\MEGAsync\Research project\Manuscript\Project 1 TT8 and HB12\Molecular Structure\Supplementary materials\Spectra Source\T2\T2c-1-derivative.csv		6	STC1	1315	5	5	1309.4	1319.1		11		17
E:\Documents\MEGAsync\Research project\Manuscript\Project 1 TT8 and HB12\Molecular Structure\Supplementary materials\Spectra Source\T2\T2d-1.csv		7	beta gluco	1370	5	5	1364.4	1374		13
E:\Documents\MEGAsync\Research project\Manuscript\Project 1 TT8 and HB12\Molecular Structure\Supplementary materials\Spectra Source\T2\T2d-1-derivative.csv		8	STC2	1395	5	5	1389.5	1399.1		14
E:\Documents\MEGAsync\Research project\Manuscript\Project 1 TT8 and HB12\Molecular Structure\Supplementary materials\Spectra Source\T2\T2e-1.csv		9	STC3	1453	5	5	1447.3	1457		16
E:\Documents\MEGAsync\Research project\Manuscript\Project 1 TT8 and HB12\Molecular Structure\Supplementary materials\Spectra Source\T2\T2e-1-derivative.csv		10	Lignin	1516	3	3	1512.9	1518.7
		11	Amide II	1542	5	5	1537	1546.6
		12	beta sheet	1627	5	5	1621.8	1631.5
		13	Amide I	1650	5	5	1645	1654.6
		14	alpha helix	1653	5	5	1647.9	1657.5
		15	Carbonyl C=O	1736	5	5	1730.8	1740.4
		16	Symmetric CH2	2850	5	5	2844.5	2854.1
		17	Symmetric CH3	2873	5	5	2867.6	2877.3
		18	Asymmetric CH2	2918	5	5	2912.9	2922.6
		19	Asymmetric CH3	2955	5	5	2949.6	2959.2
		20	TC start	942	5	5	936.3	945.9
		21	TC end = STC/CEC start	1179	3	3	1175.4	1181.2
		22	CEC end	1284	5	5	1278.6	1288.2
		23	STC end = Amide start	1480	5	5	1474.3	1484
		24	Amide end	1709	5	5	1703.8	1713.4
		25	C=O end	1782	3	3	1779	1784.8
		26	CH2/3 start	2761	5	5	2755.8	2765.4
		27	CH2/3 end	2998	5	5	2993	3002.6
		28	Lignin end	1525	3	3	1521.6	1527.3
		29	AmideSplit	1575	3	3	1571.7	1577.5
