# Supplementary material for: Molecular Structural Changes in Alfalfa Detected by ATR-FTIR Spectroscopy in Response to Silencing of TT8 and HB12 Genes
Source: Int J Mol Sci. 2018 Mar 31;19(4):1046. doi: 10.3390/ijms19041046 (PMC5979274; doi:10.3390/ijms19041046)
Supplement: Supplementary file 1 [file ijms-19-01046-s001.zip › Supplementary materials/Spectra Results/T2.xlsm]

## Sheet: Sheet1
699.069	0.663685	699.069	-0.000239013	699.069	0.747179	699.069	0.00142642	699.069	0.757509	699.069	0.000317946	699.069	0.757786	699.069	0.000196124	699.069	0.739326	699.069	-4.78089e-05
700.034	0.662451	700.033	-0.00027306	700.034	0.741307	700.034	0.00189447	700.034	0.752527	700.034	0.000376157	700.034	0.753311	700.034	0.000288846	700.034	0.736341	700.034	-3.81445e-05
700.998	0.660582	700.998	-0.00027308	700.998	0.737746	700.998	0.00243514	700.998	0.748115	700.998	0.000373432	700.998	0.749077	700.998	0.000430254	700.998	0.733192	700.998	6.19199e-06
701.962	0.65846	701.962	-0.000266675	701.962	0.737179	701.962	0.00172625	701.962	0.744316	701.962	-1.40085e-05	701.962	0.745331	701.962	0.00045281	701.962	0.730029	701.962	3.20497e-05
702.926	0.656211	702.926	-0.000316815	702.926	0.738841	702.926	7.10055e-05	702.926	0.740553	702.926	-0.000222943	702.926	0.742131	702.926	0.000251153	702.926	0.726988	702.926	-0.000205471
703.89	0.653727	703.89	-0.000311883	703.89	0.740881	703.89	-0.00125629	703.89	0.736257	703.89	-0.000131219	703.89	0.739301	703.89	6.20851e-06	703.89	0.723997	703.89	-0.000496062
704.855	0.650864	704.855	-0.000291869	704.855	0.741165	704.855	-0.00138022	704.855	0.731325	704.855	-0.000103135	704.855	0.736499	704.855	-7.98142e-05	704.855	0.720701	704.855	-0.000402363
705.819	0.647612	705.819	-0.000289732	705.819	0.738208	705.819	-0.000740831	705.819	0.726133	705.819	-0.000232211	705.819	0.73338	705.819	-3.09482e-05	705.819	0.716637	705.819	-4.73227e-05
706.783	0.644088	706.783	-0.000261307	706.783	0.731847	706.783	-0.000406267	706.783	0.721167	706.783	-0.000259349	706.783	0.729768	706.783	-3.72855e-05	706.783	0.711596	706.783	5.10943e-05
707.747	0.640416	707.747	-0.000163172	707.747	0.723354	707.747	-0.000543829	707.747	0.716611	707.747	-5.76152e-05	707.747	0.725742	707.747	-0.000106515	707.747	0.705916	707.747	-5.74302e-05
708.712	0.636634	708.712	3.4204e-05	708.712	0.714863	708.712	-0.000550587	708.712	0.712212	708.712	0.000286385	708.712	0.721592	708.712	-2.82916e-05	708.712	0.700424	708.712	8.18317e-05
709.676	0.632709	709.676	0.000215243	709.676	0.708344	709.676	-0.000298418	709.676	0.707518	709.676	0.000538704	709.676	0.717646	709.676	0.000193226	709.676	0.695998	709.676	0.000372241
710.64	0.628639	710.64	0.000177452	710.64	0.704637	710.64	-0.00015316	710.64	0.702284	710.64	0.000457025	710.64	0.714084	710.64	0.000230266	710.64	0.693001	710.64	0.000344591
711.604	0.624525	711.604	0.000111415	711.604	0.703067	711.604	-0.000134018	711.604	0.696737	711.604	0.000352069	711.604	0.710829	711.604	0.000122052	711.604	0.691006	711.604	0.000232
712.568	0.620564	712.568	3.85477e-05	712.568	0.701908	712.568	-0.000101601	712.568	0.691518	712.568	0.000251726	712.568	0.707606	712.568	-3.66261e-05	712.568	0.689055	712.568	0.000107466
713.533	0.616978	713.533	-1.3204e-05	713.533	0.699454	713.533	6.92266e-05	713.533	0.687375	713.533	0.000218526	713.533	0.704154	713.533	-0.000167925	713.533	0.686334	713.533	3.16041e-05
714.497	0.613969	714.497	-1.69947e-05	714.497	0.695042	714.497	0.000263947	714.497	0.684835	714.497	0.000220224	714.497	0.70047	714.497	-0.000229146	714.497	0.682799	714.497	2.99304e-05
715.461	0.61169	715.461	2.03459e-06	715.461	0.68937	715.461	0.000383327	715.461	0.684042	715.461	0.000208204	715.461	0.696906	715.461	-0.00020931	715.461	0.679256	715.461	6.9461e-05
716.426	0.610201	716.425	1.33655e-05	716.426	0.683925	716.426	0.000361712	716.426	0.684757	716.426	0.000145987	716.426	0.694007	716.426	-0.000132548	716.426	0.676826	716.426	8.80291e-05
717.39	0.609357	717.39	7.34236e-07	717.39	0.679988	717.39	0.000201893	717.39	0.6864	717.39	2.92945e-05	717.39	0.692163	717.39	-4.33817e-05	717.39	0.67612	717.39	3.53563e-05
718.354	0.608687	718.354	-3.53717e-05	718.354	0.677866	718.354	-2.86687e-05	718.354	0.688071	718.354	-0.000115346	718.354	0.691232	718.354	1.49923e-05	718.354	0.676686	718.354	-9.58632e-05
719.318	0.607437	719.318	-8.80135e-05	719.318	0.676789	719.318	-0.000236038	719.318	0.688658	719.318	-0.00025085	719.318	0.690416	719.318	1.80601e-05	719.318	0.677099	719.318	-0.000268209
720.282	0.604848	720.282	-0.000152899	720.282	0.675479	720.282	-0.000349464	720.282	0.687196	720.282	-0.000353306	720.282	0.688523	720.282	-3.40772e-05	720.282	0.675724	720.282	-0.000425262
721.247	0.600608	721.247	-0.000226942	721.247	0.672972	721.247	-0.000354648	721.247	0.683372	721.247	-0.000422441	721.247	0.68458	721.247	-0.000122279	721.247	0.671716	721.247	-0.000524655
722.211	0.595107	722.211	-0.000299799	722.211	0.669116	722.211	-0.000293857	722.211	0.677812	722.211	-0.000473277	722.211	0.678428	722.211	-0.000220056	722.211	0.665559	722.211	-0.000556497
723.175	0.589258	723.175	-0.000349734	723.175	0.664403	723.175	-0.000235663	723.175	0.671794	723.175	-0.000517386	723.175	0.670883	723.175	-0.000304163	723.175	0.658701	723.175	-0.000537448
724.139	0.583965	724.139	-0.00035078	724.139	0.659402	724.139	-0.000232619	724.139	0.666495	724.139	-0.000548478	724.139	0.663327	724.139	-0.000358919	724.139	0.6526	724.139	-0.000488625
725.104	0.579636	725.104	-0.000287147	725.104	0.654337	725.104	-0.000290365	725.104	0.662289	725.104	-0.000542726	725.104	0.657045	725.104	-0.000373965	725.104	0.647902	725.104	-0.000415596
726.068	0.576058	726.068	-0.000164166	726.068	0.649098	726.068	-0.000365794	726.068	0.658589	726.068	-0.000472987	726.068	0.652669	726.068	-0.000340448	726.068	0.644229	726.068	-0.000305805
727.032	0.572646	727.032	-7.57591e-06	727.032	0.643551	727.032	-0.000395091	727.032	0.654321	727.032	-0.000327149	727.032	0.649976	727.032	-0.000251762	727.032	0.640592	727.032	-0.000144818
727.996	0.568855	727.996	0.000147425	727.996	0.637786	727.996	-0.000333025	727.996	0.648724	727.996	-0.000119893	727.996	0.648053	727.996	-0.000110378	727.996	0.636039	727.996	6.30681e-05
728.961	0.564459	728.96	0.000268797	728.961	0.632063	728.961	-0.00017832	728.961	0.641914	728.961	0.000108053	728.961	0.64573	728.961	6.41382e-05	728.961	0.630144	728.961	0.000285936
729.925	0.559571	729.925	0.000335664	729.925	0.626536	729.925	2.81788e-05	729.925	0.634823	729.925	0.000303558	729.925	0.642065	729.925	0.000233684	729.925	0.623106	729.925	0.000473339
730.889	0.554467	730.889	0.000341444	730.889	0.621046	730.889	0.000228492	730.889	0.628573	730.889	0.000423329	730.889	0.636686	730.889	0.000352233	730.889	0.615531	730.889	0.000579082
731.853	0.54944	731.853	0.000296056	731.853	0.615219	731.853	0.000380118	731.853	0.623757	731.853	0.000455486	731.853	0.629877	731.853	0.000386982	731.853	0.608158	731.853	0.00058633
732.817	0.544782	732.817	0.000227188	732.817	0.608818	732.817	0.000476156	732.817	0.620152	732.817	0.000427466	732.817	0.622417	732.817	0.000338553	732.817	0.601695	732.817	0.000519566
733.782	0.540821	733.782	0.000173493	733.782	0.602054	733.782	0.000538842	733.782	0.617007	733.782	0.000391276	733.782	0.615263	733.782	0.000244297	733.782	0.596747	733.782	0.000431294
734.746	0.537877	734.746	0.000167468	734.746	0.595588	734.746	0.000592252	734.746	0.61365	734.746	0.000392093	734.746	0.609221	734.746	0.000159057	734.746	0.593719	734.746	0.000369853
735.71	0.536084	735.71	0.000216913	735.71	0.5902	735.71	0.000638286	735.71	0.609954	735.71	0.000440585	735.71	0.604707	735.71	0.000126431	735.71	0.592643	735.71	0.000352282
736.674	0.535207	736.674	0.000297756	736.674	0.586361	736.674	0.000656089	736.674	0.606336	736.674	0.000507026	736.674	0.60168	736.674	0.000160242	736.674	0.593045	736.674	0.000361238
737.639	0.534637	737.639	0.000364579	737.639	0.584028	737.639	0.000622809	737.639	0.603372	737.639	0.000539206	737.639	0.59974	737.639	0.000244473	737.639	0.594023	737.639	0.000363052
738.603	0.533653	738.603	0.000373938	738.603	0.582763	738.603	0.000536105	738.603	0.60136	738.603	0.000492556	738.603	0.598319	738.603	0.000345859	738.603	0.594582	738.603	0.000330125
739.567	0.531798	739.567	0.000308054	739.567	0.582053	739.567	0.000419516	739.567	0.600163	739.567	0.000356767	739.567	0.596906	739.567	0.000429206	739.567	0.594076	739.567	0.000253794
740.531	0.52913	740.531	0.000185446	740.531	0.581593	740.531	0.000306871	740.531	0.5994	740.531	0.000165215	740.531	0.595203	740.531	0.00046917	740.531	0.592482	740.531	0.00014339
741.495	0.526166	741.495	5.17701e-05	741.495	0.581343	741.495	0.00021854	741.495	0.598756	741.495	-1.89094e-05	741.495	0.593195	741.495	0.000456411	741.495	0.590299	741.495	1.67381e-05
742.46	0.523565	742.46	-4.36463e-05	742.46	0.581386	742.46	0.00014822	742.46	0.598157	742.46	-0.000134104	742.46	0.591088	742.46	0.000398039	742.46	0.588165	742.46	-0.000108337
743.424	0.521777	743.424	-7.14724e-05	743.424	0.581736	743.424	7.01034e-05	743.424	0.597676	743.424	-0.000153534	743.424	0.589169	743.424	0.000312757	743.424	0.586416	743.424	-0.000215688
744.388	0.520876	744.388	-3.34471e-05	744.388	0.582228	744.388	-3.92382e-05	744.388	0.597318	744.388	-0.000100604	744.388	0.587627	744.388	0.000221787	744.388	0.584915	744.388	-0.000288523
745.352	0.520619	745.352	4.31138e-05	745.352	0.582535	745.352	-0.000180128	745.352	0.596911	745.352	-3.59046e-05	745.352	0.586438	745.352	0.00013879	745.352	0.583215	745.352	-0.000310351
746.317	0.520622	746.317	0.000121474	746.317	0.582273	746.317	-0.000324348	746.317	0.596179	746.317	-2.0381e-05	746.317	0.58539	746.317	6.43373e-05	746.317	0.58093	746.317	-0.00027205
747.281	0.520494	747.281	0.00017195	747.281	0.581121	747.281	-0.000427992	747.281	0.594924	747.281	-7.60399e-05	747.281	0.584233	747.281	-1.03005e-05	747.281	0.578024	747.281	-0.000180867
748.245	0.519892	748.245	0.000180351	748.245	0.578925	748.245	-0.000453994	748.245	0.593098	748.245	-0.000170436	748.245	0.582869	748.245	-9.14846e-05	748.245	0.574838	748.245	-6.27588e-05
749.209	0.518565	749.209	0.00014662	749.209	0.575778	749.209	-0.000391165	749.209	0.590734	749.209	-0.00023732	749.209	0.581442	749.209	-0.00017241	749.209	0.57187	749.209	4.63126e-05
750.174	0.516469	750.174	7.89326e-05	750.174	0.572033	750.174	-0.000259785	750.174	0.587848	750.174	-0.000220778	750.174	0.580263	750.174	-0.000232913	750.174	0.56947	750.174	0.00011606
751.138	0.513897	751.138	-1.10686e-05	751.138	0.56822	751.138	-0.000101631	751.138	0.58448	751.138	-0.000112423	751.138	0.579606	751.138	-0.00025204	751.138	0.567666	751.138	0.00013547
752.102	0.511478	752.102	-0.000109741	752.102	0.564847	752.102	3.94567e-05	752.102	0.580874	752.102	4.43915e-05	752.102	0.579514	752.102	-0.000224857	752.102	0.566198	752.102	0.00011575
753.066	0.509936	753.066	-0.00020114	753.066	0.562164	753.066	0.000135494	753.066	0.577577	753.066	0.000184995	753.066	0.579732	753.066	-0.000170264	753.066	0.564708	753.066	8.14541e-05
754.031	0.509689	754.03	-0.000268538	754.031	0.560022	754.031	0.000181012	754.031	0.575249	754.031	0.000264499	754.031	0.579795	754.031	-0.000122437	754.031	0.562942	754.031	5.584e-05
754.995	0.510522	754.995	-0.000298722	754.995	0.557958	754.995	0.000186011	754.995	0.574219	754.995	0.000279219	754.995	0.57919	754.995	-0.000110798	754.995	0.560852	754.995	4.87422e-05
755.959	0.511611	755.959	-0.000286798	755.959	0.555497	755.959	0.000161999	755.959	0.574125	755.959	0.000255763	755.959	0.577503	755.959	-0.000142175	755.959	0.558571	755.959	5.3463e-05
756.923	0.511924	756.923	-0.000238922	756.923	0.552513	756.923	0.000112737	756.923	0.57403	756.923	0.000221296	756.923	0.574517	756.923	-0.000197072	756.923	0.556313	756.923	5.33565e-05
757.888	0.510776	757.888	-0.000170928	757.888	0.549408	757.888	3.74684e-05	757.888	0.573041	757.888	0.000181294	757.888	0.570298	757.888	-0.000241539	757.888	0.554276	757.888	3.37378e-05
758.852	0.50817	758.852	-0.000103096	758.852	0.546937	758.852	-5.63316e-05	758.852	0.571008	758.852	0.000121321	758.852	0.565255	758.852	-0.000245523	758.852	0.552577	758.852	-7.40842e-06
759.816	0.504692	759.816	-5.2979e-05	759.816	0.545756	759.816	-0.000143095	759.816	0.568731	759.816	2.76792e-05	759.816	0.560129	759.816	-0.000196204	759.816	0.551216	759.816	-5.60944e-05
760.78	0.501067	760.78	-2.82786e-05	760.78	0.545956	760.78	-0.000184251	760.78	0.567424	760.78	-9.24311e-05	760.78	0.5558	760.78	-0.000100592	760.78	0.550057	760.78	-8.91705e-05
761.744	0.497715	761.744	-2.21365e-05	761.744	0.546901	761.744	-0.000149063	761.744	0.567791	761.744	-0.000207028	761.744	0.552925	761.744	2.10044e-05	761.744	0.548847	761.744	-8.8118e-05
762.709	0.494607	762.709	-1.38083e-05	762.709	0.547497	762.709	-3.82429e-05	762.709	0.569433	762.709	-0.000272919	762.709	0.551574	762.709	0.000144874	762.709	0.547297	762.709	-5.14074e-05
763.673	0.491496	763.673	2.30548e-05	763.673	0.546746	763.673	0.000107605	763.673	0.571061	763.673	-0.000256469	763.673	0.551111	763.673	0.000251965	763.673	0.545235	763.673	2.87859e-06
764.637	0.488263	764.637	0.000105564	764.637	0.544219	764.637	0.00022377	764.637	0.57135	764.637	-0.000150369	764.637	0.55048	764.637	0.000331535	764.637	0.54272	764.637	4.70652e-05
765.601	0.485111	765.601	0.00022668	765.601	0.540163	765.601	0.000253943	765.601	0.569775	765.601	1.95504e-05	765.601	0.548777	765.601	0.000379821	765.601	0.540042	765.601	6.06012e-05
766.566	0.482452	766.566	0.000350525	766.566	0.535248	766.566	0.0001803	766.566	0.566805	766.566	0.000199422	766.566	0.545774	766.566	0.000395102	766.566	0.537558	766.566	4.24795e-05
767.53	0.480637	767.53	0.000425041	767.53	0.530183	767.53	3.35627e-05	767.53	0.563377	767.53	0.000324757	767.53	0.54206	767.53	0.000372993	767.53	0.535463	767.53	1.10631e-05
768.494	0.479735	768.494	0.000408441	768.494	0.525506	768.494	-0.00012188	768.494	0.560168	768.494	0.000347182	768.494	0.538695	768.494	0.00030699	768.494	0.533667	768.494	-8.53255e-06
769.458	0.479537	769.458	0.000294539	769.458	0.521642	769.458	-0.000218236	769.458	0.557266	769.458	0.0002601	769.458	0.536599	769.458	0.000196496	769.458	0.531888	769.458	-6.11125e-07
770.423	0.479728	770.423	0.000119751	770.423	0.519028	770.423	-0.000213683	770.423	0.554472	770.423	0.000107491	770.423	0.536066	770.423	5.75278e-05	770.423	0.529904	770.423	3.18363e-05
771.387	0.480054	771.387	-5.50796e-05	771.387	0.518073	771.387	-0.000107845	771.387	0.551848	771.387	-3.48555e-05	771.387	0.536678	771.387	-7.43953e-05	771.387	0.527757	771.387	6.98671e-05
772.351	0.480371	772.351	-0.000177176	772.351	0.518873	772.351	6.08254e-05	772.351	0.549968	772.351	-9.96149e-05	772.351	0.537609	772.351	-0.000156977	772.351	0.525739	772.351	9.00448e-05
773.315	0.480588	773.315	-0.000227272	773.315	0.5209	773.315	0.000231849	773.315	0.549615	773.315	-6.65015e-05	773.315	0.538093	773.315	-0.000165507	773.315	0.524149	773.315	7.71011e-05
774.279	0.480603	774.279	-0.00022255	774.279	0.522989	774.279	0.000345477	774.279	0.551177	774.279	2.62298e-05	774.279	0.53776	774.279	-0.000113026	774.279	0.523035	774.279	3.11775e-05
775.244	0.480281	775.244	-0.00019824	775.244	0.523776	775.244	0.000362399	775.244	0.55425	775.244	0.000105362	775.244	0.536689	775.244	-4.92464e-05	775.244	0.522112	775.244	-3.36123e-05
776.208	0.479488	776.208	-0.000183267	776.208	0.522354	776.208	0.000273834	776.208	0.557747	776.208	0.000105548	776.208	0.535218	776.208	-3.42353e-05	776.208	0.520956	776.208	-9.7399e-05
777.172	0.478089	777.172	-0.000187134	777.172	0.518755	777.172	0.000100203	777.172	0.560418	777.172	3.62389e-06	777.172	0.533665	777.172	-0.000101637	777.172	0.519303	777.172	-0.000145217
778.136	0.475941	778.136	-0.000203454	778.136	0.513904	778.136	-0.000118187	778.136	0.561399	778.136	-0.000174754	778.136	0.532123	778.136	-0.000235759	778.136	0.517218	778.136	-0.000174486
779.101	0.472918	779.101	-0.000221404	779.101	0.509105	779.101	-0.000332305	779.101	0.560436	779.101	-0.000374351	779.101	0.530427	779.101	-0.000378723	779.101	0.515004	779.101	-0.000193989
780.065	0.469029	780.065	-0.000233295	780.065	0.505391	780.065	-0.000493209	780.065	0.557784	780.065	-0.00053823	780.065	0.528281	780.065	-0.000463411	780.065	0.51293	780.065	-0.000214158
781.029	0.464554	781.029	-0.000233706	781.029	0.503144	781.029	-0.000559289	781.029	0.553947	781.029	-0.000627262	781.029	0.525482	781.029	-0.000450537	781.029	0.511002	781.029	-0.000234738
781.993	0.46008	781.993	-0.000215568	781.993	0.502133	781.993	-0.000505588	781.993	0.549513	781.993	-0.00062618	781.993	0.522093	781.993	-0.00034672	781.993	0.508958	781.993	-0.000239576
782.958	0.456311	782.957	-0.00017146	782.958	0.501815	782.958	-0.000335932	782.958	0.54509	782.958	-0.000541483	782.958	0.518447	782.958	-0.000195154	782.958	0.50647	782.958	-0.000205228
783.922	0.453753	783.922	-0.000100844	783.922	0.501611	783.922	-9.18017e-05	783.922	0.54122	783.922	-0.000396847	783.922	0.514979	783.922	-4.8581e-05	783.922	0.50339	783.922	-0.000119748
784.886	0.452423	784.886	-1.57165e-05	784.886	0.501007	784.886	0.000152328	784.886	0.538194	784.886	-0.00022654	784.886	0.511957	784.886	5.70433e-05	784.886	0.499841	784.886	2.09117e-06
785.85	0.451817	785.85	6.26968e-05	785.85	0.49953	785.85	0.000312844	785.85	0.535837	785.85	-6.52537e-05	785.85	0.509311	785.85	0.000114121	785.85	0.496124	785.85	0.000120948
786.814	0.451144	786.814	0.000115185	786.814	0.496781	786.814	0.000333207	786.814	0.533493	786.814	6.32989e-05	786.814	0.506666	786.814	0.000137998	786.814	0.492501	786.814	0.000194157
787.779	0.449697	787.779	0.000134769	787.779	0.492601	787.779	0.000213946	787.779	0.530339	787.779	0.000152517	787.779	0.503598	787.779	0.000152049	787.779	0.489063	787.779	0.000202503
788.743	0.447146	788.743	0.000127345	788.743	0.487264	788.743	1.68916e-05	788.743	0.525919	788.743	0.000209279	788.743	0.499933	788.743	0.000173267	788.743	0.485746	788.743	0.000162908
789.707	0.443605	789.707	0.000103361	789.707	0.481517	789.707	-0.000162555	789.707	0.520559	789.707	0.000243733	789.707	0.495909	789.707	0.000205275	789.707	0.482477	789.707	0.000116792
790.671	0.439509	790.671	6.97429e-05	790.671	0.476359	790.671	-0.000241593	790.671	0.515326	790.671	0.000261281	790.671	0.492076	790.671	0.000240266	790.671	0.479337	790.671	0.000101955
791.636	0.435407	791.636	3.02979e-05	791.636	0.472639	791.636	-0.00018886	791.636	0.511484	791.636	0.000263219	791.636	0.489015	791.636	0.00026671	791.636	0.476603	791.636	0.000128529
792.6	0.431777	792.6	-6.69342e-06	792.6	0.470701	792.6	-3.45244e-05	792.6	0.509734	792.6	0.000253899	792.6	0.487047	792.6	0.000277303	792.6	0.474632	792.6	0.000175948
793.564	0.428898	793.564	-2.36396e-05	793.564	0.470267	793.564	0.000151363	793.564	0.509747	793.564	0.000245479	793.564	0.48609	793.564	0.000272006	793.564	0.47364	793.564	0.000211443
794.528	0.426784	794.528	-1.88392e-08	794.528	0.470582	794.528	0.000296224	794.528	0.510317	794.528	0.00025269	794.528	0.485739	794.528	0.000254757	794.528	0.473504	794.528	0.000214555
795.493	0.425187	795.493	7.21892e-05	795.493	0.470728	795.493	0.000355323	795.493	0.510056	795.493	0.000279418	795.493	0.485479	795.493	0.000227507	795.493	0.473734	795.493	0.000188701
796.457	0.423713	796.457	0.000176301	796.457	0.469942	796.457	0.000321411	796.457	0.508207	796.457	0.000308206	796.457	0.484923	796.457	0.000187601	796.457	0.473646	796.457	0.000153025
797.421	0.422022	797.421	0.000273708	797.421	0.467839	797.421	0.00021581	797.421	0.505028	797.421	0.000304262	797.421	0.48393	797.421	0.000131591	797.421	0.472683	797.421	0.000123479
798.385	0.420017	798.385	0.000322309	798.385	0.464526	798.385	7.33528e-05	798.385	0.50154	798.385	0.000235874	798.385	0.482615	798.385	6.24324e-05	798.385	0.470701	798.385	9.94674e-05
799.35	0.417888	799.35	0.000299287	799.35	0.460579	799.35	-6.80718e-05	799.35	0.498847	799.35	0.00010006	799.35	0.481239	799.35	-7.1753e-06	799.35	0.468041	799.35	6.65806e-05
800.314	0.415978	800.314	0.000213074	800.314	0.45687	800.314	-0.000172238	800.314	0.497516	800.314	-6.45656e-05	800.314	0.48007	800.314	-6.0073e-05	800.314	0.465339	800.314	1.21492e-05
801.278	0.414543	801.278	9.76423e-05	801.278	0.454225	801.278	-0.000209369	801.278	0.497385	801.278	-0.000190423	801.278	0.479265	801.278	-8.56742e-05	801.278	0.463177	801.278	-5.93569e-05
802.242	0.413588	802.242	-5.14757e-06	802.242	0.453036	802.242	-0.000164956	802.242	0.497842	802.242	-0.000216161	802.242	0.478805	802.242	-8.78026e-05	802.242	0.461795	802.242	-0.000123453
803.207	0.412902	803.206	-6.34915e-05	803.207	0.453011	803.207	-4.88862e-05	803.207	0.498279	803.207	-0.000125341	803.207	0.4785	803.207	-8.21046e-05	803.207	0.461031	803.207	-0.000148333
804.171	0.412241	804.171	-6.53479e-05	804.171	0.453263	804.171	0.000103559	804.171	0.498364	804.171	3.64474e-05	804.171	0.478046	804.171	-8.43946e-05	804.171	0.460508	804.171	-0.000114901
805.135	0.411499	805.135	-1.85699e-05	805.135	0.452736	805.135	0.000243252	805.135	0.498	805.135	0.000180624	805.135	0.477122	805.135	-9.91807e-05	805.135	0.459897	805.135	-3.11277e-05
806.099	0.410718	806.099	5.44011e-05	806.099	0.450757	806.099	0.000326228	806.099	0.497132	806.099	0.000223365	806.099	0.475515	806.099	-0.000117552	806.099	0.459092	806.099	6.85127e-05
807.063	0.409956	807.063	0.000123543	807.063	0.447389	807.063	0.000329142	807.063	0.495628	807.063	0.000134602	807.063	0.47324	807.063	-0.000125607	807.063	0.458156	807.063	0.000139054
808.028	0.409138	808.028	0.000159566	808.028	0.443379	808.028	0.000253668	808.028	0.493383	808.028	-4.29547e-05	808.028	0.470592	808.028	-0.00011576	808.028	0.457164	808.028	0.000148066
808.992	0.408063	808.992	0.000143356	808.992	0.439759	808.992	0.000121604	808.992	0.490526	808.992	-0.000218065	808.992	0.468074	808.992	-9.12708e-05	808.992	0.456062	808.992	9.29031e-05
809.956	0.406548	809.956	7.39998e-05	809.956	0.437354	809.956	-3.20014e-05	809.956	0.487534	809.956	-0.000303587	809.956	0.466189	809.956	-6.08757e-05	809.956	0.454694	809.956	2.21641e-06
810.92	0.404626	810.92	-2.84834e-05	810.92	0.436482	810.92	-0.000163976	810.92	0.485094	810.92	-0.000263983	810.92	0.465153	810.92	-2.95318e-05	810.92	0.452957	810.92	-7.94123e-05
811.885	0.40259	811.885	-0.000129162	811.885	0.43693	811.885	-0.000230412	811.885	0.483776	811.885	-0.000128789	811.885	0.464729	811.885	5.38988e-06	811.885	0.450955	811.885	-0.000115291
812.849	0.400873	812.849	-0.000191441	812.849	0.438141	812.849	-0.000201771	812.849	0.483697	812.849	3.24163e-05	812.849	0.464294	812.849	4.85892e-05	812.849	0.449004	812.849	-9.54946e-05
813.813	0.399816	813.813	-0.000191109	813.813	0.439433	813.813	-8.23659e-05	813.813	0.4844	813.813	0.000152606	813.813	0.463171	813.813	9.70145e-05	813.813	0.447468	813.813	-3.98643e-05
814.777	0.399506	814.777	-0.000125401	814.777	0.440178	814.777	8.03001e-05	814.777	0.485015	814.777	0.000198467	814.777	0.461031	814.777	0.000135277	814.777	0.446534	814.777	1.65962e-05
815.741	0.399756	815.741	-1.38132e-05	815.741	0.43993	815.741	0.000210791	815.741	0.484656	815.741	0.000174637	815.741	0.458121	815.741	0.000142162	815.741	0.446073	815.741	4.63316e-05
816.706	0.400207	816.706	0.00010903	816.706	0.438517	816.706	0.000244063	816.706	0.482842	816.706	0.000107462	816.706	0.455134	816.706	0.000105297	816.706	0.445707	816.706	4.56274e-05
817.67	0.400454	817.67	0.000205433	817.67	0.436081	817.67	0.000164915	817.67	0.479755	817.67	2.66374e-05	817.67	0.452808	817.67	3.42005e-05	817.67	0.445012	817.67	3.44546e-05
818.634	0.400128	818.634	0.00024785	818.634	0.433005	818.634	2.03088e-05	818.634	0.476182	818.634	-4.23248e-05	818.634	0.451512	818.634	-3.81952e-05	818.634	0.443755	818.634	4.00646e-05
819.598	0.398955	819.598	0.000228945	819.598	0.429759	819.598	-0.000107123	819.598	0.47316	819.598	-7.65318e-05	819.598	0.451088	819.598	-6.89518e-05	819.598	0.442012	819.598	7.57459e-05
820.563	0.396848	820.563	0.000163749	820.563	0.426756	820.563	-0.000148109	820.563	0.471487	820.563	-5.59673e-05	820.563	0.45103	820.563	-2.7873e-05	820.563	0.440115	820.563	0.000129355
821.527	0.394009	821.527	8.1843e-05	821.527	0.424304	821.527	-8.52424e-05	821.527	0.471349	821.527	2.74825e-05	821.527	0.450836	821.527	8.24666e-05	821.527	0.43846	821.527	0.000169689
822.491	0.39099	822.491	1.28515e-05	822.491	0.422645	822.491	4.33978e-05	822.491	0.472253	822.491	0.000157078	822.491	0.450273	822.491	0.000221637	822.491	0.437313	822.491	0.00016654
823.455	0.388586	823.455	-2.70986e-05	823.455	0.421976	823.455	0.000173371	823.455	0.473297	823.455	0.000286848	823.455	0.449395	823.455	0.000326519	823.455	0.436679	823.455	0.000111067
824.42	0.387534	824.42	-4.00383e-05	824.42	0.422339	824.42	0.000251585	824.42	0.473607	824.42	0.000354872	824.42	0.448345	824.42	0.000341037	824.42	0.436329	824.42	2.26846e-05
825.384	0.388165	825.384	-3.92163e-05	825.384	0.423456	825.384	0.000257395	825.384	0.472722	825.384	0.000311304	825.384	0.447168	825.384	0.000245489	825.384	0.435932	825.384	-6.22822e-05
826.348	0.390165	826.348	-3.6253e-05	826.348	0.424695	826.348	0.000199583	826.348	0.470743	826.348	0.000146772	826.348	0.445792	826.348	6.86343e-05	826.348	0.435256	826.348	-0.000112385
827.312	0.392656	827.312	-3.31826e-05	827.312	0.425313	827.312	0.000100486	827.312	0.468231	827.312	-9.58261e-05	827.312	0.444197	827.312	-0.000125713	827.312	0.434309	827.312	-0.0001188
828.277	0.394577	828.277	-2.57552e-05	828.277	0.424884	828.277	-1.69522e-05	828.277	0.465959	828.277	-0.000335065	828.277	0.442587	828.277	-0.000270857	828.277	0.433349	828.277	-9.79789e-05
829.241	0.395163	829.241	-1.42994e-05	829.241	0.423601	829.241	-0.000133134	829.241	0.464644	829.241	-0.000485482	829.241	0.4414	829.241	-0.000329589	829.241	0.432731	829.241	-7.85647e-05
830.205	0.394282	830.205	-1.13174e-05	830.205	0.422172	830.205	-0.000231632	830.205	0.464716	830.205	-0.000496598	830.205	0.441089	830.205	-0.000307959	830.205	0.432661	830.205	-8.20232e-05
831.169	0.392412	831.169	-3.65925e-05	831.169	0.421327	831.169	-0.00030087	831.169	0.466145	831.169	-0.000376765	831.169	0.441805	831.169	-0.000243809	831.169	0.432983	831.169	-0.00011012
832.134	0.390295	832.133	-0.0001011	832.134	0.421279	832.134	-0.000336739	832.134	0.468351	832.134	-0.000188654	832.134	0.44319	832.134	-0.00017962	832.134	0.433165	832.134	-0.000146888
833.098	0.388487	833.098	-0.000191858	833.098	0.421547	833.098	-0.00034081	833.098	0.470282	833.098	-1.76749e-05	833.098	0.444446	833.098	-0.00013839	833.098	0.432536	833.098	-0.000171748
834.062	0.38709	834.062	-0.000271456	834.062	0.421274	834.062	-0.000313544	834.062	0.470696	834.062	7.02408e-05	834.062	0.444645	834.062	-0.000117251	834.062	0.430644	834.062	-0.000173259
835.026	0.38581	835.026	-0.000296327	835.026	0.419797	835.026	-0.000249998	835.026	0.468627	835.026	5.8296e-05	835.026	0.443145	835.026	-9.96529e-05	835.026	0.42755	835.026	-0.000154345
835.99	0.384261	835.99	-0.000243208	835.99	0.41704	835.99	-0.000145752	835.99	0.463857	835.99	-1.99288e-05	835.99	0.439875	835.99	-7.37925e-05	835.99	0.423839	835.99	-0.000126622
836.955	0.382306	836.955	-0.000125616	836.955	0.41349	836.955	-1.03201e-05	836.955	0.457147	836.955	-0.000105851	836.955	0.435358	836.955	-4.23044e-05	836.955	0.420339	836.955	-9.9275e-05
837.919	0.380175	837.919	1.17329e-05	837.919	0.409838	837.919	0.00012565	837.919	0.450066	837.919	-0.0001499	837.919	0.430481	837.919	-1.70831e-05	837.919	0.417689	837.919	-7.12094e-05
838.883	0.378298	838.883	0.000118211	838.883	0.406593	838.883	0.000221319	838.883	0.444412	838.883	-0.000132587	838.883	0.426125	838.883	-5.63109e-06	838.883	0.416044	838.883	-3.20923e-05
839.847	0.376996	839.847	0.000166063	839.847	0.403953	839.847	0.000250747	839.847	0.441464	839.847	-6.25672e-05	839.847	0.422848	839.847	-1.43037e-06	839.847	0.415064	839.847	2.87862e-05
840.812	0.376244	840.812	0.000163631	840.812	0.401893	840.812	0.000222439	840.812	0.441425	840.812	4.07099e-05	840.812	0.420749	840.812	1.35096e-05	840.812	0.414178	840.812	0.000112174
841.776	0.375701	841.776	0.000145062	841.776	0.400326	841.776	0.000174773	841.776	0.443339	841.776	0.000162179	841.776	0.419553	841.776	5.60906e-05	841.776	0.41294	841.776	0.000204076
842.74	0.37496	842.74	0.000144254	842.74	0.399171	842.74	0.000148244	842.74	0.445554	842.74	0.000291836	842.74	0.41884	842.74	0.00012937	842.74	0.411236	842.74	0.000279922
843.704	0.373827	843.704	0.000171227	843.704	0.398344	843.704	0.00015636	843.704	0.44651	843.704	0.00041343	843.704	0.418275	843.704	0.000218766	843.704	0.409258	843.704	0.000315639
844.668	0.372439	844.668	0.000206909	844.668	0.397774	844.668	0.000179536	844.668	0.445474	844.668	0.000495387	844.668	0.417726	844.668	0.000298936	844.668	0.407321	844.668	0.000299484
845.633	0.371124	845.633	0.000218621	845.633	0.397472	845.633	0.000186745	845.633	0.442813	845.633	0.000497212	845.633	0.417238	845.633	0.000345476	845.633	0.405684	845.633	0.000238183
846.597	0.370152	846.597	0.000184419	846.597	0.397569	846.597	0.000165263	846.597	0.439703	846.597	0.000391784	846.597	0.416895	846.597	0.00034373	846.597	0.40448	846.597	0.00015422
847.561	0.369556	847.561	0.000109176	847.561	0.398198	847.561	0.000131737	847.561	0.437422	847.561	0.000189701	847.561	0.416688	847.561	0.000291207	847.561	0.403748	847.561	7.58213e-05
848.525	0.369171	848.525	2.22436e-05	848.525	0.399275	848.525	0.000114625	848.525	0.436664	848.525	-5.26903e-05	848.525	0.416468	848.525	0.000195741	848.525	0.403484	848.525	2.49764e-05
849.49	0.36883	849.49	-4.02511e-05	849.49	0.400366	849.49	0.00012401	849.49	0.43726	849.49	-0.000251275	849.49	0.416014	849.49	7.33004e-05	849.49	0.403631	849.49	9.54652e-06
850.454	0.368548	850.454	-5.60972e-05	850.454	0.400826	850.454	0.000136519	850.454	0.438404	850.454	-0.000331755	850.454	0.415159	850.454	-5.32198e-05	850.454	0.404044	850.454	2.27062e-05
851.418	0.368528	851.418	-2.74343e-05	851.418	0.400167	851.418	0.00011028	851.418	0.43922	851.418	-0.000267276	851.418	0.413902	851.418	-0.000156525	851.418	0.404478	851.418	4.85218e-05
852.382	0.368974	852.382	2.40395e-05	852.382	0.398403	852.382	1.88467e-05	852.382	0.439256	852.382	-9.47577e-05	852.382	0.412435	852.382	-0.000211408	852.382	0.404669	852.382	6.98768e-05
853.347	0.369854	853.347	7.13288e-05	853.347	0.396089	853.347	-0.000123092	853.347	0.438638	853.347	0.000100536	853.347	0.411087	853.347	-0.000204127	853.347	0.404468	853.347	7.4546e-05
854.311	0.370816	854.311	9.55281e-05	854.311	0.394011	854.311	-0.000262581	854.311	0.437827	854.311	0.0002259	854.311	0.410203	854.311	-0.00013961	854.311	0.403918	854.311	5.72698e-05
855.275	0.371337	855.275	9.11564e-05	855.275	0.392763	855.275	-0.000337701	855.275	0.437213	855.275	0.000226985	855.275	0.410009	855.275	-4.10602e-05	855.275	0.403209	855.275	1.90513e-05
856.239	0.371029	856.239	6.32378e-05	856.239	0.39252	856.239	-0.000312557	856.239	0.436836	856.239	0.000114209	856.239	0.410494	856.239	5.9068e-05	856.239	0.402535	856.239	-3.36758e-05
857.204	0.369877	857.203	2.12637e-05	857.204	0.393108	857.204	-0.000196047	857.204	0.436416	857.204	-4.49645e-05	857.204	0.411348	857.204	0.000131976	857.204	0.401958	857.204	-8.9408e-05
858.168	0.368263	858.168	-2.45436e-05	858.168	0.394221	858.168	-3.59458e-05	858.168	0.435614	858.168	-0.000164043	858.168	0.412018	858.168	0.000162172	858.168	0.401394	858.168	-0.000132824
859.132	0.366757	859.132	-6.37135e-05	859.132	0.395532	859.132	0.000104856	859.132	0.434341	859.132	-0.000184241	859.132	0.411895	859.132	0.000149592	859.132	0.400724	859.132	-0.000148727
860.096	0.365823	860.096	-8.55304e-05	860.096	0.396629	860.096	0.000175828	860.096	0.432868	860.096	-0.000103088	860.096	0.410598	860.096	0.000105458	860.096	0.39994	860.096	-0.000128799
861.061	0.365639	861.06	-8.12075e-05	861.061	0.396925	861.061	0.000158117	861.061	0.431701	861.061	3.1202e-05	861.061	0.408232	861.061	4.65095e-05	861.061	0.399197	861.061	-7.75034e-05
862.025	0.3661	862.025	-4.80202e-05	862.025	0.395802	862.025	6.99489e-05	862.025	0.431275	862.025	0.00015437	862.025	0.405438	862.025	-9.00402e-06	862.025	0.398718	862.025	-1.23879e-05
862.989	0.366956	862.989	7.62783e-06	862.989	0.392998	862.989	-4.2645e-05	862.989	0.431696	862.989	0.00022627	862.989	0.403167	862.989	-4.36114e-05	862.989	0.398608	862.989	4.33214e-05
863.953	0.367946	863.953	7.09591e-05	863.953	0.38898	863.953	-0.000126431	863.953	0.432654	863.953	0.000250233	863.953	0.402237	863.953	-4.33375e-05	863.953	0.398733	863.953	7.27265e-05
864.917	0.368834	864.917	0.00012383	864.917	0.384945	864.917	-0.000144786	864.917	0.433582	864.917	0.000260005	864.917	0.402923	864.917	-1.97177e-06	864.917	0.398755	864.917	7.4234e-05
865.882	0.369402	865.882	0.000151276	865.882	0.382298	865.882	-9.30676e-05	865.882	0.43396	865.882	0.000285485	865.882	0.404804	865.882	7.46019e-05	865.882	0.398323	865.882	6.0906e-05
866.846	0.369453	866.846	0.000146124	866.846	0.381893	866.846	3.3635e-06	866.846	0.433611	866.846	0.000323316	866.846	0.406979	866.846	0.000166945	866.846	0.39728	866.846	5.01651e-05
867.81	0.368912	867.81	0.000110266	867.81	0.383516	867.81	0.000107137	867.81	0.432816	867.81	0.00033473	867.81	0.408518	867.81	0.000245616	867.81	0.39578	867.81	5.11616e-05
868.774	0.367937	868.774	5.30882e-05	868.774	0.38597	868.774	0.000190375	868.774	0.432181	868.774	0.000273375	868.774	0.408894	868.774	0.000279732	868.774	0.394214	868.774	5.93196e-05
869.739	0.366928	869.739	-1.12766e-05	869.739	0.387748	869.739	0.000244581	869.739	0.432323	869.739	0.000123935	869.739	0.408164	869.739	0.000248345	869.739	0.393021	869.739	6.23276e-05
870.703	0.366369	870.703	-6.67089e-05	870.703	0.387854	870.703	0.000273343	870.703	0.433548	870.703	-7.62664e-05	870.703	0.406838	870.703	0.000150853	870.703	0.392485	870.703	5.29302e-05
871.667	0.366565	871.667	-9.78101e-05	871.667	0.386297	871.667	0.000276895	871.667	0.43571	871.667	-0.000249626	871.667	0.40559	871.667	1.17221e-05	871.667	0.392619	871.667	3.775e-05
872.631	0.367458	872.631	-9.3129e-05	872.631	0.383975	872.631	0.000244693	872.631	0.438335	872.631	-0.000318991	872.631	0.404966	872.631	-0.000124609	872.631	0.393196	872.631	3.43009e-05
873.596	0.368671	873.596	-4.92865e-05	873.596	0.382101	873.596	0.000164934	873.596	0.440921	873.596	-0.00025235	873.596	0.405238	873.596	-0.000209407	873.596	0.393882	873.596	5.76502e-05
874.56	0.369747	874.56	2.53863e-05	874.56	0.381539	874.56	4.39782e-05	874.56	0.443195	874.56	-8.40812e-05	874.56	0.406389	874.56	-0.000210739	874.56	0.394396	874.56	0.000106702
875.524	0.370424	875.524	0.000110132	875.524	0.382444	875.524	-8.23526e-05	875.524	0.445146	875.524	0.000100592	875.524	0.408163	875.524	-0.000129712	875.524	0.394626	875.524	0.000161814
876.488	0.370747	876.488	0.000176386	876.488	0.384311	876.488	-0.000159302	876.488	0.446819	876.488	0.000209598	876.488	0.410136	876.488	-1.70026e-06	876.488	0.394646	876.488	0.000196529
877.452	0.370946	877.452	0.000198585	877.452	0.386332	877.452	-0.000142434	877.452	0.44806	877.452	0.00019206	877.452	0.411815	877.452	0.000120031	877.452	0.394628	877.452	0.000195201
878.417	0.371199	878.417	0.000167407	878.417	0.387817	878.417	-2.71638e-05	878.417	0.448451	878.417	6.3802e-05	878.417	0.41277	878.417	0.000190052	878.417	0.394725	878.417	0.000163661
879.381	0.371489	879.381	9.79302e-05	879.381	0.38845	879.381	0.00014186	879.381	0.447564	879.381	-0.000103409	879.381	0.412782	879.381	0.000190975	879.381	0.394979	879.381	0.000124474
880.345	0.371665	880.345	2.57919e-05	880.345	0.388331	880.345	0.0002894	880.345	0.445389	880.345	-0.000222364	880.345	0.41195	880.345	0.000136638	880.345	0.395337	880.345	0.000100308
881.309	0.371648	881.309	-9.69781e-06	881.309	0.38783	881.309	0.000346607	881.309	0.442611	881.309	-0.00023766	881.309	0.41068	881.309	5.83056e-05	881.309	0.395735	881.309	9.80131e-05
882.274	0.371596	882.274	1.22805e-05	882.274	0.387375	882.274	0.000285638	882.274	0.440475	882.274	-0.000153116	882.274	0.409543	882.274	-1.47779e-05	882.274	0.396206	882.274	0.000104967
883.238	0.371883	883.238	8.02264e-05	883.238	0.387279	883.238	0.000133213	883.238	0.440224	883.238	-2.4234e-05	883.238	0.409063	883.238	-6.68371e-05	883.238	0.39689	883.238	0.000100177
884.202	0.372869	884.202	0.000155488	884.202	0.387657	884.202	-4.31355e-05	884.202	0.442416	884.202	7.91572e-05	884.202	0.409521	884.202	-9.36286e-05	884.202	0.397954	884.202	7.14082e-05
885.166	0.374656	885.166	0.000195111	885.166	0.388449	885.166	-0.000167718	885.166	0.446544	885.166	0.00011643	885.166	0.410863	885.166	-9.34624e-05	885.166	0.399456	885.166	2.50785e-05
886.131	0.376969	886.13	0.000178073	886.131	0.389521	886.131	-0.000191336	886.131	0.451203	886.131	9.78447e-05	886.131	0.412743	886.131	-6.25182e-05	886.131	0.40127	886.131	-1.80861e-05
887.095	0.379292	887.095	0.000116625	887.095	0.390789	887.095	-0.000111726	887.095	0.454765	887.095	7.03513e-05	887.095	0.414686	887.095	-2.35702e-07	887.095	0.403151	887.095	-3.83677e-05
888.059	0.381134	888.059	4.46671e-05	888.059	0.392276	888.059	2.83576e-05	888.059	0.45617	888.059	7.77389e-05	888.059	0.416285	888.059	8.02171e-05	888.059	0.404879	888.059	-3.22032e-05
889.023	0.382304	889.023	-8.03086e-06	889.023	0.394074	889.023	0.000162746	889.023	0.455418	889.023	0.000123776	889.023	0.41735	889.023	0.000147944	889.023	0.406377	889.023	-1.60537e-05
889.987	0.383001	889.987	-3.64387e-05	889.987	0.396195	889.987	0.000231698	889.987	0.453492	889.987	0.000165481	889.987	0.417935	889.987	0.000164675	889.987	0.407704	889.987	-1.62764e-05
890.952	0.383681	890.952	-6.01346e-05	890.952	0.398426	890.952	0.000205702	890.952	0.451779	890.952	0.000142465	890.952	0.418241	890.952	0.000106017	890.952	0.408922	890.952	-5.1822e-05
891.916	0.384788	891.916	-0.000103394	891.916	0.400312	891.916	9.32464e-05	891.916	0.451322	891.916	2.22648e-05	891.916	0.418446	891.916	-2.00202e-05	891.916	0.409959	891.916	-0.000121524
892.88	0.38649	892.88	-0.000172068	892.88	0.40133	892.88	-6.84053e-05	892.88	0.452318	892.88	-0.000170593	892.88	0.418594	892.88	-0.00017129	892.88	0.410606	892.88	-0.000203975
893.844	0.388562	893.844	-0.000245788	893.844	0.401207	893.844	-0.000231884	893.844	0.45412	893.844	-0.000363073	893.844	0.418608	893.844	-0.000290308	893.844	0.410677	893.844	-0.000269315
894.809	0.390497	894.809	-0.000291459	894.809	0.400178	894.809	-0.00035717	894.809	0.455715	894.809	-0.000474536	894.809	0.418427	894.809	-0.000333319	894.809	0.410219	894.809	-0.000294925
895.773	0.391777	895.773	-0.00028722	895.773	0.398985	895.773	-0.000420704	895.773	0.456381	895.773	-0.000462837	895.773	0.418153	895.773	-0.000291903	895.773	0.409588	895.773	-0.000274941
896.737	0.392159	896.737	-0.000238158	896.737	0.39855	896.737	-0.00041559	896.737	0.45613	896.737	-0.000346194	896.737	0.418072	896.737	-0.000193872	896.737	0.409288	896.737	-0.000219238
897.701	0.391801	897.701	-0.000172351	897.701	0.399474	897.701	-0.000347204	897.701	0.45565	897.701	-0.000188847	897.701	0.418488	897.701	-8.37339e-05	897.701	0.409652	897.701	-0.000144476
898.666	0.391147	898.665	-0.000121599	898.666	0.40166	898.666	-0.000229188	898.666	0.455798	898.666	-6.1939e-05	898.666	0.419465	898.666	3.64198e-06	898.666	0.410593	898.666	-6.43331e-05
899.63	0.390626	899.63	-0.000101455	899.63	0.404299	899.63	-8.18972e-05	899.63	0.456944	899.63	-4.85484e-06	899.63	0.420666	899.63	5.89095e-05	899.63	0.411595	899.63	1.40912e-05
900.594	0.390396	900.594	-0.000103562	900.594	0.406242	900.594	6.81491e-05	900.594	0.458628	900.594	-9.15848e-06	900.594	0.421452	900.594	9.47651e-05	900.594	0.412011	900.594	8.71348e-05
901.558	0.390276	901.558	-0.00010389	901.558	0.40656	901.558	0.000190759	901.558	0.459735	901.558	-3.16674e-05	901.558	0.421213	901.558	0.000128268	901.558	0.411444	901.558	0.000148957
902.523	0.389928	902.523	-7.94989e-05	902.523	0.404971	902.523	0.000258489	902.523	0.459126	902.523	-2.57884e-05	902.523	0.419771	902.523	0.000163655	902.523	0.409989	902.523	0.00018937
903.487	0.389149	903.487	-2.24319e-05	903.487	0.40193	903.487	0.000256169	903.487	0.456319	903.487	2.88003e-05	903.487	0.417553	903.487	0.000188447	903.487	0.408178	903.487	0.000198389
904.451	0.388045	904.451	5.58589e-05	904.451	0.398384	904.451	0.000189508	904.451	0.45183	904.451	0.00011515	904.451	0.41542	904.451	0.000184692	904.451	0.406673	904.451	0.000174486
905.415	0.386968	905.415	0.000129946	905.415	0.395382	905.415	8.72228e-05	905.415	0.446968	905.415	0.000191913	905.415	0.41422	905.415	0.000145479	905.415	0.405948	905.415	0.000130047
906.38	0.386288	906.379	0.000172488	906.38	0.393728	906.38	-7.08581e-06	906.38	0.443226	906.38	0.000221397	906.38	0.414361	906.38	8.35266e-05	906.38	0.406128	906.38	8.86483e-05
907.344	0.386166	907.344	0.000167618	907.344	0.393812	907.344	-5.21713e-05	907.344	0.441638	907.344	0.000195235	907.344	0.41566	907.344	2.54083e-05	907.344	0.40707	907.344	7.3635e-05
908.308	0.386496	908.308	0.000119885	908.308	0.395573	908.308	-2.84272e-05	908.308	0.442406	908.308	0.000140761	908.308	0.417557	908.308	-4.36398e-06	908.308	0.408539	908.308	9.38985e-05
909.272	0.387038	909.272	5.3662e-05	909.272	0.398569	909.272	5.10384e-05	909.272	0.444949	909.272	0.000102828	909.272	0.419506	909.272	1.65068e-06	909.272	0.410342	909.272	0.000136015
910.236	0.387598	910.236	1.23611e-06	910.236	0.402089	910.236	0.000144914	910.236	0.448261	910.236	0.00011215	910.236	0.421261	910.236	2.93364e-05	910.236	0.412326	910.236	0.000168655
911.201	0.38812	911.201	-1.50507e-05	911.201	0.405332	911.201	0.000202761	911.201	0.451366	911.201	0.000161342	911.201	0.422869	911.201	5.11374e-05	911.201	0.414295	911.201	0.000158324
912.165	0.388652	912.165	4.30051e-06	912.165	0.407628	912.165	0.000188853	912.165	0.453651	912.165	0.000206079	912.165	0.424431	912.165	4.1335e-05	912.165	0.415997	912.165	8.80193e-05
913.129	0.389233	913.129	3.70925e-05	913.129	0.408645	913.129	9.80472e-05	913.129	0.454967	913.129	0.000192144	913.129	0.425858	913.129	-1.02582e-05	913.129	0.417197	913.129	-3.23143e-05
914.093	0.389833	914.093	5.51457e-05	914.093	0.408484	914.093	-4.42074e-05	914.093	0.455516	914.093	9.13314e-05	914.093	0.426853	914.093	-9.31641e-05	914.093	0.417816	914.093	-0.000169706
915.058	0.390356	915.058	4.42489e-05	915.058	0.407599	915.058	-0.000195921	915.058	0.455623	915.058	-7.73963e-05	915.058	0.427109	915.058	-0.000181763	915.058	0.418006	915.058	-0.00028416
916.022	0.390702	916.022	1.34659e-05	916.022	0.406568	916.022	-0.00031702	916.022	0.455524	916.022	-0.000255462	916.022	0.42656	916.022	-0.000248212	916.022	0.418076	916.022	-0.000347021
916.986	0.390795	916.986	-1.33157e-05	916.986	0.405829	916.986	-0.000382028	916.986	0.455277	916.986	-0.000375757	916.986	0.425461	916.986	-0.000275828	916.986	0.418307	916.986	-0.000351116
917.95	0.3906	917.95	-1.65715e-05	917.95	0.40552	917.95	-0.000382942	917.95	0.454812	917.95	-0.000397429	917.95	0.424234	917.95	-0.000265636	917.95	0.418777	917.95	-0.00030839
918.914	0.390151	918.914	4.12141e-06	918.914	0.405491	918.914	-0.000325401	918.914	0.45406	918.914	-0.000324023	918.914	0.423222	918.914	-0.000232388	918.914	0.419323	918.914	-0.000239096
919.879	0.389585	919.879	3.11185e-05	919.879	0.40545	919.879	-0.00022386	919.879	0.453056	919.879	-0.000196984	919.879	0.422536	919.879	-0.000192598	919.879	0.419634	919.879	-0.000160941
920.843	0.389155	920.843	4.40609e-05	920.843	0.405156	920.843	-9.86588e-05	920.843	0.451939	920.843	-7.14518e-05	920.843	0.422099	920.843	-0.000152573	920.843	0.419429	920.843	-8.43083e-05
921.807	0.389155	921.807	3.66616e-05	921.807	0.404538	921.807	2.6541e-05	921.807	0.450874	921.807	1.05978e-05	921.807	0.421795	921.807	-0.000105111	921.807	0.418595	921.807	-1.40476e-05
922.771	0.389761	922.771	2.15009e-05	922.771	0.403699	922.771	0.000129561	922.771	0.449958	922.771	3.63448e-05	922.771	0.421574	922.771	-3.77487e-05	922.771	0.417229	922.771	4.68197e-05
923.736	0.390904	923.736	1.9728e-05	923.736	0.402829	923.736	0.000196568	923.736	0.4492	923.736	2.16949e-05	923.736	0.421425	923.736	5.33651e-05	923.736	0.415586	923.736	9.6138e-05
924.7	0.392282	924.7	4.42256e-05	924.7	0.402093	924.7	0.000227129	924.7	0.448584	924.7	-2.29854e-06	924.7	0.421274	924.7	0.000154813	924.7	0.413982	924.7	0.000134203
925.664	0.393529	925.664	8.91325e-05	925.664	0.401559	925.664	0.000233139	925.664	0.448133	925.664	-7.42959e-06	925.664	0.420954	925.664	0.000239827	925.664	0.41271	925.664	0.000164987
926.628	0.39444	926.628	0.000133073	926.628	0.401196	926.628	0.000231063	926.628	0.447917	926.628	1.86811e-05	926.628	0.420285	926.628	0.000282831	926.628	0.411984	926.628	0.000194235
927.593	0.39507	927.592	0.000152483	927.593	0.40094	927.593	0.000231976	927.593	0.447984	927.593	7.03098e-05	927.593	0.419229	927.593	0.00027472	927.593	0.411894	927.593	0.000224867
928.557	0.395632	928.557	0.000135852	928.557	0.400767	928.557	0.000235955	928.557	0.448269	928.557	0.000131346	928.557	0.417969	928.557	0.00022852	928.557	0.412403	928.557	0.000253555
929.521	0.396292	929.521	9.0551e-05	929.521	0.40074	929.521	0.000234488	929.521	0.448565	929.521	0.00018648	929.521	0.416841	929.521	0.000172136	929.521	0.413361	929.521	0.000271694
930.485	0.397034	930.485	3.86675e-05	930.485	0.401006	930.485	0.000218649	930.485	0.448601	930.485	0.000227908	930.485	0.41618	930.485	0.000133532	930.485	0.414571	930.485	0.000270247
931.449	0.397714	931.449	5.17507e-06	931.449	0.401728	931.449	0.000186752	931.449	0.448184	931.449	0.000253875	931.449	0.416194	931.449	0.00012741	931.449	0.415864	931.449	0.000244703
932.414	0.398254	932.414	4.95712e-06	932.414	0.403012	932.414	0.000146096	932.414	0.447324	932.414	0.00026271	932.414	0.416936	932.414	0.000149932	932.414	0.41717	932.414	0.000197087
933.378	0.398792	933.378	3.5169e-05	933.378	0.404851	933.378	0.000108149	933.378	0.446268	933.378	0.000249948	933.378	0.41837	933.378	0.000182535	933.378	0.418531	933.378	0.000134706
934.342	0.399642	934.342	7.72727e-05	934.342	0.407118	934.342	8.11866e-05	934.342	0.445425	934.342	0.000213045	934.342	0.420407	934.342	0.000201768	934.342	0.42005	934.342	6.7755e-05
935.307	0.40107	935.306	0.000108406	935.307	0.4096	935.307	6.57794e-05	935.307	0.445208	935.307	0.000160324	935.307	0.422883	935.307	0.000190939	935.307	0.421804	935.307	7.90487e-06
936.271	0.403075	936.271	0.00011604	936.271	0.41205	936.271	5.60519e-05	936.271	0.445889	936.271	0.000114881	936.271	0.425504	936.271	0.00014929	936.271	0.423761	936.271	-3.26326e-05
937.235	0.405337	937.235	0.000106428	937.235	0.414245	937.235	4.53869e-05	937.235	0.4475	937.235	0.000106424	937.235	0.427872	937.235	9.42687e-05	937.235	0.425766	937.235	-4.34085e-05
938.199	0.407419	938.199	0.000100359	938.199	0.416025	938.199	3.22903e-05	938.199	0.449867	938.199	0.000153684	938.199	0.429628	938.199	5.38961e-05	938.199	0.427598	938.199	-1.99452e-05
939.163	0.40905	939.163	0.000117599	939.163	0.417325	939.163	2.24429e-05	939.163	0.452701	939.163	0.000249408	939.163	0.430661	939.163	5.13459e-05	939.163	0.429076	939.163	3.24472e-05
940.128	0.410309	940.128	0.000160789	940.128	0.418207	940.128	2.58614e-05	940.128	0.455721	940.128	0.00036016	940.128	0.431215	940.128	9.04667e-05	940.128	0.430162	940.128	9.92402e-05
941.092	0.411565	941.092	0.000211759	941.092	0.418863	941.092	5.13368e-05	941.092	0.458713	941.092	0.000442778	941.092	0.431797	941.092	0.000152776	941.092	0.430986	941.092	0.000162894
942.056	0.413219	942.056	0.000243732	942.056	0.419581	942.056	0.000101641	942.056	0.461517	942.056	0.000467219	942.056	0.432906	942.056	0.000209745	942.056	0.431795	942.056	0.000211721
943.02	0.415444	943.02	0.000241376	943.02	0.420653	943.02	0.000172028	943.02	0.463998	943.02	0.00043135	943.02	0.434746	943.02	0.000242984	943.02	0.432837	943.02	0.000245618
943.985	0.41809	943.985	0.000214239	943.985	0.422271	943.985	0.000252507	943.985	0.466065	943.985	0.000359371	943.985	0.437118	943.985	0.0002578	943.985	0.434276	943.985	0.000273988
944.949	0.420828	944.949	0.000192531	944.949	0.424465	944.949	0.000332298	944.949	0.467781	944.949	0.000286526	944.949	0.439589	944.949	0.00027879	944.949	0.436175	944.949	0.000307166
945.913	0.42342	945.913	0.000207203	945.913	0.427118	945.913	0.000403657	945.913	0.469459	945.913	0.000240557	945.913	0.441826	945.913	0.000328962	945.913	0.438545	945.913	0.000347244
946.877	0.425912	946.877	0.000268259	946.877	0.430067	946.877	0.000462708	946.877	0.471661	946.877	0.000230666	946.877	0.443894	946.877	0.000407611	946.877	0.441419	946.877	0.000384685
947.841	0.428645	947.841	0.00035631	947.841	0.433227	947.841	0.000506914	947.841	0.475002	947.841	0.000248512	947.841	0.446297	947.841	0.000484744	947.841	0.444867	947.841	0.000403607
948.806	0.432041	948.806	0.00043296	948.806	0.436663	948.806	0.000531218	948.806	0.479841	948.806	0.000277881	948.806	0.449713	948.806	0.000518143	948.806	0.448934	948.806	0.000392318
949.77	0.436333	949.77	0.000462989	949.77	0.440559	949.77	0.000526183	949.77	0.486049	949.77	0.000304965	949.77	0.454565	949.77	0.000481603	949.77	0.453566	949.77	0.000351548
950.734	0.441401	950.734	0.000433006	950.734	0.445111	950.734	0.000480559	950.734	0.493022	950.734	0.000322249	950.734	0.460706	950.734	0.000383376	950.734	0.458586	950.734	0.000294393
951.698	0.446838	951.698	0.000355358	951.698	0.4504	951.698	0.000387742	951.698	0.499972	951.698	0.00032454	951.698	0.467448	951.698	0.000260709	951.698	0.463763	951.698	0.000237851
952.663	0.4522	952.663	0.000257074	952.663	0.456328	952.663	0.00025258	952.663	0.506315	952.663	0.000302121	952.663	0.473937	952.663	0.000154403	952.663	0.468931	952.663	0.00019169
953.627	0.457274	953.627	0.000163059	953.627	0.462653	953.627	9.39703e-05	953.627	0.51192	953.627	0.000239116	953.627	0.479646	953.627	8.23736e-05	953.627	0.474067	953.627	0.000152668
954.591	0.462191	954.591	8.54069e-05	954.591	0.469096	954.591	-5.92869e-05	954.591	0.517077	954.591	0.000121933	954.591	0.484644	954.591	3.1768e-05	954.591	0.479263	954.591	0.000108637
955.555	0.467332	955.555	2.42203e-05	955.555	0.475452	955.555	-0.000178115	955.555	0.522235	955.555	-4.56829e-05	955.555	0.489484	955.555	-2.54243e-05	955.555	0.484604	955.555	4.99408e-05
956.52	0.473076	956.519	-2.36613e-05	956.52	0.481643	956.52	-0.000243942	956.52	0.527709	956.52	-0.000232125	956.52	0.49478	956.52	-0.000106153	956.52	0.490048	956.52	-2.03647e-05
957.484	0.479558	957.484	-5.71435e-05	957.484	0.487694	957.484	-0.000255658	957.484	0.533524	957.484	-0.000383349	957.484	0.500758	957.484	-0.000199662	957.484	0.495413	957.484	-8.56197e-05
958.448	0.48656	958.448	-7.10179e-05	958.448	0.493637	958.448	-0.000229574	958.448	0.539474	958.448	-0.000446337	958.448	0.507094	958.448	-0.00027269	958.448	0.500484	958.448	-0.000125527
959.412	0.493603	959.412	-6.31928e-05	959.412	0.499407	959.412	-0.000192172	959.412	0.545301	959.412	-0.000399148	959.412	0.513135	959.412	-0.000292368	959.412	0.505178	959.412	-0.000130662
960.376	0.500145	960.376	-4.2294e-05	960.376	0.504796	960.376	-0.000168676	960.376	0.550853	960.376	-0.000268193	960.376	0.518324	960.376	-0.000250372	960.376	0.509639	960.376	-0.000111029
961.341	0.505807	961.341	-2.71591e-05	961.341	0.509501	961.341	-0.000172384	961.341	0.556097	961.341	-0.00011858	961.341	0.522537	961.341	-0.000171585	961.341	0.514167	961.341	-9.14661e-05
962.305	0.510504	962.305	-3.64032e-05	962.305	0.513263	962.305	-0.000199435	962.305	0.561019	962.305	-2.01377e-05	962.305	0.526088	962.305	-0.000101151	962.305	0.51902	962.305	-9.58578e-05
963.269	0.514448	963.269	-7.43201e-05	963.269	0.51603	963.269	-0.000231313	963.269	0.565505	963.269	-9.17323e-06	963.269	0.529451	963.269	-7.81805e-05	963.269	0.524217	963.269	-0.0001304
964.234	0.518055	964.233	-0.000123216	964.234	0.518063	964.234	-0.000244171	964.234	0.569341	964.234	-7.05975e-05	964.234	0.53293	964.234	-0.000112832	964.234	0.529496	964.234	-0.000177624
965.198	0.521804	965.198	-0.000150032	965.198	0.519918	965.198	-0.000220893	965.198	0.572372	965.198	-0.000151797	965.198	0.536542	965.198	-0.000180811	965.198	0.534459	965.198	-0.000206055
966.162	0.526107	966.162	-0.000124598	966.162	0.522278	966.162	-0.000159837	966.162	0.574718	966.162	-0.000197956	966.162	0.540159	966.162	-0.000237674	966.162	0.538837	966.162	-0.000189896
967.126	0.531207	967.126	-3.7751e-05	967.126	0.525697	967.126	-7.52755e-05	967.126	0.576879	967.126	-0.000184402	967.126	0.543754	967.126	-0.000243266	967.126	0.542671	967.126	-0.000125711
968.09	0.537117	968.09	9.19733e-05	968.09	0.530355	968.09	1.10648e-05	968.09	0.579599	968.09	-0.000125296	968.09	0.547503	968.09	-0.00018201	968.09	0.546295	968.09	-3.48185e-05
969.055	0.543604	969.055	0.000227259	969.055	0.535961	969.055	8.25237e-05	969.055	0.583503	969.055	-5.57377e-05	969.055	0.551656	969.055	-6.85982e-05	969.055	0.550109	969.055	5.02505e-05
970.019	0.550249	970.019	0.000331058	970.019	0.541834	970.019	0.000136312	970.019	0.588727	970.019	-2.91245e-06	970.019	0.556272	970.019	6.24523e-05	970.019	0.554306	970.019	0.000106547
970.983	0.556582	970.983	0.00038376	970.983	0.54719	970.983	0.000183073	970.983	0.594757	970.983	3.19191e-05	970.983	0.561076	970.983	0.000175826	970.983	0.558743	970.983	0.00013515
971.947	0.56228	971.947	0.000389066	971.947	0.551491	971.947	0.000237517	971.947	0.600654	971.947	6.84399e-05	971.947	0.565572	971.947	0.00025164	971.947	0.563054	971.947	0.000159402
972.912	0.567352	972.912	0.000367797	972.912	0.554697	972.912	0.000306438	972.912	0.60554	972.912	0.00012513	972.912	0.56934	972.912	0.000290758	972.912	0.566939	972.912	0.000207952
973.876	0.572201	973.876	0.000344906	973.876	0.557299	973.876	0.000382479	973.876	0.609076	973.876	0.000198745	973.876	0.572324	973.876	0.000308704	973.876	0.570423	973.876	0.000294008
974.84	0.577499	974.84	0.000337795	974.84	0.560094	974.84	0.000448326	974.84	0.611637	974.84	0.000262607	974.84	0.574894	974.84	0.000324425	974.84	0.573924	974.84	0.00040479
975.804	0.583903	975.804	0.000352052	975.804	0.56381	975.804	0.000488797	975.804	0.614069	975.804	0.000286129	975.804	0.577659	975.804	0.000351652	975.804	0.578063	975.804	0.000508359
976.769	0.591742	976.768	0.000383604	976.769	0.568786	976.769	0.000502376	976.769	0.617189	976.769	0.000260868	976.769	0.581184	976.769	0.000396329	976.769	0.583349	976.769	0.000573291
977.733	0.600835	977.733	0.000422948	977.733	0.574862	977.733	0.000503364	977.733	0.62135	977.733	0.000212258	977.733	0.585789	977.733	0.000457851	977.733	0.589916	977.733	0.000587779
978.697	0.61059	978.697	0.000458703	978.697	0.581567	978.697	0.000512081	978.697	0.626347	978.697	0.000185856	978.697	0.591533	978.697	0.000529663	978.697	0.597491	978.697	0.000564888
979.661	0.620309	979.661	0.000478547	979.661	0.588463	979.661	0.000539376	979.661	0.631692	979.661	0.000216015	979.661	0.59831	979.661	0.000597794	979.661	0.605576	979.661	0.000530695
980.625	0.629553	980.625	0.000468976	980.625	0.595459	980.625	0.000576388	980.625	0.637039	980.625	0.000298943	980.625	0.605957	980.625	0.000640719	980.625	0.613755	980.625	0.000504344
981.59	0.638347	981.59	0.000417714	981.59	0.602892	981.59	0.000597528	981.59	0.642442	981.59	0.000390292	981.59	0.614275	981.59	0.000635015	981.59	0.621909	981.59	0.000484626
982.554	0.647116	982.554	0.000319076	982.554	0.611313	982.554	0.000575544	982.554	0.648283	982.554	0.000430857	982.554	0.623024	982.554	0.000566831	982.554	0.63024	982.554	0.000452609
983.518	0.656417	983.518	0.000180239	983.518	0.621118	983.518	0.000498752	983.518	0.654929	983.518	0.000384101	983.518	0.631943	983.518	0.000442615	983.518	0.639093	983.518	0.000387708
984.482	0.666624	984.482	2.44942e-05	984.482	0.632244	984.482	0.000378836	984.482	0.662416	984.482	0.000260506	984.482	0.640859	984.482	0.000290324	984.482	0.648702	984.482	0.000285225
985.447	0.677751	985.447	-0.000113344	985.447	0.64412	985.447	0.000244248	985.447	0.670385	985.447	0.000112534	985.447	0.649787	985.447	0.000147894	985.447	0.65902	985.447	0.000162724
986.411	0.689459	986.411	-0.000199979	986.411	0.655913	986.411	0.000124175	986.411	0.67833	986.411	3.84686e-06	986.411	0.65895	986.411	4.51964e-05	986.411	0.669727	986.411	5.08883e-05
987.375	0.701231	987.375	-0.000219553	987.375	0.666923	987.375	3.41277e-05	987.375	0.685945	987.375	-2.69567e-05	987.375	0.668631	987.375	-8.82761e-06	987.375	0.680392	987.375	-2.40073e-05
988.339	0.712584	988.339	-0.000183673	988.339	0.6769	988.339	-2.77322e-05	988.339	0.693302	988.339	1.46221e-05	988.339	0.678935	988.339	-2.56476e-05	988.339	0.690697	988.339	-5.40339e-05
989.303	0.723202	989.303	-0.000128537	989.303	0.68609	989.303	-7.25727e-05	989.303	0.700706	989.303	8.77486e-05	989.303	0.689623	989.303	-2.49328e-05	989.303	0.70056	989.303	-5.13789e-05
990.268	0.732984	990.268	-9.68041e-05	990.268	0.695025	990.268	-0.000108353	990.268	0.708357	990.268	0.000145574	990.268	0.700134	990.268	-2.06291e-05	990.268	0.710112	990.268	-3.777e-05
991.232	0.742	991.232	-0.000113533	991.232	0.704193	991.232	-0.000132219	991.232	0.716093	991.232	0.000165475	991.232	0.70984	991.232	-1.54886e-05	991.232	0.719551	991.232	-2.97408e-05
992.196	0.750424	992.196	-0.000171875	992.196	0.713813	992.196	-0.000132646	992.196	0.723463	992.196	0.000161225	992.196	0.718379	992.196	-6.01051e-06	992.196	0.729005	992.196	-2.92716e-05
993.16	0.75848	993.16	-0.000235851	993.16	0.723804	993.16	-9.86832e-05	993.16	0.730079	993.16	0.000170286	993.16	0.725894	993.16	9.29017e-06	993.16	0.738475	993.16	-2.46807e-05
994.125	0.766402	994.125	-0.000260618	994.125	0.733919	994.125	-2.91063e-05	994.125	0.735997	994.125	0.00022514	994.125	0.733006	994.125	2.72164e-05	994.125	0.747895	994.125	-3.39594e-07
995.089	0.774416	995.089	-0.000218073	995.089	0.743921	995.089	6.45424e-05	995.089	0.741824	995.089	0.000327633	995.089	0.740533	995.089	4.5344e-05	995.089	0.757234	995.089	5.12613e-05
996.053	0.782717	996.053	-0.000111606	996.053	0.753683	996.053	0.00016214	996.053	0.748444	996.053	0.000443576	996.053	0.749108	996.053	6.93687e-05	996.053	0.766551	996.053	0.000122309
997.017	0.791429	997.017	2.60265e-05	997.017	0.763206	997.017	0.000243025	997.017	0.756539	997.017	0.000522052	997.017	0.758903	997.017	0.000113294	997.017	0.775966	997.017	0.000191519
997.982	0.800563	997.982	0.000150563	997.982	0.772593	997.982	0.000292963	997.982	0.766231	997.982	0.000527361	997.982	0.769605	997.982	0.000189263	997.982	0.785592	997.982	0.000234275
998.946	0.809989	998.946	0.000229304	998.946	0.782042	998.946	0.000306929	998.946	0.777068	998.946	0.000461888	998.946	0.780646	998.946	0.00029354	998.946	0.795487	998.946	0.00023548
999.91	0.819465	999.91	0.000253972	999.91	0.791837	999.91	0.000287534	999.91	0.788338	999.91	0.000363124	999.91	0.791525	999.91	0.000400018	999.91	0.805661	999.91	0.000197715
1000.87	0.828742	1000.87	0.00023688	1000.87	0.80228	1000.87	0.000241147	1000.87	0.799491	1000.87	0.000276007	1000.87	0.802033	1000.87	0.000468069	1000.87	0.816121	1000.87	0.000139245
1001.84	0.837703	1001.84	0.000197242	1001.84	0.813562	1001.84	0.000174445	1001.84	0.81039	1001.84	0.000220295	1001.84	0.812273	1001.84	0.000461372	1001.84	0.826901	1001.84	8.23901e-05
1002.8	0.846459	1002.8	0.000147704	1002.8	0.825622	1002.8	9.3018e-05	1002.8	0.821283	1002.8	0.000177401	1002.8	0.82251	1002.8	0.000366287	1002.8	0.838038	1002.8	3.94829e-05
1003.77	0.855337	1003.77	8.89793e-05	1003.77	0.838114	1003.77	1.78138e-06	1003.77	0.832547	1003.77	0.000107221	1003.77	0.832989	1003.77	0.000198671	1003.77	0.849516	1003.77	5.86858e-06
1004.73	0.864715	1004.73	1.44602e-05	1004.73	0.850541	1004.73	-9.41652e-05	1004.73	0.844381	1004.73	-1.74136e-05	1004.73	0.843848	1004.73	-3.95251e-06	1004.73	0.861218	1004.73	-3.52662e-05
1005.7	0.874795	1005.7	-7.94863e-05	1005.7	0.862497	1005.7	-0.000189711	1005.7	0.856611	1005.7	-0.000185077	1005.7	0.855137	1005.7	-0.00019899	1005.7	0.872929	1005.7	-9.96378e-05
1006.66	0.885448	1006.66	-0.000185298	1006.66	0.873864	1006.66	-0.000281148	1006.66	0.868713	1006.66	-0.000349156	1006.66	0.86687	1006.66	-0.000354513	1006.66	0.884379	1006.66	-0.000189881
1007.62	0.896235	1007.62	-0.000284658	1007.62	0.88481	1007.62	-0.000367629	1007.62	0.880034	1007.62	-0.000458203	1007.62	0.87902	1007.62	-0.000457317	1007.62	0.895316	1007.62	-0.000293501
1008.59	0.906611	1008.59	-0.000357732	1008.59	0.895597	1008.59	-0.000451056	1008.59	0.890097	1008.59	-0.000490255	1008.59	0.891433	1008.59	-0.00051225	1008.59	0.905566	1008.59	-0.000391705
1009.55	0.916192	1009.55	-0.000394736	1009.55	0.906312	1009.55	-0.000533543	1009.55	0.898858	1009.55	-0.000465781	1009.55	0.903742	1009.55	-0.000535926	1009.55	0.915085	1009.55	-0.000471869
1010.52	0.92491	1010.52	-0.000402329	1010.52	0.91673	1010.52	-0.000613405	1010.52	0.906731	1010.52	-0.000431399	1010.52	0.915404	1010.52	-0.000548762	1010.52	0.923967	1010.52	-0.000533683
1011.48	0.932973	1011.48	-0.000400321	1011.48	0.926396	1011.48	-0.000682483	1011.48	0.914362	1011.48	-0.000428569	1011.48	0.925875	1011.48	-0.000567983	1011.48	0.932409	1011.48	-0.000585055
1012.45	0.940656	1012.45	-0.000410601	1012.45	0.934881	1012.45	-0.000727579	1012.45	0.922252	1012.45	-0.000470484	1012.45	0.934821	1012.45	-0.000602847	1012.45	0.940612	1012.45	-0.00063235
1013.41	0.948072	1013.41	-0.000444724	1013.41	0.942032	1013.41	-0.000736427	1013.41	0.930468	1013.41	-0.00054077	1013.41	0.942244	1013.41	-0.000652705	1013.41	0.948659	1013.41	-0.000673412
1014.37	0.955084	1014.37	-0.000497716	1014.37	0.948051	1014.37	-0.000705458	1014.37	0.938632	1014.37	-0.000609586	1014.37	0.94842	1014.37	-0.000708084	1014.37	0.956433	1014.37	-0.000698953
1015.34	0.961406	1015.34	-0.000552784	1015.34	0.953377	1015.34	-0.000644434	1015.34	0.946212	1015.34	-0.000652117	1015.34	0.953719	1015.34	-0.000754053	1015.34	0.963652	1015.34	-0.000700503
1016.3	0.966816	1016.3	-0.000592371	1016.3	0.958449	1016.3	-0.000573885	1016.3	0.952883	1016.3	-0.000657716	1016.3	0.958437	1016.3	-0.0007745	1016.3	0.970015	1016.3	-0.000677879
1017.27	0.971349	1017.27	-0.000609008	1017.27	0.963517	1017.27	-0.000515507	1017.27	0.958727	1017.27	-0.000628883	1017.27	0.962765	1017.27	-0.000756293	1017.27	0.975378	1017.27	-0.000640398
1018.23	0.975314	1018.23	-0.000608257	1018.23	0.968573	1018.23	-0.000480563	1018.23	0.964101	1018.23	-0.000576245	1018.23	0.966849	1018.23	-0.000693149	1018.23	0.979841	1018.23	-0.000601384
1019.2	0.97914	1019.2	-0.000602408	1019.2	0.973423	1019.2	-0.000463798	1019.2	0.969317	1019.2	-0.00051443	1019.2	0.970861	1019.2	-0.000589208	1019.2	0.983664	1019.2	-0.000570393
1020.16	0.983153	1020.16	-0.000600638	1020.16	0.977815	1020.16	-0.000447728	1020.16	0.974378	1020.16	-0.000458447	1020.16	0.97496	1020.16	-0.000461123	1020.16	0.987086	1020.16	-0.000548704
1021.12	0.987387	1021.12	-0.000601085	1021.12	0.981553	1021.12	-0.000415418	1021.12	0.978972	1021.12	-0.000418624	1021.12	0.97917	1021.12	-0.000336161	1021.12	0.990167	1021.12	-0.000530352
1022.09	0.991573	1022.09	-0.000591638	1022.09	0.984581	1022.09	-0.000363621	1022.09	0.982696	1022.09	-0.000395804	1022.09	0.983294	1022.09	-0.000244547	1022.09	0.992791	1022.09	-0.000506998
1023.05	0.995262	1023.05	-0.000559973	1023.05	0.987018	1023.05	-0.000306919	1023.05	0.98532	1023.05	-0.000381704	1023.05	0.98696	1023.05	-0.00020764	1023.05	0.994802	1023.05	-0.00047317
1024.02	0.998023	1024.02	-0.000504727	1024.02	0.989127	1024.02	-0.000269271	1024.02	0.986896	1024.02	-0.000366344	1024.02	0.989815	1024.02	-0.000227767	1024.02	0.996171	1024.02	-0.00042902
1024.98	0.999605	1024.98	-0.000438407	1024.98	0.991213	1024.98	-0.000268055	1024.98	0.987694	1024.98	-0.000347104	1024.98	0.991731	1024.98	-0.000286099	1024.98	0.997052	1024.98	-0.000379423
1025.94	1	1025.94	-0.000380682	1025.94	0.993468	1025.94	-0.000301396	1025.94	0.988083	1025.94	-0.000330619	1025.94	0.992885	1025.94	-0.000350816	1025.94	0.9977	1025.94	-0.000330173
1026.91	0.999404	1026.91	-0.000346986	1026.91	0.995825	1026.91	-0.000347653	1026.91	0.988455	1026.91	-0.000324167	1026.91	0.993654	1026.91	-0.000391324	1026.91	0.998315	1026.91	-0.000283563
1027.87	0.998127	1027.87	-0.000339359	1027.87	0.99795	1027.87	-0.000377784	1027.87	0.989195	1027.87	-0.000323884	1027.87	0.994414	1027.87	-0.000390357	1027.87	0.998942	1027.87	-0.000236497
1028.84	0.996503	1028.84	-0.000344836	1028.84	0.999422	1028.84	-0.000372464	1028.84	0.990611	1028.84	-0.000312237	1028.84	0.99537	1028.84	-0.000347889	1028.84	0.999495	1028.84	-0.000183078
1029.8	0.994829	1029.8	-0.000342808	1029.8	1	1029.8	-0.000332635	1029.8	0.992783	1029.8	-0.000269986	1029.8	0.996504	1029.8	-0.000276546	1029.8	0.999864	1029.8	-0.000120887
1030.77	0.993322	1030.77	-0.000316811	1030.77	0.999821	1030.77	-0.000276873	1030.77	0.995424	1030.77	-0.000194307	1030.77	0.997635	1030.77	-0.000193279	1030.77	1	1030.77	-5.6752e-05
1031.73	0.99211	1031.73	-0.000262444	1031.73	0.999346	1031.73	-0.000227826	1031.73	0.997919	1031.73	-0.000107105	1031.73	0.998521	1031.73	-0.000112711	1031.73	0.99993	1031.73	-6.35481e-06
1032.69	0.991209	1032.69	-0.000186835	1032.69	0.999073	1032.69	-0.0001967	1032.69	0.999581	1032.69	-4.43117e-05	1032.69	0.998939	1032.69	-4.43451e-05	1032.69	0.999692	1032.69	1.41769e-05
1033.66	0.990534	1033.66	-0.00010219	1033.66	0.999204	1033.66	-0.00017573	1033.66	1	1033.66	-3.27792e-05	1033.66	0.998757	1033.66	7.46294e-06	1033.66	0.999285	1033.66	1.67269e-07
1034.62	0.989919	1034.62	-1.95611e-05	1034.62	0.999512	1034.62	-0.000143513	1034.62	0.999247	1034.62	-7.22324e-05	1034.62	0.997987	1034.62	4.24508e-05	1034.62	0.998687	1034.62	-3.51684e-05
1035.59	0.989173	1035.59	5.22754e-05	1035.59	0.999508	1035.59	-8.02977e-05	1035.59	0.997788	1035.59	-0.000135904	1035.59	0.996837	1035.59	6.27683e-05	1035.59	0.997923	1035.59	-6.60607e-05
1036.55	0.988139	1036.55	0.000103442	1036.55	0.998809	1036.55	1.58115e-05	1036.55	0.996191	1036.55	-0.000187999	1036.55	0.995692	1036.55	7.04707e-05	1036.55	0.99714	1036.55	-6.91516e-05
1037.52	0.98674	1037.52	0.000121484	1037.52	0.997419	1037.52	0.000121814	1037.52	0.994857	1037.52	-0.000203502	1037.52	0.995001	1037.52	6.51687e-05	1037.52	0.996578	1037.52	-3.84592e-05
1038.48	0.984991	1038.48	9.57032e-05	1038.48	0.995751	1038.48	0.000197627	1038.48	0.993935	1038.48	-0.000176742	1038.48	0.995082	1038.48	4.40396e-05	1038.48	0.996462	1038.48	1.03253e-05
1039.44	0.982979	1039.44	2.60862e-05	1039.44	0.994354	1039.44	0.000206387	1039.44	0.993421	1039.44	-0.000116762	1039.44	0.995955	1039.44	5.37815e-06	1039.44	0.99685	1039.44	4.94118e-05
1040.41	0.980814	1040.41	-6.94944e-05	1040.41	0.99358	1040.41	0.000136692	1040.41	0.993271	1040.41	-3.83672e-05	1040.41	0.997316	1040.41	-4.65547e-05	1040.41	0.997545	1040.41	5.57029e-05
1041.37	0.978606	1041.37	-0.000157858	1041.37	0.993424	1041.37	1.31161e-05	1041.37	0.993407	1041.37	4.21246e-05	1041.37	0.99868	1041.37	-0.000100139	1041.37	0.998151	1041.37	2.34376e-05
1042.34	0.976457	1042.34	-0.000205347	1042.34	0.99363	1042.34	-0.000113547	1042.34	0.993649	1042.34	0.000106035	1042.34	0.999627	1042.34	-0.000141434	1042.34	0.998248	1042.34	-3.51863e-05
1043.3	0.97448	1043.3	-0.000196819	1043.3	0.993947	1043.3	-0.000192894	1043.3	0.993703	1043.3	0.000133049	1043.3	1	1043.3	-0.000163191	1043.3	0.997607	1043.3	-0.000100263
1044.27	0.972804	1044.27	-0.000146097	1044.27	0.994325	1044.27	-0.000203413	1044.27	0.993302	1044.27	0.000108118	1044.27	0.999941	1044.27	-0.000170928	1044.27	0.996336	1044.27	-0.000156906
1045.23	0.971519	1045.23	-8.96681e-05	1045.23	0.994883	1045.23	-0.000165039	1045.23	0.99241	1045.23	3.08745e-05	1045.23	0.999739	1045.23	-0.000180166	1045.23	0.994829	1045.23	-0.000201735
1046.19	0.970581	1046.19	-6.58353e-05	1046.19	0.9957	1046.19	-0.000126837	1046.19	0.991299	1046.19	-8.12062e-05	1046.19	0.999589	1046.19	-0.000205507	1046.19	0.993569	1046.19	-0.000240174
1047.16	0.969724	1047.16	-9.25414e-05	1047.16	0.996598	1047.16	-0.000136758	1047.16	0.9904	1047.16	-0.000200165	1047.16	0.999423	1047.16	-0.000249234	1047.16	0.992853	1047.16	-0.000278294
1048.12	0.968482	1048.12	-0.000158896	1048.12	0.997092	1048.12	-0.000212352	1048.12	0.989995	1048.12	-0.000300184	1048.12	0.998909	1048.12	-0.000298178	1048.12	0.992613	1048.12	-0.000315962
1049.09	0.966362	1049.09	-0.000235451	1049.09	0.996576	1049.09	-0.00033072	1049.09	0.990005	1049.09	-0.000365973	1049.09	0.997641	1049.09	-0.000331728	1049.09	0.992438	1049.09	-0.000345879
1050.05	0.963107	1050.05	-0.000294285	1050.05	0.994643	1050.05	-0.000443276	1050.05	0.990024	1050.05	-0.000392396	1050.05	0.995403	1050.05	-0.000335352	1050.05	0.991773	1050.05	-0.000358517
1051.02	0.958893	1051.01	-0.00032536	1051.02	0.991325	1051.02	-0.000504665	1051.02	0.989576	1051.02	-0.00037988	1051.02	0.992342	1051.02	-0.000309759	1051.02	0.990201	1051.02	-0.000348941
1051.98	0.954301	1051.98	-0.000338457	1051.98	0.987128	1051.98	-0.000496708	1051.98	0.98838	1051.98	-0.000332979	1051.98	0.988939	1051.98	-0.000269326	1051.98	0.987622	1051.98	-0.00032059
1052.94	0.95002	1052.94	-0.000349819	1052.94	0.982813	1052.94	-0.000433218	1052.94	0.986437	1052.94	-0.00026345	1052.94	0.985789	1052.94	-0.000231345	1052.94	0.984271	1052.94	-0.000283449
1053.91	0.946449	1053.91	-0.000364151	1053.91	0.979043	1053.91	-0.000345222	1053.91	0.983909	1053.91	-0.000191321	1053.91	0.983299	1053.91	-0.000203953	1053.91	0.980548	1053.91	-0.000247535
1054.87	0.943441	1054.87	-0.000366199	1054.87	0.976084	1054.87	-0.000258544	1054.87	0.980936	1054.87	-0.000137397	1054.87	0.981485	1054.87	-0.000180973	1054.87	0.976814	1054.87	-0.000215715
1055.84	0.940374	1055.84	-0.000328561	1055.84	0.973698	1055.84	-0.000179066	1055.84	0.977553	1055.84	-0.000109898	1055.84	0.97999	1055.84	-0.000146708	1055.84	0.973227	1055.84	-0.000180738
1056.8	0.936537	1056.8	-0.000231153	1056.8	0.971302	1056.8	-9.42885e-05	1056.8	0.973758	1056.8	-9.69892e-05	1056.8	0.978285	1056.8	-8.71965e-05	1056.8	0.969726	1056.8	-0.000129178
1057.76	0.931574	1057.76	-7.98414e-05	1057.76	0.968284	1057.76	1.15543e-05	1057.76	0.969636	1057.76	-7.48375e-05	1057.76	0.975954	1057.76	-7.32029e-07	1057.76	0.966125	1057.76	-5.04468e-05
1058.73	0.925693	1058.73	8.94456e-05	1058.73	0.964329	1058.73	0.000140161	1058.73	0.965417	1058.73	-2.74636e-05	1058.73	0.97287	1058.73	9.86069e-05	1058.73	0.96226	1058.73	5.46165e-05
1059.69	0.919517	1059.69	0.00022592	1059.69	0.959591	1059.69	0.000271663	1059.69	0.96142	1059.69	3.78739e-05	1059.69	0.969212	1059.69	0.000186372	1059.69	0.958108	1059.69	0.000171132
1060.66	0.913677	1060.66	0.000290214	1060.66	0.954614	1060.66	0.000371999	1060.66	0.957932	1060.66	9.41366e-05	1060.66	0.965328	1060.66	0.000239037	1060.66	0.95383	1060.66	0.000275536
1061.62	0.908454	1061.62	0.000276289	1061.62	0.950072	1061.62	0.000410568	1061.62	0.955102	1061.62	0.000115072	1061.62	0.961557	1061.62	0.000244961	1061.62	0.949718	1061.62	0.000345995
1062.59	0.903696	1062.59	0.00021513	1062.59	0.946445	1062.59	0.000377306	1062.59	0.952901	1062.59	9.52963e-05	1062.59	0.95812	1062.59	0.000209043	1062.59	0.946084	1062.59	0.000371103
1063.55	0.899067	1063.55	0.000156345	1063.55	0.943815	1063.55	0.000288683	1063.55	0.951134	1063.55	5.16566e-05	1063.55	0.955098	1063.55	0.000148554	1063.55	0.943141	1063.55	0.000352178
1064.51	0.894394	1064.51	0.000137933	1064.51	0.941885	1064.51	0.000178822	1064.51	0.949513	1064.51	4.17803e-06	1064.51	0.95249	1064.51	8.27005e-05	1064.51	0.940921	1064.51	0.000299041
1065.48	0.889875	1065.48	0.00016294	1065.48	0.940198	1065.48	8.06476e-05	1065.48	0.947747	1065.48	-4.57093e-05	1065.48	0.950274	1065.48	2.2166e-05	1065.48	0.939289	1065.48	0.00022283
1066.44	0.885982	1066.44	0.000199299	1066.44	0.938427	1066.44	8.05854e-06	1066.44	0.945647	1066.44	-0.000118431	1066.44	0.948443	1066.44	-3.50611e-05	1066.44	0.938014	1066.44	0.000131015
1067.41	0.883134	1067.41	0.000202521	1067.41	0.936561	1067.41	-5.04035e-05	1067.41	0.943169	1067.41	-0.000236054	1067.41	0.946994	1067.41	-9.93716e-05	1067.41	0.936872	1067.41	2.69528e-05
1068.37	0.881368	1068.37	0.000145458	1068.37	0.934857	1068.37	-0.0001227	1068.37	0.940354	1068.37	-0.000395225	1068.37	0.945893	1068.37	-0.000180079	1068.37	0.935716	1068.37	-8.70862e-05
1069.34	0.880226	1069.34	3.58729e-05	1069.34	0.933604	1069.34	-0.000234404	1069.34	0.937206	1069.34	-0.000557344	1069.34	0.945022	1069.34	-0.00027744	1069.34	0.934489	1069.34	-0.000206483
1070.3	0.878945	1070.3	-8.97628e-05	1070.3	0.932824	1070.3	-0.000390681	1070.3	0.933597	1070.3	-0.000666242	1070.3	0.944144	1070.3	-0.000381319	1070.3	0.933168	1070.3	-0.000323174
1071.26	0.87681	1071.26	-0.000192219	1071.26	0.932117	1071.26	-0.000569428	1071.26	0.929312	1071.26	-0.000681423	1071.26	0.942903	1071.26	-0.000476521	1071.26	0.931694	1071.26	-0.000427434
1072.23	0.873482	1072.23	-0.000255025	1072.23	0.930761	1072.23	-0.000729637	1072.23	0.924216	1072.23	-0.000602825	1072.23	0.940885	1072.23	-0.000550389	1072.23	0.929925	1072.23	-0.000511164
1073.19	0.86908	1073.19	-0.000291852	1073.19	0.928016	1073.19	-0.000830863	1073.19	0.918397	1073.19	-0.000469914	1073.19	0.937721	1073.19	-0.000597438	1073.19	0.927636	1073.19	-0.000570724
1074.16	0.864047	1074.16	-0.000332971	1074.16	0.923462	1074.16	-0.000853242	1074.16	0.912126	1074.16	-0.00033745	1074.16	0.933202	1074.16	-0.000619009	1074.16	0.924564	1074.16	-0.000607629
1075.12	0.858843	1075.12	-0.000399874	1075.12	0.91717	1075.12	-0.000806628	1075.12	0.905632	1075.12	-0.000245698	1075.12	0.927352	1075.12	-0.000619812	1075.12	0.920479	1075.12	-0.000626756
1076.09	0.853704	1076.08	-0.000486647	1076.09	0.909622	1076.09	-0.00072319	1076.09	0.898869	1076.09	-0.000203521	1076.09	0.920415	1076.09	-0.000604371	1076.09	0.915271	1076.09	-0.000633035
1077.05	0.848564	1077.05	-0.000561645	1077.05	0.901429	1077.05	-0.000637173	1077.05	0.891511	1077.05	-0.000191057	1077.05	0.912765	1077.05	-0.000574928	1077.05	0.908989	1077.05	-0.000628129
1078.01	0.843181	1078.01	-0.000586739	1078.01	0.89303	1078.01	-0.000563659	1078.01	0.883258	1078.01	-0.000175822	1078.01	0.904785	1078.01	-0.000530365	1078.01	0.901855	1078.01	-0.000608466
1078.98	0.837349	1078.98	-0.000538839	1078.98	0.884541	1078.98	-0.000489859	1078.98	0.874226	1078.98	-0.000130888	1078.98	0.896773	1078.98	-0.000465651	1078.98	0.894206	1078.98	-0.000565778
1079.94	0.83104	1079.94	-0.000421335	1079.94	0.875825	1079.94	-0.000385238	1079.94	0.865107	1079.94	-4.64861e-05	1079.94	0.888896	1079.94	-0.000372802	1079.94	0.886403	1079.94	-0.000490357
1080.91	0.824405	1080.91	-0.000260256	1080.91	0.866705	1080.91	-0.000224513	1080.91	0.856875	1080.91	6.82577e-05	1080.91	0.88121	1080.91	-0.000244907	1080.91	0.878723	1080.91	-0.000375817
1081.87	0.817638	1081.87	-8.90465e-05	1081.87	0.857191	1081.87	-8.39583e-06	1081.87	0.850231	1081.87	0.000192405	1081.87	0.873692	1081.87	-8.2714e-05	1081.87	0.871277	1081.87	-0.000223704
1082.83	0.810822	1082.83	6.67124e-05	1082.83	0.847565	1082.83	0.000231994	1082.83	0.845142	1082.83	0.000304885	1082.83	0.866283	1082.83	0.000100053	1082.83	0.863999	1082.83	-4.56858e-05
1083.8	0.803869	1083.8	0.000195716	1083.8	0.838295	1083.8	0.00044987	1083.8	0.840827	1083.8	0.000394538	1083.8	0.858923	1083.8	0.000277642	1083.8	0.856694	1083.8	0.000138306
1084.76	0.796607	1084.76	0.000298204	1084.76	0.829808	1084.76	0.000606582	1084.76	0.836214	1084.76	0.00046248	1084.76	0.851571	1084.76	0.000421398	1084.76	0.84916	1084.76	0.000305879
1085.73	0.78894	1085.73	0.000379066	1085.73	0.822285	1085.73	0.000689032	1085.73	0.830562	1085.73	0.000515117	1085.73	0.844215	1085.73	0.000512844	1085.73	0.841298	1085.73	0.000439571
1086.69	0.780985	1086.69	0.000441491	1086.69	0.815586	1086.69	0.00071097	1086.69	0.823849	1086.69	0.000553147	1086.69	0.836881	1086.69	0.000552498	1086.69	0.833195	1086.69	0.000532463
1087.65	0.773092	1087.65	0.000485197	1087.65	0.809381	1087.65	0.000700177	1087.65	0.816702	1087.65	0.000566343	1087.65	0.82963	1087.65	0.000558069	1087.65	0.825121	1087.65	0.000588862
1088.62	0.765749	1088.62	0.000508937	1088.62	0.80339	1088.62	0.000681795	1088.62	0.809996	1088.62	0.000540744	1088.62	0.822576	1088.62	0.000552689	1088.62	0.817459	1088.62	0.00061927
1089.58	0.759424	1089.58	0.00051347	1089.58	0.797602	1089.58	0.000667894	1089.58	0.804416	1089.58	0.00047411	1089.58	0.815913	1089.58	0.000551192	1089.58	0.810597	1089.58	0.000632818
1090.55	0.754439	1090.55	0.000501939	1090.55	0.792311	1090.55	0.000656479	1090.55	0.800226	1090.55	0.000386432	1090.55	0.809926	1090.55	0.000553618	1090.55	0.804829	1090.55	0.000631911
1091.51	0.750892	1091.51	0.000478105	1091.51	0.787935	1091.51	0.000636454	1091.51	0.797304	1091.51	0.000313879	1091.51	0.804935	1091.51	0.00054931	1091.51	0.800283	1091.51	0.000612346
1092.48	0.748647	1092.48	0.000444312	1092.48	0.784754	1092.48	0.000594011	1092.48	0.795318	1092.48	0.000287156	1092.48	0.801172	1092.48	0.00052696	1092.48	0.796908	1092.48	0.000568315
1093.44	0.747358	1093.44	0.000399863	1093.44	0.782712	1093.44	0.000518321	1093.44	0.793898	1093.44	0.000308962	1093.44	0.798643	1093.44	0.000482138	1093.44	0.794492	1093.44	0.00049802
1094.4	0.746523	1094.4	0.000340365	1094.4	0.781433	1094.4	0.000406324	1094.4	0.79272	1094.4	0.000347804	1094.4	0.797059	1094.4	0.000417282	1094.4	0.792718	1094.4	0.000405514
1095.37	0.745594	1095.37	0.000260128	1095.37	0.780403	1095.37	0.000265282	1095.37	0.791541	1095.37	0.000354293	1095.37	0.79592	1095.37	0.000336009	1095.37	0.791251	1095.37	0.000297742
1096.33	0.744112	1096.33	0.000155497	1096.33	0.77919	1096.33	0.000110392	1096.33	0.790207	1096.33	0.000289548	1096.33	0.79472	1096.33	0.000237947	1096.33	0.789826	1096.33	0.000179584
1097.3	0.741845	1097.3	2.70966e-05	1097.3	0.777581	1097.3	-4.28447e-05	1097.3	0.788666	1097.3	0.000146428	1097.3	0.793161	1097.3	0.000118923	1097.3	0.788306	1097.3	5.12915e-05
1098.26	0.738845	1098.26	-0.000118236	1098.26	0.775579	1098.26	-0.000186783	1098.26	0.786953	1098.26	-4.94751e-05	1098.26	0.791225	1098.26	-2.38758e-05	1098.26	0.786662	1098.26	-8.9519e-05
1099.23	0.735382	1099.23	-0.000267257	1099.23	0.773325	1099.23	-0.00032347	1099.23	0.785129	1099.23	-0.000256779	1099.23	0.789069	1099.23	-0.000186374	1099.23	0.78489	1099.23	-0.000242488
1100.19	0.731771	1100.19	-0.000402947	1100.19	0.770996	1100.19	-0.000457408	1100.19	0.783215	1100.19	-0.000439106	1100.19	0.786822	1100.19	-0.000356014	1100.19	0.782891	1100.19	-0.000399615
1101.15	0.728204	1101.15	-0.000507492	1101.15	0.768709	1101.15	-0.000584673	1101.15	0.781156	1101.15	-0.000576246	1101.15	0.784436	1101.15	-0.000514757	1101.15	0.780433	1101.15	-0.000544488
1102.12	0.72466	1102.12	-0.000566435	1102.12	0.766429	1102.12	-0.000688541	1102.12	0.778837	1102.12	-0.000662874	1102.12	0.781692	1102.12	-0.000644185	1102.12	0.777217	1102.12	-0.000656707
1103.08	0.720964	1103.08	-0.000574699	1103.08	0.7639	1103.08	-0.000747319	1103.08	0.77613	1103.08	-0.000701823	1103.08	0.778354	1103.08	-0.000729968	1103.08	0.773036	1103.08	-0.000719764
1104.05	0.716916	1104.05	-0.00053914	1104.05	0.760664	1104.05	-0.000749551	1104.05	0.772929	1104.05	-0.000699962	1104.05	0.77431	1104.05	-0.000764723	1104.05	0.767904	1104.05	-0.000728334
1105.01	0.71241	1105.01	-0.000476803	1105.01	0.756222	1105.01	-0.000704319	1105.01	0.76914	1105.01	-0.000668627	1105.01	0.769594	1105.01	-0.000749586	1105.01	0.762076	1105.01	-0.000691031
1105.98	0.707452	1105.98	-0.000409798	1105.98	0.750277	1105.98	-0.000637267	1105.98	0.764665	1105.98	-0.000624167	1105.98	0.764287	1105.98	-0.000694315	1105.98	0.755894	1105.98	-0.000626581
1106.94	0.702081	1106.94	-0.000357055	1106.94	0.742922	1106.94	-0.000574345	1106.94	0.759388	1106.94	-0.000583752	1106.94	0.75839	1106.94	-0.000614777	1106.94	0.749591	1106.94	-0.00055463
1107.9	0.696288	1107.9	-0.000325963	1107.9	0.734607	1107.9	-0.00052529	1107.9	0.753196	1107.9	-0.000557203	1107.9	0.7518	1107.9	-0.000527278	1107.9	0.743136	1107.9	-0.00048573
1108.87	0.689981	1108.87	-0.000309405	1108.87	0.725905	1108.87	-0.000478888	1108.87	0.746028	1108.87	-0.0005407	1108.87	0.744398	1108.87	-0.000441929	1108.87	0.736275	1108.87	-0.000416769
1109.83	0.683055	1109.83	-0.000290758	1109.83	0.717211	1109.83	-0.000412609	1109.83	0.737922	1109.83	-0.000517922	1109.83	0.736182	1109.83	-0.000359013	1109.83	0.728693	1109.83	-0.000335417
1110.8	0.6755	1110.8	-0.000253776	1110.8	0.708608	1110.8	-0.000308615	1110.8	0.729046	1110.8	-0.000468757	1110.8	0.727307	1110.8	-0.000271176	1110.8	0.720244	1110.8	-0.000231432
1111.76	0.667466	1111.76	-0.000191505	1111.76	0.699971	1111.76	-0.000165205	1111.76	0.719696	1111.76	-0.000380097	1111.76	0.718033	1111.76	-0.000170356	1111.76	0.711072	1111.76	-0.000107556
1112.72	0.659231	1112.72	-0.000110301	1112.72	0.691203	1112.72	1.78842e-06	1112.72	0.710249	1112.72	-0.00025246	1112.72	0.708619	1112.72	-5.4744e-05	1112.72	0.701574	1112.72	1.83261e-05
1113.69	0.651088	1113.69	-2.58778e-05	1113.69	0.682392	1113.69	0.000165626	1113.69	0.701067	1113.69	-9.96064e-05	1113.69	0.69927	1113.69	6.87578e-05	1113.69	0.692237	1113.69	0.000122104
1114.65	0.64323	1114.65	4.59291e-05	1114.65	0.673764	1114.65	0.000298047	1114.65	0.692383	1114.65	5.71891e-05	1114.65	0.690161	1114.65	0.000187421	1114.65	0.68343	1114.65	0.000188118
1115.62	0.635702	1115.62	9.68974e-05	1115.62	0.665502	1115.62	0.000377858	1115.62	0.684205	1115.62	0.000196535	1115.62	0.681485	1115.62	0.000287945	1115.62	0.675276	1115.62	0.000219233
1116.58	0.628432	1116.58	0.000129334	1116.58	0.657613	1116.58	0.000397663	1116.58	0.676325	1116.58	0.000303266	1116.58	0.673427	1116.58	0.000360386	1116.58	0.667655	1116.58	0.000234423
1117.55	0.621335	1117.55	0.000152615	1117.55	0.649977	1117.55	0.000367487	1117.55	0.668439	1117.55	0.000372333	1117.55	0.666084	1117.55	0.000399565	1117.55	0.660332	1117.55	0.000255527
1118.51	0.614383	1118.51	0.00017611	1118.51	0.642523	1118.51	0.000312336	1118.51	0.66034	1118.51	0.000409187	1118.51	0.659381	1118.51	0.000405187	1118.51	0.653126	1118.51	0.000292535
1119.47	0.607626	1119.47	0.000203338	1119.47	0.635367	1119.47	0.000261942	1119.47	0.652061	1119.47	0.000425877	1119.47	0.65309	1119.47	0.000381945	1119.47	0.646034	1119.47	0.00033758
1120.44	0.601143	1120.44	0.000231046	1120.44	0.628761	1120.44	0.000236268	1120.44	0.643904	1120.44	0.00043379	1120.44	0.646966	1120.44	0.000339155	1120.44	0.639226	1120.44	0.000371423
1121.4	0.594979	1121.4	0.000253029	1121.4	0.622893	1121.4	0.00023538	1121.4	0.63631	1121.4	0.000436628	1121.4	0.640906	1121.4	0.000288296	1121.4	0.632924	1121.4	0.000376854
1122.37	0.5891	1122.37	0.000264603	1122.37	0.617698	1122.37	0.000241048	1122.37	0.629644	1122.37	0.000428197	1122.37	0.635003	1122.37	0.000238487	1122.37	0.627233	1122.37	0.000349496
1123.33	0.583395	1123.33	0.000264271	1123.33	0.612843	1123.33	0.000229829	1123.33	0.624027	1123.33	0.000397231	1123.33	0.629452	1123.33	0.000192851	1123.33	0.622038	1123.33	0.000299066
1124.3	0.577727	1124.3	0.000253555	1124.3	0.607893	1124.3	0.000188897	1124.3	0.619277	1124.3	0.00033665	1124.3	0.624361	1124.3	0.000149275	1124.3	0.617047	1124.3	0.000241882
1125.26	0.571996	1125.26	0.000235494	1125.26	0.602541	1125.26	0.000123978	1125.26	0.614996	1125.26	0.00025111	1125.26	0.61962	1125.26	0.000105855	1125.26	0.611942	1125.26	0.000191605
1126.22	0.566185	1126.22	0.000213737	1126.22	0.596734	1126.22	5.51775e-05	1126.22	0.610743	1126.22	0.000157693	1126.22	0.614923	1126.22	6.68491e-05	1126.22	0.606565	1126.22	0.000154309
1127.19	0.560381	1127.19	0.000193776	1127.19	0.590638	1127.19	5.43133e-06	1127.19	0.606218	1127.19	7.94356e-05	1127.19	0.609928	1127.19	4.35715e-05	1127.19	0.601006	1127.19	0.000130092
1128.15	0.554756	1128.15	0.000183123	1128.15	0.584516	1128.15	-9.62408e-06	1128.15	0.601369	1128.15	3.59072e-05	1128.15	0.604458	1128.15	4.83204e-05	1128.15	0.595533	1128.15	0.000118233
1129.12	0.549514	1129.12	0.000189045	1129.12	0.578602	1129.12	1.50055e-05	1129.12	0.596392	1129.12	3.61666e-05	1129.12	0.598596	1129.12	8.54887e-05	1129.12	0.590427	1129.12	0.000120476
1130.08	0.544824	1130.08	0.000215248	1130.08	0.573054	1130.08	7.57733e-05	1130.08	0.591604	1130.08	7.67634e-05	1130.08	0.592636	1130.08	0.000147007	1130.08	0.585833	1130.08	0.000140156
1131.05	0.54075	1131.05	0.000259333	1131.05	0.567934	1131.05	0.000163526	1131.05	0.587247	1131.05	0.000144014	1131.05	0.586927	1131.05	0.000216198	1131.05	0.581701	1131.05	0.000178538
1132.01	0.537221	1132.01	0.000312542	1132.01	0.563203	1132.01	0.000264971	1132.01	0.583314	1132.01	0.000218576	1132.01	0.581715	1132.01	0.0002774	1132.01	0.577858	1132.01	0.000231353
1132.97	0.534045	1132.97	0.00036286	1132.97	0.558709	1132.97	0.000364163	1132.97	0.579505	1132.97	0.000280912	1132.97	0.577057	1132.97	0.000324106	1132.97	0.574109	1132.97	0.000288474
1133.94	0.530974	1133.94	0.000400115	1133.94	0.554228	1133.94	0.000446061	1133.94	0.575364	1133.94	0.00031696	1133.94	0.572853	1133.94	0.000359563	1133.94	0.570328	1133.94	0.000337141
1134.9	0.52781	1134.9	0.000419399	1134.9	0.549572	1134.9	0.000501072	1134.9	0.570542	1134.9	0.000322798	1134.9	0.568947	1134.9	0.000390038	1134.9	0.566475	1134.9	0.000366938
1135.87	0.524486	1135.87	0.000419903	1135.87	0.544742	1135.87	0.000526967	1135.87	0.565051	1135.87	0.000305861	1135.87	0.565239	1135.87	0.000416754	1135.87	0.562589	1135.87	0.000373907
1136.83	0.52112	1136.83	0.000402115	1136.83	0.540011	1136.83	0.000526138	1136.83	0.559369	1136.83	0.000281144	1136.83	0.561757	1136.83	0.000433052	1136.83	0.558794	1136.83	0.0003615
1137.8	0.517984	1137.8	0.000366737	1137.8	0.53587	1137.8	0.000500847	1137.8	0.55429	1137.8	0.000263674	1137.8	0.55865	1137.8	0.000428682	1137.8	0.555297	1137.8	0.000338098
1138.76	0.5154	1138.76	0.000316443	1138.76	0.532825	1138.76	0.000451677	1138.76	0.550608	1138.76	0.000261392	1138.76	0.55611	1138.76	0.000397477	1138.76	0.552366	1138.76	0.000312211
1139.72	0.513615	1139.72	0.000259044	1139.72	0.531156	1139.72	0.000381432	1139.72	0.548767	1139.72	0.000272672	1139.72	0.554273	1139.72	0.000342365	1139.72	0.550243	1139.72	0.000287813
1140.69	0.512685	1140.69	0.000207344	1140.69	0.530751	1140.69	0.000300463	1140.69	0.548647	1140.69	0.00028918	1140.69	0.553132	1140.69	0.000274264	1140.69	0.549017	1140.69	0.000262911
1141.65	0.51245	1141.65	0.000174008	1141.65	0.531152	1141.65	0.000226491	1141.65	0.54959	1141.65	0.000300912	1141.65	0.552519	1141.65	0.000206151	1141.65	0.548531	1141.65	0.000231975
1142.62	0.512601	1142.62	0.000163944	1142.62	0.531747	1142.62	0.000176162	1142.62	0.550635	1142.62	0.000299332	1142.62	0.552155	1142.62	0.000146714	1142.62	0.54842	1142.62	0.000190495
1143.58	0.512816	1143.58	0.00016915	1143.58	0.532044	1143.58	0.000153302	1143.58	0.550887	1143.58	0.000277311	1143.58	0.551751	1143.58	9.74645e-05	1143.58	0.548252	1143.58	0.000138466
1144.55	0.512884	1144.55	0.000169923	1144.55	0.531848	1144.55	0.000143336	1144.55	0.549837	1144.55	0.000228344	1144.55	0.5511	1144.55	5.41822e-05	1144.55	0.54773	1144.55	7.99698e-05
1145.51	0.512742	1145.51	0.000143075	1145.51	0.531259	1145.51	0.000119834	1145.51	0.547537	1145.51	0.000148401	1145.51	0.550124	1145.51	1.07887e-05	1145.51	0.546804	1145.51	1.94234e-05
1146.47	0.512427	1146.47	7.41025e-05	1146.47	0.530502	1146.47	6.01365e-05	1146.47	0.544538	1146.47	4.08241e-05	1146.47	0.548861	1146.47	-3.70345e-05	1146.47	0.545643	1146.47	-4.21901e-05
1147.44	0.511972	1147.44	-3.42697e-05	1147.44	0.529706	1147.44	-4.00872e-05	1147.44	0.541624	1147.44	-7.93733e-05	1147.44	0.547419	1147.44	-9.00885e-05	1147.44	0.544477	1147.44	-0.000107595
1148.4	0.511349	1148.4	-0.000162298	1148.4	0.528788	1148.4	-0.000162983	1148.4	0.539452	1148.4	-0.000186773	1148.4	0.545905	1148.4	-0.00014578	1148.4	0.543425	1148.4	-0.000179098
1149.37	0.510485	1149.37	-0.000281109	1149.37	0.527528	1149.37	-0.000277672	1149.37	0.538266	1149.37	-0.000254398	1149.37	0.544382	1149.37	-0.000199288	1149.37	0.542409	1149.37	-0.000253659
1150.33	0.509359	1150.33	-0.00036498	1150.33	0.525762	1150.33	-0.000356432	1150.33	0.537829	1150.33	-0.000266599	1150.33	0.54285	1150.33	-0.000245116	1150.33	0.541204	1150.33	-0.000321657
1151.3	0.508054	1151.3	-0.00040264	1151.3	0.523569	1151.3	-0.000388271	1151.3	0.53758	1151.3	-0.000228812	1151.3	0.541254	1151.3	-0.000278814	1151.3	0.53957	1151.3	-0.000371064
1152.26	0.506728	1152.26	-0.000401997	1152.26	0.521274	1152.26	-0.000382878	1152.26	0.536941	1152.26	-0.000167861	1152.26	0.539514	1152.26	-0.000298666	1152.26	0.537391	1152.26	-0.000394746
1153.22	0.505494	1153.22	-0.000384907	1153.22	0.51927	1153.22	-0.000363971	1153.22	0.535578	1153.22	-0.000121465	1153.22	0.537559	1153.22	-0.000306752	1153.22	0.534719	1153.22	-0.000395095
1154.19	0.504293	1154.19	-0.000375048	1154.19	0.517747	1154.19	-0.000356221	1154.19	0.533507	1154.19	-0.00012166	1154.19	0.535348	1154.19	-0.000308642	1154.19	0.531732	1154.19	-0.000382165
1155.15	0.502855	1155.15	-0.000386577	1155.15	0.516541	1155.15	-0.000372488	1155.15	0.530986	1155.15	-0.000180229	1155.15	0.532875	1155.15	-0.000311299	1155.15	0.528618	1155.15	-0.000367022
1156.12	0.500799	1156.12	-0.000418955	1156.12	0.515179	1156.12	-0.000407762	1156.12	0.528309	1156.12	-0.000283434	1156.12	0.530149	1156.12	-0.000319774	1156.12	0.525467	1156.12	-0.000355349
1157.08	0.497811	1157.08	-0.000459747	1157.08	0.513101	1157.08	-0.000443028	1157.08	0.525632	1157.08	-0.000398547	1157.08	0.527156	1157.08	-0.000334449	1157.08	0.522213	1157.08	-0.000345837
1158.04	0.493799	1158.04	-0.000494063	1158.04	0.509915	1158.04	-0.000457175	1158.04	0.522912	1158.04	-0.000488692	1158.04	0.523838	1158.04	-0.000350636	1158.04	0.518659	1158.04	-0.000334061
1159.01	0.488936	1159.01	-0.000512933	1159.01	0.505541	1159.01	-0.000440273	1159.01	0.519975	1159.01	-0.000528671	1159.01	0.520091	1159.01	-0.000361077	1159.01	0.514567	1159.01	-0.000317865
1159.97	0.483573	1159.97	-0.000514824	1159.97	0.50019	1159.97	-0.000399904	1159.97	0.516625	1159.97	-0.000514168	1159.97	0.515813	1159.97	-0.000360038	1159.97	0.509778	1159.97	-0.000299517
1160.94	0.478067	1160.94	-0.000500779	1160.94	0.494225	1160.94	-0.000356042	1160.94	0.512722	1160.94	-0.000460296	1160.94	0.510964	1160.94	-0.000346243	1160.94	0.504299	1160.94	-0.000283082
1161.9	0.472616	1161.9	-0.000467958	1161.9	0.487996	1161.9	-0.00032756	1161.9	0.508202	1161.9	-0.000391307	1161.9	0.505612	1161.9	-0.000322572	1161.9	0.498306	1161.9	-0.000269703
1162.87	0.467192	1162.87	-0.00040929	1162.87	0.481731	1162.87	-0.000319417	1162.87	0.503057	1162.87	-0.000327628	1162.87	0.499921	1162.87	-0.000292733	1162.87	0.492084	1162.87	-0.000255284
1163.83	0.461585	1163.83	-0.000320755	1163.83	0.475489	1163.83	-0.000319301	1163.83	0.497319	1163.83	-0.000277225	1163.83	0.494084	1163.83	-0.000257592	1163.83	0.485909	1163.83	-0.000232397
1164.79	0.45553	1164.79	-0.000210194	1164.79	0.469196	1164.79	-0.000305737	1164.79	0.491082	1164.79	-0.000235207	1164.79	0.488242	1164.79	-0.000214265	1164.79	0.479954	1164.79	-0.000195018
1165.76	0.448863	1165.76	-9.86499e-05	1165.76	0.462736	1165.76	-0.000261529	1165.76	0.484511	1165.76	-0.000190531	1165.76	0.482428	1165.76	-0.000159087	1165.76	0.474237	1165.76	-0.000142442
1166.72	0.441612	1166.72	-1.12281e-05	1166.72	0.456059	1166.72	-0.00018341	1166.72	0.477827	1166.72	-0.000134772	1166.72	0.476579	1166.72	-9.24396e-05	1166.72	0.468643	1166.72	-7.96268e-05
1167.69	0.433987	1167.69	3.66567e-05	1167.69	0.449262	1167.69	-8.25252e-05	1167.69	0.471236	1167.69	-6.72955e-05	1167.69	0.470612	1167.69	-2.14585e-05	1167.69	0.462981	1167.69	-1.44377e-05
1168.65	0.426287	1168.65	4.89017e-05	1168.65	0.442567	1168.65	2.26731e-05	1168.65	0.464855	1168.65	5.89924e-06	1168.65	0.464493	1168.65	4.21198e-05	1168.65	0.45707	1168.65	4.60713e-05
1169.62	0.418782	1169.62	4.80612e-05	1169.62	0.4362	1169.62	0.000115306	1169.62	0.458681	1169.62	7.78428e-05	1169.62	0.45827	1169.62	8.82591e-05	1169.62	0.45081	1169.62	9.80729e-05
1170.58	0.411649	1170.58	6.2694e-05	1170.58	0.430227	1170.58	0.000185776	1170.58	0.452634	1170.58	0.000146057	1170.58	0.452042	1170.58	0.000115056	1170.58	0.444231	1170.58	0.000141176
1171.54	0.404965	1171.54	0.000111356	1171.54	0.424469	1171.54	0.000233025	1171.54	0.446655	1171.54	0.000213363	1171.54	0.445901	1171.54	0.000130834	1171.54	0.437507	1171.54	0.000177423
1172.51	0.398756	1172.51	0.000193861	1172.51	0.41857	1172.51	0.00026284	1172.51	0.440782	1172.51	0.000283276	1172.51	0.439905	1172.51	0.000150198	1172.51	0.430907	1172.51	0.000209963
1173.47	0.393012	1173.47	0.000292733	1173.47	0.412203	1173.47	0.00028496	1173.47	0.435151	1173.47	0.000353899	1173.47	0.434094	1173.47	0.000186275	1173.47	0.424706	1173.47	0.000242075
1174.44	0.387672	1174.44	0.000383342	1174.44	0.405302	1174.44	0.000309675	1174.44	0.429926	1174.44	0.000415877	1174.44	0.428532	1174.44	0.000243776	1174.44	0.419076	1174.44	0.000276701
1175.4	0.382593	1175.4	0.000446576	1175.4	0.398157	1175.4	0.000344176	1175.4	0.4252	1175.4	0.00045719	1175.4	0.423315	1175.4	0.00031673	1175.4	0.414025	1175.4	0.000315964
1176.37	0.377571	1176.37	0.000476767	1176.37	0.391324	1176.37	0.000389704	1176.37	0.420949	1176.37	0.000471921	1176.37	0.418529	1176.37	0.00039176	1176.37	0.409418	1176.37	0.000360475
1177.33	0.372444	1177.33	0.000480992	1177.33	0.385387	1177.33	0.000441224	1177.33	0.417052	1177.33	0.000465954	1177.33	0.414178	1177.33	0.000454487	1177.33	0.405073	1177.33	0.000408233
1178.29	0.367219	1178.29	0.000471642	1178.29	0.380713	1178.29	0.000490097	1178.29	0.41338	1178.29	0.000454062	1178.29	0.41016	1178.29	0.000495252	1178.29	0.400886	1178.29	0.00045345
1179.26	0.36213	1179.26	0.0004585	1179.26	0.377318	1179.26	0.000528105	1179.26	0.409886	1179.26	0.000449506	1179.26	0.406316	1179.26	0.000511474	1179.26	0.396899	1179.26	0.000486965
1180.22	0.357569	1180.22	0.000445145	1180.22	0.3749	1180.22	0.00055025	1180.22	0.406655	1180.22	0.0004539	1180.22	0.402562	1180.22	0.000506421	1180.22	0.39328	1180.22	0.000499219
1181.19	0.353898	1181.19	0.000430454	1181.19	0.373002	1181.19	0.000554918	1181.19	0.40388	1181.19	0.000455835	1181.19	0.398983	1181.19	0.00048631	1181.19	0.390217	1181.19	0.000485007
1182.15	0.351268	1182.15	0.000414349	1182.15	0.371213	1182.15	0.000542315	1182.15	0.401779	1182.15	0.000440068	1182.15	0.395849	1182.15	0.000457807	1182.15	0.387813	1182.15	0.000447634
1183.12	0.349544	1183.11	0.000401791	1183.12	0.369332	1183.12	0.000513394	1183.12	0.400481	1183.12	0.000400562	1183.12	0.39348	1183.12	0.000426837	1183.12	0.386025	1183.12	0.00039913
1184.08	0.348399	1184.08	0.000401186	1184.08	0.367417	1184.08	0.000470331	1184.08	0.399943	1184.08	0.000347087	1184.08	0.39208	1184.08	0.000398332	1184.08	0.3847	1184.08	0.000355344
1185.04	0.347495	1185.04	0.000418211	1185.04	0.365724	1185.04	0.000417712	1185.04	0.399935	1185.04	0.000299818	1185.04	0.391618	1185.04	0.000375894	1185.04	0.383662	1185.04	0.000328258
1186.01	0.346656	1186.01	0.000448098	1186.01	0.364567	1186.01	0.000362661	1186.01	0.400138	1186.01	0.000275964	1186.01	0.391836	1186.01	0.000360875	1186.01	0.382808	1186.01	0.000320175
1186.97	0.345907	1186.97	0.000474435	1186.97	0.364154	1186.97	0.000313139	1186.97	0.400294	1186.97	0.00027852	1186.97	0.39238	1186.97	0.000351335	1186.97	0.382147	1186.97	0.000323818
1187.94	0.345398	1187.94	0.000477312	1187.94	0.364473	1187.94	0.000275345	1187.94	0.400341	1187.94	0.000295158	1187.94	0.392955	1187.94	0.000341902	1187.94	0.381759	1187.94	0.000327792
1188.9	0.345257	1188.9	0.00044559	1188.9	0.365284	1188.9	0.000251778	1188.9	0.400413	1188.9	0.000307264	1188.9	0.393417	1188.9	0.000325324	1188.9	0.381719	1188.9	0.000323594
1189.86	0.345493	1189.86	0.000384479	1189.86	0.366217	1189.86	0.000240776	1189.86	0.400724	1189.86	0.000301817	1189.86	0.393767	1189.86	0.000295565	1189.86	0.38202	1189.86	0.000309659
1190.83	0.345997	1190.83	0.000312585	1190.83	0.366938	1190.83	0.000237229	1190.83	0.401389	1190.83	0.000277951	1190.83	0.394087	1190.83	0.000251271	1190.83	0.382566	1190.83	0.00029005
1191.79	0.34665	1191.79	0.000251326	1191.79	0.367314	1191.79	0.000234082	1191.79	0.402338	1191.79	0.000245209	1191.79	0.394468	1191.79	0.000197831	1191.79	0.38323	1191.79	0.000269878
1192.76	0.347434	1192.76	0.000213746	1192.76	0.367482	1192.76	0.000224629	1192.76	0.403385	1192.76	0.000216542	1192.76	0.395002	1192.76	0.000146459	1192.76	0.383942	1192.76	0.000251236
1193.72	0.348482	1193.72	0.000198846	1193.72	0.367798	1193.72	0.000205394	1193.72	0.404406	1193.72	0.0002013	1193.72	0.395784	1193.72	0.000110059	1193.72	0.384737	1193.72	0.000232228
1194.68	0.350007	1194.68	0.000194987	1194.68	0.368659	1194.68	0.000178356	1194.68	0.405477	1194.68	0.000201478	1194.68	0.396909	1194.68	9.73984e-05	1194.68	0.385743	1194.68	0.000209112
1195.65	0.352163	1195.65	0.000188796	1195.65	0.370308	1195.65	0.000150589	1195.65	0.406862	1195.65	0.000211469	1195.65	0.398436	1195.65	0.000108448	1195.65	0.387098	1195.65	0.000179387
1196.61	0.354924	1196.61	0.000172569	1196.61	0.372696	1196.61	0.000130593	1196.61	0.40884	1196.61	0.000220323	1196.61	0.400336	1196.61	0.000133597	1196.61	0.388878	1196.61	0.000143881
1197.58	0.358061	1197.58	0.000146357	1197.58	0.375501	1197.58	0.000122878	1197.58	0.411515	1197.58	0.000215881	1197.58	0.402487	1197.58	0.000157538	1197.58	0.391058	1197.58	0.000106993
1198.54	0.361238	1198.54	0.00011476	1198.54	0.378288	1198.54	0.000124094	1198.54	0.414739	1198.54	0.000190067	1198.54	0.404729	1198.54	0.000166056	1198.54	0.393546	1198.54	7.52587e-05
1199.51	0.364173	1199.51	8.25809e-05	1199.51	0.380719	1199.51	0.000123634	1199.51	0.418201	1199.51	0.000143348	1199.51	0.406939	1199.51	0.000152263	1199.51	0.396224	1199.51	5.4583e-05
1200.47	0.366744	1200.47	5.25568e-05	1200.47	0.382706	1200.47	0.000108947	1200.47	0.421601	1200.47	8.53482e-05	1200.47	0.409096	1200.47	0.000119022	1200.47	0.398973	1200.47	4.69983e-05
1201.43	0.369002	1201.43	2.52061e-05	1201.43	0.384418	1201.43	7.27341e-05	1201.43	0.424784	1201.43	3.01343e-05	1201.43	0.411259	1201.43	7.65999e-05	1201.43	0.401683	1201.43	4.90069e-05
1202.4	0.371099	1202.4	1.78043e-07	1202.4	0.386151	1202.4	1.80006e-05	1202.4	0.427747	1202.4	-1.14078e-05	1202.4	0.413511	1202.4	3.74741e-05	1202.4	0.404246	1202.4	5.30048e-05
1203.36	0.37319	1203.36	-2.16425e-05	1203.36	0.388159	1203.36	-4.17389e-05	1203.36	0.430569	1203.36	-3.67258e-05	1203.36	0.415887	1203.36	1.15983e-05	1203.36	0.406577	1203.36	5.15108e-05
1204.33	0.375384	1204.33	-3.68762e-05	1204.33	0.390538	1204.33	-8.72294e-05	1204.33	0.433326	1204.33	-5.0265e-05	1204.33	0.418367	1204.33	4.26147e-06	1204.33	0.408652	1204.33	4.19933e-05
1205.29	0.377736	1205.29	-3.97545e-05	1205.29	0.393214	1205.29	-0.000101096	1205.29	0.43607	1205.29	-5.66945e-05	1205.29	0.420903	1205.29	1.62976e-05	1205.29	0.410529	1205.29	2.89128e-05
1206.26	0.380263	1206.26	-2.4216e-05	1206.26	0.396015	1206.26	-7.52123e-05	1206.26	0.438833	1206.26	-5.43519e-05	1206.26	0.423461	1206.26	4.50155e-05	1206.26	0.41234	1206.26	2.12194e-05
1207.22	0.382952	1207.22	1.21382e-05	1207.22	0.398751	1207.22	-1.48457e-05	1207.22	0.441626	1207.22	-3.4736e-05	1207.22	0.426027	1207.22	8.46356e-05	1207.22	0.414236	1207.22	2.72599e-05
1208.18	0.385739	1208.18	6.46354e-05	1208.18	0.401271	1208.18	6.24299e-05	1208.18	0.44442	1208.18	1.09341e-05	1208.18	0.428593	1208.18	0.000126695	1208.18	0.416329	1208.18	5.06452e-05
1209.15	0.388535	1209.15	0.000121584	1209.15	0.403492	1209.15	0.000133225	1209.15	0.447129	1209.15	8.27719e-05	1209.15	0.431131	1209.15	0.000161761	1209.15	0.418678	1209.15	8.93472e-05
1210.11	0.391265	1210.11	0.000168807	1210.11	0.405412	1210.11	0.000178009	1210.11	0.449661	1210.11	0.000167758	1210.11	0.433619	1210.11	0.000182732	1210.11	0.421304	1210.11	0.000137751
1211.08	0.393929	1211.08	0.000195534	1211.08	0.407124	1211.08	0.00018964	1211.08	0.45201	1211.08	0.000243519	1211.08	0.43608	1211.08	0.000188177	1211.08	0.424207	1211.08	0.000188797
1212.04	0.396626	1212.04	0.000198974	1212.04	0.408813	1212.04	0.000176301	1212.04	0.454328	1212.04	0.000288395	1212.04	0.438626	1212.04	0.000183211	1212.04	0.427368	1212.04	0.000234539
1213.01	0.399499	1213.01	0.000185187	1213.01	0.410714	1213.01	0.000156957	1213.01	0.456901	1213.01	0.000291895	1213.01	0.441426	1213.01	0.000176638	1213.01	0.430744	1213.01	0.00026625
1213.97	0.402655	1213.97	0.000165054	1213.97	0.413045	1213.97	0.000151352	1213.97	0.460014	1213.97	0.000259434	1213.97	0.444648	1213.97	0.000175719	1213.97	0.434258	1213.97	0.000275899
1214.93	0.406108	1214.93	0.000148255	1214.93	0.415933	1214.93	0.000169787	1214.93	0.463804	1214.93	0.000208988	1214.93	0.44837	1214.93	0.00018174	1214.93	0.43784	1214.93	0.000259682
1215.9	0.409794	1215.9	0.000139572	1215.9	0.419388	1215.9	0.000207974	1215.9	0.468203	1215.9	0.000161692	1215.9	0.452553	1215.9	0.00018921	1215.9	0.441468	1215.9	0.000221352
1216.86	0.413646	1216.86	0.000138056	1216.86	0.423326	1216.86	0.000249466	1216.86	0.473013	1216.86	0.000131449	1216.86	0.457065	1216.86	0.000189004	1216.86	0.445189	1216.86	0.000171691
1217.83	0.417652	1217.83	0.000138507	1217.83	0.427613	1217.83	0.000274067	1217.83	0.478053	1217.83	0.000118968	1217.83	0.461745	1217.83	0.000173295	1217.83	0.449105	1217.83	0.000123564
1218.79	0.421852	1218.79	0.00013431	1218.79	0.432107	1218.79	0.000267468	1218.79	0.483259	1218.79	0.000112987	1218.79	0.466456	1218.79	0.000139399	1218.79	0.453311	1218.79	8.56374e-05
1219.76	0.426273	1219.76	0.000119529	1219.76	0.436676	1219.76	0.000227286	1219.76	0.488642	1219.76	9.77024e-05	1219.76	0.471106	1219.76	9.07501e-05	1219.76	0.457846	1219.76	5.89692e-05
1220.72	0.43086	1220.72	9.04778e-05	1220.72	0.441203	1220.72	0.000162798	1220.72	0.494161	1220.72	6.2218e-05	1220.72	0.475643	1220.72	3.50906e-05	1220.72	0.46267	1220.72	3.86464e-05
1221.68	0.435477	1221.68	4.68943e-05	1221.68	0.445612	1221.68	8.91021e-05	1221.68	0.49962	1221.68	6.49429e-06	1221.68	0.480056	1221.68	-1.87375e-05	1221.68	0.467673	1221.68	1.82121e-05
1222.65	0.439969	1222.65	-7.62499e-06	1222.65	0.449897	1222.65	1.93937e-05	1222.65	0.504699	1222.65	-5.95634e-05	1222.65	0.484371	1222.65	-6.3919e-05	1222.65	0.472704	1222.65	-7.06186e-06
1223.61	0.444257	1223.61	-6.69354e-05	1223.61	0.454136	1223.61	-4.02925e-05	1223.61	0.509121	1223.61	-0.000122941	1223.61	0.488658	1223.61	-9.77148e-05	1223.61	0.477594	1223.61	-3.97467e-05
1224.58	0.448372	1224.58	-0.000125099	1224.58	0.458465	1224.58	-9.13414e-05	1224.58	0.512844	1224.58	-0.000175462	1224.58	0.492987	1224.58	-0.000121869	1224.58	0.482202	1224.58	-8.11704e-05
1225.54	0.452416	1225.54	-0.000178562	1225.54	0.462985	1225.54	-0.000138527	1225.54	0.516119	1225.54	-0.000217287	1225.54	0.497381	1225.54	-0.000141293	1225.54	0.486451	1225.54	-0.000131165
1226.51	0.45647	1226.51	-0.000226272	1226.51	0.467672	1226.51	-0.000185127	1226.51	0.519361	1226.51	-0.000253691	1226.51	0.501768	1226.51	-0.000161559	1226.51	0.490361	1226.51	-0.000186279
1227.47	0.460524	1227.47	-0.000267899	1227.47	0.472346	1227.47	-0.000230734	1227.47	0.52291	1227.47	-0.000288043	1227.47	0.505986	1227.47	-0.000186377	1227.47	0.494046	1227.47	-0.000238688
1228.43	0.464474	1228.43	-0.000301566	1228.43	0.47673	1228.43	-0.000272774	1228.43	0.526835	1228.43	-0.000316925	1228.43	0.509864	1228.43	-0.000216255	1228.43	0.497648	1228.43	-0.00027846
1229.4	0.468176	1229.4	-0.000323773	1229.4	0.480595	1229.4	-0.000309558	1229.4	0.530922	1229.4	-0.000331653	1229.4	0.513312	1229.4	-0.000248827	1229.4	0.501258	1229.4	-0.000298884
1230.36	0.471516	1230.36	-0.000332118	1230.36	0.483881	1230.36	-0.000341644	1230.36	0.534837	1230.36	-0.000325448	1230.36	0.516382	1230.36	-0.000280345	1230.36	0.504856	1230.36	-0.000300862
1231.33	0.474434	1231.33	-0.000327993	1231.33	0.486719	1231.33	-0.000370243	1231.33	0.538328	1231.33	-0.000300873	1231.33	0.519236	1231.33	-0.000307166	1231.33	0.508319	1231.33	-0.000292676
1232.29	0.476916	1232.29	-0.000317142	1232.29	0.489328	1232.29	-0.000394483	1232.29	0.541332	1232.29	-0.000271434	1232.29	0.522049	1232.29	-0.000326537	1232.29	0.511483	1232.29	-0.000285189
1233.26	0.478963	1233.26	-0.000307303	1233.26	0.491853	1233.26	-0.000410528	1233.26	0.54392	1233.26	-0.00025518	1233.26	0.52489	1233.26	-0.000336908	1233.26	0.514217	1233.26	-0.000285613
1234.22	0.480577	1234.22	-0.000304053	1234.22	0.494251	1234.22	-0.000413751	1234.22	0.546151	1234.22	-0.000264057	1234.22	0.527665	1234.22	-0.000338237	1234.22	0.516467	1234.22	-0.000294448
1235.18	0.481779	1235.18	-0.000307086	1235.18	0.496316	1235.18	-0.000402136	1235.18	0.547978	1235.18	-0.000296033	1235.18	0.530157	1235.18	-0.000332383	1235.18	0.518247	1235.18	-0.000307125
1236.15	0.482625	1236.15	-0.000309996	1236.15	0.497808	1236.15	-0.000377805	1236.15	0.549277	1236.15	-0.000335332	1236.15	0.532135	1236.15	-0.000322899	1236.15	0.519627	1236.15	-0.000317713
1237.11	0.483209	1237.11	-0.000304445	1237.11	0.498614	1237.11	-0.00034535	1237.11	0.549986	1237.11	-0.000360834	1237.11	0.533467	1237.11	-0.000313579	1237.11	0.520708	1237.11	-0.00032174
1238.08	0.483637	1238.08	-0.000285556	1238.08	0.498803	1238.08	-0.000308745	1238.08	0.550203	1238.08	-0.000357249	1238.08	0.53417	1238.08	-0.000306081	1238.08	0.521608	1238.08	-0.000316597
1239.04	0.483983	1239.04	-0.000254556	1239.04	0.49857	1239.04	-0.000269863	1239.04	0.550181	1239.04	-0.000322191	1239.04	0.534389	1239.04	-0.00029811	1239.04	0.522427	1239.04	-0.000300676
1240	0.484276	1240	-0.000217858	1240	0.498115	1240	-0.000229806	1240	0.550188	1240	-0.000265395	1240	0.534312	1240	-0.000283896	1240	0.523194	1240	-0.000273626
1240.97	0.484497	1240.97	-0.000183514	1240.97	0.497562	1240.97	-0.000191337	1240.97	0.550347	1240.97	-0.000201893	1240.97	0.534107	1240.97	-0.000257307	1240.97	0.52384	1240.97	-0.000237711
1241.93	0.4846	1241.93	-0.000157637	1241.93	0.496962	1241.93	-0.000159437	1241.93	0.550571	1241.93	-0.000144673	1241.93	0.533875	1241.93	-0.000216082	1241.93	0.524208	1241.93	-0.000198797
1242.9	0.484533	1242.9	-0.000142819	1242.9	0.496353	1242.9	-0.000138805	1242.9	0.55065	1242.9	-0.000101463	1242.9	0.533654	1242.9	-0.000164736	1242.9	0.524149	1242.9	-0.000165507
1243.86	0.48425	1243.86	-0.000137927	1243.86	0.495781	1243.86	-0.000130254	1243.86	0.550399	1243.86	-7.61161e-05	1243.86	0.533426	1243.86	-0.000114208	1243.86	0.523613	1243.86	-0.000146068
1244.83	0.483715	1244.83	-0.000139336	1244.83	0.495269	1244.83	-0.000129261	1244.83	0.549787	1244.83	-7.10836e-05	1244.83	0.533128	1244.83	-7.80182e-05	1244.83	0.522705	1244.83	-0.000144621
1245.79	0.48292	1245.79	-0.000142419	1245.79	0.494759	1245.79	-0.000128108	1245.79	0.548933	1245.79	-8.71216e-05	1245.79	0.532664	1245.79	-6.64086e-05	1245.79	0.521636	1245.79	-0.000158848
1246.75	0.481895	1246.75	-0.000142603	1246.75	0.49412	1246.75	-0.000120155	1246.75	0.548016	1246.75	-0.000119841	1246.75	0.531943	1246.75	-8.1009e-05	1246.75	0.520614	1246.75	-0.000179969
1247.72	0.480712	1247.72	-0.000136276	1247.72	0.493234	1247.72	-0.000103312	1247.72	0.547157	1247.72	-0.000156846	1247.72	0.530945	1247.72	-0.000112702	1247.72	0.519742	1247.72	-0.000195486
1248.68	0.479463	1248.68	-0.000121839	1248.68	0.492104	1248.68	-8.05935e-05	1248.68	0.546374	1248.68	-0.000180144	1248.68	0.529761	1248.68	-0.000144501	1248.68	0.518991	1248.68	-0.000193872
1249.65	0.478218	1249.65	-0.000100859	1249.65	0.49087	1249.65	-5.80371e-05	1249.65	0.545616	1249.65	-0.000174492	1249.65	0.528588	1249.65	-0.000159016	1249.65	0.51824	1249.65	-0.000169718
1250.61	0.476988	1250.61	-7.83322e-05	1250.61	0.489706	1250.61	-4.18338e-05	1250.61	0.544828	1250.61	-0.000136842	1250.61	0.527629	1250.61	-0.00014724	1250.61	0.517366	1250.61	-0.000127042
1251.58	0.475718	1251.58	-6.1125e-05	1251.58	0.48865	1251.58	-3.63213e-05	1251.58	0.543982	1251.58	-8.01956e-05	1251.58	0.52697	1251.58	-0.000113844	1251.58	0.516289	1251.58	-7.85929e-05
1252.54	0.474324	1252.54	-5.49747e-05	1252.54	0.487531	1252.54	-4.29847e-05	1252.54	0.543037	1252.54	-2.84368e-05	1252.54	0.526497	1252.54	-7.53752e-05	1252.54	0.514974	1252.54	-4.07341e-05
1253.5	0.472746	1253.5	-6.16166e-05	1253.5	0.486064	1253.5	-5.98395e-05	1253.5	0.541894	1253.5	-4.86346e-06	1253.5	0.525916	1253.5	-5.1735e-05	1253.5	0.513405	1253.5	-2.56817e-05
1254.47	0.470994	1254.47	-7.77316e-05	1254.47	0.484066	1254.47	-8.14358e-05	1254.47	0.540393	1254.47	-2.11272e-05	1254.47	0.524882	1254.47	-5.54953e-05	1254.47	0.51156	1254.47	-3.5319e-05
1255.43	0.469145	1255.43	-9.6402e-05	1255.43	0.481629	1255.43	-0.000100396	1255.43	0.538395	1255.43	-7.25599e-05	1255.43	0.523162	1255.43	-8.53804e-05	1255.43	0.509438	1255.43	-6.04161e-05
1256.4	0.467305	1256.4	-0.000109915	1256.4	0.479111	1256.4	-0.000110508	1256.4	0.535911	1256.4	-0.000141551	1256.4	0.520753	1256.4	-0.000127725	1256.4	0.507095	1256.4	-8.55263e-05
1257.36	0.465561	1257.36	-0.000112844	1257.36	0.47694	1257.36	-0.000109574	1257.36	0.533171	1257.36	-0.000205807	1257.36	0.517892	1257.36	-0.000164462	1257.36	0.504672	1257.36	-9.69579e-05
1258.33	0.463932	1258.33	-0.000104252	1258.33	0.475359	1258.33	-9.96428e-05	1258.33	0.530569	1258.33	-0.000246327	1258.33	0.514967	1258.33	-0.000182061	1258.33	0.502371	1258.33	-8.90793e-05
1259.29	0.46236	1259.29	-8.78657e-05	1259.29	0.474289	1259.29	-8.42357e-05	1259.29	0.528479	1259.29	-0.000251849	1259.29	0.512372	1259.29	-0.000175986	1259.29	0.50037	1259.29	-6.56328e-05
1260.25	0.46073	1260.25	-7.03867e-05	1260.25	0.473389	1260.25	-6.51552e-05	1260.25	0.527044	1260.25	-0.000219807	1260.25	0.510355	1260.25	-0.000149192	1260.25	0.498723	1260.25	-3.64356e-05
1261.22	0.458905	1261.22	-5.90816e-05	1261.22	0.472255	1261.22	-4.22336e-05	1261.22	0.526066	1261.22	-0.000155668	1261.22	0.508913	1261.22	-0.000107667	1261.22	0.497324	1261.22	-1.18907e-05
1262.18	0.456767	1262.18	-5.8904e-05	1262.18	0.470619	1262.18	-1.66356e-05	1262.18	0.525079	1262.18	-7.19928e-05	1262.18	0.507775	1262.18	-5.75968e-05	1262.18	0.495943	1262.18	1.35527e-06
1263.15	0.454263	1263.15	-7.02159e-05	1263.15	0.468422	1263.15	5.60715e-06	1263.15	0.523564	1263.15	1.29547e-05	1263.15	0.506493	1263.15	-5.97626e-06	1263.15	0.494338	1263.15	1.92901e-06
1264.11	0.451429	1264.11	-8.82484e-05	1264.11	0.465772	1264.11	1.44371e-05	1264.11	0.521177	1264.11	7.82521e-05	1264.11	0.504622	1264.11	3.76151e-05	1264.11	0.492369	1264.11	-7.2345e-06
1265.07	0.448403	1265.07	-0.000103988	1265.07	0.462855	1265.07	2.28379e-06	1265.07	0.517876	1265.07	0.000105814	1265.07	0.501929	1265.07	6.18493e-05	1265.07	0.490055	1265.07	-2.12905e-05
1266.04	0.445384	1266.04	-0.000107195	1266.04	0.459874	1266.04	-2.79808e-05	1266.04	0.513896	1266.04	8.73819e-05	1266.04	0.498517	1266.04	5.85112e-05	1266.04	0.487542	1266.04	-3.57958e-05
1267	0.442565	1267	-9.08729e-05	1267	0.457026	1267	-6.05264e-05	1267	0.509627	1267	3.01459e-05	1267	0.494798	1267	2.8675e-05	1267	0.485013	1267	-4.78678e-05
1267.97	0.440052	1267.97	-5.46245e-05	1267.97	0.454474	1267.97	-7.32125e-05	1267.97	0.505493	1267.97	-4.25683e-05	1267.97	0.491304	1267.97	-1.45933e-05	1267.97	0.482603	1267.97	-5.58127e-05
1268.93	0.437814	1268.93	-4.94387e-06	1268.93	0.452304	1268.93	-5.02229e-05	1268.93	0.501854	1268.93	-9.79365e-05	1268.93	0.488434	1268.93	-4.99982e-05	1268.93	0.480354	1268.93	-5.7722e-05
1269.9	0.435692	1269.89	4.74779e-05	1269.9	0.450478	1269.9	7.45867e-06	1269.9	0.498966	1269.9	-0.000106587	1269.9	0.486287	1269.9	-5.7103e-05	1269.9	0.478224	1269.9	-5.05688e-05
1270.86	0.433468	1270.86	9.18057e-05	1270.86	0.448846	1270.86	8.10076e-05	1270.86	0.496935	1270.86	-5.67852e-05	1270.86	0.484652	1270.86	-2.61077e-05	1270.86	0.476126	1270.86	-3.13153e-05
1271.82	0.430971	1271.82	0.000120485	1271.82	0.447209	1271.82	0.000143184	1271.82	0.49567	1271.82	3.75153e-05	1271.82	0.48317	1271.82	3.68567e-05	1271.82	0.473969	1271.82	3.80922e-07
1272.79	0.428152	1272.79	0.000130557	1272.79	0.445422	1272.79	0.000172135	1272.79	0.494867	1272.79	0.000140589	1272.79	0.481533	1272.79	0.00011159	1272.79	0.471695	1272.79	4.0064e-05
1273.75	0.425117	1273.75	0.00012288	1273.75	0.443451	1273.75	0.000161109	1273.75	0.494072	1273.75	0.000210648	1273.75	0.479607	1273.75	0.000171949	1273.75	0.469297	1273.75	7.91257e-05
1274.72	0.422079	1274.72	0.000101233	1274.72	0.441357	1274.72	0.000119299	1274.72	0.492821	1274.72	0.000219879	1274.72	0.477424	1274.72	0.000196537	1274.72	0.466836	1274.72	0.000108473
1275.68	0.419283	1275.68	7.20623e-05	1275.68	0.439247	1275.68	6.52866e-05	1275.68	0.49081	1275.68	0.000167778	1275.68	0.475093	1275.68	0.00017728	1275.68	0.464427	1275.68	0.000123
1276.64	0.416915	1276.64	4.39236e-05	1276.64	0.437215	1276.64	1.82005e-05	1276.64	0.488005	1276.64	8.00647e-05	1276.64	0.472724	1276.64	0.000122414	1276.64	0.462193	1276.64	0.000123956
1277.61	0.415037	1277.61	2.61037e-05	1277.61	0.435335	1277.61	-8.89017e-06	1277.61	0.484655	1277.61	-5.79715e-06	1277.61	0.470405	1277.61	5.28449e-05	1277.61	0.460199	1277.61	0.000117412
1278.57	0.413569	1278.57	2.57259e-05	1278.57	0.433674	1278.57	-1.16096e-05	1278.57	0.481195	1278.57	-5.91471e-05	1278.57	0.468235	1278.57	-6.32593e-06	1278.57	0.458427	1278.57	0.00011026
1279.54	0.412327	1279.54	4.45761e-05	1279.54	0.432283	1279.54	6.48505e-06	1279.54	0.478089	1279.54	-6.76509e-05	1279.54	0.466331	1279.54	-3.53699e-05	1279.54	0.456788	1279.54	0.000106748
1280.5	0.411095	1280.5	7.77198e-05	1280.5	0.431161	1280.5	3.67316e-05	1280.5	0.475674	1280.5	-3.65856e-05	1280.5	0.464789	1280.5	-2.65125e-05	1280.5	0.455199	1280.5	0.000107527
1281.47	0.409708	1281.47	0.000115089	1281.47	0.430215	1281.47	6.91204e-05	1281.47	0.47405	1281.47	2.03453e-05	1281.47	0.463616	1281.47	1.49019e-05	1281.47	0.453653	1281.47	0.00011124
1282.43	0.408099	1282.43	0.000145931	1282.43	0.429256	1282.43	9.59384e-05	1282.43	0.473045	1282.43	9.00556e-05	1282.43	0.462689	1282.43	7.43221e-05	1282.43	0.452228	1282.43	0.000116467
1283.39	0.406304	1283.39	0.00016379	1283.39	0.428082	1283.39	0.000114028	1283.39	0.472278	1283.39	0.000162984	1283.39	0.461797	1283.39	0.000134469	1283.39	0.451028	1283.39	0.000122462
1284.36	0.404416	1284.36	0.000169023	1284.36	0.426578	1284.36	0.000124632	1284.36	0.471315	1284.36	0.000230602	1284.36	0.46074	1284.36	0.000181298	1284.36	0.450104	1284.36	0.000128806
1285.32	0.402539	1285.32	0.0001679	1285.32	0.424806	1285.32	0.0001311	1285.32	0.469867	1285.32	0.000282892	1285.32	0.459425	1285.32	0.000207478	1285.32	0.4494	1285.32	0.000134952
1286.29	0.400758	1286.29	0.000168934	1286.29	0.422985	1286.29	0.000136247	1286.29	0.467944	1286.29	0.000310208	1286.29	0.457897	1286.29	0.000213143	1286.29	0.448786	1286.29	0.000140738
1287.25	0.399147	1287.25	0.000178949	1287.25	0.421397	1287.25	0.000141408	1287.25	0.465877	1287.25	0.000308756	1287.25	0.456297	1287.25	0.000204571	1287.25	0.448128	1287.25	0.000146945
1288.22	0.397786	1288.22	0.000200475	1288.22	0.420247	1288.22	0.000147561	1288.22	0.46415	1288.22	0.000284867	1288.22	0.454789	1288.22	0.000191498	1288.22	0.447369	1288.22	0.000154717
1289.18	0.39677	1289.18	0.000230319	1289.18	0.41958	1289.18	0.000156881	1289.18	0.463153	1289.18	0.000253653	1289.18	0.453506	1289.18	0.000183489	1289.18	0.446541	1289.18	0.000164218
1290.14	0.396187	1290.14	0.000260864	1290.14	0.419292	1290.14	0.000172546	1290.14	0.462973	1290.14	0.000231956	1290.14	0.452555	1290.14	0.000186149	1290.14	0.445745	1290.14	0.000173621
1291.11	0.396085	1291.11	0.000283545	1291.11	0.419223	1291.11	0.000196089	1291.11	0.463392	1291.11	0.00022994	1291.11	0.452033	1291.11	0.000198699	1291.11	0.4451	1291.11	0.000180025
1292.07	0.396448	1292.07	0.000292501	1292.07	0.419259	1292.07	0.000224075	1292.07	0.464058	1292.07	0.000246386	1292.07	0.452033	1292.07	0.000214444	1292.07	0.44471	1292.07	0.000181976
1293.04	0.397201	1293.04	0.000287033	1293.04	0.419386	1293.04	0.000247134	1293.04	0.46472	1293.04	0.000269842	1293.04	0.452592	1293.04	0.00022441	1293.04	0.44465	1293.04	0.00018115
1294	0.398229	1294	0.000270956	1294	0.419665	1294	0.000253225	1294	0.465353	1294	0.000284321	1294	0.453639	1294	0.000222408	1294	0.444959	1294	0.00018147
1294.97	0.399426	1294.96	0.000249592	1294.97	0.420161	1294.97	0.000234074	1294.97	0.466116	1294.97	0.000276505	1294.97	0.45498	1294.97	0.000208483	1294.97	0.44563	1294.97	0.000186051
1295.93	0.400713	1295.93	0.00022682	1295.93	0.420888	1295.93	0.000191193	1295.93	0.46719	1295.93	0.000241798	1295.93	0.456361	1295.93	0.00018845	1295.93	0.446598	1295.93	0.000194487
1296.89	0.402053	1296.89	0.00020341	1296.89	0.4218	1296.89	0.0001374	1296.89	0.468651	1296.89	0.000187383	1296.89	0.457596	1296.89	0.000169866	1296.89	0.447762	1296.89	0.000202736
1297.86	0.403438	1297.86	0.000177823	1297.86	0.422829	1297.86	9.20949e-05	1297.86	0.470436	1297.86	0.000130661	1297.86	0.45865	1297.86	0.00015706	1297.86	0.449018	1297.86	0.000205598
1298.82	0.404882	1298.82	0.0001489	1298.82	0.423932	1298.82	7.20591e-05	1298.82	0.472421	1298.82	9.19687e-05	1298.82	0.459642	1298.82	0.000148391	1298.82	0.450313	1298.82	0.000199907
1299.79	0.406398	1299.79	0.000118112	1299.79	0.425113	1299.79	8.2467e-05	1299.79	0.474496	1299.79	8.36107e-05	1299.79	0.460742	1299.79	0.000137474	1299.79	0.451652	1299.79	0.000185822
1300.75	0.408004	1300.75	8.96465e-05	1300.75	0.426404	1300.75	0.000113399	1300.75	0.476598	1300.75	0.000101364	1300.75	0.462043	1300.75	0.000117715	1300.75	0.453082	1300.75	0.00016552
1301.71	0.40971	1301.71	6.76091e-05	1301.71	0.427826	1301.71	0.000144388	1301.71	0.478676	1301.71	0.00012534	1301.71	0.463497	1301.71	8.72915e-05	1301.71	0.454645	1301.71	0.000141244
1302.68	0.411529	1302.68	5.29396e-05	1302.68	0.429358	1302.68	0.000154789	1302.68	0.480663	1302.68	0.000131556	1302.68	0.464963	1302.68	5.1219e-05	1302.68	0.456348	1302.68	0.000114416
1303.64	0.413478	1303.64	4.24311e-05	1303.64	0.430939	1303.64	0.000133949	1303.64	0.482503	1303.64	0.000107135	1303.64	0.466334	1303.64	1.89467e-05	1303.64	0.458167	1303.64	8.62063e-05
1304.61	0.41557	1304.61	3.01511e-05	1304.61	0.432489	1304.61	8.53371e-05	1304.61	0.484202	1304.61	5.82648e-05	1304.61	0.467632	1304.61	-1.13498e-06	1304.61	0.460068	1304.61	5.81912e-05
1305.57	0.417805	1305.57	1.07599e-05	1305.57	0.433954	1305.57	2.30205e-05	1305.57	0.485859	1305.57	4.81657e-06	1305.57	0.469026	1305.57	-6.83878e-06	1305.57	0.462034	1305.57	3.1598e-05
1306.54	0.420146	1306.54	-1.73615e-05	1306.54	0.435347	1306.54	-3.64949e-05	1306.54	0.487644	1306.54	-3.46486e-05	1306.54	0.47072	1306.54	-3.89025e-06	1306.54	0.464068	1306.54	5.75553e-06
1307.5	0.422521	1307.5	-5.13524e-05	1307.5	0.436759	1307.5	-8.19075e-05	1307.5	0.489716	1307.5	-5.62565e-05	1307.5	0.472827	1307.5	-3.23407e-06	1307.5	0.466184	1307.5	-2.25787e-05
1308.46	0.424836	1308.46	-8.62423e-05	1308.46	0.438337	1308.46	-0.000110352	1308.46	0.492147	1308.46	-7.24301e-05	1308.46	0.475276	1308.46	-1.54583e-05	1308.46	0.468382	1308.46	-5.76974e-05
1309.43	0.427003	1309.43	-0.000118537	1309.43	0.440212	1309.43	-0.000125622	1309.43	0.494881	1309.43	-0.000101013	1309.43	0.477829	1309.43	-4.56324e-05	1309.43	0.470628	1309.43	-0.000101841
1310.39	0.42897	1310.39	-0.000148305	1310.39	0.442411	1310.39	-0.000133969	1310.39	0.497743	1310.39	-0.00015116	1310.39	0.480183	1310.39	-9.15394e-05	1310.39	0.472861	1310.39	-0.000152997
1311.36	0.430727	1311.36	-0.000178501	1311.36	0.444788	1311.36	-0.000140875	1311.36	0.500482	1311.36	-0.000216948	1311.36	0.482085	1311.36	-0.000145735	1311.36	0.47499	1311.36	-0.0002054
1312.32	0.43229	1312.32	-0.000211945	1312.32	0.447032	1312.32	-0.000150186	1312.32	0.502834	1312.32	-0.000282372	1312.32	0.483423	1312.32	-0.000199296	1312.32	0.476911	1312.32	-0.000252349
1313.29	0.433667	1313.29	-0.000247779	1313.29	0.448781	1313.29	-0.000164428	1313.29	0.504605	1313.29	-0.00033235	1313.29	0.484247	1313.29	-0.0002446	1313.29	0.478535	1313.29	-0.000289377
1314.25	0.434838	1314.25	-0.00028034	1314.25	0.449775	1314.25	-0.000184573	1314.25	0.505751	1314.25	-0.000360953	1314.25	0.484729	1314.25	-0.000276198	1314.25	0.479803	1314.25	-0.000315243
1315.21	0.435752	1315.21	-0.000301551	1315.21	0.449986	1315.21	-0.000208976	1315.21	0.506385	1315.21	-0.000371811	1315.21	0.485089	1315.21	-0.000290704	1315.21	0.480697	1315.21	-0.000330411
1316.18	0.436361	1316.18	-0.000305199	1316.18	0.449626	1316.18	-0.000232526	1316.18	0.506712	1316.18	-0.000372102	1316.18	0.485501	1316.18	-0.000286859	1316.18	0.481233	1316.18	-0.000334656
1317.14	0.436658	1317.14	-0.000290385	1317.14	0.449046	1317.14	-0.000247237	1317.14	0.506883	1317.14	-0.000365862	1317.14	0.486026	1317.14	-0.000265982	1317.14	0.481432	1317.14	-0.000325596
1318.11	0.436687	1318.11	-0.000261407	1318.11	0.448569	1318.11	-0.000244508	1318.11	0.506881	1318.11	-0.000351588	1318.11	0.486571	1318.11	-0.00023218	1318.11	0.481302	1318.11	-0.000299694
1319.07	0.43652	1319.07	-0.000224346	1319.07	0.448366	1319.07	-0.000218153	1319.07	0.506514	1319.07	-0.000324832	1319.07	0.486922	1319.07	-0.000191364	1319.07	0.480837	1319.07	-0.000254975
1320.04	0.436207	1320.04	-0.000183728	1320.04	0.448412	1320.04	-0.000167062	1320.04	0.505546	1320.04	-0.000282843	1320.04	0.486839	1320.04	-0.000149144	1320.04	0.480042	1320.04	-0.00019357
1321	0.435735	1321	-0.000141346	1321	0.448545	1321	-9.64901e-05	1321	0.503895	1321	-0.000227801	1321	0.486179	1321	-0.000108806	1321	0.478955	1321	-0.000122273
1321.96	0.435041	1321.96	-9.73205e-05	1321.96	0.448569	1321.96	-1.74729e-05	1321.96	0.501732	1321.96	-0.000166846	1321.96	0.48499	1321.96	-7.0651e-05	1321.96	0.477662	1321.96	-5.02263e-05
1322.93	0.434072	1322.93	-5.23502e-05	1322.93	0.448338	1322.93	5.58789e-05	1322.93	0.499432	1322.93	-0.00010895	1322.93	0.483516	1322.93	-3.28486e-05	1322.93	0.476281	1322.93	1.46474e-05
1323.89	0.432849	1323.89	-9.1715e-06	1323.89	0.447805	1323.89	0.000110876	1323.89	0.49739	1323.89	-6.00316e-05	1323.89	0.482098	1323.89	6.80884e-06	1323.89	0.474929	1323.89	6.8456e-05
1324.86	0.431499	1324.86	2.81686e-05	1324.86	0.447024	1324.86	0.000140941	1324.86	0.495826	1324.86	-1.90267e-05	1324.86	0.481035	1324.86	4.8965e-05	1324.86	0.473703	1324.86	0.000111869
1325.82	0.430208	1325.82	5.69223e-05	1325.82	0.446138	1325.82	0.000147673	1325.82	0.49471	1325.82	2.18207e-05	1325.82	0.480454	1325.82	9.13932e-05	1325.82	0.472667	1325.82	0.000148177
1326.79	0.429145	1326.79	7.78666e-05	1326.79	0.44535	1326.79	0.000138376	1326.79	0.493817	1326.79	7.09733e-05	1326.79	0.480269	1326.79	0.000129477	1326.79	0.471877	1326.79	0.000180072
1327.75	0.428389	1327.75	9.49958e-05	1327.75	0.444859	1327.75	0.000120894	1327.75	0.492887	1327.75	0.000129231	1327.75	0.480251	1327.75	0.000158662	1327.75	0.471384	1327.75	0.000207079
1328.71	0.427922	1328.71	0.00011288	1328.71	0.444797	1328.71	9.99794e-05	1328.71	0.491769	1328.71	0.000185822	1328.71	0.480166	1328.71	0.000176749	1328.71	0.471239	1328.71	0.000225866
1329.68	0.427676	1329.68	0.000133654	1329.68	0.445183	1329.68	7.73273e-05	1329.68	0.49047	1329.68	0.000223076	1329.68	0.479909	1329.68	0.000183769	1329.68	0.471466	1329.68	0.000232915
1330.64	0.427596	1330.64	0.000155545	1330.64	0.445912	1330.64	5.38293e-05	1330.64	0.489114	1330.64	0.000227053	1330.64	0.479559	1330.64	0.000180273	1330.64	0.472027	1330.64	0.000226888
1331.61	0.42766	1331.61	0.000173386	1331.61	0.446807	1331.61	3.16916e-05	1331.61	0.487849	1331.61	0.000196993	1331.61	0.479334	1331.61	0.000166786	1331.61	0.472818	1331.61	0.000209133
1332.57	0.427857	1332.57	0.000180637	1332.57	0.447695	1332.57	1.50853e-05	1332.57	0.486782	1332.57	0.000147262	1332.57	0.479473	1332.57	0.000145092	1332.57	0.4737	1332.57	0.000182441
1333.54	0.428154	1333.54	0.000172353	1333.54	0.448478	1333.54	8.61905e-06	1333.54	0.48597	1333.54	0.00010014	1333.54	0.480114	1333.54	0.000119291	1333.54	0.474564	1333.54	0.000149441
1334.5	0.428485	1334.5	0.00014808	1334.5	0.449156	1334.5	1.40554e-05	1334.5	0.485443	1334.5	7.38572e-05	1334.5	0.48123	1334.5	9.49716e-05	1334.5	0.475376	1334.5	0.000112019
1335.46	0.428786	1335.46	0.000113066	1335.46	0.449792	1335.46	2.78111e-05	1335.46	0.485236	1335.46	7.38332e-05	1335.46	0.482639	1335.46	7.68831e-05	1335.46	0.476184	1335.46	7.20496e-05
1336.43	0.429046	1336.43	7.66874e-05	1336.43	0.45044	1336.43	4.19679e-05	1336.43	0.485379	1336.43	9.26853e-05	1336.43	0.48407	1336.43	6.66171e-05	1336.43	0.477069	1336.43	3.24228e-05
1337.39	0.429333	1337.39	4.83915e-05	1337.39	0.451083	1337.39	4.87323e-05	1337.39	0.485843	1337.39	0.000117737	1337.39	0.485262	1337.39	6.16804e-05	1337.39	0.478085	1337.39	-2.77361e-06
1338.36	0.429761	1338.36	3.34746e-05	1338.36	0.451603	1338.36	4.51497e-05	1338.36	0.486493	1338.36	0.000139606	1338.36	0.486067	1338.36	5.68324e-05	1338.36	0.479217	1338.36	-2.9104e-05
1339.32	0.43042	1339.32	3.15792e-05	1339.32	0.451847	1339.32	3.47706e-05	1339.32	0.487103	1339.32	0.000155957	1339.32	0.486522	1339.32	4.7619e-05	1339.32	0.480391	1339.32	-4.2891e-05
1340.29	0.431313	1340.28	3.87198e-05	1340.29	0.451744	1340.29	2.56967e-05	1340.29	0.487466	1340.29	0.000169113	1340.29	0.486837	1340.29	3.41386e-05	1340.29	0.481529	1340.29	-4.18417e-05
1341.25	0.432353	1341.25	5.10859e-05	1341.25	0.451401	1341.25	2.67445e-05	1341.25	0.487521	1341.25	0.000180887	1341.25	0.487286	1341.25	2.2141e-05	1341.25	0.482602	1341.25	-2.54621e-05
1342.21	0.433417	1342.21	6.70375e-05	1342.21	0.451096	1342.21	4.35511e-05	1342.21	0.487407	1342.21	0.000189336	1342.21	0.488066	1342.21	1.98519e-05	1342.21	0.483624	1342.21	4.24422e-06
1343.18	0.434416	1343.18	8.54811e-05	1343.18	0.451171	1343.18	7.56775e-05	1343.18	0.487378	1343.18	0.000189788	1343.18	0.48922	1343.18	3.22636e-05	1343.18	0.484619	1343.18	4.18665e-05
1344.14	0.435316	1344.14	0.000103141	1344.14	0.451886	1344.14	0.000115866	1344.14	0.487662	1344.14	0.000178913	1344.14	0.490639	1344.14	5.7134e-05	1344.14	0.485584	1344.14	7.89069e-05
1345.11	0.43614	1345.11	0.000114351	1345.11	0.453312	1345.11	0.000152596	1345.11	0.488362	1345.11	0.000158356	1345.11	0.49214	1345.11	8.57773e-05	1345.11	0.486501	1345.11	0.000106677
1346.07	0.436942	1346.07	0.000114401	1346.07	0.455293	1346.07	0.000175098	1346.07	0.489437	1346.07	0.000135369	1346.07	0.493553	1346.07	0.000107974	1346.07	0.487363	1346.07	0.000120468
1347.03	0.437799	1347.03	0.000104016	1347.03	0.457496	1347.03	0.000177934	1347.03	0.490781	1347.03	0.000120386	1347.03	0.494798	1347.03	0.000117469	1347.03	0.488215	1347.03	0.000122033
1348	0.438793	1348	9.1618e-05	1348	0.459554	1348	0.000162871	1348	0.492334	1348	0.000122715	1348	0.495922	1348	0.000114869	1348	0.489151	1348	0.000118795
1348.96	0.439991	1348.96	8.99264e-05	1348.96	0.461217	1348.96	0.000137524	1348.96	0.494129	1348.96	0.000145436	1348.96	0.497067	1348.96	0.000106697	1348.96	0.490283	1348.96	0.000120027
1349.93	0.441431	1349.93	0.000107533	1349.93	0.462455	1349.93	0.000111339	1349.93	0.496247	1349.93	0.000181433	1349.93	0.498401	1349.93	0.000101294	1349.93	0.491689	1349.93	0.000131513
1350.89	0.443119	1350.89	0.000141618	1350.89	0.463455	1350.89	9.08251e-05	1350.89	0.49871	1350.89	0.000214618	1350.89	0.500056	1350.89	0.00010428	1350.89	0.493411	1350.89	0.000152108
1351.86	0.445036	1351.86	0.000178506	1351.86	0.464529	1351.86	7.77114e-05	1351.86	0.50141	1351.86	0.000228445	1351.86	0.502078	1351.86	0.000116917	1351.86	0.49546	1351.86	0.000175386
1352.82	0.447144	1352.82	0.000202854	1352.82	0.465975	1352.82	7.16559e-05	1352.82	0.504128	1352.82	0.000215979	1352.82	0.504416	1352.82	0.000137708	1352.82	0.497831	1352.82	0.000194856
1353.78	0.449392	1353.78	0.000207196	1353.78	0.467947	1353.78	7.37897e-05	1353.78	0.506644	1353.78	0.000182466	1353.78	0.506926	1353.78	0.000163924	1353.78	0.500485	1353.78	0.000207296
1354.75	0.451713	1354.75	0.000193709	1354.75	0.470376	1354.75	8.64108e-05	1354.75	0.508846	1354.75	0.000138888	1354.75	0.509417	1354.75	0.000190739	1354.75	0.503325	1354.75	0.000211388
1355.71	0.454038	1355.71	0.000168824	1355.71	0.472998	1355.71	0.000109198	1355.71	0.510793	1355.71	9.38296e-05	1355.71	0.511724	1355.71	0.000209701	1355.71	0.506191	1355.71	0.000204387
1356.68	0.456335	1356.68	0.000137399	1356.68	0.475486	1356.68	0.000136102	1356.68	0.512681	1356.68	5.07212e-05	1356.68	0.513802	1356.68	0.000209918	1356.68	0.50893	1356.68	0.000181546
1357.64	0.458643	1357.64	0.000101137	1357.64	0.47763	1357.64	0.000156152	1357.64	0.51476	1357.64	1.1042e-05	1357.64	0.515767	1357.64	0.000183038	1357.64	0.511483	1357.64	0.000139799
1358.61	0.461083	1358.61	6.06374e-05	1358.61	0.479455	1358.61	0.000157799	1358.61	0.517245	1358.61	-2.12997e-05	1358.61	0.517865	1358.61	0.000128854	1358.61	0.513937	1358.61	8.21672e-05
1359.57	0.463799	1359.57	1.73361e-05	1359.57	0.481213	1359.57	0.000133583	1359.57	0.520254	1359.57	-4.01066e-05	1359.57	0.520365	1359.57	5.65107e-05	1359.57	0.516483	1359.57	1.82361e-05
1360.53	0.46687	1360.53	-2.66793e-05	1360.53	0.483258	1360.53	8.22153e-05	1360.53	0.523763	1360.53	-4.32313e-05	1360.53	0.523422	1360.53	-2.03626e-05	1360.53	0.519324	1360.53	-4.0616e-05
1361.5	0.470219	1361.5	-7.01971e-05	1361.5	0.485862	1361.5	8.15635e-06	1361.5	0.527572	1361.5	-3.97604e-05	1361.5	0.526987	1361.5	-9.0763e-05	1361.5	0.522538	1361.5	-8.78174e-05
1362.46	0.473608	1362.46	-0.00011383	1362.46	0.489045	1362.46	-7.88291e-05	1362.46	0.531348	1362.46	-4.8869e-05	1362.46	0.530807	1362.46	-0.000150165	1362.46	0.526034	1362.46	-0.00012454
1363.43	0.476766	1363.43	-0.000158525	1363.43	0.492557	1363.43	-0.000163724	1363.43	0.534753	1363.43	-8.76634e-05	1363.43	0.534567	1363.43	-0.000199053	1363.43	0.529596	1363.43	-0.000156498
1364.39	0.479541	1364.39	-0.000203407	1364.39	0.49604	1364.39	-0.000229527	1364.39	0.537589	1364.39	-0.000157835	1364.39	0.53805	1364.39	-0.000239046	1364.39	0.533022	1364.39	-0.000187997
1365.36	0.481941	1365.35	-0.00024602	1365.36	0.499206	1365.36	-0.000265313	1365.36	0.539838	1365.36	-0.000243485	1365.36	0.54118	1365.36	-0.000270793	1365.36	0.536187	1365.36	-0.000219097
1366.32	0.484055	1366.32	-0.000284401	1366.32	0.501909	1366.32	-0.000273681	1366.32	0.541607	1366.32	-0.000321072	1366.32	0.543923	1366.32	-0.00029428	1366.32	0.539016	1366.32	-0.00024766
1367.28	0.485932	1367.28	-0.000317825	1367.28	0.504119	1367.28	-0.000270229	1367.28	0.543049	1367.28	-0.000372237	1367.28	0.546206	1367.28	-0.00030956	1367.28	0.541426	1367.28	-0.00027258
1368.25	0.487548	1368.25	-0.000344977	1368.25	0.505859	1368.25	-0.000273775	1368.25	0.544325	1368.25	-0.000390887	1368.25	0.547914	1368.25	-0.000316797	1368.25	0.543336	1368.25	-0.000294102
1369.21	0.488829	1369.21	-0.000361727	1369.21	0.50717	1369.21	-0.000293616	1369.21	0.545573	1369.21	-0.000381586	1369.21	0.548971	1369.21	-0.000315627	1369.21	0.544724	1369.21	-0.000311557
1370.18	0.489724	1370.18	-0.000361299	1370.18	0.508091	1370.18	-0.000322576	1370.18	0.546855	1370.18	-0.000352292	1370.18	0.549422	1370.18	-0.000304381	1370.18	0.545674	1370.18	-0.000321482
1371.14	0.490231	1371.14	-0.000337637	1371.14	0.508622	1371.14	-0.000340674	1371.14	0.548089	1371.14	-0.000308662	1371.14	0.549417	1371.14	-0.000280507	1371.14	0.546347	1371.14	-0.000317862
1372.1	0.49038	1372.1	-0.000290763	1372.1	0.508722	1372.1	-0.000327305	1372.1	0.549023	1372.1	-0.00025469	1372.1	0.549135	1372.1	-0.000242951	1372.1	0.546883	1372.1	-0.000294989
1373.07	0.490204	1373.07	-0.000229615	1373.07	0.508354	1373.07	-0.000274353	1373.07	0.549323	1373.07	-0.000196618	1373.07	0.548717	1373.07	-0.000194232	1373.07	0.54731	1373.07	-0.000250897
1374.03	0.489732	1374.03	-0.000168769	1374.03	0.50758	1374.03	-0.000191594	1374.03	0.548783	1374.03	-0.000143099	1374.03	0.548257	1374.03	-0.00013895	1374.03	0.547552	1374.03	-0.000188584
1375	0.489023	1375	-0.000120403	1375	0.506626	1375	-0.00010022	1375	0.547534	1375	-9.99949e-05	1375	0.547857	1375	-8.02547e-05	1375	0.547533	1375	-0.000115005
1375.96	0.488179	1375.96	-8.73057e-05	1375.96	0.505805	1375.96	-1.94661e-05	1375.96	0.546035	1375.96	-6.59735e-05	1375.96	0.547658	1375.96	-1.95136e-05	1375.96	0.547288	1375.96	-3.95202e-05
1376.92	0.487312	1376.92	-6.35025e-05	1376.92	0.505348	1376.92	4.22993e-05	1376.92	0.544819	1376.92	-3.42953e-05	1376.92	0.547788	1376.92	4.00136e-05	1376.92	0.546968	1376.92	2.74335e-05
1377.89	0.486502	1377.89	-4.13643e-05	1377.89	0.505278	1377.89	8.61366e-05	1377.89	0.544193	1377.89	1.44779e-06	1377.89	0.548286	1377.89	9.09092e-05	1377.89	0.546752	1377.89	7.68191e-05
1378.85	0.485777	1378.85	-1.71105e-05	1378.85	0.505427	1378.85	0.00011611	1378.85	0.54412	1378.85	4.35069e-05	1378.85	0.549052	1378.85	0.000124595	1378.85	0.546737	1378.85	0.000104658
1379.82	0.485138	1379.82	1.01527e-05	1379.82	0.505578	1379.82	0.000135939	1379.82	0.544324	1379.82	8.99905e-05	1379.82	0.549875	1379.82	0.000137691	1379.82	0.54691	1379.82	0.000115424
1380.78	0.484594	1380.78	4.28355e-05	1380.78	0.505624	1380.78	0.000150258	1380.78	0.544497	1380.78	0.000136504	1380.78	0.550532	1380.78	0.000136875	1380.78	0.547194	1380.78	0.000122868
1381.75	0.484173	1381.75	8.58972e-05	1381.75	0.505634	1381.75	0.00016583	1381.75	0.544494	1381.75	0.000177516	1381.75	0.550906	1381.75	0.000137283	1381.75	0.547531	1381.75	0.000144487
1382.71	0.4839	1382.71	0.000141354	1382.71	0.505788	1382.71	0.000187961	1382.71	0.544364	1382.71	0.00020687	1382.71	0.551048	1382.71	0.00015293	1382.71	0.547943	1382.71	0.000189256
1383.67	0.483765	1383.67	0.00020115	1383.67	0.506239	1383.67	0.000213215	1383.67	0.54427	1383.67	0.000217496	1383.67	0.551139	1383.67	0.000184835	1383.67	0.54853	1383.67	0.000246596
1384.64	0.483708	1384.64	0.000246261	1384.64	0.507014	1384.64	0.000226414	1384.64	0.544357	1384.64	0.00020206	1384.64	0.5514	1384.64	0.000217131	1384.64	0.549412	1384.64	0.000288047
1385.6	0.483642	1385.6	0.000255846	1385.6	0.508015	1385.6	0.000208618	1385.6	0.544702	1385.6	0.000157283	1385.6	0.551997	1385.6	0.000226044	1385.6	0.55065	1385.6	0.000283839
1386.57	0.483503	1386.57	0.000220258	1386.57	0.509092	1386.57	0.000151456	1386.57	0.545319	1386.57	8.99799e-05	1386.57	0.552975	1386.57	0.000195346	1386.57	0.552173	1386.57	0.000222532
1387.53	0.483304	1387.53	0.000147081	1387.53	0.510131	1387.53	6.51034e-05	1387.53	0.54619	1387.53	1.74088e-05	1387.53	0.554242	1387.53	0.000126438	1387.53	0.553801	1387.53	0.000118339
1388.5	0.483145	1388.5	5.66838e-05	1388.5	0.511109	1388.5	-2.72392e-05	1388.5	0.547265	1388.5	-4.09284e-05	1388.5	0.555636	1388.5	3.62196e-05	1388.5	0.555343	1388.5	1.15197e-06
1389.46	0.483168	1389.46	-2.85355e-05	1389.46	0.512063	1389.46	-0.000103146	1389.46	0.548447	1389.46	-7.36731e-05	1389.46	0.557043	1389.46	-5.41442e-05	1389.46	0.556747	1389.46	-0.000101384
1390.42	0.483506	1390.42	-9.30511e-05	1390.42	0.513043	1390.42	-0.000152255	1390.42	0.549595	1390.42	-8.25505e-05	1390.42	0.55847	1390.42	-0.000130396	1390.42	0.55813	1390.42	-0.000176358
1391.39	0.484262	1391.39	-0.000130871	1391.39	0.51411	1391.39	-0.000178546	1391.39	0.55057	1391.39	-8.00377e-05	1391.39	0.560031	1391.39	-0.000189121	1391.39	0.559704	1391.39	-0.000226316
1392.35	0.485482	1392.35	-0.000144088	1392.35	0.51534	1392.35	-0.000194551	1392.35	0.551287	1392.35	-8.24143e-05	1392.35	0.561869	1392.35	-0.00023411	1392.35	0.561642	1392.35	-0.000261108
1393.32	0.487094	1393.32	-0.000140138	1393.32	0.516787	1393.32	-0.000212196	1393.32	0.55176	1393.32	-0.000101614	1393.32	0.564036	1393.32	-0.000270062	1393.32	0.563936	1393.32	-0.000288257
1394.28	0.488831	1394.28	-0.000128817	1394.28	0.518374	1394.28	-0.000235116	1394.28	0.552081	1394.28	-0.000139116	1394.28	0.566371	1394.28	-0.000298441	1394.28	0.566284	1394.28	-0.000307914
1395.25	0.490234	1395.25	-0.000118854	1395.25	0.51978	1395.25	-0.000256736	1395.25	0.552325	1395.25	-0.000184801	1395.25	0.568445	1395.25	-0.000316879	1395.25	0.568133	1395.25	-0.000314632
1396.21	0.490804	1396.21	-0.000114918	1396.21	0.520496	1396.21	-0.000265498	1396.21	0.552441	1396.21	-0.000221766	1396.21	0.569682	1396.21	-0.000321062	1396.21	0.568911	1396.21	-0.000303673
1397.17	0.49025	1397.17	-0.000116631	1397.17	0.520085	1397.17	-0.000252891	1397.17	0.55226	1397.17	-0.000234154	1397.17	0.569624	1397.17	-0.000307913	1397.17	0.568347	1397.17	-0.000277033
1398.14	0.488655	1398.14	-0.000119533	1398.14	0.518508	1398.14	-0.000218188	1398.14	0.551651	1398.14	-0.000213826	1398.14	0.56818	1398.14	-0.000278602	1398.14	0.56662	1398.14	-0.000244347
1399.1	0.486448	1399.1	-0.000117572	1399.1	0.516211	1399.1	-0.000168109	1399.1	0.550674	1399.1	-0.000163951	1399.1	0.565694	1399.1	-0.000238958	1399.1	0.564266	1399.1	-0.000216955
1400.07	0.484205	1400.07	-0.000106318	1400.07	0.513901	1400.07	-0.000113321	1400.07	0.549587	1400.07	-9.8296e-05	1400.07	0.562783	1400.07	-0.000196173	1400.07	0.56189	1400.07	-0.000198721
1401.03	0.482397	1401.03	-8.4557e-05	1401.03	0.512147	1401.03	-6.33285e-05	1401.03	0.548677	1401.03	-3.51435e-05	1401.03	0.560061	1401.03	-0.000154261	1401.03	0.559909	1401.03	-0.000181327
1401.99	0.481243	1401.99	-5.27703e-05	1401.99	0.511104	1401.99	-2.17216e-05	1401.99	0.548054	1401.99	1.16853e-05	1401.99	0.557915	1401.99	-0.000112105	1401.99	0.558443	1401.99	-0.000149156
1402.96	0.480705	1402.96	-1.08046e-05	1402.96	0.510514	1402.96	1.47517e-05	1402.96	0.54759	1402.96	3.8575e-05	1402.96	0.556435	1402.96	-6.54426e-05	1402.96	0.557387	1402.96	-8.96651e-05
1403.92	0.480579	1403.92	4.12544e-05	1403.92	0.509937	1403.92	5.1578e-05	1403.92	0.546999	1403.92	5.11509e-05	1403.92	0.555485	1403.92	-1.11392e-05	1403.92	0.556551	1403.92	-2.80483e-06
1404.89	0.48061	1404.89	9.86589e-05	1404.89	0.509057	1404.89	8.90813e-05	1404.89	0.546048	1404.89	5.81795e-05	1404.89	0.55483	1404.89	4.87493e-05	1404.89	0.555791	1404.89	9.3409e-05
1405.85	0.480602	1405.85	0.000148779	1405.85	0.507891	1405.85	0.000118303	1405.85	0.544741	1405.85	6.38647e-05	1405.85	0.55426	1405.85	0.000105513	1405.85	0.555056	1405.85	0.000166096
1406.82	0.480483	1406.82	0.000173935	1406.82	0.506754	1406.82	0.000125256	1406.82	0.543358	1406.82	6.37616e-05	1406.82	0.553668	1406.82	0.000145925	1406.82	0.554345	1406.82	0.000184471
1407.78	0.480299	1407.78	0.000160285	1407.78	0.506016	1407.78	0.000101376	1407.78	0.542281	1407.78	4.89282e-05	1407.78	0.553049	1407.78	0.000156925	1407.78	0.553656	1407.78	0.000141364
1408.74	0.48014	1408.74	0.000107247	1408.74	0.505842	1408.74	5.13497e-05	1408.74	0.54176	1408.74	1.56311e-05	1408.74	0.552445	1408.74	0.000131533	1408.74	0.552938	1408.74	5.87124e-05
1409.71	0.480058	1409.71	2.91386e-05	1409.71	0.506112	1409.71	-7.60964e-06	1409.71	0.541792	1409.71	-2.82733e-05	1409.71	0.551879	1409.71	7.39772e-05	1409.71	0.552131	1409.71	-2.84317e-05
1410.67	0.480024	1410.67	-5.24742e-05	1410.67	0.506501	1410.67	-5.46019e-05	1410.67	0.542129	1410.67	-6.58015e-05	1410.67	0.551312	1410.67	-2.19525e-07	1410.67	0.551219	1410.67	-9.304e-05
1411.64	0.479939	1411.64	-0.000119114	1411.64	0.506652	1411.64	-7.74478e-05	1411.64	0.542423	1411.64	-8.04605e-05	1411.64	0.55065	1411.64	-7.10719e-05	1411.64	0.550252	1411.64	-0.000126449
1412.6	0.479697	1412.6	-0.000161509	1412.6	0.506342	1412.6	-8.00758e-05	1412.6	0.542396	1412.6	-6.70284e-05	1412.6	0.549784	1412.6	-0.000122921	1412.6	0.549326	1412.6	-0.000135586
1413.57	0.479242	1413.57	-0.000178862	1413.57	0.505544	1413.57	-7.82595e-05	1413.57	0.541965	1413.57	-3.64016e-05	1413.57	0.548641	1413.57	-0.00014895	1413.57	0.548494	1413.57	-0.000132892
1414.53	0.478598	1414.53	-0.000175372	1414.53	0.504351	1414.53	-8.71912e-05	1414.53	0.541205	1414.53	-1.1155e-05	1414.53	0.547214	1414.53	-0.000150683	1414.53	0.547699	1414.53	-0.000126683
1415.49	0.477829	1415.49	-0.000158286	1415.49	0.50287	1415.49	-0.000110679	1415.49	0.540232	1415.49	-1.41597e-05	1415.49	0.545567	1415.49	-0.000135355	1415.49	0.546768	1415.49	-0.00011801
1416.46	0.476995	1416.46	-0.000136543	1416.46	0.50118	1416.46	-0.000138615	1416.46	0.539098	1416.46	-5.53455e-05	1416.46	0.54382	1416.46	-0.000112644	1416.46	0.545473	1416.46	-0.000103944
1417.42	0.476118	1417.42	-0.000117928	1417.42	0.499386	1417.42	-0.000153737	1417.42	0.537767	1417.42	-0.000123282	1417.42	0.542141	1417.42	-9.08124e-05	1417.42	0.543657	1417.42	-8.29581e-05
1418.39	0.475174	1418.39	-0.000105303	1418.39	0.497678	1418.39	-0.00014347	1418.39	0.536205	1418.39	-0.000188614	1418.39	0.540672	1418.39	-7.3534e-05	1418.39	0.541397	1418.39	-5.77739e-05
1419.35	0.474103	1419.35	-9.49681e-05	1419.35	0.496275	1419.35	-0.000107982	1419.35	0.534486	1419.35	-0.00021984	1419.35	0.539418	1419.35	-5.94669e-05	1419.35	0.539025	1419.35	-3.35571e-05
1420.32	0.472846	1420.32	-7.96838e-05	1420.32	0.495247	1420.32	-5.84316e-05	1420.32	0.532806	1420.32	-0.000200475	1420.32	0.538216	1420.32	-4.48276e-05	1420.32	0.536896	1420.32	-1.35371e-05
1421.28	0.471367	1421.28	-5.42027e-05	1421.28	0.494427	1421.28	-8.6659e-06	1421.28	0.531362	1421.28	-0.000135016	1421.28	0.53684	1421.28	-2.62905e-05	1421.28	0.535129	1421.28	4.26712e-06
1422.24	0.469679	1422.24	-1.893e-05	1422.24	0.493507	1422.24	3.25512e-05	1422.24	0.530227	1422.24	-4.28432e-05	1422.24	0.535161	1422.24	-1.36829e-06	1422.24	0.533583	1422.24	2.67577e-05
1423.21	0.467851	1423.21	1.99556e-05	1423.21	0.49223	1423.21	6.43806e-05	1423.21	0.529337	1423.21	5.13527e-05	1423.21	0.533205	1423.21	3.26092e-05	1423.21	0.532054	1423.21	6.13361e-05
1424.17	0.466019	1424.17	5.31703e-05	1424.17	0.490525	1424.17	8.97414e-05	1424.17	0.528516	1424.17	0.000124741	1424.17	0.531132	1424.17	7.63976e-05	1424.17	0.530436	1424.17	0.000108521
1425.14	0.464348	1425.14	7.34906e-05	1425.14	0.488547	1425.14	0.000107376	1425.14	0.527533	1425.14	0.000162895	1425.14	0.529147	1425.14	0.000123488	1425.14	0.528777	1425.14	0.000157563
1426.1	0.462957	1426.1	8.08736e-05	1426.1	0.486599	1426.1	0.000110062	1426.1	0.526177	1426.1	0.000165507	1426.1	0.527403	1426.1	0.000160148	1426.1	0.527228	1426.1	0.00019163
1427.07	0.46185	1427.07	8.18798e-05	1427.07	0.484967	1427.07	9.21697e-05	1427.07	0.524337	1427.07	0.000143932	1427.07	0.525931	1427.07	0.000175119	1427.07	0.525915	1427.07	0.000197959
1428.03	0.460919	1428.03	8.32785e-05	1428.03	0.48377	1428.03	5.71786e-05	1428.03	0.522086	1428.03	0.000110254	1428.03	0.524657	1428.03	0.000168521	1428.03	0.524863	1428.03	0.000173323
1428.99	0.460022	1428.99	8.64704e-05	1428.99	0.482909	1428.99	1.81334e-05	1428.99	0.519717	1428.99	6.99577e-05	1428.99	0.523467	1428.99	0.000149883	1428.99	0.523988	1428.99	0.000124632
1429.96	0.459082	1429.96	8.69998e-05	1429.96	0.482153	1429.96	-7.94712e-06	1429.96	0.517673	1429.96	2.53671e-05	1429.96	0.5223	1429.96	0.000128543	1429.96	0.523183	1429.96	6.7676e-05
1430.92	0.458141	1430.92	7.80542e-05	1430.92	0.481309	1430.92	-9.71196e-06	1430.92	0.516347	1430.92	-1.77153e-05	1430.92	0.521186	1430.92	0.000106098	1430.92	0.522406	1430.92	2.02498e-05
1431.89	0.457307	1431.89	5.48146e-05	1431.89	0.480347	1431.89	1.00878e-05	1431.89	0.515886	1431.89	-5.00938e-05	1431.89	0.520227	1431.89	7.71229e-05	1431.89	0.521705	1431.89	-9.48291e-06
1432.85	0.456655	1432.85	1.72574e-05	1432.85	0.479385	1432.85	3.54512e-05	1432.85	0.51614	1432.85	-6.52262e-05	1432.85	0.519547	1432.85	3.59511e-05	1432.85	0.521167	1432.85	-2.76739e-05
1433.82	0.45616	1433.82	-2.92978e-05	1433.82	0.478578	1433.82	4.6952e-05	1433.82	0.516748	1433.82	-6.3621e-05	1433.82	0.519245	1433.82	-1.78985e-05	1433.82	0.520832	1433.82	-4.6812e-05
1434.78	0.455692	1434.78	-7.60356e-05	1434.78	0.477988	1434.78	3.19536e-05	1434.78	0.517242	1434.78	-5.2435e-05	1434.78	0.519343	1434.78	-7.89168e-05	1434.78	0.520629	1434.78	-7.46441e-05
1435.74	0.455073	1435.74	-0.000113862	1435.74	0.477493	1435.74	-1.01248e-05	1435.74	0.517159	1435.74	-4.2514e-05	1435.74	0.5197	1435.74	-0.000137393	1435.74	0.520358	1435.74	-0.000110183
1436.71	0.454178	1436.71	-0.000137149	1436.71	0.476808	1436.71	-6.78033e-05	1436.71	0.516225	1436.71	-4.44943e-05	1436.71	0.519963	1436.71	-0.000182679	1436.71	0.51976	1436.71	-0.000146292
1437.67	0.453027	1437.67	-0.000146368	1437.67	0.475686	1437.67	-0.000122847	1437.67	0.51452	1437.67	-6.4512e-05	1437.67	0.519714	1437.67	-0.000207698	1437.67	0.518689	1437.67	-0.000174855
1438.64	0.451737	1438.64	-0.000146942	1438.64	0.474116	1438.64	-0.000159537	1438.64	0.512376	1438.64	-0.000100685	1438.64	0.518733	1438.64	-0.000212059	1438.64	0.517196	1438.64	-0.000191405
1439.6	0.450387	1439.6	-0.000144815	1439.6	0.472304	1439.6	-0.000172652	1439.6	0.5101	1439.6	-0.000141781	1439.6	0.517078	1439.6	-0.000200606	1439.6	0.515443	1439.6	-0.000196219
1440.57	0.448958	1440.57	-0.000141915	1440.57	0.470494	1440.57	-0.000168352	1440.57	0.507827	1440.57	-0.000170058	1440.57	0.514956	1440.57	-0.00017842	1440.57	0.513557	1440.57	-0.000191592
1441.53	0.447367	1441.53	-0.000134756	1441.53	0.468849	1441.53	-0.000157652	1441.53	0.505578	1441.53	-0.000170216	1441.53	0.512574	1441.53	-0.000147638	1441.53	0.511591	1441.53	-0.000177864
1442.49	0.445545	1442.49	-0.000118275	1442.49	0.467404	1442.49	-0.000148453	1442.49	0.503363	1442.49	-0.000142252	1442.49	0.510078	1442.49	-0.000111115	1442.49	0.509547	1442.49	-0.000152753
1443.46	0.443481	1443.46	-9.3708e-05	1443.46	0.466073	1443.46	-0.000141593	1443.46	0.50122	1443.46	-0.000107424	1443.46	0.507545	1443.46	-8.04575e-05	1443.46	0.507418	1443.46	-0.000116826
1444.42	0.441243	1444.42	-7.10948e-05	1444.42	0.464678	1444.42	-0.000130068	1444.42	0.499195	1444.42	-9.28932e-05	1444.42	0.504993	1444.42	-7.26901e-05	1444.42	0.505201	1444.42	-7.87564e-05
1445.39	0.438938	1445.39	-5.82893e-05	1445.39	0.463014	1445.39	-0.000101527	1445.39	0.497303	1445.39	-0.000102115	1445.39	0.502424	1445.39	-8.66872e-05	1445.39	0.502896	1445.39	-4.88975e-05
1446.35	0.436663	1446.35	-4.9643e-05	1446.35	0.460933	1446.35	-4.89038e-05	1446.35	0.495504	1446.35	-0.000110506	1446.35	0.499863	1446.35	-9.19707e-05	1446.35	0.500511	1446.35	-2.72493e-05
1447.31	0.434464	1447.31	-3.19389e-05	1447.31	0.458405	1447.31	1.86172e-05	1447.31	0.493724	1447.31	-9.63604e-05	1447.31	0.497401	1447.31	-5.92746e-05	1447.31	0.498053	1447.31	-5.27036e-06
1448.28	0.432338	1448.28	4.16159e-06	1448.28	0.455556	1448.28	8.14885e-05	1448.28	0.49189	1448.28	-5.89051e-05	1448.28	0.495165	1448.28	7.8418e-06	1448.28	0.495553	1448.28	2.33187e-05
1449.24	0.430268	1449.24	6.22502e-05	1449.24	0.452628	1449.24	0.000126924	1449.24	0.489954	1449.24	-6.79075e-06	1449.24	0.493252	1449.24	8.29091e-05	1449.24	0.493068	1449.24	6.03235e-05
1450.21	0.428258	1450.21	0.000138513	1450.21	0.449873	1450.21	0.00015355	1450.21	0.487891	1450.21	4.68363e-05	1450.21	0.491668	1450.21	0.000139948	1450.21	0.490677	1450.21	0.00010292
1451.17	0.42634	1451.17	0.000213535	1451.17	0.447441	1451.17	0.000158772	1451.17	0.485674	1451.17	7.54296e-05	1451.17	0.490311	1451.17	0.000156109	1451.17	0.488446	1451.17	0.000135801
1452.14	0.424541	1452.13	0.000250765	1452.14	0.445346	1452.14	0.00013047	1452.14	0.483242	1452.14	4.57368e-05	1452.14	0.489012	1452.14	0.000109676	1452.14	0.486408	1452.14	0.000129801
1453.1	0.422848	1453.1	0.000216068	1453.1	0.443498	1453.1	5.96974e-05	1453.1	0.480486	1453.1	-5.17308e-05	1453.1	0.487549	1453.1	-2.76824e-06	1453.1	0.484538	1453.1	6.26292e-05
1454.06	0.421181	1454.06	0.000107471	1454.06	0.441782	1454.06	-4.16302e-05	1454.06	0.477249	1454.06	-0.000182651	1454.06	0.485644	1454.06	-0.000149765	1454.06	0.482733	1454.06	-5.55825e-05
1455.03	0.419411	1455.03	-3.87202e-05	1455.03	0.440131	1455.03	-0.000145355	1455.03	0.473426	1455.03	-0.000290746	1455.03	0.483003	1455.03	-0.000281645	1455.03	0.480809	1455.03	-0.000185761
1455.99	0.41746	1455.99	-0.000174972	1455.99	0.4386	1455.99	-0.000228546	1455.99	0.469201	1455.99	-0.000338404	1455.99	0.479546	1455.99	-0.000364824	1455.99	0.478579	1455.99	-0.000289535
1456.96	0.415488	1456.96	-0.000271168	1456.96	0.43734	1456.96	-0.000283629	1456.96	0.465264	1456.96	-0.000321852	1456.96	0.475752	1456.96	-0.000393967	1456.96	0.476047	1456.96	-0.00034951
1457.92	0.413879	1457.92	-0.000321654	1457.92	0.436391	1457.92	-0.000311238	1457.92	0.462408	1457.92	-0.000258255	1457.92	0.472515	1457.92	-0.000379623	1457.92	0.473522	1457.92	-0.000366586
1458.88	0.412865	1458.88	-0.000338898	1458.88	0.435512	1458.88	-0.000313361	1458.88	0.460711	1458.88	-0.000171457	1458.88	0.470276	1458.88	-0.000336352	1458.88	0.471306	1458.88	-0.000350948
1459.85	0.412286	1459.85	-0.000346383	1459.85	0.434318	1459.85	-0.000297809	1459.85	0.459486	1459.85	-8.8687e-05	1459.85	0.468632	1459.85	-0.000282307	1459.85	0.469349	1459.85	-0.000320121
1460.81	0.411722	1460.81	-0.000368351	1460.81	0.43245	1460.81	-0.000284385	1460.81	0.457865	1460.81	-3.83024e-05	1460.81	0.466786	1460.81	-0.00023973	1460.81	0.467279	1460.81	-0.000298216
1461.78	0.410627	1461.78	-0.000414146	1461.78	0.429574	1461.78	-0.000295679	1461.78	0.455107	1461.78	-3.82024e-05	1461.78	0.463951	1461.78	-0.000225593	1461.78	0.464558	1461.78	-0.000305006
1462.74	0.408357	1462.74	-0.00047101	1462.74	0.425375	1462.74	-0.000337522	1462.74	0.450689	1462.74	-8.4442e-05	1462.74	0.459525	1462.74	-0.000240547	1462.74	0.4606	1462.74	-0.000341472
1463.71	0.404327	1463.71	-0.000516128	1463.71	0.419712	1463.71	-0.000393299	1463.71	0.444517	1463.71	-0.000155735	1463.71	0.453321	1463.71	-0.000270988	1463.71	0.455003	1463.71	-0.000389568
1464.67	0.398416	1464.67	-0.000533875	1464.67	0.412899	1464.67	-0.000437132	1464.67	0.437246	1464.67	-0.00022864	1464.67	0.445884	1464.67	-0.000301387	1464.67	0.447923	1464.67	-0.000426219
1465.63	0.391276	1465.63	-0.000522327	1465.63	0.405759	1465.63	-0.0004478	1465.63	0.430139	1465.63	-0.000286437	1465.63	0.438382	1465.63	-0.000322761	1465.63	0.44022	1465.63	-0.000436223
1466.6	0.383983	1466.6	-0.000488616	1466.6	0.399173	1466.6	-0.000412848	1466.6	0.424271	1466.6	-0.000315849	1466.6	0.431853	1466.6	-0.00033029	1466.6	0.432934	1466.6	-0.000415746
1467.56	0.377307	1467.56	-0.000437429	1467.56	0.393579	1467.56	-0.000328221	1467.56	0.419892	1467.56	-0.00029868	1467.56	0.42658	1467.56	-0.000312171	1467.56	0.426623	1467.56	-0.000366869
1468.53	0.371397	1468.53	-0.000362448	1468.53	0.388935	1468.53	-0.000201157	1468.53	0.416578	1468.53	-0.000215652	1468.53	0.422204	1468.53	-0.000245163	1468.53	0.421247	1468.53	-0.00028863
1469.49	0.365971	1469.49	-0.000252639	1469.49	0.384933	1469.49	-5.35876e-05	1469.49	0.413672	1469.49	-7.05629e-05	1469.49	0.418136	1469.49	-0.000115884	1469.49	0.41643	1469.49	-0.000177088
1470.46	0.36055	1470.46	-0.000107624	1470.46	0.381118	1470.46	8.56046e-05	1470.46	0.410519	1470.46	9.77905e-05	1470.46	0.413798	1470.46	5.37814e-05	1470.46	0.411667	1470.46	-3.64359e-05
1471.42	0.354654	1471.42	5.85846e-05	1471.42	0.376896	1471.42	0.000196389	1471.42	0.40653	1471.42	0.000243028	1471.42	0.408696	1471.42	0.000218872	1471.42	0.406401	1471.42	0.000116733
1472.38	0.348022	1472.38	0.000224412	1472.38	0.37168	1472.38	0.000272527	1472.38	0.40133	1472.38	0.000340749	1472.38	0.402552	1472.38	0.000343661	1472.38	0.400162	1472.38	0.000260898
1473.35	0.340842	1473.35	0.000363454	1473.35	0.365276	1473.35	0.000313668	1473.35	0.395016	1473.35	0.000385387	1473.35	0.395501	1473.35	0.000411296	1473.35	0.39286	1473.35	0.000374712
1474.31	0.33367	1474.31	0.000448164	1474.31	0.358152	1474.31	0.000321516	1474.31	0.388214	1474.31	0.000377819	1474.31	0.388109	1474.31	0.000418659	1474.31	0.384949	1474.31	0.000440363
1475.28	0.327053	1475.28	0.00046691	1475.28	0.351157	1475.28	0.000307759	1475.28	0.381748	1475.28	0.00032999	1475.28	0.381084	1475.28	0.000381807	1475.28	0.37717	1475.28	0.000456303
1476.24	0.321258	1476.24	0.000444979	1476.24	0.345015	1476.24	0.00030043	1476.24	0.376258	1476.24	0.000274642	1476.24	0.374986	1476.24	0.000342719	1476.24	0.370174	1476.24	0.000450849
1477.21	0.316288	1477.21	0.000437398	1477.21	0.340074	1477.21	0.000330058	1477.21	0.372058	1477.21	0.000254492	1477.21	0.370113	1477.21	0.000350677	1477.21	0.364332	1477.21	0.000470251
1478.17	0.312012	1478.17	0.000485305	1478.17	0.336323	1478.17	0.000404269	1478.17	0.369136	1478.17	0.000294146	1478.17	0.366504	1478.17	0.000425506	1478.17	0.359729	1478.17	0.000541277
1479.13	0.308283	1479.13	0.000581641	1479.13	0.333495	1479.13	0.000503203	1479.13	0.36721	1479.13	0.000386785	1479.13	0.363963	1479.13	0.000544821	1479.13	0.35623	1479.13	0.000650298
1480.1	0.305021	1480.1	0.00068448	1480.1	0.331215	1480.1	0.000600162	1480.1	0.365848	1480.1	0.000506575	1480.1	0.362142	1480.1	0.00066739	1480.1	0.353587	1480.1	0.000761008
1481.06	0.302252	1481.06	0.000752999	1481.06	0.329171	1481.06	0.000677507	1481.06	0.364679	1481.06	0.000625048	1481.06	0.360699	1481.06	0.000759027	1481.06	0.351583	1481.06	0.000841326
1482.03	0.300077	1482.03	0.000766843	1482.03	0.327262	1482.03	0.000724	1482.03	0.363579	1482.03	0.000716079	1482.03	0.359459	1482.03	0.000798954	1482.03	0.350135	1482.03	0.000872084
1482.99	0.298575	1482.99	0.00072815	1482.99	0.32561	1482.99	0.000729126	1482.99	0.362687	1482.99	0.000755464	1482.99	0.358463	1482.99	0.000777596	1482.99	0.349288	1482.99	0.000845121
1483.95	0.297736	1483.95	0.00066029	1483.95	0.324463	1483.95	0.000689451	1483.95	0.362239	1483.95	0.000725849	1483.95	0.357867	1483.95	0.000699993	1483.95	0.34912	1483.95	0.000766815
1484.92	0.297471	1484.92	0.000598441	1484.92	0.324051	1484.92	0.00061989	1484.92	0.362355	1484.92	0.00062848	1484.92	0.357806	1484.92	0.000590646	1484.92	0.349643	1484.92	0.0006629
1485.88	0.29772	1485.88	0.000565852	1485.88	0.324504	1485.88	0.000549138	1485.88	0.362949	1485.88	0.000491181	1485.88	0.35832	1485.88	0.000485616	1485.88	0.350813	1485.88	0.000567471
1486.85	0.298552	1486.85	0.00055618	1486.85	0.325825	1486.85	0.000498981	1486.85	0.363813	1486.85	0.000359833	1486.85	0.3594	1486.85	0.000412744	1486.85	0.35258	1486.85	0.000500656
1487.81	0.300148	1487.81	0.000544338	1487.81	0.327884	1487.81	0.000471516	1487.81	0.364812	1487.81	0.000274637	1487.81	0.361051	1487.81	0.000378641	1487.81	0.354926	1487.81	0.000459873
1488.78	0.302606	1488.78	0.00050962	1488.78	0.330406	1488.78	0.000453641	1488.78	0.366068	1488.78	0.000249107	1488.78	0.363301	1488.78	0.000371476	1488.78	0.357796	1488.78	0.000429765
1489.74	0.305707	1489.74	0.000444626	1489.74	0.33306	1489.74	0.00042552	1489.74	0.367934	1489.74	0.000267271	1489.74	0.366119	1489.74	0.00037	1489.74	0.361012	1489.74	0.000392983
1490.7	0.308985	1490.7	0.000351705	1490.7	0.335652	1490.7	0.000365554	1490.7	0.370705	1490.7	0.000296123	1490.7	0.369356	1490.7	0.000350244	1490.7	0.364309	1490.7	0.000333882
1491.67	0.312072	1491.67	0.000239997	1491.67	0.338232	1491.67	0.000257774	1491.67	0.374378	1491.67	0.000300924	1491.67	0.372809	1491.67	0.000292088	1491.67	0.367517	1491.67	0.000242836
1492.63	0.314951	1492.63	0.000130522	1492.63	0.341015	1492.63	0.000109406	1492.63	0.378677	1492.63	0.000257226	1492.63	0.376335	1492.63	0.000191586	1492.63	0.370664	1492.63	0.000128553
1493.6	0.317887	1493.6	6.02478e-05	1493.6	0.344219	1493.6	-2.77501e-05	1493.6	0.3832	1493.6	0.000163314	1493.6	0.379883	1493.6	7.70649e-05	1493.6	0.373934	1493.6	3.20449e-05
1494.56	0.321244	1494.56	6.14079e-05	1494.56	0.347973	1494.56	-7.37028e-05	1494.56	0.387504	1494.56	5.21716e-05	1494.56	0.38347	1494.56	4.31105e-06	1494.56	0.377571	1494.56	1.04732e-05
1495.53	0.325275	1495.53	0.000121091	1495.53	0.352263	1495.53	3.60585e-06	1495.53	0.391189	1495.53	-2.2121e-05	1495.53	0.387161	1495.53	9.90997e-06	1495.53	0.381775	1495.53	7.92292e-05
1496.49	0.329949	1496.49	0.000182291	1496.49	0.356902	1496.49	0.000144329	1496.49	0.394074	1496.49	-3.01989e-05	1496.49	0.39105	1496.49	7.21348e-05	1496.49	0.386599	1496.49	0.000185389
1497.45	0.33487	1497.45	0.000201898	1497.45	0.361564	1497.45	0.000261194	1497.45	0.396431	1497.45	9.22021e-06	1497.45	0.395209	1497.45	0.000139817	1497.45	0.391851	1497.45	0.000263562
1498.42	0.339484	1498.42	0.000185861	1498.42	0.365904	1498.42	0.000316684	1498.42	0.398915	1498.42	5.88065e-05	1498.42	0.399589	1498.42	0.00018541	1498.42	0.397142	1498.42	0.000294067
1499.38	0.343456	1499.38	0.000165009	1499.38	0.369704	1499.38	0.000320345	1499.38	0.402063	1499.38	9.89785e-05	1499.38	0.403985	1499.38	0.000214329	1499.38	0.402091	1499.38	0.00029548
1500.35	0.346827	1500.35	0.000157476	1500.35	0.372914	1500.35	0.000291595	1500.35	0.405914	1500.35	0.000133159	1500.35	0.408139	1500.35	0.000241717	1500.35	0.406514	1500.35	0.000289389
1501.31	0.349862	1501.31	0.000156437	1501.31	0.375612	1501.31	0.000244812	1501.31	0.410099	1501.31	0.00017055	1501.31	0.411883	1501.31	0.000273283	1501.31	0.410443	1501.31	0.00028289
1502.28	0.352897	1502.28	0.000144376	1502.28	0.378	1502.28	0.000192557	1502.28	0.414161	1502.28	0.000209427	1502.28	0.415213	1502.28	0.000301759	1502.28	0.414078	1502.28	0.000272123
1503.24	0.35632	1503.24	0.000112841	1503.24	0.380491	1503.24	0.000146281	1503.24	0.417767	1503.24	0.000237134	1503.24	0.418343	1503.24	0.000314186	1503.24	0.417799	1503.24	0.000251932
1504.2	0.360603	1504.2	6.76886e-05	1504.2	0.383821	1504.2	0.000111124	1504.2	0.420828	1504.2	0.000241817	1504.2	0.421753	1504.2	0.000299983	1504.2	0.422223	1504.2	0.000219862
1505.17	0.366209	1505.17	2.08071e-05	1505.17	0.389008	1505.17	8.38348e-05	1505.17	0.423645	1505.17	0.000217616	1505.17	0.42619	1505.17	0.00025369	1505.17	0.428138	1505.17	0.000174991
1506.13	0.373148	1506.13	-1.93628e-05	1506.13	0.396699	1506.13	5.68958e-05	1506.13	0.426992	1506.13	0.000160021	1506.13	0.432336	1506.13	0.000174987	1506.13	0.435997	1506.13	0.00011679
1507.1	0.380485	1507.1	-5.2139e-05	1507.1	0.406026	1507.1	2.42303e-05	1507.1	0.431708	1507.1	6.59955e-05	1507.1	0.440037	1507.1	7.12556e-05	1507.1	0.445086	1507.1	4.59479e-05
1508.06	0.38693	1508.06	-8.40069e-05	1508.06	0.414823	1508.06	-1.55712e-05	1508.06	0.437848	1508.06	-5.37807e-05	1508.06	0.44815	1508.06	-3.83141e-05	1508.06	0.453792	1508.06	-3.35541e-05
1509.03	0.39206	1509.03	-0.000124094	1509.03	0.421702	1509.03	-6.04496e-05	1509.03	0.444653	1509.03	-0.00016683	1509.03	0.455683	1509.03	-0.000126963	1509.03	0.461187	1509.03	-0.000113767
1509.99	0.396337	1509.99	-0.000177641	1509.99	0.426849	1509.99	-0.000110077	1509.99	0.451357	1509.99	-0.000236455	1509.99	0.462488	1509.99	-0.000178103	1509.99	0.46751	1509.99	-0.000186338
1510.95	0.400326	1510.95	-0.000242779	1510.95	0.431067	1510.95	-0.000169431	1510.95	0.457542	1510.95	-0.000252933	1510.95	0.468835	1510.95	-0.000200662	1510.95	0.473378	1510.95	-0.000248147
1511.92	0.404312	1511.92	-0.000312317	1511.92	0.434998	1511.92	-0.000243891	1511.92	0.462985	1511.92	-0.000239914	1511.92	0.474926	1511.92	-0.000221631	1511.92	0.479202	1511.92	-0.000301791
1512.88	0.408314	1512.88	-0.000374868	1512.88	0.438949	1512.88	-0.000327957	1512.88	0.467536	1512.88	-0.000228796	1512.88	0.480744	1512.88	-0.000261631	1512.88	0.485075	1512.88	-0.00034861
1513.85	0.412196	1513.85	-0.00041263	1513.85	0.442954	1513.85	-0.000398468	1513.85	0.471135	1513.85	-0.000233903	1513.85	0.486108	1513.85	-0.000317392	1513.85	0.490841	1513.85	-0.000381133
1514.81	0.415764	1514.81	-0.000402661	1514.81	0.446872	1514.81	-0.000419532	1514.81	0.473884	1514.81	-0.0002503	1514.81	0.490781	1514.81	-0.000363181	1514.81	0.496213	1514.81	-0.000382315
1515.78	0.418856	1515.78	-0.000326945	1515.78	0.450502	1515.78	-0.000355902	1515.78	0.47604	1515.78	-0.000264154	1515.78	0.4946	1515.78	-0.000365075	1515.78	0.500896	1515.78	-0.000332288
1516.74	0.421394	1516.74	-0.000189702	1516.74	0.453708	1516.74	-0.000192954	1516.74	0.47789	1516.74	-0.000257654	1516.74	0.497553	1516.74	-0.000299241	1516.74	0.504722	1516.74	-0.000222186
1517.7	0.423423	1517.7	-3.14739e-05	1517.7	0.456525	1517.7	3.36252e-05	1517.7	0.479632	1517.7	-0.00021102	1517.7	0.499823	1517.7	-0.000172604	1517.7	0.507727	1517.7	-7.54945e-05
1518.67	0.425129	1518.67	8.70809e-05	1518.67	0.459179	1518.67	0.000232279	1518.67	0.481392	1518.67	-0.000116737	1518.67	0.501809	1518.67	-2.92181e-05	1518.67	0.5102	1518.67	5.11433e-05
1519.63	0.426827	1519.63	0.000140854	1519.63	0.462019	1519.63	0.000324595	1519.63	0.48333	1519.63	1.16429e-05	1519.63	0.50409	1519.63	8.86348e-05	1519.63	0.512662	1519.63	0.000121765
1520.6	0.428853	1520.6	0.000168868	1520.6	0.465341	1520.6	0.000321786	1520.6	0.485664	1520.6	0.000160479	1520.6	0.507236	1520.6	0.000188749	1520.6	0.515722	1520.6	0.000168065
1521.56	0.43138	1521.56	0.000223832	1521.56	0.469207	1521.56	0.000293649	1521.56	0.48855	1521.56	0.000328155	1521.56	0.511462	1521.56	0.000308207	1521.56	0.519791	1521.56	0.000245166
1522.53	0.434348	1522.53	0.000312037	1522.53	0.473463	1522.53	0.000282861	1522.53	0.491955	1522.53	0.000499383	1522.53	0.516483	1522.53	0.000451724	1522.53	0.524863	1522.53	0.000358604
1523.49	0.437631	1523.49	0.000397681	1523.49	0.477993	1523.49	0.000281633	1523.49	0.495739	1523.49	0.000630754	1523.49	0.521814	1523.49	0.000579115	1523.49	0.530645	1523.49	0.000463331
1524.45	0.441243	1524.45	0.000443573	1524.45	0.482909	1524.45	0.000263265	1524.45	0.499861	1524.45	0.000674862	1524.45	0.527208	1524.45	0.000641667	1524.45	0.536866	1524.45	0.000511554
1525.42	0.445346	1525.42	0.000434629	1525.42	0.488443	1525.42	0.000209601	1525.42	0.504432	1525.42	0.000607445	1525.42	0.532782	1525.42	0.000610963	1525.42	0.54338	1525.42	0.000482742
1526.38	0.450048	1526.38	0.000378405	1526.38	0.494652	1526.38	0.000122631	1526.38	0.509556	1526.38	0.000439097	1526.38	0.538766	1526.38	0.000486253	1526.38	0.550069	1526.38	0.000387404
1527.35	0.455226	1527.35	0.000297423	1527.35	0.501238	1527.35	2.94832e-05	1527.35	0.515151	1527.35	0.00022592	1527.35	0.545223	1527.35	0.000299926	1527.35	0.556743	1527.35	0.00026303
1528.31	0.460595	1528.31	0.000215337	1528.31	0.507689	1528.31	-3.24208e-05	1528.31	0.520969	1528.31	5.97787e-05	1528.31	0.551993	1528.31	0.000113315	1528.31	0.563231	1528.31	0.000153932
1529.27	0.465951	1529.27	0.000141092	1529.27	0.513626	1529.27	-5.19888e-05	1529.27	0.526841	1529.27	2.27294e-06	1529.27	0.558924	1529.27	-2.12792e-05	1529.27	0.569588	1529.27	7.46891e-05
1530.24	0.471377	1530.24	7.06705e-05	1530.24	0.519031	1530.24	-5.4115e-05	1530.24	0.532902	1530.24	2.73477e-05	1530.24	0.566109	1530.24	-9.7141e-05	1530.24	0.57618	1530.24	5.13152e-06
1531.2	0.477178	1531.2	3.16349e-06	1531.2	0.524193	1531.2	-6.53688e-05	1531.2	0.539566	1531.2	6.0957e-05	1531.2	0.573877	1531.2	-0.000137429	1531.2	0.583511	1531.2	-7.18319e-05
1532.17	0.483585	1532.17	-5.76245e-05	1532.17	0.529427	1532.17	-9.15603e-05	1532.17	0.547173	1532.17	5.54647e-05	1532.17	0.582453	1532.17	-0.000162112	1532.17	0.591814	1532.17	-0.000150452
1533.13	0.490377	1533.13	-0.000115301	1533.13	0.534745	1533.13	-0.000128917	1533.13	0.555471	1533.13	4.80362e-06	1533.13	0.591494	1533.13	-0.000185347	1533.13	0.600626	1533.13	-0.000221225
1534.1	0.496856	1534.1	-0.000181	1534.1	0.539776	1534.1	-0.00017348	1534.1	0.563468	1534.1	-7.77458e-05	1534.1	0.600023	1534.1	-0.000221496	1534.1	0.608869	1534.1	-0.000285827
1535.06	0.502333	1535.06	-0.000258553	1535.06	0.544092	1535.06	-0.000216107	1535.06	0.570004	1535.06	-0.000171751	1535.06	0.607016	1535.06	-0.000275569	1535.06	0.615584	1535.06	-0.000348025
1536.02	0.506617	1536.02	-0.000334887	1536.02	0.547592	1536.02	-0.000241816	1536.02	0.574512	1536.02	-0.000253746	1536.02	0.612067	1536.02	-0.00033593	1536.02	0.620579	1536.02	-0.000403118
1536.99	0.510028	1536.99	-0.000388482	1536.99	0.550601	1536.99	-0.000241778	1536.99	0.57724	1536.99	-0.000307568	1536.99	0.615475	1536.99	-0.000386132	1536.99	0.624396	1536.99	-0.000443755
1537.95	0.513115	1537.95	-0.000408026	1537.95	0.553735	1537.95	-0.000225229	1537.95	0.579122	1537.95	-0.000336131	1537.95	0.618008	1537.95	-0.000423627	1537.95	0.627932	1537.95	-0.000472804
1538.92	0.516383	1538.92	-0.000403115	1538.92	0.557675	1538.92	-0.000216063	1538.92	0.581624	1538.92	-0.000359864	1538.92	0.620709	1538.92	-0.000463083	1538.92	0.632059	1538.92	-0.000504693
1539.88	0.52002	1539.88	-0.00039626	1539.88	0.562707	1539.88	-0.000234248	1539.88	0.586168	1539.88	-0.000397628	1539.88	0.624534	1539.88	-0.000518311	1539.88	0.63713	1539.88	-0.000550338
1540.85	0.523757	1540.85	-0.000402383	1540.85	0.568209	1540.85	-0.00027896	1540.85	0.592796	1540.85	-0.00044537	1540.85	0.629584	1540.85	-0.000580625	1540.85	0.642517	1540.85	-0.000600376
1541.81	0.527146	1541.81	-0.000415211	1541.81	0.57308	1541.81	-0.000329694	1541.81	0.599785	1541.81	-0.000474032	1541.81	0.634895	1541.81	-0.000617676	1541.81	0.647109	1541.81	-0.000625512
1542.77	0.529964	1542.77	-0.000414843	1542.77	0.576783	1542.77	-0.000364374	1542.77	0.605404	1542.77	-0.000452719	1542.77	0.639456	1542.77	-0.000597544	1542.77	0.650364	1542.77	-0.000597933
1543.74	0.532192	1543.74	-0.000390662	1543.74	0.579477	1543.74	-0.000380915	1543.74	0.609174	1543.74	-0.000384724	1543.74	0.642943	1543.74	-0.000521824	1543.74	0.65243	1543.74	-0.000520116
1544.7	0.533823	1544.7	-0.000356385	1544.7	0.581512	1544.7	-0.000405166	1544.7	0.611504	1544.7	-0.000329959	1544.7	0.645501	1544.7	-0.000442049	1544.7	0.653667	1544.7	-0.000436704
1545.67	0.534877	1545.67	-0.000339182	1545.67	0.583126	1545.67	-0.000467412	1545.67	0.613023	1545.67	-0.000372075	1545.67	0.647377	1545.67	-0.000430289	1545.67	0.654397	1545.67	-0.000407408
1546.63	0.535483	1546.63	-0.000352026	1546.63	0.584416	1546.63	-0.00055876	1546.63	0.614239	1546.63	-0.00052737	1546.63	0.64873	1546.63	-0.000508509	1546.63	0.654865	1546.63	-0.000452278
1547.6	0.535879	1547.6	-0.00038062	1547.6	0.585372	1547.6	-0.00062752	1547.6	0.615386	1547.6	-0.000706075	1547.6	0.649573	1547.6	-0.000617747	1547.6	0.655213	1547.6	-0.000527924
1548.56	0.536288	1548.56	-0.00039668	1548.56	0.585923	1548.56	-0.000630224	1548.56	0.6164	1548.56	-0.000800379	1548.56	0.64977	1548.56	-0.000679365	1548.56	0.655425	1548.56	-0.000567671
1549.52	0.536748	1549.52	-0.000376694	1549.52	0.585977	1549.52	-0.000560859	1549.52	0.617027	1549.52	-0.000767276	1549.52	0.649124	1549.52	-0.000658311	1549.52	0.65533	1549.52	-0.000531728
1550.49	0.537054	1550.49	-0.000312627	1550.49	0.585488	1550.49	-0.000434221	1550.49	0.617017	1550.49	-0.000607758	1550.49	0.647544	1550.49	-0.000554568	1550.49	0.654704	1550.49	-0.000418664
1551.45	0.536879	1551.45	-0.000216912	1551.45	0.584502	1551.45	-0.000279366	1551.45	0.616316	1551.45	-0.00034586	1551.45	0.645195	1551.45	-0.000385259	1551.45	0.653442	1551.45	-0.00026148
1552.42	0.53601	1552.42	-0.000116572	1552.42	0.583144	1552.42	-0.000141505	1552.42	0.6151	1552.42	-5.52452e-05	1552.42	0.642482	1552.42	-0.000194952	1552.42	0.651665	1552.42	-0.000115816
1553.38	0.534523	1553.38	-3.42937e-05	1553.38	0.581526	1553.38	-5.28978e-05	1553.38	0.613597	1553.38	0.000164739	1553.38	0.639809	1553.38	-3.98856e-05	1553.38	0.649648	1553.38	-2.09705e-05
1554.34	0.53271	1554.34	2.29481e-05	1554.34	0.579662	1554.34	-6.37499e-06	1554.34	0.611848	1554.34	0.000266802	1554.34	0.637327	1554.34	5.72037e-05	1554.34	0.647612	1554.34	2.88956e-05
1555.31	0.53089	1555.31	5.77362e-05	1555.31	0.577474	1555.31	2.54492e-05	1555.31	0.609629	1555.31	0.000275289	1555.31	0.634863	1555.31	0.000116607	1555.31	0.645594	1555.31	6.44317e-05
1556.27	0.529283	1556.27	7.73598e-05	1556.27	0.574924	1556.27	6.13401e-05	1556.27	0.606643	1556.27	0.000243066	1556.27	0.632104	1556.27	0.000171389	1556.27	0.643478	1556.27	0.000108567
1557.24	0.527988	1557.24	9.57147e-05	1557.24	0.572265	1557.24	0.000108764	1557.24	0.603035	1557.24	0.000220583	1557.24	0.628977	1557.24	0.000242721	1557.24	0.641178	1557.24	0.000168302
1558.2	0.527043	1558.2	0.000127818	1558.2	0.57021	1558.2	0.000169459	1558.2	0.600027	1558.2	0.00024229	1558.2	0.626118	1558.2	0.00033151	1558.2	0.638937	1558.2	0.000238467
1559.17	0.526478	1559.16	0.00017836	1559.17	0.569447	1559.17	0.000237821	1559.17	0.599422	1559.17	0.00031205	1559.17	0.624629	1559.17	0.000419181	1559.17	0.637329	1559.17	0.000304845
1560.13	0.526313	1560.13	0.000237581	1560.13	0.569779	1560.13	0.000300226	1560.13	0.601622	1560.13	0.000401883	1560.13	0.62483	1560.13	0.000477732	1560.13	0.636655	1560.13	0.000349027
1561.09	0.526527	1561.09	0.000286994	1561.09	0.570413	1561.09	0.000341079	1561.09	0.605298	1561.09	0.000471014	1561.09	0.625944	1561.09	0.000484728	1561.09	0.636655	1561.09	0.000355959
1562.06	0.527059	1562.06	0.000309815	1562.06	0.570857	1562.06	0.000351079	1562.06	0.609087	1562.06	0.000489017	1562.06	0.627135	1562.06	0.000435955	1562.06	0.636952	1562.06	0.000323881
1563.02	0.527817	1563.02	0.000302008	1563.02	0.571085	1563.02	0.000332532	1563.02	0.612367	1563.02	0.000449925	1563.02	0.62805	1563.02	0.00035206	1563.02	0.637372	1563.02	0.000272731
1563.99	0.528684	1563.99	0.000275404	1563.99	0.571258	1563.99	0.000298394	1563.99	0.614987	1563.99	0.000374104	1563.99	0.628697	1563.99	0.000272364	1563.99	0.637917	1563.99	0.000237285
1564.95	0.529549	1564.95	0.000246316	1564.95	0.57153	1564.95	0.00026242	1564.95	0.616953	1564.95	0.000293008	1564.95	0.629233	1564.95	0.000229601	1564.95	0.63866	1564.95	0.000239328
1565.91	0.530358	1565.91	0.000221234	1565.91	0.571983	1565.91	0.00022662	1565.91	0.618333	1565.91	0.000221474	1565.91	0.629872	1565.91	0.000222436	1565.91	0.639674	1565.91	0.000265438
1566.88	0.531193	1566.88	0.000196603	1566.88	0.572656	1566.88	0.0001814	1566.88	0.619337	1566.88	0.000145183	1566.88	0.630842	1566.88	0.00021729	1566.88	0.641002	1566.88	0.000279709
1567.84	0.532263	1567.84	0.000168995	1567.84	0.57362	1567.84	0.000122544	1567.84	0.620414	1567.84	4.38982e-05	1567.84	0.63233	1567.84	0.000181354	1567.84	0.642618	1567.84	0.000256073
1568.81	0.533772	1568.81	0.000140645	1568.81	0.57498	1568.81	6.89969e-05	1568.81	0.622148	1568.81	-6.65707e-05	1568.81	0.634374	1568.81	0.000117375	1568.81	0.644391	1568.81	0.000198323
1569.77	0.535713	1569.77	0.000117384	1569.77	0.576762	1569.77	5.61728e-05	1569.77	0.624878	1569.77	-0.000124055	1569.77	0.636762	1569.77	6.84838e-05	1569.77	0.646098	1569.77	0.000137911
1570.74	0.537849	1570.74	0.000103707	1570.74	0.57881	1570.74	9.74283e-05	1570.74	0.628396	1570.74	-8.23799e-05	1570.74	0.639105	1570.74	7.42874e-05	1570.74	0.647537	1570.74	0.000107379
1571.7	0.539916	1571.7	9.89325e-05	1571.7	0.580856	1571.7	0.000161249	1571.7	0.632099	1571.7	2.20076e-05	1571.7	0.64107	1571.7	0.000121496	1571.7	0.648669	1571.7	0.000108599
1572.66	0.541831	1572.66	9.76435e-05	1572.66	0.582684	1572.66	0.000204392	1572.66	0.635405	1572.66	0.000109697	1572.66	0.642558	1572.66	0.000162178	1572.66	0.649666	1572.66	0.000116313
1573.63	0.543715	1573.63	9.35472e-05	1573.63	0.584247	1573.63	0.000210612	1573.63	0.638041	1573.63	0.000142297	1573.63	0.643742	1573.63	0.000167599	1573.63	0.650873	1573.63	0.000109281
1574.59	0.545792	1574.59	8.19347e-05	1574.59	0.585686	1574.59	0.000187145	1574.59	0.640132	1574.59	0.000130049	1574.59	0.645038	1574.59	0.000139401	1574.59	0.65272	1574.59	8.45478e-05
1575.56	0.548204	1575.56	5.96601e-05	1575.56	0.587271	1575.56	0.000146376	1575.56	0.64216	1575.56	9.28214e-05	1575.56	0.646959	1575.56	9.00399e-05	1575.56	0.655479	1575.56	5.02429e-05
1576.52	0.550851	1576.52	2.56989e-05	1576.52	0.589223	1576.52	9.88239e-05	1576.52	0.644691	1576.52	4.22162e-05	1576.52	0.649775	1576.52	3.31947e-05	1576.52	0.65895	1576.52	1.70897e-05
1577.49	0.553443	1577.49	-1.61456e-05	1577.49	0.591535	1577.49	5.22907e-05	1577.49	0.647911	1577.49	-1.4823e-05	1577.49	0.65322	1577.49	-1.61046e-05	1577.49	0.662482	1577.49	-5.99857e-06
1578.45	0.555785	1578.45	-5.5334e-05	1578.45	0.594036	1578.45	1.1618e-05	1578.45	0.651512	1578.45	-6.87143e-05	1578.45	0.656724	1578.45	-4.37596e-05	1578.45	0.665506	1578.45	-1.50467e-05
1579.41	0.557917	1579.41	-7.88294e-05	1579.41	0.59661	1579.41	-2.12244e-05	1579.41	0.655048	1579.41	-0.000105669	1579.41	0.659887	1579.41	-4.41247e-05	1579.41	0.667923	1579.41	-1.35685e-05
1580.38	0.559993	1580.38	-8.15861e-05	1580.38	0.599286	1580.38	-4.74938e-05	1580.38	0.65826	1580.38	-0.000116488	1580.38	0.662645	1580.38	-2.7565e-05	1580.38	0.669975	1580.38	-1.23509e-05
1581.34	0.562124	1581.34	-7.31599e-05	1581.34	0.602148	1581.34	-7.17017e-05	1581.34	0.661097	1581.34	-0.00010862	1581.34	0.665127	1581.34	-1.86344e-05	1581.34	0.671951	1581.34	-2.43677e-05
1582.31	0.564311	1582.31	-7.05724e-05	1582.31	0.605199	1582.31	-9.81095e-05	1582.31	0.663624	1582.31	-0.000104008	1582.31	0.667488	1582.31	-4.12643e-05	1582.31	0.674009	1582.31	-5.63305e-05
1583.27	0.566464	1583.27	-8.32651e-05	1583.27	0.608282	1583.27	-0.000125626	1583.27	0.66594	1583.27	-0.000120666	1583.27	0.6698	1583.27	-0.000101815	1583.27	0.676115	1583.27	-0.00010349
1584.24	0.568477	1584.23	-0.000105611	1584.24	0.611122	1584.24	-0.000148377	1584.24	0.668126	1584.24	-0.000158664	1584.24	0.672021	1584.24	-0.000184457	1584.24	0.678123	1584.24	-0.000151701
1585.2	0.570293	1585.2	-0.000122493	1585.2	0.613477	1585.2	-0.000162098	1585.2	0.670239	1585.2	-0.000202772	1585.2	0.674035	1585.2	-0.000259903	1585.2	0.679899	1585.2	-0.000183563
1586.16	0.571915	1586.16	-0.000121277	1586.16	0.615269	1586.16	-0.000168128	1586.16	0.672314	1586.16	-0.000232352	1586.16	0.675753	1586.16	-0.00029915	1586.16	0.681425	1586.16	-0.00018671
1587.13	0.573372	1587.13	-0.00010277	1587.13	0.616593	1587.13	-0.000171925	1587.13	0.674364	1587.13	-0.000230921	1587.13	0.677176	1587.13	-0.000288279	1587.13	0.682796	1587.13	-0.000164206
1588.09	0.574701	1588.09	-8.25689e-05	1588.09	0.61763	1588.09	-0.000179983	1588.09	0.676366	1588.09	-0.000197738	1588.09	0.67841	1588.09	-0.000239634	1588.09	0.684151	1588.09	-0.000137769
1589.06	0.57595	1589.06	-7.82998e-05	1589.06	0.618521	1589.06	-0.000195376	1589.06	0.678233	1589.06	-0.000153238	1589.06	0.679598	1589.06	-0.000185098	1589.06	0.685588	1589.06	-0.000131071
1590.02	0.577179	1590.02	-9.42931e-05	1590.02	0.619307	1590.02	-0.000211981	1590.02	0.679822	1590.02	-0.000124376	1590.02	0.680817	1590.02	-0.000150105	1590.02	0.687114	1590.02	-0.00014644
1590.98	0.578423	1590.98	-0.000120293	1590.98	0.619948	1590.98	-0.000215889	1590.98	0.680987	1590.98	-0.000122359	1590.98	0.681999	1590.98	-0.00013593	1590.98	0.688647	1590.98	-0.000165072
1591.95	0.579665	1591.95	-0.000142712	1591.95	0.620424	1591.95	-0.000196967	1591.95	0.681667	1591.95	-0.000138604	1591.95	0.682955	1591.95	-0.000128348	1591.95	0.690054	1591.95	-0.000168496
1592.91	0.580828	1592.91	-0.00015413	1592.91	0.620826	1592.91	-0.000158512	1592.91	0.681944	1592.91	-0.000158151	1592.91	0.683494	1592.91	-0.000116195	1592.91	0.691217	1592.91	-0.000153379
1593.88	0.581831	1593.88	-0.000155262	1593.88	0.621348	1593.88	-0.000115348	1593.88	0.682055	1593.88	-0.000172002	1593.88	0.683571	1593.88	-0.000100123	1593.88	0.692068	1593.88	-0.000129947
1594.84	0.58265	1594.84	-0.000151519	1594.84	0.62215	1594.84	-8.3744e-05	1594.84	0.68229	1594.84	-0.000180019	1594.84	0.683344	1594.84	-8.98406e-05	1594.84	0.692602	1594.84	-0.000112665
1595.81	0.583333	1595.81	-0.000147956	1595.81	0.623208	1595.81	-7.13936e-05	1595.81	0.682851	1595.81	-0.000186766	1595.81	0.683092	1595.81	-9.53302e-05	1595.81	0.692844	1595.81	-0.000110821
1596.77	0.583945	1596.77	-0.00014649	1596.77	0.624259	1596.77	-7.41642e-05	1596.77	0.68373	1596.77	-0.000194815	1596.77	0.683039	1596.77	-0.000117473	1596.77	0.692823	1596.77	-0.00012314
1597.73	0.584494	1597.73	-0.000146494	1597.73	0.624942	1597.73	-8.16832e-05	1597.73	0.684712	1597.73	-0.000200591	1597.73	0.68323	1597.73	-0.000144785	1597.73	0.692573	1597.73	-0.000139147
1598.7	0.584897	1598.7	-0.000146412	1598.7	0.625026	1598.7	-8.62886e-05	1598.7	0.685477	1598.7	-0.000196905	1598.7	0.683539	1598.7	-0.000159924	1598.7	0.69216	1598.7	-0.000146127
1599.66	0.585037	1599.66	-0.000144275	1599.66	0.624565	1599.66	-8.74036e-05	1599.66	0.68576	1599.66	-0.000180503	1599.66	0.683786	1599.66	-0.000150977	1599.66	0.691705	1599.66	-0.000136501
1600.63	0.584834	1600.63	-0.000137722	1600.63	0.62386	1600.63	-8.96633e-05	1600.63	0.685462	1600.63	-0.000157512	1600.63	0.683864	1600.63	-0.000119113	1600.63	0.69136	1600.63	-0.00011127
1601.59	0.584314	1601.59	-0.000124612	1601.59	0.623261	1601.59	-9.81001e-05	1601.59	0.684671	1601.59	-0.000142001	1601.59	0.683775	1601.59	-7.91926e-05	1601.59	0.691234	1601.59	-7.9111e-05
1602.56	0.5836	1602.56	-0.000104262	1602.56	0.62294	1602.56	-0.000112616	1602.56	0.683591	1602.56	-0.000147922	1602.56	0.683573	1602.56	-5.34338e-05	1602.56	0.691318	1602.56	-5.2632e-05
1603.52	0.582847	1603.52	-7.86688e-05	1603.52	0.622799	1603.52	-0.000124366	1603.52	0.68242	1603.52	-0.000177108	1603.52	0.683261	1603.52	-5.79453e-05	1603.52	0.691471	1603.52	-4.20288e-05
1604.48	0.582165	1604.48	-5.26663e-05	1604.48	0.622598	1604.48	-0.000119295	1604.48	0.681246	1604.48	-0.000211366	1604.48	0.682746	1604.48	-8.83502e-05	1604.48	0.691491	1604.48	-4.7876e-05
1605.45	0.581589	1605.45	-3.20925e-05	1605.45	0.62216	1605.45	-8.90645e-05	1605.45	0.680028	1605.45	-0.00022137	1605.45	0.681892	1605.45	-0.000120388	1605.45	0.691222	1605.45	-6.01241e-05
1606.41	0.581085	1606.41	-2.03624e-05	1606.41	0.621498	1606.41	-3.94849e-05	1606.41	0.678656	1606.41	-0.000189549	1606.41	0.680636	1606.41	-0.000129453	1606.41	0.69063	1606.41	-6.72284e-05
1607.38	0.5806	1607.38	-1.67008e-05	1607.38	0.620777	1607.38	1.18056e-05	1607.38	0.677067	1607.38	-0.000123809	1607.38	0.679077	1607.38	-0.000108661	1607.38	0.689798	1607.38	-6.55818e-05
1608.34	0.580094	1608.34	-1.80063e-05	1608.34	0.620161	1608.34	4.54638e-05	1608.34	0.675312	1608.34	-5.00134e-05	1608.34	0.677481	1608.34	-6.88502e-05	1608.34	0.688881	1608.34	-5.87634e-05
1609.31	0.579557	1609.31	-2.0724e-05	1609.31	0.619677	1609.31	5.14042e-05	1609.31	0.67355	1609.31	5.36271e-06	1609.31	0.676155	1609.31	-2.64502e-05	1609.31	0.688025	1609.31	-5.00529e-05
1610.27	0.579005	1610.27	-1.98601e-05	1610.27	0.619216	1610.27	3.52402e-05	1610.27	0.67193	1610.27	2.94117e-05	1610.27	0.675261	1610.27	8.74615e-06	1610.27	0.687304	1610.27	-3.72379e-05
1611.23	0.578461	1611.23	-9.09781e-06	1611.23	0.618644	1611.23	1.55763e-05	1611.23	0.670466	1611.23	2.83503e-05	1611.23	0.674707	1611.23	3.85895e-05	1611.23	0.68669	1611.23	-1.43146e-05
1612.2	0.577948	1612.2	1.45095e-05	1612.2	0.617926	1612.2	1.24117e-05	1612.2	0.669031	1612.2	2.14197e-05	1612.2	0.674222	1612.2	7.11316e-05	1612.2	0.686081	1612.2	2.20952e-05
1613.16	0.577476	1613.16	4.67747e-05	1613.16	0.61715	1613.16	3.50065e-05	1613.16	0.66745	1613.16	2.70937e-05	1613.16	0.673521	1613.16	0.000110293	1613.16	0.685363	1613.16	6.83277e-05
1614.13	0.577055	1614.13	8.00649e-05	1614.13	0.616481	1614.13	7.86772e-05	1614.13	0.665643	1614.13	5.35265e-05	1614.13	0.672465	1614.13	0.000151759	1614.13	0.684464	1614.13	0.000115947
1615.09	0.576666	1615.09	0.000110005	1615.09	0.616085	1615.09	0.000131264	1615.09	0.663746	1615.09	9.90584e-05	1615.09	0.671174	1615.09	0.000187964	1615.09	0.683424	1615.09	0.000158132
1616.06	0.576252	1616.06	0.000136906	1616.06	0.616026	1616.06	0.000181502	1616.06	0.662092	1616.06	0.000156521	1616.06	0.670022	1616.06	0.000214565	1616.06	0.682439	1616.06	0.000193188
1617.02	0.575735	1617.02	0.000161905	1617.02	0.616192	1617.02	0.000222652	1617.02	0.660962	1617.02	0.00021515	1617.02	0.669391	1617.02	0.000231665	1617.02	0.681773	1617.02	0.000222087
1617.98	0.575091	1617.98	0.000183753	1617.98	0.616393	1617.98	0.00025184	1617.98	0.660283	1617.98	0.000262034	1617.98	0.669335	1617.98	0.000241147	1617.98	0.681565	1617.98	0.000244505
1618.95	0.5744	1618.95	0.000199579	1618.95	0.616526	1618.95	0.000268349	1618.95	0.659712	1618.95	0.000286226	1618.95	0.669598	1618.95	0.000244996	1618.95	0.681763	1618.95	0.000258556
1619.91	0.573844	1619.91	0.000207721	1619.91	0.616642	1619.91	0.000271577	1619.91	0.658957	1619.91	0.000282398	1619.91	0.669918	1619.91	0.000244865	1619.91	0.682254	1619.91	0.000263263
1620.88	0.573658	1620.88	0.000209448	1620.88	0.616891	1620.88	0.000259466	1620.88	0.65798	1620.88	0.000249974	1620.88	0.67024	1620.88	0.000239969	1620.88	0.682981	1620.88	0.000259698
1621.84	0.574067	1621.84	0.000207306	1621.84	0.617439	1621.84	0.000229891	1621.84	0.657002	1621.84	0.000192602	1621.84	0.670705	1621.84	0.000226624	1621.84	0.683952	1621.84	0.000249993
1622.81	0.575168	1622.81	0.000201253	1622.81	0.618411	1622.81	0.000184347	1622.81	0.656376	1622.81	0.00012491	1622.81	0.671512	1622.81	0.000204614	1622.81	0.685171	1622.81	0.000235773
1623.77	0.576819	1623.77	0.000187412	1623.77	0.619838	1623.77	0.000129903	1623.77	0.656385	1623.77	7.42967e-05	1623.77	0.672742	1623.77	0.000181442	1623.77	0.686589	1623.77	0.000216162
1624.73	0.578692	1624.73	0.000162346	1624.73	0.621673	1624.73	7.74685e-05	1624.73	0.657064	1624.73	6.10073e-05	1624.73	0.67429	1624.73	0.000162716	1624.73	0.688135	1624.73	0.000186893
1625.7	0.580499	1625.7	0.000127233	1625.7	0.62385	1625.7	3.73728e-05	1625.7	0.658242	1625.7	7.86859e-05	1625.7	0.675997	1625.7	0.000142894	1625.7	0.6898	1625.7	0.000143865
1626.66	0.582146	1626.66	8.50939e-05	1626.66	0.626295	1626.66	1.39187e-05	1626.66	0.659707	1626.66	0.000105933	1626.66	0.677807	1626.66	0.000114265	1626.66	0.691652	1626.66	8.90605e-05
1627.63	0.583691	1627.63	3.59793e-05	1627.63	0.62887	1627.63	1.6965e-06	1627.63	0.661269	1627.63	0.000127474	1627.63	0.679764	1627.63	7.79874e-05	1627.63	0.693745	1627.63	3.09445e-05
1628.59	0.585202	1628.59	-2.13709e-05	1628.59	0.631334	1628.59	-1.18428e-05	1628.59	0.662713	1628.59	0.000133296	1628.59	0.68187	1628.59	3.76816e-05	1628.59	0.696004	1628.59	-2.25891e-05
1629.56	0.586676	1629.55	-8.32955e-05	1629.56	0.63342	1629.56	-3.70415e-05	1629.56	0.663773	1629.56	0.000109966	1629.56	0.683976	1629.56	-9.96154e-06	1629.56	0.698228	1629.56	-7.01054e-05
1630.52	0.588068	1630.52	-0.000138789	1630.52	0.634986	1630.52	-7.4833e-05	1630.52	0.664218	1630.52	4.6276e-05	1630.52	0.685846	1630.52	-6.93888e-05	1630.52	0.700218	1630.52	-0.000113826
1631.48	0.589337	1631.48	-0.000174995	1631.48	0.636064	1631.48	-0.000119865	1631.48	0.663968	1631.48	-5.62265e-05	1631.48	0.687297	1631.48	-0.000136256	1631.48	0.701888	1631.48	-0.000154287
1632.45	0.590471	1632.45	-0.000188443	1632.45	0.636797	1632.45	-0.000169275	1632.45	0.663156	1632.45	-0.000180802	1632.45	0.688318	1632.45	-0.000199853	1632.45	0.703283	1632.45	-0.000192811
1633.41	0.591445	1633.41	-0.000193412	1633.41	0.637342	1633.41	-0.000224917	1633.41	0.662167	1633.41	-0.000297084	1633.41	0.689097	1633.41	-0.000252291	1633.41	0.704518	1633.41	-0.000236615
1634.38	0.592187	1634.38	-0.000213437	1634.38	0.637819	1634.38	-0.00028399	1634.38	0.661627	1634.38	-0.00036826	1634.38	0.689976	1634.38	-0.000290879	1634.38	0.705684	1634.38	-0.000292195
1635.34	0.592603	1635.34	-0.000257351	1635.34	0.638307	1635.34	-0.000330382	1635.34	0.662111	1635.34	-0.00037166	1635.34	0.691247	1635.34	-0.000313672	1635.34	0.706772	1635.34	-0.000351251
1636.3	0.592678	1636.3	-0.000307888	1636.3	0.63885	1636.3	-0.00034183	1636.3	0.663586	1636.3	-0.000316004	1636.3	0.692813	1636.3	-0.000316964	1636.3	0.707658	1636.3	-0.000390425
1637.27	0.592509	1637.27	-0.00033628	1637.27	0.639446	1637.27	-0.000304981	1637.27	0.665272	1637.27	-0.000232392	1637.27	0.694164	1637.27	-0.000296749	1637.27	0.708189	1637.27	-0.000386755
1638.23	0.592194	1638.23	-0.000321514	1638.23	0.640021	1638.23	-0.000222847	1638.23	0.66628	1638.23	-0.000153911	1638.23	0.694807	1638.23	-0.000252893	1638.23	0.708281	1638.23	-0.000331974
1639.2	0.591763	1639.2	-0.000262079	1639.2	0.640446	1639.2	-0.00012026	1639.2	0.666153	1639.2	-0.000109593	1639.2	0.694577	1639.2	-0.000199824	1639.2	0.707919	1639.2	-0.000243917
1640.16	0.591212	1640.16	-0.000187129	1640.16	0.640583	1640.16	-5.13299e-05	1640.16	0.664861	1640.16	-0.000120557	1640.16	0.693608	1640.16	-0.00017446	1640.16	0.70713	1640.16	-0.000175527
1641.12	0.590543	1641.12	-0.000148697	1641.12	0.64032	1641.12	-7.4325e-05	1641.12	0.662594	1641.12	-0.000178351	1641.12	0.692171	1641.12	-0.000210045	1641.12	0.705985	1641.12	-0.000186968
1642.09	0.589747	1642.09	-0.000173188	1642.09	0.639589	1642.09	-0.000186888	1642.09	0.659633	1642.09	-0.000240974	1642.09	0.690538	1642.09	-0.000290428	1642.09	0.704553	1642.09	-0.000278244
1643.05	0.588725	1643.05	-0.000230168	1643.05	0.638336	1643.05	-0.00031564	1643.05	0.65628	1643.05	-0.000275533	1643.05	0.688866	1643.05	-0.000361076	1643.05	0.702843	1643.05	-0.000379976
1644.02	0.587212	1644.02	-0.000272773	1644.02	0.636519	1644.02	-0.000393115	1644.02	0.65288	1644.02	-0.000284892	1644.02	0.687163	1644.02	-0.000387552	1644.02	0.700766	1644.02	-0.000430785
1644.98	0.584882	1644.98	-0.000285236	1644.98	0.634188	1644.98	-0.000407367	1644.98	0.64985	1644.98	-0.000279417	1644.98	0.685345	1644.98	-0.000370942	1644.98	0.698219	1644.98	-0.000424653
1645.95	0.581692	1645.95	-0.000278993	1645.95	0.631646	1645.95	-0.000377891	1645.95	0.647577	1645.95	-0.000252536	1645.95	0.683405	1645.95	-0.000322391	1645.95	0.695307	1645.95	-0.000386575
1646.91	0.578181	1646.91	-0.000269399	1646.91	0.629402	1646.91	-0.00032579	1646.91	0.646094	1646.91	-0.000199196	1646.91	0.681486	1646.91	-0.000257253	1646.91	0.692453	1646.91	-0.000343657
1647.88	0.575131	1647.88	-0.000267277	1647.88	0.627791	1647.88	-0.000272897	1647.88	0.644926	1647.88	-0.000144097	1647.88	0.67971	1647.88	-0.00020814	1647.88	0.690064	1647.88	-0.00031953
1648.84	0.572913	1648.84	-0.000283296	1648.84	0.626669	1648.84	-0.000250647	1648.84	0.643395	1648.84	-0.000134243	1648.84	0.677948	1648.84	-0.000219714	1648.84	0.68812	1648.84	-0.000334971
1649.8	0.571298	1649.8	-0.00032826	1649.8	0.625498	1649.8	-0.000291381	1649.8	0.640983	1649.8	-0.000199931	1649.8	0.675801	1649.8	-0.000317804	1649.8	0.686135	1649.8	-0.000401041
1650.77	0.569646	1650.77	-0.000400132	1650.77	0.623501	1650.77	-0.00039964	1650.77	0.63745	1650.77	-0.000329262	1650.77	0.672719	1650.77	-0.000482647	1650.77	0.683312	1650.77	-0.000505986
1651.73	0.567079	1651.73	-0.00047442	1651.73	0.619816	1651.73	-0.00053761	1651.73	0.632939	1651.73	-0.000478027	1651.73	0.668224	1651.73	-0.000654961	1651.73	0.678761	1651.73	-0.000612555
1652.7	0.56286	1652.7	-0.000516235	1652.7	0.614058	1652.7	-0.00064927	1652.7	0.628126	1652.7	-0.000598454	1652.7	0.662409	1652.7	-0.000771628	1652.7	0.672117	1652.7	-0.000677151
1653.66	0.557191	1653.66	-0.000505244	1653.66	0.607192	1653.66	-0.000698727	1653.66	0.623834	1653.66	-0.000663183	1653.66	0.656296	1653.66	-0.00080072	1653.66	0.664373	1653.66	-0.000676329
1654.62	0.551196	1654.62	-0.000451338	1654.62	0.600888	1654.62	-0.000688401	1654.62	0.620006	1654.62	-0.000672921	1654.62	0.650865	1654.62	-0.000753393	1654.62	0.657131	1654.62	-0.000620692
1655.59	0.545593	1655.59	-0.000392906	1655.59	0.595696	1655.59	-0.000651937	1655.59	0.615785	1655.59	-0.000649161	1655.59	0.645941	1655.59	-0.000674313	1655.59	0.650805	1655.59	-0.000551295
1656.55	0.54023	1656.55	-0.000374481	1656.55	0.591011	1656.55	-0.000627863	1656.55	0.610509	1656.55	-0.000616415	1656.55	0.64073	1656.55	-0.000614978	1656.55	0.644713	1656.55	-0.000515401
1657.52	0.534669	1657.52	-0.000406007	1657.52	0.586042	1657.52	-0.00062401	1657.52	0.604006	1657.52	-0.000582333	1657.52	0.634597	1657.52	-0.000595447	1657.52	0.638104	1657.52	-0.000525153
1658.48	0.528534	1658.48	-0.000442622	1658.48	0.58016	1658.48	-0.000605359	1658.48	0.596336	1658.48	-0.000533859	1658.48	0.62716	1658.48	-0.000586203	1658.48	0.630513	1658.48	-0.000537879
1659.45	0.521546	1659.45	-0.000421747	1659.45	0.572828	1659.45	-0.000527981	1659.45	0.58758	1659.45	-0.000455983	1659.45	0.618155	1659.45	-0.000539296	1659.45	0.621676	1659.45	-0.000493211
1660.41	0.513532	1660.41	-0.00032011	1660.41	0.563625	1660.41	-0.000384168	1660.41	0.577823	1660.41	-0.000353142	1660.41	0.607461	1660.41	-0.000438131	1660.41	0.611507	1660.41	-0.000370515
1661.37	0.504581	1661.37	-0.000168968	1661.37	0.552568	1661.37	-0.000214047	1661.37	0.567311	1661.37	-0.000253099	1661.37	0.595366	1661.37	-0.000312914	1661.37	0.600241	1661.37	-0.000207423
1662.34	0.495221	1662.34	-3.17505e-05	1662.34	0.540466	1662.34	-8.54552e-05	1662.34	0.556624	1662.34	-0.000189005	1662.34	0.582775	1662.34	-0.000215584	1662.34	0.588584	1662.34	-7.66382e-05
1663.3	0.486253	1663.3	2.96236e-05	1663.3	0.528664	1663.3	-5.3244e-05	1663.3	0.546505	1663.3	-0.000165409	1663.3	0.570878	1663.3	-0.000175777	1663.3	0.577469	1663.3	-3.92488e-05
1664.27	0.47825	1664.27	3.75328e-07	1664.27	0.518177	1664.27	-0.000103931	1664.27	0.5374	1664.27	-0.000139779	1664.27	0.560402	1664.27	-0.000163552	1664.27	0.567478	1664.27	-8.59826e-05
1665.23	0.471218	1665.23	-6.17114e-05	1665.23	0.509131	1665.23	-0.000145503	1665.23	0.529168	1665.23	-6.11983e-05	1665.23	0.551218	1665.23	-0.000107964	1665.23	0.558502	1665.23	-0.000127786
1666.19	0.464648	1666.19	-7.7385e-05	1666.19	0.500888	1666.19	-9.29731e-05	1666.19	0.521202	1666.19	7.31044e-05	1666.19	0.542552	1666.19	2.66733e-05	1666.19	0.549855	1666.19	-8.29388e-05
1667.16	0.457811	1667.16	-2.04891e-05	1667.16	0.49253	1667.16	5.281e-05	1667.16	0.512786	1667.16	0.000227338	1667.16	0.533447	1667.16	0.000208421	1667.16	0.540651	1667.16	4.65923e-05
1668.12	0.450151	1668.12	8.30914e-05	1668.12	0.483411	1668.12	0.00023694	1668.12	0.503556	1668.12	0.000372995	1668.12	0.523307	1668.12	0.000386239	1668.12	0.530311	1668.12	0.000209845
1669.09	0.441717	1669.09	0.000198643	1669.09	0.473647	1669.09	0.000409684	1669.09	0.493872	1669.09	0.000491542	1669.09	0.512359	1669.09	0.000525009	1669.09	0.519083	1669.09	0.000364355
1670.05	0.433209	1670.05	0.000291586	1670.05	0.464088	1670.05	0.000526786	1670.05	0.48465	1670.05	0.00054769	1670.05	0.501578	1670.05	0.000588306	1670.05	0.508035	1670.05	0.000472167
1671.02	0.4254	1671.02	0.000318187	1671.02	0.45555	1671.02	0.000536504	1671.02	0.476551	1671.02	0.000492249	1671.02	0.491868	1671.02	0.000530803	1671.02	0.498206	1671.02	0.000483939
1671.98	0.41845	1671.98	0.000248991	1671.98	0.448071	1671.98	0.000413183	1671.98	0.469391	1671.98	0.000316285	1671.98	0.483322	1671.98	0.000343998	1671.98	0.489746	1671.98	0.000373584
1672.94	0.411876	1672.94	0.000112673	1672.94	0.440981	1672.94	0.000207733	1672.94	0.462403	1672.94	9.58383e-05	1672.94	0.475351	1672.94	0.000104244	1672.94	0.481959	1672.94	0.000191048
1673.91	0.405012	1673.91	-1.05579e-05	1673.91	0.4335	1673.91	2.96171e-05	1673.91	0.454935	1673.91	-5.59231e-05	1673.91	0.467322	1673.91	-6.59233e-05	1673.91	0.473954	1673.91	4.14987e-05
1674.87	0.397513	1674.87	-5.57459e-05	1674.87	0.425311	1674.87	-3.96177e-05	1674.87	0.446979	1674.87	-8.39294e-05	1674.87	0.459056	1674.87	-9.58387e-05	1674.87	0.465284	1674.87	-3.62055e-06
1675.84	0.389628	1675.84	-2.07464e-05	1675.84	0.416795	1675.84	-2.32056e-06	1675.84	0.43922	1675.84	-1.98235e-05	1675.84	0.450903	1675.84	-9.74998e-06	1675.84	0.456249	1675.84	4.36235e-05
1676.8	0.382033	1676.8	4.74516e-05	1676.8	0.408728	1676.8	7.76835e-05	1676.8	0.432484	1676.8	6.40727e-05	1676.8	0.443372	1676.8	0.00011231	1676.8	0.447636	1676.8	0.000116943
1677.77	0.375294	1677.77	9.51751e-05	1677.77	0.401652	1677.77	0.000131003	1677.77	0.427037	1677.77	0.000108318	1677.77	0.436638	1677.77	0.00019358	1677.77	0.440058	1677.77	0.000150634
1678.73	0.369517	1678.73	9.33736e-05	1678.73	0.395541	1678.73	0.000122488	1678.73	0.422425	1678.73	9.29087e-05	1678.73	0.430419	1678.73	0.000196132	1678.73	0.43355	1678.73	0.000115388
1679.69	0.364388	1679.69	4.93383e-05	1679.69	0.389938	1679.69	6.44358e-05	1679.69	0.417816	1679.69	3.9558e-05	1679.69	0.424169	1679.69	0.000131504	1679.69	0.427651	1679.69	3.02834e-05
1680.66	0.359351	1680.66	1.34694e-06	1680.66	0.384185	1680.66	5.2953e-06	1680.66	0.412284	1680.66	-6.47488e-06	1680.66	0.417238	1680.66	4.92662e-05	1680.66	0.421612	1680.66	-4.86877e-05
1681.62	0.353705	1681.62	-8.92192e-06	1681.62	0.377568	1681.62	-7.57884e-06	1681.62	0.405	1681.62	-1.30746e-05	1681.62	0.408979	1681.62	4.47406e-07	1681.62	0.41455	1681.62	-6.83694e-05
1682.59	0.346817	1682.59	2.75429e-05	1682.59	0.369585	1682.59	3.03508e-05	1682.59	0.395646	1682.59	9.82582e-06	1682.59	0.399093	1682.59	-2.02146e-06	1682.59	0.405769	1682.59	-2.38901e-05
1683.55	0.33866	1683.55	8.04462e-05	1683.55	0.360494	1683.55	7.78771e-05	1683.55	0.385096	1683.55	2.51405e-05	1683.55	0.388262	1683.55	1.62703e-05	1683.55	0.39546	1683.55	3.87922e-05
1684.52	0.330166	1684.52	0.000110707	1684.52	0.351491	1684.52	8.86884e-05	1684.52	0.375302	1684.52	1.36916e-05	1684.52	0.378168	1684.52	2.85513e-05	1684.52	0.385002	1684.52	6.85433e-05
1685.48	0.32247	1685.48	0.000100932	1685.48	0.343692	1685.48	5.0228e-05	1685.48	0.367631	1685.48	-4.41882e-06	1685.48	0.370092	1685.48	3.32895e-05	1685.48	0.375805	1685.48	5.0303e-05
1686.44	0.315859	1686.44	6.15634e-05	1686.44	0.337129	1686.44	-1.0763e-05	1686.44	0.361778	1686.44	7.97442e-06	1686.44	0.363839	1686.44	4.55687e-05	1686.44	0.368035	1686.44	7.44248e-06
1687.41	0.309856	1687.41	1.96252e-05	1687.41	0.331081	1687.41	-4.94151e-05	1687.41	0.3566	1687.41	6.86227e-05	1687.41	0.358342	1687.41	7.54569e-05	1687.41	0.36093	1687.41	-2.14506e-05
1688.37	0.303919	1688.37	2.80671e-06	1688.37	0.324891	1688.37	-3.23399e-05	1688.37	0.351252	1688.37	0.00016216	1688.37	0.352673	1688.37	0.000120514	1688.37	0.35377	1688.37	-7.2597e-06
1689.34	0.29785	1689.34	2.66748e-05	1689.34	0.318358	1689.34	4.36989e-05	1689.34	0.34552	1689.34	0.000259183	1689.34	0.346446	1689.34	0.000174536	1689.34	0.346353	1689.34	5.75488e-05
1690.3	0.291793	1690.3	9.02623e-05	1690.3	0.311675	1690.3	0.000155334	1690.3	0.339608	1690.3	0.000339952	1690.3	0.339734	1690.3	0.00023356	1690.3	0.33892	1690.3	0.000160814
1691.27	0.286002	1691.27	0.00017665	1691.27	0.305152	1691.27	0.000267425	1691.27	0.333757	1691.27	0.00039278	1691.27	0.3328	1691.27	0.000288042	1691.27	0.331817	1691.27	0.000276235
1692.23	0.280589	1692.23	0.000255285	1692.23	0.298928	1692.23	0.000343355	1692.23	0.328	1692.23	0.000398797	1692.23	0.325841	1692.23	0.000314442	1692.23	0.325151	1692.23	0.000366413
1693.19	0.27543	1693.19	0.000291184	1693.19	0.292876	1693.19	0.00035456	1693.19	0.32218	1693.19	0.000336751	1693.19	0.318905	1693.19	0.000285915	1693.19	0.318697	1693.19	0.000392507
1694.16	0.270272	1694.16	0.0002676	1694.16	0.286733	1694.16	0.00030151	1694.16	0.316233	1694.16	0.000217717	1694.16	0.312021	1694.16	0.000205443	1694.16	0.312102	1694.16	0.000342556
1695.12	0.264954	1695.12	0.000211217	1695.12	0.280378	1695.12	0.000232051	1695.12	0.310433	1695.12	0.000110979	1695.12	0.305358	1695.12	0.000130372	1695.12	0.30521	1695.12	0.000260747
1696.09	0.259534	1696.09	0.000180894	1696.09	0.27399	1696.09	0.000215167	1696.09	0.305322	1696.09	0.000101471	1696.09	0.299201	1696.09	0.000136962	1696.09	0.298234	1696.09	0.000224547
1697.05	0.254185	1697.05	0.000212431	1697.05	0.267948	1697.05	0.000277169	1697.05	0.301244	1697.05	0.000206585	1697.05	0.293698	1697.05	0.000244635	1697.05	0.291575	1697.05	0.000270621
1698.02	0.249006	1698.02	0.000286146	1698.02	0.262562	1698.02	0.000380411	1698.02	0.297928	1698.02	0.000364384	1698.02	0.288649	1698.02	0.000398907	1698.02	0.285473	1698.02	0.000363206
1698.98	0.243992	1698.98	0.000357779	1698.98	0.257931	1698.98	0.000469871	1698.98	0.294632	1698.98	0.000503316	1698.98	0.28367	1698.98	0.00053076	1698.98	0.279889	1698.98	0.000443476
1699.94	0.239228	1699.94	0.000401386	1699.94	0.254015	1699.94	0.000518899	1699.94	0.29083	1699.94	0.000592418	1699.94	0.27865	1699.94	0.00060601	1699.94	0.274748	1699.94	0.000483577
1700.91	0.23499	1700.91	0.000418591	1700.91	0.250743	1700.91	0.000532371	1700.91	0.286749	1700.91	0.000634203	1700.91	0.273959	1700.91	0.000625232	1700.91	0.270166	1700.91	0.000492568
1701.87	0.231537	1701.87	0.000424402	1701.87	0.248012	1701.87	0.000526859	1701.87	0.283079	1701.87	0.000637929	1701.87	0.270087	1701.87	0.000603444	1701.87	0.266326	1701.87	0.000494287
1702.84	0.228874	1702.84	0.000431714	1702.84	0.24565	1702.84	0.000512255	1702.84	0.280285	1702.84	0.000602261	1702.84	0.267176	1702.84	0.000554698	1702.84	0.263222	1702.84	0.000505113
1703.8	0.226778	1703.8	0.000444668	1703.8	0.243474	1703.8	0.00048637	1703.8	0.278356	1703.8	0.000517749	1703.8	0.265003	1703.8	0.000489126	1703.8	0.260632	1703.8	0.000523257
1704.77	0.225	1704.77	0.000459714	1704.77	0.241414	1704.77	0.000443875	1704.77	0.277064	1704.77	0.000388549	1704.77	0.263265	1704.77	0.00041955	1704.77	0.258306	1704.77	0.000532361
1705.73	0.223442	1705.73	0.000468381	1705.73	0.239594	1705.73	0.000387842	1705.73	0.2763	1705.73	0.000250622	1705.73	0.261847	1705.73	0.000364081	1705.73	0.256162	1705.73	0.000515589
1706.69	0.222196	1706.69	0.000461775	1706.69	0.238276	1706.69	0.000330305	1706.69	0.276195	1706.69	0.000157499	1706.69	0.260874	1706.69	0.000336409	1706.69	0.254335	1706.69	0.000470185
1707.66	0.221417	1707.66	0.000435575	1707.66	0.237668	1707.66	0.00028319	1707.66	0.276951	1707.66	0.000140957	1707.66	0.260526	1707.66	0.000333582	1707.66	0.253033	1707.66	0.000409119
1708.62	0.22116	1708.62	0.000389828	1708.62	0.237739	1708.62	0.000250131	1708.62	0.278552	1708.62	0.000185401	1708.62	0.2608	1708.62	0.000334057	1708.62	0.252323	1708.62	0.000346558
1709.59	0.221309	1709.59	0.000326035	1709.59	0.238237	1709.59	0.000225128	1709.59	0.280665	1709.59	0.00023872	1709.59	0.261445	1709.59	0.000309224	1709.59	0.25207	1709.59	0.000284211
1710.55	0.221675	1710.55	0.000249558	1710.55	0.238851	1710.55	0.000198889	1710.55	0.282781	1710.55	0.000250401	1710.55	0.262111	1710.55	0.000244608	1710.55	0.252052	1710.55	0.000216272
1711.51	0.222106	1711.51	0.000175278	1711.51	0.239363	1711.51	0.00016773	1711.51	0.284423	1711.51	0.000207724	1711.51	0.262514	1711.51	0.00015544	1711.51	0.252113	1711.51	0.000145474
1712.48	0.222549	1712.48	0.000122465	1712.48	0.239675	1712.48	0.000135521	1712.48	0.285272	1712.48	0.000137896	1712.48	0.262533	1712.48	7.64484e-05	1712.48	0.252227	1712.48	8.66398e-05
1713.44	0.223058	1713.44	9.91682e-05	1713.44	0.239784	1713.44	0.0001069	1713.44	0.285203	1713.44	7.49551e-05	1713.44	0.262214	1713.44	3.16685e-05	1713.44	0.25246	1713.44	5.213e-05
1714.41	0.223753	1714.41	9.49792e-05	1714.41	0.23976	1714.41	8.1084e-05	1714.41	0.284305	1714.41	3.04078e-05	1714.41	0.261752	1714.41	1.72784e-05	1714.41	0.252891	1714.41	3.92404e-05
1715.37	0.224768	1715.37	9.12053e-05	1715.37	0.239757	1715.37	5.39828e-05	1715.37	0.282921	1715.37	-4.04107e-06	1715.37	0.261457	1715.37	1.34164e-05	1715.37	0.253536	1715.37	3.47008e-05
1716.34	0.226141	1716.34	7.6817e-05	1716.34	0.240009	1716.34	2.58327e-05	1716.34	0.281702	1716.34	-3.61517e-05	1716.34	0.261673	1716.34	6.51871e-06	1716.34	0.254293	1716.34	2.85427e-05
1717.3	0.227713	1717.3	5.56475e-05	1717.3	0.240717	1717.3	5.66427e-06	1717.3	0.281421	1717.3	-6.08344e-05	1717.3	0.262555	1717.3	1.35698e-07	1717.3	0.254975	1717.3	2.27133e-05
1718.26	0.229183	1718.26	4.11527e-05	1718.26	0.24185	1718.26	6.23578e-06	1718.26	0.282488	1718.26	-6.40323e-05	1718.26	0.263891	1718.26	8.47042e-06	1718.26	0.255412	1718.26	2.74289e-05
1719.23	0.230324	1719.23	4.3529e-05	1719.23	0.243127	1719.23	3.12441e-05	1719.23	0.284656	1719.23	-3.70956e-05	1719.23	0.265231	1719.23	3.89298e-05	1719.23	0.255554	1719.23	4.77325e-05
1720.19	0.23113	1720.19	5.80046e-05	1720.19	0.244234	1720.19	6.51831e-05	1720.19	0.287302	1720.19	1.06951e-05	1720.19	0.266221	1720.19	7.72782e-05	1720.19	0.255452	1720.19	7.17151e-05
1721.16	0.231757	1721.16	6.41115e-05	1721.16	0.245015	1721.16	7.79065e-05	1721.16	0.289838	1721.16	5.29394e-05	1721.16	0.266764	1721.16	9.07178e-05	1721.16	0.255207	1721.16	7.42561e-05
1722.12	0.232409	1722.12	4.08131e-05	1722.12	0.245501	1722.12	4.63116e-05	1722.12	0.291893	1722.12	6.10989e-05	1722.12	0.266976	1722.12	5.23491e-05	1722.12	0.254947	1722.12	3.83883e-05
1723.09	0.233262	1723.09	-1.42736e-05	1723.09	0.245846	1723.09	-2.53759e-05	1723.09	0.293303	1723.09	2.1395e-05	1723.09	0.267072	1723.09	-3.49212e-05	1723.09	0.254823	1723.09	-2.6698e-05
1724.05	0.234392	1724.05	-8.26256e-05	1724.05	0.246242	1724.05	-0.000110908	1724.05	0.294078	1724.05	-6.18796e-05	1724.05	0.267263	1724.05	-0.000142639	1724.05	0.254977	1724.05	-9.39247e-05
1725.01	0.235757	1725.01	-0.000140839	1725.01	0.246815	1725.01	-0.000186258	1725.01	0.294348	1725.01	-0.000177083	1725.01	0.267654	1725.01	-0.000241817	1725.01	0.255481	1725.01	-0.000143091
1725.98	0.237217	1725.98	-0.000175666	1725.98	0.247553	1725.98	-0.000244193	1725.98	0.294288	1725.98	-0.000314125	1725.98	0.268201	1725.98	-0.000318159	1725.98	0.256292	1725.98	-0.000174629
1726.94	0.238616	1726.94	-0.000187795	1726.94	0.248336	1726.94	-0.000290029	1726.94	0.294025	1726.94	-0.000460987	1726.94	0.268763	1726.94	-0.000369226	1726.94	0.257264	1726.94	-0.00020481
1727.91	0.239866	1727.91	-0.000189333	1727.91	0.249019	1727.91	-0.000331027	1727.91	0.293602	1727.91	-0.000595375	1727.91	0.269197	1727.91	-0.000397928	1727.91	0.258213	1727.91	-0.000251419
1728.87	0.240954	1728.87	-0.000197895	1728.87	0.249504	1728.87	-0.000370611	1728.87	0.293009	1728.87	-0.000688495	1728.87	0.269415	1728.87	-0.000411519	1728.87	0.258973	1728.87	-0.000318852
1729.84	0.241883	1729.84	-0.000226472	1729.84	0.249711	1729.84	-0.000408808	1729.84	0.2922	1729.84	-0.000723945	1729.84	0.269332	1729.84	-0.000421391	1729.84	0.259382	1729.84	-0.000393892
1730.8	0.242578	1730.8	-0.000275668	1730.8	0.249495	1730.8	-0.000444652	1730.8	0.291093	1730.8	-0.00071056	1730.8	0.268775	1730.8	-0.000438056	1730.8	0.259235	1730.8	-0.000458104
1731.76	0.242831	1731.76	-0.000336147	1731.76	0.248586	1731.76	-0.000477844	1731.76	0.289525	1731.76	-0.000674196	1731.76	0.267435	1731.76	-0.000465754	1731.76	0.258259	1731.76	-0.000503752
1732.73	0.242363	1732.73	-0.000396073	1732.73	0.246691	1732.73	-0.000508773	1732.73	0.287266	1732.73	-0.000640434	1732.73	0.264996	1732.73	-0.000501445	1732.73	0.256227	1732.73	-0.000535567
1733.69	0.241057	1733.69	-0.000444396	1733.69	0.243789	1733.69	-0.000535769	1733.69	0.284137	1733.69	-0.000622741	1733.69	0.261451	1733.69	-0.00053523	1733.69	0.253204	1733.69	-0.000559311
1734.66	0.239152	1734.66	-0.000470956	1734.66	0.240285	1734.66	-0.000551591	1734.66	0.280149	1734.66	-0.000617279	1734.66	0.257255	1734.66	-0.000551145	1734.66	0.249611	1734.66	-0.000571643
1735.62	0.237057	1735.62	-0.000469085	1735.62	0.236674	1735.62	-0.000544026	1735.62	0.275427	1735.62	-0.00060354	1735.62	0.252955	1735.62	-0.00053199	1735.62	0.245859	1735.62	-0.000560555
1736.58	0.234999	1736.58	-0.000440723	1736.58	0.233099	1736.58	-0.000502055	1736.58	0.270006	1736.58	-0.000553351	1736.58	0.24874	1736.58	-0.000468297	1736.58	0.242	1736.58	-0.000514375
1737.55	0.232917	1737.55	-0.000397994	1737.55	0.229325	1737.55	-0.000423337	1737.55	0.263792	1737.55	-0.000447438	1737.55	0.244434	1737.55	-0.000365038	1737.55	0.237793	1737.55	-0.000431223
1738.51	0.230606	1738.51	-0.0003555	1738.51	0.225016	1738.51	-0.000316453	1738.51	0.256726	1738.51	-0.000289339	1738.51	0.239785	1738.51	-0.000239077	1738.51	0.233006	1738.51	-0.000321038
1739.48	0.227871	1739.48	-0.000318482	1739.48	0.220009	1739.48	-0.000195671	1739.48	0.248991	1739.48	-0.000103492	1739.48	0.234688	1739.48	-0.000108587	1739.48	0.227637	1739.48	-0.000198652
1740.44	0.224627	1740.44	-0.000280921	1740.44	0.214455	1740.44	-7.36826e-05	1740.44	0.241062	1740.44	8.14229e-05	1740.44	0.229262	1740.44	1.51916e-05	1740.44	0.221984	1740.44	-7.60645e-05
1741.41	0.220902	1741.41	-0.000235257	1741.41	0.20873	1741.41	4.02511e-05	1741.41	0.233494	1741.41	0.00024729	1741.41	0.223735	1741.41	0.000126372	1741.41	0.21644	1741.41	3.81276e-05
1742.37	0.21678	1742.37	-0.000182829	1742.37	0.203157	1742.37	0.000136899	1742.37	0.226569	1742.37	0.000388184	1742.37	0.218252	1742.37	0.000217744	1742.37	0.211195	1742.37	0.000134641
1743.33	0.212341	1743.33	-0.000134849	1743.33	0.197819	1743.33	0.000206225	1743.33	0.220204	1743.33	0.000503808	1743.33	0.212829	1743.33	0.000279831	1743.33	0.206139	1743.33	0.000203296
1744.3	0.207689	1744.3	-0.000101389	1744.3	0.192638	1744.3	0.000245126	1744.3	0.2142	1744.3	0.000595157	1744.3	0.20748	1744.3	0.000310514	1744.3	0.20107	1744.3	0.000241421
1745.26	0.202982	1745.26	-7.79676e-05	1745.26	0.187586	1745.26	0.00026671	1745.26	0.208552	1745.26	0.000664992	1745.26	0.202356	1745.26	0.00032511	1745.26	0.195944	1745.26	0.00026246
1746.23	0.19841	1746.23	-4.67793e-05	1746.23	0.182799	1746.23	0.000293399	1746.23	0.203539	1746.23	0.000716196	1746.23	0.197743	1746.23	0.000347735	1746.23	0.190955	1746.23	0.000287834
1747.19	0.194091	1747.19	4.31355e-06	1747.19	0.178524	1747.19	0.000334391	1747.19	0.199599	1747.19	0.000744523	1747.19	0.193917	1747.19	0.000386415	1747.19	0.18641	1747.19	0.000325193
1748.15	0.18998	1748.15	6.75125e-05	1748.15	0.174965	1748.15	0.000375212	1748.15	0.197058	1748.15	0.000735966	1748.15	0.190973	1748.15	0.000422885	1748.15	0.182534	1748.15	0.000359818
1749.12	0.18589	1749.12	0.000122223	1749.12	0.172141	1749.12	0.000392343	1749.12	0.195886	1749.12	0.000677297	1749.12	0.188746	1749.12	0.000430378	1749.12	0.179341	1749.12	0.000369132
1750.08	0.181669	1750.08	0.00015254	1750.08	0.169857	1750.08	0.000373585	1750.08	0.195634	1750.08	0.000571177	1750.08	0.186901	1750.08	0.000397243	1750.08	0.176647	1750.08	0.000342569
1751.05	0.177355	1751.05	0.000157185	1751.05	0.167834	1751.05	0.000325721	1751.05	0.195671	1751.05	0.000441139	1751.05	0.185156	1751.05	0.000334657	1751.05	0.174233	1751.05	0.000290207
1752.01	0.173138	1752.01	0.000146648	1752.01	0.165872	1752.01	0.000267892	1752.01	0.195555	1752.01	0.000320095	1752.01	0.18341	1752.01	0.000266315	1752.01	0.171971	1752.01	0.000235631
1752.98	0.169187	1752.98	0.000132531	1752.98	0.163911	1752.98	0.000216736	1752.98	0.195192	1752.98	0.000229212	1752.98	0.181713	1752.98	0.000210242	1752.98	0.169821	1752.98	0.000197684
1753.94	0.165545	1753.94	0.000119614	1753.94	0.161983	1753.94	0.000174548	1753.94	0.194729	1753.94	0.000165137	1753.94	0.180156	1753.94	0.000167846	1753.94	0.167771	1753.94	0.000176457
1754.9	0.162167	1754.9	0.000106802	1754.9	0.160144	1754.9	0.000131458	1754.9	0.194369	1754.9	0.000107862	1754.9	0.17881	1754.9	0.000128472	1754.9	0.165805	1754.9	0.000157001
1755.87	0.159001	1755.87	9.32962e-05	1755.87	0.158433	1755.87	7.87652e-05	1755.87	0.194222	1755.87	3.94544e-05	1755.87	0.177698	1755.87	8.21242e-05	1755.87	0.163912	1755.87	0.000124744
1756.83	0.156012	1756.83	8.23605e-05	1756.83	0.156846	1756.83	1.86261e-05	1756.83	0.194238	1756.83	-4.53284e-05	1756.83	0.176776	1756.83	2.70967e-05	1756.83	0.1621	1756.83	7.60584e-05
1757.8	0.153149	1757.8	7.8072e-05	1757.8	0.155322	1757.8	-3.82355e-05	1757.8	0.194221	1757.8	-0.000140824	1757.8	0.175912	1757.8	-3.14685e-05	1757.8	0.160371	1757.8	1.77814e-05
1758.76	0.150294	1758.76	7.8749e-05	1758.76	0.153763	1758.76	-8.13166e-05	1758.76	0.193934	1758.76	-0.000234793	1758.76	0.174904	1758.76	-8.62786e-05	1758.76	0.15868	1758.76	-3.85385e-05
1759.73	0.147295	1759.73	7.54429e-05	1759.73	0.152087	1759.73	-0.000106173	1759.73	0.193223	1759.73	-0.000309533	1759.73	0.173568	1759.73	-0.000130218	1759.73	0.156927	1759.73	-8.12121e-05
1760.69	0.14405	1760.69	6.02144e-05	1760.69	0.150276	1760.69	-0.000113887	1760.69	0.19211	1760.69	-0.00034576	1760.69	0.171855	1760.69	-0.000156861	1760.69	0.155014	1760.69	-0.000101754
1761.65	0.140618	1761.65	3.67591e-05	1761.65	0.14839	1761.65	-0.000107755	1761.65	0.190783	1761.65	-0.000333633	1761.65	0.169912	1761.65	-0.000162107	1761.65	0.152931	1761.65	-9.8157e-05
1762.62	0.137191	1762.62	1.94876e-05	1762.62	0.146505	1762.62	-9.14309e-05	1762.62	0.189489	1762.62	-0.000280256	1762.62	0.168011	1762.62	-0.000146245	1762.62	0.150789	1762.62	-7.54874e-05
1763.58	0.133966	1763.58	2.06218e-05	1763.58	0.144643	1763.58	-6.89997e-05	1763.58	0.188384	1763.58	-0.000203869	1763.58	0.166373	1763.58	-0.000114177	1763.58	0.148739	1763.58	-4.29966e-05
1764.55	0.131013	1764.55	4.05743e-05	1764.55	0.142746	1764.55	-4.53659e-05	1764.55	0.18744	1764.55	-0.000123103	1764.55	0.165018	1764.55	-7.37591e-05	1764.55	0.146868	1764.55	-1.03659e-05
1765.51	0.128272	1765.51	7.01138e-05	1765.51	0.140726	1765.51	-2.50678e-05	1765.51	0.18647	1765.51	-5.22555e-05	1765.51	0.163764	1765.51	-3.30005e-05	1765.51	0.145128	1765.51	1.53285e-05
1766.48	0.12563	1766.48	9.92739e-05	1766.48	0.138529	1766.48	-9.14235e-06	1766.48	0.185194	1766.48	-7.59629e-07	1766.48	0.162333	1766.48	3.15638e-06	1766.48	0.14336	1766.48	3.19982e-05
1767.44	0.123009	1767.44	0.000123907	1767.44	0.136161	1767.44	7.11768e-06	1767.44	0.183328	1767.44	2.83091e-05	1767.44	0.160476	1767.44	3.45235e-05	1767.44	0.141377	1767.44	4.35131e-05
1768.4	0.120391	1768.4	0.000144912	1768.4	0.133676	1768.4	3.1573e-05	1768.4	0.180676	1768.4	3.94724e-05	1768.4	0.158079	1768.4	6.37759e-05	1768.4	0.139057	1768.4	5.70509e-05
1769.37	0.117792	1769.37	0.000162795	1769.37	0.131135	1769.37	6.8265e-05	1769.37	0.17725	1769.37	4.21774e-05	1769.37	0.155223	1769.37	9.18594e-05	1769.37	0.13642	1769.37	7.70743e-05
1770.33	0.115225	1770.33	0.000173993	1770.33	0.12861	1770.33	0.000112448	1770.33	0.173401	1770.33	4.52764e-05	1770.33	0.152202	1770.33	0.000115176	1770.33	0.133673	1770.33	0.000100865
1771.3	0.112729	1771.3	0.000173296	1771.3	0.126216	1771.3	0.00015297	1771.3	0.169839	1771.3	5.37821e-05	1771.3	0.14946	1771.3	0.000128262	1771.3	0.131159	1771.3	0.000120205
1772.26	0.110401	1772.26	0.000160217	1772.26	0.124127	1772.26	0.000180012	1772.26	0.167369	1772.26	6.99696e-05	1772.26	0.147417	1772.26	0.000130129	1772.26	0.129201	1772.26	0.00012823
1773.22	0.10838	1773.22	0.000142317	1773.22	0.122483	1773.22	0.000191206	1773.22	0.166392	1773.22	9.54704e-05	1773.22	0.146231	1773.22	0.000127764	1773.22	0.127888	1773.22	0.000125549
1774.19	0.106739	1774.19	0.000130678	1774.19	0.121268	1774.19	0.000191083	1774.19	0.166616	1774.19	0.000130795	1774.19	0.145711	1774.19	0.000131997	1774.19	0.127033	1774.19	0.000119954
1775.15	0.105425	1775.15	0.000131264	1775.15	0.120306	1775.15	0.000185278	1775.15	0.167287	1775.15	0.000172891	1775.15	0.14547	1775.15	0.000148478	1775.15	0.126323	1775.15	0.000119997
1776.12	0.104294	1776.12	0.00014022	1776.12	0.119389	1776.12	0.00017546	1776.12	0.167656	1776.12	0.000213801	1776.12	0.145166	1776.12	0.000171858	1776.12	0.125522	1776.12	0.000128344
1777.08	0.103202	1777.08	0.000147538	1777.08	0.118413	1777.08	0.000159097	1777.08	0.167281	1777.08	0.000241636	1777.08	0.144622	1777.08	0.000187588	1777.08	0.124554	1777.08	0.000140277
1778.05	0.102072	1778.05	0.000144425	1778.05	0.117437	1778.05	0.000133193	1778.05	0.1661	1778.05	0.000242843	1778.05	0.143845	1778.05	0.000179102	1778.05	0.123484	1778.05	0.000147035
1779.01	0.100915	1779.01	0.000128568	1779.01	0.116642	1779.01	9.89551e-05	1779.01	0.164396	1779.01	0.000206241	1779.01	0.142979	1779.01	0.000137087	1779.01	0.122453	1779.01	0.000140382
1779.97	0.0997978	1779.97	0.0001052	1779.97	0.116196	1779.97	6.38001e-05	1779.97	0.162647	1779.97	0.000130334	1779.97	0.142208	1779.97	6.77803e-05	1779.97	0.121587	1779.97	0.000116944
1780.94	0.0987796	1780.94	8.2762e-05	1780.94	0.1161	1780.94	3.76968e-05	1780.94	0.161294	1780.94	3.08949e-05	1780.94	0.141649	1780.94	-6.26822e-06	1780.94	0.120922	1780.94	8.15206e-05
1781.9	0.0978709	1781.9	6.66735e-05	1781.9	0.116155	1781.9	2.65286e-05	1781.9	0.160529	1781.9	-5.91954e-05	1781.9	0.141277	1781.9	-5.71747e-05	1781.9	0.120392	1781.9	4.69551e-05
1782.87	0.0970483	1782.87	5.73484e-05	1782.87	0.116074	1782.87	2.96478e-05	1782.87	0.160268	1782.87	-0.000103044	1782.87	0.140968	1782.87	-6.75068e-05	1782.87	0.119879	1782.87	2.80105e-05
1783.83	0.0962984	1783.83	5.30089e-05	1783.83	0.115671	1783.83	4.22727e-05	1783.83	0.160279	1783.83	-8.16223e-05	1783.83	0.140601	1783.83	-3.98776e-05	1783.83	0.119308	1783.83	3.08257e-05
1784.8	0.0956411	1784.8	5.1152e-05	1784.8	0.114955	1784.8	5.70604e-05	1784.8	0.160347	1784.8	-9.51988e-06	1784.8	0.140136	1784.8	4.52076e-06	1784.8	0.118687	1784.8	4.70528e-05
1785.76	0.0950971	1785.76	4.77073e-05	1785.76	0.114092	1785.76	6.51129e-05	1785.76	0.160354	1785.76	7.20981e-05	1785.76	0.139615	1785.76	3.83204e-05	1785.76	0.118095	1785.76	5.9867e-05
1786.72	0.0946509	1786.72	3.88549e-05	1786.72	0.113265	1786.72	6.03849e-05	1786.72	0.160278	1786.72	0.000122204	1786.72	0.139092	1786.72	4.4893e-05	1786.72	0.117626	1786.72	5.67494e-05
1787.69	0.0942355	1787.69	2.49262e-05	1787.69	0.112563	1787.69	4.42271e-05	1787.69	0.160121	1787.69	0.000122569	1787.69	0.138564	1787.69	2.72136e-05	1787.69	0.117331	1787.69	3.74614e-05
1788.65	0.0937716	1788.65	1.09012e-05	1788.65	0.111979	1788.65	2.4132e-05	1788.65	0.159862	1788.65	8.10068e-05	1788.65	0.137965	1788.65	2.04566e-06	1788.65	0.117197	1788.65	1.16133e-05
1789.62	0.0932195	1789.62	2.26525e-06	1789.62	0.111494	1789.62	8.05786e-06	1789.62	0.159462	1789.62	2.07562e-05	1789.62	0.137232	1789.62	-1.38731e-05	1789.62	0.117167	1789.62	-9.63845e-06
1790.58	0.0926218	1790.58	7.14207e-07	1790.58	0.111155	1790.58	-1.4933e-07	1790.58	0.15891	1790.58	-3.26793e-05	1790.58	0.136405	1790.58	-1.37397e-05	1790.58	0.117153	1790.58	-2.04839e-05
1791.55	0.0920917	1791.55	3.53921e-06	1791.55	0.111082	1791.55	-2.17235e-06	1791.55	0.158288	1791.55	-6.18285e-05	1791.55	0.135677	1791.55	-1.35777e-06	1791.55	0.11708	1791.55	-2.2473e-05
1792.51	0.0917256	1792.51	5.82652e-06	1792.51	0.111346	1792.51	-3.90016e-06	1792.51	0.15777	1792.51	-6.26475e-05	1792.51	0.135287	1792.51	1.42191e-05	1792.51	0.116915	1792.51	-2.15372e-05
1793.47	0.0915014	1793.47	3.60679e-06	1793.47	0.11184	1793.47	-1.1316e-05	1793.47	0.157498	1793.47	-4.30332e-05	1793.47	0.1353	1793.47	2.49334e-05	1793.47	0.116666	1793.47	-2.26836e-05
1794.44	0.0912735	1794.44	-3.50877e-06	1794.44	0.112311	1794.44	-2.54381e-05	1794.44	0.157468	1794.44	-1.55103e-05	1794.44	0.135511	1794.44	2.79319e-05	1794.44	0.11635	1794.44	-2.61842e-05
1795.4	0.0908816	1795.4	-1.18156e-05	1795.4	0.112525	1795.4	-4.05767e-05	1795.4	0.15753	1795.4	1.00513e-05	1795.4	0.135593	1795.4	2.63551e-05	1795.4	0.115956	1795.4	-2.78123e-05
1796.37	0.0902516	1796.37	-1.56815e-05	1796.37	0.112384	1796.37	-4.81672e-05	1796.37	0.157495	1796.37	2.87167e-05	1796.37	0.13531	1796.37	2.64393e-05	1796.37	0.115451	1796.37	-2.29749e-05
1797.33	0.0894282	1797.33	-1.11796e-05	1797.33	0.11194	1797.33	-4.37144e-05	1797.33	0.157233	1797.33	3.85652e-05	1797.33	0.134638	1797.33	3.25271e-05	1797.33	0.11483	1797.33	-1.11268e-05
1798.3	0.0885585	1798.3	1.34982e-06	1798.3	0.111333	1798.3	-3.11912e-05	1798.3	0.156737	1798.3	3.86213e-05	1798.3	0.133766	1798.3	4.31415e-05	1798.3	0.114138	1798.3	3.30832e-06
1799.26	0.0878233	1799.26	1.71833e-05	1799.26	0.110695	1799.26	-2.05677e-05	1799.26	0.156124	1799.26	2.89549e-05	1799.26	0.132995	1799.26	5.09777e-05	1799.26	0.113471	1799.26	1.4185e-05
1800.22	0.0873403	1800.22	2.97659e-05	1800.22	0.110065	1800.22	-2.00898e-05	1800.22	0.155578	1800.22	1.17323e-05	1800.22	0.132559	1800.22	4.7255e-05	1800.22	0.112921	1800.22	1.82448e-05
1801.19	0.0870874	1801.19	3.46519e-05	1801.19	0.109376	1801.19	-2.95303e-05	1801.19	0.155227	1801.19	-8.77871e-06	1801.19	0.132469	1801.19	2.816e-05	1801.19	0.112506	1801.19	1.65141e-05
1802.15	0.0869234	1802.15	3.22117e-05	1802.15	0.108548	1802.15	-3.94165e-05	1802.15	0.15507	1802.15	-2.69451e-05	1802.15	0.132533	1802.15	-4.29145e-07	1802.15	0.112167	1802.15	1.22054e-05
1803.12	0.0866919	1803.12	2.69117e-05	1803.12	0.107597	1803.12	-3.72577e-05	1803.12	0.155013	1803.12	-3.64707e-05	1803.12	0.132528	1803.12	-2.43473e-05	1803.12	0.111829	1803.12	8.64549e-06
1804.08	0.086314	1804.08	2.3258e-05	1804.08	0.106668	1804.08	-1.71483e-05	1804.08	0.154962	1804.08	-3.24471e-05	1804.08	0.132363	1804.08	-3.0375e-05	1804.08	0.111485	1804.08	8.2629e-06
1805.05	0.0858118	1805.05	2.20725e-05	1805.05	0.105956	1805.05	1.50879e-05	1805.05	0.154883	1805.05	-1.47454e-05	1805.05	0.132101	1805.05	-1.6676e-05	1805.05	0.111197	1805.05	1.18119e-05
1806.01	0.0852752	1806.01	2.08704e-05	1806.01	0.105603	1806.01	4.61133e-05	1806.01	0.154786	1806.01	1.10277e-05	1806.01	0.131871	1806.01	5.98449e-06	1806.01	0.111042	1806.01	1.7482e-05
1806.97	0.0848061	1806.97	1.68116e-05	1806.97	0.105619	1806.97	6.4074e-05	1806.97	0.154671	1806.97	3.6451e-05	1806.97	0.131772	1806.97	2.27366e-05	1806.97	0.111038	1806.97	2.11986e-05
1807.94	0.0844827	1807.94	8.74754e-06	1807.94	0.105874	1807.94	6.48299e-05	1807.94	0.154491	1807.94	5.35276e-05	1807.94	0.131815	1807.94	2.40006e-05	1807.94	0.1111	1807.94	1.91948e-05
1808.9	0.0843283	1808.9	-1.75638e-06	1808.9	0.106148	1808.9	5.31594e-05	1808.9	0.15418	1808.9	5.62647e-05	1808.9	0.131922	1808.9	1.01417e-05	1808.9	0.111073	1808.9	1.08213e-05
1809.87	0.0843033	1809.87	-1.01784e-05	1809.87	0.106224	1809.87	3.97384e-05	1809.87	0.15371	1809.87	4.23017e-05	1809.87	0.131972	1809.87	-9.22503e-06	1809.87	0.110819	1809.87	-3.70382e-07
1810.83	0.0843055	1810.83	-1.10972e-05	1810.83	0.105979	1810.83	3.4686e-05	1810.83	0.153148	1810.83	1.49745e-05	1810.83	0.131845	1810.83	-2.12798e-05	1810.83	0.110308	1810.83	-8.07322e-06
1811.8	0.0842055	1811.8	-2.51866e-06	1811.8	0.105429	1811.8	4.05817e-05	1811.8	0.152624	1811.8	-1.65017e-05	1811.8	0.131477	1811.8	-1.89258e-05	1811.8	0.109636	1811.8	-7.2203e-06
1812.76	0.0839099	1812.76	1.11746e-05	1812.76	0.10471	1812.76	5.03416e-05	1812.76	0.152258	1812.76	-4.03772e-05	1812.76	0.130886	1812.76	-5.72866e-06	1812.76	0.108964	1812.76	2.40768e-06
1813.72	0.0834071	1813.72	2.12005e-05	1813.72	0.104014	1813.72	5.25413e-05	1813.72	0.152089	1813.72	-4.7675e-05	1813.72	0.130178	1813.72	8.00754e-06	1813.72	0.108425	1813.72	1.62724e-05
1814.69	0.0827771	1814.69	2.00907e-05	1814.69	0.103511	1814.69	3.97837e-05	1814.69	0.152081	1814.69	-3.61479e-05	1814.69	0.12952	1814.69	1.39834e-05	1814.69	0.108074	1814.69	2.86099e-05
1815.65	0.082158	1815.65	6.59069e-06	1815.65	0.103287	1815.65	1.33298e-05	1815.65	0.152173	1815.65	-1.10315e-05	1815.65	0.129084	1815.65	1.09493e-05	1815.65	0.107893	1815.65	3.58826e-05
1816.62	0.0816816	1816.62	-1.31573e-05	1816.62	0.10331	1816.62	-1.78738e-05	1816.62	0.152325	1816.62	1.71338e-05	1816.62	0.128964	1816.62	3.16371e-06	1816.62	0.107823	1816.62	3.74327e-05
1817.58	0.081403	1817.58	-2.84566e-05	1817.58	0.103445	1817.58	-4.14746e-05	1817.58	0.152511	1817.58	3.70106e-05	1817.58	0.129116	1817.58	-3.70526e-06	1817.58	0.107797	1817.58	3.43578e-05
1818.54	0.0812773	1818.54	-2.97448e-05	1818.54	0.103536	1818.54	-4.76515e-05	1818.54	0.152678	1818.54	4.20542e-05	1818.54	0.129376	1818.54	-5.37228e-06	1818.54	0.107753	1818.54	2.81463e-05
1819.51	0.0811979	1819.51	-1.43858e-05	1819.51	0.103504	1819.51	-3.48861e-05	1819.51	0.152717	1819.51	3.35907e-05	1819.51	0.12955	1819.51	-2.51905e-07	1819.51	0.107662	1819.51	1.93573e-05
1820.47	0.0810722	1820.47	1.13797e-05	1820.47	0.103401	1820.47	-1.13176e-05	1820.47	0.152496	1820.47	1.86308e-05	1820.47	0.129523	1820.47	9.92483e-06	1820.47	0.107527	1820.47	7.41773e-06
1821.44	0.08087	1821.44	3.58206e-05	1821.44	0.103361	1821.44	1.04552e-05	1821.44	0.151941	1821.44	4.62846e-06	1821.44	0.129306	1821.44	2.04744e-05	1821.44	0.107394	1821.44	-7.77858e-06
1822.4	0.080623	1822.4	4.76079e-05	1822.4	0.10349	1822.4	2.08242e-05	1822.4	0.151121	1822.4	-4.61429e-06	1822.4	0.129004	1822.4	2.5441e-05	1822.4	0.107324	1822.4	-2.3848e-05
1823.37	0.0803716	1823.37	4.11795e-05	1823.37	0.10376	1823.37	1.70043e-05	1823.37	0.150267	1823.37	-1.01262e-05	1823.37	0.128733	1823.37	2.01221e-05	1823.37	0.10736	1823.37	-3.60862e-05
1824.33	0.0801164	1824.33	1.94536e-05	1824.33	0.103979	1824.33	2.48576e-06	1824.33	0.149683	1824.33	-1.5522e-05	1824.33	0.128548	1824.33	3.84684e-06	1824.33	0.107487	1824.33	-4.04316e-05
1825.29	0.079815	1825.29	-7.59094e-06	1825.29	0.103896	1825.29	-1.52235e-05	1825.29	0.149566	1825.29	-2.21268e-05	1825.29	0.128417	1825.29	-1.7979e-05	1825.29	0.10761	1825.29	-3.60583e-05
1826.26	0.0794276	1826.26	-2.79376e-05	1826.26	0.103357	1826.26	-2.756e-05	1826.26	0.149882	1826.26	-2.58423e-05	1826.26	0.128259	1826.26	-3.47942e-05	1826.26	0.107599	1826.26	-2.52309e-05
1827.22	0.0789769	1827.22	-3.3402e-05	1827.22	0.102415	1827.22	-2.88754e-05	1827.22	0.150383	1827.22	-1.97038e-05	1827.22	0.128006	1827.22	-3.61716e-05	1827.22	0.107347	1827.22	-1.1535e-05
1828.19	0.0785645	1828.19	-2.27835e-05	1828.19	0.101326	1828.19	-1.9666e-05	1828.19	0.150763	1828.19	-2.60758e-07	1828.19	0.127649	1828.19	-1.88828e-05	1828.19	0.106831	1828.19	1.65317e-06
1829.15	0.0783167	1829.15	-1.03516e-06	1829.15	0.100435	1829.15	-6.15152e-06	1829.15	0.150832	1829.15	2.73097e-05	1829.15	0.127253	1829.15	9.56963e-06	1829.15	0.106134	1829.15	1.17391e-05
1830.12	0.0782873	1830.12	2.39836e-05	1830.12	0.100011	1830.12	3.92198e-06	1830.12	0.150616	1830.12	4.90089e-05	1830.12	0.126925	1830.12	3.41015e-05	1830.12	0.105419	1830.12	1.69918e-05
1831.08	0.0783969	1831.08	4.49265e-05	1831.08	0.100103	1831.08	6.28153e-06	1831.08	0.150295	1831.08	4.8683e-05	1831.08	0.126752	1831.08	4.07358e-05	1831.08	0.104842	1831.08	1.69558e-05
1832.04	0.0784711	1832.04	5.73036e-05	1832.04	0.100533	1832.04	2.98169e-06	1832.04	0.150039	1832.04	1.97722e-05	1832.04	0.126748	1832.04	2.61708e-05	1832.04	0.104485	1832.04	1.34087e-05
1833.01	0.0783594	1833.01	6.03931e-05	1833.01	0.101022	1833.01	1.33823e-06	1833.01	0.149871	1833.01	-2.67713e-05	1833.01	0.126843	1833.01	1.16566e-06	1833.01	0.104332	1833.01	1.07555e-05
1833.97	0.0780197	1833.97	5.6252e-05	1833.97	0.101331	1833.97	8.27928e-06	1833.97	0.149688	1833.97	-6.74034e-05	1833.97	0.12692	1833.97	-1.6782e-05	1833.97	0.104319	1833.97	1.41009e-05
1834.94	0.0775345	1834.94	4.72767e-05	1834.94	0.101336	1834.94	2.34986e-05	1834.94	0.149369	1834.94	-8.05697e-05	1834.94	0.126876	1834.94	-1.63025e-05	1834.94	0.104378	1834.94	2.56645e-05
1835.9	0.0770633	1835.9	3.41884e-05	1835.9	0.101041	1835.9	3.8148e-05	1835.9	0.148903	1835.9	-5.90575e-05	1835.9	0.126678	1835.9	5.6251e-07	1835.9	0.104465	1835.9	4.2238e-05
1836.87	0.0767677	1836.87	1.61896e-05	1836.87	0.100566	1836.87	4.11182e-05	1836.87	0.148421	1836.87	-1.30454e-05	1836.87	0.126391	1836.87	2.13699e-05	1836.87	0.104554	1836.87	5.5837e-05
1837.83	0.0767324	1837.83	-6.37154e-06	1837.83	0.10008	1837.83	2.72166e-05	1837.83	0.148115	1837.83	3.59277e-05	1837.83	0.126146	1837.83	3.21609e-05	1837.83	0.10463	1837.83	5.75953e-05
1838.79	0.0769346	1838.79	-2.9349e-05	1838.79	0.0997217	1838.79	9.13079e-07	1838.79	0.148085	1838.79	6.65146e-05	1838.79	0.126046	1838.79	2.57567e-05	1838.79	0.104683	1838.79	4.24666e-05
1839.76	0.0772816	1839.76	-4.54454e-05	1839.76	0.0995263	1839.76	-2.56367e-05	1839.76	0.148251	1839.76	6.86578e-05	1839.76	0.126086	1839.76	5.60548e-06	1839.76	0.1047	1839.76	1.25613e-05
1840.72	0.0776698	1840.72	-4.84205e-05	1840.72	0.0994305	1840.72	-3.86081e-05	1840.72	0.148396	1840.72	4.81435e-05	1840.72	0.126152	1840.72	-1.62283e-05	1840.72	0.104667	1840.72	-2.26911e-05
1841.69	0.0780124	1841.69	-3.79496e-05	1841.69	0.0993195	1841.69	-3.00995e-05	1841.69	0.148294	1841.69	2.19251e-05	1841.69	0.126085	1841.69	-2.61233e-05	1841.69	0.10457	1841.69	-5.08206e-05
1842.65	0.0782359	1842.65	-2.09053e-05	1842.65	0.0991011	1842.65	-2.86924e-06	1842.65	0.147866	1842.65	6.75342e-06	1842.65	0.125794	1842.65	-1.71301e-05	1842.65	0.104412	1842.65	-6.29081e-05
1843.61	0.0782763	1843.61	-7.35052e-06	1843.61	0.0987774	1843.61	3.1614e-05	1843.61	0.147268	1843.61	8.79674e-06	1843.61	0.125353	1843.61	6.84988e-06	1843.61	0.104221	1843.61	-5.78749e-05
1844.58	0.0781057	1844.58	-4.46016e-06	1844.58	0.0984632	1844.58	5.98339e-05	1844.58	0.146831	1844.58	2.17894e-05	1844.58	0.124983	1844.58	3.34408e-05	1844.58	0.104055	1844.58	-4.17264e-05
1845.54	0.077747	1845.54	-1.28068e-05	1845.54	0.0983079	1845.54	7.21014e-05	1845.54	0.146813	1845.54	3.38951e-05	1845.54	0.124892	1845.54	4.87934e-05	1845.54	0.103958	1845.54	-2.312e-05
1846.51	0.0772603	1846.51	-2.65491e-05	1846.51	0.0983779	1846.51	6.53502e-05	1846.51	0.14721	1846.51	3.67877e-05	1846.51	0.125103	1846.51	4.50378e-05	1846.51	0.103929	1846.51	-8.69679e-06
1847.47	0.0767118	1847.47	-3.6699e-05	1847.47	0.0986161	1847.47	4.37216e-05	1847.47	0.147792	1847.47	3.06032e-05	1847.47	0.125443	1847.47	2.44897e-05	1847.47	0.103909	1847.47	-8.22121e-07
1848.44	0.076148	1848.44	-3.60533e-05	1848.44	0.0988903	1848.44	1.6745e-05	1848.44	0.148273	1848.44	2.20551e-05	1848.44	0.125684	1848.44	-1.83392e-06	1848.44	0.103808	1848.44	1.89485e-06
1849.4	0.0756069	1849.4	-2.3549e-05	1849.4	0.0990719	1849.4	-5.48053e-06	1849.4	0.148464	1849.4	1.72576e-05	1849.4	0.125674	1849.4	-2.12794e-05	1849.4	0.103554	1849.4	2.50284e-06
1850.36	0.0751371	1850.36	-4.6127e-06	1850.36	0.0990999	1850.36	-1.77958e-05	1850.36	0.148333	1850.36	1.51929e-05	1850.36	0.125417	1850.36	-2.7869e-05	1850.36	0.103132	1850.36	3.22725e-06
1851.33	0.074796	1851.33	1.2929e-05	1851.33	0.099008	1851.33	-2.21473e-05	1851.33	0.147996	1851.33	7.67076e-06	1851.33	0.125067	1851.33	-2.56794e-05	1851.33	0.102611	1851.33	4.20893e-06
1852.29	0.0746298	1852.29	2.36106e-05	1852.29	0.0989009	1852.29	-2.50878e-05	1852.29	0.147647	1852.29	-1.43385e-05	1852.29	0.12483	1852.29	-2.48868e-05	1852.29	0.10212	1852.29	4.42647e-06
1853.26	0.0746394	1853.26	2.655e-05	1853.26	0.0988864	1853.26	-3.2709e-05	1853.26	0.147459	1853.26	-5.25891e-05	1853.26	0.124845	1853.26	-3.34965e-05	1853.26	0.101786	1853.26	3.70845e-06
1854.22	0.0747651	1854.22	2.49272e-05	1854.22	0.0990049	1854.22	-4.57554e-05	1854.22	0.147512	1854.22	-9.61786e-05	1854.22	0.125094	1854.22	-4.98625e-05	1854.22	0.101671	1854.22	4.21798e-06
1855.18	0.074904	1855.18	2.39978e-05	1855.18	0.0992006	1855.18	-5.76487e-05	1855.18	0.147772	1855.18	-0.000123725	1855.18	0.125416	1855.18	-6.14568e-05	1855.18	0.101735	1855.18	9.73688e-06
1856.15	0.0749548	1856.15	2.76613e-05	1856.15	0.099352	1856.15	-5.81544e-05	1856.15	0.148118	1856.15	-0.000116149	1856.15	0.125592	1856.15	-5.36508e-05	1856.15	0.101865	1856.15	2.22532e-05
1857.11	0.074871	1857.11	3.47929e-05	1857.11	0.0993401	1857.11	-4.15309e-05	1857.11	0.1484	1857.11	-7.24183e-05	1857.11	0.125465	1857.11	-2.3435e-05	1857.11	0.101937	1857.11	3.85946e-05
1858.08	0.0746791	1858.08	3.93966e-05	1858.08	0.0991129	1858.08	-1.19343e-05	1858.08	0.148497	1858.08	-1.22271e-05	1858.08	0.125014	1858.08	1.56741e-05	1858.08	0.101884	1858.08	5.11272e-05
1859.04	0.074449	1859.04	3.53746e-05	1859.04	0.0987086	1859.04	1.94026e-05	1859.04	0.148343	1859.04	3.82988e-05	1859.04	0.124357	1859.04	4.35849e-05	1859.04	0.101718	1859.04	5.26365e-05
1860.01	0.0742431	1860.01	2.1542e-05	1860.01	0.0982268	1860.01	4.16385e-05	1860.01	0.147938	1860.01	6.30523e-05	1860.01	0.123676	1860.01	4.8102e-05	1860.01	0.101506	1860.01	4.08404e-05
1860.97	0.0740696	1860.97	2.92187e-06	1860.97	0.0977711	1860.97	4.95189e-05	1860.97	0.147318	1860.97	6.13832e-05	1860.97	0.12312	1860.97	3.16262e-05	1860.97	0.101319	1860.97	1.91911e-05
1861.93	0.0738895	1861.93	-1.22571e-05	1861.93	0.0974017	1861.93	4.41742e-05	1861.93	0.146547	1861.93	4.35854e-05	1861.93	0.122743	1861.93	8.15952e-06	1861.93	0.101193	1861.93	-5.22469e-06
1862.9	0.0736668	1862.9	-1.74896e-05	1862.9	0.0971263	1862.9	3.12305e-05	1862.9	0.145708	1862.9	2.31565e-05	1862.9	0.122509	1862.9	-5.25556e-06	1862.9	0.101128	1862.9	-2.46892e-05
1863.86	0.0734168	1863.86	-1.16688e-05	1863.86	0.0969287	1863.86	1.78355e-05	1863.86	0.144917	1863.86	1.02082e-05	1863.86	0.122359	1863.86	1.7765e-06	1863.86	0.101119	1863.86	-3.40436e-05
1864.83	0.0732227	1864.83	2.40259e-07	1864.83	0.096809	1864.83	9.60792e-06	1864.83	0.144318	1864.83	8.19223e-06	1864.83	0.122275	1864.83	2.70774e-05	1864.83	0.101171	1864.83	-3.2865e-05
1865.79	0.073194	1865.79	1.00135e-05	1865.79	0.0968015	1865.79	8.55794e-06	1865.79	0.144069	1865.79	1.4674e-05	1865.79	0.122306	1865.79	5.75271e-05	1865.79	0.101301	1865.79	-2.50677e-05
1866.76	0.0733925	1866.76	1.10489e-05	1866.76	0.0969581	1866.76	1.26866e-05	1866.76	0.144273	1866.76	2.47472e-05	1866.76	0.122516	1866.76	7.71438e-05	1866.76	0.101499	1866.76	-1.62828e-05
1867.72	0.0737601	1867.72	2.15249e-06	1867.72	0.097299	1867.72	1.73454e-05	1867.72	0.144896	1867.72	3.44153e-05	1867.72	0.122903	1867.72	7.6049e-05	1867.72	0.101693	1867.72	-1.07358e-05
1868.68	0.0741181	1868.68	-1.20579e-05	1868.68	0.0977673	1868.68	1.78039e-05	1868.68	0.145731	1868.68	4.20592e-05	1868.68	0.123341	1868.68	5.49043e-05	1868.68	0.10177	1868.68	-9.36776e-06
1869.65	0.0742733	1869.65	-2.42595e-05	1869.65	0.0982351	1869.65	1.18046e-05	1869.65	0.146482	1869.65	4.7631e-05	1869.65	0.12364	1869.65	2.30626e-05	1869.65	0.101643	1869.65	-1.00258e-05
1870.61	0.0741498	1870.61	-2.88679e-05	1870.61	0.098569	1870.61	8.12525e-07	1870.61	0.146937	1870.61	5.05791e-05	1870.61	0.123679	1870.61	-7.51404e-06	1870.61	0.101319	1870.61	-9.43394e-06
1871.58	0.0738248	1871.58	-2.50748e-05	1871.58	0.0986921	1871.58	-1.07607e-05	1871.58	0.147056	1871.58	4.84505e-05	1871.58	0.123497	1871.58	-2.85652e-05	1871.58	0.100897	1871.58	-5.41857e-06
1872.54	0.0734513	1872.54	-1.6727e-05	1872.54	0.0985966	1872.54	-1.81366e-05	1872.54	0.146934	1872.54	3.77659e-05	1872.54	0.12325	1872.54	-3.84957e-05	1872.54	0.1005	1872.54	2.06645e-06
1873.51	0.0731551	1873.51	-9.06952e-06	1873.51	0.0983208	1873.51	-1.90179e-05	1873.51	0.1467	1873.51	1.69158e-05	1873.51	0.123114	1873.51	-4.0826e-05	1873.51	0.100207	1873.51	1.13748e-05
1874.47	0.0729728	1874.47	-5.05906e-06	1874.47	0.0979309	1874.47	-1.48512e-05	1874.47	0.146444	1874.47	-1.08997e-05	1874.47	0.123179	1874.47	-3.98796e-05	1874.47	0.10003	1874.47	2.06218e-05
1875.43	0.0728522	1875.43	-3.63883e-06	1875.43	0.0975134	1875.43	-9.72193e-06	1875.43	0.146206	1875.43	-3.70299e-05	1875.43	0.12341	1875.43	-3.70894e-05	1875.43	0.09993	1875.43	2.89226e-05
1876.4	0.0727037	1876.4	-6.39654e-07	1876.4	0.0971647	1876.4	-7.49993e-06	1876.4	0.145997	1876.4	-5.04291e-05	1876.4	0.123672	1876.4	-3.05536e-05	1876.4	0.0998523	1876.4	3.63063e-05
1877.36	0.0724655	1877.36	8.28671e-06	1877.36	0.0969643	1877.36	-8.95073e-06	1877.36	0.14584	1877.36	-4.36486e-05	1877.36	0.123813	1877.36	-1.78631e-05	1877.36	0.0997753	1877.36	4.25947e-05
1878.33	0.0721516	1878.33	2.41434e-05	1878.33	0.0969411	1878.33	-1.10987e-05	1878.33	0.145785	1878.33	-1.84816e-05	1878.33	0.123753	1878.33	1.15991e-07	1878.33	0.0997214	1878.33	4.61902e-05
1879.29	0.0718421	1879.29	4.24548e-05	1879.29	0.0970578	1879.29	-9.961e-06	1879.29	0.145894	1879.29	1.31708e-05	1879.29	0.123522	1879.29	1.75179e-05	1879.29	0.0997389	1879.29	4.42152e-05
1880.26	0.0716325	1880.26	5.51467e-05	1880.26	0.0972327	1880.26	-4.32676e-06	1880.26	0.146198	1880.26	3.56022e-05	1880.26	0.123221	1880.26	2.5931e-05	1880.26	0.0998635	1880.26	3.46578e-05
1881.22	0.0715869	1881.22	5.61577e-05	1881.22	0.0973876	1881.22	3.24499e-06	1881.22	0.146661	1881.22	3.95157e-05	1881.22	0.122953	1881.22	2.03491e-05	1881.22	0.100095	1881.22	1.88253e-05
1882.18	0.0717075	1882.18	4.56343e-05	1882.18	0.0974906	1882.18	8.68008e-06	1882.18	0.147178	1882.18	2.77259e-05	1882.18	0.122778	1882.18	3.86591e-06	1882.18	0.100392	1882.18	1.63103e-06
1883.15	0.0719457	1883.15	2.89501e-05	1883.15	0.0975655	1883.15	8.85751e-06	1883.15	0.147608	1883.15	1.07958e-05	1883.15	0.122698	1883.15	-1.37842e-05	1883.15	0.100702	1883.15	-1.13913e-05
1884.11	0.0722266	1884.11	1.26955e-05	1884.11	0.0976537	1884.11	2.45897e-06	1884.11	0.147846	1884.11	-2.90158e-06	1884.11	0.12269	1884.11	-2.25735e-05	1884.11	0.100977	1884.11	-1.77504e-05
1885.08	0.0724846	1885.08	1.32104e-06	1885.08	0.0977621	1885.08	-9.74455e-06	1885.08	0.147877	1885.08	-1.30516e-05	1885.08	0.122732	1885.08	-1.78766e-05	1885.08	0.101189	1885.08	-1.87724e-05
1886.04	0.072675	1886.04	-4.21327e-06	1886.04	0.0978367	1886.04	-2.43894e-05	1886.04	0.147778	1886.04	-2.48942e-05	1886.04	0.122822	1886.04	-2.26197e-06	1886.04	0.101321	1886.04	-1.76704e-05
1887.01	0.0727846	1887.01	-6.02921e-06	1887.01	0.097786	1887.01	-3.57136e-05	1887.01	0.147674	1887.01	-4.21393e-05	1887.01	0.122955	1887.01	1.64074e-05	1887.01	0.101363	1887.01	-1.71364e-05
1887.97	0.0728294	1887.97	-7.47728e-06	1887.97	0.0975446	1887.97	-3.73322e-05	1887.97	0.147655	1887.97	-6.19431e-05	1887.97	0.123106	1887.97	2.91488e-05	1887.97	0.101312	1887.97	-1.77438e-05
1888.93	0.0728478	1888.93	-1.0766e-05	1888.93	0.0971306	1888.93	-2.53033e-05	1888.93	0.147715	1888.93	-7.57507e-05	1888.93	0.12322	1888.93	3.03959e-05	1888.93	0.101175	1888.93	-1.80765e-05
1889.9	0.0728801	1889.9	-1.56198e-05	1889.9	0.096654	1889.9	-9.33442e-07	1889.9	0.14776	1889.9	-7.50136e-05	1889.9	0.123239	1889.9	2.05426e-05	1889.9	0.100987	1889.9	-1.64016e-05
1890.86	0.0729411	1890.86	-1.99376e-05	1890.86	0.096255	1890.86	2.87572e-05	1890.86	0.147692	1890.86	-5.73605e-05	1890.86	0.123142	1890.86	5.16067e-06	1890.86	0.100797	1890.86	-1.23773e-05
1891.83	0.0730058	1891.83	-2.16e-05	1891.83	0.0960251	1891.83	5.38951e-05	1891.83	0.14749	1891.83	-2.86336e-05	1891.83	0.122959	1891.83	-8.32012e-06	1891.83	0.100657	1891.83	-7.47765e-06
1892.79	0.073022	1892.79	-1.98888e-05	1892.79	0.095967	1892.79	6.66222e-05	1892.79	0.14723	1892.79	4.88771e-07	1892.79	0.122762	1892.79	-1.43655e-05	1892.79	0.100598	1892.79	-3.79849e-06
1893.76	0.0729478	1893.76	-1.56247e-05	1893.76	0.0960152	1893.76	6.50164e-05	1893.76	0.147016	1893.76	2.0522e-05	1893.76	0.12262	1893.76	-1.15895e-05	1893.76	0.10062	1893.76	-2.40095e-06
1894.72	0.0727809	1894.72	-1.01434e-05	1894.72	0.0960873	1894.72	5.34775e-05	1894.72	0.146894	1894.72	2.7762e-05	1894.72	0.122579	1894.72	-2.69038e-06	1894.72	0.100693	1894.72	-2.55805e-06
1895.68	0.0725772	1895.68	-4.26955e-06	1895.68	0.0961338	1895.68	3.93826e-05	1895.68	0.146806	1895.68	2.49647e-05	1895.68	0.12264	1895.68	7.5537e-06	1895.68	0.100781	1895.68	-2.4594e-06
1896.65	0.0724199	1896.65	1.75606e-06	1896.65	0.0961626	1896.65	2.83908e-05	1896.65	0.14664	1896.65	1.84266e-05	1896.65	0.122771	1896.65	1.49726e-05	1896.65	0.100857	1896.65	-7.86308e-07
1897.61	0.072378	1897.61	7.36872e-06	1897.61	0.0962334	1897.61	2.1362e-05	1897.61	0.146334	1897.61	1.40291e-05	1897.61	0.122923	1897.61	1.78476e-05	1897.61	0.100916	1897.61	1.98245e-06
1898.58	0.0724618	1898.58	1.11473e-05	1898.58	0.096423	1898.58	1.47661e-05	1898.58	0.145943	1898.58	1.47522e-05	1898.58	0.123051	1898.58	1.69726e-05	1898.58	0.100971	1898.58	3.7096e-06
1899.54	0.072625	1899.54	1.1436e-05	1899.54	0.0967819	1899.54	4.26296e-06	1899.54	0.145622	1899.54	2.01814e-05	1899.54	0.123124	1899.54	1.40764e-05	1899.54	0.101029	1899.54	2.35169e-06
1900.5	0.0727912	1900.5	7.68609e-06	1900.5	0.097297	1900.5	-1.12961e-05	1900.5	0.145516	1900.5	2.74394e-05	1900.5	0.123133	1900.5	1.00721e-05	1900.5	0.101078	1900.5	-2.35045e-06
1901.47	0.0728941	1901.47	1.22827e-06	1901.47	0.0978769	1901.47	-2.87443e-05	1901.47	0.145664	1901.47	3.30241e-05	1901.47	0.123095	1901.47	4.7422e-06	1901.47	0.101081	1901.47	-8.61166e-06
1902.43	0.0729051	1902.43	-5.46322e-06	1902.43	0.0983721	1902.43	-4.29531e-05	1902.43	0.145967	1902.43	3.46447e-05	1902.43	0.123055	1902.43	-2.20843e-06	1902.43	0.101003	1902.43	-1.37156e-05
1903.4	0.0728367	1903.4	-1.01118e-05	1903.4	0.0986345	1903.4	-5.0018e-05	1903.4	0.146262	1903.4	3.1647e-05	1903.4	0.12307	1903.4	-1.01302e-05	1903.4	0.100829	1903.4	-1.57314e-05
1904.36	0.0727279	1904.36	-1.17375e-05	1904.36	0.0985881	1904.36	-4.89929e-05	1904.36	0.146427	1904.36	2.39083e-05	1904.36	0.123178	1904.36	-1.72549e-05	1904.36	0.100589	1904.36	-1.45977e-05
1905.33	0.0726243	1905.33	-1.12495e-05	1905.33	0.0982697	1905.33	-4.21787e-05	1905.33	0.146449	1905.33	1.11639e-05	1905.33	0.123363	1905.33	-2.12388e-05	1905.33	0.100347	1905.33	-1.17037e-05
1906.29	0.0725662	1906.29	-1.07762e-05	1906.29	0.0978148	1906.29	-3.43667e-05	1906.29	0.146398	1906.29	-6.04912e-06	1906.29	0.123561	1906.29	-2.02511e-05	1906.29	0.100166	1906.29	-8.51251e-06
1907.25	0.0725713	1907.25	-1.17404e-05	1907.25	0.0973919	1907.25	-3.06066e-05	1907.25	0.146359	1907.25	-2.50743e-05	1907.25	0.123686	1907.25	-1.42231e-05	1907.25	0.100084	1907.25	-5.39953e-06
1908.22	0.0726258	1908.22	-1.3384e-05	1908.22	0.0971234	1908.22	-3.29196e-05	1908.22	0.146365	1908.22	-4.09945e-05	1908.22	0.123684	1908.22	-5.42529e-06	1908.22	0.100094	1908.22	-1.28622e-06
1909.18	0.0726787	1909.18	-1.33842e-05	1909.18	0.0970294	1909.18	-3.82476e-05	1909.18	0.146394	1909.18	-4.79659e-05	1909.18	0.123564	1909.18	2.21659e-06	1909.18	0.10015	1909.18	5.38615e-06
1910.15	0.0726625	1910.15	-9.94115e-06	1910.15	0.0970327	1910.15	-3.95176e-05	1910.15	0.146417	1910.15	-4.19311e-05	1910.15	0.123395	1910.15	4.76188e-06	1910.15	0.100195	1910.15	1.47673e-05
1911.11	0.0725302	1911.11	-3.33185e-06	1911.11	0.0970179	1911.11	-2.96436e-05	1911.11	0.146433	1911.11	-2.37945e-05	1911.11	0.123257	1911.11	1.20623e-07	1911.11	0.100194	1911.11	2.45032e-05
1912.08	0.0722905	1912.08	4.04496e-06	1912.08	0.0969085	1912.08	-6.6083e-06	1912.08	0.14646	1912.08	-4.83677e-07	1912.08	0.123191	1912.08	-1.05382e-05	1912.08	0.100143	1912.08	3.03807e-05
1913.04	0.0720155	1913.04	9.13796e-06	1913.04	0.0967083	1913.04	2.36591e-05	1913.04	0.146499	1913.04	1.81254e-05	1913.04	0.12318	1913.04	-2.26856e-05	1913.04	0.100059	1913.04	2.87496e-05
1914	0.0718038	1914	1.03002e-05	1914	0.0964886	1914	4.94901e-05	1914	0.146496	1914	2.49754e-05	1914	0.12318	1914	-3.02387e-05	1914	0.0999692	1914	1.92433e-05
1914.97	0.0717281	1914.97	8.35195e-06	1914.97	0.096338	1914.97	6.0194e-05	1914.97	0.146363	1914.97	2.02061e-05	1914.97	0.123152	1914.97	-2.86746e-05	1914.97	0.0998859	1914.97	5.64269e-06
1915.93	0.0717928	1915.93	5.90403e-06	1915.93	0.0963041	1915.93	5.27733e-05	1915.93	0.14604	1915.93	1.08382e-05	1915.93	0.123096	1915.93	-1.76407e-05	1915.93	0.099818	1915.93	-5.89288e-06
1916.9	0.0719229	1916.9	5.72165e-06	1916.9	0.0963545	1916.9	3.38012e-05	1916.9	0.145573	1916.9	5.61506e-06	1916.9	0.12304	1916.9	-1.38435e-06	1916.9	0.0997704	1916.9	-1.03518e-05
1917.86	0.0720111	1917.86	8.9686e-06	1917.86	0.0963896	1917.86	1.52373e-05	1917.86	0.145124	1917.86	8.4477e-06	1917.86	0.123019	1917.86	1.33371e-05	1917.86	0.0997592	1917.86	-6.85246e-06
1918.83	0.0719869	1918.83	1.43659e-05	1918.83	0.0963094	1918.83	6.93075e-06	1918.83	0.144899	1918.83	1.52889e-05	1918.83	0.123035	1918.83	2.0701e-05	1918.83	0.0998019	1918.83	8.11142e-07
1919.79	0.0718671	1919.79	1.89019e-05	1919.79	0.0960937	1919.79	1.05661e-05	1919.79	0.145018	1919.79	1.70629e-05	1919.79	0.123045	1919.79	1.86028e-05	1919.79	0.0999062	1919.79	6.32626e-06
1920.75	0.0717311	1920.75	1.93473e-05	1920.75	0.0958298	1920.75	1.90367e-05	1920.75	0.145443	1920.75	6.75561e-06	1920.75	0.122991	1920.75	9.16843e-06	1920.75	0.100054	1920.75	4.37754e-06
1921.72	0.0716597	1921.72	1.39977e-05	1921.72	0.0956657	1921.72	2.17196e-05	1921.72	0.145987	1921.72	-1.47072e-05	1921.72	0.122831	1921.72	-3.0842e-06	1921.72	0.100195	1921.72	-6.47942e-06
1922.68	0.0716825	1922.68	3.72034e-06	1922.68	0.0957205	1922.68	1.20281e-05	1922.68	0.146421	1922.68	-3.83955e-05	1922.68	0.122575	1922.68	-1.38838e-05	1922.68	0.100265	1922.68	-2.31126e-05
1923.65	0.0717678	1923.65	-8.31604e-06	1923.65	0.0960031	1923.65	-7.9975e-06	1923.65	0.146579	1923.65	-5.32619e-05	1923.65	0.122287	1923.65	-2.06705e-05	1923.65	0.100223	1923.65	-3.96945e-05
1924.61	0.0718567	1924.61	-1.8045e-05	1924.61	0.0963979	1924.61	-2.90599e-05	1924.61	0.146442	1924.61	-5.36222e-05	1924.61	0.122055	1924.61	-2.23988e-05	1924.61	0.100072	1924.61	-5.0619e-05
1925.57	0.0719075	1925.57	-2.23192e-05	1925.57	0.0967337	1925.57	-4.04599e-05	1925.57	0.146133	1925.57	-4.26401e-05	1925.57	0.121949	1925.57	-1.87936e-05	1925.57	0.0998719	1925.57	-5.25927e-05
1926.54	0.0719192	1926.54	-2.00757e-05	1926.54	0.0968887	1926.54	-3.62961e-05	1926.54	0.145829	1926.54	-2.93549e-05	1926.54	0.121984	1926.54	-1.0086e-05	1926.54	0.0997004	1926.54	-4.49744e-05
1927.5	0.0719141	1927.5	-1.26995e-05	1927.5	0.0968555	1927.5	-1.87147e-05	1927.5	0.14565	1927.5	-2.15908e-05	1927.5	0.122115	1927.5	2.69111e-06	1927.5	0.0996073	1927.5	-2.89409e-05
1928.47	0.0719104	1928.47	-3.30536e-06	1928.47	0.0967227	1928.47	3.02635e-06	1928.47	0.145586	1928.47	-1.98913e-05	1928.47	0.12226	1928.47	1.72907e-05	1928.47	0.09958	1928.47	-6.748e-06
1929.43	0.0719023	1929.43	5.09829e-06	1929.43	0.096597	1929.43	1.73099e-05	1929.43	0.145514	1929.43	-1.7092e-05	1929.43	0.122336	1929.43	3.03009e-05	1929.43	0.0995457	1929.43	1.84297e-05
1930.39	0.0718656	1930.39	1.10647e-05	1930.39	0.0965224	1930.39	1.66267e-05	1930.39	0.14527	1930.39	-4.13586e-06	1930.39	0.122289	1930.39	3.80785e-05	1930.39	0.0994113	1930.39	4.22351e-05
1931.36	0.0717862	1931.36	1.4526e-05	1931.36	0.0964523	1931.36	2.00021e-06	1931.36	0.144757	1931.36	2.22446e-05	1931.36	0.122108	1931.36	3.81895e-05	1931.36	0.0991181	1931.36	5.97145e-05
1932.32	0.07167	1932.32	1.54212e-05	1932.32	0.0962956	1932.32	-1.77806e-05	1932.32	0.144026	1932.32	5.57825e-05	1932.32	0.121824	1932.32	3.03315e-05	1932.32	0.0986806	1932.32	6.68693e-05
1933.29	0.0715414	1933.29	1.27975e-05	1933.29	0.0960001	1933.29	-3.16518e-05	1933.29	0.143266	1933.29	8.33905e-05	1933.29	0.121501	1933.29	1.62728e-05	1933.29	0.0981857	1933.29	6.216e-05
1934.25	0.071423	1934.25	5.36714e-06	1934.25	0.0956091	1934.25	-3.2696e-05	1934.25	0.142717	1934.25	9.24345e-05	1934.25	0.121223	1934.25	-5.69074e-07	1934.25	0.0977601	1934.25	4.72773e-05
1935.22	0.071326	1935.22	-6.79038e-06	1935.22	0.0952521	1935.22	-2.14487e-05	1935.22	0.142558	1935.22	7.8234e-05	1935.22	0.121073	1935.22	-1.55434e-05	1935.22	0.0975214	1935.22	2.69374e-05
1936.18	0.0712539	1936.18	-2.06349e-05	1936.18	0.0950736	1936.18	-4.31445e-06	1936.18	0.142814	1936.18	4.74098e-05	1936.18	0.121106	1936.18	-2.3715e-05	1936.18	0.0975397	1936.18	7.70196e-06
1937.14	0.0712172	1937.14	-3.0421e-05	1937.14	0.0951494	1937.14	1.13369e-05	1937.14	0.143358	1937.14	1.47356e-05	1937.14	0.121323	1937.14	-2.16551e-05	1937.14	0.097821	1937.14	-4.42405e-06
1938.11	0.0712392	1938.11	-3.05636e-05	1938.11	0.0954452	1938.11	2.16766e-05	1938.11	0.14399	1938.11	-5.0808e-06	1938.11	0.121662	1938.11	-9.37032e-06	1938.11	0.0983159	1938.11	-6.83846e-06
1939.07	0.0713436	1939.07	-1.93419e-05	1939.07	0.0958325	1939.07	2.75329e-05	1939.07	0.144539	1939.07	-5.89871e-06	1939.07	0.122017	1939.07	8.9229e-06	1939.07	0.0989368	1939.07	-1.97679e-06
1940.04	0.0715289	1940.04	-3.22158e-07	1940.04	0.0961465	1940.04	3.20774e-05	1940.04	0.14493	1940.04	6.17475e-06	1940.04	0.122282	1940.04	2.61146e-05	1940.04	0.099566	1940.04	3.79417e-06
1941	0.0717509	1941	1.94412e-05	1941	0.0962534	1941	3.73737e-05	1941	0.145194	1941	1.63783e-05	1941	0.122389	1941	3.53528e-05	1941	0.100078	1941	3.79759e-06
1941.97	0.0719244	1941.97	3.32999e-05	1941.97	0.0961053	1941.97	4.22651e-05	1941.97	0.145401	1941.97	1.04651e-05	1941.97	0.122331	1941.97	3.33488e-05	1941.97	0.100361	1941.97	-4.92026e-06
1942.93	0.0719516	1942.93	3.8281e-05	1942.93	0.0957592	1942.93	4.30372e-05	1942.93	0.145586	1942.93	-1.59067e-05	1942.93	0.122155	1942.93	2.17744e-05	1942.93	0.100357	1942.93	-1.96817e-05
1943.89	0.0717737	1943.89	3.54202e-05	1943.89	0.0953499	1943.89	3.62333e-05	1943.89	0.145703	1943.89	-5.3638e-05	1943.89	0.121925	1943.89	5.82552e-06	1943.89	0.100088	1943.89	-3.38781e-05
1944.86	0.0714061	1944.86	2.76645e-05	1944.86	0.0950269	1944.86	2.13546e-05	1944.86	0.145655	1944.86	-8.51505e-05	1944.86	0.121691	1944.86	-9.03037e-06	1944.86	0.0996514	1944.86	-4.10844e-05
1945.82	0.0709407	1945.82	1.74249e-05	1945.82	0.094896	1945.82	1.50921e-06	1945.82	0.14537	1945.82	-9.48218e-05	1945.82	0.121492	1945.82	-1.98119e-05	1945.82	0.0991755	1945.82	-3.87183e-05
1946.79	0.070518	1946.79	5.92968e-06	1946.79	0.0949916	1946.79	-1.82184e-05	1946.79	0.144873	1946.79	-7.81862e-05	1946.79	0.121369	1946.79	-2.65501e-05	1946.79	0.0987758	1946.79	-2.88665e-05
1947.75	0.0702827	1947.75	-5.65497e-06	1947.75	0.0952792	1947.75	-3.32199e-05	1947.75	0.144298	1947.75	-4.40455e-05	1947.75	0.121369	1947.75	-3.07347e-05	1947.75	0.0985245	1947.75	-1.60432e-05
1948.72	0.070332	1948.72	-1.51298e-05	1948.72	0.0956774	1948.72	-4.08712e-05	1948.72	0.143835	1948.72	-8.3856e-06	1948.72	0.121521	1948.72	-3.32585e-05	1948.72	0.0984321	1948.72	-3.86957e-06
1949.68	0.0706717	1949.68	-1.96844e-05	1949.68	0.0960906	1949.68	-4.05814e-05	1949.68	0.143625	1949.68	1.53753e-05	1949.68	0.121806	1949.68	-3.35903e-05	1949.68	0.0984559	1949.68	6.72363e-06
1950.64	0.0712069	1950.64	-1.76954e-05	1950.64	0.0964401	1950.64	-3.32717e-05	1950.64	0.143677	1950.64	2.32222e-05	1950.64	0.12214	1950.64	-3.07644e-05	1950.64	0.0985245	1950.64	1.63581e-05
1951.61	0.0717832	1951.61	-1.02257e-05	1951.61	0.0966841	1951.61	-2.11656e-05	1951.61	0.143857	1951.61	2.07865e-05	1951.61	0.122407	1951.61	-2.50575e-05	1951.61	0.0985777	1951.61	2.46177e-05
1952.57	0.0722479	1952.57	-8.10767e-07	1952.57	0.0968165	1952.57	-7.78157e-06	1952.57	0.143969	1952.57	1.79615e-05	1952.57	0.122516	1952.57	-1.85547e-05	1952.57	0.0986036	1952.57	2.89876e-05
1953.54	0.0725074	1953.54	6.35555e-06	1953.54	0.0968485	1953.54	2.57667e-06	1953.54	0.143881	1953.54	2.19831e-05	1953.54	0.122445	1953.54	-1.39703e-05	1953.54	0.0986393	1953.54	2.66657e-05
1954.5	0.0725478	1954.5	8.63336e-06	1954.5	0.0967857	1954.5	6.24441e-06	1954.5	0.143606	1954.5	3.32403e-05	1954.5	0.122235	1954.5	-1.27185e-05	1954.5	0.0987436	1954.5	1.76549e-05
1955.46	0.0724118	1955.46	6.10541e-06	1955.46	0.0966163	1955.46	2.15007e-06	1955.46	0.143293	1955.46	4.60454e-05	1955.46	0.121951	1955.46	-1.37002e-05	1955.46	0.0989396	1955.46	5.97643e-06
1956.43	0.0721626	1956.43	8.34088e-07	1956.43	0.0963189	1956.43	-6.73269e-06	1956.43	0.143119	1956.43	5.34724e-05	1956.43	0.121621	1956.43	-1.36306e-05	1956.43	0.0991853	1956.43	-2.53169e-06
1957.39	0.0718538	1957.39	-7.12217e-06	1957.39	0.095889	1957.39	-1.06027e-05	1957.39	0.143176	1957.39	5.56414e-05	1957.39	0.121235	1957.39	-3.92905e-06	1957.39	0.0993805	1957.39	-6.02052e-06
1958.36	0.0715311	1958.36	-1.56163e-05	1958.36	0.0953677	1958.36	-2.35849e-06	1958.36	0.143415	1958.36	5.15597e-05	1958.36	0.12078	1958.36	1.42023e-05	1958.36	0.099426	1958.36	-6.943e-06
1959.32	0.0712399	1959.32	-1.63545e-05	1959.32	0.094855	1959.32	1.19703e-05	1959.32	0.143686	1959.32	3.85516e-05	1959.32	0.120289	1959.32	2.76313e-05	1959.32	0.0992833	1959.32	-5.63727e-06
1960.29	0.0710289	1960.29	-5.84457e-06	1960.29	0.0944922	1960.29	2.51692e-05	1960.29	0.14385	1960.29	2.79506e-05	1960.29	0.11986	1960.29	3.80371e-05	1960.29	0.0990026	1960.29	-1.54115e-06
1961.25	0.0709363	1961.25	1.17453e-05	1961.25	0.0944125	1961.25	3.49337e-05	1961.25	0.14386	1961.25	2.84586e-05	1961.25	0.119612	1961.25	5.04733e-05	1961.25	0.0986932	1961.25	3.15655e-06
1962.21	0.0709753	1962.21	3.01542e-05	1962.21	0.0946785	1962.21	4.01253e-05	1962.21	0.143784	1962.21	3.4701e-05	1962.21	0.119611	1962.21	6.04615e-05	1962.21	0.0984608	1962.21	5.78056e-06
1963.18	0.0711348	1963.18	4.32451e-05	1963.18	0.0952399	1963.18	4.11996e-05	1963.18	0.143751	1963.18	3.78855e-05	1963.18	0.119829	1963.18	6.40832e-05	1963.18	0.0983565	1963.18	5.64968e-06
1964.14	0.0713921	1964.14	4.75468e-05	1964.14	0.0959364	1964.14	3.93347e-05	1964.14	0.143873	1964.14	3.13223e-05	1964.14	0.120161	1964.14	6.02565e-05	1964.14	0.0983719	1964.14	4.52642e-06
1965.11	0.0717266	1965.11	4.32107e-05	1965.11	0.0965543	1965.11	3.52947e-05	1965.11	0.144194	1965.11	1.47726e-05	1965.11	0.120496	1965.11	5.10764e-05	1965.11	0.0984762	1965.11	5.39258e-06
1966.07	0.0721133	1966.07	3.29429e-05	1966.07	0.0969203	1966.07	2.87893e-05	1966.07	0.144682	1966.07	-5.39835e-06	1966.07	0.120783	1966.07	3.98897e-05	1966.07	0.0986484	1966.07	1.01532e-05
1967.04	0.0725096	1967.04	1.99782e-05	1967.04	0.096989	1967.04	1.86989e-05	1967.04	0.14526	1967.04	-2.05027e-05	1967.04	0.12105	1967.04	2.8657e-05	1967.04	0.0988773	1967.04	1.78235e-05
1968	0.072847	1968	6.59233e-06	1968	0.0968696	1968	4.15672e-06	1968	0.145844	1968	-2.53048e-05	1968	0.12136	1968	1.68135e-05	1968	0.099137	1968	2.45833e-05
1968.96	0.0730507	1968.96	-6.13312e-06	1968.96	0.0967622	1968.96	-1.41062e-05	1968.96	0.146364	1968.96	-2.12671e-05	1968.96	0.121746	1968.96	2.65535e-06	1968.96	0.0993609	1968.96	2.59136e-05
1969.93	0.0730764	1969.93	-1.74484e-05	1969.93	0.0968357	1969.93	-3.30004e-05	1969.93	0.146769	1969.93	-1.51489e-05	1969.93	0.122178	1969.93	-1.39568e-05	1969.93	0.0994589	1969.93	1.95741e-05
1970.89	0.0731271	1970.89	-2.6254e-05	1970.89	0.0968826	1970.89	-4.75039e-05	1970.89	0.146785	1970.89	-1.41404e-05	1970.89	0.122215	1970.89	-3.008e-05	1970.89	0.0995037	1970.89	7.2454e-06
1971.86	0.0731771	1971.86	-3.13356e-05	1971.86	0.0969295	1971.86	-5.24713e-05	1971.86	0.1468	1971.86	-2.11218e-05	1971.86	0.122252	1971.86	-4.09196e-05	1971.86	0.0995485	1971.86	-6.3933e-06
1972.82	0.0732278	1972.82	-3.22083e-05	1972.82	0.0969765	1972.82	-4.51453e-05	1972.82	0.146815	1972.82	-3.32471e-05	1972.82	0.12229	1972.82	-4.30329e-05	1972.82	0.0995933	1972.82	-1.64971e-05
1973.79	0.0732786	1973.79	-2.94284e-05	1973.79	0.0970234	1973.79	-2.70648e-05	1973.79	0.146831	1973.79	-4.42971e-05	1973.79	0.122327	1973.79	-3.69609e-05	1973.79	0.0996381	1973.79	-2.07504e-05
1974.75	0.0733293	1974.75	-2.40252e-05	1974.75	0.0970704	1974.75	-4.20306e-06	1974.75	0.146846	1974.75	-4.87007e-05	1974.75	0.122364	1974.75	-2.70452e-05	1974.75	0.0996829	1974.75	-1.99896e-05
1975.71	0.0733793	1975.71	-1.68593e-05	1975.71	0.0971174	1975.71	1.5121e-05	1975.71	0.146862	1975.71	-4.4365e-05	1975.71	0.122402	1975.71	-1.84772e-05	1975.71	0.0997277	1975.71	-1.65329e-05
1976.68	0.07343	1976.68	-8.48152e-06	1976.68	0.0971643	1976.68	2.39039e-05	1976.68	0.146877	1976.68	-3.29088e-05	1976.68	0.122439	1976.68	-1.38573e-05	1976.68	0.0997732	1976.68	-1.1976e-05
1977.64	0.0734808	1977.64	2.32073e-07	1977.64	0.0972114	1977.64	2.01061e-05	1977.64	0.146892	1977.64	-1.80346e-05	1977.64	0.122476	1977.64	-1.18124e-05	1977.64	0.099818	1977.64	-6.58332e-06
1978.61	0.0735308	1978.61	7.37436e-06	1978.61	0.0972583	1978.61	8.19063e-06	1978.61	0.146908	1978.61	-3.47053e-06	1978.61	0.122514	1978.61	-8.62462e-06	1978.61	0.0998628	1978.61	-4.6559e-07
1979.57	0.0735815	1979.57	1.02757e-05	1979.57	0.0973052	1979.57	-3.01314e-06	1979.57	0.146923	1979.57	8.29911e-06	1979.57	0.122551	1979.57	-1.52791e-06	1979.57	0.0999076	1979.57	4.85598e-06
1980.54	0.0736322	1980.54	6.9827e-06	1980.54	0.0973522	1980.54	-5.43461e-06	1980.54	0.146939	1980.54	1.60582e-05	1980.54	0.122588	1980.54	9.00708e-06	1980.54	0.0999524	1980.54	6.232e-06
1981.5	0.0736829	1981.5	1.50931e-06	1981.5	0.0973992	1981.5	-1.48968e-06	1981.5	0.146954	1981.5	1.45467e-05	1981.5	0.122625	1981.5	1.26017e-05	1981.5	0.0999972	1981.5	3.42811e-06
1982.46	0.0737329	1982.46	-3.1765e-07	1982.46	0.0974461	1982.46	3.47155e-07	1982.46	0.14697	1982.46	5.12403e-06	1982.46	0.122663	1982.46	5.18162e-06	1982.46	0.100042	1982.46	6.89825e-07
1983.43	0.0737836	1983.43	-1.66136e-08	1983.43	0.0974931	1983.43	-1.82534e-09	1983.43	0.146985	1983.43	-2.56283e-09	1983.43	0.1227	1983.43	-8.90344e-10	1983.43	0.100087	1983.43	-1.07882e-08
1984.39	0.0738344	1984.39	-1.54553e-08	1984.39	0.09754	1984.39	2.05801e-09	1984.39	0.147	1984.39	3.40679e-10	1984.39	0.122737	1984.39	-2.62883e-09	1984.39	0.100132	1984.39	-1.23727e-08
1985.36	0.0738844	1985.36	1.58327e-08	1985.36	0.0975871	1985.36	-5.83799e-10	1985.36	0.147016	1985.36	3.53686e-09	1985.36	0.122775	1985.36	-2.07837e-09	1985.36	0.100176	1985.36	-1.3713e-08
1986.32	0.0739351	1986.32	1.73793e-08	1986.32	0.097634	1986.32	-2.88841e-09	1986.32	0.147031	1986.32	7.68849e-10	1986.32	0.122812	1986.32	1.98197e-09	1986.32	0.100221	1986.32	-1.52452e-08
1987.29	0.0739858	1987.29	-1.12534e-08	1987.29	0.0976809	1987.29	1.43008e-09	1987.29	0.147047	1987.29	-6.17867e-10	1987.29	0.122849	1987.29	2.71671e-09	1987.29	0.100266	1987.29	-3.16828e-09
1988.25	0.0740358	1988.25	1.29288e-10	1988.25	0.0977279	1988.25	1.47073e-09	1988.25	0.147062	1988.25	-3.38356e-09	1988.25	0.122887	1988.25	1.01229e-09	1988.25	0.100311	1988.25	1.41074e-08
1989.21	0.0740865	1989.21	1.31004e-08	1989.21	0.0977748	1989.21	-5.23019e-10	1989.21	0.147077	1989.21	-8.05244e-11	1989.21	0.122924	1989.21	2.88394e-10	1989.21	0.100356	1989.21	9.1932e-09
1990.18	0.0741373	1990.18	-1.44731e-08	1990.18	0.0978218	1990.18	-1.98755e-09	1990.18	0.147093	1990.18	2.45443e-09	1990.18	0.122961	1990.18	-2.40776e-10	1990.18	0.1004	1990.18	4.45205e-11
1991.14	0.074188	1991.14	-1.45556e-08	1991.14	0.0978688	1991.14	-1.61358e-09	1991.14	0.147108	1991.14	-2.74556e-09	1991.14	0.122999	1991.14	-1.94248e-09	1991.14	0.100445	1991.14	5.41988e-11
1992.11	0.074238	1992.11	1.57778e-08	1992.11	0.0979157	1992.11	2.31429e-09	1992.11	0.147124	1992.11	5.57474e-10	1992.11	0.123036	1992.11	-3.30201e-09	1992.11	0.10049	1992.11	1.61822e-10
1993.07	0.0742887	1993.07	1.85717e-08	1993.07	0.0979628	1993.07	-9.09766e-11	1993.07	0.147139	1993.07	3.76372e-09	1993.07	0.123073	1993.07	3.68925e-10	1993.07	0.100535	1993.07	1.75372e-10
1994.04	0.0743394	1994.04	-8.56945e-09	1994.04	0.0980097	1994.04	-2.44785e-09	1994.04	0.147155	1994.04	3.29064e-10	1994.04	0.12311	1994.04	3.99534e-09	1994.04	0.10058	1994.04	4.64562e-11
1995	0.0743894	1995	2.15901e-09	1995	0.0980566	1995	1.57796e-09	1995	0.14717	1995	-9.53126e-10	1995	0.123148	1995	2.30636e-09	1995	0.100624	1995	1.1343e-10
1995.96	0.0744402	1995.96	1.33745e-08	1995.96	0.0981036	1995.96	1.71268e-09	1995.96	0.147185	1995.96	-3.23258e-09	1995.96	0.123185	1995.96	3.23594e-10	1995.96	0.100669	1995.96	3.79392e-11
1996.93	0.0744909	1996.93	-1.38979e-08	1996.93	0.0981505	1996.93	7.74277e-12	1996.93	0.147201	1996.93	-1.25432e-10	1996.93	0.123222	1996.93	-6.9756e-12	1996.93	0.100714	1996.93	-8.3234e-11
1997.89	0.0745416	1997.89	-2.6437e-09	1997.89	0.0981975	1997.89	-1.6972e-09	1997.89	0.147216	1997.89	2.20822e-09	1997.89	0.12326	1997.89	-4.87753e-10	1997.89	0.100759	1997.89	-9.67837e-12
1998.86	0.0745916	1998.86	9.19661e-09	1998.86	0.0982445	1998.86	-1.56248e-09	1998.86	0.147232	1998.86	-2.71227e-09	1998.86	0.123297	1998.86	-2.29012e-09	1998.86	0.100804	1998.86	1.54854e-11
1999.82	0.0746423	1999.82	-1.80707e-08	1999.82	0.0982914	1999.82	2.46334e-09	1999.82	0.147247	1999.82	3.87135e-10	1999.82	0.123334	1999.82	-3.60667e-09	1999.82	0.100848	1999.82	-1.05688e-10
2000.78	0.0746931	2000.78	-1.71463e-08	2000.78	0.0983383	2000.78	1.06462e-10	2000.78	0.147262	2000.78	3.29065e-09	2000.78	0.123372	2000.78	-8.47824e-11	2000.78	0.100893	2000.78	-2.30732e-10
2001.75	0.0747431	2001.75	1.38568e-08	2001.75	0.0983854	2001.75	-2.29881e-09	2001.75	0.147278	2001.75	4.18105e-10	2001.75	0.123409	2001.75	3.63841e-09	2001.75	0.100938	2001.75	-1.67629e-10
2002.71	0.0747938	2002.71	1.5547e-08	2002.71	0.0984323	2002.71	1.72701e-09	2002.71	0.147293	2002.71	-2.99642e-10	2002.71	0.123446	2002.71	2.29321e-09	2002.71	0.100983	2002.71	3.79392e-11
2003.68	0.0748445	2003.68	-1.26049e-08	2003.68	0.0984793	2003.68	2.05646e-09	2003.68	0.147309	2003.68	-2.96855e-09	2003.68	0.123483	2003.68	2.72507e-10	2003.68	0.101028	2003.68	5.14889e-11
2004.64	0.0748952	2004.64	-1.51213e-09	2004.64	0.0985262	2004.64	3.5539e-10	2004.64	0.147324	2004.64	-4.33591e-10	2004.64	0.123521	2004.64	-1.39361e-10	2004.64	0.101072	2004.64	-1.75372e-10
2005.61	0.0749452	2005.61	1.1169e-08	2005.61	0.0985731	2005.61	-1.58609e-09	2005.61	0.14734	2005.61	2.10137e-09	2005.61	0.123558	2005.61	-7.95511e-10	2005.61	0.101117	2005.61	-1.54854e-11
2006.57	0.074996	2006.57	-1.5631e-08	2006.57	0.0986202	2006.57	-1.20321e-09	2006.57	0.147355	2006.57	-2.33055e-09	2006.57	0.123595	2006.57	-2.77441e-09	2006.57	0.101162	2006.57	-9.06234e-09
2007.53	0.0750467	2007.53	-1.51738e-08	2007.53	0.0986671	2007.53	2.8799e-09	2007.53	0.14737	2007.53	8.75699e-10	2007.53	0.123633	2007.53	-3.83622e-09	2007.53	0.101207	2007.53	-1.42131e-08
2008.5	0.0750967	2008.5	1.49884e-08	2008.5	0.098714	2008.5	4.99403e-11	2008.5	0.147386	2008.5	3.21709e-09	2008.5	0.12367	2008.5	-2.09813e-10	2008.5	0.101251	2008.5	2.96852e-09
2009.46	0.0751474	2009.46	1.684e-08	2009.46	0.0987611	2009.46	-2.2508e-09	2009.46	0.147401	2009.46	-2.40022e-11	2009.46	0.123707	2009.46	3.46886e-09	2009.46	0.101296	2009.46	1.52375e-08
2010.43	0.0751981	2010.43	-1.0286e-08	2010.43	0.098808	2010.43	1.96974e-09	2010.43	0.147417	2010.43	-3.4455e-10	2010.43	0.123745	2010.43	2.36911e-09	2010.43	0.101341	2010.43	1.38972e-08
2011.39	0.0752481	2011.39	8.83816e-10	2011.39	0.098855	2011.39	-2.90351e-10	2011.39	0.147432	2011.39	-2.81757e-09	2011.39	0.123782	2011.39	5.52032e-10	2011.39	0.101386	2011.39	1.2365e-08
2012.36	0.0752988	2012.36	1.14202e-08	2012.36	0.0989019	2012.36	-2.69562e-09	2012.36	0.147448	2012.36	-5.72959e-10	2012.36	0.123819	2012.36	-4.23117e-10	2012.36	0.101431	2012.36	1.08327e-08
2013.32	0.0753496	2013.32	-1.55289e-08	2013.32	0.0989488	2013.32	-2.35765e-10	2013.32	0.147463	2013.32	1.76843e-09	2013.32	0.123857	2013.32	-1.2558e-09	2013.32	0.101475	2013.32	9.63879e-09
2014.28	0.0754003	2014.28	-3.09081e-09	2014.28	0.0989959	2014.28	7.13102e-10	2014.28	0.147478	2014.28	-2.46992e-09	2014.28	0.123894	2014.28	-2.83633e-09	2014.28	0.10152	2014.28	8.10652e-09
2015.25	0.0754503	2015.25	2.24395e-08	2015.25	0.0990428	2015.25	2.70646e-09	2015.25	0.147494	2015.25	8.30791e-10	2015.25	0.123931	2015.25	-2.08611e-09	2015.25	0.101565	2015.25	6.57426e-09
2016.21	0.075501	2016.21	-6.89873e-10	2016.21	0.0990897	2016.21	1.31239e-10	2016.21	0.147509	2016.21	3.26122e-09	2016.21	0.123968	2016.21	2.27194e-09	2016.21	0.10161	2016.21	5.23401e-09
2017.18	0.0755517	2017.18	-2.22858e-08	2017.18	0.0991367	2017.18	-2.05994e-09	2017.18	0.147525	2017.18	2.02858e-10	2017.18	0.124006	2017.18	2.72948e-09	2017.18	0.101655	2017.18	3.74743e-09
2018.14	0.0756017	2018.14	4.82363e-09	2018.14	0.0991837	2018.14	1.83502e-09	2018.14	0.14754	2018.14	-4.15783e-10	2018.14	0.124043	2018.14	8.00142e-10	2018.14	0.101699	2018.14	2.26085e-09
2019.11	0.0756525	2019.11	1.55753e-08	2019.11	0.0992307	2019.11	-4.1346e-10	2019.11	0.147555	2019.11	-3.1838e-09	2019.11	0.12408	2019.11	4.32795e-10	2019.11	0.101744	2019.11	6.27926e-10
2020.07	0.0757032	2020.07	-1.28654e-08	2020.07	0.0992776	2020.07	-2.5667e-09	2020.07	0.147571	2020.07	-5.59797e-10	2020.07	0.124118	2020.07	1.17711e-10	2020.07	0.10179	2020.07	-8.12976e-10
2021.03	0.0757539	2021.03	-1.57678e-09	2021.03	0.0993245	2021.03	1.12966e-09	2021.03	0.147586	2021.03	2.54735e-09	2021.03	0.124155	2021.03	-1.94752e-09	2021.03	0.101835	2021.03	-2.10754e-09
2022	0.0758039	2022	1.08156e-08	2022	0.0993716	2022	1.22257e-09	2022	0.147602	2022	-1.98136e-09	2022	0.124192	2022	-3.52809e-09	2022	0.101879	2022	-3.78614e-09
2022.96	0.0758546	2022.96	-1.63267e-08	2022.96	0.0994185	2022.96	1.04139e-10	2022.96	0.147617	2022.96	3.60035e-10	2022.96	0.12423	2022.96	2.02844e-10	2022.96	0.101924	2022.96	-5.31841e-09
2023.93	0.0759054	2023.93	-1.51038e-08	2023.93	0.0994654	2023.93	-1.63758e-09	2023.93	0.147632	2023.93	2.89499e-09	2023.93	0.124267	2023.93	3.68292e-09	2023.93	0.101969	2023.93	-6.51232e-09
2024.89	0.0759554	2024.89	1.53446e-08	2024.89	0.0995124	2024.89	-2.06614e-09	2024.89	0.147648	2024.89	6.15544e-10	2024.89	0.124304	2024.89	2.37024e-09	2024.89	0.102014	2024.89	-8.04458e-09
2025.85	0.0760061	2025.85	1.64266e-08	2025.85	0.0995594	2025.85	2.07311e-09	2025.85	0.147663	2025.85	1.01429e-10	2025.85	0.124342	2025.85	8.12157e-10	2025.85	0.102059	2025.85	-9.57684e-09
2026.82	0.0760568	2026.82	-1.08392e-08	2026.82	0.0996064	2026.82	1.18463e-10	2026.82	0.147679	2026.82	-3.23412e-09	2026.82	0.124379	2026.82	4.81588e-10	2026.82	0.102103	2026.82	-1.09171e-08
2027.78	0.0761068	2027.78	6.194e-10	2027.78	0.0996533	2027.78	-2.60968e-09	2027.78	0.147694	2027.78	-9.81774e-10	2027.78	0.124416	2027.78	-2.27986e-10	2027.78	0.102148	2027.78	-1.24037e-08
2028.75	0.0761575	2028.75	1.15883e-08	2028.75	0.0997002	2028.75	1.041e-09	2028.75	0.14771	2028.75	2.04175e-09	2028.75	0.124453	2028.75	-2.49569e-09	2028.75	0.102193	2028.75	-1.37439e-08
2029.71	0.0762083	2029.71	-1.54549e-08	2029.71	0.0997473	2029.71	1.66313e-09	2029.71	0.147725	2029.71	-2.09208e-09	2029.71	0.124491	2029.71	-3.60202e-09	2029.71	0.102238	2029.71	-1.52762e-08
2030.68	0.076259	2030.68	-1.30439e-08	2030.68	0.0997942	2030.68	2.96545e-10	2030.68	0.14774	2030.68	5.41989e-10	2030.68	0.124528	2030.68	-2.12926e-11	2030.68	0.102283	2030.68	-3.05291e-09
2031.64	0.076309	2031.64	1.71954e-08	2031.64	0.0998411	2031.64	-1.64765e-09	2031.64	0.147756	2031.64	2.78659e-09	2031.64	0.124565	2031.64	3.2656e-09	2031.64	0.102327	2031.64	1.42751e-08
2032.6	0.0763597	2032.6	1.74985e-08	2032.6	0.0998881	2032.6	-1.40724e-09	2032.6	0.147771	2032.6	1.17689e-10	2032.6	0.124603	2032.6	2.34238e-09	2032.6	0.102372	2032.6	9.12429e-09
2033.57	0.0764104	2033.57	-9.63988e-09	2033.57	0.099935	2033.57	2.73201e-09	2033.57	0.147787	2033.57	-3.09708e-10	2033.57	0.12464	2033.57	5.43888e-10	2033.57	0.102417	2033.57	-6.891e-11
2034.53	0.0764604	2034.53	2.94954e-09	2034.53	0.099982	2034.53	2.54735e-10	2034.53	0.147802	2034.53	-2.98868e-09	2034.53	0.124677	2034.53	-7.93556e-11	2034.53	0.102462	2034.53	3.87135e-11
2035.5	0.0765111	2035.5	1.40523e-08	2035.5	0.100029	2035.5	-2.21867e-09	2035.5	0.147818	2035.5	-2.78737e-10	2035.5	0.124715	2035.5	-6.53045e-10	2035.5	0.102507	2035.5	1.46337e-10
2036.46	0.0765619	2036.46	-1.35928e-08	2036.46	0.100076	2036.46	1.54157e-09	2036.46	0.147833	2036.46	2.53031e-09	2036.46	0.124752	2036.46	-2.64239e-09	2036.46	0.102551	2036.46	1.59887e-10
2037.42	0.0766126	2037.42	-2.36303e-09	2037.42	0.100123	2037.42	1.54544e-09	2037.42	0.147848	2037.42	-2.39017e-09	2037.42	0.124789	2037.42	-3.80603e-09	2037.42	0.102596	2037.42	3.09708e-11
2038.39	0.0766626	2038.39	8.76418e-09	2038.39	0.10017	2038.39	8.59441e-11	2038.39	0.147864	2038.39	2.3383e-10	2038.39	0.124827	2038.39	-2.78723e-10	2038.39	0.102641	2038.39	1.46337e-10
2039.35	0.0767133	2039.35	-1.80587e-08	2039.35	0.100217	2039.35	-1.23109e-09	2039.35	0.147879	2039.35	3.53454e-09	2039.35	0.124864	2039.35	3.24858e-09	2039.35	0.102686	2039.35	1.67629e-10
2040.32	0.0767641	2040.32	-1.62861e-08	2040.32	0.100264	2040.32	-1.13818e-09	2040.32	0.147895	2040.32	1.06152e-09	2040.32	0.124901	2040.32	2.23129e-09	2040.32	0.102731	2040.32	4.64562e-11
2041.28	0.076814	2041.28	1.30547e-08	2041.28	0.100311	2041.28	2.75679e-09	2041.28	0.14791	2041.28	-5.11018e-10	2041.28	0.124938	2041.28	3.42592e-10	2041.28	0.102775	2041.28	2.32281e-11
2042.25	0.0768648	2042.25	1.47499e-08	2042.25	0.100358	2042.25	5.65604e-10	2042.25	0.147925	2042.25	-3.94568e-09	2042.25	0.124976	2042.25	-4.68798e-10	2042.25	0.10282	2042.25	-1.1195e-17
2043.21	0.0769155	2043.21	-1.085e-08	2043.21	0.100405	2043.21	-2.00962e-09	2043.21	0.147941	2043.21	-4.49076e-10	2043.21	0.125013	2043.21	-7.99368e-10	2043.21	0.102865	2043.21	-1.21173e-10
2044.17	0.0769662	2044.17	1.51132e-11	2044.17	0.100452	2044.17	1.55086e-09	2044.17	0.147956	2044.17	3.04752e-09	2044.17	0.125051	2044.17	-2.7442e-09	2044.17	0.10291	2044.17	-2.46218e-10
2045.14	0.0770162	2045.14	9.49041e-09	2045.14	0.100499	2045.14	-2.61316e-10	2045.14	0.147972	2045.14	-2.15015e-09	2045.14	0.125088	2045.14	-2.01217e-09	2045.14	0.102955	2045.14	-1.83115e-10
2046.1	0.0770669	2046.1	-1.74482e-08	2046.1	0.100546	2046.1	-2.31778e-09	2046.1	0.147987	2046.1	5.42001e-12	2046.1	0.125125	2046.1	2.6281e-09	2046.1	0.102999	2046.1	-7.54913e-11
2047.07	0.0771177	2047.07	-1.4163e-08	2047.07	0.100593	2047.07	-5.75282e-10	2047.07	0.148003	2047.07	2.83537e-09	2047.07	0.125162	2047.07	2.75117e-09	2047.07	0.103044	2047.07	-1.74211e-11
2048.03	0.0771677	2048.03	1.56438e-08	2048.03	0.10064	2048.03	1.29303e-10	2048.03	0.148018	2048.03	4.64561e-10	2048.03	0.1252	2048.03	5.91863e-10	2048.03	0.103089	2048.03	-7.74268e-12
2049	0.0772184	2049	1.57572e-08	2049	0.100686	2049	2.97861e-09	2049	0.148033	2049	-4.35914e-10	2049	0.125237	2049	8.86319e-11	2049	0.103134	2049	9.98808e-11
2049.96	0.0772691	2049.96	-1.12821e-08	2049.96	0.100733	2049.96	6.77873e-10	2049.96	0.148049	2049.96	-3.39749e-09	2049.96	0.125274	2049.96	-2.26452e-10	2049.96	0.103179	2049.96	-9.09332e-09
2050.93	0.0773191	2050.93	1.16255e-09	2050.93	0.10078	2050.93	-2.15208e-09	2050.93	0.148064	2050.93	-7.84335e-10	2050.93	0.125312	2050.93	-2.15579e-09	2050.93	0.103223	2050.93	-1.42441e-08
2051.89	0.0773698	2051.89	1.26014e-08	2051.89	0.100827	2051.89	1.93103e-09	2051.89	0.14808	2051.89	2.01465e-09	2051.89	0.125349	2051.89	-3.65275e-09	2051.89	0.103268	2051.89	2.93755e-09
2052.85	0.0774206	2052.85	-1.50999e-08	2052.85	0.100874	2052.85	1.1885e-10	2052.85	0.148095	2052.85	-2.15015e-09	2052.85	0.125386	2052.85	2.14071e-10	2052.85	0.103313	2052.85	1.51085e-08
2053.82	0.0774713	2053.82	-3.83217e-09	2053.82	0.100921	2053.82	-2.60658e-09	2053.82	0.14811	2053.82	8.42405e-10	2053.82	0.125423	2053.82	3.5962e-09	2053.82	0.103358	2053.82	1.38128e-08
2054.78	0.0775213	2054.78	2.18684e-08	2054.78	0.100968	2054.78	9.05508e-10	2054.78	0.148126	2054.78	3.55235e-09	2054.78	0.125461	2054.78	2.53438e-09	2054.78	0.103402	2054.78	1.25171e-08
2055.75	0.077572	2055.75	6.65882e-11	2055.75	0.101015	2055.75	1.14592e-09	2055.75	0.148141	2055.75	4.93984e-10	2055.75	0.125498	2055.75	1.19039e-09	2055.75	0.103447	2055.75	1.09326e-08
2056.71	0.0776227	2056.71	-2.15309e-08	2056.71	0.101062	2056.71	-3.18612e-10	2056.71	0.148157	2056.71	-6.00059e-10	2056.71	0.125535	2056.71	1.5478e-11	2056.71	0.103492	2056.71	9.59233e-09
2057.67	0.0776727	2057.67	3.94948e-09	2057.67	0.101109	2057.67	-1.83541e-09	2057.67	0.148172	2057.67	-2.97087e-09	2057.67	0.125573	2057.67	-7.68813e-10	2057.67	0.103537	2057.67	8.06006e-09
2058.64	0.0777235	2058.64	1.43109e-08	2058.64	0.101156	2058.64	-1.70455e-09	2058.64	0.148188	2058.64	5.26503e-11	2058.64	0.12561	2058.64	-2.44342e-09	2058.64	0.103582	2058.64	6.5278e-09
2059.6	0.0777742	2059.6	-1.28519e-08	2059.6	0.101203	2059.6	2.32126e-09	2059.6	0.148203	2059.6	2.305e-09	2059.6	0.125647	2059.6	-3.88424e-09	2059.6	0.103626	2059.6	5.18755e-09
2060.57	0.0778249	2060.57	-8.62908e-10	2060.57	0.10125	2060.57	1.14592e-10	2060.57	0.148218	2060.57	-2.98945e-09	2060.57	0.125685	2060.57	-2.57832e-10	2060.57	0.103671	2060.57	3.60302e-09
2061.53	0.0778749	2061.53	1.05957e-08	2061.53	0.101297	2061.53	-2.42656e-09	2061.53	0.148234	2061.53	3.13579e-10	2061.53	0.125722	2061.53	3.45762e-09	2061.53	0.103716	2061.53	2.16096e-09
2062.49	0.0779256	2062.49	-1.67603e-08	2062.49	0.101344	2062.49	1.22025e-09	2062.49	0.148249	2062.49	3.81018e-09	2062.49	0.125759	2062.49	2.57892e-09	2062.49	0.103761	2062.49	8.12976e-10
2063.46	0.0779763	2063.46	-1.56678e-08	2063.46	0.101391	2063.46	1.35497e-09	2063.46	0.148265	2063.46	5.69088e-10	2063.46	0.125797	2063.46	1.07697e-09	2063.46	0.103806	2063.46	-6.8135e-10
2064.42	0.0780263	2064.42	1.48394e-08	2064.42	0.101438	2064.42	2.90348e-11	2064.42	0.14828	2064.42	-9.06669e-10	2064.42	0.125834	2064.42	-1.54782e-11	2064.42	0.103851	2064.42	-2.07773e-09
2065.39	0.0780771	2065.39	1.71428e-08	2065.39	0.101485	2065.39	-1.49163e-09	2065.39	0.148295	2065.39	-3.47647e-09	2065.39	0.125871	2065.39	-6.19365e-10	2065.39	0.103896	2065.39	-3.61657e-09
2066.35	0.0781278	2066.35	-9.8729e-09	2066.35	0.101532	2066.35	-1.55551e-09	2066.35	0.148311	2066.35	-3.69326e-10	2066.35	0.125909	2066.35	-2.10583e-09	2066.35	0.103941	2066.35	-5.2495e-09
2067.32	0.0781778	2067.32	9.10527e-10	2067.32	0.101579	2067.32	2.37236e-09	2067.32	0.148326	2067.32	2.25467e-09	2067.32	0.125946	2067.32	-3.93069e-09	2067.32	0.103986	2067.32	-6.58974e-09
2068.28	0.0782285	2068.28	1.16405e-08	2068.28	0.101626	2068.28	4.04943e-10	2068.28	0.148342	2068.28	-2.47224e-09	2068.28	0.125983	2068.28	-3.95637e-10	2068.28	0.10403	2068.28	-8.12201e-09
2069.24	0.0782792	2069.24	-1.49516e-08	2069.24	0.101673	2069.24	-1.8958e-09	2069.24	0.148357	2069.24	2.37701e-10	2069.24	0.12602	2069.24	3.51571e-09	2069.24	0.104075	2069.24	-9.65427e-09
2070.21	0.07833	2070.21	-1.35901e-08	2070.21	0.10172	2070.21	1.46221e-09	2070.21	0.148373	2070.21	2.9399e-09	2070.21	0.126058	2070.21	2.15076e-09	2070.21	0.10412	2070.21	-1.08482e-08
2071.17	0.07838	2071.17	1.65892e-08	2071.17	0.101767	2071.17	1.50286e-09	2071.17	0.148388	2071.17	5.4044e-10	2071.17	0.126095	2071.17	2.51616e-10	2071.17	0.104165	2071.17	-1.23805e-08
2072.14	0.0784307	2072.14	1.91872e-08	2072.14	0.101814	2072.14	4.69595e-10	2072.14	0.148403	2072.14	8.51699e-12	2072.14	0.126132	2072.14	-8.28249e-11	2072.14	0.104209	2072.14	-1.39127e-08
2073.1	0.0784814	2073.1	-8.19935e-09	2073.1	0.10186	2073.1	-9.98808e-10	2073.1	0.148419	2073.1	-2.7595e-09	2073.1	0.12617	2073.1	-1.78066e-09	2073.1	0.104254	2073.1	-1.5253e-08
2074.07	0.0785314	2074.07	2.22598e-09	2074.07	0.101907	2074.07	-1.29922e-09	2074.07	0.148434	2074.07	-4.18106e-10	2074.07	0.126207	2074.07	-3.42512e-09	2074.07	0.104299	2074.07	-2.984e-09
2075.03	0.0785821	2075.03	1.33683e-08	2075.03	0.101954	2075.03	2.58412e-09	2075.03	0.14845	2075.03	2.11918e-09	2075.03	0.126244	2075.03	2.01296e-10	2075.03	0.104344	2075.03	1.41976e-08
2075.99	0.0786329	2075.99	-1.2865e-08	2075.99	0.102001	2075.99	4.21977e-10	2075.99	0.148465	2075.99	-2.20822e-09	2075.99	0.126281	2075.99	3.82771e-09	2075.99	0.104389	2075.99	9.04686e-09
2076.96	0.0786836	2076.96	-1.52798e-09	2076.96	0.102048	2076.96	-1.98329e-09	2076.96	0.14848	2076.96	8.15305e-10	2076.96	0.126319	2076.96	2.18325e-09	2076.96	0.104433	2076.96	0
2077.92	0.0787336	2077.92	8.80328e-09	2077.92	0.102095	2077.92	1.84779e-09	2077.92	0.148496	2077.92	3.26122e-09	2077.92	0.126356	2077.92	4.85416e-10	2077.92	0.104478	2077.92	1.59887e-10
2078.89	0.0787843	2078.89	-1.84803e-08	2078.89	0.102142	2078.89	-3.14354e-10	2078.89	0.148511	2078.89	2.24535e-11	2078.89	0.126393	2078.89	1.50975e-10	2078.89	0.104523	2078.89	-6.69743e-11
2079.85	0.078835	2079.85	-1.63581e-08	2079.85	0.102189	2079.85	-2.52102e-09	2079.85	0.148527	2079.85	-5.88445e-10	2079.85	0.126431	2079.85	-5.72923e-10	2079.85	0.104568	2079.85	-5.34246e-11
2080.82	0.078885	2080.82	1.37322e-08	2080.82	0.102236	2080.82	1.12579e-09	2080.82	0.148542	2080.82	-3.06146e-09	2080.82	0.126468	2080.82	-2.47207e-09	2080.82	0.104613	2080.82	5.41989e-11
2081.78	0.0789358	2081.78	1.39269e-08	2081.78	0.102283	2081.78	1.07236e-09	2081.78	0.148558	2081.78	-5.26503e-10	2081.78	0.126505	2081.78	-3.44756e-09	2081.78	0.104658	2081.78	1.61822e-10
2082.74	0.0789865	2082.74	-1.28898e-08	2082.74	0.10233	2082.74	-2.45831e-10	2082.74	0.148573	2082.74	2.00845e-09	2082.74	0.126543	2082.74	-1.70339e-11	2082.74	0.104702	2082.74	2.73317e-10
2083.71	0.0790372	2083.71	2.01441e-11	2083.71	0.102377	2083.71	-1.80831e-09	2083.71	0.148589	2083.71	-2.42346e-09	2083.71	0.12658	2083.71	3.22534e-09	2083.71	0.104747	2083.71	9.98808e-11
2084.67	0.0790872	2084.67	1.11559e-08	2084.67	0.102424	2084.67	-1.72197e-09	2084.67	0.148604	2084.67	5.86896e-10	2084.67	0.126617	2084.67	2.36212e-09	2084.67	0.104792	2084.67	7.66527e-11
2085.64	0.0791379	2085.64	-1.77684e-08	2085.64	0.102471	2085.64	2.21093e-09	2085.64	0.148619	2085.64	3.01733e-09	2085.64	0.126655	2085.64	6.79772e-10	2085.64	0.104837	2085.64	1.05688e-10
2086.6	0.0791886	2086.6	-1.65641e-08	2086.6	0.102518	2086.6	-2.85706e-10	2086.6	0.148635	2086.6	2.49315e-10	2086.6	0.126692	2086.6	-3.08152e-10	2086.6	0.104882	2086.6	-1.05688e-10
2087.57	0.0792386	2087.57	1.53945e-08	2087.57	0.102565	2087.57	-2.29764e-09	2087.57	0.14865	2087.57	-3.71649e-10	2087.57	0.126729	2087.57	-1.10793e-09	2087.57	0.104926	2087.57	-7.66527e-11
2088.53	0.0792894	2088.53	1.70808e-08	2088.53	0.102612	2088.53	1.68752e-09	2088.53	0.148666	2088.53	-3.24419e-09	2088.53	0.126767	2088.53	-2.60988e-09	2088.53	0.104971	2088.53	-9.98808e-11
2089.49	0.0793401	2089.49	-1.05721e-08	2089.49	0.102659	2089.49	1.19896e-09	2089.49	0.148681	2089.49	-4.37462e-10	2089.49	0.126804	2089.49	-3.58536e-09	2089.49	0.105016	2089.49	-2.73317e-10
2090.46	0.0793901	2090.46	5.55909e-10	2090.46	0.102706	2090.46	-6.96842e-11	2090.46	0.148696	2090.46	2.56515e-09	2090.46	0.126841	2090.46	-6.34759e-11	2090.46	0.105061	2090.46	-1.61822e-10
2091.42	0.0794408	2091.42	1.15329e-08	2091.42	0.102753	2091.42	-1.09404e-09	2091.42	0.148712	2091.42	-1.96587e-09	2091.42	0.126878	2091.42	3.56294e-09	2091.42	0.105106	2091.42	-5.41989e-11
2092.39	0.0794915	2092.39	-1.54913e-08	2092.39	0.1028	2092.39	-1.57486e-09	2092.39	0.148727	2092.39	5.69088e-10	2092.39	0.126916	2092.39	2.31568e-09	2092.39	0.10515	2092.39	-4.45205e-11
2093.35	0.0795423	2093.35	-1.35816e-08	2093.35	0.102847	2093.35	1.93722e-09	2093.35	0.148743	2093.35	3.20315e-09	2093.35	0.126953	2093.35	2.49293e-10	2093.35	0.105195	2093.35	-9.1932e-09
2094.32	0.0795923	2094.32	1.70251e-08	2094.32	0.102894	2094.32	1.28916e-10	2094.32	0.148758	2094.32	7.37879e-10	2094.32	0.12699	2094.32	-3.54594e-10	2094.32	0.10524	2094.32	-1.41074e-08
2095.28	0.079643	2095.28	1.81234e-08	2095.28	0.102941	2095.28	-1.9198e-09	2095.28	0.148773	2095.28	-2.49315e-10	2095.28	0.127028	2095.28	-5.74442e-10	2095.28	0.105285	2095.28	3.16828e-09
2096.24	0.0796937	2096.24	-8.93994e-09	2096.24	0.102987	2096.24	1.5466e-09	2096.24	0.148789	2096.24	-3.57945e-09	2096.24	0.127065	2096.24	-2.64625e-09	2096.24	0.10533	2096.24	1.52452e-08
2097.21	0.0797437	2097.21	2.66693e-09	2097.21	0.103035	2097.21	1.50479e-09	2097.21	0.148804	2097.21	-8.48599e-10	2097.21	0.127102	2097.21	-2.33117e-09	2097.21	0.105374	2097.21	1.3713e-08
2098.17	0.0797944	2098.17	1.35963e-08	2098.17	0.103082	2098.17	4.39785e-10	2098.17	0.14882	2098.17	2.45443e-09	2098.17	0.12714	2098.17	2.02688e-09	2098.17	0.105419	2098.17	1.23727e-08
2099.14	0.0798452	2099.14	-1.38685e-08	2099.14	0.103128	2099.14	-1.05765e-09	2099.14	0.148835	2099.14	-2.27016e-09	2099.14	0.127177	2099.14	2.62689e-09	2099.14	0.105464	2099.14	1.07882e-08
2100.1	0.0798959	2100.1	-2.099e-09	2100.1	0.103175	2100.1	-1.43395e-09	2100.1	0.14885	2100.1	1.60274e-10	2100.1	0.127214	2100.1	1.03591e-09	2100.1	0.105509	2100.1	9.49245e-09
2101.07	0.0799459	2101.07	1.01954e-08	2101.07	0.103222	2101.07	2.37081e-09	2101.07	0.148866	2101.07	3.16831e-09	2101.07	0.127251	2101.07	4.3202e-10	2101.07	0.105553	2101.07	8.19672e-09
2102.03	0.0799966	2102.03	-1.72841e-08	2102.03	0.103269	2102.03	5.62507e-10	2102.03	0.148881	2102.03	5.88444e-10	2102.03	0.127289	2102.03	-6.73397e-11	2102.03	0.105598	2102.03	6.6122e-09
2102.99	0.0800474	2102.99	-1.69368e-08	2102.99	0.103316	2102.99	-1.77888e-09	2102.99	0.148897	2102.99	-3.25193e-10	2102.99	0.127326	2102.99	-2.02688e-09	2102.99	0.105643	2102.99	5.27195e-09
2103.96	0.0800973	2103.96	1.3105e-08	2103.96	0.103363	2103.96	1.68094e-09	2103.96	0.148912	2103.96	-3.49041e-09	2103.96	0.127363	2103.96	-3.94078e-09	2103.96	0.105688	2103.96	3.73968e-09
2104.92	0.0801481	2104.92	1.55645e-08	2104.92	0.10341	2104.92	-2.73704e-10	2104.92	0.148928	2104.92	-6.91423e-10	2104.92	0.127401	2104.92	-2.09842e-10	2104.92	0.105733	2104.92	2.20742e-09
2105.89	0.0801988	2105.89	-1.13308e-08	2105.89	0.103457	2105.89	-2.5667e-09	2105.89	0.148943	2105.89	2.68517e-09	2105.89	0.127438	2105.89	3.7015e-09	2105.89	0.105777	2105.89	8.67175e-10
2106.85	0.0802495	2106.85	-9.94148e-10	2106.85	0.103504	2106.85	-4.30881e-10	2106.85	0.148958	2106.85	-2.05723e-09	2106.85	0.127475	2106.85	2.62923e-09	2106.85	0.105823	2106.85	-7.65745e-10
2107.81	0.0802995	2107.81	1.0058e-08	2107.81	0.103551	2107.81	6.22512e-10	2107.81	0.148974	2107.81	5.53603e-10	2107.81	0.127513	2107.81	8.34611e-10	2107.81	0.105868	2107.81	-2.20665e-09
2108.78	0.0803502	2108.78	-1.6173e-08	2108.78	0.103598	2108.78	2.66155e-09	2108.78	0.148989	2108.78	3.26355e-09	2108.78	0.12755	2108.78	-1.68798e-10	2108.78	0.105913	2108.78	-3.64754e-09
2109.74	0.080401	2109.74	-1.43837e-08	2109.74	0.103645	2109.74	3.2016e-10	2109.74	0.149005	2109.74	5.86896e-10	2109.74	0.127587	2109.74	-4.95496e-10	2109.74	0.105957	2109.74	-5.37841e-09
2110.71	0.0804509	2110.71	1.44135e-08	2110.71	0.103692	2110.71	-1.48815e-09	2110.71	0.14902	2110.71	-2.22215e-10	2110.71	0.127625	2110.71	-1.99744e-09	2110.71	0.106002	2110.71	-6.67414e-09
2111.67	0.0805017	2111.67	1.55315e-08	2111.67	0.103739	2111.67	2.02394e-09	2111.67	0.149036	2111.67	-3.27516e-09	2111.67	0.127662	2111.67	-3.54511e-09	2111.67	0.106047	2111.67	-7.96986e-09
2112.64	0.0805524	2112.64	-1.02616e-08	2112.64	0.103786	2112.64	-6.51935e-10	2112.64	0.149051	2112.64	-1.60274e-10	2112.64	0.127699	2112.64	2.74866e-10	2112.64	0.106092	2112.64	-9.55439e-09
2113.6	0.0806024	2113.6	1.22295e-09	2113.6	0.103833	2113.6	-2.46024e-09	2113.6	0.149066	2113.6	2.37701e-09	2113.6	0.127737	2113.6	3.90128e-09	2113.6	0.106136	2113.6	-1.08946e-08
2114.56	0.0806531	2114.56	1.13177e-08	2114.56	0.10388	2114.56	1.38633e-09	2114.56	0.149082	2114.56	-3.01655e-09	2114.56	0.127774	2114.56	2.06326e-09	2114.56	0.106181	2114.56	-1.24269e-08
2115.53	0.0807038	2115.53	-1.63016e-08	2115.53	0.103927	2115.53	8.53245e-10	2115.53	0.149097	2115.53	1.87373e-10	2115.53	0.127811	2115.53	2.68635e-10	2115.53	0.106226	2115.53	-1.39592e-08
2116.49	0.0807546	2116.49	-3.85695e-09	2116.49	0.103974	2116.49	-3.17451e-10	2116.49	0.149113	2116.49	3.57945e-09	2116.49	0.127849	2116.49	2.26868e-10	2116.49	0.106271	2116.49	-1.51531e-08
2117.46	0.0808046	2117.46	2.20624e-08	2117.46	0.104021	2117.46	-1.43975e-09	2117.46	0.149128	2117.46	6.17867e-10	2117.46	0.127886	2117.46	-9.98296e-11	2117.46	0.106316	2117.46	-2.9298e-09
2118.42	0.0808553	2118.42	-4.75401e-10	2118.42	0.104068	2118.42	-1.87605e-09	2118.42	0.149144	2118.42	-1.06152e-09	2118.42	0.127923	2118.42	-2.36753e-09	2118.42	0.10636	2118.42	1.40598e-08
2119.39	0.080906	2119.39	-2.17957e-08	2119.39	0.104115	2119.39	1.77462e-09	2119.39	0.149159	2119.39	-3.93406e-09	2119.39	0.12796	2119.39	-4.10102e-09	2119.39	0.106405	2119.39	9.10106e-09
2120.35	0.080956	2120.35	4.054e-09	2120.35	0.104162	2120.35	-9.09768e-11	2120.35	0.149174	2120.35	-2.648e-10	2120.35	0.127998	2120.35	-4.74613e-10	2120.35	0.10645	2120.35	9.98808e-11
2121.31	0.0810067	2121.31	1.44561e-08	2121.31	0.104209	2121.31	-2.20086e-09	2121.31	0.14919	2121.31	2.72775e-09	2121.31	0.128035	2121.31	3.24084e-09	2121.31	0.106495	2121.31	1.1343e-10
2122.28	0.0810575	2122.28	-1.23114e-08	2122.28	0.104256	2122.28	1.34529e-09	2122.28	0.149205	2122.28	-2.39636e-09	2122.28	0.128072	2122.28	2.16625e-09	2122.28	0.10654	2122.28	-1.1343e-10
2123.24	0.0811082	2123.24	-3.56151e-10	2123.24	0.104303	2123.24	1.28529e-09	2123.24	0.149221	2123.24	3.13579e-10	2123.24	0.128109	2123.24	4.60669e-10	2123.24	0.106584	2123.24	4.64562e-11
2124.21	0.0811582	2124.21	1.07718e-08	2124.21	0.104349	2124.21	2.03633e-10	2124.21	0.149236	2124.21	3.21709e-09	2124.21	0.128147	2124.21	-2.6323e-10	2124.21	0.106629	2124.21	2.06343e-10
2125.17	0.0812089	2125.17	-1.60538e-08	2125.17	0.104396	2125.17	-1.21251e-09	2125.17	0.149252	2125.17	5.38117e-10	2125.17	0.128184	2125.17	-9.87128e-10	2125.17	0.106674	2125.17	7.74269e-11
2126.14	0.0812597	2126.14	-1.49195e-08	2126.14	0.104443	2126.14	-1.60429e-09	2126.14	0.149267	2126.14	-8.28467e-11	2126.14	0.128221	2126.14	-2.78949e-09	2126.14	0.106719	2126.14	1.44401e-10
2127.1	0.0813096	2127.1	1.48521e-08	2127.1	0.10449	2127.1	2.38088e-09	2127.1	0.149282	2127.1	-2.84854e-09	2127.1	0.128259	2127.1	-2.10586e-09	2127.1	0.106764	2127.1	6.891e-11
2128.06	0.0813604	2128.06	1.67502e-08	2128.06	0.104537	2128.06	2.72155e-10	2128.06	0.149298	2128.06	-3.11256e-10	2128.06	0.128296	2128.06	2.14766e-09	2128.06	0.106809	2128.06	-5.22632e-11
2129.03	0.0814111	2129.03	-9.99679e-09	2129.03	0.104584	2129.03	-2.27287e-09	2129.03	0.149313	2129.03	2.13466e-09	2129.03	0.128333	2129.03	2.65632e-09	2129.03	0.106853	2129.03	2.12924e-11
2129.99	0.0814611	2129.99	1.26127e-09	2129.99	0.104631	2129.99	1.80637e-09	2129.99	0.149329	2129.99	-2.57677e-09	2129.99	0.128371	2129.99	5.89928e-10	2129.99	0.106898	2129.99	4.64562e-11
2130.96	0.0815118	2130.96	1.21933e-08	2130.96	0.104678	2130.96	1.94496e-09	2130.96	0.149344	2130.96	8.30791e-10	2130.96	0.128408	2130.96	-1.39588e-11	2130.96	0.106943	2130.96	2.32281e-11
2131.92	0.0815625	2131.92	-1.53577e-08	2131.92	0.104725	2131.92	4.80048e-11	2131.92	0.149359	2131.92	3.56396e-09	2131.92	0.128445	2131.92	-4.29698e-10	2131.92	0.106988	2131.92	-1.46337e-10
2132.89	0.0816133	2132.88	-1.40009e-08	2132.89	0.104772	2132.89	-1.17224e-09	2132.89	0.149375	2132.89	4.02617e-11	2132.89	0.128483	2132.89	-9.44543e-10	2132.89	0.107033	2132.89	-3.19773e-10
2133.85	0.0816633	2133.85	1.70913e-08	2133.85	0.104819	2133.85	-9.35705e-10	2133.85	0.14939	2133.85	-1.04604e-09	2133.85	0.12852	2133.85	-2.63464e-09	2133.85	0.107077	2133.85	-6.19416e-11
2134.81	0.081714	2134.81	1.89685e-08	2134.81	0.104866	2134.81	2.4223e-09	2134.81	0.149406	2134.81	-3.32549e-09	2134.81	0.128557	2134.81	-2.13141e-09	2134.81	0.107122	2134.81	9.79451e-11
2135.78	0.0817647	2135.78	-9.28526e-09	2135.78	0.104913	2135.78	3.1745e-10	2135.78	0.149421	2135.78	-2.18344e-10	2135.78	0.128595	2135.78	2.22664e-09	2135.78	0.107167	2135.78	-1.28916e-10
2136.74	0.0818147	2136.74	1.60773e-09	2136.74	0.10496	2136.74	-1.64106e-09	2136.74	0.149436	2136.74	2.1153e-09	2136.74	0.128632	2136.74	2.93118e-09	2136.74	0.107212	2136.74	-9.32211e-09
2137.71	0.0818654	2137.71	1.41793e-08	2137.71	0.105007	2137.71	1.76921e-09	2137.71	0.149452	2137.71	-2.80518e-09	2137.71	0.128669	2137.71	6.71226e-10	2137.71	0.107257	2137.71	-1.41384e-08
2138.67	0.0819161	2138.67	-1.24469e-08	2138.67	0.105054	2138.67	-7.68075e-10	2138.67	0.149467	2138.67	3.91006e-10	2138.67	0.128706	2138.67	6.73394e-11	2138.67	0.107301	2138.67	3.13731e-09
2139.63	0.0819669	2139.63	-2.70487e-09	2139.63	0.105101	2139.63	-2.78001e-09	2139.63	0.149483	2139.63	3.48808e-09	2139.63	0.128744	2139.63	4.1058e-11	2139.63	0.107346	2139.63	1.52142e-08
2140.6	0.0820169	2140.6	8.09792e-09	2140.6	0.105148	2140.6	1.2458e-09	2140.6	0.149498	2140.6	6.15544e-10	2140.6	0.128781	2140.6	-1.93397e-09	2140.6	0.107391	2140.6	1.3682e-08
2141.56	0.0820676	2141.56	-1.77525e-08	2141.56	0.105195	2141.56	1.18192e-09	2141.56	0.149513	2141.56	-2.95771e-10	2141.56	0.128818	2141.56	-3.66746e-09	2141.56	0.107436	2141.56	1.24881e-08
2142.53	0.0821183	2142.53	-1.60205e-08	2142.53	0.105242	2142.53	-3.38743e-10	2142.53	0.149529	2142.53	-3.25735e-09	2142.53	0.128856	2142.53	-4.10509e-11	2142.53	0.10748	2142.53	1.09558e-08
2143.49	0.0821683	2143.49	1.28642e-08	2143.49	0.105289	2143.49	-1.51834e-09	2143.49	0.149544	2143.49	-6.33352e-10	2143.49	0.128893	2143.49	3.87029e-09	2143.49	0.107525	2143.49	9.42354e-09
2144.45	0.082219	2144.45	1.39273e-08	2144.45	0.105336	2144.45	-1.4293e-09	2144.45	0.14956	2144.45	2.66736e-09	2144.45	0.12893	2144.45	2.90255e-09	2144.45	0.10757	2144.45	8.08329e-09
2145.42	0.0822698	2145.42	-1.20122e-08	2145.42	0.105383	2145.42	2.02549e-09	2145.42	0.149575	2145.42	-1.76456e-09	2145.42	0.128968	2145.42	9.27523e-10	2145.42	0.107615	2145.42	6.59671e-09
2146.38	0.0823205	2146.38	-9.15559e-10	2146.38	0.10543	2146.38	-1.77308e-10	2146.38	0.149591	2146.38	6.75937e-10	2146.38	0.129005	2146.38	4.28164e-10	2146.38	0.10766	2146.38	5.25646e-09
2147.35	0.0823705	2147.35	1.00967e-08	2147.35	0.105477	2147.35	-2.28603e-09	2147.35	0.149606	2147.35	2.92829e-09	2147.35	0.129042	2147.35	-1.60237e-10	2147.35	0.107704	2147.35	3.7242e-09
2148.31	0.0824212	2148.31	-1.61099e-08	2148.31	0.105523	2148.31	1.35691e-09	2148.31	0.149621	2148.31	1.75759e-10	2148.31	0.12908	2148.31	-2.69738e-09	2148.31	0.107749	2148.31	2.19193e-09
2149.28	0.082472	2149.28	-1.4935e-08	2149.28	0.10557	2149.28	1.58958e-09	2149.28	0.149637	2149.28	-4.02617e-11	2149.28	0.129117	2149.28	-4.03368e-09	2149.28	0.107794	2149.28	8.51689e-10
2150.24	0.0825219	2150.24	1.46895e-08	2150.24	0.105617	2150.24	2.2299e-10	2150.24	0.149652	2150.24	-2.98636e-09	2150.24	0.129154	2150.24	-1.78082e-11	2150.24	0.10784	2150.24	-7.81231e-10
2151.2	0.0825727	2151.2	1.66972e-08	2151.2	0.105664	2151.2	-1.67397e-09	2151.2	0.149668	2151.2	-8.30791e-10	2151.2	0.129191	2151.2	3.50408e-09	2151.2	0.107884	2151.2	-2.22213e-09
2152.17	0.0826234	2152.17	-1.08539e-08	2152.17	0.105711	2152.17	-1.38904e-09	2152.17	0.149683	2152.17	1.70649e-09	2152.17	0.129229	2152.17	2.13913e-09	2152.17	0.107929	2152.17	-3.51669e-09
2153.13	0.0826734	2153.13	-1.80807e-10	2153.13	0.105758	2153.13	2.69407e-09	2153.13	0.149699	2153.13	-2.53186e-09	2153.13	0.129266	2153.13	6.29445e-10	2153.13	0.107974	2153.13	-5.1953e-09
2154.1	0.0827241	2154.1	1.23668e-08	2154.1	0.105805	2154.1	-1.35884e-10	2154.1	0.149714	2154.1	7.6885e-10	2154.1	0.129303	2154.1	3.02747e-10	2154.1	0.108019	2154.1	-6.72756e-09
2155.06	0.0827748	2155.06	-1.46241e-08	2155.06	0.105852	2155.06	-2.24073e-09	2155.06	0.149729	2155.06	3.19928e-09	2155.06	0.129341	2155.06	-7.89704e-10	2155.06	0.108064	2155.06	-8.06781e-09
2156.03	0.0828256	2156.03	-4.13724e-09	2156.03	0.105899	2156.03	1.98871e-09	2156.03	0.149745	2156.03	1.40917e-10	2156.03	0.129378	2156.03	-2.76473e-09	2156.03	0.108108	2156.03	-9.65234e-09
2156.99	0.0828756	2156.99	2.20934e-08	2156.99	0.105946	2156.99	1.55241e-09	2156.99	0.14976	2156.99	-6.73614e-10	2156.99	0.129415	2156.99	-3.62795e-09	2156.99	0.108153	2156.99	-1.09481e-08
2157.95	0.0829263	2157.95	5.72571e-10	2157.95	0.105993	2157.95	-1.48659e-10	2157.95	0.149776	2157.95	-3.35259e-09	2157.95	0.129453	2157.95	-3.85572e-10	2157.95	0.108198	2157.95	-1.22438e-08
2158.92	0.082977	2158.92	-2.16199e-08	2158.92	0.10604	2158.92	-1.1285e-09	2158.92	0.149791	2158.92	-2.55509e-10	2158.92	0.12949	2158.92	3.04495e-09	2158.92	0.108243	2158.92	-1.38283e-08
2159.88	0.083027	2159.88	3.99245e-09	2159.88	0.106087	2159.88	-1.0383e-09	2159.88	0.149807	2159.88	2.74711e-09	2159.88	0.129527	2159.88	2.16625e-09	2159.88	0.108287	2159.88	-1.51686e-08
2160.85	0.0830777	2160.85	1.50213e-08	2160.85	0.106134	2160.85	2.27132e-09	2160.85	0.149822	2160.85	-2.27016e-09	2160.85	0.129564	2160.85	4.60669e-10	2160.85	0.108332	2160.85	-2.94529e-09
2161.81	0.0831285	2161.81	-1.23014e-08	2161.81	0.106181	2161.81	1.89697e-11	2161.81	0.149837	2161.81	1.60274e-10	2161.81	0.129602	2161.81	2.94441e-11	2161.81	0.108377	2161.81	1.40443e-08
2162.78	0.0831792	2162.78	-2.39622e-10	2162.78	0.106228	2162.78	-1.70417e-09	2162.78	0.149853	2162.78	3.46098e-09	2162.78	0.129639	2162.78	-5.89928e-10	2162.78	0.108422	2162.78	9.08557e-09
2163.74	0.0832292	2163.74	1.1339e-08	2163.74	0.106275	2163.74	2.32939e-09	2163.74	0.149868	2163.74	1.18154e-09	2163.74	0.129676	2163.74	-2.76859e-09	2163.74	0.108467	2163.74	-1.35497e-11
2164.7	0.0832799	2164.7	-1.67189e-08	2164.7	0.106322	2164.7	-4.48302e-10	2164.7	0.149884	2164.7	-9.83321e-11	2164.7	0.129714	2164.7	-2.17631e-09	2164.7	0.108511	2164.7	4.45205e-11
2165.67	0.0833306	2165.67	-1.53225e-08	2165.67	0.106369	2165.67	-2.88764e-09	2165.67	0.149899	2165.67	-3.71882e-09	2165.67	0.129751	2165.67	2.36214e-09	2165.67	0.108556	2165.67	5.41988e-11
2166.63	0.0833806	2166.63	1.58676e-08	2166.63	0.106416	2166.63	-1.27367e-10	2166.63	0.149915	2166.63	-8.88862e-10	2166.63	0.129788	2166.63	2.95441e-09	2166.63	0.108601	2166.63	1.61822e-10
2167.6	0.0834314	2167.6	1.71722e-08	2167.6	0.106463	2167.6	4.38623e-10	2167.6	0.14993	2167.6	2.71227e-09	2167.6	0.129826	2167.6	7.75752e-10	2167.6	0.108646	2167.6	1.75372e-10
2168.56	0.0834821	2168.56	-1.15078e-08	2168.56	0.10651	2168.56	2.47766e-09	2168.56	0.149945	2168.56	-1.99916e-09	2168.56	0.129863	2168.56	1.5638e-10	2168.56	0.108691	2168.56	-5.14889e-11
2169.53	0.0835321	2169.53	-4.15023e-10	2169.53	0.106556	2169.53	4.77337e-10	2169.53	0.149961	2169.53	2.53186e-10	2169.53	0.1299	2169.53	-2.74844e-10	2169.53	0.108735	2169.53	6.00059e-11
2170.49	0.0835828	2170.49	1.25015e-08	2170.49	0.106604	2170.49	-2.00768e-09	2170.49	0.149976	2170.49	2.69368e-09	2170.49	0.129938	2170.49	-2.07721e-09	2170.49	0.10878	2170.49	3.18999e-10
2171.45	0.0836335	2171.45	-1.39691e-08	2171.45	0.10665	2171.45	1.88728e-09	2171.45	0.149992	2171.45	2.47761e-11	2171.45	0.129975	2171.45	-3.44215e-09	2171.45	0.108825	2171.45	1.98987e-10
2172.42	0.0836843	2172.42	-1.40071e-08	2172.42	0.106698	2172.42	-6.73614e-11	2172.42	0.150007	2172.42	-4.0262e-10	2172.42	0.130012	2172.42	7.97354e-11	2172.42	0.10887	2172.42	-5.69088e-11
2173.38	0.0837342	2173.38	1.55567e-08	2173.38	0.106745	2173.38	-2.7955e-09	2173.38	0.150022	2173.38	-3.08159e-09	2173.38	0.13005	2173.38	3.89971e-09	2173.38	0.108915	2173.38	-1.62597e-10
2174.35	0.083785	2174.35	1.8502e-08	2174.35	0.106791	2174.35	1.05107e-09	2174.35	0.150038	2174.35	-3.7165e-10	2174.35	0.130087	2174.35	2.45657e-09	2174.35	0.10896	2174.35	-2.68284e-10
2175.31	0.0838357	2175.31	-8.78044e-09	2175.31	0.106838	2175.31	1.58416e-09	2175.31	0.150053	2175.31	2.24151e-09	2175.31	0.130124	2175.31	4.81544e-10	2175.31	0.109004	2175.31	-3.77843e-10
2176.28	0.0838857	2176.28	1.75716e-09	2176.28	0.106885	2176.28	-2.55509e-10	2176.28	0.150069	2176.28	-2.58993e-09	2176.28	0.130161	2176.28	2.61696e-10	2176.28	0.109049	2176.28	-2.99255e-10
2177.24	0.0839364	2177.24	1.346e-08	2177.24	0.106932	2177.24	-2.09517e-09	2177.24	0.150084	2177.24	5.07146e-10	2177.24	0.130199	2177.24	-6.34865e-10	2177.24	0.109094	2177.24	-1.76146e-10
2178.2	0.0839871	2178.2	-1.39521e-08	2178.2	0.106979	2178.2	-1.56209e-09	2178.2	0.150099	2178.2	3.70333e-09	2178.2	0.130236	2178.2	-2.90256e-09	2178.2	0.109139	2178.2	-1.02591e-10
2179.17	0.0840379	2179.17	-3.03238e-09	2179.17	0.107026	2179.17	2.28448e-09	2179.17	0.150115	2179.17	7.4175e-10	2179.17	0.130273	2179.17	-3.87031e-09	2179.17	0.109183	2179.17	-7.74269e-11
2180.13	0.0840879	2180.13	9.24422e-09	2180.13	0.107073	2180.13	-4.43656e-10	2180.13	0.15013	2180.13	-7.4175e-10	2180.13	0.130311	2180.13	4.10362e-11	2180.13	0.109228	2180.13	-9.25901e-09
2181.1	0.0841386	2181.1	-1.81199e-08	2181.1	0.10712	2181.1	-2.59419e-09	2181.1	0.150146	2181.1	-3.41066e-09	2181.1	0.130348	2181.1	3.66745e-09	2181.1	0.109273	2181.1	-1.43053e-08
2182.06	0.0841893	2182.06	-1.74854e-08	2182.06	0.107167	2182.06	1.6341e-09	2182.06	0.150161	2182.06	8.59438e-11	2182.06	0.130385	2182.06	2.22663e-09	2182.06	0.109318	2182.06	2.97704e-09
2183.03	0.0842393	2183.02	1.38549e-08	2183.03	0.107214	2183.03	1.67862e-09	2183.03	0.150176	2183.03	2.81679e-09	2183.03	0.130422	2183.03	3.56127e-10	2183.03	0.109363	2183.03	1.53923e-08
2183.99	0.08429	2183.99	1.54929e-08	2183.99	0.107261	2183.99	-2.65574e-10	2183.99	0.150192	2183.99	-2.66581e-09	2183.99	0.13046	2183.99	-4.64491e-11	2183.99	0.109407	2183.99	1.39057e-08
2184.95	0.0843408	2184.95	-1.18333e-08	2184.95	0.107308	2184.95	-1.63216e-09	2184.95	0.150207	2184.95	6.73617e-11	2184.95	0.130497	2184.95	-7.41699e-10	2184.95	0.109452	2184.95	1.25655e-08
2185.92	0.0843915	2185.92	8.14306e-12	2185.92	0.107355	2185.92	-1.01003e-09	2185.92	0.150223	2185.92	3.47492e-09	2185.92	0.130534	2185.92	-2.71672e-09	2185.92	0.109497	2185.92	1.10332e-08
2186.88	0.0844415	2186.88	1.10335e-08	2186.88	0.107402	2186.88	2.64065e-09	2186.88	0.150238	2186.88	5.26503e-10	2186.88	0.130572	2186.88	-3.68447e-09	2186.88	0.109542	2186.88	9.50097e-09
2187.85	0.0844922	2187.85	-1.64599e-08	2187.85	0.107449	2187.85	-8.74923e-11	2187.85	0.150254	2187.85	-7.55687e-10	2187.85	0.130609	2187.85	2.26875e-10	2187.85	0.109587	2187.85	8.30706e-09
2188.81	0.0845429	2188.81	-1.51135e-08	2188.81	0.107496	2188.81	-2.14008e-09	2188.81	0.150269	2188.81	-3.52138e-09	2188.81	0.130646	2188.81	3.85329e-09	2188.81	0.109631	2188.81	6.77479e-09
2189.77	0.0845929	2189.77	1.45734e-08	2189.77	0.107543	2189.77	1.7994e-09	2189.77	0.150285	2189.77	-6.15544e-10	2189.77	0.130684	2189.77	2.11979e-09	2189.77	0.109676	2189.77	5.24253e-09
2190.74	0.0846437	2190.74	1.60309e-08	2190.74	0.10759	2190.74	1.59964e-09	2190.74	0.1503	2190.74	2.28797e-09	2190.74	0.130721	2190.74	3.40657e-10	2190.74	0.109721	2190.74	3.90228e-09
2191.7	0.0846944	2191.7	-9.81444e-09	2191.7	0.107637	2191.7	2.78737e-10	2191.7	0.150315	2191.7	-2.34991e-09	2191.7	0.130758	2191.7	2.25334e-10	2191.7	0.109766	2191.7	2.4157e-09
2192.67	0.0847444	2192.67	1.56827e-09	2192.67	0.107684	2192.67	-1.14011e-09	2192.67	0.150331	2192.67	5.53603e-10	2192.67	0.130796	2192.67	-8.51631e-10	2192.67	0.109811	2192.67	1.07545e-09
2193.63	0.0847951	2193.63	1.16057e-08	2193.63	0.107731	2193.63	-1.19741e-09	2193.63	0.150346	2193.63	3.26355e-09	2193.63	0.130833	2193.63	-3.00706e-09	2193.63	0.109856	2193.63	-6.03149e-10
2194.59	0.0848458	2194.59	-1.51498e-08	2194.59	0.107778	2194.59	2.93409e-09	2194.59	0.150362	2194.59	2.94223e-10	2194.59	0.13087	2194.59	-2.30252e-09	2194.59	0.109901	2194.59	-2.48035e-09
2195.56	0.0848966	2195.56	-1.25925e-08	2195.56	0.107825	2195.56	4.94758e-10	2195.56	0.150377	2195.56	-3.26741e-10	2195.56	0.130908	2195.56	1.951e-09	2195.56	0.109946	2195.56	-3.83492e-09
2196.52	0.0849465	2196.52	1.70692e-08	2196.52	0.107871	2196.52	-2.28293e-09	2196.52	0.150392	2196.52	-2.80208e-09	2196.52	0.130945	2196.52	2.63464e-09	2196.52	0.109991	2196.52	-5.24679e-09
2197.49	0.0849973	2197.49	1.73735e-08	2197.49	0.107919	2197.49	1.94651e-09	2197.49	0.150408	2197.49	-2.67123e-10	2197.49	0.130982	2197.49	1.12495e-09	2197.49	0.110035	2197.49	-6.71208e-09
2198.45	0.085048	2198.45	-9.76763e-09	2198.45	0.107966	2198.45	-1.58338e-10	2198.45	0.150423	2198.45	2.07427e-09	2198.45	0.131019	2198.45	7.9825e-10	2198.45	0.11008	2198.45	-7.93696e-09
2199.42	0.085098	2199.42	2.52408e-09	2199.42	0.108012	2199.42	-2.98829e-09	2199.42	0.150439	2199.42	-2.45443e-09	2199.42	0.131057	2199.42	-2.942e-10	2199.42	0.110125	2199.42	-9.40225e-09
2200.38	0.0851487	2200.38	1.40492e-08	2200.38	0.108059	2200.38	-6.68194e-10	2200.38	0.150454	2200.38	8.48599e-10	2200.38	0.131094	2200.38	-1.19076e-09	2200.38	0.11017	2200.38	-1.101e-08
2201.34	0.0851994	2201.34	-1.4347e-08	2201.34	0.108106	2201.34	5.1605e-10	2201.34	0.15047	2201.34	3.57945e-09	2201.34	0.131131	2201.34	-2.78175e-09	2201.34	0.110215	2201.34	-1.24714e-08
2202.31	0.0852502	2202.31	-3.25421e-09	2202.31	0.108153	2202.31	2.83228e-09	2202.31	0.150485	2202.31	2.49315e-10	2202.31	0.131169	2202.31	-2.37762e-09	2202.31	0.110259	2202.31	-1.38844e-08
2203.27	0.0853002	2203.27	9.67123e-09	2203.27	0.1082	2203.27	1.9047e-10	2203.27	0.1505	2203.27	-7.37879e-10	2203.27	0.131206	2203.27	1.87357e-09	2203.27	0.110304	2203.27	-1.53459e-08
2204.24	0.0853509	2204.24	-1.78044e-08	2204.24	0.108247	2204.24	-2.11414e-09	2204.24	0.150516	2204.24	-3.20315e-09	2204.24	0.131243	2204.24	2.75078e-09	2204.24	0.110349	2204.24	-3.05175e-09
2205.2	0.0854016	2205.2	-1.69593e-08	2205.2	0.108294	2205.2	2.20434e-09	2205.2	0.150531	2205.2	-5.69088e-10	2205.2	0.131281	2205.2	8.51631e-10	2205.2	0.110394	2205.2	1.43498e-08
2206.17	0.0854516	2206.17	1.3642e-08	2206.17	0.108341	2206.17	-9.63967e-11	2206.17	0.150547	2206.17	1.96587e-09	2206.17	0.131318	2206.17	1.27733e-10	2206.17	0.110438	2206.17	9.37438e-09
2207.13	0.0855023	2207.13	1.49214e-08	2207.13	0.108388	2207.13	-2.92635e-09	2207.13	0.150562	2207.13	-2.56515e-09	2207.13	0.131355	2207.13	-4.02598e-10	2207.13	0.110483	2207.13	-7.4717e-11
2208.09	0.0855531	2208.09	-1.20505e-08	2208.09	0.108435	2208.09	1.15676e-09	2208.09	0.150577	2208.09	4.37462e-10	2208.09	0.131393	2208.09	-2.01139e-09	2208.09	0.110528	2208.09	-7.66527e-11
2209.06	0.0856038	2209.06	-5.33458e-10	2209.06	0.108482	2209.06	1.44169e-09	2209.06	0.150593	2209.06	3.24419e-09	2209.06	0.13143	2209.06	-3.08599e-09	2209.06	0.110573	2209.06	1.54854e-11
2210.02	0.0856538	2210.02	9.6774e-09	2210.02	0.108529	2210.02	-4.55271e-10	2210.02	0.150608	2210.02	3.71649e-10	2210.02	0.131467	2210.02	6.29467e-10	2210.02	0.110618	2210.02	1.07624e-10
2210.99	0.0857045	2210.99	-1.784e-08	2210.99	0.108576	2210.99	-1.82186e-09	2210.99	0.150624	2210.99	-2.49315e-10	2210.99	0.131504	2210.99	4.25588e-09	2210.99	0.110662	2210.99	1.05688e-10
2211.95	0.0857552	2211.95	-1.48057e-08	2211.95	0.108623	2211.95	-1.58919e-09	2211.95	0.150639	2211.95	-3.01733e-09	2211.95	0.131542	2211.95	2.52238e-09	2211.95	0.110707	2211.95	-1.36659e-10
2212.92	0.0858052	2212.92	1.56102e-08	2212.92	0.10867	2212.92	2.20009e-09	2212.92	0.150655	2212.92	-5.86896e-10	2212.92	0.131579	2212.92	2.54683e-10	2212.92	0.110752	2212.92	1.05688e-10
2213.88	0.085856	2213.88	1.68699e-08	2213.88	0.108717	2213.88	1.43627e-10	2213.88	0.15067	2213.88	2.42346e-09	2213.88	0.131616	2213.88	-7.20144e-11	2213.88	0.110797	2213.88	4.01459e-10
2214.84	0.0859067	2214.84	-9.72618e-09	2214.84	0.108764	2214.84	-2.29571e-09	2214.84	0.150685	2214.84	-2.00845e-09	2214.84	0.131654	2214.84	-4.06455e-10	2214.84	0.110842	2214.84	2.94222e-11
2215.81	0.0859567	2215.81	1.09674e-09	2215.81	0.108811	2215.81	1.11456e-09	2215.81	0.150701	2215.81	5.26503e-10	2215.81	0.131691	2215.81	-2.3056e-09	2215.81	0.110886	2215.81	-2.8648e-10
2216.77	0.0860074	2216.77	1.19235e-08	2216.77	0.108858	2216.77	1.49744e-09	2216.77	0.150716	2216.77	3.06146e-09	2216.77	0.131728	2216.77	-3.67054e-09	2216.77	0.110931	2216.77	-3.09708e-10
2217.74	0.0860581	2217.74	-1.47093e-08	2217.74	0.108905	2217.74	2.28797e-10	2217.74	0.150732	2217.74	5.88445e-10	2217.74	0.131766	2217.74	2.40798e-10	2217.74	0.110976	2217.74	-2.84544e-10
2218.7	0.0861089	2218.7	-4.02535e-09	2218.7	0.108952	2218.7	-1.76495e-09	2218.7	0.150747	2218.7	-2.24535e-11	2218.7	0.131803	2218.7	3.77584e-09	2218.7	0.111021	2218.7	-2.10988e-10
2219.67	0.0861589	2219.66	2.10787e-08	2219.67	0.108999	2219.67	-1.7243e-09	2219.67	0.150762	2219.67	-3.45711e-09	2219.67	0.13184	2219.67	1.95099e-09	2219.67	0.111066	2219.67	-1.85825e-10
2220.63	0.0862096	2220.63	5.96963e-10	2220.63	0.109046	2220.63	2.59419e-09	2220.63	0.150778	2220.63	-9.22155e-10	2220.63	0.131878	2220.63	4.64525e-10	2220.63	0.11111	2220.63	-1.60661e-10
2221.59	0.0862603	2221.59	-2.06056e-08	2221.59	0.109092	2221.59	2.89577e-10	2221.59	0.150793	2221.59	2.57445e-09	2221.59	0.131915	2221.59	-1.39361e-10	2221.59	0.111155	2221.59	-8.71053e-11
2222.56	0.0863103	2222.56	3.52944e-09	2222.56	0.10914	2222.56	-2.35223e-09	2222.56	0.150809	2222.56	-1.85747e-09	2222.56	0.131952	2222.56	-1.23181e-09	2222.56	0.1112	2222.56	-6.19415e-11
2223.52	0.086361	2223.52	1.44275e-08	2223.52	0.109186	2223.52	1.53112e-09	2223.52	0.150824	2223.52	3.87135e-10	2223.52	0.131989	2223.52	-2.73376e-09	2223.52	0.111245	2223.52	-9.19397e-09
2224.49	0.0864117	2224.49	-1.09867e-08	2224.49	0.109233	2224.49	2.00303e-09	2224.49	0.150839	2224.49	2.72853e-09	2224.49	0.132027	2224.49	-3.70924e-09	2224.49	0.11129	2224.49	-1.41856e-08
2225.45	0.0864625	2225.45	2.09068e-10	2225.45	0.10928	2225.45	5.38505e-10	2225.45	0.150855	2225.45	1.56402e-10	2225.45	0.132064	2225.45	-1.87359e-10	2225.45	0.111334	2225.45	2.96697e-09
2226.41	0.0865125	2226.41	9.6321e-09	2226.41	0.109327	2226.41	-1.45524e-09	2226.41	0.15087	2226.41	-4.64561e-10	2226.41	0.132101	2226.41	3.43905e-09	2226.41	0.111379	2226.41	1.51651e-08
2227.38	0.0865632	2227.38	-1.76933e-08	2227.38	0.109374	2227.38	-1.31665e-09	2227.38	0.150886	2227.38	-3.3371e-09	2227.38	0.132139	2227.38	2.1918e-09	2227.38	0.111424	2227.38	1.35136e-08
2228.34	0.0866139	2228.34	-1.48471e-08	2228.34	0.109421	2228.34	2.85938e-09	2228.34	0.150901	2228.34	-5.30374e-10	2228.34	0.132176	2228.34	3.213e-10	2228.34	0.111469	2228.34	1.22488e-08
2229.31	0.0866639	2229.31	1.52865e-08	2229.31	0.109468	2229.31	3.62745e-10	2229.31	0.150917	2229.31	2.47224e-09	2229.31	0.132213	2229.31	-3.71627e-10	2229.31	0.111514	2229.31	1.09841e-08
2230.27	0.0867147	2230.27	1.58184e-08	2230.27	0.109515	2230.27	-1.89231e-09	2230.27	0.150932	2230.27	-2.25467e-09	2230.27	0.132251	2230.27	-2.43569e-09	2230.27	0.111558	2230.27	9.33256e-09
2231.24	0.0867654	2231.24	-1.08469e-08	2231.24	0.109562	2231.24	2.04059e-09	2231.24	0.150947	2231.24	3.69327e-10	2231.24	0.132288	2231.24	-3.48706e-09	2231.24	0.111603	2231.24	8.06781e-09
2232.2	0.0868154	2232.2	1.15597e-09	2232.2	0.109609	2232.2	-5.04437e-10	2232.2	0.150963	2232.2	3.47647e-09	2232.2	0.132325	2232.2	5.36554e-10	2232.2	0.111648	2232.2	6.80305e-09
2233.16	0.0868661	2233.16	1.1718e-08	2233.16	0.109656	2233.16	-2.61316e-09	2233.16	0.150978	2233.16	9.06669e-10	2233.16	0.132362	2233.16	3.98256e-09	2233.16	0.111693	2233.16	5.2495e-09
2234.13	0.0869168	2234.13	-1.53144e-08	2234.13	0.109703	2234.13	-9.71708e-11	2234.13	0.150994	2234.13	-5.69088e-10	2234.13	0.1324	2234.13	2.35359e-09	2234.13	0.111738	2234.13	3.79388e-09
2235.09	0.0869675	2235.09	-1.3215e-08	2235.09	0.10975	2235.09	1.78856e-10	2235.09	0.151009	2235.09	-3.81018e-09	2235.09	0.132437	2235.09	5.74457e-10	2235.09	0.111782	2235.09	2.24033e-09
2236.06	0.0870175	2236.06	1.6317e-08	2236.06	0.109797	2236.06	2.5067e-09	2236.06	0.151025	2236.06	-3.13579e-10	2236.06	0.132474	2236.06	3.54608e-10	2236.06	0.111827	2236.06	9.75572e-10
2237.02	0.0870683	2237.02	1.77924e-08	2237.02	0.109844	2237.02	5.52054e-10	2237.02	0.15104	2237.02	2.98945e-09	2237.02	0.132512	2237.02	-2.49278e-10	2237.02	0.111873	2237.02	-4.3552e-10
2237.99	0.087119	2237.99	-8.59229e-09	2237.99	0.109891	2237.99	-2.17608e-09	2237.99	0.151055	2237.99	-2.50089e-09	2237.99	0.132549	2237.99	-2.31567e-09	2237.99	0.111918	2237.99	-2.43196e-09
2238.95	0.087169	2238.95	1.71264e-09	2238.95	0.109938	2238.95	1.4746e-09	2238.95	0.151071	2238.95	-1.59499e-10	2238.95	0.132586	2238.95	-3.56292e-09	2238.95	0.111962	2238.95	-3.85737e-09
2239.91	0.0872197	2239.91	1.25321e-08	2239.91	0.109985	2239.91	-2.44669e-10	2239.91	0.151086	2239.91	3.3371e-09	2239.91	0.132624	2239.91	6.34901e-11	2239.91	0.112007	2239.91	-5.00173e-09
2240.88	0.0872704	2240.88	-1.28704e-08	2240.88	0.110032	2240.88	-2.44747e-09	2240.88	0.151102	2240.88	8.61762e-10	2240.88	0.132661	2240.88	3.58537e-09	2240.88	0.112052	2240.88	-6.48831e-09
2241.84	0.0873212	2241.84	-1.76878e-09	2241.84	0.110079	2241.84	8.62149e-10	2241.84	0.151117	2241.84	-5.24955e-10	2241.84	0.132698	2241.84	2.31722e-09	2241.84	0.112097	2241.84	-7.82856e-09
2242.81	0.0873712	2242.81	8.67088e-09	2242.81	0.110126	2242.81	9.5119e-10	2242.81	0.151133	2242.81	-3.58332e-09	2242.81	0.132736	2242.81	7.10743e-10	2242.81	0.112141	2242.81	-9.36082e-09
2243.77	0.0874219	2243.77	-1.77711e-08	2243.77	0.110173	2243.77	6.4264e-11	2243.77	0.151148	2243.77	-3.84812e-10	2243.77	0.132773	2243.77	9.1371e-11	2243.77	0.112186	2243.77	-1.08931e-08
2244.74	0.0874726	2244.74	-1.5914e-08	2244.74	0.110219	2244.74	-1.30232e-09	2244.74	0.151163	2244.74	2.62322e-09	2244.74	0.13281	2244.74	-7.16148e-10	2244.74	0.112231	2244.74	-1.2087e-08
2245.7	0.0875226	2245.7	1.36675e-08	2245.7	0.110267	2245.7	-1.83541e-09	2245.7	0.151179	2245.7	-2.48773e-09	2245.7	0.132848	2245.7	-2.50303e-09	2245.7	0.112276	2245.7	-1.36193e-08
2246.66	0.0875733	2246.66	1.5146e-08	2246.66	0.110313	2246.66	2.01116e-09	2246.66	0.151194	2246.66	3.26742e-10	2246.66	0.132885	2246.66	-3.65892e-09	2246.66	0.112321	2246.66	-1.51515e-08
2247.63	0.0876241	2247.63	-1.20706e-08	2247.63	0.110361	2247.63	2.02858e-10	2247.63	0.15121	2247.63	3.42846e-09	2247.63	0.132922	2247.63	-1.23869e-10	2247.63	0.112365	2247.63	-2.88257e-09
2248.59	0.0876748	2248.59	-1.16487e-09	2248.59	0.110407	2248.59	-2.47302e-09	2248.59	0.151225	2248.59	4.66884e-10	2248.59	0.132959	2248.59	3.1185e-09	2248.59	0.11241	2248.59	1.41005e-08
2249.56	0.0877248	2249.56	1.10823e-08	2249.56	0.110454	2249.56	1.03907e-09	2249.56	0.15124	2249.56	-7.26265e-10	2249.56	0.132997	2249.56	1.85809e-09	2249.56	0.112455	2249.56	9.08557e-09
2250.52	0.0877755	2250.52	-1.57727e-08	2250.52	0.110501	2250.52	1.57215e-09	2250.52	0.151256	2250.52	-3.2016e-09	2250.52	0.133034	2250.52	2.51616e-10	2250.52	0.1125	2250.52	-1.67629e-10
2251.49	0.0878262	2251.49	-1.56225e-08	2251.49	0.110548	2251.49	2.13311e-10	2251.49	0.151271	2251.49	1.01429e-10	2251.49	0.133071	2251.49	-8.2825e-11	2251.49	0.112545	2251.49	-2.32281e-11
2252.45	0.0878762	2252.45	1.43191e-08	2252.45	0.110595	2252.45	-1.48002e-09	2252.45	0.151287	2252.45	2.34604e-09	2252.45	0.133109	2252.45	-1.87745e-09	2252.45	0.112589	2252.45	1.21173e-10
2253.41	0.087927	2253.41	1.75469e-08	2253.41	0.110642	2253.41	-1.37549e-09	2253.41	0.151302	2253.41	-3.04752e-09	2253.41	0.133146	2253.41	-3.71547e-09	2253.41	0.112634	2253.41	-1.21173e-10
2254.38	0.0879777	2254.38	-9.10676e-09	2254.38	0.110689	2254.38	2.28293e-09	2254.38	0.151317	2254.38	4.49076e-10	2254.38	0.133183	2254.38	-8.90554e-11	2254.38	0.112679	2254.38	2.32281e-11
2255.34	0.0880277	2255.34	1.73809e-10	2255.34	0.110736	2255.34	8.78797e-11	2255.34	0.151333	2255.34	3.94568e-09	2255.34	0.13322	2255.34	3.73092e-09	2255.34	0.112724	2255.34	1.67629e-10
2256.31	0.0880784	2256.31	1.07501e-08	2256.31	0.110783	2256.31	-1.86676e-09	2256.31	0.151348	2256.31	5.11018e-10	2256.31	0.133258	2256.31	2.18325e-09	2256.31	0.112769	2256.31	2.32281e-11
2257.27	0.0881291	2257.27	-1.48026e-08	2257.27	0.11083	2257.27	1.59306e-09	2257.27	0.151364	2257.27	-1.06152e-09	2257.27	0.133295	2257.27	6.81306e-10	2257.27	0.112813	2257.27	-2.32281e-11
2258.24	0.0881799	2258.24	-3.27354e-09	2258.24	0.110877	2258.24	1.44672e-09	2258.24	0.151379	2258.24	-3.53454e-09	2258.24	0.133332	2258.24	3.54608e-10	2258.24	0.112858	2258.24	-1.67629e-10
2259.2	0.0882298	2259.2	2.09622e-08	2259.2	0.110924	2259.2	4.22364e-10	2259.2	0.151395	2259.2	-2.3383e-10	2259.2	0.13337	2259.2	-6.48801e-10	2259.2	0.112903	2259.2	-2.32281e-11
2260.16	0.0882806	2260.16	-6.67808e-10	2260.16	0.110971	2260.16	-1.18076e-09	2260.16	0.15141	2260.16	2.39017e-09	2260.16	0.133407	2260.16	-2.44342e-09	2260.16	0.112948	2260.16	1.21173e-10
2261.13	0.0883313	2261.13	-2.1287e-08	2261.13	0.111018	2261.13	-1.61706e-09	2261.13	0.151425	2261.13	-2.53031e-09	2261.13	0.133444	2261.13	-3.51569e-09	2261.13	0.112993	2261.13	-1.21173e-10
2262.09	0.0883813	2262.09	3.57667e-09	2262.09	0.111065	2262.09	2.4165e-09	2262.09	0.151441	2262.09	5.71411e-10	2262.09	0.133482	2262.09	3.95652e-10	2262.09	0.113037	2262.09	2.32281e-11
2263.06	0.088432	2263.06	1.47414e-08	2263.06	0.111112	2263.06	6.93358e-10	2263.06	0.151456	2263.06	3.38588e-09	2263.06	0.133519	2263.06	4.12659e-09	2263.06	0.113082	2263.06	1.67629e-10
2264.02	0.0884827	2264.02	-1.16026e-08	2264.02	0.111159	2264.02	-1.55899e-09	2264.02	0.151472	2264.02	2.3383e-10	2264.02	0.133556	2264.02	2.21269e-09	2264.02	0.113127	2264.02	-7.4717e-11
2264.98	0.0885335	2264.98	-1.0619e-09	2264.98	0.111206	2264.98	1.75062e-09	2264.98	0.151487	2264.98	-2.82608e-10	2264.98	0.133594	2264.98	2.5315e-10	2264.98	0.113172	2264.98	-7.66527e-11
2265.95	0.0885835	2265.95	9.76876e-09	2265.95	0.111253	2265.95	-4.52174e-10	2265.95	0.151503	2265.95	-2.75562e-09	2265.95	0.133631	2265.95	-2.4621e-10	2265.95	0.113217	2265.95	1.54854e-11
2266.91	0.0886342	2266.91	-1.65257e-08	2266.91	0.1113	2266.91	-2.17144e-09	2266.91	0.151518	2266.91	-5.11018e-10	2266.91	0.133668	2266.91	-8.50097e-10	2266.91	0.113261	2266.91	-9.00118e-09
2267.88	0.0886849	2267.88	-1.51475e-08	2267.88	0.111347	2267.88	1.47924e-09	2267.88	0.151533	2267.88	1.83037e-09	2267.88	0.133706	2267.88	-2.44108e-09	2267.88	0.113306	2267.88	-1.39715e-08
2268.84	0.0887349	2268.84	1.43783e-08	2268.84	0.111394	2268.84	9.46157e-10	2268.84	0.151549	2268.84	-2.40798e-09	2268.84	0.133743	2268.84	-3.88965e-09	2268.84	0.113351	2268.84	2.91355e-09
2269.81	0.0887856	2269.8	1.68037e-08	2269.81	0.111441	2269.81	-2.24538e-10	2269.81	0.151564	2269.81	1.08862e-09	2269.81	0.13378	2269.81	-2.63237e-10	2269.81	0.113396	2269.81	1.51825e-08
2270.77	0.0888364	2270.77	-1.00371e-08	2270.77	0.111488	2270.77	-1.49318e-09	2270.77	0.15158	2270.77	3.43001e-09	2270.77	0.133817	2270.77	3.36317e-09	2270.77	0.113441	2270.77	1.36502e-08
2271.73	0.0888864	2271.73	9.84082e-10	2271.73	0.111534	2271.73	-1.98174e-09	2271.73	0.151595	2271.73	-1.01429e-10	2271.73	0.133855	2271.73	2.20728e-09	2271.73	0.113485	2271.73	1.2118e-08
2272.7	0.0889371	2272.7	1.24427e-08	2272.7	0.111581	2272.7	2.00342e-09	2272.7	0.15161	2272.7	-6.15544e-10	2272.7	0.133892	2272.7	7.20823e-10	2272.7	0.11353	2272.7	1.07777e-08
2273.66	0.0889878	2273.66	-1.46795e-08	2273.66	0.111629	2273.66	-8.51707e-12	2273.66	0.151626	2273.66	-2.89499e-09	2273.66	0.133929	2273.66	-3.56142e-10	2273.66	0.113575	2273.66	9.19319e-09
2274.63	0.0890385	2274.63	-1.345e-08	2274.63	0.111675	2274.63	-2.50515e-09	2274.63	0.151641	2274.63	-3.60035e-10	2274.63	0.133967	2274.63	-1.14043e-09	2274.63	0.11362	2274.63	7.89747e-09
2275.59	0.0890885	2275.59	1.66194e-08	2275.59	0.111722	2275.59	1.42775e-09	2275.59	0.151657	2275.59	1.98136e-09	2275.59	0.134004	2275.59	-2.81504e-09	2275.59	0.113665	2275.59	6.60174e-09
2276.55	0.0891393	2276.55	1.78539e-08	2276.55	0.111769	2276.55	1.51408e-09	2276.55	0.151672	2276.55	-2.74324e-09	2276.55	0.134041	2276.55	-2.49996e-09	2276.55	0.113709	2276.55	5.01722e-09
2277.52	0.08919	2277.52	-9.3263e-09	2277.52	0.111816	2277.52	-4.8392e-11	2277.52	0.151688	2277.52	4.52948e-10	2277.52	0.134079	2277.52	1.75356e-09	2277.52	0.113754	2277.52	3.67697e-09
2278.48	0.08924	2278.48	2.92631e-09	2278.48	0.111863	2278.48	-1.26864e-09	2278.48	0.151703	2278.48	3.55003e-09	2278.48	0.134116	2278.48	2.82666e-09	2278.48	0.113799	2278.48	2.1447e-09
2279.45	0.0892907	2279.45	1.4309e-08	2279.45	0.11191	2279.45	-1.36659e-09	2279.45	0.151718	2279.45	6.77486e-10	2279.45	0.134153	2279.45	1.32471e-09	2279.45	0.113844	2279.45	6.1244e-10
2280.41	0.0893414	2280.41	-1.37032e-08	2280.41	0.111957	2280.41	2.04368e-09	2280.41	0.151734	2280.41	-2.33829e-10	2280.41	0.13419	2280.41	5.24933e-10	2280.41	0.113889	2280.41	-7.27806e-10
2281.38	0.0893922	2281.38	-2.61428e-09	2281.38	0.112004	2281.38	8.51695e-11	2281.38	0.151749	2281.38	-3.29219e-09	2281.38	0.134228	2281.38	-4.62991e-10	2281.38	0.113934	2281.38	-2.31233e-09
2282.34	0.0894421	2282.34	9.77421e-09	2282.34	0.112051	2282.34	-2.01968e-09	2282.34	0.151765	2282.34	-8.61762e-10	2282.34	0.134265	2282.34	-7.74204e-10	2282.34	0.113979	2282.34	-3.41217e-09
2283.3	0.0894929	2283.3	-1.68327e-08	2283.3	0.112098	2283.3	1.33832e-09	2283.3	0.15178	2283.3	2.43895e-09	2283.3	0.134302	2283.3	-2.26066e-09	2283.3	0.114024	2283.3	-4.60104e-09
2284.27	0.0895436	2284.27	-1.73948e-08	2284.27	0.112145	2284.27	1.37897e-09	2284.27	0.151795	2284.27	-1.7994e-09	2284.27	0.13434	2284.27	-2.32962e-09	2284.27	0.114068	2284.27	-6.64975e-09
2285.23	0.0895936	2285.23	1.19769e-08	2285.23	0.112192	2285.23	2.47766e-10	2285.23	0.151811	2285.23	5.41989e-10	2285.23	0.134377	2285.23	1.83254e-09	2285.23	0.114113	2285.23	-8.20718e-09
2286.2	0.0896443	2286.2	1.55432e-08	2286.2	0.112239	2286.2	-8.83441e-10	2286.2	0.151826	2286.2	2.78659e-09	2286.2	0.134414	2286.2	2.90563e-09	2286.2	0.114158	2286.2	-9.47193e-09
2287.16	0.089695	2287.16	-1.12685e-08	2287.16	0.112286	2287.16	-8.42793e-10	2287.16	0.151842	2287.16	3.13579e-10	2287.16	0.134452	2287.16	1.00648e-09	2287.16	0.114203	2287.16	-1.11234e-08
2288.13	0.0897458	2288.13	-1.67008e-09	2288.13	0.112333	2288.13	2.51521e-09	2288.13	0.151857	2288.13	-6.96842e-12	2288.13	0.134489	2288.13	2.82587e-10	2288.13	0.114248	2288.13	-1.23882e-08
2289.09	0.0897958	2289.09	9.6592e-09	2289.09	0.11238	2289.09	4.10363e-10	2289.09	0.151873	2289.09	-3.24806e-09	2289.09	0.134526	2289.09	-5.18541e-11	2289.09	0.114292	2289.09	-1.36529e-08
2290.05	0.0898465	2290.05	-1.58072e-08	2290.05	0.112427	2290.05	-1.54815e-09	2290.05	0.151888	2290.05	-9.0667e-10	2290.05	0.134564	2290.05	-1.74969e-09	2290.05	0.114337	2290.05	-1.52065e-08
2291.02	0.0898972	2291.02	-1.47468e-08	2291.02	0.112474	2291.02	1.86212e-09	2291.02	0.151903	2291.02	2.10369e-09	2291.02	0.134601	2291.02	-3.39414e-09	2291.02	0.114382	2291.02	-3.05291e-09
2291.98	0.0899472	2291.98	1.44422e-08	2291.98	0.112521	2291.98	-5.77218e-10	2291.98	0.151919	2291.98	-2.23919e-09	2291.98	0.134638	2291.98	2.32267e-10	2291.98	0.114427	2291.98	1.38631e-08
2292.95	0.0899979	2292.95	1.63023e-08	2292.95	0.112568	2292.95	-2.63368e-09	2292.95	0.151934	2292.95	7.6885e-10	2292.95	0.134676	2292.95	3.85868e-09	2292.95	0.114472	2292.95	8.92375e-09
2293.91	0.0900487	2293.91	-1.06758e-08	2293.91	0.112615	2293.91	-4.11524e-10	2293.91	0.15195	2293.91	3.19928e-09	2293.91	0.134713	2293.91	2.21422e-09	2293.91	0.114516	2293.91	-6.19415e-11
2294.88	0.0900987	2294.88	4.38611e-10	2294.88	0.112662	2294.88	3.87135e-10	2294.88	0.151965	2294.88	4.33591e-10	2294.88	0.13475	2294.88	5.16387e-10	2294.88	0.114561	2294.88	-3.67778e-11
2295.84	0.0901494	2295.84	1.21376e-08	2295.84	0.112709	2295.84	2.75292e-09	2295.84	0.15198	2295.84	-3.73198e-10	2295.84	0.134787	2295.84	1.81946e-10	2295.84	0.114606	2295.84	3.67778e-11
2296.8	0.0902001	2296.8	-1.5079e-08	2296.8	0.112755	2296.8	3.54228e-10	2296.8	0.151996	2296.8	-3.71882e-09	2296.8	0.134825	2296.8	-5.41952e-10	2296.8	0.114651	2296.8	6.19415e-11
2297.77	0.0902508	2297.77	-4.69858e-09	2297.77	0.112802	2297.77	-1.70223e-09	2297.77	0.152011	2297.77	-7.10779e-10	2297.77	0.134862	2297.77	-2.4411e-09	2297.77	0.114696	2297.77	1.8505e-10
2298.73	0.0903008	2298.73	2.17496e-08	2298.73	0.112849	2298.73	2.04639e-09	2298.73	0.152027	2298.73	2.68129e-09	2298.73	0.134899	2298.73	-3.41658e-09	2298.73	0.11474	2298.73	2.14085e-10
2299.7	0.0903516	2299.7	3.53455e-10	2299.7	0.112896	2299.7	-7.31297e-10	2299.7	0.152042	2299.7	-2.23919e-09	2299.7	0.134937	2299.7	1.39369e-11	2299.7	0.114785	2299.7	2.70998e-12
2300.66	0.0904023	2300.66	-2.14643e-08	2300.66	0.112943	2300.66	-2.8857e-09	2300.66	0.152058	2300.66	3.87135e-10	2300.66	0.134974	2300.66	3.25631e-09	2300.66	0.11483	2300.66	3.1745e-11
2301.62	0.0904523	2301.62	4.47753e-09	2301.62	0.11299	2301.62	1.28645e-09	2301.62	0.152073	2301.62	3.5988e-09	2301.62	0.135011	2301.62	2.39309e-09	2301.62	0.114875	2301.62	1.54854e-10
2302.59	0.090503	2302.59	1.52613e-08	2302.59	0.113037	2302.59	1.27096e-09	2302.59	0.152088	2302.59	8.46276e-10	2302.59	0.135048	2302.59	4.18069e-10	2302.59	0.11492	2302.59	1.80018e-10
2303.55	0.0905537	2303.55	-1.19483e-08	2303.55	0.113084	2303.55	-2.98094e-10	2303.55	0.152104	2303.55	-5.24955e-10	2303.55	0.135086	2303.55	-6.74382e-10	2303.55	0.114964	2303.55	2.53573e-10
2304.52	0.0906045	2304.52	-5.78753e-10	2304.52	0.113131	2304.52	-1.52608e-09	2304.52	0.152119	2304.52	-3.76372e-09	2304.52	0.135123	2304.52	-1.00108e-09	2304.52	0.115009	2304.52	2.78737e-10
2305.48	0.0906544	2305.48	1.02515e-08	2305.48	0.113178	2305.48	-1.53383e-09	2305.48	0.152135	2305.48	-7.53364e-10	2305.48	0.13516	2305.48	-2.41398e-09	2305.48	0.115054	2305.48	4.01846e-10
2306.45	0.0907052	2306.45	-1.69837e-08	2306.45	0.113225	2306.45	1.77579e-09	2306.45	0.15215	2306.45	2.63871e-09	2306.45	0.135198	2306.45	-3.58536e-09	2306.45	0.115099	2306.45	1.38207e-10
2307.41	0.0907559	2307.41	-1.47267e-08	2307.41	0.113272	2307.41	-4.76563e-10	2307.41	0.152166	2307.41	-2.0882e-09	2307.41	0.135235	2307.41	-6.34759e-11	2307.41	0.115144	2307.41	-4.70369e-10
2308.38	0.0908059	2308.38	1.58327e-08	2308.38	0.113319	2308.38	-2.1997e-09	2308.38	0.152181	2308.38	3.42227e-10	2308.38	0.135272	2308.38	3.56294e-09	2308.38	0.115188	2308.38	-2.19118e-10
2309.34	0.0908566	2309.34	1.67003e-08	2309.34	0.113366	2309.34	1.83386e-09	2309.34	0.152196	2309.34	3.35259e-09	2309.34	0.13531	2309.34	2.31568e-09	2309.34	0.115233	2309.34	1.21173e-10
2310.3	0.0909073	2310.3	-1.07803e-08	2310.3	0.113413	2310.3	1.39756e-09	2310.3	0.152212	2310.3	5.86896e-10	2310.3	0.135347	2310.3	2.49293e-10	2310.3	0.115278	2310.3	-1.21173e-10
2311.27	0.0909573	2311.27	1.42774e-09	2311.27	0.11346	2311.27	-2.05568e-10	2311.27	0.152227	2311.27	-7.9982e-10	2311.27	0.135384	2311.27	-3.54594e-10	2311.27	0.115323	2311.27	-9.28146e-09
2312.23	0.0910081	2312.23	1.27764e-08	2312.23	0.113507	2312.23	-1.22993e-09	2312.23	0.152243	2312.23	-3.56783e-09	2312.23	0.135422	2312.23	-5.74442e-10	2312.23	0.115367	2312.23	-1.41144e-08
2313.2	0.0910588	2313.2	-1.58002e-08	2313.2	0.113554	2313.2	-1.37626e-09	2313.2	0.152258	2313.2	-1.75759e-10	2313.2	0.135459	2313.2	-2.64625e-09	2313.2	0.115412	2313.2	3.0924e-09
2314.16	0.0911095	2314.16	-1.43504e-08	2314.16	0.113601	2314.16	2.08356e-09	2314.16	0.152273	2314.16	2.63871e-09	2314.16	0.135496	2314.16	-2.33117e-09	2314.16	0.115457	2314.16	1.52402e-08
2315.12	0.0911595	2315.12	1.70774e-08	2315.12	0.113648	2315.12	1.28916e-10	2315.12	0.152289	2315.12	-2.66581e-09	2315.12	0.135534	2315.12	2.02688e-09	2315.12	0.115502	2315.12	1.37749e-08
2316.09	0.0912102	2316.09	1.83742e-08	2316.09	0.113695	2316.09	-2.06614e-09	2316.09	0.152304	2316.09	3.42227e-10	2316.09	0.135571	2316.09	2.62689e-09	2316.09	0.115547	2316.09	1.255e-08
2317.05	0.091261	2317.05	-9.87564e-09	2317.05	0.113742	2317.05	1.59228e-09	2317.05	0.15232	2317.05	3.7343e-09	2317.05	0.135608	2317.05	1.03591e-09	2317.05	0.115591	2317.05	1.10847e-08
2318.02	0.091311	2318.02	1.70451e-09	2318.02	0.113789	2318.02	1.69681e-09	2318.02	0.152335	2318.02	7.72721e-10	2318.02	0.135645	2318.02	4.3202e-10	2318.02	0.115636	2318.02	9.47696e-09
2318.98	0.0913617	2318.98	1.41046e-08	2318.98	0.113836	2318.98	3.48444e-12	2318.98	0.15235	2318.98	-7.10779e-10	2318.98	0.135683	2318.98	-6.73397e-11	2318.98	0.115681	2318.98	8.01554e-09
2319.95	0.0914124	2319.95	-1.35096e-08	2319.95	0.113882	2319.95	-1.35536e-09	2319.95	0.152366	2319.95	-3.67236e-09	2319.95	0.13572	2319.95	-2.02688e-09	2319.95	0.115726	2319.95	6.60252e-09
2320.91	0.0914631	2320.91	-2.82178e-09	2320.91	0.11393	2320.91	-9.68611e-10	2320.91	0.152382	2320.91	-2.80286e-10	2320.91	0.135757	2320.91	-3.94078e-09	2320.91	0.115771	2320.91	5.1411e-09
2321.87	0.0915131	2321.87	8.93065e-09	2321.87	0.113976	2321.87	2.49121e-09	2321.87	0.152397	2321.87	2.72775e-09	2321.87	0.135795	2321.87	-2.09842e-10	2321.87	0.115816	2321.87	3.53334e-09
2322.84	0.0915639	2322.84	-1.81404e-08	2322.84	0.114023	2322.84	1.49821e-10	2322.84	0.152412	2322.84	-2.57677e-09	2322.84	0.135832	2322.84	3.7015e-09	2322.84	0.11586	2322.84	2.06805e-09
2323.8	0.0916146	2323.8	-1.68114e-08	2323.8	0.11407	2323.8	-1.85438e-09	2323.8	0.152428	2323.8	4.33591e-10	2323.8	0.135869	2323.8	2.62923e-09	2323.8	0.115905	2323.8	8.43172e-10
2324.77	0.0916646	2324.77	1.34538e-08	2324.77	0.114117	2324.77	2.03943e-09	2324.77	0.152443	2324.77	3.44395e-09	2324.77	0.135907	2324.77	8.34611e-10	2324.77	0.115951	2324.77	-7.20063e-10
2325.73	0.0917153	2325.73	1.44503e-08	2325.73	0.114164	2325.73	-5.88444e-11	2325.73	0.152458	2325.73	9.83321e-11	2325.73	0.135944	2325.73	-1.68798e-10	2325.73	0.115995	2325.73	-2.08741e-09
2326.7	0.091766	2326.7	-1.30149e-08	2326.7	0.114211	2326.7	-2.64065e-09	2326.7	0.152474	2326.7	-7.10779e-10	2326.7	0.135981	2326.7	-4.95496e-10	2326.7	0.11604	2326.7	-3.20544e-09
2327.66	0.0918168	2327.66	-6.13207e-10	2327.66	0.114258	2327.66	-3.61196e-10	2327.66	0.152489	2327.66	-3.09475e-09	2327.66	0.136019	2327.66	-1.99744e-09	2327.66	0.116085	2327.66	-5.1349e-09
2328.62	0.0918667	2328.62	1.12085e-08	2328.62	0.114305	2328.62	5.91542e-10	2328.62	0.152505	2328.62	-2.80285e-10	2328.62	0.136056	2328.62	-3.54511e-09	2328.62	0.11613	2328.62	-6.95984e-09
2329.59	0.0919175	2329.59	-1.61622e-08	2329.59	0.114352	2329.59	2.43198e-09	2329.59	0.15252	2329.59	2.15015e-09	2329.59	0.136093	2329.59	2.74866e-10	2329.59	0.116175	2329.59	-8.30009e-09
2330.55	0.0919682	2330.55	-1.45463e-08	2330.55	0.114399	2330.55	2.29184e-10	2330.55	0.152536	2330.55	-2.57677e-09	2330.55	0.13613	2330.55	3.90128e-09	2330.55	0.116219	2330.55	-9.88462e-09
2331.52	0.0920182	2331.52	1.5614e-08	2331.52	0.114446	2331.52	-1.49008e-09	2331.52	0.152551	2331.52	8.15306e-10	2331.52	0.136168	2331.52	2.06326e-09	2331.52	0.116264	2331.52	-1.11803e-08
2332.48	0.0920689	2332.48	1.67038e-08	2332.48	0.114493	2332.48	2.1606e-09	2332.48	0.152566	2332.48	3.62977e-09	2332.48	0.136205	2332.48	2.68635e-10	2332.48	0.116309	2332.48	-1.24761e-08
2333.45	0.0921196	2333.45	-1.04532e-08	2333.45	0.11454	2333.45	-5.67539e-10	2333.45	0.152582	2333.45	1.87373e-10	2333.45	0.136242	2333.45	2.26868e-10	2333.45	0.116354	2333.45	-1.40606e-08
2334.41	0.0921696	2334.41	3.32536e-10	2334.41	0.114587	2334.41	-2.52218e-09	2334.41	0.152597	2334.41	-8.15305e-10	2334.41	0.13628	2334.41	-9.98296e-11	2334.41	0.116399	2334.41	-1.54008e-08
2335.37	0.0922204	2335.37	1.1339e-08	2335.37	0.114634	2335.37	1.47073e-09	2335.37	0.152613	2335.37	-3.19928e-09	2335.37	0.136317	2335.37	-2.36753e-09	2335.37	0.116443	2335.37	-3.03124e-09
2336.34	0.0922711	2336.34	-1.42645e-08	2336.34	0.114681	2336.34	9.89904e-10	2336.34	0.152628	2336.34	-1.91244e-10	2336.34	0.136354	2336.34	-4.10102e-09	2336.34	0.116488	2336.34	1.4157e-08
2337.3	0.0923218	2337.3	-1.21403e-08	2337.3	0.114728	2337.3	-5.15276e-10	2337.3	0.152643	2337.3	2.23919e-09	2337.3	0.136392	2337.3	-4.74613e-10	2337.3	0.116533	2337.3	9.16029e-09
2338.27	0.0923718	2338.27	1.65563e-08	2338.27	0.114775	2338.27	-1.73552e-09	2338.27	0.152659	2338.27	-2.48541e-09	2338.27	0.136429	2338.27	3.24084e-09	2338.27	0.116578	2338.27	-2.12924e-11
2339.23	0.0924225	2339.23	1.73801e-08	2339.23	0.114822	2339.23	-1.79282e-09	2339.23	0.152674	2339.23	8.17629e-10	2339.23	0.136466	2339.23	2.16625e-09	2339.23	0.116623	2339.23	5.22632e-11
2340.2	0.0924733	2340.2	-8.26942e-09	2340.2	0.114869	2340.2	2.14008e-09	2340.2	0.15269	2340.2	3.35259e-09	2340.2	0.136503	2340.2	4.60669e-10	2340.2	0.116667	2340.2	7.74269e-11
2341.16	0.0925233	2341.16	3.26738e-09	2341.16	0.114916	2341.16	-1.14979e-10	2341.16	0.152705	2341.16	1.11495e-10	2341.16	0.136541	2341.16	-2.6323e-10	2341.16	0.116712	2341.16	5.41988e-11
2342.12	0.092574	2342.12	1.2445e-08	2342.12	0.114963	2342.12	-2.51367e-09	2342.12	0.152721	2342.12	-4.0262e-10	2342.12	0.136578	2342.12	-9.87128e-10	2342.12	0.116757	2342.12	3.09708e-11
2343.09	0.0926247	2343.09	-1.48436e-08	2343.09	0.11501	2343.09	1.51989e-09	2343.09	0.152736	2343.09	-2.97242e-09	2343.09	0.136616	2343.09	-2.78949e-09	2343.09	0.116802	2343.09	5.61346e-11
2344.05	0.0926755	2344.05	-1.64102e-09	2344.05	0.115057	2344.05	1.46647e-09	2344.05	0.152752	2344.05	-6.3103e-10	2344.05	0.136653	2344.05	-2.10586e-09	2344.05	0.116847	2344.05	2.27635e-10
2345.02	0.0927254	2345.02	9.77847e-09	2345.02	0.115103	2345.02	-2.38475e-10	2345.02	0.152767	2345.02	1.90393e-09	2345.02	0.13669	2345.02	2.14766e-09	2345.02	0.116891	2345.02	4.04169e-10
2345.98	0.0927762	2345.98	-1.87184e-08	2345.98	0.115151	2345.98	-1.60893e-09	2345.98	0.152782	2345.98	-2.33442e-09	2345.98	0.136727	2345.98	2.65632e-09	2345.98	0.116936	2345.98	2.99642e-10
2346.94	0.0928269	2346.94	-1.72241e-08	2346.94	0.115197	2346.94	-1.42969e-09	2346.94	0.152798	2346.94	7.72721e-10	2346.94	0.136765	2346.94	5.89928e-10	2346.94	0.116981	2346.94	5.92316e-11
2347.91	0.0928769	2347.91	1.38719e-08	2347.91	0.115244	2347.91	2.69407e-09	2347.91	0.152813	2347.91	3.10637e-09	2347.91	0.136802	2347.91	-1.39588e-11	2347.91	0.117026	2347.91	-3.09708e-11
2348.87	0.0929276	2348.87	1.46919e-08	2348.87	0.115291	2348.87	3.93329e-10	2348.87	0.152829	2348.87	1.44788e-10	2348.87	0.136839	2348.87	-4.29698e-10	2348.87	0.11707	2348.87	2.51638e-11
2349.84	0.0929783	2349.84	-1.26331e-08	2349.84	0.115338	2349.84	-2.33984e-09	2349.84	0.152844	2349.84	-2.80286e-10	2349.84	0.136877	2349.84	-2.11979e-09	2349.84	0.117115	2349.84	-1.62984e-10
2350.8	0.0930291	2350.8	-3.10855e-10	2350.8	0.115385	2350.8	1.79166e-09	2350.8	0.152859	2350.8	-3.0483e-09	2350.8	0.136914	2350.8	-3.27568e-09	2350.8	0.11716	2350.8	-5.04049e-10
2351.76	0.093079	2351.76	1.06638e-08	2351.76	0.115432	2351.76	2.0282e-09	2351.76	0.152875	2351.76	-6.17867e-10	2351.76	0.136951	2351.76	6.57983e-11	2351.76	0.117205	2351.76	-3.72037e-10
2352.73	0.0931298	2352.73	-1.71246e-08	2352.73	0.115479	2352.73	3.44553e-11	2352.73	0.15289	2352.73	2.39249e-09	2352.73	0.136989	2352.73	3.79674e-09	2352.73	0.11725	2352.73	-1.02591e-10
2353.69	0.0931805	2353.69	-1.51092e-08	2353.69	0.115526	2353.69	-1.23418e-09	2353.69	0.152906	2353.69	-2.03943e-09	2353.69	0.137026	2353.69	2.74537e-09	2353.69	0.117294	2353.69	-7.74269e-11
2354.66	0.0932305	2354.66	1.47174e-08	2354.66	0.115573	2354.66	-8.51309e-10	2354.66	0.152921	2354.66	4.95532e-10	2354.66	0.137063	2354.66	4.85416e-10	2354.66	0.117339	2354.66	-9.25901e-09
2355.62	0.0932812	2355.62	1.56446e-08	2355.62	0.11562	2355.62	2.55896e-09	2355.62	0.152936	2355.62	3.03049e-09	2355.62	0.1371	2355.62	-1.18471e-10	2355.62	0.117384	2355.62	-1.43053e-08
2356.59	0.093332	2356.59	-1.01485e-08	2356.59	0.115667	2356.59	1.19625e-10	2356.59	0.152952	2356.59	5.57474e-10	2356.59	0.137138	2356.59	-1.44752e-10	2356.59	0.117429	2356.59	2.97704e-09
2357.55	0.093382	2357.55	1.23533e-09	2357.55	0.115714	2357.55	-1.93684e-09	2357.55	0.152967	2357.55	-5.34244e-11	2357.55	0.137175	2357.55	-2.11978e-09	2357.55	0.117474	2357.55	1.53923e-08
2358.51	0.0934327	2358.51	1.19077e-08	2358.51	0.115761	2358.51	1.85244e-09	2358.51	0.152983	2358.51	-3.48808e-09	2358.51	0.137212	2358.51	-3.85327e-09	2358.51	0.117518	2358.51	1.39057e-08
2359.48	0.0934834	2359.48	-1.45877e-08	2359.48	0.115808	2359.48	-4.0262e-10	2359.48	0.152998	2359.48	-9.53126e-10	2359.48	0.13725	2359.48	-2.26861e-10	2359.48	0.117563	2359.48	1.25655e-08
2360.44	0.0935341	2360.44	-3.27857e-09	2360.44	0.115855	2360.44	-2.65768e-09	2360.44	0.153013	2360.44	2.54348e-09	2360.44	0.137287	2360.44	3.68448e-09	2360.44	0.117608	2360.44	1.10332e-08
2361.41	0.0935841	2361.41	2.19401e-08	2361.41	0.115902	2361.41	-4.35526e-10	2361.41	0.153029	2361.41	-1.88844e-09	2361.41	0.137324	2361.41	2.71674e-09	2361.41	0.117653	2361.41	9.50097e-09
2362.37	0.0936349	2362.37	1.40142e-10	2362.37	0.115949	2362.37	5.61732e-10	2362.37	0.153044	2362.37	3.56164e-10	2362.37	0.137361	2362.37	7.41714e-10	2362.37	0.117698	2362.37	8.30706e-09
2363.34	0.0936856	2363.34	-2.19575e-08	2363.34	0.115996	2363.34	2.74324e-09	2363.34	0.15306	2363.34	2.69755e-09	2363.34	0.137399	2363.34	2.42354e-10	2363.34	0.117742	2363.34	6.77479e-09
2364.3	0.0937356	2364.3	3.33471e-09	2364.3	0.116043	2364.3	-3.44549e-11	2364.3	0.153075	2364.3	2.22215e-10	2364.3	0.137436	2364.3	-3.46047e-10	2364.3	0.117787	2364.3	5.24253e-09
2365.26	0.0937863	2365.26	1.54828e-08	2365.26	0.11609	2365.26	-2.18886e-09	2365.26	0.153091	2365.26	-2.05181e-10	2365.26	0.137473	2365.26	-2.88319e-09	2365.26	0.117832	2365.26	3.90228e-09
2366.23	0.093837	2366.23	-1.10362e-08	2366.23	0.116137	2366.23	1.98329e-09	2366.23	0.153106	2366.23	-3.07772e-09	2366.23	0.137511	2366.23	-4.21949e-09	2366.23	0.117877	2366.23	2.4157e-09
2367.19	0.0938878	2367.19	-7.0612e-10	2367.19	0.116184	2367.19	-2.27248e-10	2367.19	0.153121	2367.19	-4.64562e-10	2367.19	0.137548	2367.19	-2.03618e-10	2367.19	0.117922	2367.19	1.07545e-09
2368.16	0.0939377	2368.16	1.02024e-08	2368.16	0.116231	2368.16	-2.58025e-09	2368.16	0.153137	2368.16	2.44127e-09	2368.16	0.137585	2368.16	3.31827e-09	2368.16	0.117967	2368.16	-6.03149e-10
2369.12	0.0939885	2369.12	-1.59252e-08	2369.12	0.116278	2369.12	1.11108e-09	2369.12	0.153152	2369.12	-2.28564e-09	2369.12	0.137623	2369.12	1.95332e-09	2369.12	0.118012	2369.12	-2.48035e-09
2370.09	0.0940392	2370.09	-1.42757e-08	2370.09	0.116325	2370.09	1.44053e-09	2370.09	0.153168	2370.09	3.38356e-10	2370.09	0.13766	2370.09	4.43635e-10	2370.09	0.118057	2370.09	-3.83492e-09
2371.05	0.0940892	2371.05	1.42784e-08	2371.05	0.116372	2371.05	7.39428e-11	2371.05	0.153183	2371.05	3.4455e-09	2371.05	0.137697	2371.05	1.16937e-10	2371.05	0.118102	2371.05	-5.24679e-09
2372.01	0.0941399	2372.01	1.54839e-08	2372.01	0.116418	2372.01	-1.9198e-09	2372.01	0.153199	2372.01	6.79808e-10	2372.01	0.137735	2372.01	-9.75514e-10	2372.01	0.118146	2372.01	-6.71208e-09
2372.98	0.0941906	2372.98	-9.93407e-09	2372.98	0.116465	2372.98	-1.68326e-09	2372.98	0.153214	2372.98	-7.06908e-10	2372.98	0.137772	2372.98	-2.95054e-09	2372.98	0.118191	2372.98	-7.93696e-09
2373.94	0.0942406	2373.94	1.34683e-09	2373.94	0.116512	2373.94	2.54618e-09	2373.94	0.153229	2373.94	-3.47492e-09	2373.94	0.137809	2373.94	-2.05785e-09	2373.94	0.118236	2373.94	-9.40225e-09
2374.91	0.0942914	2374.91	1.10432e-08	2374.91	0.116559	2374.91	-2.31506e-10	2374.91	0.153245	2374.91	-8.28469e-11	2374.91	0.137847	2374.91	1.81163e-09	2374.91	0.118281	2374.91	-1.101e-08
2375.87	0.0943421	2375.87	-1.59109e-08	2375.87	0.116606	2375.87	-2.67084e-09	2375.87	0.15326	2375.87	2.92751e-09	2375.87	0.137884	2375.87	2.4039e-09	2375.87	0.118326	2375.87	-1.24714e-08
2376.84	0.0943928	2376.84	-1.30725e-08	2376.84	0.116653	2376.84	1.46066e-09	2376.84	0.153276	2376.84	-2.56283e-09	2376.84	0.137921	2376.84	9.90999e-10	2376.84	0.11837	2376.84	-1.38844e-08
2377.8	0.0944428	2377.8	1.65776e-08	2377.8	0.1167	2377.8	1.40336e-09	2377.8	0.153291	2377.8	-2.21441e-10	2377.8	0.137958	2377.8	4.60669e-10	2377.8	0.118415	2377.8	-1.53459e-08
2378.76	0.0944935	2378.76	1.76998e-08	2378.76	0.116747	2378.76	-1.54852e-11	2378.76	0.153307	2378.76	3.27516e-09	2378.76	0.137996	2378.76	2.94441e-11	2378.76	0.11846	2378.76	-3.05175e-09
2379.73	0.0945443	2379.73	-8.50557e-09	2379.73	0.116794	2379.73	-1.23844e-09	2379.73	0.153322	2379.73	7.9982e-10	2379.73	0.138033	2379.73	-5.89928e-10	2379.73	0.118505	2379.73	1.43498e-08
2380.69	0.0945943	2380.69	2.27166e-09	2380.69	0.116841	2380.69	-1.38478e-09	2380.69	0.153337	2380.69	-5.86896e-10	2380.69	0.13807	2380.69	-2.76859e-09	2380.69	0.11855	2380.69	9.37438e-09
2381.66	0.094645	2381.66	1.28096e-08	2381.66	0.116888	2381.66	2.27364e-09	2381.66	0.153353	2381.66	-3.64526e-09	2381.66	0.138108	2381.66	-2.17631e-09	2381.66	0.118594	2381.66	-7.4717e-11
2382.62	0.0946957	2382.62	-1.36311e-08	2382.62	0.116935	2382.62	3.67778e-11	2382.62	0.153368	2382.62	-6.42644e-10	2382.62	0.138145	2382.62	2.36214e-09	2382.62	0.118639	2382.62	-7.66527e-11
2383.59	0.0947464	2383.59	-2.80591e-09	2383.59	0.116982	2383.59	-2.49276e-09	2383.59	0.153384	2383.59	2.45443e-09	2383.59	0.138182	2383.59	2.95441e-09	2383.59	0.118684	2383.59	1.54854e-11
2384.55	0.0947964	2384.55	8.19548e-09	2384.55	0.117029	2384.55	1.30426e-09	2384.55	0.153399	2384.55	-2.18344e-09	2384.55	0.13822	2384.55	7.75752e-10	2384.55	0.118729	2384.55	1.07624e-10
2385.51	0.0948472	2385.51	-1.72159e-08	2385.51	0.117076	2385.51	1.78004e-09	2385.51	0.153414	2385.51	5.26503e-10	2385.51	0.138257	2385.51	1.5638e-10	2385.51	0.118774	2385.51	1.05688e-10
2386.48	0.0948979	2386.48	-1.57204e-08	2386.48	0.117123	2386.48	3.61197e-10	2386.48	0.15343	2386.48	3.33555e-09	2386.48	0.138294	2386.48	-2.74844e-10	2386.48	0.118818	2386.48	-1.36659e-10
2387.44	0.0949479	2387.44	1.33667e-08	2387.44	0.11717	2387.44	-1.34645e-09	2387.44	0.153445	2387.44	3.73972e-10	2387.44	0.138332	2387.44	-2.07721e-09	2387.44	0.118863	2387.44	7.7427e-12
2388.41	0.0949986	2388.41	1.51708e-08	2388.41	0.117217	2388.41	-1.25741e-09	2388.41	0.153461	2388.41	-5.26503e-10	2388.41	0.138369	2388.41	-3.44215e-09	2388.41	0.118908	2388.41	3.48034e-10
2389.37	0.0950493	2389.37	-1.14756e-08	2389.37	0.117264	2389.37	2.87293e-09	2389.37	0.153476	2389.37	-2.89732e-09	2389.37	0.138406	2389.37	7.97354e-11	2389.37	0.118953	2389.37	2.12537e-10
2390.34	0.0951001	2390.34	-5.06357e-10	2390.34	0.117311	2390.34	7.22394e-10	2390.34	0.153492	2390.34	-2.63252e-10	2390.34	0.138443	2390.34	3.89971e-09	2390.34	0.118998	2390.34	-1.55628e-10
2391.3	0.09515	2391.3	1.06685e-08	2391.3	0.117358	2391.3	-2.00575e-09	2391.3	0.153507	2391.3	1.98135e-09	2391.3	0.138481	2391.3	2.45657e-09	2391.3	0.119042	2391.3	-3.25193e-10
2392.26	0.0952008	2392.26	-1.69755e-08	2392.26	0.117405	2392.26	1.84083e-09	2392.26	0.153522	2392.26	-2.74324e-09	2392.26	0.138518	2392.26	4.81544e-10	2392.26	0.119087	2392.26	-3.00029e-10
2393.23	0.0952515	2393.23	-1.57062e-08	2393.23	0.117452	2393.23	3.25194e-11	2393.23	0.153538	2393.23	6.48838e-10	2393.23	0.138555	2393.23	2.61696e-10	2393.23	0.119132	2393.23	-2.26474e-10
2394.19	0.0953015	2394.19	1.55428e-08	2394.19	0.117499	2394.19	-2.64336e-09	2394.19	0.153553	2394.19	3.85276e-09	2394.19	0.138593	2394.19	-6.34865e-10	2394.19	0.119177	2394.19	-2.0131e-10
2395.16	0.0953522	2395.16	1.72357e-08	2395.16	0.117545	2395.16	-6.98391e-10	2395.16	0.153569	2395.16	4.18105e-10	2395.16	0.13863	2395.16	-2.90256e-09	2395.16	0.119221	2395.16	-1.76146e-10
2396.12	0.095403	2396.12	-1.07699e-08	2396.12	0.117593	2396.12	5.47022e-10	2396.12	0.153584	2396.12	-8.61762e-10	2396.12	0.138667	2396.12	-3.87031e-09	2396.12	0.119266	2396.12	-1.02591e-10
2397.08	0.0954529	2397.08	2.24911e-10	2397.08	0.117639	2397.08	2.82647e-09	2397.08	0.153599	2397.08	-3.23025e-09	2397.08	0.138705	2397.08	4.10362e-11	2397.08	0.119311	2397.08	-7.74269e-11
2398.05	0.0955037	2398.05	1.28538e-08	2398.05	0.117686	2398.05	9.83325e-11	2398.05	0.153615	2398.05	-4.0262e-10	2398.05	0.138742	2398.05	3.66745e-09	2398.05	0.119356	2398.05	-9.40535e-09
2399.01	0.0955544	2399.01	-1.39033e-08	2399.01	0.117733	2399.01	-1.85631e-09	2399.01	0.15363	2399.01	2.13234e-09	2399.01	0.138779	2399.01	2.22663e-09	2399.01	0.119401	2399.01	-1.45039e-08
2399.98	0.0956051	2399.98	-4.63045e-09	2399.98	0.11778	2399.98	2.1366e-09	2399.98	0.153646	2399.98	-2.59225e-09	2399.98	0.138817	2399.98	3.56127e-10	2399.98	0.119445	2399.98	3.21087e-09
2400.94	0.0956551	2400.94	2.08147e-08	2400.94	0.117827	2400.94	-3.92942e-10	2400.94	0.153661	2400.94	3.13579e-10	2400.94	0.138854	2400.94	-4.64491e-11	2400.94	0.11949	2400.94	1.57775e-08
2401.91	0.0957058	2401.91	4.84304e-10	2401.91	0.117874	2401.91	-2.62981e-09	2401.91	0.153676	2401.91	3.21709e-09	2401.91	0.138891	2401.91	-7.41699e-10	2401.91	0.119535	2401.91	1.37288e-08
2402.87	0.0957566	2402.87	-2.1484e-08	2402.87	0.117921	2402.87	1.02862e-09	2402.87	0.153692	2402.87	5.38117e-10	2402.87	0.138929	2402.87	-2.71672e-09	2402.87	0.11958	2402.87	1.21714e-08
2403.83	0.0958066	2403.83	2.94641e-09	2403.83	0.117968	2403.83	8.8228e-10	2403.83	0.153707	2403.83	-8.28463e-11	2403.83	0.138966	2403.83	-3.68447e-09	2403.83	0.119625	2403.83	1.09066e-08
2404.8	0.0958573	2404.8	1.44271e-08	2404.8	0.118015	2404.8	-3.40679e-10	2404.8	0.153723	2404.8	-2.84854e-09	2404.8	0.139003	2404.8	2.26875e-10	2404.8	0.119669	2404.8	9.25513e-09
2405.76	0.095908	2405.76	-1.15151e-08	2405.76	0.118062	2405.76	-1.75953e-09	2405.76	0.153738	2405.76	-6.0393e-10	2405.76	0.13904	2405.76	3.85329e-09	2405.76	0.119714	2405.76	7.99038e-09
2406.73	0.0959587	2406.73	-8.98142e-10	2406.73	0.118109	2406.73	-1.91477e-09	2406.73	0.153754	2406.73	2.03013e-09	2406.73	0.139078	2406.73	2.11979e-09	2406.73	0.119759	2406.73	6.72563e-09
2407.69	0.0960087	2407.69	1.02693e-08	2407.69	0.118156	2407.69	2.06536e-09	2407.69	0.153769	2407.69	-2.10369e-09	2407.69	0.139115	2407.69	3.40657e-10	2407.69	0.119804	2407.69	5.17207e-09
2408.66	0.0960595	2408.66	-1.59702e-08	2408.66	0.118203	2408.66	2.44282e-10	2408.66	0.153784	2408.66	7.23942e-10	2408.66	0.139152	2408.66	2.25334e-10	2408.66	0.119849	2408.66	3.71645e-09
2409.62	0.0961102	2409.62	-1.52617e-08	2409.62	0.11825	2409.62	-2.00807e-09	2409.62	0.1538	2409.62	3.06533e-09	2409.62	0.13919	2409.62	-8.51631e-10	2409.62	0.119894	2409.62	2.1629e-09
2410.58	0.0961602	2410.58	1.43732e-08	2410.58	0.118297	2410.58	1.30155e-09	2410.58	0.153815	2410.58	2.02858e-10	2410.58	0.139227	2410.58	-3.00706e-09	2410.58	0.119938	2410.58	8.98145e-10
2411.55	0.0962109	2411.55	1.68172e-08	2411.55	0.118344	2411.55	1.39175e-09	2411.55	0.153831	2411.55	-4.15783e-10	2411.55	0.139264	2411.55	-2.30252e-09	2411.55	0.119984	2411.55	-3.6661e-10
2412.51	0.0962616	2412.51	-1.06398e-08	2412.51	0.118391	2412.51	4.11911e-10	2412.51	0.153846	2412.51	-2.98791e-09	2412.51	0.139301	2412.51	1.951e-09	2412.51	0.120029	2412.51	-2.31079e-09
2413.48	0.0963116	2413.48	-1.62754e-11	2413.48	0.118438	2413.48	-1.28916e-09	2413.48	0.153862	2413.48	-4.52948e-10	2413.48	0.139339	2413.48	2.63464e-09	2413.48	0.120073	2413.48	-3.97274e-09
2414.44	0.0963623	2414.44	1.24334e-08	2414.44	0.118485	2414.44	-1.72546e-09	2414.44	0.153877	2414.44	2.18112e-09	2414.44	0.139376	2414.44	1.12495e-09	2414.44	0.120118	2414.44	-5.16162e-09
2415.41	0.0964131	2415.41	-1.4657e-08	2415.41	0.118532	2415.41	2.50399e-09	2415.41	0.153892	2415.41	-2.24306e-09	2415.41	0.139413	2415.41	7.9825e-10	2415.41	0.120163	2415.41	-6.55026e-09
2416.37	0.0964638	2416.37	-1.3966e-08	2416.37	0.118579	2416.37	3.99136e-10	2416.37	0.153908	2416.37	3.91006e-10	2416.37	0.139451	2416.37	-2.942e-10	2416.37	0.120208	2416.37	-7.8905e-09
2417.33	0.0965138	2417.33	1.65245e-08	2417.33	0.118626	2417.33	-2.43082e-09	2417.33	0.153923	2417.33	2.92596e-09	2417.33	0.139488	2417.33	-2.5619e-09	2417.33	0.120252	2417.33	-9.42277e-09
2418.3	0.0965645	2418.3	1.87083e-08	2418.3	0.118673	2418.3	1.65229e-09	2418.3	0.153939	2418.3	3.53841e-10	2418.3	0.139525	2418.3	-3.52964e-09	2418.3	0.120297	2418.3	-1.0955e-08
2419.26	0.0966152	2419.26	-8.46724e-09	2419.26	0.11872	2419.26	2.03517e-09	2419.26	0.153954	2419.26	-4.6069e-10	2419.26	0.139563	2419.26	1.8581e-10	2419.26	0.120342	2419.26	-1.21489e-08
2420.23	0.0966652	2420.23	2.46213e-09	2420.23	0.118766	2420.23	9.36867e-11	2420.23	0.15397	2420.23	-3.43001e-09	2420.23	0.1396	2420.23	3.70537e-09	2420.23	0.120387	2420.23	-1.36812e-08
2421.19	0.096716	2421.19	1.34871e-08	2421.19	0.118814	2421.19	-1.50944e-09	2421.19	0.153985	2421.19	-5.26504e-10	2421.19	0.139637	2421.19	2.534e-09	2421.19	0.120432	2421.19	-1.52135e-08
2422.16	0.0967667	2422.15	-1.36463e-08	2422.16	0.11886	2422.16	-1.22451e-09	2422.16	0.154	2422.16	2.66968e-09	2422.16	0.139675	2422.16	6.3485e-10	2422.16	0.120477	2422.16	-2.65184e-09
2423.12	0.0968174	2423.12	-1.77807e-09	2423.12	0.118907	2423.12	2.56477e-09	2423.12	0.154016	2423.12	-1.86134e-09	2423.12	0.139712	2423.12	-8.90483e-11	2423.12	0.120521	2423.12	1.47284e-08
2424.08	0.0968674	2424.08	9.564e-09	2424.08	0.118954	2424.08	3.09708e-10	2424.08	0.154031	2424.08	4.80047e-10	2424.08	0.139749	2424.08	-6.19379e-10	2424.08	0.120566	2424.08	9.34495e-09
2425.05	0.0969181	2425.05	-1.8682e-08	2425.05	0.119001	2425.05	-1.94535e-09	2425.05	0.154047	2425.05	3.01733e-09	2425.05	0.139787	2425.05	-2.22818e-09	2425.05	0.120611	2425.05	-4.70369e-10
2426.01	0.0969689	2426.01	-1.73352e-08	2426.01	0.119048	2426.01	1.84392e-09	2426.01	0.154062	2426.01	6.48837e-10	2426.01	0.139824	2426.01	-3.30277e-09	2426.01	0.120656	2426.01	-2.19118e-10
2426.98	0.0970189	2426.98	1.46718e-08	2426.98	0.119095	2426.98	-4.08427e-10	2426.98	0.154077	2426.98	-3.40679e-10	2426.98	0.139861	2426.98	4.12686e-10	2426.98	0.120701	2426.98	1.21173e-10
2427.94	0.0970696	2427.94	1.64103e-08	2427.94	0.119142	2427.94	-2.75872e-09	2427.94	0.154093	2427.94	-3.58177e-09	2427.94	0.139898	2427.94	4.0391e-09	2427.94	0.120745	2427.94	-1.21173e-10
2428.9	0.0971203	2428.9	-1.2795e-08	2428.9	0.119189	2428.9	-4.42495e-10	2428.9	0.154108	2428.9	-5.71411e-10	2428.9	0.139936	2428.9	2.3056e-09	2428.9	0.12079	2428.9	2.32281e-11
2429.87	0.097171	2429.87	-2.12845e-09	2429.87	0.119236	2429.87	3.52292e-10	2429.87	0.154124	2429.87	2.53031e-09	2429.87	0.139973	2429.87	3.79027e-11	2429.87	0.120835	2429.87	1.67629e-10
2430.83	0.097221	2430.83	1.07931e-08	2430.83	0.119283	2430.83	2.81099e-09	2430.83	0.154139	2430.83	-2.19428e-09	2430.83	0.14001	2430.83	-2.88795e-10	2430.83	0.12088	2430.83	-7.4717e-11
2431.8	0.0972718	2431.8	-1.59702e-08	2431.8	0.11933	2431.8	7.99046e-10	2431.8	0.154154	2431.8	3.40678e-10	2431.8	0.140048	2431.8	-6.23236e-10	2431.8	0.120925	2431.8	-7.66527e-11
2432.76	0.0973225	2432.76	-1.60197e-08	2432.76	0.119377	2432.76	-1.73824e-09	2432.76	0.15417	2432.76	3.16831e-09	2432.76	0.140085	2432.76	-2.52238e-09	2432.76	0.120969	2432.76	1.54854e-11
2433.72	0.0973725	2433.72	1.44968e-08	2433.72	0.119424	2433.72	1.67204e-09	2433.72	0.154185	2433.72	6.0393e-10	2433.72	0.140122	2433.72	-3.88733e-09	2433.72	0.121014	2433.72	1.07624e-10
2434.69	0.0974232	2434.69	1.74331e-08	2434.69	0.119471	2434.69	-2.8648e-10	2434.69	0.154201	2434.69	-5.86896e-10	2434.69	0.140159	2434.69	2.40168e-11	2434.69	0.121059	2434.69	1.05688e-10
2435.65	0.0974739	2435.65	-1.0334e-08	2435.65	0.119518	2435.65	-2.39133e-09	2435.65	0.154216	2435.65	-3.54848e-09	2435.65	0.140197	2435.65	3.55906e-09	2435.65	0.121104	2435.65	-1.36659e-10
2436.62	0.0975239	2436.62	3.99507e-10	2436.62	0.119565	2436.62	9.66676e-10	2436.62	0.154232	2436.62	-4.49076e-10	2436.62	0.140234	2436.62	1.73421e-09	2436.62	0.121149	2436.62	7.7427e-12
2437.58	0.0975746	2437.58	1.21062e-08	2437.58	0.119612	2437.58	1.20321e-09	2437.58	0.154247	2437.58	2.45443e-09	2437.58	0.140271	2437.58	2.47745e-10	2437.58	0.121193	2437.58	1.52144e-10
2438.55	0.0976254	2438.55	-1.5494e-08	2438.55	0.119659	2438.55	8.09112e-11	2438.55	0.154262	2438.55	-2.37701e-09	2438.55	0.140309	2438.55	-3.56142e-10	2438.55	0.121238	2438.55	-9.02024e-11
2439.51	0.0976761	2439.51	-1.4412e-08	2439.51	0.119706	2439.51	-1.86057e-09	2439.51	0.154278	2439.51	4.2972e-10	2439.51	0.140346	2439.51	-2.62384e-09	2439.51	0.121283	2439.51	-9.21381e-11
2440.47	0.0977261	2440.47	1.67615e-08	2440.47	0.119753	2440.47	-1.95851e-09	2440.47	0.154293	2440.47	3.43234e-09	2440.47	0.140383	2440.47	-3.59158e-09	2440.47	0.121328	2440.47	0
2441.44	0.0977768	2441.44	1.80405e-08	2441.44	0.1198	2441.44	2.17299e-09	2441.44	0.154309	2441.44	6.64323e-10	2441.44	0.140421	2441.44	3.19759e-10	2441.44	0.121372	2441.44	-9.01666e-09
2442.4	0.0978275	2442.4	-9.86093e-09	2442.4	0.119847	2442.4	-2.25699e-10	2442.4	0.154324	2442.4	-5.28826e-10	2442.4	0.140458	2442.4	3.94617e-09	2442.4	0.121417	2442.4	-1.3987e-08
2443.37	0.0978775	2443.37	2.4451e-09	2443.37	0.119894	2443.37	-2.48076e-09	2443.37	0.154339	2443.37	-3.19773e-09	2443.37	0.140495	2443.37	2.50535e-09	2443.37	0.121462	2443.37	2.89806e-09
2444.33	0.0979283	2444.33	1.41205e-08	2444.33	0.119941	2444.33	1.45214e-09	2444.33	0.154355	2444.33	8.51694e-12	2444.33	0.140533	2444.33	8.3074e-10	2444.33	0.121507	2444.33	1.5167e-08
2445.3	0.097979	2445.3	-1.30594e-08	2445.3	0.119988	2445.3	1.2969e-09	2445.3	0.15437	2445.3	2.34991e-09	2445.3	0.14057	2445.3	2.42339e-10	2445.3	0.121552	2445.3	1.36348e-08
2446.26	0.0980297	2446.26	-1.9457e-09	2446.26	0.120035	2446.26	-7.47171e-11	2446.26	0.154386	2446.26	-2.85009e-09	2446.26	0.140607	2446.26	-9.23667e-10	2446.26	0.121596	2446.26	1.21025e-08
2447.22	0.0980797	2447.22	9.06924e-09	2447.22	0.120081	2447.22	-1.25432e-09	2447.22	0.154401	2447.22	3.53841e-10	2447.22	0.140645	2447.22	-2.88321e-09	2447.22	0.121641	2447.22	1.07622e-08
2448.19	0.0981304	2448.19	-1.80568e-08	2448.19	0.120128	2448.19	-1.31432e-09	2448.19	0.154417	2448.19	3.55235e-09	2448.19	0.140682	2448.19	-3.6419e-09	2448.19	0.121686	2448.19	9.17771e-09
2449.15	0.0981812	2449.15	-1.6343e-08	2449.15	0.120175	2449.15	2.23183e-09	2449.15	0.154432	2449.15	4.93984e-10	2449.15	0.140719	2449.15	3.81715e-10	2449.15	0.121731	2449.15	7.88198e-09
2450.12	0.0982312	2450.12	1.35766e-08	2450.12	0.120222	2450.12	-2.43896e-11	2450.12	0.154447	2450.12	-8.92733e-10	2450.12	0.140756	2450.12	3.82772e-09	2450.12	0.121776	2450.12	6.58626e-09
2451.08	0.0982819	2451.08	1.4748e-08	2451.08	0.120269	2451.08	-1.94225e-09	2451.08	0.154463	2451.08	-3.36807e-09	2451.08	0.140794	2451.08	2.19875e-09	2451.08	0.12182	2451.08	5.00173e-09
2452.05	0.0983326	2452.05	-1.162e-08	2452.05	0.120316	2452.05	1.94496e-09	2452.05	0.154478	2452.05	-6.73617e-11	2452.05	0.140831	2452.05	4.19618e-10	2452.05	0.121865	2452.05	3.66148e-09
2453.01	0.0983833	2453.01	-3.31373e-10	2453.01	0.120363	2453.01	1.55318e-09	2453.01	0.154494	2453.01	2.36307e-09	2453.01	0.140868	2453.01	1.99769e-10	2453.01	0.12191	2453.01	2.12922e-09
2453.97	0.0984333	2453.97	1.01346e-08	2453.97	0.12041	2453.97	3.32936e-10	2453.97	0.154509	2453.97	-2.6542e-09	2453.97	0.140906	2453.97	-4.04117e-10	2453.97	0.121955	2453.97	5.96955e-10
2454.94	0.0984841	2454.94	-1.66809e-08	2454.94	0.120457	2454.94	-8.37759e-10	2454.94	0.154525	2454.94	2.51638e-10	2454.94	0.140943	2454.94	-2.47051e-09	2454.94	0.122	2454.94	-5.96955e-10
2455.9	0.0985348	2455.9	-1.39888e-08	2455.9	0.120504	2455.9	-1.37084e-09	2455.9	0.15454	2455.9	3.15515e-09	2455.9	0.14098	2455.9	-3.71776e-09	2455.9	0.122045	2455.9	-2.12922e-09
2456.87	0.0985848	2456.87	1.61537e-08	2456.87	0.120551	2456.87	2.47573e-09	2456.87	0.154555	2456.87	4.76176e-10	2456.87	0.141018	2456.87	-9.13493e-11	2456.87	0.12209	2456.87	-3.66148e-09
2457.83	0.0986355	2457.83	1.59326e-08	2457.83	0.120598	2457.83	6.67421e-10	2457.83	0.154571	2457.83	-1.44788e-10	2457.83	0.141055	2457.83	3.43054e-09	2457.83	0.122135	2457.83	-5.00173e-09
2458.8	0.0986862	2458.8	-1.17795e-08	2458.8	0.120645	2458.8	-2.00845e-09	2458.8	0.154586	2458.8	-3.10637e-09	2458.8	0.141092	2458.8	2.16238e-09	2458.8	0.122179	2458.8	-6.48831e-09
2459.76	0.0987362	2459.76	8.5323e-10	2459.76	0.120692	2459.76	1.50363e-09	2459.76	0.154602	2459.76	-6.75937e-10	2459.76	0.141129	2459.76	5.55904e-10	2459.76	0.122224	2459.76	-7.82856e-09
2460.72	0.098787	2460.72	1.2517e-08	2460.72	0.120739	2460.72	-3.04675e-10	2460.72	0.154617	2460.72	2.3321e-09	2460.72	0.141167	2460.72	-6.34682e-11	2460.72	0.122269	2460.72	-9.36082e-09
2461.69	0.0988377	2461.69	-1.56949e-08	2461.69	0.120786	2461.69	-2.64606e-09	2461.69	0.154633	2461.69	-2.01078e-09	2461.69	0.141204	2461.69	-8.70987e-10	2461.69	0.122314	2461.69	-1.07951e-08
2462.65	0.0988884	2462.65	-4.51199e-09	2462.65	0.120833	2462.65	8.13758e-10	2462.65	0.154648	2462.65	9.99582e-10	2462.65	0.141241	2462.65	-2.65787e-09	2462.65	0.122359	2462.65	-1.18377e-08
2463.62	0.0989384	2463.62	2.22172e-08	2463.62	0.12088	2463.62	1.20051e-09	2463.62	0.154663	2463.62	3.24419e-09	2463.62	0.141279	2463.62	-2.05785e-09	2463.62	0.122403	2463.62	-1.34996e-08
2464.58	0.0989891	2464.58	3.09533e-12	2464.58	0.120927	2464.58	-1.58338e-10	2464.58	0.154679	2464.58	-1.9047e-10	2464.58	0.141316	2464.58	2.10431e-09	2464.58	0.122448	2464.58	-1.53459e-08
2465.55	0.0990399	2465.55	-2.2242e-08	2465.55	0.120974	2465.55	-1.85166e-09	2465.55	0.154694	2465.55	-5.11018e-10	2465.55	0.141353	2465.55	2.50843e-09	2465.55	0.122493	2465.55	-3.19228e-09
2466.51	0.0990898	2466.51	3.79656e-09	2466.51	0.121021	2466.51	-1.74714e-09	2466.51	0.15471	2466.51	-2.79047e-09	2466.51	0.141391	2466.51	7.13811e-10	2466.51	0.122538	2466.51	1.37238e-08
2467.47	0.0991406	2467.47	1.50078e-08	2467.47	0.121068	2467.47	1.91128e-09	2467.47	0.154725	2467.47	-4.49076e-10	2467.47	0.141428	2467.47	2.82586e-10	2467.47	0.122583	2467.47	8.78438e-09
2468.44	0.0991913	2468.44	-1.20671e-08	2468.44	0.121115	2468.44	-2.8377e-10	2468.44	0.15474	2468.44	1.79553e-09	2468.44	0.141465	2468.44	-3.44528e-10	2468.44	0.122628	2468.44	-2.0131e-10
2469.4	0.099242	2469.4	-7.05346e-10	2469.4	0.121162	2469.4	-2.19002e-09	2469.4	0.154756	2469.4	-2.63639e-09	2469.4	0.141503	2469.4	-2.24367e-09	2469.4	0.122672	2469.4	-1.76146e-10
2470.37	0.099292	2470.37	9.97472e-09	2470.37	0.121208	2470.37	1.65926e-09	2470.37	0.154771	2470.37	6.64323e-10	2470.37	0.14154	2470.37	-3.60862e-09	2470.37	0.122717	2470.37	-1.02591e-10
2471.33	0.0993427	2471.33	-1.73623e-08	2471.33	0.121256	2471.33	1.5195e-09	2471.33	0.154787	2471.33	3.28832e-09	2471.33	0.141577	2471.33	1.06835e-10	2471.33	0.122762	2471.33	-7.74269e-11
2472.3	0.0993935	2472.29	-1.44782e-08	2472.3	0.121302	2472.3	-2.26087e-10	2472.3	0.154802	2472.3	3.26742e-10	2472.3	0.141615	2472.3	3.73092e-09	2472.3	0.122807	2472.3	4.5682e-11
2473.26	0.0994435	2473.26	1.59922e-08	2473.26	0.121349	2473.26	-1.34839e-09	2473.26	0.154817	2473.26	-5.84573e-10	2473.26	0.141652	2473.26	2.18325e-09	2473.26	0.122852	2473.26	7.47171e-11
2474.22	0.0994942	2474.22	1.69821e-08	2474.22	0.121396	2474.22	-9.17122e-10	2474.22	0.154833	2474.22	-3.45711e-09	2474.22	0.141689	2474.22	6.81306e-10	2474.22	0.122896	2474.22	-1.36659e-10
2475.19	0.0995449	2475.19	-1.09913e-08	2475.19	0.121443	2475.19	2.44475e-09	2475.19	0.154848	2475.19	-3.60035e-10	2475.19	0.141726	2475.19	3.54608e-10	2475.19	0.122941	2475.19	-1.07623e-10
2476.15	0.0995949	2476.15	-8.43192e-10	2476.15	0.12149	2476.15	1.03365e-10	2476.15	0.154864	2476.15	2.83615e-09	2476.15	0.141764	2476.15	-6.48801e-10	2476.15	0.122986	2476.15	1.54854e-11
2477.12	0.0996456	2477.12	1.20269e-08	2477.12	0.121537	2477.12	-1.70494e-09	2477.12	0.154879	2477.12	-1.88844e-09	2477.12	0.141801	2477.12	-2.44342e-09	2477.12	0.123031	2477.12	4.06491e-11
2478.08	0.0996964	2478.08	-1.27736e-08	2478.08	0.121584	2478.08	1.80714e-09	2478.08	0.154894	2478.08	3.56164e-10	2478.08	0.141838	2478.08	-3.51569e-09	2478.08	0.123076	2478.08	1.14205e-10
2479.04	0.0997471	2479.04	-1.19614e-08	2479.04	0.121631	2479.04	1.32632e-09	2479.04	0.15491	2479.04	2.69755e-09	2479.04	0.141876	2479.04	3.95652e-10	2479.04	0.12312	2479.04	1.39369e-10
2480.01	0.0997971	2480.01	1.65002e-08	2480.01	0.121678	2480.01	3.01965e-10	2480.01	0.154925	2480.01	4.18105e-10	2480.01	0.141913	2480.01	4.12659e-09	2480.01	0.123165	2480.01	2.62477e-10
2480.97	0.0998478	2480.97	1.70034e-08	2480.97	0.121725	2480.97	-9.66675e-10	2480.97	0.154941	2480.97	9.75582e-11	2480.97	0.14195	2480.97	2.21269e-09	2480.97	0.12321	2480.97	2.91512e-10
2481.94	0.0998985	2481.94	-1.00874e-08	2481.94	0.121772	2481.94	-1.45524e-09	2481.94	0.154956	2481.94	-3.3371e-09	2481.94	0.141987	2481.94	2.5315e-10	2481.94	0.123255	2481.94	8.01369e-11
2482.9	0.0999485	2482.9	2.19153e-09	2482.9	0.121819	2482.9	2.62787e-09	2482.9	0.154972	2482.9	-7.9982e-10	2482.9	0.142025	2482.9	-2.4621e-10	2482.9	0.1233	2482.9	1.09172e-10
2483.86	0.0999993	2483.86	1.42517e-08	2483.86	0.121866	2483.86	5.71411e-10	2483.86	0.154987	2483.86	2.60774e-09	2483.86	0.142062	2483.86	-8.50097e-10	2483.86	0.123344	2483.86	2.32281e-10
2484.83	0.10005	2484.83	-1.12394e-08	2484.83	0.121913	2484.83	-2.16176e-09	2484.83	0.155003	2484.83	-2.10369e-09	2484.83	0.142099	2484.83	-2.44108e-09	2484.83	0.123389	2484.83	-8.9493e-09
2485.79	0.100101	2485.79	-5.2375e-10	2485.79	0.12196	2485.79	1.82341e-09	2485.79	0.155018	2485.79	3.42227e-10	2485.79	0.142137	2485.79	-3.88965e-09	2485.79	0.123434	2485.79	-1.41419e-08
2486.76	0.100151	2486.76	7.91596e-09	2486.76	0.122007	2486.76	-2.85318e-10	2486.76	0.155033	2486.76	2.87951e-09	2486.76	0.142174	2486.76	-2.63237e-10	2486.76	0.123479	2486.76	2.79547e-09
2487.72	0.100201	2487.72	-2.03807e-08	2487.72	0.122054	2487.72	-2.83034e-09	2487.72	0.155049	2487.72	1.13817e-10	2487.72	0.142211	2487.72	3.36317e-09	2487.72	0.123523	2487.72	1.51964e-08
2488.69	0.100252	2488.69	-1.81342e-08	2488.69	0.122101	2488.69	-5.62506e-10	2488.69	0.155064	2488.69	-5.07146e-10	2488.69	0.142249	2488.69	2.20728e-09	2488.69	0.123568	2488.69	1.37846e-08
2489.65	0.100302	2489.65	1.36013e-08	2489.65	0.122148	2489.65	2.80673e-10	2489.65	0.15508	2489.65	-3.18612e-09	2489.65	0.142286	2489.65	7.20823e-10	2489.65	0.123613	2489.65	1.23193e-08
2490.61	0.100353	2490.61	1.5002e-08	2490.61	0.122195	2490.61	2.64142e-09	2490.61	0.155095	2490.61	-2.82609e-10	2490.61	0.142323	2490.61	-3.56142e-10	2490.61	0.123658	2490.61	1.10944e-08
2491.58	0.100404	2491.58	-1.16939e-08	2491.58	0.122242	2491.58	3.81328e-10	2491.58	0.15511	2491.58	2.62322e-09	2491.58	0.142361	2491.58	-1.14043e-09	2491.58	0.123703	2491.58	9.53116e-09
2492.54	0.100454	2492.54	1.6687e-10	2492.54	0.122289	2492.54	-1.87877e-09	2492.54	0.155126	2492.54	-2.39404e-09	2492.54	0.142398	2492.54	-2.81504e-09	2492.54	0.123747	2492.54	7.96793e-09
2493.51	0.100504	2493.51	8.86257e-09	2493.51	0.122336	2493.51	2.09866e-09	2493.51	0.155141	2493.51	3.63908e-11	2493.51	0.142435	2493.51	-2.49996e-09	2493.51	0.123792	2493.51	6.74305e-09
2494.47	0.100555	2494.47	-1.87981e-08	2494.47	0.122383	2494.47	-2.54348e-10	2494.47	0.155157	2494.47	3.3371e-09	2494.47	0.142473	2494.47	1.75356e-09	2494.47	0.123837	2494.47	5.27776e-09
2495.44	0.100606	2495.44	-1.43156e-08	2495.44	0.122429	2495.44	-2.65303e-09	2495.44	0.155172	2495.44	1.05765e-09	2495.44	0.14251	2495.44	2.82666e-09	2495.44	0.123882	2495.44	3.67e-09
2496.4	0.100656	2496.4	1.60874e-08	2496.4	0.122476	2496.4	1.47847e-09	2496.4	0.155188	2496.4	-4.18105e-10	2496.4	0.142547	2496.4	1.32471e-09	2496.4	0.123927	2496.4	2.25813e-09
2497.36	0.100707	2497.36	1.59302e-08	2497.36	0.122523	2497.36	1.38052e-09	2497.36	0.155203	2497.36	-3.85276e-09	2497.36	0.142584	2497.36	5.24933e-10	2497.36	0.123971	2497.36	8.01749e-10
2498.33	0.100757	2498.33	-1.23336e-08	2498.33	0.12257	2498.33	-5.60958e-10	2498.33	0.155219	2498.33	-3.56164e-10	2498.33	0.142622	2498.33	-4.62991e-10	2498.33	0.124017	2498.33	-7.4484e-10
2499.29	0.100807	2499.29	-1.5729e-09	2499.29	0.122617	2499.29	-1.68326e-09	2499.29	0.155234	2499.29	3.14044e-09	2499.29	0.142659	2499.29	-7.74204e-10	2499.29	0.124062	2499.29	-2.33324e-09
2500.26	0.100858	2500.26	1.3697e-08	2500.26	0.122664	2500.26	-1.44672e-09	2500.26	0.155249	2500.26	-2.94222e-10	2500.26	0.142696	2500.26	-2.26066e-09	2500.26	0.124106	2500.26	-3.91777e-09
2501.22	0.100909	2501.22	-1.03735e-08	2501.22	0.122711	2501.22	1.91128e-09	2501.22	0.155265	2501.22	1.05997e-09	2501.22	0.142734	2501.22	-2.32962e-09	2501.22	0.124151	2501.22	-5.25801e-09
2502.19	0.100959	2502.19	-2.39523e-09	2502.19	0.122758	2502.19	-1.93567e-10	2502.19	0.15528	2502.19	-6.60452e-10	2502.19	0.142771	2502.19	1.83254e-09	2502.19	0.124196	2502.19	-6.79028e-09
2503.15	0.101009	2503.15	2.06291e-08	2503.15	0.122805	2503.15	-2.25003e-09	2503.15	0.155296	2503.15	-2.19505e-09	2503.15	0.142808	2503.15	2.90563e-09	2503.15	0.124241	2503.15	-8.32254e-09
2504.11	0.10106	2504.11	-1.74876e-09	2504.11	0.122852	2504.11	1.20476e-09	2504.11	0.155311	2504.11	1.16141e-11	2504.11	0.142846	2504.11	1.00648e-09	2504.11	0.124286	2504.11	-9.66279e-09
2505.08	0.101111	2505.08	-2.21321e-08	2505.08	0.122899	2505.08	1.34336e-09	2505.08	0.155326	2505.08	-2.86093e-09	2505.08	0.142883	2505.08	2.82587e-10	2505.08	0.12433	2505.08	-1.12473e-08
2506.04	0.101161	2506.04	6.14642e-09	2506.04	0.122946	2506.04	7.08458e-11	2506.04	0.155342	2506.04	4.49075e-11	2506.04	0.14292	2506.04	-5.18541e-11	2506.04	0.124375	2506.04	-1.2641e-08
2507.01	0.101212	2507.01	1.74997e-08	2507.01	0.122993	2507.01	-1.63797e-09	2507.01	0.155357	2507.01	2.76259e-09	2507.01	0.142958	2507.01	-1.74969e-09	2507.01	0.12442	2507.01	-1.38922e-08
2507.97	0.101262	2507.97	-1.05655e-08	2507.97	0.12304	2507.97	-1.50324e-09	2507.97	0.155373	2507.97	-5.83025e-10	2507.97	0.142995	2507.97	-3.39414e-09	2507.97	0.124465	2507.97	-1.52402e-08
2508.94	0.101313	2508.93	-1.26282e-09	2508.94	0.123087	2508.94	2.52644e-09	2508.94	0.155388	2508.94	1.5346e-09	2508.94	0.143032	2508.94	2.32267e-10	2508.94	0.12451	2508.94	-2.9751e-09
2509.9	0.101363	2509.9	9.57211e-09	2509.9	0.123134	2509.9	2.98097e-11	2509.9	0.155403	2509.9	1.9589e-10	2509.9	0.143069	2509.9	3.85868e-09	2509.9	0.124554	2509.9	1.42054e-08
2510.86	0.101414	2510.86	-1.78466e-08	2510.86	0.123181	2510.86	-2.2748e-09	2510.86	0.155419	2510.86	-1.72043e-09	2510.86	0.143107	2510.86	2.21422e-09	2510.86	0.124599	2510.86	9.39567e-09
2511.83	0.101464	2511.83	-1.71288e-08	2511.83	0.123228	2511.83	1.75101e-09	2511.83	0.155434	2511.83	-1.80405e-10	2511.83	0.143144	2511.83	5.16387e-10	2511.83	0.124644	2511.83	2.59767e-10
2512.79	0.101514	2512.79	1.54999e-08	2512.79	0.123275	2512.79	1.88186e-09	2512.79	0.15545	2512.79	-2.65574e-09	2512.79	0.143181	2512.79	1.81946e-10	2512.79	0.124689	2512.79	9.40737e-11
2513.76	0.101565	2513.76	1.86248e-08	2513.76	0.123322	2513.76	3.65069e-10	2513.76	0.155465	2513.76	8.40857e-10	2513.76	0.143219	2513.76	-5.41952e-10	2513.76	0.124734	2513.76	-6.891e-11
2514.72	0.101616	2514.72	-1.03939e-08	2514.72	0.123369	2514.72	-1.19741e-09	2514.72	0.15548	2514.72	3.18225e-09	2514.72	0.143256	2514.72	-2.4411e-09	2514.72	0.124779	2514.72	1.06462e-10
2515.68	0.101666	2515.68	-1.71027e-09	2515.68	0.123416	2515.68	-9.12476e-10	2515.68	0.155496	2515.68	-3.49195e-10	2515.68	0.143293	2515.68	-3.41658e-09	2515.68	0.124823	2515.68	2.33442e-10
2516.65	0.101717	2516.65	9.6829e-09	2516.65	0.123463	2516.65	2.83615e-09	2516.65	0.155511	2516.65	1.77076e-09	2516.65	0.143331	2516.65	1.39369e-11	2516.65	0.124868	2516.65	7.04585e-11
2517.61	0.101767	2517.61	-1.47298e-08	2517.61	0.12351	2517.61	5.84577e-11	2517.61	0.155527	2517.61	4.32043e-10	2517.61	0.143368	2517.61	3.25631e-09	2517.61	0.124913	2517.61	2.45831e-10
2518.58	0.101818	2518.58	-1.08121e-08	2518.58	0.123557	2518.58	-1.90006e-09	2518.58	0.155542	2518.58	-1.29071e-09	2518.58	0.143405	2518.58	2.39309e-09	2518.58	0.124958	2518.58	2.26474e-10
2519.54	0.101868	2519.54	1.68645e-08	2519.54	0.123604	2519.54	2.18305e-09	2519.54	0.155557	2519.54	2.49315e-10	2519.54	0.143443	2519.54	4.18069e-10	2519.54	0.125002	2519.54	1.12269e-11
2520.51	0.101919	2520.51	1.62609e-08	2520.51	0.12365	2520.51	-6.46902e-10	2520.51	0.155573	2520.51	-2.51638e-09	2520.51	0.14348	2520.51	-6.74382e-10	2520.51	0.125047	2520.51	1.30464e-10
2521.47	0.10197	2521.47	-1.03846e-08	2521.47	0.123698	2521.47	-2.75175e-09	2521.47	0.155588	2521.47	7.86658e-10	2521.47	0.143517	2521.47	-1.00108e-09	2521.47	0.125092	2521.47	-9.52351e-11
2522.43	0.102019	2522.43	5.58377e-10	2522.43	0.123744	2522.43	8.51753e-12	2522.43	0.155604	2522.43	3.32162e-09	2522.43	0.143555	2522.43	-2.41398e-09	2522.43	0.125137	2522.43	-2.80286e-10
2523.4	0.10207	2523.4	1.53253e-08	2523.4	0.123791	2523.4	2.40024e-10	2523.4	0.155619	2523.4	8.0524e-11	2523.4	0.143592	2523.4	-3.58536e-09	2523.4	0.125182	2523.4	6.00059e-11
2524.36	0.102121	2524.36	-9.90902e-09	2524.36	0.123838	2524.36	2.18499e-09	2524.36	0.155635	2524.36	-4.33591e-10	2524.36	0.143629	2524.36	-6.34759e-11	2524.36	0.125226	2524.36	2.05569e-10
2525.33	0.102172	2525.33	-1.90125e-09	2525.33	0.123885	2525.33	3.76682e-10	2525.33	0.15565	2525.33	-3.19928e-09	2525.33	0.143666	2525.33	3.56294e-09	2525.33	0.125271	2525.33	6.62001e-11
2526.29	0.102222	2526.29	7.66581e-09	2526.29	0.123932	2526.29	-1.96471e-09	2526.29	0.155666	2526.29	-7.6885e-10	2526.29	0.143704	2526.29	2.31568e-09	2526.29	0.125316	2526.29	8.09111e-11
2527.26	0.102272	2527.26	-1.98156e-08	2527.26	0.123979	2527.26	1.54351e-09	2527.26	0.155681	2527.26	2.53186e-09	2527.26	0.143741	2527.26	2.49293e-10	2527.26	0.125361	2527.26	-1.86599e-10
2528.22	0.102323	2528.22	-1.82094e-08	2528.22	0.124026	2528.22	-4.12299e-10	2528.22	0.155696	2528.22	-1.70649e-09	2528.22	0.143778	2528.22	-3.54594e-10	2528.22	0.125406	2528.22	-9.70654e-09
2529.18	0.102373	2529.18	1.47158e-08	2529.18	0.124073	2529.18	-2.66078e-09	2529.18	0.155712	2529.18	6.34901e-10	2529.18	0.143816	2529.18	-5.74442e-10	2529.18	0.12545	2529.18	-1.43165e-08
2530.15	0.102424	2530.15	1.78446e-08	2530.15	0.12412	2530.15	9.86032e-10	2530.15	0.155727	2530.15	2.87951e-09	2530.15	0.143853	2530.15	-2.64625e-09	2530.15	0.125495	2530.15	3.06763e-09
2531.11	0.102475	2531.11	-1.02875e-08	2531.11	0.124167	2531.11	1.21754e-09	2531.11	0.155743	2531.11	1.13817e-10	2531.11	0.14389	2531.11	-2.33117e-09	2531.11	0.12554	2531.11	1.51066e-08
2532.08	0.102525	2532.08	-9.70168e-10	2532.08	0.124214	2532.08	-1.0453e-11	2532.08	0.155758	2532.08	-3.11256e-10	2532.08	0.143928	2532.08	2.02688e-09	2532.08	0.125585	2532.08	1.368e-08
2533.04	0.102575	2533.04	9.46407e-09	2533.04	0.124261	2533.04	-1.33136e-09	2533.04	0.155773	2533.04	-3.07927e-09	2533.04	0.143965	2533.04	2.62689e-09	2533.04	0.12563	2533.04	1.22991e-08
2534.01	0.102626	2534.01	-1.8504e-08	2534.01	0.124308	2534.01	-1.47769e-09	2534.01	0.155789	2534.01	-6.48838e-10	2534.01	0.144002	2534.01	1.03591e-09	2534.01	0.125674	2534.01	1.09171e-08
2534.97	0.102677	2534.97	-1.72307e-08	2534.97	0.124355	2534.97	2.27867e-09	2534.97	0.155804	2534.97	2.36152e-09	2534.97	0.144039	2534.97	4.3202e-10	2534.97	0.125719	2534.97	9.53503e-09
2535.93	0.102727	2535.93	1.60577e-08	2535.93	0.124402	2535.93	-2.71022e-12	2535.93	0.15582	2535.93	-2.0704e-09	2535.93	0.144077	2535.93	-6.73397e-11	2535.93	0.125764	2535.93	7.76352e-09
2536.9	0.102777	2536.9	1.76662e-08	2536.9	0.124449	2536.9	-2.76879e-09	2536.9	0.155835	2536.9	4.64562e-10	2536.9	0.144114	2536.9	-2.02688e-09	2536.9	0.125809	2536.9	6.27694e-09
2537.86	0.102828	2537.86	-1.2126e-08	2537.86	0.124496	2537.86	1.27638e-09	2537.86	0.155851	2537.86	2.99952e-09	2537.86	0.144151	2537.86	-3.94078e-09	2537.86	0.125854	2537.86	5.36796e-09
2538.83	0.102878	2538.83	1.28685e-09	2538.83	0.124543	2538.83	1.90741e-09	2538.83	0.155866	2538.83	3.30613e-10	2538.83	0.144189	2538.83	-2.09842e-10	2538.83	0.125898	2538.83	3.68548e-09
2539.79	0.102929	2539.79	1.42193e-08	2539.79	0.12459	2539.79	6.89097e-11	2539.79	0.155881	2539.79	-3.87134e-10	2539.79	0.144226	2539.79	3.7015e-09	2539.79	0.125943	2539.79	2.00301e-09
2540.76	0.10298	2540.76	-1.59605e-08	2540.76	0.124637	2540.76	-1.81528e-09	2540.76	0.155897	2540.76	-3.25967e-09	2540.76	0.144263	2540.76	2.62923e-09	2540.76	0.125988	2540.76	1.09404e-09
2541.72	0.10303	2541.72	-3.98969e-09	2541.72	0.124684	2541.72	-1.42195e-09	2541.72	0.155912	2541.72	-3.56164e-10	2541.72	0.1443	2541.72	8.34611e-10	2541.72	0.126033	2541.72	-5.88437e-10
2542.68	0.10308	2542.68	2.34228e-08	2542.68	0.124731	2542.68	2.52528e-09	2542.68	0.155928	2542.68	2.74324e-09	2542.68	0.144338	2542.68	-1.68798e-10	2542.68	0.126078	2542.68	-2.27091e-09
2543.65	0.103131	2543.65	7.36397e-10	2543.65	0.124777	2543.65	4.14234e-11	2543.65	0.155943	2543.65	-2.17725e-09	2543.65	0.144375	2543.65	-4.95496e-10	2543.65	0.126123	2543.65	-3.17989e-09
2544.61	0.103182	2544.61	-2.38729e-08	2544.61	0.124825	2544.61	-2.05569e-09	2544.61	0.155958	2544.61	1.56403e-10	2544.61	0.144412	2544.61	-1.80155e-09	2544.61	0.126168	2544.61	-4.66647e-09
2545.58	0.103232	2545.58	6.81752e-10	2545.58	0.124871	2545.58	1.50092e-09	2545.58	0.155974	2545.58	2.97087e-09	2545.58	0.14445	2545.58	-3.43826e-09	2545.58	0.126213	2545.58	-6.43799e-09
2546.54	0.103282	2546.54	1.70564e-08	2546.54	0.124919	2546.54	1.30116e-09	2546.54	0.155989	2546.54	3.91006e-10	2546.54	0.144487	2546.54	-9.13638e-11	2546.54	0.126257	2546.54	-7.82004e-09
2547.51	0.103333	2547.51	-8.02478e-09	2547.51	0.124965	2547.51	2.65188e-10	2547.51	0.156005	2547.51	-3.29064e-10	2547.51	0.144524	2547.51	3.63957e-09	2547.51	0.126302	2547.51	-9.2021e-09
2548.47	0.103384	2548.47	-8.18002e-10	2548.47	0.125012	2548.47	-9.66675e-10	2548.47	0.15602	2548.47	-3.2016e-09	2548.47	0.144562	2548.47	2.09423e-09	2548.47	0.126347	2548.47	-1.09736e-08
2549.43	0.103434	2549.43	8.91319e-09	2549.43	0.125059	2549.43	-1.17418e-09	2549.43	0.156036	2549.43	-2.95771e-10	2549.43	0.144599	2549.43	2.99606e-10	2549.43	0.126392	2549.43	-1.27529e-08
2550.4	0.103485	2550.4	-1.78292e-08	2550.4	0.125106	2550.4	2.31855e-09	2550.4	0.156051	2550.4	2.71459e-09	2550.4	0.144636	2550.4	2.57839e-10	2550.4	0.126437	2550.4	-1.4059e-08
2551.36	0.103536	2551.36	-1.60445e-08	2551.36	0.125153	2551.36	4.41334e-10	2551.36	0.156066	2551.36	-2.48541e-09	2551.36	0.144674	2551.36	-6.88587e-11	2551.36	0.126481	2551.36	-1.5373e-08
2552.33	0.103585	2552.33	1.66628e-08	2552.33	0.1252	2552.33	-1.33794e-09	2552.33	0.156082	2552.33	4.95536e-11	2552.33	0.144711	2552.33	-2.33656e-09	2552.33	0.126526	2552.33	-3.03046e-09
2553.29	0.103636	2553.29	1.85272e-08	2553.29	0.125247	2553.29	2.20822e-09	2553.29	0.156097	2553.29	3.35259e-09	2553.29	0.144748	2553.29	-4.07005e-09	2553.29	0.126571	2553.29	1.42247e-08
2554.25	0.103687	2554.25	-9.72192e-09	2554.25	0.125294	2554.25	-3.29064e-10	2554.25	0.156113	2554.25	5.86896e-10	2554.25	0.144786	2554.25	-4.43642e-10	2554.25	0.126616	2554.25	9.14868e-09
2555.22	0.103737	2555.22	-9.69456e-12	2555.22	0.125341	2555.22	-2.47689e-09	2555.22	0.156128	2555.22	-7.9982e-10	2555.22	0.144823	2555.22	3.4677e-09	2555.22	0.126661	2555.22	-1.54854e-11
2556.18	0.103788	2556.18	8.91093e-09	2556.18	0.125388	2556.18	-2.46992e-10	2556.18	0.156143	2556.18	-3.56783e-09	2556.18	0.14486	2556.18	2.30407e-09	2556.18	0.126705	2556.18	2.70994e-11
2557.15	0.103838	2557.15	-1.86785e-08	2557.15	0.125435	2557.15	2.66736e-10	2557.15	0.156159	2557.15	-3.71649e-10	2557.15	0.144897	2557.15	1.2541e-10	2557.15	0.12675	2557.15	-2.70994e-11
2558.11	0.103889	2558.11	-1.3632e-08	2558.11	0.125482	2558.11	2.78001e-09	2558.11	0.156174	2558.11	2.53186e-09	2558.11	0.144935	2558.11	-4.93962e-10	2558.11	0.126795	2558.11	1.54854e-11
2559.08	0.103939	2559.07	1.99552e-08	2559.08	0.125529	2559.08	4.32043e-10	2559.08	0.15619	2559.08	-2.39636e-09	2559.08	0.144972	2559.08	-9.25186e-10	2559.08	0.12684	2559.08	2.5396e-10
2560.04	0.10399	2560.04	1.95449e-08	2560.04	0.125576	2560.04	-2.39791e-09	2560.04	0.156205	2560.04	3.1358e-10	2560.04	0.145009	2560.04	-2.72755e-09	2560.04	0.126885	2560.04	3.06611e-10
2561	0.10404	2561	-1.0379e-08	2561	0.125623	2561	1.83037e-09	2561	0.156221	2561	3.41298e-09	2561	0.145047	2561	-2.2398e-09	2561	0.126929	2561	-1.70339e-11
2561.97	0.104091	2561.97	2.48415e-09	2561.97	0.12567	2561.97	-1.29303e-10	2561.97	0.156236	2561.97	6.44966e-10	2561.97	0.145084	2561.97	2.10276e-09	2561.97	0.126974	2561.97	-2.36152e-10
2562.93	0.104141	2562.93	1.50554e-08	2562.93	0.125717	2562.93	-2.95926e-09	2562.93	0.156251	2562.93	-4.49076e-10	2562.93	0.145121	2562.93	3.08449e-09	2562.93	0.127019	2562.93	-2.5938e-10
2563.9	0.104192	2563.9	-1.45727e-08	2563.9	0.125764	2563.9	7.82787e-10	2563.9	0.156267	2563.9	-3.11024e-09	2563.9	0.145159	2563.9	9.13572e-10	2563.9	0.127064	2563.9	-1.85825e-10
2564.86	0.104243	2564.86	-2.13697e-09	2564.86	0.125811	2564.86	1.05997e-09	2564.86	0.156282	2564.86	-4.76176e-10	2564.86	0.145196	2564.86	1.70119e-11	2564.86	0.127109	2564.86	-1.12269e-10
2565.82	0.104293	2565.82	1.00038e-08	2565.82	0.125858	2565.82	-2.67123e-10	2565.82	0.156298	2565.82	2.05878e-09	2565.82	0.145233	2565.82	-2.02837e-10	2565.82	0.127153	2565.82	-1.35497e-10
2566.79	0.104343	2566.79	-1.81741e-08	2566.79	0.125905	2566.79	-1.49511e-09	2566.79	0.156313	2566.79	-2.47224e-09	2566.79	0.145271	2566.79	-1.98197e-09	2566.79	0.127198	2566.79	-6.19415e-11
2567.75	0.104394	2567.75	-1.77185e-08	2567.75	0.125952	2567.75	-1.59964e-09	2567.75	0.156328	2567.75	7.26265e-10	2567.75	0.145308	2567.75	-3.61094e-09	2567.75	0.127243	2567.75	1.1614e-11
2568.72	0.104444	2568.72	1.16445e-08	2568.72	0.125999	2568.72	1.75837e-09	2568.72	0.156344	2568.72	3.63984e-09	2568.72	0.145345	2568.72	-4.57608e-10	2568.72	0.127288	2568.72	-1.08398e-10
2569.68	0.104495	2569.68	1.61727e-08	2569.68	0.126046	2569.68	-2.0131e-10	2569.68	0.156359	2569.68	2.05181e-10	2569.68	0.145382	2569.68	3.46148e-09	2569.68	0.127333	2569.68	-2.28409e-10
2570.65	0.104546	2570.65	-9.33714e-09	2570.65	0.126092	2570.65	-2.16099e-09	2570.65	0.156375	2570.65	-7.84335e-10	2570.65	0.14542	2570.65	2.6873e-09	2570.65	0.127377	2570.65	-1.54854e-10
2571.61	0.104596	2571.61	5.65567e-10	2571.61	0.126139	2571.61	1.48969e-09	2571.61	0.15639	2571.61	-2.95926e-09	2571.61	0.145457	2571.61	6.05427e-10	2571.61	0.127422	2571.61	-9.48393e-09
2572.57	0.104646	2572.57	1.05449e-08	2572.57	0.126186	2572.57	1.48969e-09	2572.57	0.156406	2572.57	-3.25193e-10	2572.57	0.145494	2572.57	2.7873e-10	2572.57	0.127467	2572.57	-1.444e-08
2573.54	0.104697	2573.54	-1.92202e-08	2573.54	0.126233	2573.54	-1.54853e-11	2573.54	0.156421	2573.54	1.91941e-09	2573.54	0.145532	2573.54	1.47922e-10	2573.54	0.127512	2573.54	3.31926e-09
2574.5	0.104748	2574.5	-1.76798e-08	2574.5	0.12628	2574.5	-1.22799e-09	2574.5	0.156437	2574.5	-2.80518e-09	2574.5	0.145569	2574.5	-2.11978e-09	2574.5	0.127557	2574.5	1.53923e-08
2575.47	0.104798	2575.47	1.69202e-08	2575.47	0.126327	2575.47	-1.31935e-09	2575.47	0.156452	2575.47	3.91006e-10	2575.47	0.145606	2575.47	-3.85327e-09	2575.47	0.127601	2575.47	1.39057e-08
2576.43	0.104848	2576.43	1.89337e-08	2576.43	0.126374	2576.43	2.14318e-09	2576.43	0.156467	2576.43	3.48808e-09	2576.43	0.145644	2576.43	-2.26861e-10	2576.43	0.127646	2576.43	1.31036e-08
2577.4	0.104899	2577.4	-1.04079e-08	2577.4	0.126421	2577.4	1.85825e-10	2577.4	0.156483	2577.4	6.15544e-10	2577.4	0.145681	2577.4	3.68448e-09	2577.4	0.127691	2577.4	1.10549e-08
2578.36	0.104949	2578.36	-5.79891e-10	2578.36	0.126468	2578.36	-1.77153e-09	2578.36	0.156498	2578.36	-2.95771e-10	2578.36	0.145718	2578.36	2.71674e-09	2578.36	0.127736	2578.36	9.11073e-09
2579.32	0.105	2579.32	9.27443e-09	2579.32	0.126515	2579.32	1.691e-09	2579.32	0.156513	2579.32	-3.06146e-09	2579.32	0.145756	2579.32	4.4904e-10	2579.32	0.127781	2579.32	8.23273e-09
2580.29	0.105051	2580.29	-1.60841e-08	2580.29	0.126562	2580.29	1.59964e-09	2580.29	0.156529	2580.29	-5.26503e-10	2580.29	0.145793	2580.29	-1.54847e-10	2580.29	0.127825	2580.29	6.58123e-09
2581.25	0.105101	2581.25	-1.07602e-08	2581.25	0.126609	2581.25	3.87135e-10	2581.25	0.156544	2581.25	2.30113e-09	2581.25	0.14583	2581.25	-4.66059e-10	2581.25	0.12787	2581.25	4.92972e-09
2582.22	0.105151	2582.22	1.83034e-08	2582.22	0.126656	2582.22	-1.41072e-09	2582.22	0.15656	2582.22	-2.02626e-09	2582.22	0.145868	2582.22	-2.82512e-09	2582.22	0.127915	2582.22	4.05171e-09
2583.18	0.105202	2583.18	1.73476e-08	2583.18	0.126703	2583.18	-1.51524e-09	2583.18	0.156575	2583.18	5.11018e-10	2583.18	0.145905	2583.18	-3.88423e-09	2583.18	0.12796	2583.18	2.10754e-09
2584.15	0.105253	2584.15	-1.07134e-08	2584.15	0.12675	2584.15	2.60851e-09	2584.15	0.156591	2584.15	2.85241e-09	2584.15	0.145942	2584.15	2.7114e-11	2584.15	0.128005	2584.15	5.88369e-11
2585.11	0.105303	2585.11	2.00728e-09	2585.11	0.126797	2585.11	4.45205e-10	2585.11	0.156606	2585.11	2.80285e-10	2585.11	0.145979	2585.11	3.549e-09	2585.11	0.12805	2585.11	-7.43292e-10
2586.07	0.105354	2586.07	1.41391e-08	2586.07	0.126844	2586.07	-1.619e-09	2586.07	0.156621	2586.07	-1.44788e-10	2586.07	0.146017	2586.07	2.28858e-09	2586.07	0.128095	2586.07	-2.03398e-09
2587.04	0.105404	2587.04	-1.5031e-08	2587.04	0.126891	2587.04	2.12305e-09	2587.04	0.156637	2587.04	-2.91048e-09	2587.04	0.146054	2587.04	3.05815e-10	2587.04	0.12814	2587.04	-3.8055e-09
2588	0.105455	2588	-1.37656e-09	2588	0.126938	2588	-7.06908e-10	2588	0.156652	2588	-6.65872e-10	2588	0.146091	2588	-1.09924e-10	2588	0.128185	2588	-5.18756e-09
2588.97	0.105505	2588.97	1.06449e-08	2588.97	0.126985	2588.97	-2.66658e-09	2588.97	0.156668	2588.97	1.96819e-09	2588.97	0.146129	2588.97	-1.00648e-09	2588.97	0.128229	2588.97	-6.56961e-09
2589.93	0.105556	2589.93	-1.90842e-08	2589.93	0.127032	2589.93	-5.41974e-12	2589.93	0.156683	2589.93	-2.16563e-09	2589.93	0.146166	2589.93	-3.27418e-09	2589.93	0.128274	2589.93	-8.04845e-09
2590.89	0.105606	2590.89	-1.86491e-08	2590.89	0.127079	2590.89	2.18344e-10	2590.89	0.156698	2590.89	6.62e-10	2590.89	0.146203	2590.89	-2.48602e-09	2590.89	0.128319	2590.89	-9.43051e-09
2591.86	0.105656	2591.86	1.34237e-08	2591.86	0.127126	2591.86	2.39327e-09	2591.86	0.156714	2591.86	3.00339e-09	2591.86	0.14624	2591.86	1.85654e-09	2591.86	0.128364	2591.86	-1.08126e-08
2592.82	0.105707	2592.82	1.80607e-08	2592.82	0.127172	2592.82	3.29065e-10	2592.82	0.156729	2592.82	1.40917e-10	2592.82	0.146278	2592.82	2.53785e-09	2592.82	0.128408	2592.82	-1.25841e-08
2593.79	0.105758	2593.79	-8.84202e-09	2593.79	0.12722	2593.79	-1.83424e-09	2593.79	0.156745	2593.79	-6.73615e-10	2593.79	0.146315	2593.79	1.12495e-09	2593.79	0.128453	2593.79	-1.40707e-08
2594.75	0.105809	2594.75	-5.53588e-10	2594.75	0.127267	2594.75	2.09362e-09	2594.75	0.15676	2594.75	-3.35259e-09	2594.75	0.146352	2594.75	7.9825e-10	2594.75	0.128498	2594.75	-1.49796e-08
2595.72	0.105859	2595.72	8.89539e-09	2595.72	0.127313	2595.72	-2.63252e-10	2595.72	0.156776	2595.72	-2.55509e-10	2595.72	0.14639	2595.72	-1.5267e-12	2595.72	0.128543	2595.72	-2.6139e-09
2596.68	0.105909	2596.68	-1.79422e-08	2596.68	0.12736	2596.68	-2.42424e-09	2596.68	0.156791	2596.68	2.74711e-09	2596.68	0.146427	2596.68	-2.1647e-09	2596.68	0.128588	2596.68	1.44764e-08
2597.64	0.10596	2597.64	-1.57786e-08	2597.64	0.127407	2597.64	1.31781e-09	2597.64	0.156806	2597.64	-2.07427e-09	2597.64	0.146464	2597.64	-3.60552e-09	2597.64	0.128632	2597.64	9.52807e-09
2598.61	0.10601	2598.61	1.61332e-08	2598.61	0.127454	2598.61	8.29242e-10	2598.61	0.156822	2598.61	2.67123e-10	2598.61	0.146502	2598.61	2.08908e-11	2598.61	0.128677	2598.61	2.98094e-10
2599.57	0.106061	2599.57	1.77665e-08	2599.57	0.127501	2599.57	-2.94223e-10	2599.57	0.156837	2599.57	3.09475e-09	2599.57	0.146539	2599.57	3.93223e-09	2599.57	0.128722	2599.57	7.89755e-11
2600.54	0.106111	2600.54	-8.92752e-09	2600.54	0.127548	2600.54	-1.2218e-09	2600.54	0.156853	2600.54	9.19832e-10	2600.54	0.146576	2600.54	2.96449e-09	2600.54	0.128767	2600.54	-2.44669e-10
2601.5	0.106162	2601.5	9.55046e-10	2601.5	0.127595	2601.5	-1.7994e-09	2601.5	0.156868	2601.5	-2.63252e-10	2601.5	0.146614	2601.5	6.96791e-10	2601.5	0.128812	2601.5	-1.92019e-10
2602.47	0.106212	2602.47	7.7383e-09	2602.47	0.127642	2602.47	1.46956e-09	2602.47	0.156884	2602.47	-3.79469e-09	2602.47	0.146651	2602.47	-3.95659e-10	2602.47	0.128856	2602.47	4.64562e-11
2603.43	0.106263	2603.43	-1.7816e-08	2603.43	0.127689	2603.43	-2.94223e-10	2603.43	0.156899	2603.43	-7.84335e-10	2603.43	0.146688	2603.43	-7.22357e-10	2603.43	0.128901	2603.43	8.90409e-11
2604.39	0.106314	2604.39	-1.44131e-09	2604.39	0.127736	2604.39	-2.2539e-09	2604.39	0.156914	2604.39	2.60774e-09	2604.39	0.146726	2604.39	-2.23205e-09	2604.39	0.128946	2604.39	2.30732e-10
2605.36	0.106364	2605.36	2.35865e-08	2605.36	0.127783	2605.36	1.39678e-09	2605.36	0.15693	2605.36	-1.92328e-09	2605.36	0.146763	2605.36	-3.30432e-09	2605.36	0.128991	2605.36	1.84276e-10
2606.32	0.106414	2606.32	-5.99351e-10	2606.32	0.12783	2606.32	1.39678e-09	2606.32	0.156945	2606.32	4.18105e-10	2606.32	0.1468	2606.32	3.22096e-10	2606.32	0.129036	2606.32	-2.46218e-10
2607.29	0.106465	2607.29	-2.34372e-08	2607.29	0.127877	2607.29	-3.04288e-10	2607.29	0.156961	2607.29	2.95539e-09	2607.29	0.146837	2607.29	3.669e-09	2607.29	0.12908	2607.29	0
2608.25	0.106515	2608.25	2.65368e-09	2608.25	0.127924	2608.25	-1.42775e-09	2608.25	0.156976	2608.25	3.91006e-10	2608.25	0.146875	2608.25	2.13681e-09	2608.25	0.129125	2608.25	2.46218e-10
2609.22	0.106566	2609.22	1.53546e-08	2609.22	0.127971	2609.22	-1.04604e-09	2609.22	0.156992	2609.22	-5.09469e-10	2609.22	0.146912	2609.22	3.57676e-10	2609.22	0.12917	2609.22	-1.84276e-10
2610.18	0.106617	2610.18	-1.09546e-08	2610.18	0.128018	2610.18	2.31197e-09	2610.18	0.157007	2610.18	-3.27748e-09	2610.18	0.146949	2610.18	1.37827e-10	2610.18	0.129215	2610.18	-2.30732e-10
2611.14	0.106667	2611.14	9.50789e-10	2611.14	0.128065	2611.14	6.19416e-11	2611.14	0.157022	2611.14	-3.7165e-10	2611.14	0.146987	2611.14	-7.58733e-10	2611.14	0.12926	2611.14	-8.90409e-11
2612.11	0.106717	2612.11	1.0953e-08	2612.11	0.128112	2612.11	-2.0913e-09	2612.11	0.157038	2612.11	2.24151e-09	2612.11	0.147024	2612.11	-3.02643e-09	2612.11	0.129304	2612.11	-4.64562e-11
2613.07	0.106768	2613.07	-1.8576e-08	2613.07	0.128159	2613.07	1.46027e-09	2613.07	0.157053	2613.07	-2.58993e-09	2613.07	0.147061	2613.07	-3.99417e-09	2613.07	0.129349	2613.07	-3.87138e-12
2614.04	0.106819	2614.04	-1.63848e-08	2614.04	0.128206	2614.04	1.84199e-09	2614.04	0.157068	2614.04	5.07147e-10	2614.04	0.147099	2614.04	-8.28323e-11	2614.04	0.129394	2614.04	-5.80701e-11
2615	0.106869	2615	1.63593e-08	2615	0.128253	2615	5.24955e-10	2615	0.157084	2615	3.70333e-09	2615	0.147136	2615	3.54358e-09	2615	0.129439	2615	-9.02634e-09
2615.97	0.10692	2615.97	1.83309e-08	2615.97	0.1283	2615.97	-1.2729e-09	2615.97	0.1571	2615.97	7.4175e-10	2615.97	0.147173	2615.97	2.10276e-09	2615.97	0.129484	2615.97	-1.40947e-08
2616.93	0.10697	2616.93	-8.31467e-09	2616.93	0.128347	2616.93	-9.80226e-10	2616.93	0.157115	2616.93	-7.4175e-10	2616.93	0.14721	2616.93	2.32259e-10	2616.93	0.129528	2616.93	2.78656e-09
2617.89	0.10702	2617.89	1.18e-09	2617.89	0.128394	2617.89	2.77498e-09	2617.89	0.15713	2617.89	-3.41066e-09	2617.89	0.147248	2617.89	-4.62991e-10	2617.89	0.129573	2617.89	1.53405e-08
2618.86	0.107071	2618.86	9.22416e-09	2618.86	0.128441	2618.86	3.42227e-10	2618.86	0.157146	2618.86	8.59436e-11	2618.86	0.147285	2618.86	-1.26277e-09	2618.86	0.129618	2618.86	1.3658e-08
2619.82	0.107122	2619.82	-1.74877e-08	2619.82	0.128488	2619.82	-1.5106e-09	2619.82	0.157161	2619.82	2.6209e-09	2619.82	0.147322	2619.82	-2.76471e-09	2619.82	0.129663	2619.82	1.19755e-08
2620.79	0.107172	2620.79	-1.25619e-08	2620.79	0.128534	2620.79	1.95426e-09	2620.79	0.157176	2620.79	-2.77266e-09	2620.79	0.14736	2620.79	-1.88751e-09	2620.79	0.129708	2620.79	1.10665e-08
2621.75	0.107222	2621.75	1.92221e-08	2621.75	0.128581	2621.75	-9.6474e-10	2621.75	0.157192	2621.75	1.40917e-10	2621.75	0.147397	2621.75	2.45505e-09	2621.75	0.129752	2621.75	9.57994e-09
2622.72	0.107273	2622.72	1.94663e-08	2622.72	0.128628	2622.72	-2.72853e-09	2622.72	0.157207	2622.72	3.33942e-09	2622.72	0.147434	2622.72	3.24321e-09	2622.72	0.129797	2622.72	7.80843e-09
2623.68	0.107324	2623.68	-8.64725e-09	2623.68	0.128675	2623.68	-6.73616e-11	2623.68	0.157223	2623.68	5.71411e-10	2623.68	0.147472	2623.68	9.75514e-10	2623.68	0.129842	2623.68	6.42637e-09
2624.64	0.107374	2624.64	6.56559e-10	2624.64	0.128722	2624.64	1.56402e-10	2624.64	0.157238	2624.64	-6.21738e-10	2624.64	0.147509	2624.64	7.89535e-11	2624.64	0.129887	2624.64	5.04431e-09
2625.61	0.107425	2625.61	1.00758e-08	2625.61	0.128769	2625.61	2.33133e-09	2625.61	0.157254	2625.61	-3.29065e-09	2625.61	0.147546	2625.61	-1.40895e-10	2625.61	0.129932	2625.61	3.56547e-09
2626.57	0.107475	2626.57	-1.48592e-08	2626.57	0.128816	2626.57	2.67123e-10	2626.57	0.157269	2626.57	-2.80285e-10	2626.57	0.147584	2626.57	-2.11592e-09	2626.57	0.129976	2626.57	2.18342e-09
[truncated: 1,425 more rows]

## Sheet: Sheet2
Input data	Height																			Area								Calculate	Reagion Ca. cm-1
Calculate
Replicate	TC1	TC2	TC3	TC4	CEC	STC1	β-gluco	STC2	STC3	Lignin	Amide II	β-sheet	Amide I	α-helix	C=O	SysCH2	Sys CH3	Asy CH2	Asy CH3	TC	CEC	STC	Amide	C=O	CH2-CH3	Amide II	Amide I	TC1	TC2	TC3	TC4	CEC	STC1	β-gluco	STC2	STC3	Lignin	Amide II	β-sheet	Amide I	α-helix	C=O	SysCH2	Sys CH3	Asy CH2	Asy CH3	TC start	STC start	CEC end
1	0.601	0.454	0.336	0.131	0.093	0.098	0.164	0.17	0.117	0.006	0.233	0.332	0.342	0.322	0.061	0.088	0.063	0.174	0.061	73.366	3.576	29.578	47.984	1.828	11.565	15.046	32.939	1025.9	1078	1103.1	1151.3	1236.1	1318.1	1372.1	1396.2	1452.1	1513.8	1538	1626.7	1645	1652.7	1731.8	2851.2	2873.4	2921.6	2958.3	942.1	1177.3	1284.4
2	0.598	0.53	0.373	0.145	0.095	0.098	0.166	0.181	0.115	0.001	0.27	0.357	0.372	0.348	0.047	0.085	0.051	0.158	0.055	75.787	3.933	31.219	51.639	1.086	9.905	16.29	35.349	1029.8	1074.2	1104	1151.3	1238.1	1315.2	1372.1	1396.2	1452.1	1514.8	1541.8	1626.7	1645	1653.7	1734.7	2850.3	2869.6	2919.7	2951.5	941.1	1181.2	1283.4
3	0.541	0.49	0.342	0.112	0.103	0.113	0.166	0.173	0.102	0.006	0.26	0.349	0.324	0.324	0.043	0.068	0.043	0.132	0.035	68.546	4.238	31.206	50.816	0.885	7.433	15.727	35.089	1025	1071.3	1103.1	1150.3	1238.1	1317.1	1373.1	1396.2	1456	1515.8	1541.8	1624.7	1654.6	1654.6	1735.6	2849.3	2870.5	2918.7	2951.5	942.1	1176.4	1286.3
4	0.571	0.51	0.36	0.133	0.099	0.102	0.173	0.197	0.112	0.002	0.302	0.382	0.372	0.372	0.04	0.087	0.05	0.157	0.045	73.016	4.127	32.321	55.986	0.767	9.192	17.874	38.112	1026.9	1075.1	1104	1150.3	1239	1319.1	1370.2	1396.2	1457	1515.8	1541.8	1626.7	1653.7	1653.7	1734.7	2849.3	2876.3	2919.7	2956.3	941.1	1179.3	1286.3
5	0.579	0.506	0.363	0.137	0.096	0.108	0.182	0.207	0.133	0.004	0.323	0.404	0.395	0.395	0.042	0.103	0.06	0.197	0.057	74.28	3.972	33.977	59.359	0.739	11.841	19.209	40.15	1025	1076.1	1104	1153.2	1237.1	1317.1	1374	1396.2	1452.1	1514.8	1541.8	1626.7	1652.7	1652.7	1734.7	2850.3	2872.5	2919.7	2959.2	941.1	1180.2	1283.4
[truncated: 7 more columns]

## Sheet: Sheet3
Input data info		Spectrum parameters								Drop List
File path and name		ID	item	Standard	LowLine	Upline	lowCa	UpCa		CHO	Protein	Lipid
E:\Documents\MEGAsync\Research project\Manuscript\Project 1 TT8 and HB12\Molecular Structure\Supplementary materials\Spectra Source\W1\W1a-1.csv		1	TC1	1025	5	5	1020.2	1029.8		1	2	2
E:\Documents\MEGAsync\Research project\Manuscript\Project 1 TT8 and HB12\Molecular Structure\Supplementary materials\Spectra Source\W1\W1a-1-derivative.csv		2	TC2	1077	5	5	1071.3	1080.9		4	3	3
E:\Documents\MEGAsync\Research project\Manuscript\Project 1 TT8 and HB12\Molecular Structure\Supplementary materials\Spectra Source\W1\W1b-1.csv		3	TC3	1105	5	5	1099.2	1108.9		7	6	6
E:\Documents\MEGAsync\Research project\Manuscript\Project 1 TT8 and HB12\Molecular Structure\Supplementary materials\Spectra Source\W1\W1b-1-derivative.csv		4	TC4	1151	5	5	1145.5	1155.2		9	8	8
E:\Documents\MEGAsync\Research project\Manuscript\Project 1 TT8 and HB12\Molecular Structure\Supplementary materials\Spectra Source\W1\W1c-1.csv		5	CEC	1237	5	5	1231.3	1241		10		12
E:\Documents\MEGAsync\Research project\Manuscript\Project 1 TT8 and HB12\Molecular Structure\Supplementary materials\Spectra Source\W1\W1c-1-derivative.csv		6	STC1	1315	5	5	1309.4	1319.1		11		17
E:\Documents\MEGAsync\Research project\Manuscript\Project 1 TT8 and HB12\Molecular Structure\Supplementary materials\Spectra Source\W1\W1d-1.csv		7	beta gluco	1370	5	5	1364.4	1374		13
E:\Documents\MEGAsync\Research project\Manuscript\Project 1 TT8 and HB12\Molecular Structure\Supplementary materials\Spectra Source\W1\W1d-1-derivative.csv		8	STC2	1395	5	5	1389.5	1399.1		14
E:\Documents\MEGAsync\Research project\Manuscript\Project 1 TT8 and HB12\Molecular Structure\Supplementary materials\Spectra Source\W1\W1e-1.csv		9	STC3	1453	5	5	1447.3	1457		16
E:\Documents\MEGAsync\Research project\Manuscript\Project 1 TT8 and HB12\Molecular Structure\Supplementary materials\Spectra Source\W1\W1e-1-derivative.csv		10	Lignin	1516	3	3	1512.9	1518.7
		11	Amide II	1542	5	5	1537	1546.6
		12	beta sheet	1627	5	5	1621.8	1631.5
		13	Amide I	1650	5	5	1645	1654.6
		14	alpha helix	1653	5	5	1647.9	1657.5
		15	Carbonyl C=O	1736	5	5	1730.8	1740.4
		16	Symmetric CH2	2850	5	5	2844.5	2854.1
		17	Symmetric CH3	2873	5	5	2867.6	2877.3
		18	Asymmetric CH2	2918	5	5	2912.9	2922.6
		19	Asymmetric CH3	2955	5	5	2949.6	2959.2
		20	TC start	942	5	5	936.3	945.9
		21	TC end = STC/CEC start	1179	3	3	1175.4	1181.2
		22	CEC end	1284	5	5	1278.6	1288.2
		23	STC end = Amide start	1480	5	5	1474.3	1484
		24	Amide end	1709	5	5	1703.8	1713.4
		25	C=O end	1782	3	3	1779	1784.8
		26	CH2/3 start	2761	5	5	2755.8	2765.4
		27	CH2/3 end	2998	5	5	2993	3002.6
		28	Lignin end	1525	3	3	1521.6	1527.3
		29	AmideSplit	1575	3	3	1571.7	1577.5
