# Supplementary material for: Molecular Structural Changes in Alfalfa Detected by ATR-FTIR Spectroscopy in Response to Silencing of TT8 and HB12 Genes
Source: Int J Mol Sci. 2018 Mar 31;19(4):1046. doi: 10.3390/ijms19041046 (PMC5979274; doi:10.3390/ijms19041046)
Supplement: Supplementary file 1 [file ijms-19-01046-s001.zip › Supplementary materials/Spectra Source/H1/h1a-1.csv]

6.990693e+002	7.859024e-001
7.000335e+002	7.802820e-001
7.009977e+002	7.738923e-001
7.019620e+002	7.680532e-001
7.029262e+002	7.636788e-001
7.038904e+002	7.607808e-001
7.048547e+002	7.585348e-001
7.058189e+002	7.558579e-001
7.067831e+002	7.521221e-001
7.077474e+002	7.475328e-001
7.087116e+002	7.429210e-001
7.096758e+002	7.391017e-001
7.106401e+002	7.362470e-001
7.116043e+002	7.337021e-001
7.125685e+002	7.303894e-001
7.135328e+002	7.255576e-001
7.144970e+002	7.193919e-001
7.154612e+002	7.130588e-001
7.164255e+002	7.081480e-001
7.173897e+002	7.058565e-001
7.183539e+002	7.063493e-001
7.193182e+002	7.085942e-001
7.202824e+002	7.107614e-001
7.212466e+002	7.110320e-001
7.222109e+002	7.083914e-001
7.231751e+002	7.029462e-001
7.241393e+002	6.956672e-001
7.251036e+002	6.878406e-001
7.260678e+002	6.805578e-001
7.270320e+002	6.743984e-001
7.279963e+002	6.693261e-001
7.289605e+002	6.647997e-001
7.299247e+002	6.600626e-001
7.308890e+002	6.545129e-001
7.318532e+002	6.479988e-001
7.328174e+002	6.409109e-001
7.337817e+002	6.340398e-001
7.347459e+002	6.282800e-001
7.357101e+002	6.243200e-001
7.366744e+002	6.224333e-001
7.376386e+002	6.224073e-001
7.386028e+002	6.236005e-001
7.395671e+002	6.251120e-001
7.405313e+002	6.260444e-001
7.414955e+002	6.258041e-001
7.424598e+002	6.243201e-001
7.434240e+002	6.220545e-001
7.443882e+002	6.197625e-001
7.453525e+002	6.181003e-001
7.463167e+002	6.172816e-001
7.472809e+002	6.169672e-001
7.482452e+002	6.164439e-001
7.492094e+002	6.149935e-001
7.501736e+002	6.122586e-001
7.511379e+002	6.084233e-001
7.521021e+002	6.041224e-001
7.530663e+002	6.001238e-001
7.540306e+002	5.969349e-001
7.549948e+002	5.945467e-001
7.559590e+002	5.924814e-001
7.569233e+002	5.901533e-001
7.578875e+002	5.873407e-001
7.588517e+002	5.844473e-001
7.598160e+002	5.823321e-001
7.607802e+002	5.817512e-001
7.617444e+002	5.827447e-001
7.627087e+002	5.843799e-001
7.636729e+002	5.850675e-001
7.646371e+002	5.833119e-001
7.656014e+002	5.784737e-001
7.665656e+002	5.711216e-001
7.675298e+002	5.628008e-001
7.684941e+002	5.553718e-001
7.694583e+002	5.502671e-001
7.704225e+002	5.479901e-001
7.713868e+002	5.480331e-001
7.723510e+002	5.491867e-001
7.733152e+002	5.500810e-001
7.742795e+002	5.497196e-001
7.752437e+002	5.477821e-001
7.762079e+002	5.445701e-001
7.771722e+002	5.406658e-001
7.781364e+002	5.365320e-001
7.791006e+002	5.323185e-001
7.800649e+002	5.279754e-001
7.810291e+002	5.235355e-001
7.819933e+002	5.192903e-001
7.829576e+002	5.156713e-001
7.839218e+002	5.129160e-001
7.848860e+002	5.107877e-001
7.858503e+002	5.086083e-001
7.868145e+002	5.056133e-001
7.877787e+002	5.013985e-001
7.887430e+002	4.961542e-001
7.897072e+002	4.905505e-001
7.906714e+002	4.853873e-001
7.916357e+002	4.812430e-001
7.925999e+002	4.782999e-001
7.935641e+002	4.763663e-001
7.945284e+002	4.750058e-001
7.954926e+002	4.736954e-001
7.964568e+002	4.719894e-001
7.974211e+002	4.696863e-001
7.983853e+002	4.669401e-001
7.993495e+002	4.642214e-001
8.003138e+002	4.620906e-001
8.012780e+002	4.608749e-001
8.022422e+002	4.604526e-001
8.032065e+002	4.602967e-001
8.041707e+002	4.597635e-001
8.051349e+002	4.584333e-001
8.060992e+002	4.562826e-001
8.070634e+002	4.535995e-001
8.080276e+002	4.507450e-001
8.089919e+002	4.479523e-001
8.099561e+002	4.452888e-001
8.109203e+002	4.427526e-001
8.118846e+002	4.403791e-001
8.128488e+002	4.382599e-001
8.138130e+002	4.364819e-001
8.147773e+002	4.350714e-001
8.157415e+002	4.340012e-001
8.167057e+002	4.332388e-001
8.176700e+002	4.327563e-001
8.186342e+002	4.324645e-001
8.195984e+002	4.321335e-001
8.205627e+002	4.314085e-001
8.215269e+002	4.299761e-001
8.224911e+002	4.277958e-001
8.234554e+002	4.252200e-001
8.244196e+002	4.228804e-001
8.253839e+002	4.213908e-001
8.263481e+002	4.210643e-001
8.273123e+002	4.218403e-001
8.282766e+002	4.234501e-001
8.292408e+002	4.256533e-001
8.302050e+002	4.283282e-001
8.311693e+002	4.313386e-001
8.321335e+002	4.343084e-001
8.330977e+002	4.365442e-001
8.340620e+002	4.372356e-001
8.350262e+002	4.358376e-001
8.359904e+002	4.323742e-001
8.369547e+002	4.274540e-001
8.379189e+002	4.219985e-001
8.388831e+002	4.168776e-001
8.398474e+002	4.126747e-001
8.408116e+002	4.096619e-001
8.417758e+002	4.078911e-001
8.427401e+002	4.072596e-001
8.437043e+002	4.074895e-001
8.446685e+002	4.080963e-001
8.456328e+002	4.084498e-001
8.465970e+002	4.079492e-001
8.475612e+002	4.062163e-001
8.485255e+002	4.031930e-001
8.494897e+002	3.991057e-001
8.504539e+002	3.943622e-001
8.514182e+002	3.894654e-001
8.523824e+002	3.849548e-001
8.533466e+002	3.813221e-001
8.543109e+002	3.788645e-001
8.552751e+002	3.775388e-001
8.562393e+002	3.769453e-001
8.572036e+002	3.765109e-001
8.581678e+002	3.757848e-001
8.591320e+002	3.746366e-001
8.600963e+002	3.731988e-001
8.610605e+002	3.715978e-001
8.620247e+002	3.697182e-001
8.629890e+002	3.672379e-001
8.639532e+002	3.639615e-001
8.649174e+002	3.601995e-001
8.658817e+002	3.568500e-001
8.668459e+002	3.550285e-001
8.678101e+002	3.554322e-001
8.687744e+002	3.578522e-001
8.697386e+002	3.611796e-001
8.707028e+002	3.639342e-001
8.716671e+002	3.649984e-001
8.726313e+002	3.641231e-001
8.735955e+002	3.619459e-001
8.745598e+002	3.595833e-001
8.755240e+002	3.580867e-001
8.764882e+002	3.580590e-001
8.774525e+002	3.595580e-001
8.784167e+002	3.622215e-001
8.793809e+002	3.654708e-001
8.803452e+002	3.686922e-001
8.813094e+002	3.713817e-001
8.822736e+002	3.732657e-001
8.832379e+002	3.743778e-001
8.842021e+002	3.750421e-001
8.851663e+002	3.757336e-001
8.861306e+002	3.768690e-001
8.870948e+002	3.786362e-001
8.880590e+002	3.809491e-001
8.890233e+002	3.835269e-001
8.899875e+002	3.860193e-001
8.909517e+002	3.880956e-001
8.919160e+002	3.894765e-001
8.928802e+002	3.899533e-001
8.938444e+002	3.894418e-001
8.948087e+002	3.880578e-001
8.957729e+002	3.861457e-001
8.967371e+002	3.841922e-001
8.977014e+002	3.826397e-001
8.986656e+002	3.816975e-001
8.996298e+002	3.812663e-001
9.005941e+002	3.810291e-001
9.015583e+002	3.806521e-001
9.025225e+002	3.799732e-001
9.034868e+002	3.790709e-001
9.044510e+002	3.781827e-001
9.054152e+002	3.775371e-001
9.063795e+002	3.772085e-001
9.073437e+002	3.770839e-001
9.083079e+002	3.769639e-001
9.092722e+002	3.767362e-001
9.102364e+002	3.765052e-001
9.112006e+002	3.765752e-001
9.121649e+002	3.772635e-001
9.131291e+002	3.786376e-001
9.140933e+002	3.803527e-001
9.150576e+002	3.817270e-001
9.160218e+002	3.820539e-001
9.169860e+002	3.809818e-001
9.179503e+002	3.787242e-001
9.189145e+002	3.759604e-001
9.198787e+002	3.734872e-001
9.208430e+002	3.718451e-001
9.218072e+002	3.711420e-001
9.227714e+002	3.711396e-001
9.237357e+002	3.714770e-001
9.246999e+002	3.718423e-001
9.256641e+002	3.720005e-001
9.266284e+002	3.717392e-001
9.275926e+002	3.708692e-001
9.285568e+002	3.693374e-001
9.295211e+002	3.673570e-001
9.304853e+002	3.654011e-001
9.314495e+002	3.639942e-001
9.324138e+002	3.634170e-001
9.333780e+002	3.635407e-001
9.343422e+002	3.639315e-001
9.353065e+002	3.641665e-001
9.362707e+002	3.641362e-001
9.372349e+002	3.641221e-001
9.381992e+002	3.646136e-001
9.391634e+002	3.660173e-001
9.401276e+002	3.684639e-001
9.410919e+002	3.718057e-001
9.420561e+002	3.757346e-001
9.430203e+002	3.798884e-001
9.439846e+002	3.838835e-001
9.449488e+002	3.873408e-001
9.459130e+002	3.899987e-001
9.468773e+002	3.919117e-001
9.478415e+002	3.935890e-001
9.488057e+002	3.958958e-001
9.497700e+002	3.996787e-001
9.507342e+002	4.053034e-001
9.516984e+002	4.124070e-001
9.526627e+002	4.200574e-001
9.536269e+002	4.272337e-001
9.545911e+002	4.333233e-001
9.555554e+002	4.383315e-001
9.565196e+002	4.427127e-001
9.574838e+002	4.469902e-001
9.584481e+002	4.514444e-001
9.594123e+002	4.560561e-001
9.603765e+002	4.606777e-001
9.613408e+002	4.652495e-001
9.623050e+002	4.698783e-001
9.632692e+002	4.747382e-001
9.642335e+002	4.798973e-001
9.651977e+002	4.852270e-001
9.661619e+002	4.904608e-001
9.671262e+002	4.953570e-001
9.680904e+002	4.998388e-001
9.690546e+002	5.040153e-001
9.700189e+002	5.080810e-001
9.709831e+002	5.121804e-001
9.719473e+002	5.163469e-001
9.729116e+002	5.205663e-001
9.738758e+002	5.249142e-001
9.748400e+002	5.296456e-001
9.758043e+002	5.351366e-001
9.767685e+002	5.416862e-001
9.777327e+002	5.493070e-001
9.786970e+002	5.576721e-001
9.796612e+002	5.662907e-001
9.806254e+002	5.748101e-001
9.815897e+002	5.832286e-001
9.825539e+002	5.918543e-001
9.835181e+002	6.010288e-001
9.844824e+002	6.108299e-001
9.854466e+002	6.209858e-001
9.864108e+002	6.310734e-001
9.873751e+002	6.408405e-001
9.883393e+002	6.503924e-001
9.893035e+002	6.600841e-001
9.902678e+002	6.702041e-001
9.912320e+002	6.806927e-001
9.921962e+002	6.911153e-001
9.931605e+002	7.009048e-001
9.941247e+002	7.097049e-001
9.950889e+002	7.175907e-001
9.960532e+002	7.250643e-001
9.970174e+002	7.328686e-001
9.979816e+002	7.417396e-001
9.989459e+002	7.521938e-001
9.999101e+002	7.643798e-001
1.000874e+003	7.780095e-001
1.001839e+003	7.923967e-001
1.002803e+003	8.066337e-001
1.003767e+003	8.198717e-001
1.004731e+003	8.315953e-001
1.005695e+003	8.417526e-001
1.006660e+003	8.506778e-001
1.007624e+003	8.588746e-001
1.008588e+003	8.667975e-001
1.009552e+003	8.747533e-001
1.010517e+003	8.829238e-001
1.011481e+003	8.914279e-001
1.012445e+003	9.003298e-001
1.013409e+003	9.095716e-001
1.014374e+003	9.188933e-001
1.015338e+003	9.278208e-001
1.016302e+003	9.357777e-001
1.017266e+003	9.422919e-001
1.018231e+003	9.472197e-001
1.019195e+003	9.508793e-001
1.020159e+003	9.540013e-001
1.021123e+003	9.574798e-001
1.022087e+003	9.619989e-001
1.023052e+003	9.677082e-001
1.024016e+003	9.741286e-001
1.024980e+003	9.803709e-001
1.025944e+003	9.855698e-001
1.026909e+003	9.892969e-001
1.027873e+003	9.917128e-001
1.028837e+003	9.933810e-001
1.029801e+003	9.948823e-001
1.030766e+003	9.964907e-001
1.031730e+003	9.980937e-001
1.032694e+003	9.993625e-001
1.033658e+003	1.000000e+000
1.034623e+003	9.998811e-001
1.035587e+003	9.990219e-001
1.036551e+003	9.974682e-001
1.037515e+003	9.952435e-001
1.038479e+003	9.924254e-001
1.039444e+003	9.892830e-001
1.040408e+003	9.863302e-001
1.041372e+003	9.841958e-001
1.042336e+003	9.833427e-001
1.043301e+003	9.837900e-001
1.044265e+003	9.850273e-001
1.045229e+003	9.862084e-001
1.046193e+003	9.865437e-001
1.047158e+003	9.856795e-001
1.048122e+003	9.838415e-001
1.049086e+003	9.816457e-001
1.050050e+003	9.796983e-001
1.051015e+003	9.782261e-001
1.051979e+003	9.769699e-001
1.052943e+003	9.753959e-001
1.053907e+003	9.730744e-001
1.054871e+003	9.699706e-001
1.055836e+003	9.664693e-001
1.056800e+003	9.631416e-001
1.057764e+003	9.604335e-001
1.058728e+003	9.584793e-001
1.059693e+003	9.571225e-001
1.060657e+003	9.560754e-001
1.061621e+003	9.550787e-001
1.062585e+003	9.539673e-001
1.063550e+003	9.526578e-001
1.064514e+003	9.511266e-001
1.065478e+003	9.494290e-001
1.066442e+003	9.477280e-001
1.067406e+003	9.462671e-001
1.068371e+003	9.452565e-001
1.069335e+003	9.447181e-001
1.070299e+003	9.443923e-001
1.071263e+003	9.437749e-001
1.072228e+003	9.422832e-001
1.073192e+003	9.394612e-001
1.074156e+003	9.351227e-001
1.075120e+003	9.293707e-001
1.076085e+003	9.225094e-001
1.077049e+003	9.149048e-001
1.078013e+003	9.068652e-001
1.078977e+003	8.985795e-001
1.079942e+003	8.901168e-001
1.080906e+003	8.814688e-001
1.081870e+003	8.726057e-001
1.082834e+003	8.635309e-001
1.083798e+003	8.543207e-001
1.084763e+003	8.451431e-001
1.085727e+003	8.362427e-001
1.086691e+003	8.278887e-001
1.087655e+003	8.202966e-001
1.088620e+003	8.135581e-001
1.089584e+003	8.076092e-001
1.090548e+003	8.022631e-001
1.091512e+003	7.972937e-001
1.092477e+003	7.925374e-001
1.093441e+003	7.879668e-001
1.094405e+003	7.837112e-001
1.095369e+003	7.800050e-001
1.096333e+003	7.770733e-001
1.097298e+003	7.749830e-001
1.098262e+003	7.735211e-001
1.099226e+003	7.721788e-001
1.100190e+003	7.702933e-001
1.101155e+003	7.673128e-001
1.102119e+003	7.630480e-001
1.103083e+003	7.577441e-001
1.104047e+003	7.518998e-001
1.105012e+003	7.459291e-001
1.105976e+003	7.398916e-001
1.106940e+003	7.334832e-001
1.107904e+003	7.263044e-001
1.108869e+003	7.182113e-001
1.109833e+003	7.094857e-001
1.110797e+003	7.006870e-001
1.111761e+003	6.922880e-001
1.112725e+003	6.843609e-001
1.113690e+003	6.765444e-001
1.114654e+003	6.683199e-001
1.115618e+003	6.594058e-001
1.116582e+003	6.499971e-001
1.117547e+003	6.406894e-001
1.118511e+003	6.321434e-001
1.119475e+003	6.247066e-001
1.120439e+003	6.182272e-001
1.121404e+003	6.121616e-001
1.122368e+003	6.058990e-001
1.123332e+003	5.991095e-001
1.124296e+003	5.919126e-001
1.125260e+003	5.847754e-001
1.126225e+003	5.782139e-001
1.127189e+003	5.724831e-001
1.128153e+003	5.674506e-001
1.129117e+003	5.627234e-001
1.130082e+003	5.579368e-001
1.131046e+003	5.530040e-001
1.132010e+003	5.481619e-001
1.132974e+003	5.437946e-001
1.133939e+003	5.401782e-001
1.134903e+003	5.373262e-001
1.135867e+003	5.350319e-001
1.136831e+003	5.330456e-001
1.137796e+003	5.312375e-001
1.138760e+003	5.296333e-001
1.139724e+003	5.283241e-001
1.140688e+003	5.273471e-001
1.141652e+003	5.266308e-001
1.142617e+003	5.260206e-001
1.143581e+003	5.253358e-001
1.144545e+003	5.244046e-001
1.145509e+003	5.230817e-001
1.146474e+003	5.212811e-001
1.147438e+003	5.190394e-001
1.148402e+003	5.165602e-001
1.149366e+003	5.141753e-001
1.150331e+003	5.122029e-001
1.151295e+003	5.107744e-001
1.152259e+003	5.097456e-001
1.153223e+003	5.087583e-001
1.154188e+003	5.074153e-001
1.155152e+003	5.054507e-001
1.156116e+003	5.027924e-001
1.157080e+003	4.994953e-001
1.158044e+003	4.956197e-001
1.159009e+003	4.911517e-001
1.159973e+003	4.860249e-001
1.160937e+003	4.802172e-001
1.161901e+003	4.738422e-001
1.162866e+003	4.671608e-001
1.163830e+003	4.604842e-001
1.164794e+003	4.540208e-001
1.165758e+003	4.477586e-001
1.166723e+003	4.414690e-001
1.167687e+003	4.348507e-001
1.168651e+003	4.277407e-001
1.169615e+003	4.202634e-001
1.170579e+003	4.128119e-001
1.171544e+003	4.058533e-001
1.172508e+003	3.996682e-001
1.173472e+003	3.941909e-001
1.174436e+003	3.890593e-001
1.175401e+003	3.838513e-001
1.176365e+003	3.783569e-001
1.177329e+003	3.727068e-001
1.178293e+003	3.672822e-001
1.179258e+003	3.624684e-001
1.180222e+003	3.584279e-001
1.181186e+003	3.550363e-001
1.182150e+003	3.520229e-001
1.183115e+003	3.492070e-001
1.184079e+003	3.466651e-001
1.185043e+003	3.447111e-001
1.186007e+003	3.436922e-001
1.186971e+003	3.437340e-001
1.187936e+003	3.445957e-001
1.188900e+003	3.457417e-001
1.189864e+003	3.466018e-001
1.190828e+003	3.468680e-001
1.191793e+003	3.466491e-001
1.192757e+003	3.463868e-001
1.193721e+003	3.465899e-001
1.194685e+003	3.475488e-001
1.195650e+003	3.492037e-001
1.196614e+003	3.512290e-001
1.197578e+003	3.532647e-001
1.198542e+003	3.551340e-001
1.199506e+003	3.569131e-001
1.200471e+003	3.588247e-001
1.201435e+003	3.610388e-001
1.202399e+003	3.635207e-001
1.203363e+003	3.660212e-001
1.204328e+003	3.682102e-001
1.205292e+003	3.698698e-001
1.206256e+003	3.710266e-001
1.207220e+003	3.719433e-001
1.208185e+003	3.729761e-001
1.209149e+003	3.743792e-001
1.210113e+003	3.761798e-001
1.211077e+003	3.782005e-001
1.212042e+003	3.802182e-001
1.213006e+003	3.821586e-001
1.213970e+003	3.841901e-001
1.214934e+003	3.866456e-001
1.215898e+003	3.898178e-001
1.216863e+003	3.937657e-001
1.217827e+003	3.982622e-001
1.218791e+003	4.029200e-001
1.219755e+003	4.074070e-001
1.220720e+003	4.116045e-001
1.221684e+003	4.156133e-001
1.222648e+003	4.196251e-001
1.223612e+003	4.237682e-001
1.224577e+003	4.280362e-001
1.225541e+003	4.323302e-001
1.226505e+003	4.365540e-001
1.227469e+003	4.406774e-001
1.228433e+003	4.447239e-001
1.229398e+003	4.487098e-001
1.230362e+003	4.525954e-001
1.231326e+003	4.562879e-001
1.232290e+003	4.596815e-001
1.233255e+003	4.626997e-001
1.234219e+003	4.653098e-001
1.235183e+003	4.675107e-001
1.236147e+003	4.693179e-001
1.237112e+003	4.707559e-001
1.238076e+003	4.718570e-001
1.239040e+003	4.726579e-001
1.240004e+003	4.731954e-001
1.240969e+003	4.735111e-001
1.241933e+003	4.736643e-001
1.242897e+003	4.737359e-001
1.243861e+003	4.738064e-001
1.244825e+003	4.739096e-001
1.245790e+003	4.740005e-001
1.246754e+003	4.739742e-001
1.247718e+003	4.737387e-001
1.248682e+003	4.732937e-001
1.249647e+003	4.727500e-001
1.250611e+003	4.722613e-001
1.251575e+003	4.719117e-001
1.252539e+003	4.716406e-001
1.253504e+003	4.712660e-001
1.254468e+003	4.705958e-001
1.255432e+003	4.695460e-001
1.256396e+003	4.681857e-001
1.257360e+003	4.666837e-001
1.258325e+003	4.652027e-001
1.259289e+003	4.638205e-001
1.260253e+003	4.625237e-001
1.261217e+003	4.612564e-001
1.262182e+003	4.599707e-001
1.263146e+003	4.586364e-001
1.264110e+003	4.572151e-001
1.265074e+003	4.556426e-001
1.266039e+003	4.538511e-001
1.267003e+003	4.518186e-001
1.267967e+003	4.496014e-001
1.268931e+003	4.473144e-001
1.269896e+003	4.450672e-001
1.270860e+003	4.429040e-001
1.271824e+003	4.407995e-001
1.272788e+003	4.387150e-001
1.273752e+003	4.366736e-001
1.274717e+003	4.347886e-001
1.275681e+003	4.332115e-001
1.276645e+003	4.320300e-001
1.277609e+003	4.311807e-001
1.278574e+003	4.304460e-001
1.279538e+003	4.295463e-001
1.280502e+003	4.282786e-001
1.281466e+003	4.266165e-001
1.282431e+003	4.247078e-001
1.283395e+003	4.227734e-001
1.284359e+003	4.209775e-001
1.285323e+003	4.193504e-001
1.286287e+003	4.178096e-001
1.287252e+003	4.162552e-001
1.288216e+003	4.146698e-001
1.289180e+003	4.131534e-001
1.290144e+003	4.118744e-001
1.291109e+003	4.109794e-001
1.292073e+003	4.105326e-001
1.293037e+003	4.105194e-001
1.294001e+003	4.108959e-001
1.294966e+003	4.116267e-001
1.295930e+003	4.126767e-001
1.296894e+003	4.139678e-001
1.297858e+003	4.153562e-001
1.298823e+003	4.166737e-001
1.299787e+003	4.178177e-001
1.300751e+003	4.188237e-001
1.301715e+003	4.198505e-001
1.302679e+003	4.210719e-001
1.303644e+003	4.225436e-001
1.304608e+003	4.241490e-001
1.305572e+003	4.256713e-001
1.306536e+003	4.269534e-001
1.307501e+003	4.280330e-001
1.308465e+003	4.291505e-001
1.309429e+003	4.306157e-001
1.310393e+003	4.326123e-001
1.311358e+003	4.350595e-001
1.312322e+003	4.376140e-001
1.313286e+003	4.398124e-001
1.314250e+003	4.412748e-001
1.315214e+003	4.418498e-001
1.316179e+003	4.416317e-001
1.317143e+003	4.408629e-001
1.318107e+003	4.397940e-001
1.319071e+003	4.385828e-001
1.320036e+003	4.372764e-001
1.321000e+003	4.358638e-001
1.321964e+003	4.343483e-001
1.322928e+003	4.327758e-001
1.323893e+003	4.312045e-001
1.324857e+003	4.296476e-001
1.325821e+003	4.280424e-001
1.326785e+003	4.262806e-001
1.327750e+003	4.242862e-001
1.328714e+003	4.220880e-001
1.329678e+003	4.198383e-001
1.330642e+003	4.177648e-001
1.331606e+003	4.160893e-001
1.332571e+003	4.149561e-001
1.333535e+003	4.144053e-001
1.334499e+003	4.143855e-001
1.335463e+003	4.147815e-001
1.336428e+003	4.154356e-001
1.337392e+003	4.161649e-001
1.338356e+003	4.167916e-001
1.339320e+003	4.171966e-001
1.340285e+003	4.173665e-001
1.341249e+003	4.173930e-001
1.342213e+003	4.174207e-001
1.343177e+003	4.175843e-001
1.344141e+003	4.179741e-001
1.345106e+003	4.186348e-001
1.346070e+003	4.195771e-001
1.347034e+003	4.207908e-001
1.347998e+003	4.222549e-001
1.348963e+003	4.239498e-001
1.349927e+003	4.258718e-001
1.350891e+003	4.280495e-001
1.351855e+003	4.305446e-001
1.352820e+003	4.334268e-001
1.353784e+003	4.367191e-001
1.354748e+003	4.403449e-001
1.355712e+003	4.441257e-001
1.356677e+003	4.478571e-001
1.357641e+003	4.514278e-001
1.358605e+003	4.548976e-001
1.359569e+003	4.584727e-001
1.360533e+003	4.623728e-001
1.361498e+003	4.666438e-001
1.362462e+003	4.710490e-001
1.363426e+003	4.751721e-001
1.364390e+003	4.786846e-001
1.365355e+003	4.815466e-001
1.366319e+003	4.839885e-001
1.367283e+003	4.863357e-001
1.368247e+003	4.888180e-001
1.369212e+003	4.914693e-001
1.370176e+003	4.941597e-001
1.371140e+003	4.967236e-001
1.372104e+003	4.990817e-001
1.373068e+003	5.012707e-001
1.374033e+003	5.033701e-001
1.374997e+003	5.053951e-001
1.375961e+003	5.072614e-001
1.376925e+003	5.088606e-001
1.377890e+003	5.101711e-001
1.378854e+003	5.113065e-001
1.379818e+003	5.124694e-001
1.380782e+003	5.138505e-001
1.381747e+003	5.155448e-001
1.382711e+003	5.175561e-001
1.383675e+003	5.198746e-001
1.384639e+003	5.225386e-001
1.385604e+003	5.255978e-001
1.386568e+003	5.289858e-001
1.387532e+003	5.324401e-001
1.388496e+003	5.356168e-001
1.389460e+003	5.383436e-001
1.390425e+003	5.407630e-001
1.391389e+003	5.432540e-001
1.392353e+003	5.462143e-001
1.393317e+003	5.497992e-001
1.394282e+003	5.537131e-001
1.395246e+003	5.572255e-001
1.396210e+003	5.595105e-001
1.397174e+003	5.601241e-001
1.398139e+003	5.592611e-001
1.399103e+003	5.576356e-001
1.400067e+003	5.561162e-001
1.401031e+003	5.553629e-001
1.401995e+003	5.556461e-001
1.402960e+003	5.568603e-001
1.403924e+003	5.586419e-001
1.404888e+003	5.605304e-001
1.405852e+003	5.621598e-001
1.406817e+003	5.634190e-001
1.407781e+003	5.644712e-001
1.408745e+003	5.656066e-001
1.409709e+003	5.670374e-001
1.410674e+003	5.687594e-001
1.411638e+003	5.705534e-001
1.412602e+003	5.721309e-001
1.413566e+003	5.733199e-001
1.414531e+003	5.741325e-001
1.415495e+003	5.746798e-001
1.416459e+003	5.750284e-001
1.417423e+003	5.751083e-001
1.418387e+003	5.747515e-001
1.419352e+003	5.738453e-001
1.420316e+003	5.724359e-001
1.421280e+003	5.706457e-001
1.422244e+003	5.685404e-001
1.423209e+003	5.661235e-001
1.424173e+003	5.634356e-001
1.425137e+003	5.606321e-001
1.426101e+003	5.579525e-001
1.427066e+003	5.555961e-001
1.428030e+003	5.536081e-001
1.428994e+003	5.518647e-001
1.429958e+003	5.501698e-001
1.430922e+003	5.483872e-001
1.431887e+003	5.464883e-001
1.432851e+003	5.444830e-001
1.433815e+003	5.423162e-001
1.434779e+003	5.398281e-001
1.435744e+003	5.368261e-001
1.436708e+003	5.332495e-001
1.437672e+003	5.292639e-001
1.438636e+003	5.251312e-001
1.439601e+003	5.210117e-001
1.440565e+003	5.169319e-001
1.441529e+003	5.128772e-001
1.442493e+003	5.088577e-001
1.443458e+003	5.048919e-001
1.444422e+003	5.009465e-001
1.445386e+003	4.969112e-001
1.446350e+003	4.926539e-001
1.447314e+003	4.881249e-001
1.448279e+003	4.834149e-001
1.449243e+003	4.787071e-001
1.450207e+003	4.741619e-001
1.451171e+003	4.698541e-001
1.452136e+003	4.658161e-001
1.453100e+003	4.621242e-001
1.454064e+003	4.589452e-001
1.455028e+003	4.564908e-001
1.455993e+003	4.548295e-001
1.456957e+003	4.536346e-001
1.457921e+003	4.522991e-001
1.458885e+003	4.504934e-001
1.459849e+003	4.483283e-001
1.460814e+003	4.459444e-001
1.461778e+003	4.431511e-001
1.462742e+003	4.393265e-001
1.463706e+003	4.336138e-001
1.464671e+003	4.255178e-001
1.465635e+003	4.155405e-001
1.466599e+003	4.049852e-001
1.467563e+003	3.950250e-001
1.468528e+003	3.861345e-001
1.469492e+003	3.781975e-001
1.470456e+003	3.708026e-001
1.471420e+003	3.634376e-001
1.472385e+003	3.556464e-001
1.473349e+003	3.472296e-001
1.474313e+003	3.383541e-001
1.475277e+003	3.294281e-001
1.476241e+003	3.209006e-001
1.477206e+003	3.131613e-001
1.478170e+003	3.065069e-001
1.479134e+003	3.010948e-001
1.480098e+003	2.969007e-001
1.481063e+003	2.937360e-001
1.482027e+003	2.913440e-001
1.482991e+003	2.895233e-001
1.483955e+003	2.882024e-001
1.484920e+003	2.874374e-001
1.485884e+003	2.873551e-001
1.486848e+003	2.880666e-001
1.487812e+003	2.895406e-001
1.488776e+003	2.914785e-001
1.489741e+003	2.933651e-001
1.490705e+003	2.947816e-001
1.491669e+003	2.956871e-001
1.492633e+003	2.963895e-001
1.493598e+003	2.973551e-001
1.494562e+003	2.990627e-001
1.495526e+003	3.018860e-001
1.496490e+003	3.058923e-001
1.497455e+003	3.106228e-001
1.498419e+003	3.151906e-001
1.499383e+003	3.188131e-001
1.500347e+003	3.212489e-001
1.501312e+003	3.227648e-001
1.502276e+003	3.239136e-001
1.503240e+003	3.254492e-001
1.504204e+003	3.283691e-001
1.505168e+003	3.337819e-001
1.506133e+003	3.420875e-001
1.507097e+003	3.517933e-001
1.508061e+003	3.602104e-001
1.509025e+003	3.659962e-001
1.509990e+003	3.697288e-001
1.510954e+003	3.725691e-001
1.511918e+003	3.754008e-001
1.512882e+003	3.787110e-001
1.513847e+003	3.826501e-001
1.514811e+003	3.870609e-001
1.515775e+003	3.915467e-001
1.516739e+003	3.956759e-001
1.517703e+003	3.992530e-001
1.518668e+003	4.024717e-001
1.519632e+003	4.058198e-001
1.520596e+003	4.097469e-001
1.521560e+003	4.143046e-001
1.522525e+003	4.191403e-001
1.523489e+003	4.239108e-001
1.524453e+003	4.286383e-001
1.525417e+003	4.336365e-001
1.526382e+003	4.391591e-001
1.527346e+003	4.451626e-001
1.528310e+003	4.514297e-001
1.529274e+003	4.579247e-001
1.530239e+003	4.650107e-001
1.531203e+003	4.732753e-001
1.532167e+003	4.829760e-001
1.533131e+003	4.934588e-001
1.534095e+003	5.032742e-001
1.535060e+003	5.111863e-001
1.536024e+003	5.170280e-001
1.536988e+003	5.216013e-001
1.537952e+003	5.260732e-001
1.538917e+003	5.313711e-001
1.539881e+003	5.375726e-001
1.540845e+003	5.437323e-001
1.541809e+003	5.489017e-001
1.542774e+003	5.531240e-001
1.543738e+003	5.570168e-001
1.544702e+003	5.610351e-001
1.545666e+003	5.652868e-001
1.546630e+003	5.696763e-001
1.547595e+003	5.740753e-001
1.548559e+003	5.784037e-001
1.549523e+003	5.826094e-001
1.550487e+003	5.866038e-001
1.551452e+003	5.902403e-001
1.552416e+003	5.933892e-001
1.553380e+003	5.960654e-001
1.554344e+003	5.985167e-001
1.555309e+003	6.012454e-001
1.556273e+003	6.049702e-001
1.557237e+003	6.103424e-001
1.558201e+003	6.170966e-001
1.559166e+003	6.234306e-001
1.560130e+003	6.275316e-001
1.561094e+003	6.294193e-001
1.562058e+003	6.302377e-001
1.563022e+003	6.309732e-001
1.563987e+003	6.321403e-001
1.564951e+003	6.339399e-001
1.565915e+003	6.364406e-001
1.566879e+003	6.396638e-001
1.567844e+003	6.435217e-001
1.568808e+003	6.476595e-001
1.569772e+003	6.514536e-001
1.570736e+003	6.543449e-001
1.571701e+003	6.562133e-001
1.572665e+003	6.574259e-001
1.573629e+003	6.586296e-001
1.574593e+003	6.604708e-001
1.575557e+003	6.632456e-001
1.576522e+003	6.666136e-001
1.577486e+003	6.698334e-001
1.578450e+003	6.724546e-001
1.579414e+003	6.746016e-001
1.580379e+003	6.766439e-001
1.581343e+003	6.788090e-001
1.582307e+003	6.810336e-001
1.583271e+003	6.830549e-001
1.584236e+003	6.846476e-001
1.585200e+003	6.858189e-001
1.586164e+003	6.867832e-001
1.587128e+003	6.877686e-001
1.588093e+003	6.888448e-001
1.589057e+003	6.899037e-001
1.590021e+003	6.907722e-001
1.590985e+003	6.913444e-001
1.591949e+003	6.916271e-001
1.592914e+003	6.916879e-001
1.593878e+003	6.915725e-001
1.594842e+003	6.912647e-001
1.595806e+003	6.907104e-001
1.596771e+003	6.898751e-001
1.597735e+003	6.887832e-001
1.598699e+003	6.875112e-001
1.599663e+003	6.861448e-001
1.600628e+003	6.847301e-001
1.601592e+003	6.832521e-001
1.602556e+003	6.816569e-001
1.603520e+003	6.798989e-001
1.604484e+003	6.779771e-001
1.605449e+003	6.759282e-001
1.606413e+003	6.737918e-001
1.607377e+003	6.715899e-001
1.608341e+003	6.693501e-001
1.609306e+003	6.671465e-001
1.610270e+003	6.651036e-001
1.611234e+003	6.633335e-001
1.612198e+003	6.618561e-001
1.613163e+003	6.605522e-001
1.614127e+003	6.591576e-001
1.615091e+003	6.573179e-001
1.616055e+003	6.547702e-001
1.617020e+003	6.515898e-001
1.617984e+003	6.481804e-001
1.618948e+003	6.449443e-001
1.619912e+003	6.420522e-001
1.620876e+003	6.394947e-001
1.621841e+003	6.372181e-001
1.622805e+003	6.351954e-001
1.623769e+003	6.334072e-001
1.624733e+003	6.317792e-001
1.625698e+003	6.301551e-001
1.626662e+003	6.283479e-001
1.627626e+003	6.262385e-001
1.628590e+003	6.238643e-001
1.629555e+003	6.214202e-001
1.630519e+003	6.191527e-001
1.631483e+003	6.172192e-001
1.632447e+003	6.156073e-001
1.633411e+003	6.141134e-001
1.634376e+003	6.123761e-001
1.635340e+003	6.100503e-001
1.636304e+003	6.070884e-001
1.637268e+003	6.037744e-001
1.638233e+003	6.004068e-001
1.639197e+003	5.971063e-001
1.640161e+003	5.939023e-001
1.641125e+003	5.908441e-001
1.642090e+003	5.879841e-001
1.643054e+003	5.852548e-001
1.644018e+003	5.823508e-001
1.644982e+003	5.787784e-001
1.645947e+003	5.742413e-001
1.646911e+003	5.690970e-001
1.647875e+003	5.641622e-001
1.648839e+003	5.599696e-001
1.649803e+003	5.564017e-001
1.650768e+003	5.527952e-001
1.651732e+003	5.481289e-001
1.652696e+003	5.415207e-001
1.653660e+003	5.332731e-001
1.654625e+003	5.248914e-001
1.655589e+003	5.173891e-001
1.656553e+003	5.106798e-001
1.657517e+003	5.043066e-001
1.658482e+003	4.978869e-001
1.659446e+003	4.910963e-001
1.660410e+003	4.835785e-001
1.661374e+003	4.750585e-001
1.662339e+003	4.656642e-001
1.663303e+003	4.560448e-001
1.664267e+003	4.469732e-001
1.665231e+003	4.388297e-001
1.666195e+003	4.314460e-001
1.667160e+003	4.242814e-001
1.668124e+003	4.167605e-001
1.669088e+003	4.086668e-001
1.670052e+003	4.003236e-001
1.671017e+003	3.922771e-001
1.671981e+003	3.847821e-001
1.672945e+003	3.776649e-001
1.673909e+003	3.705713e-001
1.674874e+003	3.632754e-001
1.675838e+003	3.558519e-001
1.676802e+003	3.486067e-001
1.677766e+003	3.418267e-001
1.678730e+003	3.356023e-001
1.679695e+003	3.298216e-001
1.680659e+003	3.242060e-001
1.681623e+003	3.183083e-001
1.682587e+003	3.116117e-001
1.683552e+003	3.039292e-001
1.684516e+003	2.958076e-001
1.685480e+003	2.881252e-001
1.686444e+003	2.812449e-001
1.687409e+003	2.749106e-001
1.688373e+003	2.687280e-001
1.689337e+003	2.625262e-001
1.690301e+003	2.564061e-001
1.691266e+003	2.505695e-001
1.692230e+003	2.450935e-001
1.693194e+003	2.398257e-001
1.694158e+003	2.344825e-001
1.695122e+003	2.288969e-001
1.696087e+003	2.232145e-001
1.697051e+003	2.178426e-001
1.698015e+003	2.131662e-001
1.698979e+003	2.092938e-001
1.699944e+003	2.060524e-001
1.700908e+003	2.032022e-001
1.701872e+003	2.006268e-001
1.702836e+003	1.983325e-001
1.703801e+003	1.963460e-001
1.704765e+003	1.946532e-001
1.705729e+003	1.931978e-001
1.706693e+003	1.919087e-001
1.707657e+003	1.907394e-001
1.708622e+003	1.897048e-001
1.709586e+003	1.888946e-001
1.710550e+003	1.884504e-001
1.711514e+003	1.885223e-001
1.712479e+003	1.892148e-001
1.713443e+003	1.905363e-001
1.714407e+003	1.923530e-001
1.715371e+003	1.943483e-001
1.716336e+003	1.960456e-001
1.717300e+003	1.970077e-001
1.718264e+003	1.971538e-001
1.719228e+003	1.968190e-001
1.720193e+003	1.964724e-001
1.721157e+003	1.964574e-001
1.722121e+003	1.969290e-001
1.723085e+003	1.978757e-001
1.724049e+003	1.991476e-001
1.725014e+003	2.005053e-001
1.725978e+003	2.017111e-001
1.726942e+003	2.026274e-001
1.727906e+003	2.032581e-001
1.728871e+003	2.037169e-001
1.729835e+003	2.041613e-001
1.730799e+003	2.047253e-001
1.731763e+003	2.054400e-001
1.732728e+003	2.061367e-001
1.733692e+003	2.064402e-001
1.734656e+003	2.059909e-001
1.735620e+003	2.047143e-001
1.736584e+003	2.027968e-001
1.737549e+003	2.004787e-001
1.738513e+003	1.979306e-001
1.739477e+003	1.952344e-001
1.740441e+003	1.923818e-001
1.741406e+003	1.892869e-001
1.742370e+003	1.858551e-001
1.743334e+003	1.820932e-001
1.744298e+003	1.781630e-001
1.745263e+003	1.743173e-001
1.746227e+003	1.707434e-001
1.747191e+003	1.674035e-001
1.748155e+003	1.639936e-001
1.749120e+003	1.601279e-001
1.750084e+003	1.556766e-001
1.751048e+003	1.509211e-001
1.752012e+003	1.463040e-001
1.752976e+003	1.420525e-001
1.753941e+003	1.380731e-001
1.754905e+003	1.341328e-001
1.755869e+003	1.301040e-001
1.756833e+003	1.260790e-001
1.757798e+003	1.222777e-001
1.758762e+003	1.188316e-001
1.759726e+003	1.156419e-001
1.760690e+003	1.124471e-001
1.761655e+003	1.090426e-001
1.762619e+003	1.054551e-001
1.763583e+003	1.019106e-001
1.764547e+003	9.865313e-002
1.765511e+003	9.580690e-002
1.766476e+003	9.337562e-002
1.767440e+003	9.131628e-002
1.768404e+003	8.958606e-002
1.769368e+003	8.811677e-002
1.770333e+003	8.675142e-002
1.771297e+003	8.523931e-002
1.772261e+003	8.336532e-002
1.773225e+003	8.113251e-002
1.774190e+003	7.878970e-002
1.775154e+003	7.665591e-002
1.776118e+003	7.493962e-002
1.777082e+003	7.368691e-002
1.778047e+003	7.282026e-002
1.779011e+003	7.219724e-002
1.779975e+003	7.166934e-002
1.780939e+003	7.113254e-002
1.781903e+003	7.054587e-002
1.782868e+003	6.990820e-002
1.783832e+003	6.922198e-002
1.784796e+003	6.847803e-002
1.785760e+003	6.767343e-002
1.786725e+003	6.683700e-002
1.787689e+003	6.603783e-002
1.788653e+003	6.536975e-002
1.789617e+003	6.491968e-002
1.790582e+003	6.472123e-002
1.791546e+003	6.470340e-002
1.792510e+003	6.469204e-002
1.793474e+003	6.450720e-002
1.794438e+003	6.408079e-002
1.795403e+003	6.347445e-002
1.796367e+003	6.281364e-002
1.797331e+003	6.222073e-002
1.798295e+003	6.177568e-002
1.799260e+003	6.149130e-002
1.800224e+003	6.130840e-002
1.801188e+003	6.112551e-002
1.802152e+003	6.085598e-002
1.803117e+003	6.047012e-002
1.804081e+003	5.999763e-002
1.805045e+003	5.950466e-002
1.806009e+003	5.906668e-002
1.806974e+003	5.874841e-002
1.807938e+003	5.858292e-002
1.808902e+003	5.854943e-002
1.809866e+003	5.856305e-002
1.810830e+003	5.850038e-002
1.811795e+003	5.826373e-002
1.812759e+003	5.784448e-002
1.813723e+003	5.733451e-002
1.814687e+003	5.687410e-002
1.815652e+003	5.657181e-002
1.816616e+003	5.644134e-002
1.817580e+003	5.639885e-002
1.818544e+003	5.632982e-002
1.819509e+003	5.617950e-002
1.820473e+003	5.599107e-002
1.821437e+003	5.586133e-002
1.822401e+003	5.585058e-002
1.823365e+003	5.592000e-002
1.824330e+003	5.595165e-002
1.825294e+003	5.585273e-002
1.826258e+003	5.565672e-002
1.827222e+003	5.552411e-002
1.828187e+003	5.563030e-002
1.829151e+003	5.601411e-002
1.830115e+003	5.650494e-002
1.831079e+003	5.681255e-002
1.832044e+003	5.672387e-002
1.833008e+003	5.622794e-002
1.833972e+003	5.548172e-002
1.834936e+003	5.469208e-002
1.835901e+003	5.401088e-002
1.836865e+003	5.348514e-002
1.837829e+003	5.307471e-002
1.838793e+003	5.272254e-002
1.839757e+003	5.242239e-002
1.840722e+003	5.223878e-002
1.841686e+003	5.227207e-002
1.842650e+003	5.258921e-002
1.843614e+003	5.314536e-002
1.844579e+003	5.376123e-002
1.845543e+003	5.420976e-002
1.846507e+003	5.434421e-002
1.847471e+003	5.414575e-002
1.848436e+003	5.368114e-002
1.849400e+003	5.304778e-002
1.850364e+003	5.234661e-002
1.851328e+003	5.167710e-002
1.852292e+003	5.113528e-002
1.853257e+003	5.080635e-002
1.854221e+003	5.074788e-002
1.855185e+003	5.096621e-002
1.856149e+003	5.139610e-002
1.857114e+003	5.190228e-002
1.858078e+003	5.231507e-002
1.859042e+003	5.249101e-002
1.860006e+003	5.237313e-002
1.860971e+003	5.201647e-002
1.861935e+003	5.156302e-002
1.862899e+003	5.117757e-002
1.863863e+003	5.098054e-002
1.864828e+003	5.101229e-002
1.865792e+003	5.123307e-002
1.866756e+003	5.154551e-002
1.867720e+003	5.182907e-002
1.868684e+003	5.198472e-002
1.869649e+003	5.197171e-002
1.870613e+003	5.180664e-002
1.871577e+003	5.153015e-002
1.872541e+003	5.117746e-002
1.873506e+003	5.077471e-002
1.874470e+003	5.035250e-002
1.875434e+003	4.995660e-002
1.876398e+003	4.964499e-002
1.877363e+003	4.947254e-002
1.878327e+003	4.947756e-002
1.879291e+003	4.967418e-002
1.880255e+003	5.004877e-002
1.881219e+003	5.055321e-002
1.882184e+003	5.110230e-002
1.883148e+003	5.158944e-002
1.884112e+003	5.192195e-002
1.885076e+003	5.205548e-002
1.886041e+003	5.200264e-002
1.887005e+003	5.181329e-002
1.887969e+003	5.154356e-002
1.888933e+003	5.123666e-002
1.889898e+003	5.092504e-002
1.890862e+003	5.064435e-002
1.891826e+003	5.043525e-002
1.892790e+003	5.032475e-002
1.893755e+003	5.030211e-002
1.894719e+003	5.031287e-002
1.895683e+003	5.028491e-002
1.896647e+003	5.017565e-002
1.897611e+003	5.000535e-002
1.898576e+003	4.984939e-002
1.899540e+003	4.979542e-002
1.900504e+003	4.989588e-002
1.901468e+003	5.014298e-002
1.902433e+003	5.047242e-002
1.903397e+003	5.078976e-002
1.904361e+003	5.100697e-002
1.905325e+003	5.107414e-002
1.906290e+003	5.099652e-002
1.907254e+003	5.083073e-002
1.908218e+003	5.065613e-002
1.909182e+003	5.053119e-002
1.910146e+003	5.046238e-002
1.911111e+003	5.041292e-002
1.912075e+003	5.034697e-002
1.913039e+003	5.026976e-002
1.914003e+003	5.022562e-002
1.914968e+003	5.025194e-002
1.915932e+003	5.032792e-002
1.916896e+003	5.036694e-002
1.917860e+003	5.027621e-002
1.918825e+003	5.004416e-002
1.919789e+003	4.976900e-002
1.920753e+003	4.959379e-002
1.921717e+003	4.960321e-002
1.922682e+003	4.976767e-002
1.923646e+003	4.997688e-002
1.924610e+003	5.013376e-002
1.925574e+003	5.022931e-002
1.926538e+003	5.033191e-002
1.927503e+003	5.050354e-002
1.928467e+003	5.072300e-002
1.929431e+003	5.088152e-002
1.930395e+003	5.085817e-002
1.931360e+003	5.061302e-002
1.932324e+003	5.022255e-002
1.933288e+003	4.983126e-002
1.934252e+003	4.956378e-002
1.935217e+003	4.946906e-002
1.936181e+003	4.952722e-002
1.937145e+003	4.969588e-002
1.938109e+003	4.994493e-002
1.939073e+003	5.025071e-002
1.940038e+003	5.056816e-002
1.941002e+003	5.082018e-002
1.941966e+003	5.092935e-002
1.942930e+003	5.087118e-002
1.943895e+003	5.069627e-002
1.944859e+003	5.049146e-002
1.945823e+003	5.031184e-002
1.946787e+003	5.014636e-002
1.947752e+003	4.994534e-002
1.948716e+003	4.968687e-002
1.949680e+003	4.943066e-002
1.950644e+003	4.931002e-002
1.951609e+003	4.945944e-002
1.952573e+003	4.991923e-002
1.953537e+003	5.058588e-002
1.954501e+003	5.124628e-002
1.955465e+003	5.168334e-002
1.956430e+003	5.178964e-002
1.957394e+003	5.161740e-002
1.958358e+003	5.133200e-002
1.959322e+003	5.110650e-002
1.960287e+003	5.102284e-002
1.961251e+003	5.104526e-002
1.962215e+003	5.107138e-002
1.963179e+003	5.102069e-002
1.964144e+003	5.089350e-002
1.965108e+003	5.076754e-002
1.966072e+003	5.074061e-002
1.967036e+003	5.086401e-002
1.968000e+003	5.110998e-002
1.968965e+003	5.139139e-002
1.969929e+003	5.161156e-002
1.970893e+003	5.167618e-002
1.971857e+003	5.174069e-002
1.972822e+003	5.180521e-002
1.973786e+003	5.186972e-002
1.974750e+003	5.193423e-002
1.975714e+003	5.199885e-002
1.976679e+003	5.206336e-002
1.977643e+003	5.212788e-002
1.978607e+003	5.219239e-002
1.979571e+003	5.225690e-002
1.980536e+003	5.232152e-002
1.981500e+003	5.238604e-002
1.982464e+003	5.245055e-002
1.983428e+003	5.251507e-002
1.984392e+003	5.257959e-002
1.985357e+003	5.264420e-002
1.986321e+003	5.270871e-002
1.987285e+003	5.277323e-002
1.988249e+003	5.283774e-002
1.989214e+003	5.290226e-002
1.990178e+003	5.296687e-002
1.991142e+003	5.303139e-002
1.992106e+003	5.309591e-002
1.993071e+003	5.316042e-002
1.994035e+003	5.322493e-002
1.994999e+003	5.328955e-002
1.995963e+003	5.335407e-002
1.996927e+003	5.341858e-002
1.997892e+003	5.348310e-002
1.998856e+003	5.354761e-002
1.999820e+003	5.361223e-002
2.000784e+003	5.367674e-002
2.001749e+003	5.374125e-002
2.002713e+003	5.380577e-002
2.003677e+003	5.387028e-002
2.004641e+003	5.393490e-002
2.005606e+003	5.399942e-002
2.006570e+003	5.406393e-002
2.007534e+003	5.412845e-002
2.008498e+003	5.419296e-002
2.009463e+003	5.425758e-002
2.010427e+003	5.432209e-002
2.011391e+003	5.438661e-002
2.012355e+003	5.445112e-002
2.013319e+003	5.451564e-002
2.014284e+003	5.458025e-002
2.015248e+003	5.464477e-002
2.016212e+003	5.470928e-002
2.017176e+003	5.477380e-002
2.018141e+003	5.483831e-002
2.019105e+003	5.490293e-002
2.020069e+003	5.496744e-002
2.021033e+003	5.503196e-002
2.021998e+003	5.509647e-002
2.022962e+003	5.516098e-002
2.023926e+003	5.522560e-002
2.024890e+003	5.529012e-002
2.025854e+003	5.535463e-002
2.026819e+003	5.541914e-002
2.027783e+003	5.548366e-002
2.028747e+003	5.554828e-002
2.029711e+003	5.561279e-002
2.030676e+003	5.567731e-002
2.031640e+003	5.574182e-002
2.032604e+003	5.580634e-002
2.033568e+003	5.587095e-002
2.034533e+003	5.593547e-002
2.035497e+003	5.599998e-002
2.036461e+003	5.606450e-002
2.037425e+003	5.612901e-002
2.038390e+003	5.619353e-002
2.039354e+003	5.625815e-002
2.040318e+003	5.632266e-002
2.041282e+003	5.638717e-002
2.042246e+003	5.645169e-002
2.043211e+003	5.651620e-002
2.044175e+003	5.658082e-002
2.045139e+003	5.664533e-002
2.046103e+003	5.670984e-002
2.047068e+003	5.677436e-002
2.048032e+003	5.683888e-002
2.048996e+003	5.690349e-002
2.049960e+003	5.696801e-002
2.050925e+003	5.703252e-002
2.051889e+003	5.709704e-002
2.052853e+003	5.716165e-002
2.053817e+003	5.722617e-002
2.054781e+003	5.729068e-002
2.055746e+003	5.735520e-002
2.056710e+003	5.741971e-002
2.057674e+003	5.748433e-002
2.058638e+003	5.754885e-002
2.059603e+003	5.761336e-002
2.060567e+003	5.767787e-002
2.061531e+003	5.774239e-002
2.062495e+003	5.780690e-002
2.063460e+003	5.787152e-002
2.064424e+003	5.793604e-002
2.065388e+003	5.800055e-002
2.066352e+003	5.806506e-002
2.067317e+003	5.812958e-002
2.068281e+003	5.819419e-002
2.069245e+003	5.825871e-002
2.070209e+003	5.832322e-002
2.071174e+003	5.838774e-002
2.072138e+003	5.845226e-002
2.073102e+003	5.851687e-002
2.074066e+003	5.858138e-002
2.075031e+003	5.864590e-002
2.075995e+003	5.871041e-002
2.076959e+003	5.877493e-002
2.077923e+003	5.883954e-002
2.078887e+003	5.890406e-002
2.079852e+003	5.896858e-002
2.080816e+003	5.903309e-002
2.081780e+003	5.909760e-002
2.082744e+003	5.916222e-002
2.083708e+003	5.922674e-002
2.084673e+003	5.929125e-002
2.085637e+003	5.935577e-002
2.086601e+003	5.942028e-002
2.087565e+003	5.948490e-002
2.088530e+003	5.954941e-002
2.089494e+003	5.961392e-002
2.090458e+003	5.967844e-002
2.091422e+003	5.974295e-002
2.092387e+003	5.980757e-002
2.093351e+003	5.987208e-002
2.094315e+003	5.993660e-002
2.095279e+003	6.000111e-002
2.096244e+003	6.006563e-002
2.097208e+003	6.013025e-002
2.098172e+003	6.019476e-002
2.099136e+003	6.025928e-002
2.100101e+003	6.032379e-002
2.101065e+003	6.038830e-002
2.102029e+003	6.045292e-002
2.102993e+003	6.051744e-002
2.103958e+003	6.058195e-002
2.104922e+003	6.064647e-002
2.105886e+003	6.071098e-002
2.106850e+003	6.077560e-002
2.107814e+003	6.084011e-002
2.108779e+003	6.090463e-002
2.109743e+003	6.096914e-002
2.110707e+003	6.103365e-002
2.111671e+003	6.109827e-002
2.112635e+003	6.116278e-002
2.113600e+003	6.122730e-002
2.114564e+003	6.129181e-002
2.115528e+003	6.135633e-002
2.116492e+003	6.142095e-002
2.117457e+003	6.148546e-002
2.118421e+003	6.154997e-002
2.119385e+003	6.161449e-002
2.120349e+003	6.167901e-002
2.121314e+003	6.174362e-002
2.122278e+003	6.180814e-002
2.123242e+003	6.187265e-002
2.124206e+003	6.193717e-002
2.125171e+003	6.200168e-002
2.126135e+003	6.206629e-002
2.127099e+003	6.213081e-002
2.128063e+003	6.219533e-002
2.129028e+003	6.225984e-002
2.129992e+003	6.232436e-002
2.130956e+003	6.238898e-002
2.131920e+003	6.245349e-002
2.132885e+003	6.251800e-002
2.133849e+003	6.258252e-002
2.134813e+003	6.264703e-002
2.135777e+003	6.271165e-002
2.136741e+003	6.277616e-002
2.137706e+003	6.284068e-002
2.138670e+003	6.290519e-002
2.139634e+003	6.296971e-002
2.140598e+003	6.303433e-002
2.141563e+003	6.309883e-002
2.142527e+003	6.316335e-002
2.143491e+003	6.322787e-002
2.144455e+003	6.329238e-002
2.145419e+003	6.335700e-002
2.146384e+003	6.342151e-002
2.147348e+003	6.348603e-002
2.148312e+003	6.355055e-002
2.149276e+003	6.361505e-002
2.150241e+003	6.367967e-002
2.151205e+003	6.374419e-002
2.152169e+003	6.380870e-002
2.153133e+003	6.387322e-002
2.154098e+003	6.393773e-002
2.155062e+003	6.400235e-002
2.156026e+003	6.406686e-002
2.156990e+003	6.413138e-002
2.157955e+003	6.419589e-002
2.158919e+003	6.426041e-002
2.159883e+003	6.432503e-002
2.160847e+003	6.438954e-002
2.161812e+003	6.445405e-002
2.162776e+003	6.451856e-002
2.163740e+003	6.458309e-002
2.164704e+003	6.464770e-002
2.165668e+003	6.471221e-002
2.166633e+003	6.477673e-002
2.167597e+003	6.484125e-002
2.168561e+003	6.490576e-002
2.169525e+003	6.497037e-002
2.170490e+003	6.503489e-002
2.171454e+003	6.509940e-002
2.172418e+003	6.516392e-002
2.173382e+003	6.522843e-002
2.174346e+003	6.529305e-002
2.175311e+003	6.535757e-002
2.176275e+003	6.542208e-002
2.177239e+003	6.548660e-002
2.178203e+003	6.555111e-002
2.179168e+003	6.561573e-002
2.180132e+003	6.568024e-002
2.181096e+003	6.574476e-002
2.182060e+003	6.580926e-002
2.183025e+003	6.587378e-002
2.183989e+003	6.593840e-002
2.184953e+003	6.600291e-002
2.185917e+003	6.606743e-002
2.186882e+003	6.613194e-002
2.187846e+003	6.619646e-002
2.188810e+003	6.626108e-002
2.189774e+003	6.632559e-002
2.190739e+003	6.639010e-002
2.191703e+003	6.645462e-002
2.192667e+003	6.651913e-002
2.193631e+003	6.658375e-002
2.194595e+003	6.664827e-002
2.195560e+003	6.671278e-002
2.196524e+003	6.677730e-002
2.197488e+003	6.684181e-002
2.198452e+003	6.690633e-002
2.199417e+003	6.697094e-002
2.200381e+003	6.703546e-002
2.201345e+003	6.709997e-002
2.202309e+003	6.716448e-002
2.203273e+003	6.722900e-002
2.204238e+003	6.729361e-002
2.205202e+003	6.735813e-002
2.206166e+003	6.742264e-002
2.207130e+003	6.748716e-002
2.208095e+003	6.755168e-002
2.209059e+003	6.761629e-002
2.210023e+003	6.768081e-002
2.210987e+003	6.774532e-002
2.211952e+003	6.780984e-002
2.212916e+003	6.787435e-002
2.213880e+003	6.793896e-002
2.214844e+003	6.800348e-002
2.215809e+003	6.806800e-002
2.216773e+003	6.813251e-002
2.217737e+003	6.819703e-002
2.218701e+003	6.826165e-002
2.219666e+003	6.832616e-002
2.220630e+003	6.839067e-002
2.221594e+003	6.845518e-002
2.222558e+003	6.851970e-002
2.223522e+003	6.858432e-002
2.224487e+003	6.864883e-002
2.225451e+003	6.871334e-002
2.226415e+003	6.877786e-002
2.227379e+003	6.884238e-002
2.228344e+003	6.890699e-002
2.229308e+003	6.897151e-002
2.230272e+003	6.903602e-002
2.231236e+003	6.910054e-002
2.232200e+003	6.916505e-002
2.233165e+003	6.922967e-002
2.234129e+003	6.929418e-002
2.235093e+003	6.935870e-002
2.236057e+003	6.942321e-002
2.237022e+003	6.948773e-002
2.237986e+003	6.955234e-002
2.238950e+003	6.961686e-002
2.239914e+003	6.968137e-002
2.240879e+003	6.974589e-002
2.241843e+003	6.981040e-002
2.242807e+003	6.987502e-002
2.243771e+003	6.993953e-002
2.244736e+003	7.000405e-002
2.245700e+003	7.006856e-002
2.246664e+003	7.013308e-002
2.247628e+003	7.019769e-002
2.248593e+003	7.026221e-002
2.249557e+003	7.032672e-002
2.250521e+003	7.039124e-002
2.251485e+003	7.045575e-002
2.252449e+003	7.052037e-002
2.253414e+003	7.058489e-002
2.254378e+003	7.064939e-002
2.255342e+003	7.071391e-002
2.256306e+003	7.077842e-002
2.257271e+003	7.084305e-002
2.258235e+003	7.090756e-002
2.259199e+003	7.097208e-002
2.260163e+003	7.103658e-002
2.261127e+003	7.110110e-002
2.262092e+003	7.116572e-002
2.263056e+003	7.123023e-002
2.264020e+003	7.129475e-002
2.264984e+003	7.135926e-002
2.265949e+003	7.142378e-002
2.266913e+003	7.148840e-002
2.267877e+003	7.155291e-002
2.268841e+003	7.161742e-002
2.269806e+003	7.168194e-002
2.270770e+003	7.174645e-002
2.271734e+003	7.181107e-002
2.272698e+003	7.187559e-002
2.273663e+003	7.194009e-002
2.274627e+003	7.200461e-002
2.275591e+003	7.206913e-002
2.276555e+003	7.213374e-002
2.277520e+003	7.219826e-002
2.278484e+003	7.226277e-002
2.279448e+003	7.232729e-002
2.280412e+003	7.239180e-002
2.281376e+003	7.245643e-002
2.282341e+003	7.252093e-002
2.283305e+003	7.258545e-002
2.284269e+003	7.264996e-002
2.285233e+003	7.271448e-002
2.286198e+003	7.277909e-002
2.287162e+003	7.284361e-002
2.288126e+003	7.290813e-002
2.289090e+003	7.297264e-002
2.290054e+003	7.303715e-002
2.291019e+003	7.310177e-002
2.291983e+003	7.316629e-002
2.292947e+003	7.323080e-002
2.293911e+003	7.329531e-002
2.294876e+003	7.335982e-002
2.295840e+003	7.342444e-002
2.296804e+003	7.348896e-002
2.297768e+003	7.355347e-002
2.298733e+003	7.361799e-002
2.299697e+003	7.368251e-002
2.300661e+003	7.374712e-002
2.301625e+003	7.381164e-002
2.302590e+003	7.387615e-002
2.303554e+003	7.394066e-002
2.304518e+003	7.400518e-002
2.305482e+003	7.406980e-002
2.306447e+003	7.413431e-002
2.307411e+003	7.419883e-002
2.308375e+003	7.426334e-002
2.309339e+003	7.432786e-002
2.310303e+003	7.439247e-002
2.311268e+003	7.445699e-002
2.312232e+003	7.452150e-002
2.313196e+003	7.458602e-002
2.314160e+003	7.465053e-002
2.315125e+003	7.471514e-002
2.316089e+003	7.477966e-002
2.317053e+003	7.484417e-002
2.318017e+003	7.490869e-002
2.318981e+003	7.497320e-002
2.319946e+003	7.503782e-002
2.320910e+003	7.510234e-002
2.321874e+003	7.516685e-002
2.322838e+003	7.523137e-002
2.323803e+003	7.529588e-002
2.324767e+003	7.536050e-002
2.325731e+003	7.542501e-002
2.326695e+003	7.548952e-002
2.327660e+003	7.555404e-002
2.328624e+003	7.561856e-002
2.329588e+003	7.568318e-002
2.330552e+003	7.574768e-002
2.331517e+003	7.581221e-002
2.332481e+003	7.587672e-002
2.333445e+003	7.594123e-002
2.334409e+003	7.600574e-002
2.335374e+003	7.607036e-002
2.336338e+003	7.613488e-002
2.337302e+003	7.619939e-002
2.338266e+003	7.626390e-002
2.339230e+003	7.632852e-002
2.340195e+003	7.639304e-002
2.341159e+003	7.645755e-002
2.342123e+003	7.652207e-002
2.343087e+003	7.658658e-002
2.344052e+003	7.665110e-002
2.345016e+003	7.671572e-002
2.345980e+003	7.678023e-002
2.346944e+003	7.684474e-002
2.347908e+003	7.690926e-002
2.348873e+003	7.697377e-002
2.349837e+003	7.703839e-002
2.350801e+003	7.710290e-002
2.351765e+003	7.716742e-002
2.352730e+003	7.723194e-002
2.353694e+003	7.729644e-002
2.354658e+003	7.736106e-002
2.355622e+003	7.742558e-002
2.356587e+003	7.749009e-002
2.357551e+003	7.755461e-002
2.358515e+003	7.761912e-002
2.359479e+003	7.768374e-002
2.360444e+003	7.774825e-002
2.361408e+003	7.781277e-002
2.362372e+003	7.787728e-002
2.363336e+003	7.794180e-002
2.364301e+003	7.800642e-002
2.365265e+003	7.807093e-002
2.366229e+003	7.813545e-002
2.367193e+003	7.819995e-002
2.368157e+003	7.826447e-002
2.369122e+003	7.832909e-002
2.370086e+003	7.839361e-002
2.371050e+003	7.845812e-002
2.372014e+003	7.852264e-002
2.372979e+003	7.858715e-002
2.373943e+003	7.865176e-002
2.374907e+003	7.871628e-002
2.375871e+003	7.878079e-002
2.376835e+003	7.884531e-002
2.377800e+003	7.890982e-002
2.378764e+003	7.897443e-002
2.379728e+003	7.903896e-002
2.380692e+003	7.910347e-002
2.381657e+003	7.916798e-002
2.382621e+003	7.923250e-002
2.383585e+003	7.929712e-002
2.384549e+003	7.936163e-002
2.385514e+003	7.942615e-002
2.386478e+003	7.949066e-002
2.387442e+003	7.955517e-002
2.388406e+003	7.961979e-002
2.389371e+003	7.968430e-002
2.390335e+003	7.974882e-002
2.391299e+003	7.981333e-002
2.392263e+003	7.987785e-002
2.393228e+003	7.994246e-002
2.394192e+003	8.000698e-002
2.395156e+003	8.007149e-002
2.396120e+003	8.013601e-002
2.397084e+003	8.020053e-002
2.398049e+003	8.026514e-002
2.399013e+003	8.032965e-002
2.399977e+003	8.039417e-002
2.400941e+003	8.045868e-002
2.401906e+003	8.052320e-002
2.402870e+003	8.058781e-002
2.403834e+003	8.065233e-002
2.404798e+003	8.071685e-002
2.405762e+003	8.078136e-002
2.406727e+003	8.084588e-002
2.407691e+003	8.091049e-002
2.408655e+003	8.097500e-002
2.409619e+003	8.103952e-002
2.410584e+003	8.110404e-002
2.411548e+003	8.116855e-002
2.412512e+003	8.123317e-002
2.413476e+003	8.129768e-002
2.414441e+003	8.136220e-002
2.415405e+003	8.142671e-002
2.416369e+003	8.149122e-002
2.417333e+003	8.155584e-002
2.418298e+003	8.162036e-002
2.419262e+003	8.168487e-002
2.420226e+003	8.174939e-002
2.421190e+003	8.181390e-002
2.422155e+003	8.187852e-002
2.423119e+003	8.194303e-002
2.424083e+003	8.200755e-002
2.425047e+003	8.207206e-002
2.426011e+003	8.213657e-002
2.426976e+003	8.220119e-002
2.427940e+003	8.226570e-002
2.428904e+003	8.233023e-002
2.429868e+003	8.239473e-002
2.430833e+003	8.245926e-002
2.431797e+003	8.252387e-002
2.432761e+003	8.258837e-002
2.433725e+003	8.265290e-002
2.434689e+003	8.271741e-002
2.435654e+003	8.278193e-002
2.436618e+003	8.284654e-002
2.437582e+003	8.291106e-002
2.438546e+003	8.297557e-002
2.439511e+003	8.304008e-002
2.440475e+003	8.310460e-002
2.441439e+003	8.316921e-002
2.442403e+003	8.323374e-002
2.443368e+003	8.329824e-002
2.444332e+003	8.336277e-002
2.445296e+003	8.342728e-002
2.446260e+003	8.349189e-002
2.447225e+003	8.355641e-002
2.448189e+003	8.362092e-002
2.449153e+003	8.368544e-002
2.450117e+003	8.374995e-002
2.451082e+003	8.381456e-002
2.452046e+003	8.387908e-002
2.453010e+003	8.394361e-002
2.453974e+003	8.400811e-002
2.454938e+003	8.407263e-002
2.455903e+003	8.413725e-002
2.456867e+003	8.420175e-002
2.457831e+003	8.426628e-002
2.458795e+003	8.433079e-002
2.459760e+003	8.439530e-002
2.460724e+003	8.445992e-002
2.461688e+003	8.452443e-002
2.462652e+003	8.458895e-002
2.463616e+003	8.465346e-002
2.464581e+003	8.471798e-002
2.465545e+003	8.478259e-002
2.466509e+003	8.484711e-002
2.467473e+003	8.491162e-002
2.468438e+003	8.497614e-002
2.469402e+003	8.504066e-002
2.470366e+003	8.510527e-002
2.471330e+003	8.516979e-002
2.472295e+003	8.523430e-002
2.473259e+003	8.529881e-002
2.474223e+003	8.536333e-002
2.475187e+003	8.542794e-002
2.476152e+003	8.549246e-002
2.477116e+003	8.555698e-002
2.478080e+003	8.562148e-002
2.479044e+003	8.568601e-002
2.480009e+003	8.575062e-002
2.480973e+003	8.581513e-002
2.481937e+003	8.587965e-002
2.482901e+003	8.594417e-002
2.483865e+003	8.600868e-002
2.484830e+003	8.607320e-002
2.485794e+003	8.613781e-002
2.486758e+003	8.620232e-002
2.487722e+003	8.626684e-002
2.488687e+003	8.633135e-002
2.489651e+003	8.639597e-002
2.490615e+003	8.646049e-002
2.491579e+003	8.652499e-002
2.492543e+003	8.658952e-002
2.493508e+003	8.665403e-002
2.494472e+003	8.671854e-002
2.495436e+003	8.678316e-002
2.496400e+003	8.684768e-002
2.497365e+003	8.691218e-002
2.498329e+003	8.697670e-002
2.499293e+003	8.704122e-002
2.500257e+003	8.710583e-002
2.501222e+003	8.717036e-002
2.502186e+003	8.723486e-002
2.503150e+003	8.729938e-002
2.504114e+003	8.736389e-002
2.505079e+003	8.742850e-002
2.506043e+003	8.749302e-002
2.507007e+003	8.755754e-002
2.507971e+003	8.762205e-002
2.508936e+003	8.768657e-002
2.509900e+003	8.775119e-002
2.510864e+003	8.781570e-002
2.511828e+003	8.788022e-002
2.512792e+003	8.794473e-002
2.513757e+003	8.800924e-002
2.514721e+003	8.807386e-002
2.515685e+003	8.813837e-002
2.516649e+003	8.820289e-002
2.517614e+003	8.826741e-002
2.518578e+003	8.833192e-002
2.519542e+003	8.839654e-002
2.520506e+003	8.846105e-002
2.521470e+003	8.852557e-002
2.522435e+003	8.859008e-002
2.523399e+003	8.865460e-002
2.524363e+003	8.871921e-002
2.525327e+003	8.878373e-002
2.526292e+003	8.884824e-002
2.527256e+003	8.891276e-002
2.528220e+003	8.897727e-002
2.529184e+003	8.904189e-002
2.530149e+003	8.910640e-002
2.531113e+003	8.917092e-002
2.532077e+003	8.923542e-002
2.533041e+003	8.929995e-002
2.534006e+003	8.936456e-002
2.534970e+003	8.942908e-002
2.535934e+003	8.949359e-002
2.536898e+003	8.955811e-002
2.537863e+003	8.962262e-002
2.538827e+003	8.968724e-002
2.539791e+003	8.975175e-002
2.540755e+003	8.981626e-002
2.541719e+003	8.988079e-002
2.542684e+003	8.994529e-002
2.543648e+003	9.000992e-002
2.544612e+003	9.007443e-002
2.545576e+003	9.013895e-002
2.546541e+003	9.020346e-002
2.547505e+003	9.026797e-002
2.548469e+003	9.033259e-002
2.549433e+003	9.039710e-002
2.550397e+003	9.046161e-002
2.551362e+003	9.052613e-002
2.552326e+003	9.059064e-002
2.553290e+003	9.065527e-002
2.554254e+003	9.071977e-002
2.555219e+003	9.078430e-002
2.556183e+003	9.084880e-002
2.557147e+003	9.091333e-002
2.558111e+003	9.097794e-002
2.559076e+003	9.104245e-002
2.560040e+003	9.110697e-002
2.561004e+003	9.117148e-002
2.561968e+003	9.123600e-002
2.562933e+003	9.130061e-002
2.563897e+003	9.136512e-002
2.564861e+003	9.142964e-002
2.565825e+003	9.149416e-002
2.566790e+003	9.155867e-002
2.567754e+003	9.162329e-002
2.568718e+003	9.168781e-002
2.569682e+003	9.175232e-002
2.570646e+003	9.181683e-002
2.571611e+003	9.188135e-002
2.572575e+003	9.194596e-002
2.573539e+003	9.201048e-002
2.574503e+003	9.207499e-002
2.575468e+003	9.213951e-002
2.576432e+003	9.220402e-002
2.577396e+003	9.226865e-002
2.578360e+003	9.233315e-002
2.579324e+003	9.239767e-002
2.580289e+003	9.246218e-002
2.581253e+003	9.252670e-002
2.582217e+003	9.259132e-002
2.583181e+003	9.265583e-002
2.584146e+003	9.272035e-002
2.585110e+003	9.278486e-002
2.586074e+003	9.284937e-002
2.587038e+003	9.291399e-002
2.588003e+003	9.297850e-002
2.588967e+003	9.304302e-002
2.589931e+003	9.310754e-002
2.590895e+003	9.317204e-002
2.591860e+003	9.323667e-002
2.592824e+003	9.330118e-002
2.593788e+003	9.336570e-002
2.594752e+003	9.343021e-002
2.595717e+003	9.349473e-002
2.596681e+003	9.355934e-002
2.597645e+003	9.362386e-002
2.598609e+003	9.368837e-002
2.599573e+003	9.375288e-002
2.600538e+003	9.381740e-002
2.601502e+003	9.388202e-002
2.602466e+003	9.394653e-002
2.603430e+003	9.401105e-002
2.604395e+003	9.407555e-002
2.605359e+003	9.414008e-002
2.606323e+003	9.420469e-002
2.607287e+003	9.426921e-002
2.608251e+003	9.433372e-002
2.609216e+003	9.439824e-002
2.610180e+003	9.446275e-002
2.611144e+003	9.452736e-002
2.612108e+003	9.459188e-002
2.613073e+003	9.465639e-002
2.614037e+003	9.472091e-002
2.615001e+003	9.478542e-002
2.615965e+003	9.485005e-002
2.616930e+003	9.491456e-002
2.617894e+003	9.497908e-002
2.618858e+003	9.504358e-002
2.619822e+003	9.510810e-002
2.620787e+003	9.517272e-002
2.621751e+003	9.523723e-002
2.622715e+003	9.530174e-002
2.623679e+003	9.536626e-002
2.624644e+003	9.543077e-002
2.625608e+003	9.549540e-002
2.626572e+003	9.555990e-002
[truncated: 1,425 more rows]
