# Supplementary material for: Molecular Structural Changes in Alfalfa Detected by ATR-FTIR Spectroscopy in Response to Silencing of TT8 and HB12 Genes
Source: Int J Mol Sci. 2018 Mar 31;19(4):1046. doi: 10.3390/ijms19041046 (PMC5979274; doi:10.3390/ijms19041046)
Supplement: Supplementary file 1 [file ijms-19-01046-s001.zip › Supplementary materials/Spectra Source/H1/h1a-1.dx]

##TITLE= h1a
##JCAMP-DX= 4.24
##DATA TYPE= INFRARED SPECTRUM
##ORIGIN= JASCO
##OWNER= 
##DATE= 16/04/04
##TIME= 11:17:48
##SPECTROMETER/DATA SYSTEM= 
##RESOLUTION= 
##DELTAX=   0.96423347
##XUNITS= 1/CM
##YUNITS= ABSORBANCE
##XFACTOR= 1.00000
##YFACTOR= 1E-008
##FIRSTX=   699.0693
##LASTX=  4000.6047
##NPOINTS=     3425
##FIRSTY=      0.06618
##MAXY=      0.08708
##MINY=     -0.01057
##XYDATA= (X++(Y..Y))
699.0693 6617742 6562856 6500460 6443440 6400722 6372423 6350491 6324350
706.7831 6287868 6243053 6198018 6160722 6132844 6107993 6075643 6028460
714.4970 5968251 5906406 5858452 5836074 5840886 5862809 5883971 5886615
722.2109 5860828 5807655 5736574 5660145 5589027 5528878 5479346 5435145
729.9247 5388886 5334692 5271080 5201865 5134767 5078521 5039851 5021427
737.6386 5021173 5032825 5047585 5056690 5054344 5039852 5017728 4995346
745.3525 4979114 4971119 4968049 4962939 4948776 4922069 4884616 4842617
753.0663 4803569 4772429 4749108 4728940 4706206 4678739 4650485 4629830
760.7802 4624157 4633859 4649826 4656541 4639397 4592151 4520356 4439101
768.4941 4366556 4316707 4294472 4294891 4306157 4314889 4311361 4292440
776.2079 4261075 4222948 4182580 4141435 4099023 4055667 4014211 3978871
783.9218 3951964 3931182 3909899 3880652 3839494 3788282 3733561 3683141
791.6357 3642670 3613930 3595048 3581763 3568966 3552307 3529817 3502999
799.3495 3476451 3455643 3443771 3439647 3438125 3432918 3419928 3398926
807.0634 3372725 3344850 3317579 3291569 3266803 3243625 3222930 3205568
814.7773 3191794 3181343 3173898 3169186 3166337 3163105 3156025 3142037
822.4911 3120746 3095592 3072746 3058200 3055011 3062589 3078309 3099824
830.2050 3125945 3155342 3184343 3206176 3212928 3199276 3165455 3117408
837.9189 3064134 3014127 2973085 2943664 2926372 2920205 2922450 2928375
845.6328 2931828 2926939 2910017 2880494 2840580 2794259 2746440 2702393
853.3466 2666919 2642920 2629975 2624179 2619937 2612846 2601634 2587593
861.0605 2571959 2553604 2529384 2497389 2460652 2427943 2410156 2414099
868.7744 2437730 2470223 2497123 2507515 2498967 2477706 2454635 2440020
876.4882 2439750 2454388 2480398 2512128 2543585 2569849 2588246 2599106
884.2021 2605594 2612347 2623434 2640691 2663277 2688450 2712789 2733064
891.9160 2746549 2751205 2746210 2732695 2714023 2694946 2679786 2670585
899.6298 2666374 2664058 2660376 2653747 2644936 2636262 2629958 2626749
907.3437 2625532 2624361 2622137 2619881 2620565 2627286 2640704 2657453
915.0576 2670873 2674065 2663596 2641550 2614561 2590410 2574374 2567508
922.7714 2567485 2570779 2574347 2575892 2573340 2564844 2549886 2530547
930.4853 2511447 2497708 2492072 2493280 2497096 2499391 2499095 2498957
938.1992 2503757 2517464 2541356 2573989 2612356 2652919 2691932 2725693
945.9130 2751648 2770329 2786708 2809235 2846176 2901102 2970471 3045179
953.6269 3115257 3174723 3223629 3266413 3308184 3351680 3396714 3441845
961.3408 3486490 3531692 3579149 3629529 3681575 3732684 3780497 3824263
969.0546 3865047 3904750 3944782 3985468 4026672 4069130 4115333 4168954
976.7685 4232913 4307331 4389019 4473182 4556375 4638584 4722816 4812407
984.4824 4908117 5007292 5105799 5201178 5294454 5389096 5487920 5590344
992.1962 5692123 5787720 5873655 5950661 6023643 6099853 6186481 6288569
999.9101 6407568 6540665 6681159 6820187 6949459 7063943 7163131 7250289
1007.6240 7330332 7407701 7485391 7565178 7648222 7735151 7825401 7916428
1015.3378 8003608 8081308 8144921 8193044 8228780 8259267 8293236 8337365
1023.0517 8393118 8455815 8516773 8567541 8603937 8627529 8643818 8658480
1030.7656 8674186 8689839 8702229 8708455 8707294 8698904 8683731 8662006
1038.4795 8634487 8603801 8574966 8554124 8545793 8550160 8562244 8573777
1046.1934 8577050 8568612 8550663 8529221 8510204 8495828 8483561 8468191
1053.9072 8445519 8415210 8381020 8348524 8322079 8302996 8289746 8279521
1061.6211 8269787 8258935 8246146 8231194 8214617 8198007 8183741 8173871
1069.3350 8168615 8165433 8159404 8144836 8117280 8074913 8018743 7951741
1077.0488 7877480 7798972 7718060 7635420 7550970 7464420 7375802 7285862
1084.7627 7196241 7109327 7027747 6953609 6887806 6829714 6777507 6728981
1092.4766 6682533 6637901 6596344 6560152 6531523 6511110 6496835 6483727
1100.1904 6465315 6436210 6394562 6342769 6285697 6227393 6168435 6105856
1107.9043 6035753 5956722 5871514 5785593 5703575 5626165 5549835 5469520
1115.6182 5382472 5290594 5199703 5116248 5043626 4980354 4921121 4859966
1123.3320 4793665 4723385 4653689 4589614 4533652 4484508 4438346 4391604
1131.0459 4343434 4296149 4253502 4218187 4190336 4167932 4148535 4130879
1138.7598 4115214 4102429 4092888 4085893 4079935 4073247 4064154 4051235
1146.4736 4033652 4011761 3987551 3964262 3945001 3931052 3921005 3911364
1154.1875 3898249 3879064 3853105 3820909 3783062 3739431 3689367 3632653
1161.9014 3570400 3505154 3439956 3376839 3315687 3254268 3189639 3120208
1169.6152 3047190 2974425 2906472 2846073 2792586 2742475 2691618 2637963
1177.3291 2582789 2529816 2482809 2443352 2410232 2380805 2353307 2328486
1185.0430 2309404 2299454 2299863 2308277 2319468 2327867 2330467 2328329
1192.7568 2325768 2327751 2337115 2353275 2373053 2392932 2411186 2428560
1200.4707 2447227 2468848 2493084 2517502 2538878 2555085 2566381 2575333
1208.1846 2585418 2599120 2616704 2636436 2656139 2675088 2694926 2718904
1215.8984 2749882 2788434 2832343 2877828 2921644 2962634 3001781 3040957
1223.6123 3081415 3123094 3165025 3206272 3246538 3286053 3324976 3362920
1231.3262 3398978 3432117 3461591 3487079 3508571 3526219 3540262 3551014
1239.0400 3558835 3564084 3567167 3568663 3569362 3570050 3571058 3571946
1246.7539 3571689 3569389 3565044 3559734 3554962 3551548 3548901 3545243
1254.4678 3538698 3528446 3515163 3500496 3486033 3472536 3459872 3447496
1262.1816 3434941 3421912 3408032 3392676 3375182 3355334 3333683 3311350
1269.8955 3289405 3268281 3247730 3227374 3207440 3189032 3173632 3162094
1277.6094 3153800 3146626 3137840 3125461 3109230 3090591 3071701 3054163
1285.3232 3038274 3023228 3008049 2992567 2977760 2965270 2956530 2952167
1293.0371 2952038 2955714 2962851 2973104 2985712 2999270 3012136 3023307
1300.7510 3033131 3043158 3055085 3069457 3085134 3100000 3112520 3123062
1308.4648 3133975 3148283 3167780 3191678 3216623 3238091 3252371 3257986
1316.1787 3255857 3248349 3237911 3226084 3213326 3199532 3184733 3169377
1323.8926 3154033 3138829 3123154 3105950 3086474 3065008 3043039 3022791
1331.6064 3006429 2995363 2989985 2989791 2993658 3000046 3007167 3013287
1339.3203 3017242 3018901 3019160 3019431 3021028 3024835 3031287 3040488
1347.0342 3052340 3066638 3083189 3101958 3123223 3147589 3175734 3207884
1354.7480 3243291 3280211 3316649 3351518 3385401 3420313 3458398 3500106
1362.4619 3543124 3583387 3617687 3645635 3669481 3692402 3716642 3742533
1370.1758 3768805 3793842 3816869 3838246 3858747 3878521 3896746 3912363
1377.8896 3925160 3936247 3947603 3961090 3977635 3997276 4019917 4045932
1385.6035 4075805 4108890 4142622 4173643 4200271 4223897 4248222 4277131
1393.3174 4312138 4350358 4384657 4406971 4412963 4404535 4388662 4373825
1401.0313 4366469 4369234 4381091 4398489 4416931 4432842 4445139 4455414
1408.7451 4466501 4480473 4497289 4514807 4530212 4541823 4549758 4555103
1416.4590 4558507 4559287 4555803 4546954 4533191 4515709 4495150 4471549
1424.1729 4445300 4417924 4391757 4368746 4349333 4332308 4315757 4298350
1431.8867 4279807 4260224 4239065 4214768 4185453 4150526 4111606 4071249
1439.6006 4031021 3991181 3951586 3912335 3873607 3835080 3795674 3754101
1447.3145 3709874 3663880 3617907 3573522 3531455 3492023 3455971 3424927
1455.0283 3400959 3384736 3373068 3360026 3342393 3321250 3297971 3270694
1462.7422 3233346 3177560 3098501 3001070 2897995 2800732 2713914 2636407
1470.4561 2564194 2492273 2416190 2333998 2247326 2160162 2076889 2001313
1478.1699 1936331 1883481 1842524 1811620 1788262 1770482 1757583 1750113
1485.8838 1749309 1756257 1770651 1789575 1807998 1821831 1830673 1837533
1493.5977 1846962 1863637 1891207 1930330 1976524 2021130 2056504 2080290
1501.3115 2095093 2106312 2121307 2149821 2202678 2283784 2378564 2460759
1509.0254 2517259 2553708 2581444 2609097 2641421 2679888 2722960 2766765
1516.7393 2807087 2842019 2873450 2906145 2944494 2989001 3036223 3082808
1524.4531 3128973 3177782 3231711 3290337 3351536 3414962 3484158 3564864
1532.1670 3659594 3761961 3857810 3935074 3992120 4036779 4080448 4132183
1539.8809 4192742 4252894 4303374 4344605 4382620 4421859 4463378 4506243
1547.5947 4549200 4591467 4632537 4671544 4707055 4737804 4763938 4787876
1555.3086 4814522 4850896 4903357 4969313 5031166 5071214 5089647 5097639
1563.0225 5104821 5116218 5133792 5158212 5189687 5227361 5267767 5304817
1570.7363 5333052 5351297 5363138 5374893 5392872 5419968 5452858 5484300
1578.4502 5509897 5530862 5550807 5571949 5593673 5613411 5628965 5640402
1586.1641 5649819 5659442 5669951 5680291 5688772 5694360 5697121 5697715
1593.8779 5696588 5693582 5688169 5680012 5669349 5656928 5643585 5629769
1601.5918 5615337 5599759 5582592 5563825 5543818 5522955 5501453 5479581
1609.3057 5458062 5438112 5420827 5406400 5393667 5380049 5362083 5337204
1617.0195 5306148 5272854 5241252 5213011 5188036 5165804 5146052 5128590
1624.7334 5112692 5096832 5079184 5058586 5035401 5011534 4989391 4970510
1632.4473 4954770 4940181 4923216 4900504 4871581 4839218 4806333 4774103
1640.1611 4742815 4712951 4685023 4658371 4630012 4595127 4550821 4500585
1647.8750 4452396 4411454 4376613 4341395 4295827 4231296 4150757 4068907
1655.5889 3995645 3930128 3867892 3805202 3738890 3665477 3582277 3490540
1663.3027 3396604 3308018 3228495 3156391 3086427 3012984 2933947 2852474
1671.0166 2773897 2700707 2631206 2561935 2490689 2418197 2347446 2281238
1678.7305 2220454 2164005 2109167 2051575 1986181 1911159 1831850 1756829
1686.4443 1689642 1627786 1567411 1506849 1447085 1390089 1336615 1285173
1694.1582 1232996 1178451 1122961 1070503 1024837 987022 955369 927536 902387
1702.8363 879983 860584 844053 829841 817253 805834 795731 787819 783482
1711.5144 784184 790946 803851 821591 841076 857650 867046 868472 865203
1720.1925 861818 861672 866277 875522 887942 901201 912976 921923 928082
1728.8706 932563 936902 942410 949389 956193 959156 954769 942302 923578
1737.5487 900941 876058 849729 821873 791650 758138 721402 683023 645469
1746.2268 610569 577954 544655 506906 463438 416999 371912 330395 291535
1754.9049 253057 213715 174410 137290 103638 72489 41291 8046 -26987 -61600
1764.5472 -93410 -121204 -144946 -165056 -181952 -196300 -209633 -224399
1772.2611 -242699 -264503 -287381 -308218 -324978 -337211 -345674 -351758
1779.9750 -356913 -362155 -367884 -374111 -380812 -388077 -395934 -404102
1787.6888 -411906 -418430 -422825 -424763 -424937 -425048 -426853 -431017
1795.4027 -436938 -443391 -449181 -453527 -456304 -458090 -459876 -462508
1803.1166 -466276 -470890 -475704 -479981 -483089 -484705 -485032 -484899
1810.8304 -485511 -487822 -491916 -496896 -501392 -504344 -505618 -506033
1818.5443 -506707 -508175 -510015 -511282 -511387 -510709 -510400 -511366
1826.2582 -513280 -514575 -513538 -509790 -504997 -501993 -502859 -507702
1833.9720 -514989 -522700 -529352 -534486 -538494 -541933 -544864 -546657
1841.6859 -546332 -543235 -537804 -531790 -527410 -526097 -528035 -532572
1849.3998 -538757 -545604 -552142 -557433 -560645 -561216 -559084 -554886
1857.1136 -549943 -545912 -544194 -545345 -548828 -553256 -557020 -558944
1864.8275 -558634 -556478 -553427 -550658 -549138 -549265 -550877 -553577
1872.5414 -557021 -560954 -565077 -568943 -571986 -573670 -573621 -571701
1880.2552 -568043 -563117 -557755 -552998 -549751 -548447 -548963 -550812
1887.9691 -553446 -556443 -559486 -562227 -564269 -565348 -565569 -565464
1895.6830 -565737 -566804 -568467 -569990 -570517 -569536 -567123 -563906
1903.3969 -560807 -558686 -558030 -558788 -560407 -562112 -563332 -564004
1911.1107 -564487 -565131 -565885 -566316 -566059 -565317 -564936 -565822
1918.8246 -568088 -570775 -572486 -572394 -570788 -568745 -567213 -566280
1926.5385 -565278 -563602 -561459 -559911 -560139 -562533 -566346 -570167
1934.2523 -572779 -573704 -573136 -571489 -569057 -566071 -562971 -560510
1941.9662 -559444 -560012 -561720 -563720 -565474 -567090 -569053 -571577
1949.6801 -574079 -575257 -573798 -569308 -562798 -556349 -552081 -551043
1957.3939 -552725 -555512 -557714 -558531 -558312 -558057 -558552 -559794
1965.1078 -561024 -561287 -560082 -557680 -554932 -552782 -552151 -551521
1972.8217 -550891 -550261 -549631 -549000 -548370 -547740 -547110 -546480
1980.5355 -545849 -545219 -544589 -543959 -543329 -542698 -542068 -541438
1988.2494 -540808 -540178 -539547 -538917 -538287 -537657 -537027 -536396
1995.9633 -535766 -535136 -534506 -533876 -533245 -532615 -531985 -531355
2003.6771 -530725 -530094 -529464 -528834 -528204 -527574 -526943 -526313
2011.3910 -525683 -525053 -524423 -523792 -523162 -522532 -521902 -521272
2019.1049 -520641 -520011 -519381 -518751 -518121 -517490 -516860 -516230
2026.8187 -515600 -514970 -514339 -513709 -513079 -512449 -511819 -511188
2034.5326 -510558 -509928 -509298 -508668 -508038 -507407 -506777 -506147
2042.2465 -505517 -504887 -504256 -503626 -502996 -502366 -501736 -501105
2049.9604 -500475 -499845 -499215 -498584 -497954 -497324 -496694 -496064
2057.6743 -495433 -494803 -494173 -493543 -492913 -492283 -491652 -491022
2065.3882 -490392 -489762 -489132 -488501 -487871 -487241 -486611 -485981
2073.1021 -485350 -484720 -484090 -483460 -482830 -482199 -481569 -480939
2080.8159 -480309 -479679 -479048 -478418 -477788 -477158 -476528 -475897
2088.5298 -475267 -474637 -474007 -473377 -472746 -472116 -471486 -470856
2096.2437 -470226 -469595 -468965 -468335 -467705 -467075 -466444 -465814
2103.9575 -465184 -464554 -463924 -463293 -462663 -462033 -461403 -460773
2111.6714 -460142 -459512 -458882 -458252 -457622 -456991 -456361 -455731
2119.3853 -455101 -454471 -453840 -453210 -452580 -451950 -451320 -450689
2127.0991 -450059 -449429 -448799 -448169 -447538 -446908 -446278 -445648
2134.8130 -445018 -444387 -443757 -443127 -442497 -441867 -441236 -440606
2142.5269 -439976 -439346 -438716 -438085 -437455 -436825 -436195 -435565
2150.2407 -434934 -434304 -433674 -433044 -432414 -431783 -431153 -430523
2157.9546 -429893 -429263 -428632 -428002 -427372 -426742 -426112 -425481
2165.6685 -424851 -424221 -423591 -422961 -422330 -421700 -421070 -420440
2173.3823 -419810 -419179 -418549 -417919 -417289 -416659 -416028 -415398
2181.0962 -414768 -414138 -413508 -412877 -412247 -411617 -410987 -410357
2188.8101 -409726 -409096 -408466 -407836 -407206 -406575 -405945 -405315
2196.5239 -404685 -404055 -403425 -402794 -402164 -401534 -400904 -400274
2204.2378 -399643 -399013 -398383 -397753 -397123 -396492 -395862 -395232
2211.9517 -394602 -393972 -393341 -392711 -392081 -391451 -390821 -390190
2219.6655 -389560 -388930 -388300 -387670 -387039 -386409 -385779 -385149
2227.3794 -384519 -383888 -383258 -382628 -381998 -381368 -380737 -380107
2235.0933 -379477 -378847 -378217 -377586 -376956 -376326 -375696 -375066
2242.8071 -374435 -373805 -373175 -372545 -371915 -371284 -370654 -370024
2250.5210 -369394 -368764 -368133 -367503 -366873 -366243 -365613 -364982
2258.2349 -364352 -363722 -363092 -362462 -361831 -361201 -360571 -359941
2265.9487 -359311 -358680 -358050 -357420 -356790 -356160 -355529 -354899
2273.6626 -354269 -353639 -353009 -352378 -351748 -351118 -350488 -349858
2281.3765 -349227 -348597 -347967 -347337 -346707 -346076 -345446 -344816
2289.0903 -344186 -343556 -342925 -342295 -341665 -341035 -340405 -339774
2296.8042 -339144 -338514 -337884 -337254 -336623 -335993 -335363 -334733
2304.5181 -334103 -333472 -332842 -332212 -331582 -330952 -330321 -329691
2312.2319 -329061 -328431 -327801 -327170 -326540 -325910 -325280 -324650
2319.9458 -324019 -323389 -322759 -322129 -321499 -320868 -320238 -319608
2327.6597 -318978 -318348 -317717 -317087 -316457 -315827 -315197 -314567
2335.3735 -313936 -313306 -312676 -312046 -311415 -310785 -310155 -309525
2343.0874 -308895 -308265 -307634 -307004 -306374 -305744 -305114 -304483
2350.8013 -303853 -303223 -302593 -301963 -301332 -300702 -300072 -299442
2358.5151 -298812 -298181 -297551 -296921 -296291 -295661 -295030 -294400
2366.2290 -293770 -293140 -292510 -291879 -291249 -290619 -289989 -289359
2373.9429 -288728 -288098 -287468 -286838 -286208 -285577 -284947 -284317
2381.6567 -283687 -283057 -282426 -281796 -281166 -280536 -279906 -279275
2389.3706 -278645 -278015 -277385 -276755 -276124 -275494 -274864 -274234
2397.0845 -273604 -272973 -272343 -271713 -271083 -270453 -269822 -269192
2404.7983 -268562 -267932 -267302 -266671 -266041 -265411 -264781 -264151
2412.5122 -263520 -262890 -262260 -261630 -261000 -260369 -259739 -259109
2420.2261 -258479 -257849 -257218 -256588 -255958 -255328 -254698 -254067
2427.9399 -253437 -252807 -252177 -251547 -250916 -250286 -249656 -249026
2435.6538 -248396 -247765 -247135 -246505 -245875 -245245 -244614 -243984
2443.3677 -243354 -242724 -242094 -241463 -240833 -240203 -239573 -238943
2451.0815 -238312 -237682 -237052 -236422 -235792 -235161 -234531 -233901
2458.7954 -233271 -232641 -232010 -231380 -230750 -230120 -229490 -228859
2466.5093 -228229 -227599 -226969 -226339 -225708 -225078 -224448 -223818
2474.2231 -223188 -222557 -221927 -221297 -220667 -220037 -219406 -218776
2481.9370 -218146 -217516 -216886 -216256 -215625 -214995 -214365 -213735
2489.6509 -213104 -212474 -211844 -211214 -210584 -209954 -209323 -208693
2497.3647 -208063 -207433 -206803 -206172 -205542 -204912 -204282 -203652
2505.0786 -203021 -202391 -201761 -201131 -200501 -199870 -199240 -198610
2512.7925 -197980 -197350 -196719 -196089 -195459 -194829 -194199 -193568
2520.5063 -192938 -192308 -191678 -191048 -190417 -189787 -189157 -188527
2528.2202 -187897 -187266 -186636 -186006 -185376 -184746 -184115 -183485
2535.9341 -182855 -182225 -181595 -180964 -180334 -179704 -179074 -178444
2543.6479 -177813 -177183 -176553 -175923 -175293 -174662 -174032 -173402
2551.3618 -172772 -172142 -171511 -170881 -170251 -169621 -168991 -168360
2559.0757 -167730 -167100 -166470 -165840 -165209 -164579 -163949 -163319
2566.7896 -162689 -162058 -161428 -160798 -160168 -159538 -158907 -158277
2574.5034 -157647 -157017 -156387 -155756 -155126 -154496 -153866 -153236
2582.2173 -152605 -151975 -151345 -150715 -150085 -149454 -148824 -148194
2589.9312 -147564 -146934 -146303 -145673 -145043 -144413 -143783 -143152
2597.6450 -142522 -141892 -141262 -140632 -140001 -139371 -138741 -138111
2605.3589 -137481 -136850 -136220 -135590 -134960 -134330 -133699 -133069
2613.0728 -132439 -131809 -131179 -130548 -129918 -129288 -128658 -128028
2620.7866 -127397 -126767 -126137 -125507 -124877 -124246 -123616 -122986
2628.5005 -122356 -121726 -121096 -120465 -119835 -119205 -118575 -117944
2636.2144 -117314 -116684 -116054 -115424 -114794 -110657 -106496 -102616
2643.9282 -99308 -97082 -96512 -97745 -100082 -102078 -102229 -99837 -95464
2652.6062 -90617 -86898 -85163 -85199 -86005 -86353 -85267 -82228 -77255
2661.2844 -70960 -64537 -59463 -56838 -56660 -57560 -57389 -54446 -48637
2669.9624 -41727 -36385 -34557 -36187 -39183 -40705 -38970 -34414 -29427
2678.6406 -26854 -28243 -32967 -38722 -42941 -44126 -42266 -38265 -33023
2687.3186 -26909 -19940 -12316 -4731 1832 6612 9433 10651 10817 10392 9710
2697.9253 9077 8806 9124 10120 11855 14531 18449 23617 29312 34081 36466 36071
2709.4961 34149 33118 35147 40749 48393 55456 59890 61493 61955 63738 68522
2720.1025 76150 84584 90824 92314 88207 79953 70899 64959 64863 70834 80431
2730.7092 89778 95564 96698 94656 92351 92262 95001 99133 102272 102654 100182
2741.3157 96396 93494 93109 95565 99921 104652 108479 110917 112329 113533
2750.9580 115199 117334 119135 119386 117252 113074 108582 106259 108079
2759.6362 114385 123654 133383 141512 147439 151966 156311 161006 165456
2768.3142 168424 168957 167075 163825 160799 159498 160808 164699 170166
2776.9924 175541 179216 180536 180321 180508 182985 188341 195454 202243
2785.6704 207045 209566 210753 211831 213400 215354 217514 220250 224391
2794.3486 230457 237941 245377 251228 254900 257074 259115 262075 266085
2803.0266 270509 274623 278181 281500 285118 289460 294774 301309 309420
2811.7048 319388 331010 343285 354510 362879 367331 368219 367384 367507
2820.3828 370968 378767 390072 402666 414050 422593 428115 431697 434982
2829.0610 439482 446232 455732 467973 482377 497835 513089 527502 541794
2837.7390 558137 579335 607511 643324 686517 737700 800126 879733 982378
2846.4172 1108777 1249738 1385561 1491921 1549890 1553858 1512492 1443159
2854.1311 1364097 1288554 1222826 1167750 1121713 1083113 1051237 1025880
2861.8450 1006729 993190 984563 980074 978596 978401 977527 974752 970547
2870.5229 967107 967131 971992 980519 989327 994621 994386 989657 984117
2879.2012 982296 987405 999933 1017632 1036752 1053785 1066785 1075717 1081862
2887.8792 1086895 1092298 1099413 1109781 1125119 1146544 1173392 1202567
2895.5930 1229223 1248795 1259336 1262744 1264015 1268882 1281163 1301334
2903.3069 1326994 1354782 1382474 1410025 1439112 1471744 1509141 1551914
2911.0208 1601639 1662796 1743368 1852635 1995945 2168423 2351712 2517519
2918.7346 2637567 2694440 2687074 2628845 2540738 2443532 2352048 2272856
2926.4485 2205377 2145118 2087271 2029125 1970582 1913110 1858155 1806092
2934.1624 1756281 1707983 1661271 1617174 1576888 1540675 1507302 1474502
2941.8762 1440169 1403516 1365548 1328703 1296026 1270346 1253625 1246451
2949.5901 1247602 1253924 1260821 1263489 1258511 1245079 1225199 1202769
2957.3040 1181983 1165825 1155195 1148873 1144146 1137825 1127333 1111577
2965.0178 1091329 1068916 1047334 1029105 1015356 1005471 997374 988285 975695
2973.6960 958276 936477 912539 889788 871371 858889 851620 846768 840735
2982.3740 830792 816345 799180 782588 769789 762369 759472 758186 755050
2991.0522 747945 737380 726333 718625 716759 720540 727350 733785 737438
2999.7302 737665 735120 730838 725840 721439 719530 721977 729196 739077
3008.4084 747566 751002 748740 744031 742183 747110 758708 772942 784516
3017.0864 790086 789809 786411 782898 780778 779945 779858 780668 783260
3025.7646 788249 794978 801511 805802 807188 807080 808243 813097 822187
3034.4426 833863 845319 854210 859752 862708 864522 866403 869058 873026
3043.1208 879028 887726 898946 911072 921350 927205 927773 924577 920798
3051.7988 919619 922759 930050 940102 951395 962998 974510 985479 994893
3060.4771 1001213 1003040 1000040 993604 986747 983131 985544 994605 1008423
3069.1550 1023458 1036144 1044381 1048101 1048686 1047753 1046236 1044390
3076.8689 1042599 1042163 1045129 1052980 1065007 1077726 1086211 1086847
3084.5828 1079875 1069913 1063829 1067068 1080636 1100628 1120493 1134507
3092.2966 1140316 1139298 1135027 1131169 1130107 1132754 1139072 1148554
3100.0105 1160322 1173033 1184985 1194572 1200861 1203972 1205030 1205740
3107.7244 1207736 1211958 1218310 1225747 1232812 1238337 1241935 1244042
3115.4382 1245544 1247299 1249872 1253578 1258657 1265409 1274163 1285161
3123.1521 1298392 1313386 1328998 1343381 1354382 1360417 1361432 1359333
3130.8660 1357432 1359045 1365983 1377798 1392182 1406178 1417387 1424592
3138.5798 1427750 1427744 1426215 1425426 1427868 1435422 1448369 1464849
3146.2937 1481330 1494053 1500783 1501897 1500192 1499473 1502701 1510684
3154.0076 1521933 1533668 1543314 1549679 1553251 1555606 1558399 1562596
3161.7214 1568347 1575448 1583882 1593891 1605446 1617568 1628240 1635333
3169.4353 1638123 1638300 1639489 1645275 1656959 1672655 1688464 1701020
3177.1492 1709572 1716089 1723327 1732382 1741722 1748465 1750945 1750629
3184.8630 1751862 1759470 1775731 1798681 1822815 1841745 1851304 1851432
3192.5769 1845903 1840156 1838461 1841994 1848809 1855602 1860084 1862416
3200.2908 1864807 1869666 1877671 1887092 1894794 1898203 1897003 1893582
3208.0046 1892079 1896580 1909291 1929384 1952996 1974506 1988821 1993751
3215.7185 1991198 1986231 1984306 1988166 1996413 2004798 2009431 2009662
3223.4324 2008529 2010472 2018045 2030050 2042441 2051274 2055476 2057388
3231.1462 2060805 2068072 2078387 2088413 2094580 2095388 2092277 2088795
3238.8601 2088861 2095231 2108706 2128028 2150145 2170833 2185864 2192648
3246.5740 2191647 2186542 2182681 2184428 2192869 2205329 2217095 2224382
3254.2878 2226596 2226411 2227644 2232525 2240331 2248310 2254130 2257962
3262.0017 2262617 2271575 2286335 2304970 2322893 2335304 2339666 2336712
3269.7156 2329597 2322042 2316726 2314676 2315583 2318511 2322509 2326967
3277.4294 2331778 2337307 2344084 2352271 2361217 2369540 2375857 2379714
3285.1433 2381978 2384243 2387589 2391611 2394542 2394460 2390731 2384577
3292.8572 2378336 2373964 2371910 2371127 2370084 2367895 2364739 2361365
3300.5710 2358315 2355634 2353354 2352223 2353842 2359754 2369957 2381986
3308.2849 2391525 2394525 2389615 2379130 2367902 2360444 2358354 2359646
3315.9988 2360412 2357561 2350699 2341893 2333701 2327159 2321287 2314418
3323.7126 2306135 2298124 2293197 2293225 2297607 2303452 2307289 2307031
3331.4265 2302871 2296719 2290813 2286495 2283789 2281759 2279237 2275511
3339.1404 2270708 2265789 2262115 2260778 2262066 2265495 2270415 2276628
3346.8542 2284287 2292918 2300345 2302738 2296342 2279998 2256691 2232729
3354.5681 2214794 2206695 2207880 2214511 2221983 2226959 2227818 2223958
3362.2820 2215289 2202613 2188328 2176125 2169129 2167497 2167461 2163103
3369.9958 2150086 2128940 2105525 2088117 2082779 2089910 2104064 2117044
3377.7097 2122259 2117746 2106352 2093448 2083890 2079966 2081051 2084559
3385.4236 2087253 2086246 2079581 2066681 2048788 2029032 2011615 2000064
3393.1375 1995422 1995674 1996981 1995983 1991508 1984492 1976338 1967307
3400.8513 1956520 1943670 1930776 1921939 1920655 1926492 1933989 1935214
3408.5652 1924603 1902716 1876157 1853683 1841240 1839263 1843656 1849065
3416.2791 1851710 1850018 1843417 1831075 1811972 1786210 1756191 1726449
3423.9929 1702102 1686975 1682388 1686980 1697333 1709043 1717891 1720813
3431.7068 1716407 1704834 1687322 1665676 1642154 1619584 1601209 1589798
3439.4207 1586199 1588224 1590927 1588518 1576983 1555931 1528666 1500509
3447.1345 1476337 1458727 1447694 1441865 1439955 1441447 1446113 1452876
3454.8484 1459009 1460481 1453556 1436836 1412489 1385719 1362471 1346481
3462.5623 1337463 1331659 1324442 1313264 1299004 1284922 1274082 1267157
3470.2761 1262116 1255809 1246078 1232878 1217777 1202531 1187978 1174043
3477.9900 1160532 1147767 1136439 1126861 1118374 1109492 1098665 1085065
3485.7039 1068962 1051774 1035944 1024491 1019961 1022929 1030847 1038283
3493.4177 1038936 1028774 1008506 983490 960731 944928 936243 930925 924027
3502.0959 912433 896393 878688 862278 848327 835846 822824 807983 792153
3510.7739 778352 770225 769594 774577 779515 777184 762567 736163 704503
3519.4521 677170 661898 660501 667908 674933 673188 659106 634842 606159
3528.1301 579145 557743 543099 534416 530159 528650 527937 525538 518756
3536.8083 505749 486720 464281 442554 425519 415478 412258 413374 415094
3545.4863 413983 408127 397322 382422 364675 345568 326914 310593 297817
3554.1646 288496 281382 274924 268119 260795 253385 246539 240970 237472
3562.8425 236723 238504 240541 238109 226046 202782 172359 141871 117269
3571.5208 101110 92451 87804 82599 72883 56662 34474 9320 -13921 -29849 -34601
3582.1272 -27597 -11958 6312 19837 22195 11077 -9866 -33137 -51758 -61618
3591.7695 -61358 -52180 -38487 -27877 -28701 -46102 -79475 -122632 -165857
3600.4478 -199123 -215716 -214392 -198911 -176140 -154424 -142009 -144327
3608.1616 -160903 -185061 -208047 -224472 -234710 -242944 -253006 -265345
3615.8755 -277145 -285123 -288848 -291923 -299350 -313005 -330156 -346275
3623.5894 -358319 -365717 -369585 -371547 -372928 -374619 -377363 -381797
3631.3032 -388206 -396643 -407507 -421902 -441028 -464476 -488637 -507075
3639.0171 -513419 -505359 -487111 -468054 -457934 -462041 -479376 -503531
3646.7310 -524737 -533392 -526131 -509680 -495198 -489557 -493886 -506709
3654.4448 -526033 -549583 -574636 -598582 -619818 -637835 -652522 -663751
3662.1587 -671661 -677067 -681237 -685090 -688619 -691149 -692325 -693008
3669.8726 -694780 -698093 -701363 -702211 -699825 -696933 -699004 -709472
3677.5864 -725996 -742669 -754603 -760438 -762481 -765033 -771599 -782648
3685.3003 -795376 -805387 -809558 -808992 -809159 -815202 -827133 -840637
3693.0142 -851166 -856692 -857994 -857316 -856581 -856408 -856541 -857134
3700.7280 -859560 -865641 -875767 -887891 -898499 -904370 -903736 -896840
3708.4419 -886486 -878329 -879199 -892468 -914254 -935471 -947498 -945963
3716.1558 -931610 -909873 -889538 -879765 -885794 -905879 -932006 -953835
3723.8696 -963271 -957628 -940338 -918862 -901201 -893235 -897682 -913797
3731.5835 -937130 -959842 -972876 -970457 -954310 -932733 -914454 -903762
3739.2974 -900613 -903065 -909090 -917296 -926976 -937612 -947996 -955808
3747.0112 -958092 -952261 -938100 -920784 -910967 -917252 -938324 -965342
3754.7251 -988919 -1002465 -1002863 -991183 -972979 -956014 -946018 -944117
3762.4390 -947562 -952054 -954086 -952791 -950666 -952280 -961070 -976101
3770.1528 -991510 -999776 -996500 -982725 -963677 -946016 -935540 -935552
3777.8667 -945646 -961669 -977793 -989570 -995581 -996969 -995977 -994578
3785.5806 -993696 -993243 -992837 -992611 -993427 -996369 -1002005 -1009973
3793.2944 -1019143 -1028204 -1036237 -1042764 -1047140 -1047851 -1042632
3800.0442 -1030039 -1011786 -993170 -980089 -975607 -979151 -987626 -997089
3807.7581 -1004819 -1010811 -1017026 -1025096 -1034611 -1042618 -1044413
3814.5076 -1036184 -1018549 -997097 -978629 -967437 -964621 -969102 -978646
3822.2214 -990647 -1002670 -1012660 -1019074 -1021396 -1020860 -1020529
3828.9712 -1023876 -1032275 -1043124 -1050273 -1046827 -1028873 -998294
3835.7207 -963445 -936740 -928628 -940691 -964082 -985554 -995290 -990791
3843.4346 -976481 -960614 -950875 -950816 -959240 -972115 -984827 -993504
3851.1484 -995909 -992943 -989623 -991645 -1000038 -1011766 -1023585 -1033540
3858.8623 -1040636 -1044416 -1044963 -1043029 -1039715 -1035510 -1029546
3865.6121 -1020077 -1006076 -989032 -973795 -967107 -973500 -991314 -1012895
3873.3259 -1029162 -1034401 -1028029 -1013571 -996661 -983263 -978127 -983270
3881.0398 -997050 -1014510 -1028706 -1032505 -1021113 -994787 -959461 -924391
3888.7537 -899194 -892002 -907241 -942195 -986098 -1025269 -1049953 -1056781
3896.4675 -1047508 -1027330 -1003280 -981635 -965090 -952518 -942129 -934805
3904.1814 -933912 -941650 -955955 -970970 -980295 -980611 -973873 -966736
3911.8953 -966867 -977958 -996631 -1013353 -1017343 -1003478 -976822 -950225
3919.6091 -936135 -939428 -955956 -975935 -989324 -990763 -981530 -967342
3927.3230 -954137 -945305 -941465 -941539 -943702 -945830 -945967 -943183
3935.0369 -938429 -934561 -935144 -942441 -955685 -970821 -982285 -986025
3942.7507 -981751 -972628 -962725 -954493 -948120 -942743 -938158 -935476
3950.4646 -936135 -940191 -945512 -948633 -946691 -939165 -928292 -917871
3958.1785 -911370 -910623 -915684 -925340 -937489 -949180 -956864 -957484
3965.8923 -950158 -937327 -924106 -915724 -914568 -919075 -925449 -930867
3973.6062 -935551 -942007 -952133 -964687 -975293 -978946 -973055 -958882
3981.3201 -940670 -923400 -910788 -904546 -904714 -910252 -919403 -929932
3989.0339 -939561 -946579 -950301 -951105 -950133 -948904 -948883 -950884
3996.7478 -954414 -957454 -957182 -951532 -940673
##END= 
