# Supplementary material for: Molecular Structural Changes in Alfalfa Detected by ATR-FTIR Spectroscopy in Response to Silencing of TT8 and HB12 Genes
Source: Int J Mol Sci. 2018 Mar 31;19(4):1046. doi: 10.3390/ijms19041046 (PMC5979274; doi:10.3390/ijms19041046)
Supplement: Supplementary file 1 [file ijms-19-01046-s001.zip › Supplementary materials/Spectra Source/H1/h1a-1-derivative.CSV]

6.990693e+002	-5.878758e-005
7.000335e+002	1.218329e-004
7.009977e+002	5.595973e-004
7.019620e+002	1.091676e-003
7.029262e+002	8.458543e-004
7.038904e+002	3.171195e-004
7.048547e+002	1.896623e-004
7.058189e+002	3.144778e-004
7.067831e+002	1.476085e-004
7.077474e+002	-2.139428e-004
7.087116e+002	-2.340816e-004
7.096758e+002	1.461612e-004
7.106401e+002	4.302569e-004
7.116043e+002	4.022613e-004
7.125685e+002	2.683062e-004
7.135328e+002	1.069031e-004
7.144970e+002	4.095211e-006
7.154612e+002	-3.492787e-005
7.164255e+002	-4.045699e-005
7.173897e+002	-4.951886e-005
7.183539e+002	-8.115808e-005
7.193182e+002	-1.303020e-004
7.202824e+002	-1.808449e-004
7.212466e+002	-2.251909e-004
7.222109e+002	-2.739018e-004
7.231751e+002	-3.470127e-004
7.241393e+002	-4.519123e-004
7.251036e+002	-5.637864e-004
7.260678e+002	-6.261151e-004
7.270320e+002	-5.763589e-004
7.279963e+002	-3.828166e-004
7.289605e+002	-6.933896e-005
7.299247e+002	2.875872e-004
7.308890e+002	5.891690e-004
7.318532e+002	7.582878e-004
7.328174e+002	7.748076e-004
7.337817e+002	6.808719e-004
7.347459e+002	5.521645e-004
7.357101e+002	4.552339e-004
7.366744e+002	4.182340e-004
7.376386e+002	4.274351e-004
7.386028e+002	4.433435e-004
7.395671e+002	4.237235e-004
7.405313e+002	3.435143e-004
7.414955e+002	2.050037e-004
7.424598e+002	3.454310e-005
7.434240e+002	-1.324802e-004
7.443882e+002	-2.696016e-004
7.453525e+002	-3.683452e-004
7.463167e+002	-4.322933e-004
7.472809e+002	-4.617391e-004
7.482452e+002	-4.432635e-004
7.492094e+002	-3.560300e-004
7.501736e+002	-1.928088e-004
7.511379e+002	2.034183e-005
7.521021e+002	2.238156e-004
7.530663e+002	3.485721e-004
7.540306e+002	3.510100e-004
7.549948e+002	2.362952e-004
7.559590e+002	5.563974e-005
7.569233e+002	-1.196125e-004
7.578875e+002	-2.307924e-004
7.588517e+002	-2.541411e-004
7.598160e+002	-2.038932e-004
7.607802e+002	-1.186659e-004
7.617444e+002	-4.014491e-005
7.627087e+002	5.856212e-006
7.636729e+002	1.778099e-005
7.646371e+002	1.226204e-005
7.656014e+002	7.018066e-006
7.665656e+002	4.203543e-006
7.675298e+002	-1.218924e-005
7.684941e+002	-6.009748e-005
7.694583e+002	-1.352297e-004
7.704225e+002	-1.998784e-004
7.713868e+002	-1.991148e-004
7.723510e+002	-9.822339e-005
7.733152e+002	8.398740e-005
7.742795e+002	2.726629e-004
7.752437e+002	3.719556e-004
7.762079e+002	3.177019e-004
7.771722e+002	1.145210e-004
7.781364e+002	-1.652343e-004
7.791006e+002	-4.177104e-004
7.800649e+002	-5.555265e-004
7.810291e+002	-5.415771e-004
7.819933e+002	-3.959342e-004
7.829576e+002	-1.794271e-004
7.839218e+002	3.387174e-005
7.848860e+002	1.836245e-004
7.858503e+002	2.419861e-004
7.868145e+002	2.192072e-004
7.877787e+002	1.540794e-004
7.887430e+002	9.281887e-005
7.897072e+002	6.675095e-005
7.906714e+002	8.121791e-005
7.916357e+002	1.213526e-004
7.925999e+002	1.684664e-004
7.935641e+002	2.132278e-004
7.945284e+002	2.557157e-004
7.954926e+002	2.946581e-004
7.964568e+002	3.179222e-004
7.974211e+002	3.050157e-004
7.983853e+002	2.411488e-004
7.993495e+002	1.315394e-004
8.003138e+002	3.597470e-006
8.012780e+002	-1.056587e-004
8.022422e+002	-1.680209e-004
8.032065e+002	-1.758526e-004
8.041707e+002	-1.409214e-004
8.051349e+002	-8.399015e-005
8.060992e+002	-2.419165e-005
8.070634e+002	2.561124e-005
8.080276e+002	5.804221e-005
8.089919e+002	6.962371e-005
8.099561e+002	6.157251e-005
8.109203e+002	4.155649e-005
8.118846e+002	2.241111e-005
8.128488e+002	1.624062e-005
8.138130e+002	2.719840e-005
8.147773e+002	4.875960e-005
8.157415e+002	6.878239e-005
8.167057e+002	7.961759e-005
8.176700e+002	8.586113e-005
8.186342e+002	1.032335e-004
8.195984e+002	1.481665e-004
8.205627e+002	2.244806e-004
8.215269e+002	3.162764e-004
8.224911e+002	3.925015e-004
8.234554e+002	4.210126e-004
8.244196e+002	3.838195e-004
8.253839e+002	2.848449e-004
8.263481e+002	1.468529e-004
8.273123e+002	7.442711e-007
8.282766e+002	-1.262397e-004
8.292408e+002	-2.181500e-004
8.302050e+002	-2.721344e-004
8.311693e+002	-2.956135e-004
8.321335e+002	-3.009193e-004
8.330977e+002	-2.991866e-004
8.340620e+002	-2.956398e-004
8.350262e+002	-2.887702e-004
8.359904e+002	-2.743739e-004
8.369547e+002	-2.518930e-004
8.379189e+002	-2.275455e-004
8.388831e+002	-2.101323e-004
8.398474e+002	-2.015282e-004
8.408116e+002	-1.900542e-004
8.417758e+002	-1.548244e-004
8.427401e+002	-8.113940e-005
8.437043e+002	2.336295e-005
8.446685e+002	1.256953e-004
8.456328e+002	1.834321e-004
8.465970e+002	1.707606e-004
8.475612e+002	9.643027e-005
8.485255e+002	-3.557207e-007
8.494897e+002	-7.428502e-005
8.504539e+002	-1.015658e-004
8.514182e+002	-9.124300e-005
8.523824e+002	-7.267119e-005
8.533466e+002	-6.928619e-005
8.543109e+002	-7.863631e-005
8.552751e+002	-7.327468e-005
8.562393e+002	-2.141479e-005
8.572036e+002	8.759287e-005
8.581678e+002	2.304284e-004
8.591320e+002	3.579360e-004
8.600963e+002	4.191114e-004
8.610605e+002	3.868946e-004
8.620247e+002	2.719507e-004
8.629890e+002	1.182198e-004
8.639532e+002	-1.647636e-005
8.649174e+002	-8.485417e-005
8.658817e+002	-6.822150e-005
8.668459e+002	1.954418e-005
8.678101e+002	1.425553e-004
8.687744e+002	2.611831e-004
8.697386e+002	3.476870e-004
8.707028e+002	3.913284e-004
8.716671e+002	3.926652e-004
8.726313e+002	3.543135e-004
8.735955e+002	2.773922e-004
8.745598e+002	1.673604e-004
8.755240e+002	4.387440e-005
8.764882e+002	-5.628779e-005
8.774525e+002	-9.080931e-005
8.784167e+002	-3.455957e-005
8.793809e+002	1.002253e-004
8.803452e+002	2.612687e-004
8.813094e+002	3.763799e-004
8.822736e+002	3.870857e-004
8.832379e+002	2.770819e-004
8.842021e+002	7.945954e-005
8.851663e+002	-1.405090e-004
8.861306e+002	-3.160950e-004
8.870948e+002	-4.063288e-004
8.880590e+002	-4.073551e-004
8.890233e+002	-3.461173e-004
8.899875e+002	-2.635075e-004
8.909517e+002	-1.966801e-004
8.919160e+002	-1.670964e-004
8.928802e+002	-1.763899e-004
8.938444e+002	-2.094165e-004
8.948087e+002	-2.427530e-004
8.957729e+002	-2.557473e-004
8.967371e+002	-2.393671e-004
8.977014e+002	-1.978612e-004
8.986656e+002	-1.419867e-004
8.996298e+002	-7.868846e-005
9.005941e+002	-5.855913e-006
9.015583e+002	8.241249e-005
9.025225e+002	1.834503e-004
9.034868e+002	2.772756e-004
9.044510e+002	3.312397e-004
9.054152e+002	3.178605e-004
9.063795e+002	2.341862e-004
9.073437e+002	1.079520e-004
9.083079e+002	-1.558706e-005
9.092722e+002	-9.794277e-005
9.102364e+002	-1.262290e-004
9.112006e+002	-1.143678e-004
9.121649e+002	-8.802450e-005
9.131291e+002	-6.627972e-005
9.140933e+002	-5.359076e-005
9.150576e+002	-4.563280e-005
9.160218e+002	-4.085447e-005
9.169860e+002	-4.590840e-005
9.179503e+002	-7.000427e-005
9.189145e+002	-1.136544e-004
9.198787e+002	-1.623109e-004
9.208430e+002	-1.913067e-004
9.218072e+002	-1.793843e-004
9.227714e+002	-1.216567e-004
9.237357e+002	-3.365571e-005
9.246999e+002	5.553314e-005
9.256641e+002	1.165626e-004
9.266284e+002	1.325607e-004
9.275926e+002	1.060629e-004
9.285568e+002	5.815571e-005
9.295211e+002	2.050957e-005
9.304853e+002	2.281703e-005
9.314495e+002	7.976557e-005
9.324138e+002	1.829874e-004
9.333780e+002	3.026952e-004
9.343422e+002	3.996784e-004
9.353065e+002	4.427759e-004
9.362707e+002	4.232885e-004
9.372349e+002	3.586931e-004
9.381992e+002	2.836050e-004
9.391634e+002	2.330835e-004
9.401276e+002	2.273262e-004
9.410919e+002	2.650633e-004
9.420561e+002	3.272294e-004
9.430203e+002	3.870421e-004
9.439846e+002	4.208370e-004
9.449488e+002	4.155592e-004
9.459130e+002	3.713586e-004
9.468773e+002	2.996324e-004
9.478415e+002	2.179132e-004
9.488057e+002	1.438024e-004
9.497700e+002	9.034875e-005
9.507342e+002	6.420931e-005
9.516984e+002	6.596717e-005
9.526627e+002	9.056131e-005
9.536269e+002	1.265148e-004
9.545911e+002	1.553177e-004
9.555554e+002	1.545559e-004
9.565196e+002	1.068979e-004
9.574838e+002	1.182162e-005
9.584481e+002	-1.079339e-004
9.594123e+002	-2.127556e-004
9.603765e+002	-2.651191e-004
9.613408e+002	-2.505866e-004
9.623050e+002	-1.862189e-004
9.632692e+002	-1.090637e-004
9.642335e+002	-5.200054e-005
9.651977e+002	-2.432275e-005
9.661619e+002	-1.088951e-005
9.671262e+002	1.106954e-005
9.680904e+002	5.222906e-005
9.690546e+002	1.045335e-004
9.700189e+002	1.516827e-004
9.709831e+002	1.860237e-004
9.719473e+002	2.162559e-004
9.729116e+002	2.592096e-004
9.738758e+002	3.233071e-004
9.748400e+002	3.986138e-004
9.758043e+002	4.624671e-004
9.767685e+002	4.960069e-004
9.777327e+002	4.977179e-004
9.786970e+002	4.829699e-004
9.796612e+002	4.702701e-004
9.806254e+002	4.653433e-004
9.815897e+002	4.550413e-004
9.825539e+002	4.150887e-004
9.835181e+002	3.261110e-004
9.844824e+002	1.879327e-004
9.854466e+002	2.425594e-005
9.864108e+002	-1.244840e-004
9.873751e+002	-2.167606e-004
9.883393e+002	-2.272387e-004
9.893035e+002	-1.577987e-004
9.902678e+002	-3.644404e-005
9.912320e+002	9.604089e-005
9.921962e+002	2.045663e-004
9.931605e+002	2.726348e-004
9.941247e+002	3.023354e-004
9.950889e+002	3.034038e-004
9.960532e+002	2.814334e-004
9.970174e+002	2.351108e-004
9.979816e+002	1.640381e-004
9.989459e+002	7.875515e-005
9.999101e+002	2.086934e-006
1.000874e+003	-4.166875e-005
1.001839e+003	-4.252190e-005
1.002803e+003	-1.370370e-005
1.003767e+003	1.287891e-005
1.004731e+003	1.488880e-006
1.005695e+003	-7.148966e-005
1.006660e+003	-2.079289e-004
1.007624e+003	-3.863090e-004
1.008588e+003	-5.663763e-004
1.009552e+003	-6.990390e-004
1.010517e+003	-7.415843e-004
1.011481e+003	-6.757213e-004
1.012445e+003	-5.204214e-004
1.013409e+003	-3.295944e-004
1.014374e+003	-1.712241e-004
1.015338e+003	-9.675789e-005
1.016302e+003	-1.180938e-004
1.017266e+003	-2.063837e-004
1.018231e+003	-3.125236e-004
1.019195e+003	-3.948169e-004
1.020159e+003	-4.359854e-004
1.021123e+003	-4.412353e-004
1.022087e+003	-4.238706e-004
1.023052e+003	-3.926675e-004
1.024016e+003	-3.507286e-004
1.024980e+003	-3.041071e-004
1.025944e+003	-2.699409e-004
1.026909e+003	-2.743189e-004
1.027873e+003	-3.384591e-004
1.028837e+003	-4.614221e-004
1.029801e+003	-6.112437e-004
1.030766e+003	-7.325587e-004
1.031730e+003	-7.696743e-004
1.032694e+003	-6.942822e-004
1.033658e+003	-5.226413e-004
1.034623e+003	-3.110120e-004
1.035587e+003	-1.293730e-004
1.036551e+003	-2.676786e-005
1.037515e+003	-8.110053e-006
1.038479e+003	-3.641562e-005
1.039444e+003	-5.910704e-005
1.040408e+003	-4.142649e-005
1.041372e+003	1.466209e-005
1.042336e+003	7.713606e-005
1.043301e+003	1.091571e-004
1.044265e+003	9.376137e-005
1.045229e+003	4.116825e-005
1.046193e+003	-2.358738e-005
1.047158e+003	-8.026920e-005
1.048122e+003	-1.245083e-004
1.049086e+003	-1.634950e-004
1.050050e+003	-2.024263e-004
1.051015e+003	-2.344812e-004
1.051979e+003	-2.428488e-004
1.052943e+003	-2.128503e-004
1.053907e+003	-1.443470e-004
1.054871e+003	-5.484665e-005
1.055836e+003	2.930090e-005
1.056800e+003	8.778591e-005
1.057764e+003	1.175000e-004
1.058728e+003	1.328228e-004
1.059693e+003	1.545244e-004
1.060657e+003	1.940361e-004
1.061621e+003	2.429988e-004
1.062585e+003	2.749313e-004
1.063550e+003	2.588648e-004
1.064514e+003	1.772163e-004
1.065478e+003	3.700230e-005
1.066442e+003	-1.325504e-004
1.067406e+003	-2.944809e-004
1.068371e+003	-4.215636e-004
1.069335e+003	-5.063727e-004
1.070299e+003	-5.593615e-004
1.071263e+003	-5.984245e-004
1.072228e+003	-6.377604e-004
1.073192e+003	-6.821391e-004
1.074156e+003	-7.273754e-004
1.075120e+003	-7.637108e-004
1.076085e+003	-7.786962e-004
1.077049e+003	-7.590355e-004
1.078013e+003	-6.932714e-004
1.078977e+003	-5.764032e-004
1.079942e+003	-4.147280e-004
1.080906e+003	-2.272826e-004
1.081870e+003	-4.116934e-005
1.082834e+003	1.183540e-004
1.083798e+003	2.383779e-004
1.084763e+003	3.233986e-004
1.085727e+003	3.913048e-004
1.086691e+003	4.616871e-004
1.087655e+003	5.426269e-004
1.088620e+003	6.240089e-004
1.089584e+003	6.822788e-004
1.090548e+003	6.943726e-004
1.091512e+003	6.520092e-004
1.092477e+003	5.665142e-004
1.093441e+003	4.605901e-004
1.094405e+003	3.529921e-004
1.095369e+003	2.475736e-004
1.096333e+003	1.350546e-004
1.097298e+003	5.940666e-006
1.098262e+003	-1.359741e-004
1.099226e+003	-2.708897e-004
1.100190e+003	-3.741319e-004
1.101155e+003	-4.331559e-004
1.102119e+003	-4.575062e-004
1.103083e+003	-4.736077e-004
1.104047e+003	-5.069862e-004
1.105012e+003	-5.635021e-004
1.105976e+003	-6.221827e-004
1.106940e+003	-6.450434e-004
1.107904e+003	-5.988381e-004
1.108869e+003	-4.763365e-004
1.109833e+003	-3.045172e-004
1.110797e+003	-1.337566e-004
1.111761e+003	-1.255420e-005
1.112725e+003	3.839070e-005
1.113690e+003	3.686588e-005
1.114654e+003	2.679032e-005
1.115618e+003	4.947866e-005
1.116582e+003	1.168527e-004
1.117547e+003	2.047878e-004
1.118511e+003	2.715184e-004
1.119475e+003	2.882691e-004
1.120439e+003	2.600355e-004
1.121404e+003	2.214562e-004
1.122368e+003	2.112455e-004
1.123332e+003	2.445076e-004
1.124296e+003	3.032546e-004
1.125260e+003	3.511568e-004
1.126225e+003	3.606154e-004
1.127189e+003	3.321445e-004
1.128153e+003	2.930356e-004
1.129117e+003	2.780484e-004
1.130082e+003	3.067628e-004
1.131046e+003	3.722917e-004
1.132010e+003	4.464799e-004
1.132974e+003	4.959034e-004
1.133939e+003	4.982612e-004
1.134903e+003	4.511300e-004
1.135867e+003	3.705502e-004
1.136831e+003	2.818208e-004
1.137796e+003	2.075437e-004
1.138760e+003	1.583655e-004
1.139724e+003	1.305197e-004
1.140688e+003	1.111127e-004
1.141652e+003	8.778736e-005
1.142617e+003	5.650869e-005
1.143581e+003	2.244924e-005
1.144545e+003	-5.982890e-006
1.145509e+003	-2.492500e-005
1.146474e+003	-3.868665e-005
1.147438e+003	-5.700176e-005
1.148402e+003	-8.862245e-005
1.149366e+003	-1.360800e-004
1.150331e+003	-1.945065e-004
1.151295e+003	-2.539449e-004
1.152259e+003	-3.031094e-004
1.153223e+003	-3.334034e-004
1.154188e+003	-3.429771e-004
1.155152e+003	-3.397197e-004
1.156116e+003	-3.401969e-004
1.157080e+003	-3.621769e-004
1.158044e+003	-4.128252e-004
1.159009e+003	-4.798060e-004
1.159973e+003	-5.332273e-004
1.160937e+003	-5.401501e-004
1.161901e+003	-4.839365e-004
1.162866e+003	-3.755740e-004
1.163830e+003	-2.483576e-004
1.164794e+003	-1.387410e-004
1.165758e+003	-6.609720e-005
1.166723e+003	-2.475181e-005
1.167687e+003	7.251036e-006
1.168651e+003	4.986682e-005
1.169615e+003	1.064944e-004
1.170579e+003	1.629542e-004
1.171544e+003	1.999017e-004
1.172508e+003	2.093723e-004
1.173472e+003	2.036360e-004
1.174436e+003	2.098026e-004
1.175401e+003	2.529921e-004
1.176365e+003	3.385450e-004
1.177329e+003	4.450563e-004
1.178293e+003	5.339349e-004
1.179258e+003	5.709201e-004
1.180222e+003	5.465994e-004
1.181186e+003	4.826549e-004
1.182150e+003	4.191960e-004
1.183115e+003	3.906560e-004
1.184079e+003	4.054658e-004
1.185043e+003	4.424990e-004
1.186007e+003	4.663188e-004
1.186971e+003	4.508154e-004
1.187936e+003	3.955032e-004
1.188900e+003	3.242066e-004
1.189864e+003	2.679528e-004
1.190828e+003	2.442071e-004
1.191793e+003	2.462193e-004
1.192757e+003	2.489027e-004
1.193721e+003	2.267660e-004
1.194685e+003	1.717622e-004
1.195650e+003	9.948439e-005
1.196614e+003	3.974570e-005
1.197578e+003	1.738212e-005
1.198542e+003	3.543622e-005
1.199506e+003	7.162328e-005
1.200471e+003	9.114719e-005
1.201435e+003	6.857518e-005
1.202399e+003	4.969389e-006
1.203363e+003	-7.119798e-005
1.204328e+003	-1.204851e-004
1.205292e+003	-1.158886e-004
1.206256e+003	-5.821817e-005
1.207220e+003	2.616199e-005
1.208185e+003	1.029769e-004
1.209149e+003	1.507224e-004
1.210113e+003	1.707558e-004
1.211077e+003	1.813798e-004
1.212042e+003	2.017167e-004
1.213006e+003	2.373592e-004
1.213970e+003	2.772411e-004
1.214934e+003	3.023566e-004
1.215898e+003	2.990400e-004
1.216863e+003	2.675929e-004
1.217827e+003	2.212136e-004
1.218791e+003	1.770602e-004
1.219755e+003	1.457960e-004
1.220720e+003	1.259255e-004
1.221684e+003	1.058664e-004
1.222648e+003	7.206799e-005
1.223612e+003	1.824703e-005
1.224577e+003	-4.973156e-005
1.225541e+003	-1.165294e-004
1.226505e+003	-1.662693e-004
1.227469e+003	-1.922822e-004
1.228433e+003	-2.012718e-004
1.229398e+003	-2.087509e-004
1.230362e+003	-2.284769e-004
1.231326e+003	-2.630711e-004
1.232290e+003	-3.025080e-004
1.233255e+003	-3.316037e-004
1.234219e+003	-3.408356e-004
1.235183e+003	-3.323735e-004
1.236147e+003	-3.170310e-004
1.237112e+003	-3.049100e-004
1.238076e+003	-2.973726e-004
1.239040e+003	-2.865694e-004
1.240004e+003	-2.624817e-004
1.240969e+003	-2.216779e-004
1.241933e+003	-1.709396e-004
1.242897e+003	-1.233484e-004
1.243861e+003	-9.037177e-005
1.244825e+003	-7.584266e-005
1.245790e+003	-7.553980e-005
1.246754e+003	-8.156808e-005
1.247718e+003	-8.754726e-005
1.248682e+003	-9.108532e-005
1.249647e+003	-9.282395e-005
1.250611e+003	-9.392389e-005
1.251575e+003	-9.442348e-005
1.252539e+003	-9.343458e-005
1.253504e+003	-9.040542e-005
1.254468e+003	-8.610033e-005
1.255432e+003	-8.256856e-005
1.256396e+003	-8.224873e-005
1.257360e+003	-8.669111e-005
1.258325e+003	-9.553519e-005
1.259289e+003	-1.062878e-004
1.260253e+003	-1.151335e-004
1.261217e+003	-1.185514e-004
1.262182e+003	-1.148214e-004
1.263146e+003	-1.044274e-004
1.264110e+003	-8.906799e-005
1.265074e+003	-7.007336e-005
1.266039e+003	-4.774640e-005
1.267003e+003	-2.241666e-005
1.267967e+003	3.827578e-006
1.268931e+003	2.674819e-005
1.269896e+003	4.196286e-005
1.270860e+003	4.813514e-005
1.271824e+003	4.858540e-005
1.272788e+003	4.942735e-005
1.273752e+003	5.502064e-005
1.274717e+003	6.400584e-005
1.275681e+003	6.939289e-005
1.276645e+003	6.334423e-005
1.277609e+003	4.332174e-005
1.278574e+003	1.477724e-005
1.279538e+003	-1.183706e-005
1.280502e+003	-2.746114e-005
1.281466e+003	-2.926317e-005
1.282431e+003	-2.032497e-005
1.283395e+003	-4.930251e-006
1.284359e+003	1.622000e-005
1.285323e+003	4.659131e-005
1.286287e+003	8.959790e-005
1.287252e+003	1.433164e-004
1.288216e+003	1.988815e-004
1.289180e+003	2.443309e-004
1.290144e+003	2.712717e-004
1.291109e+003	2.793733e-004
1.292073e+003	2.752959e-004
1.293037e+003	2.669313e-004
1.294001e+003	2.573341e-004
1.294966e+003	2.430110e-004
1.295930e+003	2.178939e-004
1.296894e+003	1.798194e-004
1.297858e+003	1.346006e-004
1.298823e+003	9.456916e-005
1.299787e+003	7.207494e-005
1.300751e+003	7.182072e-005
1.301715e+003	8.718223e-005
1.302679e+003	1.034492e-004
1.303644e+003	1.060709e-004
1.304608e+003	8.849289e-005
1.305572e+003	5.459370e-005
1.306536e+003	1.437514e-005
1.307501e+003	-2.383456e-005
1.308465e+003	-5.897556e-005
1.309429e+003	-9.643268e-005
1.310393e+003	-1.414542e-004
1.311358e+003	-1.923137e-004
1.312322e+003	-2.391795e-004
1.313286e+003	-2.702619e-004
1.314250e+003	-2.809280e-004
1.315214e+003	-2.785378e-004
1.316179e+003	-2.785042e-004
1.317143e+003	-2.936966e-004
1.318107e+003	-3.244636e-004
1.319071e+003	-3.563912e-004
1.320036e+003	-3.676172e-004
1.321000e+003	-3.409544e-004
1.321964e+003	-2.731756e-004
1.322928e+003	-1.762534e-004
1.323893e+003	-7.074599e-005
1.324857e+003	2.392923e-005
1.325821e+003	9.647603e-005
1.326785e+003	1.449114e-004
1.327750e+003	1.734273e-004
1.328714e+003	1.883045e-004
1.329678e+003	1.948793e-004
1.330642e+003	1.961702e-004
1.331606e+003	1.934037e-004
1.332571e+003	1.878727e-004
1.333535e+003	1.822614e-004
1.334499e+003	1.797636e-004
1.335463e+003	1.814858e-004
1.336428e+003	1.844425e-004
1.337392e+003	1.822431e-004
1.338356e+003	1.687058e-004
1.339320e+003	1.424424e-004
1.340285e+003	1.094481e-004
1.341249e+003	8.173074e-005
1.342213e+003	7.216249e-005
1.343177e+003	8.790459e-005
1.344141e+003	1.261781e-004
1.345106e+003	1.753800e-004
1.346070e+003	2.211157e-004
1.347034e+003	2.534174e-004
1.347998e+003	2.711254e-004
1.348963e+003	2.810620e-004
1.349927e+003	2.916356e-004
1.350891e+003	3.044904e-004
1.351855e+003	3.115174e-004
1.352820e+003	3.007677e-004
1.353784e+003	2.658681e-004
1.354748e+003	2.108240e-004
1.355712e+003	1.476374e-004
1.356677e+003	8.945697e-005
1.357641e+003	4.359993e-005
1.358605e+003	8.658636e-006
1.359569e+003	-2.243409e-005
1.360533e+003	-5.571660e-005
1.361498e+003	-9.082695e-005
1.362462e+003	-1.210089e-004
1.363426e+003	-1.387224e-004
1.364390e+003	-1.423744e-004
1.365355e+003	-1.386901e-004
1.366319e+003	-1.390311e-004
1.367283e+003	-1.522216e-004
1.368247e+003	-1.783247e-004
1.369212e+003	-2.075486e-004
1.370176e+003	-2.253711e-004
1.371140e+003	-2.202796e-004
1.372104e+003	-1.893140e-004
1.373068e+003	-1.388827e-004
1.374033e+003	-8.073993e-005
1.374997e+003	-2.613432e-005
1.375961e+003	1.719694e-005
1.376925e+003	4.489406e-005
1.377890e+003	5.632726e-005
1.378854e+003	5.578211e-005
1.379818e+003	5.235515e-005
1.380782e+003	5.860063e-005
1.381747e+003	8.725801e-005
1.382711e+003	1.435045e-004
1.383675e+003	2.159008e-004
1.384639e+003	2.761168e-004
1.385604e+003	2.916247e-004
1.386568e+003	2.429394e-004
1.387532e+003	1.339221e-004
1.388496e+003	-9.998943e-006
1.389460e+003	-1.533313e-004
1.390425e+003	-2.645362e-004
1.391389e+003	-3.261354e-004
1.392353e+003	-3.388959e-004
1.393317e+003	-3.193442e-004
1.394282e+003	-2.897209e-004
1.395246e+003	-2.645155e-004
1.396210e+003	-2.433465e-004
1.397174e+003	-2.163209e-004
1.398139e+003	-1.767435e-004
1.399103e+003	-1.290472e-004
1.400067e+003	-8.463753e-005
1.401031e+003	-5.043827e-005
1.401995e+003	-2.137708e-005
1.402960e+003	1.712290e-005
1.403924e+003	7.846067e-005
1.404888e+003	1.611870e-004
1.405852e+003	2.407216e-004
1.406817e+003	2.773932e-004
1.407781e+003	2.416526e-004
1.408745e+003	1.367819e-004
1.409709e+003	-2.987400e-006
1.410674e+003	-1.359332e-004
1.411638e+003	-2.355123e-004
1.412602e+003	-2.967707e-004
1.413566e+003	-3.282827e-004
1.414531e+003	-3.413029e-004
1.415495e+003	-3.447880e-004
1.416459e+003	-3.452117e-004
1.417423e+003	-3.459302e-004
1.418387e+003	-3.449644e-004
1.419352e+003	-3.346520e-004
1.420316e+003	-3.057727e-004
1.421280e+003	-2.543858e-004
1.422244e+003	-1.868941e-004
1.423209e+003	-1.194548e-004
1.424173e+003	-7.030302e-005
1.425137e+003	-4.812420e-005
1.426101e+003	-4.610868e-005
1.427066e+003	-4.955366e-005
1.428030e+003	-5.017656e-005
1.428994e+003	-5.174861e-005
1.429958e+003	-6.212557e-005
1.430922e+003	-8.197650e-005
1.431887e+003	-1.035259e-004
1.432851e+003	-1.201502e-004
1.433815e+003	-1.341113e-004
1.434779e+003	-1.533202e-004
1.435744e+003	-1.815919e-004
1.436708e+003	-2.125800e-004
1.437672e+003	-2.333526e-004
1.438636e+003	-2.346395e-004
1.439601e+003	-2.181562e-004
1.440565e+003	-1.941993e-004
1.441529e+003	-1.718952e-004
1.442493e+003	-1.498450e-004
1.443458e+003	-1.140293e-004
1.444422e+003	-4.885329e-005
1.445386e+003	4.151582e-005
1.446350e+003	1.275656e-004
1.447314e+003	1.817966e-004
1.448279e+003	2.069831e-004
1.449243e+003	2.303790e-004
1.450207e+003	2.751269e-004
1.451171e+003	3.361341e-004
1.452136e+003	3.750813e-004
1.453100e+003	3.437567e-004
1.454064e+003	2.253940e-004
1.455028e+003	5.117830e-005
1.455993e+003	-1.283386e-004
1.456957e+003	-2.789492e-004
1.457921e+003	-3.901848e-004
1.458885e+003	-4.643569e-004
1.459849e+003	-5.098249e-004
1.460814e+003	-5.410251e-004
1.461778e+003	-5.742506e-004
1.462742e+003	-6.174354e-004
1.463706e+003	-6.644432e-004
1.464671e+003	-6.981582e-004
1.465635e+003	-6.968644e-004
1.466599e+003	-6.422031e-004
1.467563e+003	-5.308731e-004
1.468528e+003	-3.804963e-004
1.469492e+003	-2.144682e-004
1.470456e+003	-4.080912e-005
1.471420e+003	1.437348e-004
1.472385e+003	3.329923e-004
1.473349e+003	5.033159e-004
1.474313e+003	6.226420e-004
1.475277e+003	6.711810e-004
1.476241e+003	6.646658e-004
1.477206e+003	6.515949e-004
1.478170e+003	6.728015e-004
1.479134e+003	7.276716e-004
1.480098e+003	7.856697e-004
1.481063e+003	8.172091e-004
1.482027e+003	8.074251e-004
1.482991e+003	7.561205e-004
1.483955e+003	6.789613e-004
1.484920e+003	6.046543e-004
1.485884e+003	5.560251e-004
1.486848e+003	5.297169e-004
1.487812e+003	5.020283e-004
1.488776e+003	4.528985e-004
1.489741e+003	3.766862e-004
1.490705e+003	2.743280e-004
1.491669e+003	1.474431e-004
1.492633e+003	1.192049e-005
1.493598e+003	-7.851850e-005
1.494562e+003	-5.225133e-005
1.495526e+003	9.802086e-005
1.496490e+003	2.841949e-004
1.497455e+003	4.109864e-004
1.498419e+003	4.538818e-004
1.499383e+003	4.367854e-004
1.500347e+003	3.828708e-004
1.501312e+003	3.040274e-004
1.502276e+003	2.144150e-004
1.503240e+003	1.340896e-004
1.504204e+003	7.699979e-005
1.505168e+003	4.318761e-005
1.506133e+003	2.557190e-005
1.507097e+003	2.007454e-005
1.508061e+003	2.545552e-005
1.509025e+003	3.375857e-005
1.509990e+003	2.581957e-005
1.510954e+003	-1.870821e-005
1.511918e+003	-1.059335e-004
1.512882e+003	-2.199726e-004
1.513847e+003	-3.249529e-004
1.514811e+003	-3.744217e-004
1.515775e+003	-3.270292e-004
1.516739e+003	-1.712722e-004
1.517703e+003	4.229441e-005
1.518668e+003	2.097940e-004
1.519632e+003	2.686327e-004
1.520596e+003	2.697685e-004
1.521560e+003	3.035542e-004
1.522525e+003	3.884931e-004
1.523489e+003	4.731278e-004
1.524453e+003	5.062631e-004
1.525417e+003	4.748797e-004
1.526382e+003	4.002172e-004
1.527346e+003	3.211490e-004
1.528310e+003	2.650580e-004
1.529274e+003	2.207523e-004
1.530239e+003	1.586708e-004
1.531203e+003	7.516645e-005
1.532167e+003	-9.213740e-006
1.533131e+003	-8.397984e-005
1.534095e+003	-1.565435e-004
1.535060e+003	-2.319252e-004
1.536024e+003	-3.004702e-004
1.536988e+003	-3.475485e-004
1.537952e+003	-3.693702e-004
1.538917e+003	-3.763987e-004
1.539881e+003	-3.813287e-004
1.540845e+003	-3.839905e-004
1.541809e+003	-3.691219e-004
1.542774e+003	-3.225929e-004
1.543738e+003	-2.529605e-004
1.544702e+003	-1.869426e-004
1.545666e+003	-1.308703e-004
1.546630e+003	-6.376719e-005
1.547595e+003	9.987963e-006
1.548559e+003	5.357930e-005
1.549523e+003	5.848636e-005
1.550487e+003	5.109828e-005
1.551452e+003	3.724889e-005
1.552416e+003	-7.912573e-006
1.553380e+003	-8.978078e-005
1.554344e+003	-1.725817e-004
1.555309e+003	-2.150141e-004
1.556273e+003	-2.010144e-004
1.557237e+003	-1.406459e-004
1.558201e+003	-6.253249e-005
1.559166e+003	-1.355392e-006
1.560130e+003	1.873141e-005
1.561094e+003	-7.627740e-006
1.562058e+003	-6.856339e-005
1.563022e+003	-1.386936e-004
1.563987e+003	-1.888667e-004
1.564951e+003	-2.052260e-004
1.565915e+003	-1.952390e-004
1.566879e+003	-1.649118e-004
1.567844e+003	-9.875945e-005
1.568808e+003	1.738876e-005
1.569772e+003	1.473422e-004
1.570736e+003	2.111767e-004
1.571701e+003	1.701910e-004
1.572665e+003	6.627950e-005
1.573629e+003	-3.949493e-005
1.574593e+003	-1.176785e-004
1.575557e+003	-1.617254e-004
1.576522e+003	-1.714998e-004
1.577486e+003	-1.504864e-004
1.578450e+003	-1.071831e-004
1.579414e+003	-5.699501e-005
1.580379e+003	-2.234184e-005
1.581343e+003	-2.426647e-005
1.582307e+003	-6.787091e-005
1.583271e+003	-1.371081e-004
1.584236e+003	-2.047262e-004
1.585200e+003	-2.457815e-004
1.586164e+003	-2.478764e-004
1.587128e+003	-2.199423e-004
1.588093e+003	-1.904512e-004
1.589057e+003	-1.844058e-004
1.590021e+003	-2.002547e-004
1.590985e+003	-2.168398e-004
1.591949e+003	-2.182155e-004
1.592914e+003	-2.054286e-004
1.593878e+003	-1.909109e-004
1.594842e+003	-1.870698e-004
1.595806e+003	-1.971461e-004
1.596771e+003	-2.134757e-004
1.597735e+003	-2.237538e-004
1.598699e+003	-2.192241e-004
1.599663e+003	-1.982721e-004
1.600628e+003	-1.640324e-004
1.601592e+003	-1.199672e-004
1.602556e+003	-6.969956e-005
1.603520e+003	-2.212128e-005
1.604484e+003	7.865332e-006
1.605449e+003	1.010552e-005
1.606413e+003	-1.089205e-005
1.607377e+003	-4.094351e-005
1.608341e+003	-6.788520e-005
1.609306e+003	-8.604476e-005
1.610270e+003	-9.371025e-005
1.611234e+003	-9.011873e-005
1.612198e+003	-7.509714e-005
1.613163e+003	-5.077802e-005
1.614127e+003	-2.285407e-005
1.615091e+003	4.697071e-007
1.616055e+003	1.153776e-005
1.617020e+003	6.939598e-006
1.617984e+003	-1.011553e-005
1.618948e+003	-3.037693e-005
1.619912e+003	-4.135725e-005
1.620876e+003	-3.090492e-005
1.621841e+003	6.893490e-006
1.622805e+003	6.386097e-005
1.623769e+003	1.178487e-004
1.624733e+003	1.467980e-004
1.625698e+003	1.412935e-004
1.626662e+003	1.023941e-004
1.627626e+003	3.774565e-005
1.628590e+003	-3.573475e-005
1.629555e+003	-9.568346e-005
1.630519e+003	-1.259307e-004
1.631483e+003	-1.223074e-004
1.632447e+003	-9.358759e-005
1.633411e+003	-6.355084e-005
1.634376e+003	-6.109382e-005
1.635340e+003	-9.466019e-005
1.636304e+003	-1.422373e-004
1.637268e+003	-1.722792e-004
1.638233e+003	-1.657905e-004
1.639197e+003	-1.231892e-004
1.640161e+003	-7.266684e-005
1.641125e+003	-6.492783e-005
1.642090e+003	-1.223116e-004
1.643054e+003	-2.046196e-004
1.644018e+003	-2.584796e-004
1.644982e+003	-2.734642e-004
1.645947e+003	-2.716849e-004
1.646911e+003	-2.705799e-004
1.647875e+003	-2.690580e-004
1.648839e+003	-2.641972e-004
1.649803e+003	-2.695069e-004
1.650768e+003	-3.021703e-004
1.651732e+003	-3.553430e-004
1.652696e+003	-3.965748e-004
1.653660e+003	-3.945314e-004
1.654625e+003	-3.447820e-004
1.655589e+003	-2.762931e-004
1.656553e+003	-2.332409e-004
1.657517e+003	-2.357222e-004
1.658482e+003	-2.539394e-004
1.659446e+003	-2.348392e-004
1.660410e+003	-1.543738e-004
1.661374e+003	-3.662029e-005
1.662339e+003	6.355510e-005
1.663303e+003	9.071585e-005
1.664267e+003	3.298617e-005
1.665231e+003	-5.028659e-005
1.666195e+003	-7.954723e-005
1.667160e+003	-3.316891e-005
1.668124e+003	5.809534e-005
1.669088e+003	1.635220e-004
1.670052e+003	2.610129e-004
1.671017e+003	3.168338e-004
1.671981e+003	2.941163e-004
1.672945e+003	1.940962e-004
1.673909e+003	7.150732e-005
1.674874e+003	-8.005321e-006
1.675838e+003	-1.893377e-005
1.676802e+003	1.665485e-005
1.677766e+003	5.706147e-005
1.678730e+003	7.106509e-005
1.679695e+003	5.384158e-005
1.680659e+003	2.655073e-005
1.681623e+003	1.771199e-005
1.682587e+003	3.578952e-005
1.683552e+003	6.069776e-005
1.684516e+003	6.580487e-005
1.685480e+003	4.480009e-005
1.686444e+003	1.631650e-005
1.687409e+003	7.381276e-006
1.688373e+003	3.340988e-005
1.689337e+003	9.116926e-005
1.690301e+003	1.669838e-004
1.691266e+003	2.464256e-004
1.692230e+003	3.148506e-004
1.693194e+003	3.548792e-004
1.694158e+003	3.542005e-004
1.695122e+003	3.232832e-004
1.696087e+003	2.958646e-004
1.697051e+003	2.968081e-004
1.698015e+003	3.174155e-004
1.698979e+003	3.329605e-004
1.699944e+003	3.326231e-004
1.700908e+003	3.264820e-004
1.701872e+003	3.336509e-004
1.702836e+003	3.668199e-004
1.703801e+003	4.205926e-004
1.704765e+003	4.687778e-004
1.705729e+003	4.777364e-004
1.706693e+003	4.321373e-004
1.707657e+003	3.487514e-004
1.708622e+003	2.615603e-004
1.709586e+003	1.954844e-004
1.710550e+003	1.552656e-004
1.711514e+003	1.333860e-004
1.712479e+003	1.222393e-004
1.713443e+003	1.176659e-004
1.714407e+003	1.151232e-004
1.715371e+003	1.078529e-004
1.716336e+003	8.985902e-005
1.717300e+003	5.918103e-005
1.718264e+003	1.917363e-005
1.719228e+003	-2.110100e-005
1.720193e+003	-4.867065e-005
1.721157e+003	-5.401274e-005
1.722121e+003	-3.971901e-005
1.723085e+003	-1.847800e-005
1.724049e+003	-1.026241e-006
1.725014e+003	9.675796e-006
1.725978e+003	1.231088e-005
1.726942e+003	2.231334e-007
1.727906e+003	-3.644284e-005
1.728871e+003	-1.003990e-004
1.729835e+003	-1.807089e-004
1.730799e+003	-2.602757e-004
1.731763e+003	-3.276639e-004
1.732728e+003	-3.779493e-004
1.733692e+003	-4.062727e-004
1.734656e+003	-4.068391e-004
1.735620e+003	-3.798767e-004
1.736584e+003	-3.387609e-004
1.737549e+003	-3.067410e-004
1.738513e+003	-3.005297e-004
1.739477e+003	-3.148523e-004
1.740441e+003	-3.257625e-004
1.741406e+003	-3.099354e-004
1.742370e+003	-2.610856e-004
1.743334e+003	-1.929065e-004
1.744298e+003	-1.302851e-004
1.745263e+003	-9.287854e-005
1.746227e+003	-8.007576e-005
1.747191e+003	-7.302783e-005
1.748155e+003	-5.452673e-005
1.749120e+003	-2.428709e-005
1.750084e+003	5.529135e-006
1.751048e+003	2.432494e-005
1.752012e+003	3.012610e-005
1.752976e+003	2.685292e-005
1.753941e+003	2.012941e-005
1.754905e+003	1.696736e-005
1.755869e+003	2.650941e-005
1.756833e+003	5.745576e-005
1.757798e+003	1.115132e-004
1.758762e+003	1.764876e-004
1.759726e+003	2.270367e-004
1.760690e+003	2.396605e-004
1.761655e+003	2.128613e-004
1.762619e+003	1.695132e-004
1.763583e+003	1.357908e-004
1.764547e+003	1.209689e-004
1.765511e+003	1.180797e-004
1.766476e+003	1.176679e-004
1.767440e+003	1.177313e-004
1.768404e+003	1.231743e-004
1.769368e+003	1.381020e-004
1.770333e+003	1.586946e-004
1.771297e+003	1.734645e-004
1.772261e+003	1.711888e-004
1.773225e+003	1.496625e-004
1.774190e+003	1.172545e-004
1.775154e+003	8.595155e-005
1.776118e+003	6.333156e-005
1.777082e+003	5.117274e-005
1.778047e+003	4.988437e-005
1.779011e+003	6.156086e-005
1.779975e+003	8.676110e-005
1.780939e+003	1.182757e-004
1.781903e+003	1.404114e-004
1.782868e+003	1.375607e-004
1.783832e+003	1.057773e-004
1.784796e+003	5.685500e-005
1.785760e+003	1.059537e-005
1.786725e+003	-1.754283e-005
1.787689e+003	-2.288480e-005
1.788653e+003	-1.021580e-005
1.789617e+003	1.063658e-005
1.790582e+003	2.941133e-005
1.791546e+003	3.932009e-005
1.792510e+003	3.884207e-005
1.793474e+003	3.053983e-005
1.794438e+003	1.828713e-005
1.795403e+003	5.403752e-006
1.796367e+003	-5.415481e-006
1.797331e+003	-1.171613e-005
1.798295e+003	-1.195778e-005
1.799260e+003	-6.674915e-006
1.800224e+003	1.731955e-006
1.801188e+003	1.065995e-005
1.802152e+003	1.824224e-005
1.803117e+003	2.278698e-005
1.804081e+003	2.288450e-005
1.805045e+003	1.884357e-005
1.806009e+003	1.267150e-005
1.806974e+003	6.007909e-006
1.807938e+003	-4.425672e-007
1.808902e+003	-5.002330e-006
1.809866e+003	-4.289842e-006
1.810830e+003	4.089175e-006
1.811795e+003	1.780387e-005
1.812759e+003	2.931137e-005
1.813723e+003	3.035644e-005
1.814687e+003	1.832171e-005
1.815652e+003	-5.567666e-007
1.816616e+003	-1.374045e-005
1.817580e+003	-9.912270e-006
1.818544e+003	1.288040e-005
1.819509e+003	4.486990e-005
1.820473e+003	7.052305e-005
1.821437e+003	7.766575e-005
1.822401e+003	6.307949e-005
1.823365e+003	3.281394e-005
1.824330e+003	-1.518678e-006
1.825294e+003	-2.879765e-005
1.826258e+003	-4.378112e-005
1.827222e+003	-4.864984e-005
1.828187e+003	-5.015629e-005
1.829151e+003	-5.419793e-005
1.830115e+003	-6.069763e-005
1.831079e+003	-6.255402e-005
1.832044e+003	-5.109239e-005
1.833008e+003	-2.444463e-005
1.833972e+003	9.168793e-006
1.834936e+003	3.647852e-005
1.835901e+003	4.771853e-005
1.836865e+003	4.228808e-005
1.837829e+003	2.840317e-005
1.838793e+003	1.733340e-005
1.839757e+003	1.581687e-005
1.840722e+003	2.154696e-005
1.841686e+003	2.548742e-005
1.842650e+003	2.011014e-005
1.843614e+003	6.433252e-006
1.844579e+003	-7.086257e-006
1.845543e+003	-1.211068e-005
1.846507e+003	-6.853326e-006
1.847471e+003	3.040545e-006
1.848436e+003	8.466171e-006
1.849400e+003	2.882464e-006
1.850364e+003	-1.314166e-005
1.851328e+003	-3.180154e-005
1.852292e+003	-4.221595e-005
1.853257e+003	-3.600236e-005
1.854221e+003	-1.175043e-005
1.855185e+003	2.321264e-005
1.856149e+003	5.576655e-005
1.857114e+003	7.430965e-005
1.858078e+003	7.486381e-005
1.859042e+003	6.082567e-005
1.860006e+003	3.830468e-005
1.860971e+003	1.240158e-005
1.861935e+003	-1.349506e-005
1.862899e+003	-3.671399e-005
1.863863e+003	-5.436660e-005
1.864828e+003	-6.341012e-005
1.865792e+003	-6.176483e-005
1.866756e+003	-4.970587e-005
1.867720e+003	-3.039469e-005
1.868684e+003	-8.935691e-006
1.869649e+003	9.508292e-006
1.870613e+003	2.146892e-005
1.871577e+003	2.613722e-005
1.872541e+003	2.536217e-005
1.873506e+003	2.268886e-005
1.874470e+003	2.168901e-005
1.875434e+003	2.434783e-005
1.876398e+003	3.022846e-005
1.877363e+003	3.659217e-005
1.878327e+003	3.955675e-005
1.879291e+003	3.625207e-005
1.880255e+003	2.690508e-005
1.881219e+003	1.489125e-005
1.882184e+003	4.094766e-006
1.883148e+003	-4.263902e-006
1.884112e+003	-1.234623e-005
1.885076e+003	-2.331873e-005
1.886041e+003	-3.808301e-005
1.887005e+003	-5.382413e-005
1.887969e+003	-6.526348e-005
1.888933e+003	-6.732884e-005
1.889898e+003	-5.736846e-005
1.890862e+003	-3.610341e-005
1.891826e+003	-7.516369e-006
1.892790e+003	2.201317e-005
1.893755e+003	4.538546e-005
1.894719e+003	5.728660e-005
1.895683e+003	5.658862e-005
1.896647e+003	4.684331e-005
1.897611e+003	3.393969e-005
1.898576e+003	2.235312e-005
1.899540e+003	1.291642e-005
1.900504e+003	3.930149e-006
1.901468e+003	-5.516029e-006
1.902433e+003	-1.326283e-005
1.903397e+003	-1.530511e-005
1.904361e+003	-9.827474e-006
1.905325e+003	-5.327131e-007
1.906290e+003	4.502583e-006
1.907254e+003	-1.300743e-006
1.908218e+003	-1.718634e-005
1.909182e+003	-3.473276e-005
1.910146e+003	-4.357612e-005
1.911111e+003	-3.850834e-005
1.912075e+003	-2.249168e-005
1.913039e+003	-3.683302e-006
1.914003e+003	1.069522e-005
1.914968e+003	1.859766e-005
1.915932e+003	2.262785e-005
1.916896e+003	2.614566e-005
1.917860e+003	2.980959e-005
1.918825e+003	3.130424e-005
1.919789e+003	2.780843e-005
1.920753e+003	1.855795e-005
1.921717e+003	5.462372e-006
1.922682e+003	-8.047969e-006
1.923646e+003	-1.851408e-005
1.924610e+003	-2.340559e-005
1.925574e+003	-2.161912e-005
1.926538e+003	-1.392514e-005
1.927503e+003	-3.286646e-006
1.928467e+003	5.806598e-006
1.929431e+003	9.544336e-006
1.930395e+003	7.310885e-006
1.931360e+003	2.213143e-006
1.932324e+003	-1.150640e-006
1.933288e+003	-9.280771e-008
1.934252e+003	4.181619e-006
1.935217e+003	7.649694e-006
1.936181e+003	6.724527e-006
1.937145e+003	9.254079e-007
1.938109e+003	-7.061371e-006
1.939073e+003	-1.340752e-005
1.940038e+003	-1.530110e-005
1.941002e+003	-1.196467e-005
1.941966e+003	-4.489681e-006
1.942930e+003	4.748750e-006
1.943895e+003	1.261878e-005
1.944859e+003	1.610561e-005
1.945823e+003	1.384903e-005
1.946787e+003	7.579481e-006
1.947752e+003	1.923776e-006
1.948716e+003	1.867463e-006
1.949680e+003	9.166685e-006
1.950644e+003	2.038024e-005
1.951609e+003	2.845451e-005
1.952573e+003	2.721526e-005
1.953537e+003	1.582743e-005
1.954501e+003	-1.715791e-007
1.955465e+003	-1.256227e-005
1.956430e+003	-1.632254e-005
1.957394e+003	-1.255912e-005
1.958358e+003	-9.555049e-006
1.959322e+003	-1.488556e-005
1.960287e+003	-2.524375e-005
1.961251e+003	-3.267322e-005
1.962215e+003	-3.111395e-005
1.963179e+003	-1.764644e-005
1.964144e+003	4.618370e-006
1.965108e+003	2.731961e-005
1.966072e+003	4.115383e-005
1.967036e+003	4.110096e-005
1.968000e+003	2.921902e-005
1.968965e+003	1.308795e-005
1.969929e+003	9.700015e-007
1.970893e+003	-3.021930e-006
1.971857e+003	-6.957463e-007
1.972822e+003	2.419146e-006
1.973786e+003	1.414244e-006
1.974750e+003	-4.642112e-006
1.975714e+003	-1.245228e-005
1.976679e+003	-1.712625e-005
1.977643e+003	-1.560677e-005
1.978607e+003	-8.586013e-006
1.979571e+003	1.400970e-007
1.980536e+003	6.128206e-006
1.981500e+003	6.012738e-006
1.982464e+003	2.046272e-006
1.983428e+003	9.831983e-010
1.984392e+003	5.267161e-010
1.985357e+003	-6.334324e-010
1.986321e+003	-9.976029e-010
1.987285e+003	6.456488e-011
1.988249e+003	1.055366e-009
1.989214e+003	5.727028e-010
1.990178e+003	-6.345711e-010
1.991142e+003	-1.117234e-009
1.992106e+003	-1.264332e-010
1.993071e+003	9.357345e-010
1.994035e+003	4.736189e-010
1.994999e+003	-6.178588e-010
1.995963e+003	-7.895010e-010
1.996927e+003	5.690948e-011
1.997892e+003	8.319531e-010
1.998856e+003	5.420029e-010
1.999820e+003	-5.233777e-010
2.000784e+003	-9.366896e-010
2.001749e+003	7.700973e-011
2.002713e+003	1.067549e-009
2.003677e+003	6.332857e-010
2.004641e+003	-5.495623e-010
2.005606e+003	-1.032225e-009
2.006570e+003	-4.142427e-011
2.007534e+003	1.020743e-009
2.008498e+003	6.565730e-010
2.009463e+003	-5.035754e-010
2.010427e+003	-9.600576e-010
2.011391e+003	-6.156836e-011
2.012355e+003	8.107400e-010
2.013319e+003	4.956343e-010
2.014284e+003	-5.460218e-010
2.015248e+003	-1.006383e-009
2.016212e+003	1.059899e-011
2.017176e+003	8.829073e-010
2.018141e+003	4.243948e-010
2.019105e+003	-5.186294e-010
2.020069e+003	-8.816246e-010
2.021033e+003	-1.058256e-011
2.021998e+003	8.846098e-010
2.022962e+003	5.946453e-010
2.023926e+003	-4.196620e-010
2.024890e+003	4.461922e-010
2.025854e+003	6.951992e-010
2.026819e+003	-1.576500e-009
2.027783e+003	-1.159936e-009
2.028747e+003	-2.713819e-010
2.029711e+003	6.433526e-010
2.030676e+003	9.918466e-010
2.031640e+003	-1.421229e-009
2.032604e+003	-1.123157e-009
2.033568e+003	-8.934866e-011
2.034533e+003	7.993898e-010
2.035497e+003	1.096796e-009
2.036461e+003	-1.124743e-009
2.037425e+003	-8.757213e-010
2.038390e+003	-3.603298e-011
2.039354e+003	-3.027394e-010
2.040318e+003	7.366807e-010
2.041282e+003	1.560605e-009
2.042246e+003	1.104307e-009
2.043211e+003	1.160963e-010
2.044175e+003	-2.919003e-010
2.045139e+003	5.561741e-010
2.046103e+003	1.546714e-009
2.047068e+003	1.302226e-009
2.048032e+003	2.847343e-010
2.048996e+003	-8.753999e-010
2.049960e+003	-1.331868e-009
2.050925e+003	-4.333633e-010
2.051889e+003	4.389597e-010
2.052853e+003	1.238685e-010
2.053817e+003	-8.687083e-010
2.054781e+003	-1.351357e-009
2.055746e+003	-4.528530e-010
2.056710e+003	4.456508e-010
2.057674e+003	-3.699742e-011
2.058638e+003	-1.054488e-009
2.059603e+003	-1.298977e-009
2.060567e+003	-3.084373e-010
2.061531e+003	5.154867e-010
2.062495e+003	5.918945e-011
2.063460e+003	9.733591e-010
2.064424e+003	1.244783e-009
2.065388e+003	-1.055184e-009
2.066352e+003	-6.694930e-010
2.067317e+003	4.773519e-010
2.068281e+003	1.457490e-009
2.069245e+003	1.631465e-009
2.070209e+003	-6.633650e-010
2.071174e+003	-3.659444e-010
2.072138e+003	4.737435e-010
2.073102e+003	-5.188478e-010
2.074066e+003	-8.339535e-010
2.075031e+003	3.835484e-011
2.075995e+003	9.368440e-010
2.076959e+003	4.803619e-010
2.077923e+003	-6.797865e-010
2.078887e+003	-1.043957e-009
2.079852e+003	1.821078e-011
2.080816e+003	1.009012e-009
2.081780e+003	5.263487e-010
2.082744e+003	-5.834686e-010
2.083708e+003	-9.916499e-010
2.084673e+003	-1.191571e-010
2.085637e+003	7.743788e-010
2.086601e+003	5.033481e-010
2.087565e+003	-3.477116e-010
2.088530e+003	-8.079717e-010
2.089494e+003	-6.845858e-012
2.090458e+003	9.648584e-010
2.091422e+003	5.566770e-010
2.092387e+003	-5.302564e-010
2.093351e+003	-8.676643e-010
2.094315e+003	5.370883e-011
2.095279e+003	9.521980e-010
2.096244e+003	5.690222e-010
2.097208e+003	-5.649454e-010
2.098172e+003	-1.047608e-009
2.099136e+003	-7.742621e-012
2.100101e+003	1.032123e-009
2.101065e+003	5.494601e-010
2.102029e+003	-5.845075e-010
2.102993e+003	-9.676833e-010
2.103958e+003	-6.919409e-011
2.104922e+003	8.521790e-010
2.105886e+003	4.168260e-010
2.106850e+003	-6.255869e-010
2.107814e+003	-7.972291e-010
2.108779e+003	1.222120e-010
2.109743e+003	9.233380e-010
2.110707e+003	5.153410e-010
2.111671e+003	-5.722580e-010
2.112635e+003	-8.878093e-010
2.113600e+003	1.036717e-010
2.114564e+003	9.761646e-010
2.115528e+003	5.679832e-010
2.116492e+003	-5.418341e-010
2.117457e+003	-1.024497e-009
2.118421e+003	-3.369615e-011
2.119385e+003	1.028472e-009
2.120349e+003	6.643011e-010
2.121314e+003	-4.958473e-010
2.122278e+003	-9.523294e-010
2.123242e+003	-5.384027e-011
2.124206e+003	8.184681e-010
2.125171e+003	4.542975e-010
2.126135e+003	-5.650563e-010
2.127099e+003	-9.559894e-010
2.128063e+003	1.059938e-010
2.129028e+003	1.050150e-009
2.129992e+003	4.250072e-010
2.130956e+003	-6.833885e-010
2.131920e+003	-9.469256e-010
2.132885e+003	4.627388e-011
2.133849e+003	8.701539e-010
2.134813e+003	4.353506e-010
2.135777e+003	-3.632285e-010
2.136741e+003	-7.496609e-010
2.137706e+003	-9.435055e-011
2.138670e+003	8.758446e-010
2.139634e+003	5.638789e-010
2.140598e+003	-5.457357e-010
2.141563e+003	-9.289844e-010
2.142527e+003	4.273816e-011
2.143491e+003	9.411543e-010
2.144455e+003	4.584184e-010
2.145419e+003	-5.833106e-010
2.146384e+003	-9.252518e-010
2.147348e+003	3.871336e-011
2.148312e+003	1.100624e-009
2.149276e+003	7.630422e-010
2.150241e+003	-5.865092e-010
2.151205e+003	-1.063846e-009
2.152169e+003	5.806881e-012
2.153133e+003	7.343943e-010
2.154098e+003	2.988678e-010
2.155062e+003	-5.265031e-010
2.156026e+003	-8.207254e-010
2.156990e+003	4.645618e-011
2.157955e+003	1.011583e-009
2.158919e+003	7.707853e-010
2.159883e+003	-4.819825e-010
2.160847e+003	-1.154048e-009
2.161812e+003	-1.366585e-010
2.162776e+003	9.252518e-010
2.163740e+003	5.342457e-010
2.164704e+003	-5.342459e-010
2.165668e+003	-9.252519e-010
2.166633e+003	3.871336e-011
2.167597e+003	1.002679e-009
2.168561e+003	7.096176e-010
2.169525e+003	-3.054493e-010
2.170490e+003	-8.795701e-010
2.171454e+003	-4.645636e-011
2.172418e+003	7.866574e-010
2.173382e+003	2.125367e-010
2.174346e+003	-7.541384e-010
2.175311e+003	-9.504156e-010
2.176275e+003	1.354960e-011
2.177239e+003	8.807312e-010
2.178203e+003	5.876704e-010
2.179168e+003	-2.822211e-010
2.180132e+003	-8.575032e-010
2.181096e+003	-1.745978e-010
2.182060e+003	8.427920e-010
2.183025e+003	5.497310e-010
2.183989e+003	-5.187605e-010
2.184953e+003	4.614646e-010
2.185917e+003	8.021430e-010
2.186882e+003	-1.545442e-009
2.187846e+003	-1.106819e-009
2.188810e+003	-7.316854e-011
2.189774e+003	7.239420e-010
2.190739e+003	9.337688e-010
2.191703e+003	-1.398331e-009
2.192667e+003	-1.188504e-009
2.193631e+003	-3.913932e-010
2.194595e+003	5.443118e-010
2.195560e+003	1.027456e-009
2.196524e+003	-1.083590e-009
2.197488e+003	-7.951750e-010
2.198452e+003	1.850506e-010
2.199417e+003	1.217539e-009
2.200381e+003	1.419623e-009
2.201345e+003	-1.017003e-009
2.202309e+003	-8.149187e-010
2.203273e+003	2.175696e-010
2.204238e+003	1.344132e-009
2.205202e+003	1.684811e-009
2.206166e+003	-6.627747e-010
2.207130e+003	-3.220963e-010
2.208095e+003	7.560739e-010
2.209059e+003	-2.589930e-010
2.210023e+003	-8.331137e-010
2.210987e+003	-4.135903e-025
2.211952e+003	8.331137e-010
2.212916e+003	2.589930e-010
2.213880e+003	-8.540190e-010
2.214844e+003	-1.102559e-009
2.215809e+003	9.794508e-011
2.216773e+003	1.009647e-009
2.217737e+003	4.723043e-010
2.218701e+003	-4.498504e-010
2.219666e+003	-7.885932e-010
2.220630e+003	3.677770e-011
2.221594e+003	9.117020e-010
2.222558e+003	4.800468e-010
2.223522e+003	-5.807022e-010
2.224487e+003	-1.110302e-009
2.225451e+003	-1.908575e-010
2.226415e+003	1.017390e-009
2.227379e+003	6.786469e-010
2.228344e+003	-4.800471e-010
2.229308e+003	-7.653653e-010
2.230272e+003	1.618222e-010
2.231236e+003	9.949359e-010
2.232200e+003	4.730785e-010
2.233165e+003	-7.785277e-010
2.234129e+003	-1.116109e-009
2.235093e+003	-5.419891e-011
2.236057e+003	9.097664e-010
2.237022e+003	5.187604e-010
2.237986e+003	-4.033943e-010
2.238950e+003	-7.421370e-010
2.239914e+003	-1.471110e-011
2.240879e+003	1.002679e-009
2.241843e+003	6.650973e-010
2.242807e+003	-5.419885e-010
2.243771e+003	-9.252518e-010
2.244736e+003	-9.988074e-011
2.245700e+003	8.195641e-010
2.246664e+003	5.265031e-010
2.247628e+003	-4.440434e-010
2.248593e+003	-8.795699e-010
2.249557e+003	-5.419878e-011
2.250521e+003	9.175092e-010
2.251485e+003	5.342458e-010
2.252449e+003	-5.265031e-010
2.253414e+003	-1.056103e-009
2.254378e+003	-1.366585e-010
2.255342e+003	9.252518e-010
2.256306e+003	5.342458e-010
2.257271e+003	-5.342458e-010
2.258235e+003	-9.252518e-010
2.259199e+003	3.871343e-011
2.260163e+003	1.100624e-009
2.261127e+003	7.630423e-010
2.262092e+003	-5.865091e-010
2.263056e+003	-1.063846e-009
2.264020e+003	5.419877e-011
2.264984e+003	8.795699e-010
2.265949e+003	4.440434e-010
2.266913e+003	-5.265031e-010
2.267877e+003	-9.175090e-010
2.268841e+003	4.645626e-011
2.269806e+003	1.108367e-009
2.270770e+003	6.728402e-010
2.271734e+003	-6.805825e-010
2.272698e+003	-1.018164e-009
2.273663e+003	-7.741086e-013
2.274627e+003	7.266518e-010
2.275591e+003	3.879090e-010
2.276555e+003	-5.342455e-010
2.277520e+003	-9.252515e-010
2.278484e+003	3.871367e-011
2.279448e+003	1.002679e-009
2.280412e+003	7.096180e-010
2.281376e+003	-3.054490e-010
2.282341e+003	-8.795697e-010
2.283305e+003	-4.645597e-011
2.284269e+003	7.866577e-010
2.285233e+003	2.125370e-010
2.286198e+003	-7.541381e-010
2.287162e+003	-9.504155e-010
2.288126e+003	1.598867e-010
2.289090e+003	1.079332e-009
2.290054e+003	5.497313e-010
2.291019e+003	-5.110177e-010
2.291983e+003	-8.942810e-010
2.292947e+003	1.753719e-010
2.293911e+003	9.562224e-010
2.294876e+003	2.841566e-010
2.295840e+003	-6.341268e-010
2.296804e+003	-9.271876e-010
2.297768e+003	-6.000598e-011
2.298733e+003	9.039593e-010
2.299697e+003	6.097369e-010
2.300661e+003	-3.124176e-010
2.301625e+003	-6.499991e-010
2.302590e+003	1.308515e-010
2.303554e+003	9.639652e-010
2.304518e+003	4.421078e-010
2.305482e+003	-8.094985e-010
2.306447e+003	-1.147080e-009
2.307411e+003	-8.516962e-011
2.308375e+003	8.787956e-010
2.309339e+003	4.877896e-010
2.310303e+003	-4.343650e-010
2.311268e+003	-7.731079e-010
2.312232e+003	-4.568193e-011
2.313196e+003	9.717079e-010
2.314160e+003	6.341265e-010
2.315125e+003	-6.709045e-010
2.316089e+003	-1.009647e-009
2.317053e+003	5.226313e-011
2.318017e+003	9.194447e-010
2.318981e+003	5.284387e-010
2.319946e+003	-3.453240e-010
2.320910e+003	5.903806e-010
2.321874e+003	6.956812e-010
2.322838e+003	-1.546216e-009
2.323803e+003	-1.145532e-009
2.324767e+003	-3.941030e-010
2.325731e+003	-9.682236e-010
2.326695e+003	4.916617e-011
2.327660e+003	1.111076e-009
2.328624e+003	7.200703e-010
2.329588e+003	-3.484213e-010
2.330552e+003	6.318042e-010
2.331517e+003	9.724825e-010
2.332481e+003	-1.375103e-009
2.333445e+003	-9.364793e-010
2.334409e+003	-7.742682e-013
2.335374e+003	7.429113e-010
2.336338e+003	1.135853e-009
2.337302e+003	-1.113787e-009
2.338266e+003	-8.698918e-010
2.339230e+003	1.103332e-010
2.340195e+003	1.285288e-009
2.341159e+003	1.581446e-009
2.342123e+003	-1.001518e-009
2.343087e+003	-5.551514e-010
2.344052e+003	3.387431e-010
2.345016e+003	-1.010808e-009
2.345980e+003	-1.348390e-009
2.346944e+003	-2.864797e-010
2.347908e+003	6.774855e-010
2.348873e+003	2.864795e-010
2.349837e+003	1.266705e-009
2.350801e+003	1.607383e-009
2.351765e+003	-7.402017e-010
2.352730e+003	-3.995234e-010
2.353694e+003	6.786469e-010
2.354658e+003	-4.343652e-010
2.355622e+003	-9.639655e-010
2.356587e+003	7.742531e-012
2.357551e+003	8.331136e-010
2.358515e+003	3.975871e-010
2.359479e+003	-5.245675e-010
2.360444e+003	-7.208447e-010
2.361408e+003	1.986001e-010
2.362372e+003	9.271874e-010
2.363336e+003	6.418693e-010
2.364301e+003	-5.129533e-010
2.365265e+003	-1.087074e-009
2.366229e+003	-1.142047e-010
2.367193e+003	7.111662e-010
2.368157e+003	3.724234e-010
2.369122e+003	-5.497312e-010
2.370086e+003	-9.407372e-010
2.371050e+003	2.322808e-011
2.372014e+003	9.871933e-010
2.372979e+003	5.961873e-010
2.373943e+003	-3.743592e-010
2.374907e+003	-7.119406e-010
2.375871e+003	6.890995e-011
2.376835e+003	8.040786e-010
2.377800e+003	3.267416e-010
2.378764e+003	-6.399335e-010
2.379728e+003	-9.329945e-010
2.380692e+003	1.289158e-010
2.381657e+003	1.048361e-009
2.382621e+003	5.187604e-010
2.383585e+003	-4.935966e-010
2.384549e+003	-9.264131e-010
2.385514e+003	9.097675e-011
2.386478e+003	1.011583e-009
2.387442e+003	4.335907e-010
2.388406e+003	-6.271582e-010
2.389371e+003	-1.156758e-009
2.390335e+003	-2.373136e-010
2.391299e+003	8.729887e-010
2.392263e+003	6.767114e-010
2.393228e+003	-3.879088e-010
2.394192e+003	-9.175090e-010
2.395156e+003	1.521440e-010
2.396120e+003	1.079331e-009
2.397084e+003	4.595288e-010
2.398049e+003	-6.952938e-010
2.399013e+003	-1.130820e-009
2.399977e+003	-1.211732e-010
2.400941e+003	1.177276e-009
2.401906e+003	7.862705e-010
2.402870e+003	-5.187604e-010
2.403834e+003	-9.020237e-010
2.404798e+003	-7.665255e-011
2.405762e+003	9.407373e-010
2.406727e+003	6.031559e-010
2.407691e+003	-5.555381e-010
2.408655e+003	-8.420177e-010
2.409619e+003	-1.664662e-011
2.410584e+003	8.060145e-010
2.411548e+003	4.645618e-010
2.412512e+003	-5.059846e-010
2.413476e+003	-9.415112e-010
2.414441e+003	-1.161401e-010
2.415405e+003	9.039596e-010
2.416369e+003	4.711430e-010
2.417333e+003	-5.934773e-010
2.418298e+003	-8.865383e-010
2.419262e+003	1.269802e-010
2.420226e+003	9.496413e-010
2.421190e+003	4.200409e-010
2.422155e+003	-5.439243e-010
2.423119e+003	-8.787958e-010
2.424083e+003	9.291205e-011
2.425047e+003	9.182831e-010
2.426011e+003	5.807017e-010
2.426976e+003	-4.343653e-010
2.427940e+003	-9.639655e-010
2.428904e+003	7.742495e-012
2.429868e+003	8.331136e-010
2.430833e+003	3.975871e-010
2.431797e+003	-5.245675e-010
2.432761e+003	-7.208447e-010
2.433725e+003	1.986001e-010
2.434689e+003	9.271875e-010
2.435654e+003	4.955324e-010
2.436618e+003	-7.115534e-010
2.437582e+003	-1.049135e-009
2.438546e+003	-3.174500e-011
2.439511e+003	7.440728e-010
2.440475e+003	5.021136e-010
2.441439e+003	-2.737041e-010
2.442403e+003	-7.092306e-010
2.443368e+003	-7.858835e-011
2.444332e+003	7.440727e-010
2.445296e+003	4.510117e-010
2.446260e+003	-4.227511e-010
2.447225e+003	-8.098857e-010
2.448189e+003	1.548533e-011
2.449153e+003	9.871932e-010
2.450117e+003	4.575931e-010
2.451082e+003	-6.554189e-010
2.452046e+003	-9.484800e-010
2.453010e+003	1.134304e-010
2.453974e+003	1.032875e-009
2.454938e+003	5.032750e-010
2.455903e+003	-5.090821e-010
2.456867e+003	-9.418984e-010
2.457831e+003	-1.203989e-010
2.458795e+003	8.892483e-010
2.459760e+003	7.843349e-010
2.460724e+003	-3.809404e-010
2.461688e+003	-1.203215e-009
2.462652e+003	-2.837697e-010
2.463616e+003	9.728693e-010
2.464581e+003	8.288553e-010
2.465545e+003	-4.723043e-010
2.466509e+003	-1.046425e-009
2.467473e+003	-2.516379e-011
2.468438e+003	8.497605e-010
2.469402e+003	4.664972e-010
2.470366e+003	-6.438049e-010
2.471330e+003	3.402917e-010
2.472295e+003	7.789151e-010
2.473259e+003	-1.470725e-009
2.474223e+003	-1.174567e-009
2.475187e+003	-3.329357e-010
2.476152e+003	-7.161989e-010
2.477116e+003	1.091721e-010
2.478080e+003	1.126562e-009
2.479044e+003	7.889804e-010
2.480009e+003	-3.697136e-010
2.480973e+003	7.150383e-010
2.481937e+003	1.111851e-009
2.482901e+003	-1.227991e-009
2.483865e+003	-1.074299e-009
2.484830e+003	-1.374327e-010
2.485794e+003	7.498801e-010
2.486758e+003	9.964848e-010
2.487722e+003	-1.058426e-009
2.488687e+003	-8.118213e-010
2.489651e+003	2.593806e-011
2.490615e+003	1.104109e-009
2.491579e+003	1.494341e-009
2.492543e+003	-9.945491e-010
2.493508e+003	-7.924648e-010
2.494472e+003	2.922871e-010
2.495436e+003	-7.200701e-010
2.496400e+003	-1.103334e-009
2.497365e+003	-2.779625e-010
2.498329e+003	5.435372e-010
2.499293e+003	2.949967e-010
2.500257e+003	1.609706e-009
2.501222e+003	1.853601e-009
2.502186e+003	-9.252521e-010
2.503150e+003	-6.290942e-010
2.504114e+003	4.974679e-010
2.505079e+003	-3.762949e-010
2.506043e+003	-7.634296e-010
2.507007e+003	6.194147e-011
2.507971e+003	8.873125e-010
2.508936e+003	3.054491e-010
2.509900e+003	-5.710236e-010
2.510864e+003	-8.195640e-010
2.511828e+003	4.645619e-011
2.512792e+003	1.010422e-009
2.513757e+003	7.173605e-010
2.514721e+003	-3.956515e-010
2.515685e+003	-1.217926e-009
2.516649e+003	-3.507439e-010
2.517614e+003	9.477057e-010
2.518578e+003	6.991652e-010
2.519542e+003	-5.117919e-010
2.520506e+003	-1.041392e-009
2.521470e+003	-6.968417e-011
2.522435e+003	1.048361e-009
2.523399e+003	7.173605e-010
2.524363e+003	-7.262647e-010
2.525327e+003	-1.108367e-009
2.526292e+003	6.968425e-012
2.527256e+003	8.323395e-010
2.528220e+003	4.974681e-010
2.529184e+003	-6.128341e-010
2.530149e+003	-9.999688e-010
2.531113e+003	6.194154e-011
2.532077e+003	1.025907e-009
2.533041e+003	6.349007e-010
2.534006e+003	-3.356457e-010
2.534970e+003	-7.711722e-010
2.535934e+003	5.419886e-011
2.536898e+003	1.123852e-009
2.537863e+003	5.497311e-010
2.538827e+003	-7.018751e-010
2.539791e+003	-9.871934e-010
2.540755e+003	-1.548545e-011
2.541719e+003	9.562225e-010
2.542684e+003	4.266223e-010
2.543648e+003	-6.863897e-010
2.544612e+003	-9.794506e-010
2.545576e+003	8.245963e-011
2.546541e+003	1.001904e-009
2.547505e+003	4.723043e-010
2.548469e+003	-6.863897e-010
2.549433e+003	-1.171469e-009
2.550397e+003	8.245978e-011
2.551362e+003	1.047586e-009
2.552326e+003	4.200411e-010
2.553290e+003	-5.439241e-010
2.554254e+003	-8.787956e-010
2.555219e+003	9.291237e-011
2.556183e+003	1.064620e-009
2.557147e+003	7.793021e-010
2.558111e+003	-4.723042e-010
2.559076e+003	-1.046425e-009
2.560040e+003	2.322814e-011
2.561004e+003	8.485992e-010
2.561968e+003	4.130727e-010
2.562933e+003	-5.574738e-010
2.563897e+003	-9.484797e-010
2.564861e+003	1.548542e-011
2.565825e+003	1.077396e-009
2.566790e+003	6.418693e-010
2.567754e+003	-5.652165e-010
2.568718e+003	-9.484799e-010
2.569682e+003	-1.231088e-010
2.570646e+003	6.983910e-010
2.571611e+003	4.498505e-010
2.572575e+003	-2.357648e-010
2.573539e+003	-6.267709e-010
2.574503e+003	-9.407369e-011
2.575468e+003	7.285874e-010
2.576432e+003	4.355264e-010
2.577396e+003	-4.382364e-010
2.578360e+003	-8.253710e-010
2.579324e+003	5.561848e-018
2.580289e+003	9.717079e-010
2.581253e+003	4.421077e-010
2.582217e+003	-6.709043e-010
2.583181e+003	-9.639652e-010
2.584146e+003	-1.999726e-017
2.585110e+003	9.639652e-010
2.586074e+003	6.709042e-010
2.587038e+003	-4.421078e-010
2.588003e+003	-9.717079e-010
2.588967e+003	-4.928804e-017
2.589931e+003	8.253710e-010
2.590895e+003	4.877896e-010
2.591860e+003	-5.272773e-010
2.592824e+003	-1.056877e-009
2.593788e+003	-8.516955e-011
2.594752e+003	9.349302e-010
2.595717e+003	6.484506e-010
2.596681e+003	-5.102434e-010
2.597645e+003	-8.478249e-010
2.598609e+003	1.211731e-010
2.599573e+003	8.497605e-010
2.600538e+003	4.664972e-010
2.601502e+003	-6.438050e-010
2.602466e+003	-1.030940e-009
2.603430e+003	3.097074e-011
2.604395e+003	9.949360e-010
2.605359e+003	6.039300e-010
2.606323e+003	-3.666165e-010
2.607287e+003	-8.021429e-010
2.608251e+003	2.322816e-011
2.609216e+003	1.092881e-009
2.610180e+003	5.187604e-010
2.611144e+003	-7.328458e-010
2.612108e+003	-1.018164e-009
2.613073e+003	-4.645613e-011
2.614037e+003	9.252518e-010
2.615001e+003	3.956517e-010
2.615965e+003	-7.173603e-010
2.616930e+003	2.628648e-010
2.617894e+003	7.460087e-010
2.618858e+003	-1.361166e-009
2.619822e+003	-1.114561e-009
2.620787e+003	-2.245380e-010
2.621751e+003	-7.541382e-010
2.622715e+003	2.148599e-010
2.623679e+003	1.135466e-009
2.624644e+003	6.058657e-010
2.625608e+003	-3.580996e-010
2.626572e+003	6.782604e-010
[truncated: 1,425 more rows]
