# Supplementary material for: Molecular Structural Changes in Alfalfa Detected by ATR-FTIR Spectroscopy in Response to Silencing of TT8 and HB12 Genes
Source: Int J Mol Sci. 2018 Mar 31;19(4):1046. doi: 10.3390/ijms19041046 (PMC5979274; doi:10.3390/ijms19041046)
Supplement: Supplementary file 1 [file ijms-19-01046-s001.zip › Supplementary materials/Spectra Source/H1/h1b-1.csv]

6.990693e+002	8.446977e-001
7.000335e+002	8.395520e-001
7.009977e+002	8.341029e-001
7.019620e+002	8.293118e-001
7.029262e+002	8.251590e-001
7.038904e+002	8.205624e-001
7.048547e+002	8.141701e-001
7.058189e+002	8.055627e-001
7.067831e+002	7.959952e-001
7.077474e+002	7.880140e-001
7.087116e+002	7.840768e-001
7.096758e+002	7.850247e-001
7.106401e+002	7.893994e-001
7.116043e+002	7.940500e-001
7.125685e+002	7.956931e-001
7.135328e+002	7.925632e-001
7.144970e+002	7.852245e-001
7.154612e+002	7.761389e-001
7.164255e+002	7.683419e-001
7.173897e+002	7.640192e-001
7.183539e+002	7.636181e-001
7.193182e+002	7.657477e-001
7.202824e+002	7.678626e-001
7.212466e+002	7.674842e-001
7.222109e+002	7.633708e-001
7.231751e+002	7.559857e-001
7.241393e+002	7.470730e-001
7.251036e+002	7.387249e-001
7.260678e+002	7.324852e-001
7.270320e+002	7.288108e-001
7.279963e+002	7.270001e-001
7.289605e+002	7.255435e-001
7.299247e+002	7.227396e-001
7.308890e+002	7.173457e-001
7.318532e+002	7.090560e-001
7.328174e+002	6.986667e-001
7.337817e+002	6.878555e-001
7.347459e+002	6.786155e-001
7.357101e+002	6.725374e-001
7.366744e+002	6.702338e-001
7.376386e+002	6.711591e-001
7.386028e+002	6.739002e-001
7.395671e+002	6.767734e-001
7.405313e+002	6.784384e-001
7.414955e+002	6.782689e-001
7.424598e+002	6.763911e-001
7.434240e+002	6.734693e-001
7.443882e+002	6.703673e-001
7.453525e+002	6.677687e-001
7.463167e+002	6.658303e-001
7.472809e+002	6.640043e-001
7.482452e+002	6.612200e-001
7.492094e+002	6.564811e-001
7.501736e+002	6.496320e-001
7.511379e+002	6.417778e-001
7.521021e+002	6.349311e-001
7.530663e+002	6.309289e-001
7.540306e+002	6.302417e-001
7.549948e+002	6.315237e-001
7.559590e+002	6.323554e-001
7.569233e+002	6.307896e-001
7.578875e+002	6.266602e-001
7.588517e+002	6.216950e-001
7.598160e+002	6.183177e-001
7.607802e+002	6.179593e-001
7.617444e+002	6.200494e-001
7.627087e+002	6.223713e-001
7.636729e+002	6.225050e-001
7.646371e+002	6.193437e-001
7.656014e+002	6.136730e-001
7.665656e+002	6.075323e-001
7.675298e+002	6.029094e-001
7.684941e+002	6.006861e-001
7.694583e+002	6.004424e-001
7.704225e+002	6.010779e-001
7.713868e+002	6.016663e-001
7.723510e+002	6.019241e-001
7.733152e+002	6.020579e-001
7.742795e+002	6.022531e-001
7.752437e+002	6.022891e-001
7.762079e+002	6.015963e-001
7.771722e+002	5.997017e-001
7.781364e+002	5.966858e-001
7.791006e+002	5.932830e-001
7.800649e+002	5.905018e-001
7.810291e+002	5.890045e-001
7.819933e+002	5.886369e-001
7.829576e+002	5.883920e-001
7.839218e+002	5.868047e-001
7.848860e+002	5.825428e-001
7.858503e+002	5.749133e-001
7.868145e+002	5.641172e-001
7.877787e+002	5.512251e-001
7.887430e+002	5.379247e-001
7.897072e+002	5.260941e-001
7.906714e+002	5.172835e-001
7.916357e+002	5.122522e-001
7.925999e+002	5.107668e-001
7.935641e+002	5.117872e-001
7.945284e+002	5.139673e-001
7.954926e+002	5.162023e-001
7.964568e+002	5.179355e-001
7.974211e+002	5.191110e-001
7.983853e+002	5.198984e-001
7.993495e+002	5.204069e-001
8.003138e+002	5.205379e-001
8.012780e+002	5.199896e-001
8.022422e+002	5.183581e-001
8.032065e+002	5.153272e-001
8.041707e+002	5.109385e-001
8.051349e+002	5.058505e-001
8.060992e+002	5.013609e-001
8.070634e+002	4.989977e-001
8.080276e+002	4.997402e-001
8.089919e+002	5.032847e-001
8.099561e+002	5.078861e-001
8.109203e+002	5.110280e-001
8.118846e+002	5.106197e-001
8.128488e+002	5.060056e-001
8.138130e+002	4.981753e-001
8.147773e+002	4.890926e-001
8.157415e+002	4.806609e-001
8.167057e+002	4.740126e-001
8.176700e+002	4.694813e-001
8.186342e+002	4.670546e-001
8.195984e+002	4.667739e-001
8.205627e+002	4.687043e-001
8.215269e+002	4.725356e-001
8.224911e+002	4.772603e-001
8.234554e+002	4.813269e-001
8.244196e+002	4.832872e-001
8.253839e+002	4.825270e-001
8.263481e+002	4.795775e-001
8.273123e+002	4.757876e-001
8.282766e+002	4.726017e-001
8.292408e+002	4.709240e-001
8.302050e+002	4.709311e-001
8.311693e+002	4.723121e-001
8.321335e+002	4.746223e-001
8.330977e+002	4.774079e-001
8.340620e+002	4.800386e-001
8.350262e+002	4.814862e-001
8.359904e+002	4.804063e-001
8.369547e+002	4.756679e-001
8.379189e+002	4.671120e-001
8.388831e+002	4.560617e-001
8.398474e+002	4.451556e-001
8.408116e+002	4.374433e-001
8.417758e+002	4.351270e-001
8.427401e+002	4.385704e-001
8.437043e+002	4.460724e-001
8.446685e+002	4.545263e-001
8.456328e+002	4.606560e-001
8.465970e+002	4.622596e-001
8.475612e+002	4.589225e-001
8.485255e+002	4.519571e-001
8.494897e+002	4.436890e-001
8.504539e+002	4.364649e-001
8.514182e+002	4.318144e-001
8.523824e+002	4.300496e-001
8.533466e+002	4.303816e-001
8.543109e+002	4.314105e-001
8.552751e+002	4.317502e-001
8.562393e+002	4.305428e-001
8.572036e+002	4.277010e-001
8.581678e+002	4.238313e-001
8.591320e+002	4.198919e-001
8.600963e+002	4.167203e-001
8.610605e+002	4.146132e-001
8.620247e+002	4.131403e-001
8.629890e+002	4.113111e-001
8.639532e+002	4.080751e-001
8.649174e+002	4.029360e-001
8.658817e+002	3.963498e-001
8.668459e+002	3.896310e-001
8.678101e+002	3.843531e-001
8.687744e+002	3.815451e-001
8.697386e+002	3.811713e-001
8.707028e+002	3.822311e-001
8.716671e+002	3.834468e-001
8.726313e+002	3.841009e-001
8.735955e+002	3.844747e-001
8.745598e+002	3.855848e-001
8.755240e+002	3.883886e-001
8.764882e+002	3.929847e-001
8.774525e+002	3.983582e-001
8.784167e+002	4.028562e-001
8.793809e+002	4.051001e-001
8.803452e+002	4.047664e-001
8.813094e+002	4.027697e-001
8.822736e+002	4.007664e-001
8.832379e+002	4.002908e-001
8.842021e+002	4.020166e-001
8.851663e+002	4.055171e-001
8.861306e+002	4.095964e-001
8.870948e+002	4.129487e-001
8.880590e+002	4.147622e-001
8.890233e+002	4.149736e-001
8.899875e+002	4.141188e-001
8.909517e+002	4.129550e-001
8.919160e+002	4.121043e-001
8.928802e+002	4.118855e-001
8.938444e+002	4.123208e-001
8.948087e+002	4.132067e-001
8.957729e+002	4.141580e-001
8.967371e+002	4.146492e-001
8.977014e+002	4.141431e-001
8.986656e+002	4.123409e-001
8.996298e+002	4.094445e-001
9.005941e+002	4.062262e-001
9.015583e+002	4.037845e-001
9.025225e+002	4.030612e-001
9.034868e+002	4.043963e-001
9.044510e+002	4.073830e-001
9.054152e+002	4.110927e-001
9.063795e+002	4.144887e-001
9.073437e+002	4.167607e-001
9.083079e+002	4.174384e-001
9.092722e+002	4.163592e-001
9.102364e+002	4.136653e-001
9.112006e+002	4.098858e-001
9.121649e+002	4.059641e-001
9.131291e+002	4.030248e-001
9.140933e+002	4.018651e-001
9.150576e+002	4.024584e-001
9.160218e+002	4.038720e-001
9.169860e+002	4.047773e-001
9.179503e+002	4.042925e-001
9.189145e+002	4.025773e-001
9.198787e+002	4.007248e-001
9.208430e+002	3.999785e-001
9.218072e+002	4.008243e-001
9.227714e+002	4.026145e-001
9.237357e+002	4.039776e-001
9.246999e+002	4.036848e-001
9.256641e+002	4.013410e-001
9.266284e+002	3.974597e-001
9.275926e+002	3.929949e-001
9.285568e+002	3.887901e-001
9.295211e+002	3.853525e-001
9.304853e+002	3.829998e-001
9.314495e+002	3.820657e-001
9.324138e+002	3.828539e-001
9.333780e+002	3.853326e-001
9.343422e+002	3.888728e-001
9.353065e+002	3.923527e-001
9.362707e+002	3.946578e-001
9.372349e+002	3.952732e-001
9.381992e+002	3.945736e-001
9.391634e+002	3.936196e-001
9.401276e+002	3.935963e-001
9.410919e+002	3.952270e-001
9.420561e+002	3.984569e-001
9.430203e+002	4.025234e-001
9.439846e+002	4.063374e-001
9.449488e+002	4.089992e-001
9.459130e+002	4.102318e-001
9.468773e+002	4.105492e-001
9.478415e+002	4.110574e-001
9.488057e+002	4.129581e-001
9.497700e+002	4.169944e-001
9.507342e+002	4.231412e-001
9.516984e+002	4.307002e-001
9.526627e+002	4.386852e-001
9.536269e+002	4.462008e-001
9.545911e+002	4.525862e-001
9.555554e+002	4.573651e-001
9.565196e+002	4.602281e-001
9.574838e+002	4.612219e-001
9.584481e+002	4.610480e-001
9.594123e+002	4.611441e-001
9.603765e+002	4.632848e-001
9.613408e+002	4.687797e-001
9.623050e+002	4.777092e-001
9.632692e+002	4.887089e-001
9.642335e+002	4.995147e-001
9.651977e+002	5.079854e-001
9.661619e+002	5.130082e-001
9.671262e+002	5.147987e-001
9.680904e+002	5.145134e-001
9.690546e+002	5.135378e-001
9.700189e+002	5.129333e-001
9.709831e+002	5.133042e-001
9.719473e+002	5.149944e-001
9.729116e+002	5.183080e-001
9.738758e+002	5.235030e-001
9.748400e+002	5.305622e-001
9.758043e+002	5.389681e-001
9.767685e+002	5.477401e-001
9.777327e+002	5.558032e-001
9.786970e+002	5.625127e-001
9.796612e+002	5.680063e-001
9.806254e+002	5.731408e-001
9.815897e+002	5.790218e-001
9.825539e+002	5.863952e-001
9.835181e+002	5.952681e-001
9.844824e+002	6.049840e-001
9.854466e+002	6.147034e-001
9.864108e+002	6.239692e-001
9.873751e+002	6.329840e-001
9.883393e+002	6.424013e-001
9.893035e+002	6.527729e-001
9.902678e+002	6.640330e-001
9.912320e+002	6.753906e-001
9.921962e+002	6.857325e-001
9.931605e+002	6.942797e-001
9.941247e+002	7.010741e-001
9.950889e+002	7.069843e-001
9.960532e+002	7.132457e-001
9.970174e+002	7.208540e-001
9.979816e+002	7.301772e-001
9.989459e+002	7.409678e-001
9.999101e+002	7.526608e-001
1.000874e+003	7.646981e-001
1.001839e+003	7.766765e-001
1.002803e+003	7.883266e-001
1.003767e+003	7.994658e-001
1.004731e+003	8.100440e-001
1.005695e+003	8.202417e-001
1.006660e+003	8.304698e-001
1.007624e+003	8.411582e-001
1.008588e+003	8.524032e-001
1.009552e+003	8.637264e-001
1.010517e+003	8.741771e-001
1.011481e+003	8.828182e-001
1.012445e+003	8.893294e-001
1.013409e+003	8.943329e-001
1.014374e+003	8.991783e-001
1.015338e+003	9.052605e-001
1.016302e+003	9.132752e-001
1.017266e+003	9.228773e-001
1.018231e+003	9.329585e-001
1.019195e+003	9.423524e-001
1.020159e+003	9.504982e-001
1.021123e+003	9.576238e-001
1.022087e+003	9.643620e-001
1.023052e+003	9.711095e-001
1.024016e+003	9.776101e-001
1.024980e+003	9.830651e-001
1.025944e+003	9.866750e-001
1.026909e+003	9.882221e-001
1.027873e+003	9.882892e-001
1.028837e+003	9.879780e-001
1.029801e+003	9.883396e-001
1.030766e+003	9.898884e-001
1.031730e+003	9.924673e-001
1.032694e+003	9.954553e-001
1.033658e+003	9.981018e-001
1.034623e+003	9.997666e-001
1.035587e+003	1.000000e+000
1.036551e+003	9.985663e-001
1.037515e+003	9.955309e-001
1.038479e+003	9.914053e-001
1.039444e+003	9.871959e-001
1.040408e+003	9.841893e-001
1.041372e+003	9.834639e-001
1.042336e+003	9.853315e-001
1.043301e+003	9.890305e-001
1.044265e+003	9.929055e-001
1.045229e+003	9.950649e-001
1.046193e+003	9.942177e-001
1.047158e+003	9.902784e-001
1.048122e+003	9.844271e-001
1.049086e+003	9.785772e-001
1.050050e+003	9.745154e-001
1.051015e+003	9.731215e-001
1.051979e+003	9.740458e-001
1.052943e+003	9.759864e-001
1.053907e+003	9.774008e-001
1.054871e+003	9.772684e-001
1.055836e+003	9.754986e-001
1.056800e+003	9.727886e-001
1.057764e+003	9.700788e-001
1.058728e+003	9.679778e-001
1.059693e+003	9.665200e-001
1.060657e+003	9.653524e-001
1.061621e+003	9.641442e-001
1.062585e+003	9.628653e-001
1.063550e+003	9.617269e-001
1.064514e+003	9.608678e-001
1.065478e+003	9.600835e-001
1.066442e+003	9.588523e-001
1.067406e+003	9.566676e-001
1.068371e+003	9.534240e-001
1.069335e+003	9.495607e-001
1.070299e+003	9.458447e-001
1.071263e+003	9.429443e-001
1.072228e+003	9.410743e-001
1.073192e+003	9.399090e-001
1.074156e+003	9.387617e-001
1.075120e+003	9.368731e-001
1.076085e+003	9.336450e-001
1.077049e+003	9.287568e-001
1.078013e+003	9.221851e-001
1.078977e+003	9.141690e-001
1.079942e+003	9.051303e-001
1.080906e+003	8.955396e-001
1.081870e+003	8.857585e-001
1.082834e+003	8.759341e-001
1.083798e+003	8.660263e-001
1.084763e+003	8.559797e-001
1.085727e+003	8.459322e-001
1.086691e+003	8.363167e-001
1.087655e+003	8.277532e-001
1.088620e+003	8.207681e-001
1.089584e+003	8.154969e-001
1.090548e+003	8.115554e-001
1.091512e+003	8.081810e-001
1.092477e+003	8.045927e-001
1.093441e+003	8.003830e-001
1.094405e+003	7.957301e-001
1.095369e+003	7.913013e-001
1.096333e+003	7.878939e-001
1.097298e+003	7.859998e-001
1.098262e+003	7.855346e-001
1.099226e+003	7.858660e-001
1.100190e+003	7.861092e-001
1.101155e+003	7.854996e-001
1.102119e+003	7.836317e-001
1.103083e+003	7.804697e-001
1.104047e+003	7.761934e-001
1.105012e+003	7.710365e-001
1.105976e+003	7.652200e-001
1.106940e+003	7.589627e-001
1.107904e+003	7.524745e-001
1.108869e+003	7.458732e-001
1.109833e+003	7.390785e-001
1.110797e+003	7.318014e-001
1.111761e+003	7.236950e-001
1.112725e+003	7.146014e-001
1.113690e+003	7.047220e-001
1.114654e+003	6.945866e-001
1.115618e+003	6.848271e-001
1.116582e+003	6.759067e-001
1.117547e+003	6.679623e-001
1.118511e+003	6.608304e-001
1.119475e+003	6.541829e-001
1.120439e+003	6.476773e-001
1.121404e+003	6.410549e-001
1.122368e+003	6.341902e-001
1.123332e+003	6.271081e-001
1.124296e+003	6.199592e-001
1.125260e+003	6.129379e-001
1.126225e+003	6.061758e-001
1.127189e+003	5.996932e-001
1.128153e+003	5.934708e-001
1.129117e+003	5.875933e-001
1.130082e+003	5.823232e-001
1.131046e+003	5.779815e-001
1.132010e+003	5.746835e-001
1.132974e+003	5.721340e-001
1.133939e+003	5.697001e-001
1.134903e+003	5.667754e-001
1.135867e+003	5.632086e-001
1.136831e+003	5.594681e-001
1.137796e+003	5.563870e-001
1.138760e+003	5.546388e-001
1.139724e+003	5.543003e-001
1.140688e+003	5.547864e-001
1.141652e+003	5.551726e-001
1.142617e+003	5.546685e-001
1.143581e+003	5.529502e-001
1.144545e+003	5.502120e-001
1.145509e+003	5.469933e-001
1.146474e+003	5.439366e-001
1.147438e+003	5.415816e-001
1.148402e+003	5.402225e-001
1.149366e+003	5.398266e-001
1.150331e+003	5.400442e-001
1.151295e+003	5.403460e-001
1.152259e+003	5.402512e-001
1.153223e+003	5.395166e-001
1.154188e+003	5.381516e-001
1.155152e+003	5.362455e-001
1.156116e+003	5.337508e-001
1.157080e+003	5.304188e-001
1.158044e+003	5.259655e-001
1.159009e+003	5.203568e-001
1.159973e+003	5.139792e-001
1.160937e+003	5.075345e-001
1.161901e+003	5.016970e-001
1.162866e+003	4.967430e-001
1.163830e+003	4.923908e-001
1.164794e+003	4.879453e-001
1.165758e+003	4.826525e-001
1.166723e+003	4.760587e-001
1.167687e+003	4.681897e-001
1.168651e+003	4.594910e-001
1.169615e+003	4.506067e-001
1.170579e+003	4.421298e-001
1.171544e+003	4.344466e-001
1.172508e+003	4.277081e-001
1.173472e+003	4.218920e-001
1.174436e+003	4.168794e-001
1.175401e+003	4.124919e-001
1.176365e+003	4.084992e-001
1.177329e+003	4.046460e-001
1.178293e+003	4.007307e-001
1.179258e+003	3.967070e-001
1.180222e+003	3.927242e-001
1.181186e+003	3.890396e-001
1.182150e+003	3.858367e-001
1.183115e+003	3.830837e-001
1.184079e+003	3.805612e-001
1.185043e+003	3.780732e-001
1.186007e+003	3.756894e-001
1.186971e+003	3.738184e-001
1.187936e+003	3.730091e-001
1.188900e+003	3.735849e-001
1.189864e+003	3.753671e-001
1.190828e+003	3.776949e-001
1.191793e+003	3.797529e-001
1.192757e+003	3.809899e-001
1.193721e+003	3.813642e-001
1.194685e+003	3.812793e-001
1.195650e+003	3.812961e-001
1.196614e+003	3.818352e-001
1.197578e+003	3.830343e-001
1.198542e+003	3.847879e-001
1.199506e+003	3.868680e-001
1.200471e+003	3.890170e-001
1.201435e+003	3.909943e-001
1.202399e+003	3.926102e-001
1.203363e+003	3.937942e-001
1.204328e+003	3.946614e-001
1.205292e+003	3.955118e-001
1.206256e+003	3.967214e-001
1.207220e+003	3.985644e-001
1.208185e+003	4.010645e-001
1.209149e+003	4.039654e-001
1.210113e+003	4.068322e-001
1.211077e+003	4.092394e-001
1.212042e+003	4.109595e-001
1.213006e+003	4.120837e-001
1.213970e+003	4.130323e-001
1.214934e+003	4.144298e-001
1.215898e+003	4.168704e-001
1.216863e+003	4.206496e-001
1.217827e+003	4.255890e-001
1.218791e+003	4.310744e-001
1.219755e+003	4.363254e-001
1.220720e+003	4.407738e-001
1.221684e+003	4.443349e-001
1.222648e+003	4.474024e-001
1.223612e+003	4.505734e-001
1.224577e+003	4.542823e-001
1.225541e+003	4.585764e-001
1.226505e+003	4.631594e-001
1.227469e+003	4.676275e-001
1.228433e+003	4.717059e-001
1.229398e+003	4.753134e-001
1.230362e+003	4.784535e-001
1.231326e+003	4.810735e-001
1.232290e+003	4.830489e-001
1.233255e+003	4.843336e-001
1.234219e+003	4.851455e-001
1.235183e+003	4.860020e-001
1.236147e+003	4.875087e-001
1.237112e+003	4.900021e-001
1.238076e+003	4.932726e-001
1.239040e+003	4.965781e-001
1.240004e+003	4.989773e-001
1.240969e+003	4.998038e-001
1.241933e+003	4.990164e-001
1.242897e+003	4.972279e-001
1.243861e+003	4.954070e-001
1.244825e+003	4.944243e-001
1.245790e+003	4.946816e-001
1.246754e+003	4.959877e-001
1.247718e+003	4.977064e-001
1.248682e+003	4.990692e-001
1.249647e+003	4.994989e-001
1.250611e+003	4.988165e-001
1.251575e+003	4.972633e-001
1.252539e+003	4.953481e-001
1.253504e+003	4.935938e-001
1.254468e+003	4.923021e-001
1.255432e+003	4.914468e-001
1.256396e+003	4.907460e-001
1.257360e+003	4.898654e-001
1.258325e+003	4.886432e-001
1.259289e+003	4.872058e-001
1.260253e+003	4.859067e-001
1.261217e+003	4.851247e-001
1.262182e+003	4.850259e-001
1.263146e+003	4.854335e-001
1.264110e+003	4.858637e-001
1.265074e+003	4.857214e-001
1.266039e+003	4.845569e-001
1.267003e+003	4.822622e-001
1.267967e+003	4.791128e-001
1.268931e+003	4.756244e-001
1.269896e+003	4.723009e-001
1.270860e+003	4.694080e-001
1.271824e+003	4.669074e-001
1.272788e+003	4.645815e-001
1.273752e+003	4.622564e-001
1.274717e+003	4.599615e-001
1.275681e+003	4.579125e-001
1.276645e+003	4.563399e-001
1.277609e+003	4.552981e-001
1.278574e+003	4.545893e-001
1.279538e+003	4.538529e-001
1.280502e+003	4.527521e-001
1.281466e+003	4.511293e-001
1.282431e+003	4.490558e-001
1.283395e+003	4.467784e-001
1.284359e+003	4.446243e-001
1.285323e+003	4.429084e-001
1.286287e+003	4.418453e-001
1.287252e+003	4.414649e-001
1.288216e+003	4.415581e-001
1.289180e+003	4.417093e-001
1.290144e+003	4.414535e-001
1.291109e+003	4.405010e-001
1.292073e+003	4.389098e-001
1.293037e+003	4.370965e-001
1.294001e+003	4.356583e-001
1.294966e+003	4.350902e-001
1.295930e+003	4.355389e-001
1.296894e+003	4.367319e-001
1.297858e+003	4.381268e-001
1.298823e+003	4.392070e-001
1.299787e+003	4.397707e-001
1.300751e+003	4.400487e-001
1.301715e+003	4.405759e-001
1.302679e+003	4.418730e-001
1.303644e+003	4.441044e-001
1.304608e+003	4.469180e-001
1.305572e+003	4.495815e-001
1.306536e+003	4.513696e-001
1.307501e+003	4.519875e-001
1.308465e+003	4.517801e-001
1.309429e+003	4.515952e-001
1.310393e+003	4.523697e-001
1.311358e+003	4.546566e-001
1.312322e+003	4.583373e-001
1.313286e+003	4.626562e-001
1.314250e+003	4.665488e-001
1.315214e+003	4.690827e-001
1.316179e+003	4.697823e-001
1.317143e+003	4.687186e-001
1.318107e+003	4.663747e-001
1.319071e+003	4.633913e-001
1.320036e+003	4.603161e-001
1.321000e+003	4.574707e-001
1.321964e+003	4.549733e-001
1.322928e+003	4.528547e-001
1.323893e+003	4.511544e-001
1.324857e+003	4.499205e-001
1.325821e+003	4.491236e-001
1.326785e+003	4.485754e-001
1.327750e+003	4.479388e-001
1.328714e+003	4.468552e-001
1.329678e+003	4.451243e-001
1.330642e+003	4.428304e-001
1.331606e+003	4.403422e-001
1.332571e+003	4.381862e-001
1.333535e+003	4.368682e-001
1.334499e+003	4.367251e-001
1.335463e+003	4.378459e-001
1.336428e+003	4.400392e-001
1.337392e+003	4.428245e-001
1.338356e+003	4.454907e-001
1.339320e+003	4.472949e-001
1.340285e+003	4.477764e-001
1.341249e+003	4.469938e-001
1.342213e+003	4.454973e-001
1.343177e+003	4.440613e-001
1.344141e+003	4.433576e-001
1.345106e+003	4.437146e-001
1.346070e+003	4.450297e-001
1.347034e+003	4.468739e-001
1.347998e+003	4.487493e-001
1.348963e+003	4.503828e-001
1.349927e+003	4.518749e-001
1.350891e+003	4.536080e-001
1.351855e+003	4.559729e-001
1.352820e+003	4.590825e-001
1.353784e+003	4.626448e-001
1.354748e+003	4.660838e-001
1.355712e+003	4.688662e-001
1.356677e+003	4.708435e-001
1.357641e+003	4.723918e-001
1.358605e+003	4.742638e-001
1.359569e+003	4.772423e-001
1.360533e+003	4.817304e-001
1.361498e+003	4.874324e-001
1.362462e+003	4.933657e-001
1.363426e+003	4.983477e-001
1.364390e+003	5.016651e-001
1.365355e+003	5.033981e-001
1.366319e+003	5.042370e-001
1.367283e+003	5.050604e-001
1.368247e+003	5.065426e-001
1.369212e+003	5.089206e-001
1.370176e+003	5.119698e-001
1.371140e+003	5.151693e-001
1.372104e+003	5.179576e-001
1.373068e+003	5.199606e-001
1.374033e+003	5.211284e-001
1.374997e+003	5.217339e-001
1.375961e+003	5.222147e-001
1.376925e+003	5.229544e-001
1.377890e+003	5.241486e-001
1.378854e+003	5.258093e-001
1.379818e+003	5.278481e-001
1.380782e+003	5.301734e-001
1.381747e+003	5.327606e-001
1.382711e+003	5.356627e-001
1.383675e+003	5.389424e-001
1.384639e+003	5.425512e-001
1.385604e+003	5.462282e-001
1.386568e+003	5.495425e-001
1.387532e+003	5.521700e-001
1.388496e+003	5.542337e-001
1.389460e+003	5.563503e-001
1.390425e+003	5.593015e-001
1.391389e+003	5.636043e-001
1.392353e+003	5.692016e-001
1.393317e+003	5.753313e-001
1.394282e+003	5.806995e-001
1.395246e+003	5.840420e-001
1.396210e+003	5.848163e-001
1.397174e+003	5.834710e-001
1.398139e+003	5.810864e-001
1.399103e+003	5.787453e-001
1.400067e+003	5.771034e-001
1.401031e+003	5.763172e-001
1.401995e+003	5.762255e-001
1.402960e+003	5.765779e-001
1.403924e+003	5.772002e-001
1.404888e+003	5.780753e-001
1.405852e+003	5.793350e-001
1.406817e+003	5.811540e-001
1.407781e+003	5.835926e-001
1.408745e+003	5.864820e-001
1.409709e+003	5.894301e-001
1.410674e+003	5.919693e-001
1.411638e+003	5.938112e-001
1.412602e+003	5.950506e-001
1.413566e+003	5.961229e-001
1.414531e+003	5.975092e-001
1.415495e+003	5.994079e-001
1.416459e+003	6.015443e-001
1.417423e+003	6.032083e-001
1.418387e+003	6.036256e-001
1.419352e+003	6.025340e-001
1.420316e+003	6.003920e-001
1.421280e+003	5.979077e-001
1.422244e+003	5.954879e-001
1.423209e+003	5.931444e-001
1.424173e+003	5.907284e-001
1.425137e+003	5.881595e-001
1.426101e+003	5.854901e-001
1.427066e+003	5.828217e-001
1.428030e+003	5.802081e-001
1.428994e+003	5.776605e-001
1.429958e+003	5.752450e-001
1.430922e+003	5.731369e-001
1.431887e+003	5.715448e-001
1.432851e+003	5.705451e-001
1.433815e+003	5.699267e-001
1.434779e+003	5.690938e-001
1.435744e+003	5.671263e-001
1.436708e+003	5.632067e-001
1.437672e+003	5.572566e-001
1.438636e+003	5.500622e-001
1.439601e+003	5.427119e-001
1.440565e+003	5.360719e-001
1.441529e+003	5.306637e-001
1.442493e+003	5.266840e-001
1.443458e+003	5.239719e-001
1.444422e+003	5.220140e-001
1.445386e+003	5.201262e-001
1.446350e+003	5.177628e-001
1.447314e+003	5.147414e-001
1.448279e+003	5.112159e-001
1.449243e+003	5.074418e-001
1.450207e+003	5.035624e-001
1.451171e+003	4.996159e-001
1.452136e+003	4.957107e-001
1.453100e+003	4.921681e-001
1.454064e+003	4.895067e-001
1.455028e+003	4.881870e-001
1.455993e+003	4.880401e-001
1.456957e+003	4.877807e-001
1.457921e+003	4.857730e-001
1.458885e+003	4.816540e-001
1.459849e+003	4.763610e-001
1.460814e+003	4.708659e-001
1.461778e+003	4.654912e-001
1.462742e+003	4.599307e-001
1.463706e+003	4.535453e-001
1.464671e+003	4.458915e-001
1.465635e+003	4.372557e-001
1.466599e+003	4.285923e-001
1.467563e+003	4.208763e-001
1.468528e+003	4.146363e-001
1.469492e+003	4.099045e-001
1.470456e+003	4.062080e-001
1.471420e+003	4.024404e-001
1.472385e+003	3.970115e-001
1.473349e+003	3.887544e-001
1.474313e+003	3.779718e-001
1.475277e+003	3.662757e-001
1.476241e+003	3.554421e-001
1.477206e+003	3.465634e-001
1.478170e+003	3.398755e-001
1.479134e+003	3.349524e-001
1.480098e+003	3.310739e-001
1.481063e+003	3.276663e-001
1.482027e+003	3.246202e-001
1.482991e+003	3.222753e-001
1.483955e+003	3.210869e-001
1.484920e+003	3.212476e-001
1.485884e+003	3.225068e-001
1.486848e+003	3.242336e-001
1.487812e+003	3.256564e-001
1.488776e+003	3.262454e-001
1.489741e+003	3.260659e-001
1.490705e+003	3.257311e-001
1.491669e+003	3.259414e-001
1.492633e+003	3.271281e-001
1.493598e+003	3.294276e-001
1.494562e+003	3.327594e-001
1.495526e+003	3.367993e-001
1.496490e+003	3.409161e-001
1.497455e+003	3.443282e-001
1.498419e+003	3.465751e-001
1.499383e+003	3.478552e-001
1.500347e+003	3.488046e-001
1.501312e+003	3.500732e-001
1.502276e+003	3.521796e-001
1.503240e+003	3.556282e-001
1.504204e+003	3.610238e-001
1.505168e+003	3.688475e-001
1.506133e+003	3.785970e-001
1.507097e+003	3.880689e-001
1.508061e+003	3.947918e-001
1.509025e+003	3.983242e-001
1.509990e+003	3.999374e-001
1.510954e+003	4.010361e-001
1.511918e+003	4.025248e-001
1.512882e+003	4.048630e-001
1.513847e+003	4.081743e-001
1.514811e+003	4.122869e-001
1.515775e+003	4.168215e-001
1.516739e+003	4.214049e-001
1.517703e+003	4.258784e-001
1.518668e+003	4.303157e-001
1.519632e+003	4.348164e-001
1.520596e+003	4.392474e-001
1.521560e+003	4.432229e-001
1.522525e+003	4.464576e-001
1.523489e+003	4.491404e-001
1.524453e+003	4.518951e-001
1.525417e+003	4.553645e-001
1.526382e+003	4.597828e-001
1.527346e+003	4.648645e-001
1.528310e+003	4.701232e-001
1.529274e+003	4.753696e-001
1.530239e+003	4.809658e-001
1.531203e+003	4.876445e-001
1.532167e+003	4.959293e-001
1.533131e+003	5.054691e-001
1.534095e+003	5.149828e-001
1.535060e+003	5.231541e-001
1.536024e+003	5.295878e-001
1.536988e+003	5.349212e-001
1.537952e+003	5.403390e-001
1.538917e+003	5.469069e-001
1.539881e+003	5.546480e-001
1.540845e+003	5.620271e-001
1.541809e+003	5.672931e-001
1.542774e+003	5.702209e-001
1.543738e+003	5.718111e-001
1.544702e+003	5.731926e-001
1.545666e+003	5.751536e-001
1.546630e+003	5.780851e-001
1.547595e+003	5.820014e-001
1.548559e+003	5.866022e-001
1.549523e+003	5.913814e-001
1.550487e+003	5.957899e-001
1.551452e+003	5.994366e-001
1.552416e+003	6.022837e-001
1.553380e+003	6.047131e-001
1.554344e+003	6.074325e-001
1.555309e+003	6.113331e-001
1.556273e+003	6.172993e-001
1.557237e+003	6.256079e-001
1.558201e+003	6.347198e-001
1.559166e+003	6.413217e-001
1.560130e+003	6.435620e-001
1.561094e+003	6.428527e-001
1.562058e+003	6.415578e-001
1.563022e+003	6.411179e-001
1.563987e+003	6.419962e-001
1.564951e+003	6.440907e-001
1.565915e+003	6.470407e-001
1.566879e+003	6.504331e-001
1.567844e+003	6.539199e-001
1.568808e+003	6.572284e-001
1.569772e+003	6.601152e-001
1.570736e+003	6.623976e-001
1.571701e+003	6.640496e-001
1.572665e+003	6.652416e-001
1.573629e+003	6.662921e-001
1.574593e+003	6.675586e-001
1.575557e+003	6.692737e-001
1.576522e+003	6.713787e-001
1.577486e+003	6.735867e-001
1.578450e+003	6.756939e-001
1.579414e+003	6.777393e-001
1.580379e+003	6.798700e-001
1.581343e+003	6.821500e-001
1.582307e+003	6.844828e-001
1.583271e+003	6.866656e-001
1.584236e+003	6.885225e-001
1.585200e+003	6.900027e-001
1.586164e+003	6.911464e-001
1.587128e+003	6.919858e-001
1.588093e+003	6.925039e-001
1.589057e+003	6.926903e-001
1.590021e+003	6.926276e-001
1.590985e+003	6.924973e-001
1.591949e+003	6.924917e-001
1.592914e+003	6.926942e-001
1.593878e+003	6.930145e-001
1.594842e+003	6.932203e-001
1.595806e+003	6.930493e-001
1.596771e+003	6.923344e-001
1.597735e+003	6.910800e-001
1.598699e+003	6.894690e-001
1.599663e+003	6.878017e-001
1.600628e+003	6.863860e-001
1.601592e+003	6.853999e-001
1.602556e+003	6.847895e-001
1.603520e+003	6.842720e-001
1.604484e+003	6.834630e-001
1.605449e+003	6.820624e-001
1.606413e+003	6.799892e-001
1.607377e+003	6.774173e-001
1.608341e+003	6.747175e-001
1.609306e+003	6.723147e-001
1.610270e+003	6.705084e-001
1.611234e+003	6.693559e-001
1.612198e+003	6.686782e-001
1.613163e+003	6.681233e-001
1.614127e+003	6.672060e-001
1.615091e+003	6.653841e-001
1.616055e+003	6.623344e-001
1.617020e+003	6.583208e-001
1.617984e+003	6.541255e-001
1.618948e+003	6.504748e-001
1.619912e+003	6.476664e-001
1.620876e+003	6.456553e-001
1.621841e+003	6.442527e-001
1.622805e+003	6.432165e-001
1.623769e+003	6.422542e-001
1.624733e+003	6.410239e-001
1.625698e+003	6.391777e-001
1.626662e+003	6.364622e-001
1.627626e+003	6.328848e-001
1.628590e+003	6.288612e-001
1.629555e+003	6.251590e-001
1.630519e+003	6.225823e-001
1.631483e+003	6.216376e-001
1.632447e+003	6.223647e-001
1.633411e+003	6.242231e-001
1.634376e+003	6.259637e-001
1.635340e+003	6.259187e-001
1.636304e+003	6.231402e-001
1.637268e+003	6.182691e-001
1.638233e+003	6.127572e-001
1.639197e+003	6.076653e-001
1.640161e+003	6.034226e-001
1.641125e+003	6.001416e-001
1.642090e+003	5.978453e-001
1.643054e+003	5.964565e-001
1.644018e+003	5.956295e-001
1.644982e+003	5.946008e-001
1.645947e+003	5.924248e-001
1.646911e+003	5.887249e-001
1.647875e+003	5.841154e-001
1.648839e+003	5.795789e-001
1.649803e+003	5.756606e-001
1.650768e+003	5.722053e-001
1.651732e+003	5.683399e-001
1.652696e+003	5.627308e-001
1.653660e+003	5.547667e-001
1.654625e+003	5.455546e-001
1.655589e+003	5.366257e-001
1.656553e+003	5.285533e-001
1.657517e+003	5.212120e-001
1.658482e+003	5.142987e-001
1.659446e+003	5.074528e-001
1.660410e+003	5.002153e-001
1.661374e+003	4.921595e-001
1.662339e+003	4.832721e-001
1.663303e+003	4.741622e-001
1.664267e+003	4.656894e-001
1.665231e+003	4.583726e-001
1.666195e+003	4.521247e-001
1.667160e+003	4.463426e-001
1.668124e+003	4.402009e-001
1.669088e+003	4.331247e-001
1.670052e+003	4.252243e-001
1.671017e+003	4.171833e-001
1.671981e+003	4.096203e-001
1.672945e+003	4.026342e-001
1.673909e+003	3.958593e-001
1.674874e+003	3.888108e-001
1.675838e+003	3.813004e-001
1.676802e+003	3.736647e-001
1.677766e+003	3.665653e-001
1.678730e+003	3.605770e-001
1.679695e+003	3.559603e-001
1.680659e+003	3.526096e-001
1.681623e+003	3.499536e-001
1.682587e+003	3.468204e-001
1.683552e+003	3.417701e-001
1.684516e+003	3.342151e-001
1.685480e+003	3.250390e-001
1.686444e+003	3.155932e-001
1.687409e+003	3.066659e-001
1.688373e+003	2.985438e-001
1.689337e+003	2.914306e-001
1.690301e+003	2.855702e-001
1.691266e+003	2.810724e-001
1.692230e+003	2.776866e-001
1.693194e+003	2.747753e-001
1.694158e+003	2.715768e-001
1.695122e+003	2.676528e-001
1.696087e+003	2.632032e-001
1.697051e+003	2.588848e-001
1.698015e+003	2.551919e-001
1.698979e+003	2.519625e-001
1.699944e+003	2.485667e-001
1.700908e+003	2.446314e-001
1.701872e+003	2.404495e-001
1.702836e+003	2.366374e-001
1.703801e+003	2.335926e-001
1.704765e+003	2.313048e-001
1.705729e+003	2.294974e-001
1.706693e+003	2.279105e-001
1.707657e+003	2.265401e-001
1.708622e+003	2.256628e-001
1.709586e+003	2.256290e-001
1.710550e+003	2.266413e-001
1.711514e+003	2.286658e-001
1.712479e+003	2.314653e-001
1.713443e+003	2.346677e-001
1.714407e+003	2.377930e-001
1.715371e+003	2.402362e-001
1.716336e+003	2.413432e-001
1.717300e+003	2.407839e-001
1.718264e+003	2.389617e-001
1.719228e+003	2.368247e-001
1.720193e+003	2.352161e-001
1.721157e+003	2.344955e-001
1.722121e+003	2.345740e-001
1.723085e+003	2.350913e-001
1.724049e+003	2.356241e-001
1.725014e+003	2.359147e-001
1.725978e+003	2.360309e-001
1.726942e+003	2.363203e-001
1.727906e+003	2.371709e-001
1.728871e+003	2.387696e-001
1.729835e+003	2.410059e-001
1.730799e+003	2.434928e-001
1.731763e+003	2.456158e-001
1.732728e+003	2.466612e-001
1.733692e+003	2.461860e-001
1.734656e+003	2.444303e-001
1.735620e+003	2.421665e-001
1.736584e+003	2.400886e-001
1.737549e+003	2.384688e-001
1.738513e+003	2.371982e-001
1.739477e+003	2.359161e-001
1.740441e+003	2.341497e-001
1.741406e+003	2.315360e-001
1.742370e+003	2.280586e-001
1.743334e+003	2.240877e-001
1.744298e+003	2.201752e-001
1.745263e+003	2.167559e-001
1.746227e+003	2.138883e-001
1.747191e+003	2.111251e-001
1.748155e+003	2.076343e-001
1.749120e+003	2.026978e-001
1.750084e+003	1.963686e-001
1.751048e+003	1.896306e-001
1.752012e+003	1.837374e-001
1.752976e+003	1.793899e-001
1.753941e+003	1.764975e-001
1.754905e+003	1.744696e-001
1.755869e+003	1.726293e-001
1.756833e+003	1.704934e-001
1.757798e+003	1.678452e-001
1.758762e+003	1.646233e-001
1.759726e+003	1.607982e-001
1.760690e+003	1.563920e-001
1.761655e+003	1.516289e-001
1.762619e+003	1.469973e-001
1.763583e+003	1.430668e-001
1.764547e+003	1.401920e-001
1.765511e+003	1.383662e-001
1.766476e+003	1.372996e-001
1.767440e+003	1.365949e-001
1.768404e+003	1.358875e-001
1.769368e+003	1.348868e-001
1.770333e+003	1.333453e-001
1.771297e+003	1.310575e-001
1.772261e+003	1.279903e-001
1.773225e+003	1.244321e-001
1.774190e+003	1.209184e-001
1.775154e+003	1.179378e-001
1.776118e+003	1.157049e-001
1.777082e+003	1.141418e-001
1.778047e+003	1.129974e-001
1.779011e+003	1.120091e-001
1.779975e+003	1.110505e-001
1.780939e+003	1.101840e-001
1.781903e+003	1.095571e-001
1.782868e+003	1.092244e-001
1.783832e+003	1.090472e-001
1.784796e+003	1.087702e-001
1.785760e+003	1.082179e-001
1.786725e+003	1.074410e-001
1.787689e+003	1.066883e-001
1.788653e+003	1.062426e-001
1.789617e+003	1.062365e-001
1.790582e+003	1.065383e-001
1.791546e+003	1.067825e-001
1.792510e+003	1.066057e-001
1.793474e+003	1.059496e-001
1.794438e+003	1.050967e-001
1.795403e+003	1.044112e-001
1.796367e+003	1.040885e-001
1.797331e+003	1.040691e-001
1.798295e+003	1.040773e-001
1.799260e+003	1.037396e-001
1.800224e+003	1.027707e-001
1.801188e+003	1.011449e-001
1.802152e+003	9.911991e-002
1.803117e+003	9.709448e-002
1.804081e+003	9.543381e-002
1.805045e+003	9.436991e-002
1.806009e+003	9.398593e-002
1.806974e+003	9.422449e-002
1.807938e+003	9.489323e-002
1.808902e+003	9.567699e-002
1.809866e+003	9.619593e-002
1.810830e+003	9.613586e-002
1.811795e+003	9.540026e-002
1.812759e+003	9.417342e-002
1.813723e+003	9.283740e-002
1.814687e+003	9.180049e-002
1.815652e+003	9.133529e-002
1.816616e+003	9.148704e-002
1.817580e+003	9.208938e-002
1.818544e+003	9.287971e-002
1.819509e+003	9.364013e-002
1.820473e+003	9.426218e-002
1.821437e+003	9.470525e-002
1.822401e+003	9.493311e-002
1.823365e+003	9.491243e-002
1.824330e+003	9.469650e-002
1.825294e+003	9.448639e-002
1.826258e+003	9.456104e-002
1.827222e+003	9.507002e-002
1.828187e+003	9.584089e-002
1.829151e+003	9.637442e-002
1.830115e+003	9.612079e-002
1.831079e+003	9.489080e-002
1.832044e+003	9.302610e-002
1.833008e+003	9.114172e-002
1.833972e+003	8.971012e-002
1.834936e+003	8.882131e-002
1.835901e+003	8.822480e-002
1.836865e+003	8.759448e-002
1.837829e+003	8.685133e-002
1.838793e+003	8.628861e-002
1.839757e+003	8.639050e-002
1.840722e+003	8.750305e-002
1.841686e+003	8.956179e-002
1.842650e+003	9.198385e-002
1.843614e+003	9.384561e-002
1.844579e+003	9.439739e-002
1.845543e+003	9.356110e-002
1.846507e+003	9.189508e-002
1.847471e+003	9.011015e-002
1.848436e+003	8.868367e-002
1.849400e+003	8.779266e-002
1.850364e+003	8.741356e-002
1.851328e+003	8.743130e-002
1.852292e+003	8.769029e-002
1.853257e+003	8.800910e-002
1.854221e+003	8.820169e-002
1.855185e+003	8.812582e-002
1.856149e+003	8.773819e-002
1.857114e+003	8.711153e-002
1.858078e+003	8.638807e-002
1.859042e+003	8.569963e-002
1.860006e+003	8.511625e-002
1.860971e+003	8.466248e-002
1.861935e+003	8.437723e-002
1.862899e+003	8.435097e-002
1.863863e+003	8.470017e-002
1.864828e+003	8.548904e-002
1.865792e+003	8.664365e-002
1.866756e+003	8.791037e-002
1.867720e+003	8.890812e-002
1.868684e+003	8.930524e-002
1.869649e+003	8.901659e-002
1.870613e+003	8.823793e-002
1.871577e+003	8.727762e-002
1.872541e+003	8.636376e-002
1.873506e+003	8.556880e-002
1.874470e+003	8.485118e-002
1.875434e+003	8.414937e-002
1.876398e+003	8.347407e-002
1.877363e+003	8.294053e-002
1.878327e+003	8.271705e-002
1.879291e+003	8.292011e-002
1.880255e+003	8.352562e-002
1.881219e+003	8.435875e-002
1.882184e+003	8.517948e-002
1.883148e+003	8.581344e-002
1.884112e+003	8.623876e-002
1.885076e+003	8.656097e-002
1.886041e+003	8.689607e-002
1.887005e+003	8.725306e-002
1.887969e+003	8.750840e-002
1.888933e+003	8.749988e-002
1.889898e+003	8.717646e-002
1.890862e+003	8.667186e-002
1.891826e+003	8.623001e-002
1.892790e+003	8.605102e-002
1.893755e+003	8.618599e-002
1.894719e+003	8.653519e-002
1.895683e+003	8.693741e-002
1.896647e+003	8.726741e-002
1.897611e+003	8.747824e-002
1.898576e+003	8.756311e-002
1.899540e+003	8.748772e-002
1.900504e+003	8.716430e-002
1.901468e+003	8.649288e-002
1.902433e+003	8.544698e-002
1.903397e+003	8.414305e-002
1.904361e+003	8.284643e-002
1.905325e+003	8.189803e-002
1.906290e+003	8.159892e-002
1.907254e+003	8.208333e-002
1.908218e+003	8.323454e-002
1.909182e+003	8.468777e-002
1.910146e+003	8.596251e-002
1.911111e+003	8.667380e-002
1.912075e+003	8.669837e-002
1.913039e+003	8.618648e-002
1.914003e+003	8.543579e-002
1.914968e+003	8.473568e-002
1.915932e+003	8.426513e-002
1.916896e+003	8.407472e-002
1.917860e+003	8.413284e-002
1.918825e+003	8.438161e-002
1.919789e+003	8.476146e-002
1.920753e+003	8.519553e-002
1.921717e+003	8.558656e-002
1.922682e+003	8.585284e-002
1.923646e+003	8.599047e-002
1.924610e+003	8.609188e-002
1.925574e+003	8.627961e-002
1.926538e+003	8.658772e-002
1.927503e+003	8.689510e-002
1.928467e+003	8.697753e-002
1.929431e+003	8.665654e-002
1.930395e+003	8.594233e-002
1.931360e+003	8.505984e-002
1.932324e+003	8.431303e-002
1.933288e+003	8.389088e-002
1.934252e+003	8.375907e-002
1.935217e+003	8.372478e-002
1.936181e+003	8.361778e-002
1.937145e+003	8.343831e-002
1.938109e+003	8.335734e-002
1.939073e+003	8.357256e-002
1.940038e+003	8.414111e-002
1.941002e+003	8.491465e-002
1.941966e+003	8.562571e-002
1.942930e+003	8.606562e-002
1.943895e+003	8.620252e-002
1.944859e+003	8.613565e-002
1.945823e+003	8.594914e-002
1.946787e+003	8.562254e-002
1.947752e+003	8.508999e-002
1.948716e+003	8.438477e-002
1.949680e+003	8.373086e-002
1.950644e+003	8.346847e-002
1.951609e+003	8.383689e-002
1.952573e+003	8.477069e-002
1.953537e+003	8.587618e-002
1.954501e+003	8.663246e-002
1.955465e+003	8.669107e-002
1.956430e+003	8.606853e-002
1.957394e+003	8.509898e-002
1.958358e+003	8.419631e-002
1.959322e+003	8.360489e-002
1.960287e+003	8.331697e-002
1.961251e+003	8.318712e-002
1.962215e+003	8.312850e-002
1.963179e+003	8.321606e-002
1.964144e+003	8.361536e-002
1.965108e+003	8.439984e-002
1.966072e+003	8.541244e-002
1.967036e+003	8.630223e-002
1.968000e+003	8.673631e-002
1.968965e+003	8.662930e-002
1.969929e+003	8.620301e-002
1.970893e+003	8.626527e-002
1.971857e+003	8.632752e-002
1.972822e+003	8.638977e-002
1.973786e+003	8.645178e-002
1.974750e+003	8.651404e-002
1.975714e+003	8.657629e-002
1.976679e+003	8.663830e-002
1.977643e+003	8.670055e-002
1.978607e+003	8.676281e-002
1.979571e+003	8.682482e-002
1.980536e+003	8.688708e-002
1.981500e+003	8.694933e-002
1.982464e+003	8.701158e-002
1.983428e+003	8.707359e-002
1.984392e+003	8.713584e-002
1.985357e+003	8.719809e-002
1.986321e+003	8.726010e-002
1.987285e+003	8.732236e-002
1.988249e+003	8.738462e-002
1.989214e+003	8.744687e-002
1.990178e+003	8.750888e-002
1.991142e+003	8.757113e-002
1.992106e+003	8.763339e-002
1.993071e+003	8.769540e-002
1.994035e+003	8.775765e-002
1.994999e+003	8.781990e-002
1.995963e+003	8.788192e-002
1.996927e+003	8.794417e-002
1.997892e+003	8.800642e-002
1.998856e+003	8.806867e-002
1.999820e+003	8.813068e-002
2.000784e+003	8.819294e-002
2.001749e+003	8.825519e-002
2.002713e+003	8.831721e-002
2.003677e+003	8.837946e-002
2.004641e+003	8.844171e-002
2.005606e+003	8.850396e-002
2.006570e+003	8.856598e-002
2.007534e+003	8.862823e-002
2.008498e+003	8.869048e-002
2.009463e+003	8.875249e-002
2.010427e+003	8.881475e-002
2.011391e+003	8.887700e-002
2.012355e+003	8.893926e-002
2.013319e+003	8.900126e-002
2.014284e+003	8.906352e-002
2.015248e+003	8.912577e-002
2.016212e+003	8.918778e-002
2.017176e+003	8.925004e-002
2.018141e+003	8.931229e-002
2.019105e+003	8.937430e-002
2.020069e+003	8.943655e-002
2.021033e+003	8.949880e-002
2.021998e+003	8.956106e-002
2.022962e+003	8.962307e-002
2.023926e+003	8.968532e-002
2.024890e+003	8.974758e-002
2.025854e+003	8.980959e-002
2.026819e+003	8.987184e-002
2.027783e+003	8.993410e-002
2.028747e+003	8.999635e-002
2.029711e+003	9.005836e-002
2.030676e+003	9.012061e-002
2.031640e+003	9.018286e-002
2.032604e+003	9.024487e-002
2.033568e+003	9.030713e-002
2.034533e+003	9.036938e-002
2.035497e+003	9.043139e-002
2.036461e+003	9.049365e-002
2.037425e+003	9.055591e-002
2.038390e+003	9.061816e-002
2.039354e+003	9.068016e-002
2.040318e+003	9.074242e-002
2.041282e+003	9.080467e-002
2.042246e+003	9.086668e-002
2.043211e+003	9.092893e-002
2.044175e+003	9.099119e-002
2.045139e+003	9.105344e-002
2.046103e+003	9.111545e-002
2.047068e+003	9.117771e-002
2.048032e+003	9.123996e-002
2.048996e+003	9.130197e-002
2.049960e+003	9.136423e-002
2.050925e+003	9.142648e-002
2.051889e+003	9.148850e-002
2.052853e+003	9.155074e-002
2.053817e+003	9.161300e-002
2.054781e+003	9.167524e-002
2.055746e+003	9.173726e-002
2.056710e+003	9.179951e-002
2.057674e+003	9.186177e-002
2.058638e+003	9.192378e-002
2.059603e+003	9.198603e-002
2.060567e+003	9.204829e-002
2.061531e+003	9.211054e-002
2.062495e+003	9.217255e-002
2.063460e+003	9.223481e-002
2.064424e+003	9.229705e-002
2.065388e+003	9.235907e-002
2.066352e+003	9.242132e-002
2.067317e+003	9.248358e-002
2.068281e+003	9.254582e-002
2.069245e+003	9.260783e-002
2.070209e+003	9.267009e-002
2.071174e+003	9.273235e-002
2.072138e+003	9.279436e-002
2.073102e+003	9.285661e-002
2.074066e+003	9.291887e-002
2.075031e+003	9.298088e-002
2.075995e+003	9.304313e-002
2.076959e+003	9.310538e-002
2.077923e+003	9.316763e-002
2.078887e+003	9.322964e-002
2.079852e+003	9.329190e-002
2.080816e+003	9.335415e-002
2.081780e+003	9.341617e-002
2.082744e+003	9.347841e-002
2.083708e+003	9.354068e-002
2.084673e+003	9.360292e-002
2.085637e+003	9.366494e-002
2.086601e+003	9.372719e-002
2.087565e+003	9.378944e-002
2.088530e+003	9.385145e-002
2.089494e+003	9.391370e-002
2.090458e+003	9.397596e-002
2.091422e+003	9.403797e-002
2.092387e+003	9.410022e-002
2.093351e+003	9.416248e-002
2.094315e+003	9.422473e-002
2.095279e+003	9.428674e-002
2.096244e+003	9.434899e-002
2.097208e+003	9.441125e-002
2.098172e+003	9.447326e-002
2.099136e+003	9.453551e-002
2.100101e+003	9.459776e-002
2.101065e+003	9.466002e-002
2.102029e+003	9.472203e-002
2.102993e+003	9.478428e-002
2.103958e+003	9.484654e-002
2.104922e+003	9.490855e-002
2.105886e+003	9.497080e-002
2.106850e+003	9.503306e-002
2.107814e+003	9.509507e-002
2.108779e+003	9.515733e-002
2.109743e+003	9.521957e-002
2.110707e+003	9.528182e-002
2.111671e+003	9.534384e-002
2.112635e+003	9.540609e-002
2.113600e+003	9.546834e-002
2.114564e+003	9.553035e-002
2.115528e+003	9.559261e-002
2.116492e+003	9.565486e-002
2.117457e+003	9.571711e-002
2.118421e+003	9.577913e-002
2.119385e+003	9.584138e-002
2.120349e+003	9.590364e-002
2.121314e+003	9.596565e-002
2.122278e+003	9.602790e-002
2.123242e+003	9.609015e-002
2.124206e+003	9.615240e-002
2.125171e+003	9.621441e-002
2.126135e+003	9.627666e-002
2.127099e+003	9.633893e-002
2.128063e+003	9.640093e-002
2.129028e+003	9.646320e-002
2.129992e+003	9.652544e-002
2.130956e+003	9.658745e-002
2.131920e+003	9.664970e-002
2.132885e+003	9.671196e-002
2.133849e+003	9.677421e-002
2.134813e+003	9.683622e-002
2.135777e+003	9.689847e-002
2.136741e+003	9.696073e-002
2.137706e+003	9.702274e-002
2.138670e+003	9.708498e-002
2.139634e+003	9.714725e-002
2.140598e+003	9.720951e-002
2.141563e+003	9.727151e-002
2.142527e+003	9.733376e-002
2.143491e+003	9.739602e-002
2.144455e+003	9.745803e-002
2.145419e+003	9.752028e-002
2.146384e+003	9.758253e-002
2.147348e+003	9.764455e-002
2.148312e+003	9.770680e-002
2.149276e+003	9.776905e-002
2.150241e+003	9.783131e-002
2.151205e+003	9.789332e-002
2.152169e+003	9.795556e-002
2.153133e+003	9.801783e-002
2.154098e+003	9.807983e-002
2.155062e+003	9.814209e-002
2.156026e+003	9.820434e-002
2.156990e+003	9.826660e-002
2.157955e+003	9.832861e-002
2.158919e+003	9.839085e-002
2.159883e+003	9.845311e-002
2.160847e+003	9.851512e-002
2.161812e+003	9.857738e-002
2.162776e+003	9.863963e-002
2.163740e+003	9.870189e-002
2.164704e+003	9.876390e-002
2.165668e+003	9.882615e-002
2.166633e+003	9.888840e-002
2.167597e+003	9.895042e-002
2.168561e+003	9.901267e-002
2.169525e+003	9.907492e-002
2.170490e+003	9.913693e-002
2.171454e+003	9.919918e-002
2.172418e+003	9.926143e-002
2.173382e+003	9.932369e-002
2.174346e+003	9.938570e-002
2.175311e+003	9.944796e-002
2.176275e+003	9.951021e-002
2.177239e+003	9.957222e-002
2.178203e+003	9.963448e-002
2.179168e+003	9.969673e-002
2.180132e+003	9.975898e-002
2.181096e+003	9.982099e-002
2.182060e+003	9.988325e-002
2.183025e+003	9.994550e-002
2.183989e+003	1.000075e-001
2.184953e+003	1.000698e-001
2.185917e+003	1.001320e-001
2.186882e+003	1.001940e-001
2.187846e+003	1.002563e-001
2.188810e+003	1.003185e-001
2.189774e+003	1.003808e-001
2.190739e+003	1.004428e-001
2.191703e+003	1.005051e-001
2.192667e+003	1.005673e-001
2.193631e+003	1.006293e-001
2.194595e+003	1.006916e-001
2.195560e+003	1.007538e-001
2.196524e+003	1.008161e-001
2.197488e+003	1.008781e-001
2.198452e+003	1.009403e-001
2.199417e+003	1.010026e-001
2.200381e+003	1.010646e-001
2.201345e+003	1.011269e-001
2.202309e+003	1.011891e-001
2.203273e+003	1.012511e-001
2.204238e+003	1.013134e-001
2.205202e+003	1.013756e-001
2.206166e+003	1.014379e-001
2.207130e+003	1.014999e-001
2.208095e+003	1.015621e-001
2.209059e+003	1.016244e-001
2.210023e+003	1.016864e-001
2.210987e+003	1.017487e-001
2.211952e+003	1.018109e-001
2.212916e+003	1.018732e-001
2.213880e+003	1.019352e-001
2.214844e+003	1.019974e-001
2.215809e+003	1.020597e-001
2.216773e+003	1.021217e-001
2.217737e+003	1.021840e-001
2.218701e+003	1.022462e-001
2.219666e+003	1.023085e-001
2.220630e+003	1.023705e-001
2.221594e+003	1.024327e-001
2.222558e+003	1.024950e-001
2.223522e+003	1.025570e-001
2.224487e+003	1.026192e-001
2.225451e+003	1.026815e-001
2.226415e+003	1.027435e-001
2.227379e+003	1.028058e-001
2.228344e+003	1.028680e-001
2.229308e+003	1.029303e-001
2.230272e+003	1.029923e-001
2.231236e+003	1.030545e-001
2.232200e+003	1.031168e-001
2.233165e+003	1.031788e-001
2.234129e+003	1.032410e-001
2.235093e+003	1.033033e-001
2.236057e+003	1.033656e-001
2.237022e+003	1.034276e-001
2.237986e+003	1.034898e-001
2.238950e+003	1.035521e-001
2.239914e+003	1.036141e-001
2.240879e+003	1.036763e-001
2.241843e+003	1.037386e-001
2.242807e+003	1.038006e-001
2.243771e+003	1.038629e-001
2.244736e+003	1.039251e-001
2.245700e+003	1.039874e-001
2.246664e+003	1.040494e-001
2.247628e+003	1.041116e-001
2.248593e+003	1.041739e-001
2.249557e+003	1.042359e-001
2.250521e+003	1.042981e-001
2.251485e+003	1.043604e-001
2.252449e+003	1.044227e-001
2.253414e+003	1.044847e-001
2.254378e+003	1.045469e-001
2.255342e+003	1.046092e-001
2.256306e+003	1.046712e-001
2.257271e+003	1.047334e-001
2.258235e+003	1.047957e-001
2.259199e+003	1.048579e-001
2.260163e+003	1.049199e-001
2.261127e+003	1.049822e-001
2.262092e+003	1.050445e-001
2.263056e+003	1.051065e-001
2.264020e+003	1.051687e-001
2.264984e+003	1.052310e-001
2.265949e+003	1.052930e-001
2.266913e+003	1.053552e-001
2.267877e+003	1.054175e-001
2.268841e+003	1.054797e-001
2.269806e+003	1.055418e-001
2.270770e+003	1.056040e-001
2.271734e+003	1.056663e-001
2.272698e+003	1.057283e-001
2.273663e+003	1.057905e-001
2.274627e+003	1.058528e-001
2.275591e+003	1.059150e-001
2.276555e+003	1.059771e-001
2.277520e+003	1.060393e-001
2.278484e+003	1.061016e-001
2.279448e+003	1.061636e-001
2.280412e+003	1.062258e-001
2.281376e+003	1.062881e-001
2.282341e+003	1.063501e-001
2.283305e+003	1.064123e-001
2.284269e+003	1.064746e-001
2.285233e+003	1.065368e-001
2.286198e+003	1.065988e-001
2.287162e+003	1.066611e-001
2.288126e+003	1.067234e-001
2.289090e+003	1.067854e-001
2.290054e+003	1.068476e-001
2.291019e+003	1.069099e-001
2.291983e+003	1.069721e-001
2.292947e+003	1.070341e-001
2.293911e+003	1.070964e-001
2.294876e+003	1.071587e-001
2.295840e+003	1.072207e-001
2.296804e+003	1.072829e-001
2.297768e+003	1.073452e-001
2.298733e+003	1.074074e-001
2.299697e+003	1.074694e-001
2.300661e+003	1.075317e-001
2.301625e+003	1.075939e-001
2.302590e+003	1.076559e-001
2.303554e+003	1.077182e-001
2.304518e+003	1.077805e-001
2.305482e+003	1.078425e-001
2.306447e+003	1.079047e-001
2.307411e+003	1.079670e-001
2.308375e+003	1.080292e-001
2.309339e+003	1.080912e-001
2.310303e+003	1.081535e-001
2.311268e+003	1.082157e-001
2.312232e+003	1.082778e-001
2.313196e+003	1.083400e-001
2.314160e+003	1.084023e-001
2.315125e+003	1.084645e-001
2.316089e+003	1.085265e-001
2.317053e+003	1.085888e-001
2.318017e+003	1.086510e-001
2.318981e+003	1.087130e-001
2.319946e+003	1.087753e-001
2.320910e+003	1.088376e-001
2.321874e+003	1.088996e-001
2.322838e+003	1.089618e-001
2.323803e+003	1.090241e-001
2.324767e+003	1.090863e-001
2.325731e+003	1.091483e-001
2.326695e+003	1.092106e-001
2.327660e+003	1.092728e-001
2.328624e+003	1.093348e-001
2.329588e+003	1.093971e-001
2.330552e+003	1.094594e-001
2.331517e+003	1.095216e-001
2.332481e+003	1.095836e-001
2.333445e+003	1.096459e-001
2.334409e+003	1.097081e-001
2.335374e+003	1.097701e-001
2.336338e+003	1.098324e-001
2.337302e+003	1.098946e-001
2.338266e+003	1.099567e-001
2.339230e+003	1.100189e-001
2.340195e+003	1.100812e-001
2.341159e+003	1.101434e-001
2.342123e+003	1.102054e-001
2.343087e+003	1.102677e-001
2.344052e+003	1.103299e-001
2.345016e+003	1.103919e-001
2.345980e+003	1.104542e-001
2.346944e+003	1.105165e-001
2.347908e+003	1.105787e-001
2.348873e+003	1.106407e-001
2.349837e+003	1.107030e-001
2.350801e+003	1.107652e-001
2.351765e+003	1.108272e-001
2.352730e+003	1.108895e-001
2.353694e+003	1.109517e-001
2.354658e+003	1.110140e-001
2.355622e+003	1.110760e-001
2.356587e+003	1.111383e-001
2.357551e+003	1.112005e-001
2.358515e+003	1.112625e-001
2.359479e+003	1.113248e-001
2.360444e+003	1.113870e-001
2.361408e+003	1.114490e-001
2.362372e+003	1.115113e-001
2.363336e+003	1.115735e-001
2.364301e+003	1.116358e-001
2.365265e+003	1.116978e-001
2.366229e+003	1.117601e-001
2.367193e+003	1.118223e-001
2.368157e+003	1.118843e-001
2.369122e+003	1.119466e-001
2.370086e+003	1.120088e-001
2.371050e+003	1.120711e-001
2.372014e+003	1.121331e-001
2.372979e+003	1.121954e-001
2.373943e+003	1.122576e-001
2.374907e+003	1.123196e-001
2.375871e+003	1.123819e-001
2.376835e+003	1.124441e-001
2.377800e+003	1.125061e-001
2.378764e+003	1.125684e-001
2.379728e+003	1.126306e-001
2.380692e+003	1.126929e-001
2.381657e+003	1.127549e-001
2.382621e+003	1.128172e-001
2.383585e+003	1.128794e-001
2.384549e+003	1.129414e-001
2.385514e+003	1.130037e-001
2.386478e+003	1.130659e-001
2.387442e+003	1.131282e-001
2.388406e+003	1.131902e-001
2.389371e+003	1.132525e-001
2.390335e+003	1.133147e-001
2.391299e+003	1.133767e-001
2.392263e+003	1.134390e-001
2.393228e+003	1.135012e-001
2.394192e+003	1.135635e-001
2.395156e+003	1.136255e-001
2.396120e+003	1.136877e-001
2.397084e+003	1.137500e-001
2.398049e+003	1.138120e-001
2.399013e+003	1.138743e-001
2.399977e+003	1.139365e-001
2.400941e+003	1.139985e-001
2.401906e+003	1.140608e-001
2.402870e+003	1.141230e-001
2.403834e+003	1.141853e-001
2.404798e+003	1.142473e-001
2.405762e+003	1.143095e-001
2.406727e+003	1.143718e-001
2.407691e+003	1.144338e-001
2.408655e+003	1.144961e-001
2.409619e+003	1.145583e-001
2.410584e+003	1.146206e-001
2.411548e+003	1.146826e-001
2.412512e+003	1.147448e-001
2.413476e+003	1.148071e-001
2.414441e+003	1.148691e-001
2.415405e+003	1.149314e-001
2.416369e+003	1.149936e-001
2.417333e+003	1.150556e-001
2.418298e+003	1.151179e-001
2.419262e+003	1.151801e-001
2.420226e+003	1.152424e-001
2.421190e+003	1.153044e-001
2.422155e+003	1.153666e-001
2.423119e+003	1.154289e-001
2.424083e+003	1.154909e-001
2.425047e+003	1.155532e-001
2.426011e+003	1.156154e-001
2.426976e+003	1.156777e-001
2.427940e+003	1.157397e-001
2.428904e+003	1.158019e-001
2.429868e+003	1.158642e-001
2.430833e+003	1.159262e-001
2.431797e+003	1.159884e-001
2.432761e+003	1.160507e-001
2.433725e+003	1.161127e-001
2.434689e+003	1.161750e-001
2.435654e+003	1.162372e-001
2.436618e+003	1.162995e-001
2.437582e+003	1.163615e-001
2.438546e+003	1.164237e-001
2.439511e+003	1.164860e-001
2.440475e+003	1.165480e-001
2.441439e+003	1.166103e-001
2.442403e+003	1.166725e-001
2.443368e+003	1.167348e-001
2.444332e+003	1.167968e-001
2.445296e+003	1.168590e-001
2.446260e+003	1.169213e-001
2.447225e+003	1.169833e-001
2.448189e+003	1.170455e-001
2.449153e+003	1.171078e-001
2.450117e+003	1.171701e-001
2.451082e+003	1.172321e-001
2.452046e+003	1.172943e-001
2.453010e+003	1.173566e-001
2.453974e+003	1.174186e-001
2.454938e+003	1.174808e-001
2.455903e+003	1.175431e-001
2.456867e+003	1.176051e-001
2.457831e+003	1.176673e-001
2.458795e+003	1.177296e-001
2.459760e+003	1.177919e-001
2.460724e+003	1.178539e-001
2.461688e+003	1.179161e-001
2.462652e+003	1.179784e-001
2.463616e+003	1.180404e-001
2.464581e+003	1.181026e-001
2.465545e+003	1.181649e-001
2.466509e+003	1.182271e-001
2.467473e+003	1.182892e-001
2.468438e+003	1.183514e-001
2.469402e+003	1.184137e-001
2.470366e+003	1.184757e-001
2.471330e+003	1.185379e-001
2.472295e+003	1.186002e-001
2.473259e+003	1.186622e-001
2.474223e+003	1.187244e-001
2.475187e+003	1.187867e-001
2.476152e+003	1.188489e-001
2.477116e+003	1.189110e-001
2.478080e+003	1.189732e-001
2.479044e+003	1.190355e-001
2.480009e+003	1.190975e-001
2.480973e+003	1.191597e-001
2.481937e+003	1.192220e-001
2.482901e+003	1.192842e-001
2.483865e+003	1.193463e-001
2.484830e+003	1.194085e-001
2.485794e+003	1.194708e-001
2.486758e+003	1.195328e-001
2.487722e+003	1.195950e-001
2.488687e+003	1.196573e-001
2.489651e+003	1.197195e-001
2.490615e+003	1.197815e-001
2.491579e+003	1.198438e-001
2.492543e+003	1.199060e-001
2.493508e+003	1.199681e-001
2.494472e+003	1.200303e-001
2.495436e+003	1.200926e-001
2.496400e+003	1.201546e-001
2.497365e+003	1.202168e-001
2.498329e+003	1.202791e-001
2.499293e+003	1.203413e-001
2.500257e+003	1.204033e-001
2.501222e+003	1.204656e-001
2.502186e+003	1.205279e-001
2.503150e+003	1.205899e-001
2.504114e+003	1.206521e-001
2.505079e+003	1.207144e-001
2.506043e+003	1.207766e-001
2.507007e+003	1.208386e-001
2.507971e+003	1.209009e-001
2.508936e+003	1.209631e-001
2.509900e+003	1.210252e-001
2.510864e+003	1.210874e-001
2.511828e+003	1.211497e-001
2.512792e+003	1.212117e-001
2.513757e+003	1.212739e-001
2.514721e+003	1.213362e-001
2.515685e+003	1.213984e-001
2.516649e+003	1.214604e-001
2.517614e+003	1.215227e-001
2.518578e+003	1.215850e-001
2.519542e+003	1.216470e-001
2.520506e+003	1.217092e-001
2.521470e+003	1.217715e-001
2.522435e+003	1.218337e-001
2.523399e+003	1.218957e-001
2.524363e+003	1.219580e-001
2.525327e+003	1.220202e-001
2.526292e+003	1.220822e-001
2.527256e+003	1.221445e-001
2.528220e+003	1.222068e-001
2.529184e+003	1.222690e-001
2.530149e+003	1.223310e-001
2.531113e+003	1.223933e-001
2.532077e+003	1.224555e-001
2.533041e+003	1.225175e-001
2.534006e+003	1.225798e-001
2.534970e+003	1.226420e-001
2.535934e+003	1.227041e-001
2.536898e+003	1.227663e-001
2.537863e+003	1.228286e-001
2.538827e+003	1.228908e-001
2.539791e+003	1.229528e-001
2.540755e+003	1.230151e-001
2.541719e+003	1.230773e-001
2.542684e+003	1.231393e-001
2.543648e+003	1.232016e-001
2.544612e+003	1.232639e-001
2.545576e+003	1.233261e-001
2.546541e+003	1.233881e-001
2.547505e+003	1.234504e-001
2.548469e+003	1.235126e-001
2.549433e+003	1.235746e-001
2.550397e+003	1.236369e-001
2.551362e+003	1.236991e-001
2.552326e+003	1.237611e-001
2.553290e+003	1.238234e-001
2.554254e+003	1.238857e-001
2.555219e+003	1.239479e-001
2.556183e+003	1.240099e-001
2.557147e+003	1.240722e-001
2.558111e+003	1.241344e-001
2.559076e+003	1.241964e-001
2.560040e+003	1.242587e-001
2.561004e+003	1.243209e-001
2.561968e+003	1.243832e-001
2.562933e+003	1.244452e-001
2.563897e+003	1.245075e-001
2.564861e+003	1.245697e-001
2.565825e+003	1.246317e-001
2.566790e+003	1.246940e-001
2.567754e+003	1.247562e-001
2.568718e+003	1.248182e-001
2.569682e+003	1.248805e-001
2.570646e+003	1.249427e-001
2.571611e+003	1.250050e-001
2.572575e+003	1.250670e-001
2.573539e+003	1.251293e-001
2.574503e+003	1.251915e-001
2.575468e+003	1.252535e-001
2.576432e+003	1.253158e-001
2.577396e+003	1.253780e-001
2.578360e+003	1.254403e-001
2.579324e+003	1.255023e-001
2.580289e+003	1.255646e-001
2.581253e+003	1.256268e-001
2.582217e+003	1.256888e-001
2.583181e+003	1.257511e-001
2.584146e+003	1.258133e-001
2.585110e+003	1.258756e-001
2.586074e+003	1.259376e-001
2.587038e+003	1.259998e-001
2.588003e+003	1.260621e-001
2.588967e+003	1.261241e-001
2.589931e+003	1.261864e-001
2.590895e+003	1.262486e-001
2.591860e+003	1.263106e-001
2.592824e+003	1.263729e-001
2.593788e+003	1.264351e-001
2.594752e+003	1.264974e-001
2.595717e+003	1.265594e-001
2.596681e+003	1.266217e-001
2.597645e+003	1.266839e-001
2.598609e+003	1.267459e-001
2.599573e+003	1.268082e-001
2.600538e+003	1.268704e-001
2.601502e+003	1.269327e-001
2.602466e+003	1.269947e-001
2.603430e+003	1.270570e-001
2.604395e+003	1.271192e-001
2.605359e+003	1.271812e-001
2.606323e+003	1.272435e-001
2.607287e+003	1.273057e-001
2.608251e+003	1.273677e-001
2.609216e+003	1.274300e-001
2.610180e+003	1.274922e-001
2.611144e+003	1.275545e-001
2.612108e+003	1.276165e-001
2.613073e+003	1.276788e-001
2.614037e+003	1.277410e-001
2.615001e+003	1.278030e-001
2.615965e+003	1.278653e-001
2.616930e+003	1.279275e-001
2.617894e+003	1.279898e-001
2.618858e+003	1.280518e-001
2.619822e+003	1.281140e-001
2.620787e+003	1.281763e-001
2.621751e+003	1.282383e-001
2.622715e+003	1.283006e-001
2.623679e+003	1.283628e-001
2.624644e+003	1.284251e-001
2.625608e+003	1.284871e-001
2.626572e+003	1.285493e-001
[truncated: 1,425 more rows]
