# Supplementary material for: Molecular Structural Changes in Alfalfa Detected by ATR-FTIR Spectroscopy in Response to Silencing of TT8 and HB12 Genes
Source: Int J Mol Sci. 2018 Mar 31;19(4):1046. doi: 10.3390/ijms19041046 (PMC5979274; doi:10.3390/ijms19041046)
Supplement: Supplementary file 1 [file ijms-19-01046-s001.zip › Supplementary materials/Spectra Source/H1/h1b-1.dx]

##TITLE= h1b
##JCAMP-DX= 4.24
##DATA TYPE= INFRARED SPECTRUM
##ORIGIN= JASCO
##OWNER= 
##DATE= 16/04/04
##TIME= 11:21:35
##SPECTROMETER/DATA SYSTEM= 
##RESOLUTION= 
##DELTAX=   0.96423347
##XUNITS= 1/CM
##YUNITS= ABSORBANCE
##XFACTOR= 1.00000
##YFACTOR= 1E-008
##FIRSTX=   699.0693
##LASTX=  4000.6047
##NPOINTS=     3425
##FIRSTY=      0.02908
##MAXY=      0.03547
##MINY=     -0.00565
##XYDATA= (X++(Y..Y))
699.0693 2908386 2887226 2864818 2845116 2828039 2809137 2782850 2747455
706.7831 2708111 2675291 2659100 2662998 2680988 2700112 2706869 2693998
714.4970 2663820 2626458 2594395 2576619 2574970 2583727 2592424 2590868
722.2109 2573953 2543584 2506933 2472604 2446945 2431835 2424389 2418399
729.9247 2406869 2384688 2350599 2307876 2263418 2225421 2200427 2190954
737.6386 2194759 2206031 2217846 2224693 2223996 2216274 2204259 2191503
745.3525 2180817 2172846 2165337 2153887 2134400 2106235 2073937 2045782
753.0663 2029324 2026498 2031770 2035190 2028751 2011770 1991352 1977464
760.7802 1975990 1984585 1994133 1994683 1981683 1958364 1933112 1914102
768.4941 1904959 1903957 1906570 1908990 1910050 1910600 1911403 1911551
776.2079 1908702 1900911 1888509 1874516 1863079 1856922 1855410 1854403
783.9218 1847876 1830350 1798976 1754580 1701565 1646871 1598221 1561990
791.6357 1541300 1535192 1539388 1548353 1557544 1564671 1569505 1572743
799.3495 1574834 1575373 1573118 1566409 1553945 1535898 1514975 1496513
807.0634 1486795 1489848 1504424 1523346 1536266 1534587 1515613 1483413
814.7773 1446063 1411390 1384051 1365417 1355438 1354284 1362222 1377977
822.4911 1397406 1414129 1422190 1419064 1406935 1391350 1378249 1371350
830.2050 1371379 1377058 1386558 1398013 1408831 1414784 1410343 1390858
837.9189 1355674 1310233 1265385 1233670 1224145 1238305 1269155 1303919
845.6328 1329126 1335720 1321997 1293354 1259354 1229647 1210523 1203266
853.3466 1204631 1208862 1210259 1205294 1193608 1177695 1161495 1148453
861.0605 1139788 1133731 1126209 1112902 1091769 1064685 1037056 1015352
868.7744 1003805 1002268 1006626 1011625 1014315 1015852 1020417 1031947
876.4882 1050847 1072944 1091441 1100668 1099296 1091085 1082847 1080891
884.2021 1087988 1102383 1119158 1132943 1140401 1141270 1137755 1132969
891.9160 1129471 1128571 1130361 1134004 1137916 1139936 1137855 1130444
899.6298 1118533 1105299 1095258 1092284 1097774 1110056 1125311 1139276
907.3437 1148619 1151406 1146968 1135890 1120348 1104221 1092134 1087365
915.0576 1089805 1095618 1099341 1097347 1090294 1082676 1079607 1083085
922.7714 1090447 1096052 1094848 1085210 1069249 1050889 1033598 1019462
930.4853 1009787 1005946 1009187 1019380 1033938 1048248 1057727 1060258
938.1992 1057381 1053458 1053362 1060068 1073350 1090072 1105756 1116702
945.9130 1121771 1123076 1125166 1132982 1149580 1174857 1205941 1238777
953.6269 1269683 1295941 1315593 1327366 1331453 1330738 1331133 1339936
961.3408 1362532 1399252 1444485 1488921 1523754 1544409 1551772 1550599
969.0546 1546587 1544101 1545626 1552577 1566203 1587566 1616595 1651162
976.7685 1687234 1720391 1747982 1770573 1791687 1815871 1846192 1882679
984.4824 1922633 1962601 2000704 2037775 2076501 2119151 2165455 2212160
992.1962 2254688 2289836 2317776 2342080 2367828 2399115 2437454 2481827
999.9101 2529911 2579411 2628669 2676576 2722383 2765883 2807818 2849878
1007.6240 2893831 2940073 2986636 3029612 3065146 3091921 3112497 3132422
1015.3378 3157433 3190391 3229877 3271333 3309963 3343460 3372762 3400471
1023.0517 3428218 3454950 3477382 3492227 3498589 3498865 3497585 3499072
1030.7656 3505441 3516046 3528333 3539216 3546062 3547022 3541126 3528644
1038.4795 3511679 3494369 3482005 3479022 3486702 3501913 3517848 3526728
1046.1934 3523244 3507045 3482983 3458927 3442224 3436492 3440293 3448273
1053.9072 3454089 3453545 3446267 3435123 3423980 3415340 3409345 3404544
1061.6211 3399575 3394316 3389635 3386102 3382877 3377814 3368830 3355492
1069.3350 3339605 3324324 3312397 3304707 3299915 3295197 3287431 3274156
1077.0488 3254055 3227031 3194067 3156898 3117459 3077237 3036837 2996094
1084.7627 2954780 2913463 2873922 2838707 2809983 2788306 2772098 2758222
1092.4766 2743466 2726155 2707021 2688809 2674797 2667008 2665095 2666458
1100.1904 2667458 2664951 2657270 2644267 2626682 2605476 2581557 2555826
1107.9043 2529145 2501999 2474058 2444133 2410798 2373403 2332777 2291098
1115.6182 2250965 2214282 2181613 2152285 2124949 2098197 2070964 2042735
1123.3320 2013612 1984214 1955341 1927534 1900876 1875288 1851119 1829447
1131.0459 1811593 1798031 1787547 1777538 1765511 1750844 1735462 1722792
1138.7598 1715603 1714211 1716210 1717798 1715725 1708659 1697399 1684163
1146.4736 1671593 1661909 1656320 1654692 1655587 1656828 1656438 1653417
1154.1875 1647804 1639966 1629707 1616005 1597692 1574628 1548402 1521900
1161.9014 1497895 1477523 1459626 1441345 1419580 1392465 1360106 1324335
1169.6152 1287801 1252942 1221347 1193637 1169720 1149107 1131065 1114646
1177.3291 1098801 1082700 1066154 1049776 1034624 1021453 1010132 999759
1185.0430 989528 979725 972031 968703 971071 978400 987972 996435 1001522
1193.7211 1003061 1002712 1002781 1004998 1009929 1017140 1025694 1034531
1201.4349 1042662 1049307 1054176 1057742 1061239 1066213 1073792 1084073
1209.1488 1096002 1107791 1117690 1124763 1129386 1133287 1139034 1149070
1216.8627 1164611 1184923 1207480 1229073 1247366 1262010 1274624 1287664
1224.5765 1302916 1320574 1339420 1357794 1374565 1389400 1402313 1413087
1232.2904 1421210 1426493 1429832 1433354 1439550 1449803 1463252 1476845
1240.0043 1486711 1490110 1486872 1479517 1472029 1467988 1469046 1474417
1247.7181 1481485 1487089 1488856 1486050 1479663 1471787 1464573 1459261
1255.4320 1455744 1452862 1449241 1444215 1438304 1432962 1429746 1429340
1263.1459 1431016 1432785 1432200 1427411 1417975 1405024 1390679 1377012
1270.8597 1365116 1354833 1345268 1335707 1326270 1317844 1311377 1307093
1278.5736 1304178 1301150 1296623 1289950 1281423 1272058 1263200 1256144
1286.2875 1251772 1250208 1250591 1251213 1250161 1246244 1239701 1232244
1294.0013 1226330 1223994 1225839 1230745 1236481 1240923 1243241 1244384
1301.7152 1246552 1251886 1261062 1272632 1283585 1290938 1293479 1292626
1309.4291 1291866 1295051 1304455 1319591 1337351 1353358 1363778 1366655
1317.1429 1362281 1352642 1340374 1327728 1316027 1305757 1297045 1290053
1324.8568 1284979 1281702 1279448 1276830 1272374 1265256 1255823 1245591
1332.5707 1236725 1231305 1230717 1235326 1244345 1255799 1266763 1274182
1340.2845 1276162 1272944 1266790 1260885 1257991 1259459 1264867 1272451
1347.9984 1280163 1286880 1293016 1300143 1309868 1322655 1337304 1351446
1355.7123 1362888 1371019 1377386 1385084 1397332 1415788 1439236 1463635
1363.4261 1484122 1497764 1504890 1508340 1511726 1517821 1527600 1540139
1371.1400 1553296 1564762 1572999 1577801 1580291 1582268 1585310 1590221
1378.8539 1597050 1605434 1614996 1625635 1637569 1651056 1665896 1681017
1386.5677 1694646 1705451 1713937 1722641 1734777 1752471 1775488 1800695
1394.2816 1822770 1836515 1839699 1834167 1824361 1814734 1807982 1804749
1401.9955 1804372 1805821 1808380 1811979 1817159 1824639 1834667 1846549
1409.7094 1858672 1869114 1876688 1881785 1886194 1891895 1899703 1908488
1417.4232 1915331 1917047 1912558 1903750 1893534 1883583 1873946 1864011
1425.1371 1853447 1842470 1831497 1820749 1810273 1800340 1791671 1785124
1432.8510 1781013 1778470 1775045 1766954 1750836 1726368 1696783 1666557
1440.5648 1639252 1617012 1600647 1589494 1581443 1573680 1563961 1551536
1448.2787 1537039 1521519 1505566 1489337 1473278 1458710 1447766 1442339
1455.9926 1441735 1440668 1432412 1415474 1393708 1371111 1349009 1326143
1463.7064 1299885 1268411 1232899 1197273 1165543 1139883 1120425 1105224
1471.4203 1089731 1067406 1033451 989111 941014 896464 859953 832451 812206
1480.0984 796257 782244 769718 760075 755188 755849 761027 768128 773979
1488.7765 776401 775663 774286 775151 780031 789487 803188 819801 836730
1497.4546 850761 860001 865265 869169 874386 883048 897229 919417 951590
1506.1327 991682 1030632 1058278 1072804 1079438 1083956 1090078 1099693
1513.8466 1113310 1130222 1148869 1167717 1186113 1204360 1222868 1241089
1521.5604 1257437 1270739 1281771 1293099 1307366 1325535 1346432 1368057
1529.2743 1389631 1412644 1440108 1474177 1513407 1552529 1586131 1612588
1536.9882 1634520 1656799 1683808 1715641 1745985 1767640 1779680 1786219
1544.7020 1791900 1799964 1812019 1828124 1847043 1866696 1884825 1899821
1552.4159 1911529 1921519 1932702 1948742 1973276 2007443 2044913 2072061
1560.1298 2081274 2078357 2073032 2071223 2074835 2083448 2095579 2109529
1567.8436 2123868 2137473 2149344 2158730 2165523 2170425 2174745 2179953
1575.5575 2187006 2195662 2204742 2213407 2221818 2230580 2239956 2249549
1583.2714 2258525 2266161 2272248 2276951 2280403 2282533 2283300 2283042
1590.9852 2282506 2282483 2283316 2284633 2285479 2284776 2281836 2276678
1598.6991 2270053 2263197 2257375 2253320 2250810 2248682 2245355 2239596
1606.4130 2231070 2220494 2209392 2199511 2192083 2187344 2184557 2182275
1614.1268 2178503 2171011 2158470 2141965 2124713 2109701 2098152 2089882
1621.8407 2084114 2079853 2075896 2070837 2063245 2052078 2037367 2020821
1629.5546 2005597 1995001 1991116 1994106 2001748 2008906 2008721 1997295
1637.2684 1977264 1954598 1933659 1916212 1902720 1893277 1887566 1884165
1644.9823 1879935 1870987 1855772 1836817 1818162 1802049 1787840 1771945
1652.6962 1748879 1716129 1678247 1641529 1608334 1578145 1549716 1521564
1660.4100 1491802 1458675 1422128 1384666 1349824 1319736 1294043 1270266
1668.1239 1245010 1215911 1183423 1150357 1119256 1090528 1062668 1033683
1675.8378 1002799 971399 942205 917580 898595 884816 873894 861010 840242
1684.5159 809174 771440 732597 695886 662486 633235 609136 590640 576717
1693.1940 564745 551592 535456 517158 499400 484214 470934 456970 440787
1701.8721 423590 407914 395393 385985 378553 372027 366392 362784 362645
1710.5502 366808 375133 386645 399814 412666 422713 427265 424965 417472
1719.2283 408684 402069 399106 399429 401556 403747 404942 405420 406610
1727.9064 410108 416682 425878 436105 444835 449134 447180 439960 430651
1736.5845 422106 415445 410220 404948 397684 386936 372636 356307 340218
1745.2626 326157 314365 303002 288647 268347 242320 214612 190378 172500
1753.9407 160606 152267 144699 135916 125026 111777 96047 77928 58341 39295
1763.5830 23132 11310 3802 -584 -3482 -6391 -10506 -16845 -26253 -38866 -53498
1774.1896 -67947 -80204 -89386 -95814 -100520 -104584 -108526 -112089 -114667
1782.8677 -116035 -116764 -117903 -120174 -123369 -126464 -128297 -128322
1790.5815 -127081 -126077 -126804 -129502 -133009 -135828 -137155 -137235
1798.2954 -137201 -138590 -142574 -149260 -157587 -165916 -172745 -177120
1806.0093 -178699 -177718 -174968 -171745 -169611 -169858 -172883 -177928
1813.7231 -183422 -187686 -189599 -188975 -186498 -183248 -180121 -177563
1821.4370 -175741 -174804 -174889 -175777 -176641 -176334 -174241 -171071
1829.1509 -168877 -169920 -174978 -182646 -190395 -196282 -199937 -202390
1836.8647 -204982 -208038 -210352 -209933 -205358 -196892 -186932 -179276
1844.5786 -177007 -180446 -187297 -194637 -200503 -204167 -205726 -205653
1852.2925 -204588 -203277 -202485 -202797 -204391 -206968 -209943 -212774
1860.0063 -215173 -217039 -218212 -218320 -216884 -213640 -208892 -203683
1867.7202 -199580 -197947 -199134 -202336 -206285 -210043 -213312 -216263
1875.4341 -219149 -221926 -224120 -225039 -224204 -221714 -218288 -214913
1883.1479 -212306 -210557 -209232 -207854 -206386 -205336 -205371 -206701
1890.8618 -208776 -210593 -211329 -210774 -209338 -207684 -206327 -205460
1898.5757 -205111 -205421 -206751 -209512 -213813 -219175 -224507 -228407
1906.2896 -229637 -227645 -222911 -216935 -211693 -208768 -208667 -210772
1914.0034 -213859 -216738 -218673 -219456 -219217 -218194 -216632 -214847
1921.7173 -213239 -212144 -211578 -211161 -210389 -209122 -207858 -207519
1929.4312 -208839 -211776 -215405 -218476 -220212 -220754 -220895 -221335
1937.1450 -222073 -222406 -221521 -219183 -216002 -213078 -211269 -210706
1944.8589 -210981 -211748 -213091 -215281 -218181 -220870 -221949 -220434
1952.5728 -216594 -212048 -208938 -208697 -211257 -215244 -218956 -221388
1960.2866 -222572 -223106 -223347 -222987 -221345 -218119 -213955 -210296
1968.0005 -208511 -208951 -210704 -210448 -210192 -209936 -209681 -209425
1975.7144 -209169 -208914 -208658 -208402 -208147 -207891 -207635 -207379
1983.4282 -207124 -206868 -206612 -206357 -206101 -205845 -205589 -205334
1991.1421 -205078 -204822 -204567 -204311 -204055 -203800 -203544 -203288
1998.8560 -203032 -202777 -202521 -202265 -202010 -201754 -201498 -201242
2006.5698 -200987 -200731 -200475 -200220 -199964 -199708 -199452 -199197
2014.2837 -198941 -198685 -198430 -198174 -197918 -197663 -197407 -197151
2021.9976 -196895 -196640 -196384 -196128 -195873 -195617 -195361 -195105
2029.7114 -194850 -194594 -194338 -194083 -193827 -193571 -193316 -193060
2037.4253 -192804 -192548 -192293 -192037 -191781 -191526 -191270 -191014
2045.1392 -190758 -190503 -190247 -189991 -189736 -189480 -189224 -188969
2052.8530 -188713 -188457 -188201 -187946 -187690 -187434 -187179 -186923
2060.5669 -186667 -186411 -186156 -185900 -185644 -185389 -185133 -184877
2068.2808 -184621 -184366 -184110 -183854 -183599 -183343 -183087 -182832
2075.9946 -182576 -182320 -182064 -181809 -181553 -181297 -181042 -180786
2083.7085 -180530 -180274 -180019 -179763 -179507 -179252 -178996 -178740
2091.4224 -178485 -178229 -177973 -177717 -177462 -177206 -176950 -176695
2099.1362 -176439 -176183 -175927 -175672 -175416 -175160 -174905 -174649
2106.8501 -174393 -174138 -173882 -173626 -173370 -173115 -172859 -172603
2114.5640 -172348 -172092 -171836 -171580 -171325 -171069 -170813 -170558
2122.2778 -170302 -170046 -169790 -169535 -169279 -169023 -168768 -168512
2129.9917 -168256 -168001 -167745 -167489 -167233 -166978 -166722 -166466
2137.7056 -166211 -165955 -165699 -165443 -165188 -164932 -164676 -164421
2145.4194 -164165 -163909 -163654 -163398 -163142 -162886 -162631 -162375
2153.1333 -162119 -161864 -161608 -161352 -161096 -160841 -160585 -160329
2160.8472 -160074 -159818 -159562 -159306 -159051 -158795 -158539 -158284
2168.5610 -158028 -157772 -157517 -157261 -157005 -156749 -156494 -156238
2176.2749 -155982 -155727 -155471 -155215 -154959 -154704 -154448 -154192
2183.9888 -153937 -153681 -153425 -153170 -152914 -152658 -152402 -152147
2191.7026 -151891 -151635 -151380 -151124 -150868 -150612 -150357 -150101
2199.4165 -149845 -149590 -149334 -149078 -148823 -148567 -148311 -148055
2207.1304 -147800 -147544 -147288 -147033 -146777 -146521 -146265 -146010
2214.8442 -145754 -145498 -145243 -144987 -144731 -144475 -144220 -143964
2222.5581 -143708 -143453 -143197 -142941 -142686 -142430 -142174 -141918
2230.2720 -141663 -141407 -141151 -140896 -140640 -140384 -140128 -139873
2237.9858 -139617 -139361 -139106 -138850 -138594 -138339 -138083 -137827
2245.6997 -137571 -137316 -137060 -136804 -136549 -136293 -136037 -135781
2253.4136 -135526 -135270 -135014 -134759 -134503 -134247 -133991 -133736
2261.1274 -133480 -133224 -132969 -132713 -132457 -132202 -131946 -131690
2268.8413 -131434 -131179 -130923 -130667 -130412 -130156 -129900 -129644
2276.5552 -129389 -129133 -128877 -128622 -128366 -128110 -127855 -127599
2284.2690 -127343 -127087 -126832 -126576 -126320 -126065 -125809 -125553
2291.9829 -125297 -125042 -124786 -124530 -124275 -124019 -123763 -123507
2299.6968 -123252 -122996 -122740 -122485 -122229 -121973 -121718 -121462
2307.4106 -121206 -120950 -120695 -120439 -120183 -119928 -119672 -119416
2315.1245 -119160 -118905 -118649 -118393 -118138 -117882 -117626 -117371
2322.8384 -117115 -116859 -116603 -116348 -116092 -115836 -115581 -115325
2330.5522 -115069 -114813 -114558 -114302 -114046 -113791 -113535 -113279
2338.2661 -113024 -112768 -112512 -112256 -112001 -111745 -111489 -111234
2345.9800 -110978 -110722 -110466 -110211 -109955 -109699 -109444 -109188
2353.6938 -108932 -108676 -108421 -108165 -107909 -107654 -107398 -107142
2361.4077 -106887 -106631 -106375 -106119 -105864 -105608 -105352 -105097
2369.1216 -104841 -104585 -104329 -104074 -103818 -103562 -103307 -103051
2376.8354 -102795 -102540 -102284 -102028 -101772 -101517 -101261 -101005
2384.5493 -100750 -100494 -100238 -99982 -99727 -99471 -99215 -98960 -98704
2393.2275 -98448 -98192 -97937 -97681 -97425 -97170 -96914 -96658 -96403
2401.9055 -96147 -95891 -95635 -95380 -95124 -94868 -94613 -94357 -94101
2410.5837 -93845 -93590 -93334 -93078 -92823 -92567 -92311 -92056 -91800
2419.2617 -91544 -91288 -91033 -90777 -90521 -90266 -90010 -89754 -89498
2427.9399 -89243 -88987 -88731 -88476 -88220 -87964 -87709 -87453 -87197
2436.6179 -86941 -86686 -86430 -86174 -85919 -85663 -85407 -85151 -84896
2445.2961 -84640 -84384 -84129 -83873 -83617 -83361 -83106 -82850 -82594
2453.9741 -82339 -82083 -81827 -81572 -81316 -81060 -80804 -80549 -80293
2462.6523 -80037 -79782 -79526 -79270 -79014 -78759 -78503 -78247 -77992
2471.3303 -77736 -77480 -77225 -76969 -76713 -76457 -76202 -75946 -75690
2480.0085 -75435 -75179 -74923 -74667 -74412 -74156 -73900 -73645 -73389
2488.6865 -73133 -72877 -72622 -72366 -72110 -71855 -71599 -71343 -71088
2497.3647 -70832 -70576 -70320 -70065 -69809 -69553 -69298 -69042 -68786
2506.0427 -68530 -68275 -68019 -67763 -67508 -67252 -66996 -66741 -66485
2514.7209 -66229 -65973 -65718 -65462 -65206 -64951 -64695 -64439 -64183
2523.3989 -63928 -63672 -63416 -63161 -62905 -62649 -62393 -62138 -61882
2532.0771 -61626 -61371 -61115 -60859 -60604 -60348 -60092 -59836 -59581
2540.7551 -59325 -59069 -58814 -58558 -58302 -58046 -57791 -57535 -57279
2549.4333 -57024 -56768 -56512 -56257 -56001 -55745 -55489 -55234 -54978
2558.1113 -54722 -54467 -54211 -53955 -53699 -53444 -53188 -52932 -52677
2566.7896 -52421 -52165 -51910 -51654 -51398 -51142 -50887 -50631 -50375
2575.4675 -50120 -49864 -49608 -49352 -49097 -48841 -48585 -48330 -48074
2584.1458 -47818 -47562 -47307 -47051 -46795 -46540 -46284 -46028 -45773
2592.8237 -45517 -45261 -45005 -44750 -44494 -44238 -43983 -43727 -43471
2601.5020 -43215 -42960 -42704 -42448 -42193 -41937 -41681 -41426 -41170
2610.1799 -40914 -40658 -40403 -40147 -39891 -39636 -39380 -39124 -38868
2618.8582 -38613 -38357 -38101 -37846 -37590 -37334 -37078 -36823 -36567
2627.5361 -36311 -36056 -35800 -35544 -35289 -35033 -34777 -34521 -34266
2636.2144 -34010 -33754 -33499 -33243 -32987 -34817 -34822 -32463 -28287
2644.8923 -23632 -19821 -17438 -16165 -15286 -14419 -13890 -14417 -16319
2653.5706 -18851 -20244 -18560 -12881 -4092 5292 12240 14638 12248 6662 364
2664.1770 -4489 -6864 -6873 -5223 -2609 542 3937 7188 9790 11362 11936 11993
2675.7478 12195 12944 14088 14955 14711 12877 9706 6210 3755 3367 5145 8161
2687.3186 11005 12670 13178 13459 14541 16646 18955 20259 20001 18862 18333
2697.9253 19591 22574 26038 28602 29928 31056 33554 38125 43771 48215 49325
2708.5317 46524 41200 35877 32782 32755 35087 38173 40426 40948 39771 37783
2719.1384 36396 36952 39948 44439 48160 48628 44776 38090 32281 31407 37487
2729.7449 49127 62133 71745 75108 72451 66439 60368 56484 55345 56238 58009
2740.3516 59650 60478 60148 58747 56882 55503 55379 56545 58192 59183 58873
2750.9580 57597 56455 56586 58467 61735 65532 69012 71659 73326 74187 74696
2761.5647 75493 77102 79482 81767 82529 80547 75626 68905 62421 58212 57498
2772.1711 60336 65748 72116 77641 80836 81025 78662 75214 72519 71904 73604
2782.7778 76847 80526 83911 86903 89698 92236 93956 94077 92198 88715 84741
2793.3843 81550 79942 79942 80980 82370 83746 85182 87010 89511 92715 96357
2803.9910 99945 102856 104513 104685 103867 103437 105290 110918 120413 132047
2813.6333 142861 149995 151983 149229 143525 137105 131938 129535 130989
2822.3113 136806 146451 158052 168792 176042 178609 177276 174243 171862
2830.9895 171507 173254 176393 180239 184635 189882 196306 203885 212257
2839.6675 221165 231109 243808 262105 289105 326702 373937 426037 474988
2848.3457 511998 530900 530465 514212 488188 458442 429541 404276 383960
2857.0237 368743 357801 349608 342497 335404 328377 322468 318980 318546
2865.7019 320637 323829 326624 328259 328985 329713 331332 334193 337984
2874.3799 341946 345121 346529 345354 341345 335341 329514 326843 329776
2883.0581 338702 351249 363091 370035 370258 365330 359374 356862 360359
2891.7361 369465 381370 392460 399977 402908 401951 398862 395677 394133
2900.4143 395367 399859 407538 417983 430618 444832 460016 475608 491249
2909.0923 507079 524070 544191 570204 604927 649950 704078 762275 816157
2917.7705 856486 876609 874836 854443 821713 783475 745354 711159 683046
2926.4485 661816 646949 636501 627354 616103 600347 579671 555728 531388
2935.1267 509469 491784 478856 470196 464722 461025 457489 452489 444808
2943.8047 434186 421674 409492 400287 396029 397034 401618 406616 408620
2952.4829 405386 396764 384727 372517 363332 359104 359839 363660 367497
2961.1609 368172 363540 353281 339025 323695 310353 301100 296531 295919
2969.8391 297834 300719 303140 303789 301545 295745 286558 275131 263336
2978.5171 253219 246468 244086 246266 252317 260613 268763 274192 275053
2987.1953 271012 263403 254579 246837 241579 239128 239106 240964 244272
2995.8733 248702 253885 259273 264029 266937 266464 261252 251039 237546
3004.5515 224506 216386 216197 223707 235315 245908 251695 252256 250469
3013.2295 250361 254331 261588 268762 272182 270260 264498 258591 256298
3021.9077 259426 267030 276155 283542 287252 287338 285324 282981 281203
3030.5857 279641 277238 273243 268010 263024 260124 260423 263580 267936
3039.2639 271450 272935 272836 273054 275847 282432 292103 302369 310088
3047.9419 313000 310844 305482 299989 297243 298751 304224 311945 319618
3056.6201 325193 327358 325616 320184 311957 302542 294106 288805 287870
3065.2981 290896 295986 300890 304519 307707 312503 320330 330277 338955
3073.9763 342316 338414 329177 319773 315738 319682 329743 340859 347980
3082.6543 349022 345669 341705 340243 341817 344467 345524 343661 339766
3091.3325 336188 335075 337023 340907 344874 347717 349663 352091 356473
3100.0105 363278 371545 379324 384608 386159 383820 378366 371225 364299
3108.6887 359806 359841 365591 376490 389925 401912 408601 407882 400216
3117.3667 388271 375703 365834 360886 361858 368734 380634 395837 411864
3126.0449 425869 435343 438847 436445 429643 420881 412790 407471 406007
3134.7229 408394 413871 421439 430234 439515 448358 455413 459152 458651
3143.4011 454449 448758 444623 444326 448020 453568 457837 458673 456271
3152.0791 452998 451797 454332 460143 467281 473771 478686 482076 484053
3160.7573 484070 481209 475344 468091 462542 461694 466672 476066 486950
3169.4353 496796 504847 511922 518935 525428 529387 528556 522291 512518
3178.1135 503001 497304 496829 500213 504464 507066 507729 508689 513323
3186.7915 523856 539564 556640 569888 575348 572319 563569 553639 546383
3195.4697 543351 543931 546865 551744 559185 569594 581695 592303 597793
3204.1477 596308 589011 579397 571189 566452 565259 566852 570942 577800
3212.8259 587084 596701 603180 603711 598392 590779 586012 587692 595687
3221.5039 606423 615300 619398 618613 614808 610018 605229 600491 595915
3230.1821 592460 591703 594720 600974 608157 613267 614356 611882 608753
3238.8601 608874 614944 626747 640921 652391 656703 652062 640075 624973
3247.5383 611859 604845 605757 613675 625409 636836 644686 647995 648335
3256.2163 648578 650918 655474 660436 663629 664293 663743 664433 668160
3264.8945 674759 682185 687805 689920 688491 684773 680313 676110 672415
3273.5725 669174 666664 665809 667831 673345 681409 689261 693212 690523
3282.2507 681267 668921 658977 656138 661743 672996 684482 690978 689846
3290.9287 681795 669991 658484 650951 649990 656573 669429 684800 697324
3299.6069 702183 697531 685621 671729 661462 658147 661789 669827 678787
3308.2849 685699 688847 688105 685077 682763 684300 691006 700935 709326
3316.9631 711178 704457 691643 678372 670049 668820 672933 678625 682803
3325.6411 684500 684334 682918 679762 673534 663257 649383 633980 620015
3334.3193 610213 606033 607129 611515 616466 619820 620986 621005 621587
3342.9973 623817 627540 631842 636113 640604 645960 652233 658479 663459
3351.6755 666787 669255 671795 673898 673123 666575 653410 636303 620365
3360.3535 610094 606553 606912 606678 602910 596026 589009 584894 584583
3369.0317 586585 588565 589266 589293 590316 593448 598087 602039 602783
3377.7097 598920 590839 580239 569010 558389 548976 541395 536744 536155
3386.3879 539634 545309 550077 551620 550368 549706 553751 564062 577795
3395.0659 588961 592056 585479 572258 557717 545992 538065 532444 527417
3403.7441 522736 519470 518593 519867 522075 524167 526059 528321 531172
3412.4221 533877 535186 534366 531850 528930 526849 526054 526048 525682
3421.1003 523553 518437 509889 498888 487964 480246 477609 479129 481219
3429.7783 479752 472807 461932 450903 442919 438453 435391 431185 425165
3438.4565 419185 416254 418342 425004 433592 440577 442928 438901 428358
3447.1345 412874 395636 380842 372548 373299 383075 399027 416279 429670
3455.8127 435710 433750 425704 414564 402604 390360 376976 361642 345052
3464.4907 329837 319629 317340 323625 336267 350667 361160 362757 352976
3473.1689 333288 309410 289733 282166 290847 314418 346572 378424 401606
3481.8469 410828 404929 386328 359674 330556 304431 285514 275642 273725
3490.5251 276352 279391 279715 276239 269929 262986 257639 255113 255150
3499.2031 256137 255722 251816 243794 233282 223721 218575 219247 223997
3507.8813 228645 228911 223273 214340 207308 206357 211615 218823 221892
3516.5593 216678 203421 186154 169676 156491 145912 135775 125277 116640
3525.2375 114223 121719 139388 163175 186341 202600 208769 205358 195172
3533.9155 181185 165086 147343 128592 111072 98612 94820 100694 113364 126927
3543.5579 135151 134613 126178 113521 100020 86939 74240 62652 54774 54051
3553.2002 62308 78035 96959 114130 125598 128905 123043 108701 88709 67896
3562.8425 51886 45083 48323 57309 64083 62351 52235 39194 28916 23422 20448
3573.4492 15479 5232 -9493 -23830 -31986 -31084 -22831 -11841 -1904 6800 17366
3584.0557 32964 52692 69139 71221 52755 19090 -15787 -37624 -38137 -17852
3593.6980 13318 39215 45197 26061 -11914 -55033 -88589 -102838 -96538 -76112
3603.3403 -51345 -31131 -21373 -24203 -37440 -54915 -68917 -74030 -69756
3612.0186 -60207 -51307 -47277 -48561 -52368 -55322 -56584 -59240 -68088
3620.6965 -85022 -106710 -126720 -138989 -139795 -128636 -109443 -91527 -86307
3629.3748 -98669 -122736 -148198 -167836 -179452 -184604 -186728 -189096
3637.0886 -193113 -198001 -202091 -204566 -206220 -208623 -212437 -216303
3644.8025 -217043 -210965 -196019 -174463 -153498 -140339 -136118 -137106
3652.5164 -140142 -145297 -155176 -172325 -196089 -221604 -242718 -255907
3660.2302 -261418 -261787 -259743 -256739 -252762 -247403 -241335 -237190
3667.9441 -238932 -249131 -265880 -283406 -296165 -301682 -300683 -296340
3675.6580 -293048 -294281 -301167 -313278 -329916 -350187 -372305 -393226
3683.3718 -409052 -415724 -409524 -388031 -352911 -313596 -285948 -282156
3691.0857 -301651 -333472 -364672 -386311 -395714 -396018 -393431 -393295
3698.7996 -397039 -401776 -402910 -398240 -390205 -383940 -383223 -388195
3706.5134 -395946 -402682 -406339 -408678 -414915 -429224 -449617 -468511
3714.2273 -478124 -474710 -459573 -438279 -418768 -408193 -409284 -418774
3721.9412 -429624 -435644 -435238 -431981 -431704 -438230 -450927 -465293
3729.6550 -475175 -475166 -462920 -441117 -417705 -402403 -400169 -407454
3737.3689 -415788 -418167 -411731 -397039 -377431 -359721 -353795 -366693
3745.0828 -394572 -424795 -446035 -453628 -449725 -442611 -442978 -455408
3752.7966 -474355 -490293 -496565 -491203 -476489 -458200 -443541 -437443
3760.5105 -439981 -447306 -454559 -458194 -457064 -452545 -447635 -445135
3768.2244 -445887 -448445 -450661 -451909 -453855 -459076 -468950 -482371
3775.9382 -495743 -504216 -504040 -495014 -480871 -466970 -457535 -454625
3783.6521 -458599 -468823 -483921 -501672 -518972 -532202 -537985 -534077
3791.3660 -520140 -498332 -473549 -452672 -442233 -445406 -460442 -481443
3799.0798 -500531 -510757 -509499 -500050 -488844 -480868 -477767 -478956
3806.7937 -483538 -491455 -503232 -518778 -536477 -552898 -562973 -561389
3814.5076 -546144 -522104 -499533 -487691 -489886 -502727 -518086 -527554
3822.2214 -528011 -523259 -520152 -523711 -534608 -549110 -561048 -565189
3829.9353 -560093 -548371 -534207 -520227 -506068 -489560 -469599 -448632
3837.6492 -432413 -426289 -431035 -442515 -454924 -463989 -468093 -467667
3845.3630 -463867 -457426 -448302 -436072 -420736 -403863 -390030 -386803
3853.0769 -399412 -423228 -447202 -464398 -474402 -479588 -482042 -482248
3860.7908 -479024 -470793 -457912 -444166 -435461 -436687 -449340 -470837
3868.5046 -495219 -515299 -526074 -527311 -522862 -517254 -512674 -508285
3876.2185 -501520 -490139 -474190 -456967 -443901 -439415 -444020 -453897
3883.9324 -462883 -465500 -459585 -446934 -431676 -418306 -410904 -412702
3891.6462 -424644 -443804 -464094 -479016 -483749 -475797 -455449 -426489
3899.3601 -396012 -372365 -362266 -368842 -390806 -422556 -455947 -483468
3907.0740 -500872 -507968 -507896 -505458 -504849 -507554 -511657 -513114
3914.7878 -508260 -496283 -480251 -465640 -456892 -454677 -455931 -456056
3922.5017 -451451 -441238 -427538 -414100 -404220 -399617 -400855 -408300
3930.2156 -422337 -442434 -465968 -488291 -504399 -510926 -507068 -494325
3937.9294 -475736 -455341 -438002 -428989 -432427 -448716 -472743 -494893
3945.6433 -504928 -496906 -472807 -442605 -419498 -412363 -420717 -435850
3953.3572 -446735 -446399 -435149 -419265 -406488 -401552 -404620 -412870
3961.0710 -423256 -434079 -444606 -453834 -460154 -462497 -461918 -461871
3968.7849 -466306 -476530 -489124 -496818 -492300 -472855 -442980 -413130
3976.4988 -394995 -395824 -414772 -443009 -467461 -476495 -465089 -437085
3984.2126 -403366 -376798 -366392 -373536 -392114 -412427 -426750 -433257
3991.9265 -435929 -440625 -450102 -461485 -467960 -463511 -447332 -424846
3999.6404 -404710 -393928
##END= 
