# Supplementary material for: Molecular Structural Changes in Alfalfa Detected by ATR-FTIR Spectroscopy in Response to Silencing of TT8 and HB12 Genes
Source: Int J Mol Sci. 2018 Mar 31;19(4):1046. doi: 10.3390/ijms19041046 (PMC5979274; doi:10.3390/ijms19041046)
Supplement: Supplementary file 1 [file ijms-19-01046-s001.zip › Supplementary materials/Spectra Source/H1/h1b-1-derivative.CSV]

6.990693e+002	9.534545e-005
7.000335e+002	2.115368e-004
7.009977e+002	4.247115e-004
7.019620e+002	5.181033e-005
7.029262e+002	-8.882620e-004
7.038904e+002	-9.752734e-004
7.048547e+002	2.065669e-004
7.058189e+002	1.264401e-003
7.067831e+002	1.064893e-003
7.077474e+002	2.328273e-004
7.087116e+002	-7.050612e-005
7.096758e+002	2.922043e-004
7.106401e+002	5.650412e-004
7.116043e+002	5.126214e-004
7.125685e+002	3.332751e-004
7.135328e+002	1.244243e-004
7.144970e+002	-4.945220e-005
7.154612e+002	-1.928801e-004
7.164255e+002	-3.234438e-004
7.173897e+002	-4.337052e-004
7.183539e+002	-4.832950e-004
7.193182e+002	-4.309786e-004
7.202824e+002	-2.804898e-004
7.212466e+002	-9.939192e-005
7.222109e+002	9.399741e-006
7.231751e+002	-3.271476e-005
7.241393e+002	-2.278337e-004
7.251036e+002	-4.910125e-004
7.260678e+002	-6.899127e-004
7.270320e+002	-7.113410e-004
7.279963e+002	-5.152231e-004
7.289605e+002	-1.494110e-004
7.299247e+002	2.734971e-004
7.308890e+002	6.211358e-004
7.318532e+002	7.935102e-004
7.328174e+002	7.661527e-004
7.337817e+002	6.013313e-004
7.347459e+002	4.136119e-004
7.357101e+002	3.057956e-004
7.366744e+002	3.140849e-004
7.376386e+002	3.949133e-004
7.386028e+002	4.587736e-004
7.395671e+002	4.289881e-004
7.405313e+002	2.887024e-004
7.414955e+002	8.583817e-005
7.424598e+002	-1.063041e-004
7.434240e+002	-2.421198e-004
7.443882e+002	-3.287675e-004
7.453525e+002	-4.044005e-004
7.463167e+002	-4.896141e-004
7.472809e+002	-5.547144e-004
7.482452e+002	-5.326532e-004
7.492094e+002	-3.704840e-004
7.501736e+002	-8.084957e-005
7.511379e+002	2.472555e-004
7.521021e+002	4.908445e-004
7.530663e+002	5.623043e-004
7.540306e+002	4.600053e-004
7.549948e+002	2.673237e-004
7.559590e+002	1.012015e-004
7.569233e+002	4.267352e-005
7.578875e+002	9.202620e-005
7.588517e+002	1.758506e-004
7.598160e+002	2.012558e-004
7.607802e+002	1.225313e-004
7.617444e+002	-2.384629e-005
7.627087e+002	-1.411150e-004
7.636729e+002	-1.391264e-004
7.646371e+002	-2.207981e-006
7.656014e+002	1.905077e-004
7.665656e+002	3.116559e-004
7.675298e+002	2.720792e-004
7.684941e+002	8.801088e-005
7.694583e+002	-1.211186e-004
7.704225e+002	-2.071640e-004
7.713868e+002	-9.146420e-005
7.723510e+002	1.787538e-004
7.733152e+002	4.524978e-004
7.742795e+002	5.603656e-004
7.752437e+002	4.084533e-004
7.762079e+002	2.468273e-005
7.771722e+002	-4.640324e-004
7.781364e+002	-9.015304e-004
7.791006e+002	-1.173880e-003
7.800649e+002	-1.245559e-003
7.810291e+002	-1.150360e-003
7.819933e+002	-9.536166e-004
7.829576e+002	-7.138297e-004
7.839218e+002	-4.647644e-004
7.848860e+002	-2.210735e-004
7.858503e+002	5.927568e-006
7.868145e+002	1.999940e-004
7.877787e+002	3.469624e-004
7.887430e+002	4.490498e-004
7.897072e+002	5.296916e-004
7.906714e+002	6.188592e-004
7.916357e+002	7.269057e-004
7.925999e+002	8.288046e-004
7.935641e+002	8.757572e-004
7.945284e+002	8.293478e-004
7.954926e+002	6.926274e-004
7.964568e+002	5.122001e-004
7.974211e+002	3.477113e-004
7.983853e+002	2.318766e-004
7.993495e+002	1.527583e-004
8.003138e+002	7.147712e-005
8.012780e+002	-4.119314e-005
8.022422e+002	-1.805360e-004
8.032065e+002	-3.145713e-004
8.041707e+002	-4.124651e-004
8.051349e+002	-4.676906e-004
8.060992e+002	-4.958175e-004
8.070634e+002	-5.107918e-004
8.080276e+002	-5.028093e-004
8.089919e+002	-4.391373e-004
8.099561e+002	-2.898719e-004
8.109203e+002	-5.996715e-005
8.118846e+002	1.971126e-004
8.128488e+002	3.965990e-004
8.138130e+002	4.628607e-004
8.147773e+002	3.708873e-004
8.157415e+002	1.652814e-004
8.167057e+002	-5.495026e-005
8.176700e+002	-1.797685e-004
8.186342e+002	-1.388891e-004
8.195984e+002	6.571096e-005
8.205627e+002	3.626602e-004
8.215269e+002	6.473582e-004
8.224911e+002	8.300244e-004
8.234554e+002	8.671888e-004
8.244196e+002	7.609237e-004
8.253839e+002	5.344195e-004
8.263481e+002	2.095549e-004
8.273123e+002	-1.920643e-004
8.282766e+002	-6.266126e-004
8.292408e+002	-1.008977e-003
8.302050e+002	-1.224411e-003
8.311693e+002	-1.176441e-003
8.321335e+002	-8.463996e-004
8.330977e+002	-3.245118e-004
8.340620e+002	2.149422e-004
8.350262e+002	5.874031e-004
8.359904e+002	6.811979e-004
8.369547e+002	5.036508e-004
8.379189e+002	1.667388e-004
8.388831e+002	-1.745143e-004
8.398474e+002	-3.926033e-004
8.408116e+002	-4.303649e-004
8.417758e+002	-3.025341e-004
8.427401e+002	-6.882459e-005
8.437043e+002	1.970515e-004
8.446685e+002	4.256015e-004
8.456328e+002	5.571950e-004
8.465970e+002	5.468872e-004
8.475612e+002	3.775200e-004
8.485255e+002	7.680948e-005
8.494897e+002	-2.770692e-004
8.504539e+002	-5.749984e-004
8.514182e+002	-7.193860e-004
8.523824e+002	-6.686730e-004
8.533466e+002	-4.573851e-004
8.543109e+002	-1.786028e-004
8.552751e+002	6.118694e-005
8.562393e+002	1.885396e-004
8.572036e+002	1.861091e-004
8.581678e+002	8.472964e-005
8.591320e+002	-6.318362e-005
8.600963e+002	-2.079076e-004
8.610605e+002	-3.112979e-004
8.620247e+002	-3.432851e-004
8.629890e+002	-2.792616e-004
8.639532e+002	-1.082675e-004
8.649174e+002	1.515321e-004
8.658817e+002	4.447563e-004
8.668459e+002	6.914351e-004
8.678101e+002	8.196617e-004
8.687744e+002	8.015041e-004
8.697386e+002	6.698885e-004
8.707028e+002	5.037402e-004
8.716671e+002	3.872559e-004
8.726313e+002	3.651826e-004
8.735955e+002	4.195881e-004
8.745598e+002	4.825111e-004
8.755240e+002	4.780874e-004
8.764882e+002	3.689987e-004
8.774525e+002	1.785322e-004
8.784167e+002	-2.547250e-005
8.793809e+002	-1.738612e-004
8.803452e+002	-2.372452e-004
8.813094e+002	-2.372433e-004
8.822736e+002	-2.218196e-004
8.832379e+002	-2.247481e-004
8.842021e+002	-2.405616e-004
8.851663e+002	-2.338596e-004
8.861306e+002	-1.749833e-004
8.870948e+002	-7.336131e-005
8.880590e+002	1.879875e-005
8.890233e+002	3.738392e-005
8.899875e+002	-4.953317e-005
8.909517e+002	-2.156646e-004
8.919160e+002	-3.863343e-004
8.928802e+002	-4.768566e-004
8.938444e+002	-4.348649e-004
8.948087e+002	-2.633730e-004
8.957729e+002	-1.651547e-005
8.967371e+002	2.245795e-004
8.977014e+002	3.823776e-004
8.986656e+002	4.092777e-004
8.996298e+002	3.035800e-004
9.005941e+002	1.111957e-004
9.015583e+002	-8.982676e-005
9.025225e+002	-2.202187e-004
9.034868e+002	-2.347933e-004
9.044510e+002	-1.443511e-004
9.054152e+002	-9.904005e-006
9.063795e+002	9.034279e-005
9.073437e+002	1.032188e-004
9.083079e+002	2.699250e-005
9.092722e+002	-9.330652e-005
9.102364e+002	-1.962496e-004
9.112006e+002	-2.384676e-004
9.121649e+002	-2.119811e-004
9.131291e+002	-1.380402e-004
9.140933e+002	-4.790486e-005
9.150576e+002	3.306688e-005
9.160218e+002	8.926939e-005
9.169860e+002	1.103351e-004
9.179503e+002	8.804834e-005
9.189145e+002	2.035559e-005
9.198787e+002	-8.094297e-005
9.208430e+002	-1.871162e-004
9.218072e+002	-2.594209e-004
9.227714e+002	-2.643619e-004
9.237357e+002	-1.900019e-004
9.246999e+002	-5.525053e-005
9.256641e+002	9.346782e-005
9.266284e+002	1.997439e-004
9.275926e+002	2.241268e-004
9.285568e+002	1.686438e-004
9.295211e+002	8.320097e-005
9.304853e+002	4.362909e-005
9.314495e+002	1.078655e-004
9.324138e+002	2.749907e-004
9.333780e+002	4.765030e-004
9.343422e+002	6.113668e-004
9.353065e+002	6.055423e-004
9.362707e+002	4.567744e-004
9.372349e+002	2.338737e-004
9.381992e+002	3.231999e-005
9.391634e+002	-8.005826e-005
9.401276e+002	-8.882378e-005
9.410919e+002	-1.804622e-005
9.420561e+002	1.029076e-004
9.430203e+002	2.568364e-004
9.439846e+002	4.268565e-004
9.449488e+002	5.736067e-004
9.459130e+002	6.331638e-004
9.468773e+002	5.492725e-004
9.478415e+002	3.199000e-004
9.488057e+002	1.981953e-005
9.497700e+002	-2.251726e-004
9.507342e+002	-3.019043e-004
9.516984e+002	-1.723456e-004
9.526627e+002	1.044371e-004
9.536269e+002	4.031250e-004
9.545911e+002	5.949139e-004
9.555554e+002	6.051379e-004
9.565196e+002	4.371692e-004
9.574838e+002	1.576154e-004
9.584481e+002	-1.413814e-004
9.594123e+002	-3.802144e-004
9.603765e+002	-5.138258e-004
9.613408e+002	-5.333047e-004
9.623050e+002	-4.538543e-004
9.632692e+002	-3.013231e-004
9.642335e+002	-1.070803e-004
9.651977e+002	8.828138e-005
9.661619e+002	2.325745e-004
9.671262e+002	2.734550e-004
9.680904e+002	1.852128e-004
9.690546e+002	-4.076532e-006
9.700189e+002	-2.083263e-004
9.709831e+002	-3.153564e-004
9.719473e+002	-2.436454e-004
9.729116e+002	8.835965e-006
9.738758e+002	3.570221e-004
9.748400e+002	6.716508e-004
9.758043e+002	8.483490e-004
9.767685e+002	8.594199e-004
9.777327e+002	7.561335e-004
9.786970e+002	6.234556e-004
9.796612e+002	5.214318e-004
9.806254e+002	4.543355e-004
9.815897e+002	3.851381e-004
9.825539e+002	2.786440e-004
9.835181e+002	1.375967e-004
9.844824e+002	4.781266e-006
9.854466e+002	-6.796488e-005
9.864108e+002	-5.820095e-005
9.873751e+002	1.058963e-005
9.883393e+002	8.540005e-005
9.893035e+002	1.192586e-004
9.902678e+002	9.955383e-005
9.912320e+002	5.026786e-005
9.921962e+002	9.807479e-006
9.931605e+002	3.145372e-006
9.941247e+002	2.868095e-005
9.950889e+002	6.701332e-005
9.960532e+002	1.015889e-004
9.970174e+002	1.332022e-004
9.979816e+002	1.764158e-004
9.989459e+002	2.408418e-004
9.999101e+002	3.129968e-004
1.000874e+003	3.550661e-004
1.001839e+003	3.246149e-004
1.002803e+003	2.031319e-004
1.003767e+003	1.304658e-005
1.004731e+003	-1.903451e-004
1.005695e+003	-3.479281e-004
1.006660e+003	-4.275648e-004
1.007624e+003	-4.357941e-004
1.008588e+003	-4.036142e-004
1.009552e+003	-3.592260e-004
1.010517e+003	-3.098124e-004
1.011481e+003	-2.460879e-004
1.012445e+003	-1.639581e-004
1.013409e+003	-8.287405e-005
1.014374e+003	-4.275737e-005
1.015338e+003	-7.878512e-005
1.016302e+003	-1.923456e-004
1.017266e+003	-3.416659e-004
1.018231e+003	-4.621398e-004
1.019195e+003	-5.044924e-004
1.020159e+003	-4.649868e-004
1.021123e+003	-3.869259e-004
1.022087e+003	-3.327183e-004
1.023052e+003	-3.457846e-004
1.024016e+003	-4.277437e-004
1.024980e+003	-5.441565e-004
1.025944e+003	-6.514931e-004
1.026909e+003	-7.240370e-004
1.027873e+003	-7.615517e-004
1.028837e+003	-7.745811e-004
1.029801e+003	-7.618957e-004
1.030766e+003	-7.008041e-004
1.031730e+003	-5.615189e-004
1.032694e+003	-3.376833e-004
1.033658e+003	-7.001363e-005
1.034623e+003	1.584754e-004
1.035587e+003	2.593034e-004
1.036551e+003	1.881300e-004
1.037515e+003	-2.390791e-005
1.038479e+003	-2.789925e-004
1.039444e+003	-4.595494e-004
1.040408e+003	-4.872077e-004
1.041372e+003	-3.593992e-004
1.042336e+003	-1.432005e-004
1.043301e+003	6.716401e-005
1.044265e+003	2.004823e-004
1.045229e+003	2.355608e-004
1.046193e+003	1.932824e-004
1.047158e+003	1.072617e-004
1.048122e+003	-4.157915e-007
1.049086e+003	-1.203886e-004
1.050050e+003	-2.381893e-004
1.051015e+003	-3.190056e-004
1.051979e+003	-3.150344e-004
1.052943e+003	-1.957738e-004
1.053907e+003	1.974411e-005
1.054871e+003	2.557106e-004
1.055836e+003	4.092307e-004
1.056800e+003	4.029807e-004
1.057764e+003	2.292676e-004
1.058728e+003	-4.198224e-005
1.059693e+003	-2.966519e-004
1.060657e+003	-4.318882e-004
1.061621e+003	-4.030362e-004
1.062585e+003	-2.391936e-004
1.063550e+003	-2.318327e-005
1.064514e+003	1.502897e-004
1.065478e+003	2.162880e-004
1.066442e+003	1.622276e-004
1.067406e+003	2.347113e-005
1.068371e+003	-1.423236e-004
1.069335e+003	-2.864529e-004
1.070299e+003	-3.891800e-004
1.071263e+003	-4.598467e-004
1.072228e+003	-5.206955e-004
1.073192e+003	-5.871093e-004
1.074156e+003	-6.574742e-004
1.075120e+003	-7.170375e-004
1.076085e+003	-7.496551e-004
1.077049e+003	-7.472077e-004
1.078013e+003	-7.105896e-004
1.078977e+003	-6.444766e-004
1.079942e+003	-5.526395e-004
1.080906e+003	-4.378686e-004
1.081870e+003	-3.045988e-004
1.082834e+003	-1.593692e-004
1.083798e+003	-7.392072e-006
1.084763e+003	1.508046e-004
1.085727e+003	3.175185e-004
1.086691e+003	4.906122e-004
1.087655e+003	6.570015e-004
1.088620e+003	7.941581e-004
1.089584e+003	8.802639e-004
1.090548e+003	9.055407e-004
1.091512e+003	8.754733e-004
1.092477e+003	8.032430e-004
1.093441e+003	6.984379e-004
1.094405e+003	5.625392e-004
1.095369e+003	3.955299e-004
1.096333e+003	2.074057e-004
1.097298e+003	2.285139e-005
1.098262e+003	-1.274714e-004
1.099226e+003	-2.244303e-004
1.100190e+003	-2.739998e-004
1.101155e+003	-3.061362e-004
1.102119e+003	-3.585884e-004
1.103083e+003	-4.553012e-004
1.104047e+003	-5.920549e-004
1.105012e+003	-7.368466e-004
1.105976e+003	-8.437175e-004
1.106940e+003	-8.725656e-004
1.107904e+003	-8.062469e-004
1.108869e+003	-6.580375e-004
1.109833e+003	-4.662766e-004
1.110797e+003	-2.781692e-004
1.111761e+003	-1.300036e-004
1.112725e+003	-3.413147e-005
1.113690e+003	1.994015e-005
1.114654e+003	5.202749e-005
1.115618e+003	7.598138e-005
1.116582e+003	9.451954e-005
1.117547e+003	1.070237e-004
1.118511e+003	1.210025e-004
1.119475e+003	1.538069e-004
1.120439e+003	2.197865e-004
1.121404e+003	3.126358e-004
1.122368e+003	3.998883e-004
1.123332e+003	4.386785e-004
1.124296e+003	4.043984e-004
1.125260e+003	3.115064e-004
1.126225e+003	2.097311e-004
1.127189e+003	1.567197e-004
1.128153e+003	1.854902e-004
1.129117e+003	2.878170e-004
1.130082e+003	4.218471e-004
1.131046e+003	5.355644e-004
1.132010e+003	5.901515e-004
1.132974e+003	5.719325e-004
1.133939e+003	4.916580e-004
1.134903e+003	3.763916e-004
1.135867e+003	2.588536e-004
1.136831e+003	1.664665e-004
1.137796e+003	1.123999e-004
1.138760e+003	9.273506e-005
1.139724e+003	9.281607e-005
1.140688e+003	9.970037e-005
1.141652e+003	1.112144e-004
1.142617e+003	1.332176e-004
1.143581e+003	1.664635e-004
1.144545e+003	1.949987e-004
1.145509e+003	1.888624e-004
1.146474e+003	1.226230e-004
1.147438e+003	-2.989749e-006
1.148402e+003	-1.540746e-004
1.149366e+003	-2.789540e-004
1.150331e+003	-3.367132e-004
1.151295e+003	-3.198762e-004
1.152259e+003	-2.571068e-004
1.153223e+003	-1.961746e-004
1.154188e+003	-1.794667e-004
1.155152e+003	-2.260665e-004
1.156116e+003	-3.272498e-004
1.157080e+003	-4.535845e-004
1.158044e+003	-5.677903e-004
1.159009e+003	-6.382079e-004
1.159973e+003	-6.489915e-004
1.160937e+003	-6.036383e-004
1.161901e+003	-5.198487e-004
1.162866e+003	-4.179381e-004
1.163830e+003	-3.103076e-004
1.164794e+003	-1.996559e-004
1.165758e+003	-8.680829e-005
1.166723e+003	1.960979e-005
1.167687e+003	1.021370e-004
1.168651e+003	1.452421e-004
1.169615e+003	1.496254e-004
1.170579e+003	1.369970e-004
1.171544e+003	1.389902e-004
1.172508e+003	1.771744e-004
1.173472e+003	2.492211e-004
1.174436e+003	3.318090e-004
1.175401e+003	3.977736e-004
1.176365e+003	4.338953e-004
1.177329e+003	4.461565e-004
1.178293e+003	4.502888e-004
1.179258e+003	4.570173e-004
1.180222e+003	4.643510e-004
1.181186e+003	4.618440e-004
1.182150e+003	4.416135e-004
1.183115e+003	4.063928e-004
1.184079e+003	3.686917e-004
1.185043e+003	3.429207e-004
1.186007e+003	3.368148e-004
1.186971e+003	3.476729e-004
1.187936e+003	3.646638e-004
1.188900e+003	3.745700e-004
1.189864e+003	3.674271e-004
1.190828e+003	3.395736e-004
1.191793e+003	2.933207e-004
1.192757e+003	2.339964e-004
1.193721e+003	1.666739e-004
1.194685e+003	9.539140e-005
1.195650e+003	2.578103e-005
1.196614e+003	-3.133943e-005
1.197578e+003	-6.021680e-005
1.198542e+003	-4.739266e-005
1.199506e+003	6.839618e-006
1.200471e+003	8.131259e-005
1.201435e+003	1.396063e-004
1.202399e+003	1.487029e-004
1.203363e+003	1.000898e-004
1.204328e+003	1.838512e-005
1.205292e+003	-5.051525e-005
1.206256e+003	-6.578168e-005
1.207220e+003	-1.545125e-005
1.208185e+003	7.808514e-005
1.209149e+003	1.737532e-004
1.210113e+003	2.368719e-004
1.211077e+003	2.562645e-004
1.212042e+003	2.437370e-004
1.213006e+003	2.198859e-004
1.213970e+003	1.990322e-004
1.214934e+003	1.842638e-004
1.215898e+003	1.733384e-004
1.216863e+003	1.671724e-004
1.217827e+003	1.715606e-004
1.218791e+003	1.898705e-004
1.219755e+003	2.133440e-004
1.220720e+003	2.186496e-004
1.221684e+003	1.776031e-004
1.222648e+003	7.502256e-005
1.223612e+003	-7.634276e-005
1.224577e+003	-2.347099e-004
1.225541e+003	-3.454416e-004
1.226505e+003	-3.676995e-004
1.227469e+003	-2.973712e-004
1.228433e+003	-1.728444e-004
1.229398e+003	-5.882874e-005
1.230362e+003	-1.518320e-005
1.231326e+003	-6.676941e-005
1.232290e+003	-1.908094e-004
1.233255e+003	-3.290422e-004
1.234219e+003	-4.180516e-004
1.235183e+003	-4.208402e-004
1.236147e+003	-3.426146e-004
1.237112e+003	-2.235360e-004
1.238076e+003	-1.146883e-004
1.239040e+003	-5.234045e-005
1.240004e+003	-4.466438e-005
1.240969e+003	-7.594523e-005
1.241933e+003	-1.221310e-004
1.242897e+003	-1.657625e-004
1.243861e+003	-2.010707e-004
1.244825e+003	-2.285794e-004
1.245790e+003	-2.463668e-004
1.246754e+003	-2.464137e-004
1.247718e+003	-2.193227e-004
1.248682e+003	-1.633132e-004
1.249647e+003	-8.977290e-005
1.250611e+003	-2.019964e-005
1.251575e+003	2.416426e-005
1.252539e+003	3.312941e-005
1.253504e+003	1.198585e-005
1.254468e+003	-2.259940e-005
1.255432e+003	-5.175276e-005
1.256396e+003	-6.277287e-005
1.257360e+003	-5.318632e-005
1.258325e+003	-3.051298e-005
1.259289e+003	-9.316953e-006
1.260253e+003	-6.264636e-006
1.261217e+003	-3.317306e-005
1.262182e+003	-8.972504e-005
1.263146e+003	-1.602143e-004
1.264110e+003	-2.185465e-004
1.265074e+003	-2.408275e-004
1.266039e+003	-2.186027e-004
1.267003e+003	-1.640636e-004
1.267967e+003	-1.031153e-004
1.268931e+003	-6.026989e-005
1.269896e+003	-4.511425e-005
1.270860e+003	-4.882240e-005
1.271824e+003	-5.183994e-005
1.272788e+003	-3.648048e-005
1.273752e+003	3.897244e-006
1.274717e+003	6.340670e-005
1.275681e+003	1.281612e-004
1.276645e+003	1.824304e-004
1.277609e+003	2.133786e-004
1.278574e+003	2.140605e-004
1.279538e+003	1.849876e-004
1.280502e+003	1.338206e-004
1.281466e+003	7.309763e-005
1.282431e+003	1.694423e-005
1.283395e+003	-2.192396e-005
1.284359e+003	-3.452207e-005
1.285323e+003	-1.772652e-005
1.286287e+003	2.371363e-005
1.287252e+003	7.685820e-005
1.288216e+003	1.243624e-004
1.289180e+003	1.523913e-004
1.290144e+003	1.586535e-004
1.291109e+003	1.545538e-004
1.292073e+003	1.579644e-004
1.293037e+003	1.799016e-004
1.294001e+003	2.145382e-004
1.294966e+003	2.411899e-004
1.295930e+003	2.383404e-004
1.296894e+003	1.999837e-004
1.297858e+003	1.421232e-004
1.298823e+003	9.435194e-005
1.299787e+003	8.209449e-005
1.300751e+003	1.114466e-004
1.301715e+003	1.662650e-004
1.302679e+003	2.185297e-004
1.303644e+003	2.442516e-004
1.304608e+003	2.342918e-004
1.305572e+003	1.944113e-004
1.306536e+003	1.368390e-004
1.307501e+003	7.028536e-005
1.308465e+003	-5.095352e-006
1.309429e+003	-9.474184e-005
1.310393e+003	-2.004890e-004
1.311358e+003	-3.115606e-004
1.312322e+003	-4.033075e-004
1.313286e+003	-4.470649e-004
1.314250e+003	-4.270406e-004
1.315214e+003	-3.539161e-004
1.316179e+003	-2.648378e-004
1.317143e+003	-2.069189e-004
1.318107e+003	-2.122053e-004
1.319071e+003	-2.788544e-004
1.320036e+003	-3.703386e-004
1.321000e+003	-4.334434e-004
1.321964e+003	-4.244080e-004
1.322928e+003	-3.283350e-004
1.323893e+003	-1.623148e-004
1.324857e+003	3.628786e-005
1.325821e+003	2.261625e-004
1.326785e+003	3.730335e-004
1.327750e+003	4.540257e-004
1.328714e+003	4.606000e-004
1.329678e+003	4.013128e-004
1.330642e+003	2.998605e-004
1.331606e+003	1.870690e-004
1.332571e+003	9.187694e-005
1.333535e+003	3.513653e-005
1.334499e+003	2.543845e-005
1.335463e+003	5.640082e-005
1.336428e+003	1.077836e-004
1.337392e+003	1.529067e-004
1.338356e+003	1.703487e-004
1.339320e+003	1.537125e-004
1.340285e+003	1.138555e-004
1.341249e+003	7.197042e-005
1.342213e+003	4.698864e-005
1.343177e+003	4.488415e-005
1.344141e+003	5.742050e-005
1.345106e+003	7.141610e-005
1.346070e+003	8.110843e-005
1.347034e+003	9.434492e-005
1.347998e+003	1.284942e-004
1.348963e+003	1.972400e-004
1.349927e+003	2.943292e-004
1.350891e+003	3.874546e-004
1.351855e+003	4.335888e-004
1.352820e+003	4.069872e-004
1.353784e+003	3.154543e-004
1.354748e+003	1.933003e-004
1.355712e+003	8.127847e-005
1.356677e+003	7.768302e-006
1.357641e+003	-2.121181e-005
1.358605e+003	-2.008041e-005
1.359569e+003	-1.161713e-005
1.360533e+003	-1.285528e-005
1.361498e+003	-2.819577e-005
1.362462e+003	-5.185045e-005
1.363426e+003	-7.546994e-005
1.364390e+003	-9.633126e-005
1.365355e+003	-1.212012e-004
1.366319e+003	-1.614799e-004
1.367283e+003	-2.215650e-004
1.368247e+003	-2.899187e-004
1.369212e+003	-3.406217e-004
1.370176e+003	-3.440819e-004
1.371140e+003	-2.807163e-004
1.372104e+003	-1.530867e-004
1.373068e+003	8.366577e-006
1.374033e+003	1.528710e-004
1.374997e+003	2.311601e-004
1.375961e+003	2.205481e-004
1.376925e+003	1.373203e-004
1.377890e+003	2.898889e-005
1.378854e+003	-4.739052e-005
1.379818e+003	-4.784407e-005
1.380782e+003	4.293616e-005
1.381747e+003	2.033837e-004
1.382711e+003	3.767959e-004
1.383675e+003	4.909525e-004
1.384639e+003	4.935510e-004
1.385604e+003	3.807784e-004
1.386568e+003	1.954260e-004
1.387532e+003	-2.545040e-006
1.388496e+003	-1.677621e-004
1.389460e+003	-2.830235e-004
1.390425e+003	-3.538291e-004
1.391389e+003	-3.953126e-004
1.392353e+003	-4.208675e-004
1.393317e+003	-4.353348e-004
1.394282e+003	-4.338142e-004
1.395246e+003	-4.071240e-004
1.396210e+003	-3.519248e-004
1.397174e+003	-2.787179e-004
1.398139e+003	-2.094517e-004
1.399103e+003	-1.630804e-004
1.400067e+003	-1.394734e-004
1.401031e+003	-1.159605e-004
1.401995e+003	-5.972893e-005
1.402960e+003	5.281607e-005
1.403924e+003	2.189891e-004
1.404888e+003	4.007140e-004
1.405852e+003	5.316533e-004
1.406817e+003	5.490253e-004
1.407781e+003	4.373880e-004
1.408745e+003	2.439201e-004
1.409709e+003	4.370847e-005
1.410674e+003	-1.108220e-004
1.411638e+003	-2.107211e-004
1.412602e+003	-2.761625e-004
1.413566e+003	-3.307845e-004
1.414531e+003	-3.855491e-004
1.415495e+003	-4.373963e-004
1.416459e+003	-4.767294e-004
1.417423e+003	-4.952268e-004
1.418387e+003	-4.892583e-004
1.419352e+003	-4.595247e-004
1.420316e+003	-4.095073e-004
1.421280e+003	-3.432377e-004
1.422244e+003	-2.622477e-004
1.423209e+003	-1.669405e-004
1.424173e+003	-6.644805e-005
1.425137e+003	1.656591e-005
1.426101e+003	6.023618e-005
1.427066e+003	5.874162e-005
1.428030e+003	1.584594e-005
1.428994e+003	-6.606584e-005
1.429958e+003	-1.760059e-004
1.430922e+003	-2.792400e-004
1.431887e+003	-3.311061e-004
1.432851e+003	-3.130965e-004
1.433815e+003	-2.481012e-004
1.434779e+003	-1.785320e-004
1.435744e+003	-1.338852e-004
1.436708e+003	-1.166561e-004
1.437672e+003	-1.124205e-004
1.438636e+003	-1.095913e-004
1.439601e+003	-1.089548e-004
1.440565e+003	-1.160848e-004
1.441529e+003	-1.262624e-004
1.442493e+003	-1.138435e-004
1.443458e+003	-3.547057e-005
1.444422e+003	1.368382e-004
1.445386e+003	3.628506e-004
1.446350e+003	5.349902e-004
1.447314e+003	5.623629e-004
1.448279e+003	4.427950e-004
1.449243e+003	2.499829e-004
1.450207e+003	7.138155e-005
1.451171e+003	-4.520181e-005
1.452136e+003	-1.068222e-004
1.453100e+003	-1.510939e-004
1.454064e+003	-2.071972e-004
1.455028e+003	-2.776238e-004
1.455993e+003	-3.497365e-004
1.456957e+003	-4.089643e-004
1.457921e+003	-4.355988e-004
1.458885e+003	-4.048476e-004
1.459849e+003	-3.123613e-004
1.460814e+003	-2.045522e-004
1.461778e+003	-1.610412e-004
1.462742e+003	-2.277867e-004
1.463706e+003	-3.741737e-004
1.464671e+003	-5.163707e-004
1.465635e+003	-5.706383e-004
1.466599e+003	-4.984218e-004
1.467563e+003	-3.344807e-004
1.468528e+003	-1.717891e-004
1.469492e+003	-8.397308e-005
1.470456e+003	-6.066573e-005
1.471420e+003	-3.842709e-005
1.472385e+003	2.891629e-005
1.473349e+003	1.456015e-004
1.474313e+003	2.855585e-004
1.475277e+003	4.103993e-004
1.476241e+003	4.914351e-004
1.477206e+003	5.279158e-004
1.478170e+003	5.454930e-004
1.479134e+003	5.771326e-004
1.480098e+003	6.446882e-004
1.481063e+003	7.494875e-004
1.482027e+003	8.677801e-004
1.482991e+003	9.529763e-004
1.483955e+003	9.568774e-004
1.484920e+003	8.651248e-004
1.485884e+003	7.097691e-004
1.486848e+003	5.415907e-004
1.487812e+003	3.970984e-004
1.488776e+003	2.879722e-004
1.489741e+003	2.038214e-004
1.490705e+003	1.209251e-004
1.491669e+003	2.261628e-005
1.492633e+003	-7.047113e-005
1.493598e+003	-8.779632e-005
1.494562e+003	3.805438e-005
1.495526e+003	2.789661e-004
1.496490e+003	5.128403e-004
1.497455e+003	6.347832e-004
1.498419e+003	6.216164e-004
1.499383e+003	5.021100e-004
1.500347e+003	3.225854e-004
1.501312e+003	1.386569e-004
1.502276e+003	1.843833e-006
1.503240e+003	-6.248373e-005
1.504204e+003	-6.170673e-005
1.505168e+003	-2.136739e-005
1.506133e+003	3.252027e-005
1.507097e+003	7.980337e-005
1.508061e+003	1.031557e-004
1.509025e+003	8.671577e-005
1.509990e+003	2.215810e-005
1.510954e+003	-8.477909e-005
1.511918e+003	-2.140997e-004
1.512882e+003	-3.336490e-004
1.513847e+003	-4.020843e-004
1.514811e+003	-3.792655e-004
1.515775e+003	-2.456743e-004
1.516739e+003	-2.762097e-005
1.517703e+003	1.850690e-004
1.518668e+003	2.794790e-004
1.519632e+003	2.281420e-004
1.520596e+003	1.295997e-004
1.521560e+003	9.915766e-005
1.522525e+003	1.583620e-004
1.523489e+003	2.494930e-004
1.524453e+003	3.101697e-004
1.525417e+003	3.158991e-004
1.526382e+003	2.857210e-004
1.527346e+003	2.727711e-004
1.528310e+003	3.229750e-004
1.529274e+003	4.171104e-004
1.530239e+003	4.809411e-004
1.531203e+003	4.584418e-004
1.532167e+003	3.435057e-004
1.533131e+003	1.591370e-004
1.534095e+003	-5.600422e-005
1.535060e+003	-2.513233e-004
1.536024e+003	-3.814966e-004
1.536988e+003	-4.299006e-004
1.537952e+003	-4.179039e-004
1.538917e+003	-3.913280e-004
1.539881e+003	-3.908873e-004
1.540845e+003	-4.259747e-004
1.541809e+003	-4.713047e-004
1.542774e+003	-4.887008e-004
1.543738e+003	-4.536461e-004
1.544702e+003	-3.556797e-004
1.545666e+003	-1.820846e-004
1.546630e+003	4.888027e-005
1.547595e+003	2.440691e-004
1.548559e+003	3.136998e-004
1.549523e+003	2.801328e-004
1.550487e+003	2.310728e-004
1.551452e+003	1.972307e-004
1.552416e+003	1.349336e-004
1.553380e+003	1.490492e-005
1.554344e+003	-1.267233e-004
1.555309e+003	-2.342653e-004
1.556273e+003	-2.815690e-004
1.557237e+003	-2.712198e-004
1.558201e+003	-2.211181e-004
1.559166e+003	-1.583760e-004
1.560130e+003	-1.125175e-004
1.561094e+003	-1.064184e-004
1.562058e+003	-1.479401e-004
1.563022e+003	-2.239954e-004
1.563987e+003	-3.031665e-004
1.564951e+003	-3.506946e-004
1.565915e+003	-3.413904e-004
1.566879e+003	-2.566930e-004
1.567844e+003	-8.555583e-005
1.568808e+003	1.407300e-004
1.569772e+003	3.149551e-004
1.570736e+003	3.238439e-004
1.571701e+003	1.794929e-004
1.572665e+003	5.576263e-006
1.573629e+003	-1.032487e-004
1.574593e+003	-1.354477e-004
1.575557e+003	-1.177719e-004
1.576522e+003	-7.971063e-005
1.577486e+003	-4.471591e-005
1.578450e+003	-2.624059e-005
1.579414e+003	-2.617544e-005
1.580379e+003	-3.942604e-005
1.581343e+003	-6.063292e-005
1.582307e+003	-8.663021e-005
1.583271e+003	-1.151620e-004
1.584236e+003	-1.437769e-004
1.585200e+003	-1.697150e-004
1.586164e+003	-1.909992e-004
1.587128e+003	-2.093809e-004
1.588093e+003	-2.303294e-004
1.589057e+003	-2.543078e-004
1.590021e+003	-2.689357e-004
1.590985e+003	-2.568976e-004
1.591949e+003	-2.128357e-004
1.592914e+003	-1.503090e-004
1.593878e+003	-9.397831e-005
1.594842e+003	-6.552432e-005
1.595806e+003	-7.238098e-005
1.596771e+003	-1.052804e-004
1.597735e+003	-1.455413e-004
1.598699e+003	-1.759267e-004
1.599663e+003	-1.865189e-004
1.600628e+003	-1.726728e-004
1.601592e+003	-1.315662e-004
1.602556e+003	-6.651279e-005
1.603520e+003	3.478194e-006
1.604484e+003	4.645826e-005
1.605449e+003	4.028762e-005
1.606413e+003	-9.281856e-006
1.607377e+003	-7.785641e-005
1.608341e+003	-1.424069e-004
1.609306e+003	-1.881810e-004
1.610270e+003	-2.049600e-004
1.611234e+003	-1.851306e-004
1.612198e+003	-1.273452e-004
1.613163e+003	-4.202804e-005
1.614127e+003	4.641089e-005
1.615091e+003	1.044113e-004
1.616055e+003	1.027036e-004
1.617020e+003	3.364404e-005
1.617984e+003	-8.000233e-005
1.618948e+003	-1.931707e-004
1.619912e+003	-2.561320e-004
1.620876e+003	-2.290619e-004
1.621841e+003	-9.524691e-005
1.622805e+003	1.175890e-004
1.623769e+003	3.278606e-004
1.624733e+003	4.421459e-004
1.625698e+003	4.204623e-004
1.626662e+003	2.887328e-004
1.627626e+003	1.032662e-004
1.628590e+003	-7.724560e-005
1.629555e+003	-2.070487e-004
1.630519e+003	-2.645202e-004
1.631483e+003	-2.479495e-004
1.632447e+003	-1.661645e-004
1.633411e+003	-4.587292e-005
1.634376e+003	6.074089e-005
1.635340e+003	1.013764e-004
1.636304e+003	6.218122e-005
1.637268e+003	-2.912216e-005
1.638233e+003	-1.282999e-004
1.639197e+003	-1.930002e-004
1.640161e+003	-2.034478e-004
1.641125e+003	-1.866396e-004
1.642090e+003	-1.871562e-004
1.643054e+003	-2.026500e-004
1.644018e+003	-1.939813e-004
1.644982e+003	-1.550993e-004
1.645947e+003	-1.330363e-004
1.646911e+003	-1.778687e-004
1.647875e+003	-2.844140e-004
1.648839e+003	-3.992932e-004
1.649803e+003	-4.860577e-004
1.650768e+003	-5.508511e-004
1.651732e+003	-6.023893e-004
1.652696e+003	-6.214969e-004
1.653660e+003	-5.766642e-004
1.654625e+003	-4.555165e-004
1.655589e+003	-2.854012e-004
1.656553e+003	-1.310077e-004
1.657517e+003	-5.471488e-005
1.658482e+003	-5.972802e-005
1.659446e+003	-8.346434e-005
1.660410e+003	-5.735869e-005
1.661374e+003	3.769280e-005
1.662339e+003	1.625728e-004
1.663303e+003	2.401092e-004
1.664267e+003	2.055047e-004
1.665231e+003	7.485554e-005
1.666195e+003	-5.964747e-005
1.667160e+003	-1.228984e-004
1.668124e+003	-1.033745e-004
1.669088e+003	-1.365997e-005
1.670052e+003	1.345522e-004
1.671017e+003	3.039335e-004
1.671981e+003	4.157617e-004
1.672945e+003	4.027760e-004
1.673909e+003	2.793083e-004
1.674874e+003	1.269755e-004
1.675838e+003	1.596719e-005
1.676802e+003	-3.766726e-005
1.677766e+003	-5.493831e-005
1.678730e+003	-6.169750e-005
1.679695e+003	-6.974267e-005
1.680659e+003	-7.138165e-005
1.681623e+003	-4.889381e-005
1.682587e+003	1.430656e-006
1.683552e+003	5.617877e-005
1.684516e+003	8.498065e-005
1.685480e+003	8.066771e-005
1.686444e+003	6.260027e-005
1.687409e+003	5.393441e-005
1.688373e+003	6.259653e-005
1.689337e+003	8.591475e-005
1.690301e+003	1.276182e-004
1.691266e+003	2.007660e-004
1.692230e+003	3.095673e-004
1.693194e+003	4.271049e-004
1.694158e+003	4.941295e-004
1.695122e+003	4.592082e-004
1.696087e+003	3.335334e-004
1.697051e+003	1.862313e-004
1.698015e+003	7.883434e-005
1.698979e+003	2.958569e-005
1.699944e+003	3.535115e-005
1.700908e+003	9.599026e-005
1.701872e+003	2.130090e-004
1.702836e+003	3.755823e-004
1.703801e+003	5.482399e-004
1.704765e+003	6.722127e-004
1.705729e+003	6.939093e-004
1.706693e+003	6.078298e-004
1.707657e+003	4.669183e-004
1.708622e+003	3.402200e-004
1.709586e+003	2.603420e-004
1.710550e+003	2.108943e-004
1.711514e+003	1.575434e-004
1.712479e+003	8.496163e-005
1.713443e+003	3.166942e-006
1.714407e+003	-7.179711e-005
1.715371e+003	-1.320428e-004
1.716336e+003	-1.765156e-004
1.717300e+003	-2.043512e-004
1.718264e+003	-2.091854e-004
1.719228e+003	-1.789447e-004
1.720193e+003	-1.077689e-004
1.721157e+003	-1.207417e-005
1.722121e+003	7.393694e-005
1.723085e+003	1.265116e-004
1.724049e+003	1.495150e-004
1.725014e+003	1.601185e-004
1.725978e+003	1.657222e-004
1.726942e+003	1.560473e-004
1.727906e+003	1.128400e-004
1.728871e+003	2.922911e-005
1.729835e+003	-7.986248e-005
1.730799e+003	-1.894632e-004
1.731763e+003	-2.818835e-004
1.732728e+003	-3.487237e-004
1.733692e+003	-3.843896e-004
1.734656e+003	-3.861258e-004
1.735620e+003	-3.611970e-004
1.736584e+003	-3.323373e-004
1.737549e+003	-3.297929e-004
1.738513e+003	-3.674698e-004
1.739477e+003	-4.244653e-004
1.740441e+003	-4.570063e-004
1.741406e+003	-4.320175e-004
1.742370e+003	-3.507595e-004
1.743334e+003	-2.470002e-004
1.744298e+003	-1.634455e-004
1.745263e+003	-1.194280e-004
1.746227e+003	-9.735357e-005
1.747191e+003	-6.634384e-005
1.748155e+003	-1.615167e-005
1.749120e+003	3.679067e-005
1.750084e+003	6.853700e-005
1.751048e+003	6.651488e-005
1.752012e+003	3.584722e-005
1.752976e+003	-4.036116e-006
1.753941e+003	-2.733267e-005
1.754905e+003	-1.203195e-005
1.755869e+003	5.104571e-005
1.756833e+003	1.537592e-004
1.757798e+003	2.697187e-004
1.758762e+003	3.563948e-004
1.759726e+003	3.678195e-004
1.760690e+003	2.838241e-004
1.761655e+003	1.360226e-004
1.762619e+003	-5.053349e-006
1.763583e+003	-7.890610e-005
1.764547e+003	-7.117586e-005
1.765511e+003	-8.170658e-006
1.766476e+003	6.998154e-005
1.767440e+003	1.308012e-004
1.768404e+003	1.591870e-004
1.769368e+003	1.571174e-004
1.770333e+003	1.353069e-004
1.771297e+003	1.035926e-004
1.772261e+003	6.792135e-005
1.773225e+003	3.415576e-005
1.774190e+003	1.110760e-005
1.775154e+003	7.613372e-006
1.776118e+003	2.775526e-005
1.777082e+003	7.039603e-005
1.778047e+003	1.314961e-004
1.779011e+003	2.028982e-004
1.779975e+003	2.677510e-004
1.780939e+003	3.019955e-004
1.781903e+003	2.867557e-004
1.782868e+003	2.219892e-004
1.783832e+003	1.299436e-004
1.784796e+003	4.579852e-005
1.785760e+003	-7.204505e-007
1.786725e+003	-2.056915e-006
1.787689e+003	2.427569e-005
1.788653e+003	4.802761e-005
1.789617e+003	4.446515e-005
1.790582e+003	7.336905e-006
1.791546e+003	-4.997040e-005
1.792510e+003	-1.044262e-004
1.793474e+003	-1.373463e-004
1.794438e+003	-1.430799e-004
1.795403e+003	-1.277242e-004
1.796367e+003	-1.008230e-004
1.797331e+003	-6.817972e-005
1.798295e+003	-3.175794e-005
1.799260e+003	5.746397e-006
1.800224e+003	3.838955e-005
1.801188e+003	5.839042e-005
1.802152e+003	5.882404e-005
1.803117e+003	3.786809e-005
1.804081e+003	4.884719e-006
1.805045e+003	-1.967420e-005
1.806009e+003	-1.666245e-005
1.806974e+003	1.812579e-005
1.807938e+003	7.316198e-005
1.808902e+003	1.298979e-004
1.809866e+003	1.699931e-004
1.810830e+003	1.789259e-004
1.811795e+003	1.500618e-004
1.812759e+003	8.948361e-005
1.813723e+003	1.689277e-005
1.814687e+003	-4.026405e-005
1.815652e+003	-5.758316e-005
1.816616e+003	-2.574293e-005
1.817580e+003	4.135042e-005
1.818544e+003	1.101966e-004
1.819509e+003	1.457430e-004
1.820473e+003	1.312453e-004
1.821437e+003	7.400969e-005
1.822401e+003	-3.538631e-006
1.823365e+003	-7.767696e-005
1.824330e+003	-1.347096e-004
1.825294e+003	-1.743376e-004
1.826258e+003	-2.024580e-004
1.827222e+003	-2.203751e-004
1.828187e+003	-2.206332e-004
1.829151e+003	-1.906928e-004
1.830115e+003	-1.208658e-004
1.831079e+003	-1.570991e-005
1.832044e+003	9.753806e-005
1.833008e+003	1.782576e-004
1.833972e+003	1.989048e-004
1.834936e+003	1.636856e-004
1.835901e+003	1.025791e-004
1.836865e+003	5.105412e-005
1.837829e+003	3.201580e-005
1.838793e+003	4.666807e-005
1.839757e+003	7.591910e-005
1.840722e+003	9.231478e-005
1.841686e+003	7.802424e-005
1.842650e+003	3.691344e-005
1.843614e+003	-1.080943e-005
1.844579e+003	-4.644422e-005
1.845543e+003	-6.573939e-005
1.846507e+003	-7.819217e-005
1.847471e+003	-9.720300e-005
1.848436e+003	-1.282462e-004
1.849400e+003	-1.618150e-004
1.850364e+003	-1.769744e-004
1.851328e+003	-1.537527e-004
1.852292e+003	-8.552508e-005
1.853257e+003	1.474636e-005
1.854221e+003	1.166223e-004
1.855185e+003	1.851881e-004
1.856149e+003	2.009646e-004
1.857114e+003	1.705915e-004
1.858078e+003	1.176273e-004
1.859042e+003	6.504781e-005
1.860006e+003	2.622391e-005
1.860971e+003	5.455716e-006
1.861935e+003	6.950152e-007
1.862899e+003	5.179465e-006
1.863863e+003	9.076228e-006
1.864828e+003	3.008657e-006
1.865792e+003	-1.705577e-005
1.866756e+003	-4.671614e-005
1.867720e+003	-7.479553e-005
1.868684e+003	-8.981119e-005
1.869649e+003	-8.742496e-005
1.870613e+003	-7.319317e-005
1.871577e+003	-5.771285e-005
1.872541e+003	-4.743751e-005
1.873506e+003	-3.873337e-005
1.874470e+003	-2.045533e-005
1.875434e+003	1.663150e-005
1.876398e+003	7.047155e-005
1.877363e+003	1.254412e-004
1.878327e+003	1.596841e-004
1.879291e+003	1.581108e-004
1.880255e+003	1.226075e-004
1.881219e+003	7.141240e-005
1.882184e+003	2.681914e-005
1.883148e+003	9.265759e-007
1.884112e+003	-8.775138e-006
1.885076e+003	-1.269232e-005
1.886041e+003	-1.937615e-005
1.887005e+003	-3.019157e-005
1.887969e+003	-4.034047e-005
1.888933e+003	-4.409106e-005
1.889898e+003	-4.034825e-005
1.890862e+003	-3.477184e-005
1.891826e+003	-3.686251e-005
1.892790e+003	-5.357453e-005
1.893755e+003	-8.303549e-005
1.894719e+003	-1.123856e-004
1.895683e+003	-1.226234e-004
1.896647e+003	-9.957090e-005
1.897611e+003	-4.477982e-005
1.898576e+003	2.215044e-005
1.899540e+003	7.357792e-005
1.900504e+003	9.032241e-005
1.901468e+003	7.264913e-005
1.902433e+003	3.771155e-005
1.903397e+003	6.783908e-006
1.904361e+003	-7.142681e-006
1.905325e+003	-3.491481e-006
1.906290e+003	1.040096e-005
1.907254e+003	2.714405e-005
1.908218e+003	4.388696e-005
1.909182e+003	6.055255e-005
1.910146e+003	7.464583e-005
1.911111e+003	7.891651e-005
1.912075e+003	6.534889e-005
1.913039e+003	3.245854e-005
1.914003e+003	-1.077550e-005
1.914968e+003	-4.843136e-005
1.915932e+003	-6.636786e-005
1.916896e+003	-5.974487e-005
1.917860e+003	-3.446281e-005
1.918825e+003	-2.552185e-006
1.919789e+003	2.430204e-005
1.920753e+003	3.873154e-005
1.921717e+003	3.825831e-005
1.922682e+003	2.388353e-005
1.923646e+003	-1.620408e-006
1.924610e+003	-3.430726e-005
1.925574e+003	-6.814235e-005
1.926538e+003	-9.431448e-005
1.927503e+003	-1.033902e-004
1.928467e+003	-9.000115e-005
1.929431e+003	-5.685640e-005
1.930395e+003	-1.458894e-005
1.931360e+003	2.360263e-005
1.932324e+003	4.908465e-005
1.933288e+003	6.121487e-005
1.934252e+003	6.481001e-005
1.935217e+003	6.461980e-005
1.936181e+003	6.143699e-005
1.937145e+003	5.238472e-005
1.938109e+003	3.501005e-005
1.939073e+003	1.187377e-005
1.940038e+003	-8.693247e-006
1.941002e+003	-1.706417e-005
1.941966e+003	-8.980206e-006
1.942930e+003	1.037025e-005
1.943895e+003	2.812426e-005
1.944859e+003	3.096602e-005
1.945823e+003	1.328917e-005
1.946787e+003	-1.921852e-005
1.947752e+003	-5.308958e-005
1.948716e+003	-7.520930e-005
1.949680e+003	-7.977206e-005
1.950644e+003	-6.944295e-005
1.951609e+003	-5.082628e-005
1.952573e+003	-2.862826e-005
1.953537e+003	-3.189925e-006
1.954501e+003	2.671331e-005
1.955465e+003	5.795536e-005
1.956430e+003	8.005321e-005
1.957394e+003	7.423259e-005
1.958358e+003	4.202692e-005
1.959322e+003	9.460437e-006
1.960287e+003	-1.502019e-005
1.961251e+003	-2.809431e-005
1.962215e+003	-1.793705e-005
1.963179e+003	1.598731e-005
1.964144e+003	5.932377e-005
1.965108e+003	8.983495e-005
1.966072e+003	9.084473e-005
1.967036e+003	6.157272e-005
1.968000e+003	1.690716e-005
1.968965e+003	-2.306085e-005
1.969929e+003	-4.582703e-005
1.970893e+003	-5.226030e-005
1.971857e+003	-5.197682e-005
1.972822e+003	-5.307164e-005
1.973786e+003	-5.491572e-005
1.974750e+003	-4.958847e-005
1.975714e+003	-3.031622e-005
1.976679e+003	2.553166e-007
1.977643e+003	2.913447e-005
1.978607e+003	4.105766e-005
1.979571e+003	2.981329e-005
1.980536e+003	3.533589e-006
1.981500e+003	-1.215042e-005
1.982464e+003	-6.420455e-006
1.983428e+003	7.035014e-009
1.984392e+003	1.548580e-011
1.985357e+003	-6.906097e-009
1.986321e+003	1.514084e-009
1.987285e+003	4.868607e-009
1.988249e+003	-4.152794e-009
1.989214e+003	-4.153951e-010
1.990178e+003	3.366525e-009
1.991142e+003	-5.325425e-009
1.992106e+003	-4.775695e-009
1.993071e+003	5.113663e-009
1.994035e+003	5.570482e-009
1.994999e+003	-3.503183e-009
1.995963e+003	8.788018e-011
1.996927e+003	3.723463e-009
1.997892e+003	-5.020750e-009
1.998856e+003	-4.234479e-009
1.999820e+003	5.699399e-009
2.000784e+003	6.058272e-009
2.001749e+003	-3.015393e-009
2.002713e+003	6.736151e-010
2.003677e+003	4.411014e-009
2.004641e+003	-4.663812e-009
2.005606e+003	-8.818924e-010
2.006570e+003	3.092047e-009
2.007534e+003	-5.790761e-009
2.008498e+003	-5.379625e-009
2.009463e+003	4.273194e-009
2.010427e+003	4.730013e-009
2.011391e+003	-3.960776e-009
2.012355e+003	-3.251932e-010
2.013319e+003	3.456727e-009
2.014284e+003	-5.279744e-009
2.015248e+003	-4.868607e-009
2.016212e+003	5.028493e-009
2.017176e+003	5.395110e-009
2.018141e+003	-3.626292e-009
2.019105e+003	2.090528e-010
2.020069e+003	3.946452e-009
2.021033e+003	-4.884093e-009
2.021998e+003	-1.094430e-009
2.022962e+003	7.235549e-009
2.023926e+003	-1.591125e-010
2.024890e+003	-7.317235e-009
2.025854e+003	1.437431e-009
2.026819e+003	4.976230e-009
2.027783e+003	-4.150859e-009
2.028747e+003	-8.013706e-011
2.029711e+003	3.701783e-009
2.030676e+003	-5.469827e-009
2.031640e+003	-5.013009e-009
2.032604e+003	4.974294e-009
2.033568e+003	5.479504e-009
2.034533e+003	-3.497377e-009
2.035497e+003	2.400229e-010
2.036461e+003	3.977422e-009
2.037425e+003	-4.999459e-009
2.038390e+003	-1.360005e-009
2.039354e+003	7.202642e-009
2.040318e+003	-7.743569e-012
2.041282e+003	-7.218129e-009
2.042246e+003	1.344518e-009
2.043211e+003	4.837636e-009
2.044175e+003	-4.045172e-009
2.045139e+003	-2.632525e-010
2.046103e+003	3.372331e-009
2.047068e+003	-5.416403e-009
2.048032e+003	-4.768727e-009
2.048996e+003	5.172894e-009
2.049960e+003	5.295229e-009
2.050925e+003	-3.632099e-009
2.051889e+003	4.920481e-010
2.052853e+003	4.037429e-009
2.053817e+003	-5.179863e-009
2.054781e+003	-4.434241e-009
2.055746e+003	5.745080e-009
2.056710e+003	5.913096e-009
2.057674e+003	-3.206251e-009
2.058638e+003	6.279327e-010
2.059603e+003	4.409852e-009
2.060567e+003	-4.378882e-009
2.061531e+003	-7.432993e-010
2.062495e+003	3.038621e-009
2.063460e+003	-5.844186e-009
2.064424e+003	-5.485313e-009
2.065388e+003	4.501989e-009
2.066352e+003	4.860865e-009
2.067317e+003	-4.021943e-009
2.068281e+003	-2.400236e-010
2.069245e+003	3.541897e-009
2.070209e+003	-5.340911e-009
2.071174e+003	-4.982037e-009
2.072138e+003	5.005266e-009
2.073102e+003	5.364140e-009
2.074066e+003	-3.518668e-009
2.075031e+003	2.632521e-010
2.075995e+003	3.898835e-009
2.076959e+003	-4.889900e-009
2.077923e+003	-1.107980e-009
2.078887e+003	7.262649e-009
2.079852e+003	-2.365393e-010
2.080816e+003	-7.401243e-009
2.081780e+003	1.397944e-009
2.082744e+003	5.179863e-009
2.083708e+003	-4.037429e-009
2.084673e+003	-4.920481e-010
2.085637e+003	3.632099e-009
2.086601e+003	-5.295229e-009
2.087565e+003	-5.172894e-009
2.088530e+003	4.768727e-009
2.089494e+003	5.416403e-009
2.090458e+003	-3.372331e-009
2.091422e+003	2.632525e-010
2.092387e+003	4.045172e-009
2.093351e+003	-4.837636e-009
2.094315e+003	-1.344518e-009
2.095279e+003	7.120184e-009
2.096244e+003	-4.568091e-011
2.097208e+003	-6.921582e-009
2.098172e+003	1.446336e-009
2.099136e+003	4.845379e-009
2.100101e+003	-3.887220e-009
2.101065e+003	-2.922864e-010
2.102029e+003	3.351039e-009
2.102993e+003	-5.479505e-009
2.103958e+003	-4.876350e-009
2.104922e+003	4.968488e-009
2.105886e+003	5.233288e-009
2.106850e+003	-3.649520e-009
2.107814e+003	2.264739e-010
2.108779e+003	4.052914e-009
2.109743e+003	-5.029655e-009
2.110707e+003	-4.388559e-009
2.111671e+003	5.836445e-009
2.112635e+003	6.056723e-009
2.113600e+003	-3.344845e-009
2.114564e+003	3.991360e-010
2.115528e+003	4.473729e-009
2.116492e+003	-4.364558e-009
2.117457e+003	-5.369559e-010
2.118421e+003	3.246126e-009
2.119385e+003	-5.775276e-009
2.120349e+003	-5.454342e-009
2.121314e+003	4.104403e-009
2.122278e+003	4.801633e-009
2.123242e+003	-3.746691e-009
2.124206e+003	-3.553897e-010
2.125171e+003	3.472213e-009
2.126135e+003	-5.218576e-009
2.127099e+003	-5.149666e-009
2.128063e+003	4.690138e-009
2.129028e+003	5.623907e-009
2.129992e+003	-3.213219e-009
2.130956e+003	1.858252e-010
2.131920e+003	3.975487e-009
2.132885e+003	-4.753240e-009
2.133849e+003	-1.200117e-009
2.134813e+003	6.889451e-009
2.135777e+003	-5.117918e-010
2.136741e+003	-7.439956e-009
2.137706e+003	1.399880e-009
2.138670e+003	5.368786e-009
2.139634e+003	-3.608096e-009
2.140598e+003	-2.013097e-010
2.141563e+003	3.205477e-009
2.142527e+003	-5.721851e-009
2.143491e+003	-5.028493e-009
2.144455e+003	4.999459e-009
2.145419e+003	5.789601e-009
2.146384e+003	-3.235673e-009
2.147348e+003	1.188508e-010
2.148312e+003	3.908514e-009
2.149276e+003	-5.068368e-009
2.150241e+003	-4.615420e-009
2.151205e+003	5.656814e-009
2.152169e+003	6.254936e-009
2.153133e+003	-3.014619e-009
2.154098e+003	5.241807e-010
2.155062e+003	4.396303e-009
2.156026e+003	-4.351782e-009
2.156990e+003	-5.764433e-010
2.157955e+003	2.962356e-009
2.158919e+003	-6.014525e-009
2.159883e+003	-5.457052e-009
2.160847e+003	4.342104e-009
2.161812e+003	4.899578e-009
2.162776e+003	-4.077303e-009
2.163740e+003	-3.921672e-010
2.164704e+003	3.435435e-009
2.165668e+003	-5.402852e-009
2.166633e+003	-4.853121e-009
2.167597e+003	4.938292e-009
2.168561e+003	5.488022e-009
2.169525e+003	-3.496602e-009
2.170490e+003	2.787370e-010
2.171454e+003	4.054075e-009
2.172418e+003	-4.930549e-009
2.173382e+003	-1.050684e-009
2.174346e+003	7.227032e-009
2.175311e+003	-1.676297e-010
2.176275e+003	-7.273489e-009
2.177239e+003	1.293030e-009
2.178203e+003	5.030429e-009
2.179168e+003	-3.800116e-009
2.180132e+003	-1.567903e-010
2.181096e+003	3.145470e-009
2.182060e+003	-5.789601e-009
2.183025e+003	-5.007202e-009
2.183989e+003	5.110953e-009
2.184953e+003	5.752047e-009
2.185917e+003	-3.321618e-009
2.186882e+003	8.516893e-011
2.187846e+003	3.638292e-009
2.188810e+003	-5.090436e-009
2.189774e+003	-1.300773e-009
2.190739e+003	7.073727e-009
2.191703e+003	1.598864e-010
2.192667e+003	-6.896420e-009
2.193631e+003	1.339486e-009
2.194595e+003	4.746273e-009
2.195560e+003	-4.034719e-009
2.196524e+003	-1.548538e-010
2.197488e+003	3.236448e-009
2.198452e+003	-5.364138e-009
2.199417e+003	-4.478762e-009
2.200381e+003	5.027720e-009
2.201345e+003	5.202317e-009
2.202309e+003	-3.526411e-009
2.203273e+003	3.611967e-010
2.204238e+003	3.862057e-009
2.205202e+003	-5.013008e-009
2.206166e+003	-4.211252e-009
2.207130e+003	5.640167e-009
2.208095e+003	5.814764e-009
2.209059e+003	-3.258901e-009
2.210023e+003	7.123279e-010
2.210987e+003	4.487666e-009
2.211952e+003	-4.496958e-009
2.212916e+003	-6.170931e-010
2.213880e+003	2.977841e-009
2.214844e+003	-6.187187e-009
2.215809e+003	-5.679268e-009
2.216773e+003	4.548446e-009
2.217737e+003	5.099339e-009
2.218701e+003	-3.877543e-009
2.219666e+003	-8.787992e-011
2.220630e+003	3.559318e-009
2.221594e+003	-5.361430e-009
2.222558e+003	-5.044367e-009
2.223522e+003	4.748208e-009
2.224487e+003	5.389302e-009
2.225451e+003	-3.260837e-009
2.226415e+003	5.667651e-010
2.227379e+003	3.869025e-009
2.228344e+003	-5.348267e-009
2.229308e+003	-1.469564e-009
2.230272e+003	7.378015e-009
2.231236e+003	2.617028e-010
2.232200e+003	-7.042757e-009
2.233165e+003	1.429689e-009
2.234129e+003	4.784212e-009
2.235093e+003	-4.241062e-009
2.236057e+003	-3.166760e-010
2.237022e+003	3.311165e-009
2.237986e+003	-5.537575e-009
2.238950e+003	-4.661103e-009
2.239914e+003	5.415242e-009
2.240879e+003	5.387368e-009
2.241843e+003	-3.882187e-009
2.242807e+003	8.671877e-011
2.243771e+003	4.097435e-009
2.244736e+003	-4.653360e-009
2.245700e+003	-4.204283e-009
2.246664e+003	5.591001e-009
2.247628e+003	5.859671e-009
2.248593e+003	-3.113339e-009
2.249557e+003	5.745080e-010
2.250521e+003	4.157827e-009
2.251485e+003	-4.397077e-009
2.252449e+003	-4.754021e-010
2.253414e+003	3.020425e-009
2.254378e+003	-6.144603e-009
2.255342e+003	-5.683914e-009
2.256306e+003	4.303389e-009
2.257271e+003	4.706784e-009
2.258235e+003	-3.841539e-009
2.259199e+003	-1.006595e-011
2.260163e+003	3.441241e-009
2.261127e+003	-5.479506e-009
2.262092e+003	-4.966553e-009
2.263056e+003	4.930548e-009
2.264020e+003	5.195349e-009
2.264984e+003	-3.495440e-009
2.265949e+003	8.207257e-010
2.266913e+003	4.373849e-009
2.267877e+003	-5.264258e-009
2.268841e+003	-1.711135e-009
2.269806e+003	7.287813e-009
2.270770e+003	2.210541e-010
2.271734e+003	-7.180189e-009
2.272698e+003	1.390201e-009
2.273663e+003	5.089661e-009
2.274627e+003	-4.067625e-009
2.275591e+003	-6.608393e-010
2.276555e+003	3.268579e-009
2.277520e+003	-5.279744e-009
2.278484e+003	-4.876350e-009
2.279448e+003	5.110953e-009
2.280412e+003	5.571643e-009
2.281376e+003	-3.593386e-009
2.282341e+003	-9.755835e-011
2.283305e+003	3.970454e-009
2.284269e+003	-4.630133e-009
2.285233e+003	-4.373075e-009
2.286198e+003	5.614229e-009
2.287162e+003	6.074918e-009
2.288126e+003	-2.992166e-009
2.289090e+003	6.054786e-010
2.290054e+003	4.196541e-009
2.291019e+003	-4.546512e-009
2.291983e+003	-5.280525e-010
2.292947e+003	3.350652e-009
2.293911e+003	-5.866640e-009
2.294876e+003	-5.796570e-009
2.295840e+003	4.182991e-009
2.296804e+003	5.011072e-009
2.297768e+003	-3.837668e-009
2.298733e+003	-2.098274e-010
2.299697e+003	3.714559e-009
2.300661e+003	-5.310715e-009
2.301625e+003	-5.286325e-009
2.302590e+003	4.699817e-009
2.303554e+003	5.437695e-009
2.304518e+003	-3.455565e-009
2.305482e+003	4.165575e-010
2.306447e+003	4.295261e-009
2.307411e+003	-4.922031e-009
2.308375e+003	-1.473434e-009
2.309339e+003	7.089214e-009
2.310303e+003	-2.229885e-010
2.311268e+003	-7.347043e-009
2.312232e+003	1.346456e-009
2.313196e+003	5.263098e-009
2.314160e+003	-3.671973e-009
2.315125e+003	-3.697131e-010
2.316089e+003	3.273613e-009
2.317053e+003	-5.556932e-009
2.318017e+003	-4.953776e-009
2.318981e+003	5.037398e-009
2.319946e+003	5.500798e-009
2.320910e+003	-3.566286e-009
2.321874e+003	2.864841e-011
2.322838e+003	3.908514e-009
2.323803e+003	-5.076111e-009
2.324767e+003	-1.300772e-009
2.325731e+003	7.450022e-009
2.326695e+003	2.423464e-010
2.327660e+003	-7.250260e-009
2.328624e+003	1.027456e-009
2.329588e+003	4.907320e-009
2.330552e+003	-3.930967e-009
2.331517e+003	-1.033650e-010
2.332481e+003	3.679717e-009
2.333445e+003	-5.341685e-009
2.334409e+003	-5.020751e-009
2.335374e+003	4.830668e-009
2.336338e+003	5.632423e-009
2.337302e+003	-3.388978e-009
2.338266e+003	-8.671815e-011
2.339230e+003	3.936774e-009
2.340195e+003	-4.656070e-009
2.341159e+003	-4.631680e-009
2.342123e+003	4.971585e-009
2.343087e+003	5.957616e-009
2.344052e+003	-2.733172e-009
2.345016e+003	6.658719e-010
2.345980e+003	4.455534e-009
2.346944e+003	-4.273194e-009
2.347908e+003	-7.200706e-010
2.348873e+003	2.686717e-009
2.349837e+003	-6.094274e-009
2.350801e+003	-5.348654e-009
2.351765e+003	4.442759e-009
2.352730e+003	5.188381e-009
2.353694e+003	-3.592611e-009
2.354658e+003	-1.858243e-010
2.355622e+003	3.220963e-009
2.356587e+003	-5.706366e-009
2.357551e+003	-4.915063e-009
2.358515e+003	5.068369e-009
2.359479e+003	5.621972e-009
2.360444e+003	-3.351039e-009
2.361408e+003	1.498218e-010
2.362372e+003	3.939484e-009
2.363336e+003	-5.037397e-009
2.364301e+003	-1.498598e-009
2.365265e+003	7.252196e-009
2.366229e+003	3.790047e-010
2.367193e+003	-7.165865e-009
2.368157e+003	9.655138e-010
2.369122e+003	4.845379e-009
2.370086e+003	-3.992909e-009
2.371050e+003	-1.653067e-010
2.372014e+003	3.519830e-009
2.372979e+003	-5.457052e-009
2.373943e+003	-4.899578e-009
2.374907e+003	4.899578e-009
2.375871e+003	5.457052e-009
2.376835e+003	-3.519830e-009
2.377800e+003	1.653067e-010
2.378764e+003	3.992909e-009
2.379728e+003	-4.845379e-009
2.380692e+003	-4.295647e-009
2.381657e+003	5.349429e-009
2.382621e+003	5.846896e-009
2.383585e+003	-2.803244e-009
2.384549e+003	9.720954e-010
2.385514e+003	4.510894e-009
2.386478e+003	-4.465988e-009
2.387442e+003	-6.763250e-010
2.388406e+003	2.824536e-009
2.389371e+003	-6.148475e-009
2.390335e+003	-5.594873e-009
2.391299e+003	4.388559e-009
2.392263e+003	4.983973e-009
2.393228e+003	-3.854315e-009
2.394192e+003	2.555042e-011
2.395156e+003	3.327811e-009
2.396120e+003	-5.745854e-009
2.397084e+003	-5.000234e-009
2.398049e+003	4.791180e-009
2.399013e+003	5.340911e-009
2.399977e+003	-3.351040e-009
2.400941e+003	5.288257e-010
2.401906e+003	3.977422e-009
2.402870e+003	-5.043979e-009
2.403834e+003	-1.254317e-009
2.404798e+003	7.120183e-009
2.405762e+003	1.083972e-010
2.406727e+003	-6.903389e-009
2.407691e+003	1.422719e-009
2.408655e+003	4.724980e-009
2.409619e+003	-4.112146e-009
2.410584e+003	-4.413369e-011
2.411548e+003	3.494666e-009
2.412512e+003	-5.578999e-009
2.413476e+003	-4.923580e-009
2.414441e+003	4.927839e-009
2.415405e+003	5.248773e-009
2.416369e+003	-3.479955e-009
2.417333e+003	4.076529e-010
2.418298e+003	3.762176e-009
2.419262e+003	-5.165152e-009
2.420226e+003	-1.285288e-009
2.421190e+003	7.081470e-009
2.422155e+003	6.194130e-011
2.423119e+003	-6.957587e-009
2.424083e+003	1.605060e-009
2.425047e+003	4.907320e-009
2.426011e+003	-4.166345e-009
2.426976e+003	-9.059017e-011
2.427940e+003	3.504344e-009
2.428904e+003	-5.562740e-009
2.429868e+003	-4.953003e-009
2.430833e+003	5.090435e-009
2.431797e+003	5.457051e-009
2.432761e+003	-3.418014e-009
2.433725e+003	4.695939e-010
2.434689e+003	3.824117e-009
2.435654e+003	-5.347493e-009
2.436618e+003	-4.609614e-009
2.437582e+003	5.508541e-009
2.438546e+003	5.998265e-009
2.439511e+003	-2.749820e-009
2.440475e+003	1.077783e-009
2.441439e+003	4.380042e-009
2.442403e+003	-4.837250e-009
2.443368e+003	-9.585465e-010
2.444332e+003	3.206250e-009
2.445296e+003	-5.582484e-009
2.446260e+003	-5.317685e-009
2.447225e+003	4.579416e-009
2.448189e+003	4.799697e-009
2.449153e+003	-4.225576e-009
2.450117e+003	-3.011908e-010
2.451082e+003	3.326650e-009
2.452046e+003	-5.522090e-009
2.453010e+003	-4.791954e-009
2.453974e+003	5.232127e-009
2.454938e+003	5.440793e-009
2.455903e+003	-3.784242e-009
2.456867e+003	1.846639e-010
2.457831e+003	4.150860e-009
2.458795e+003	-4.836475e-009
2.459760e+003	-1.200892e-009
2.460724e+003	7.316074e-009
2.461688e+003	1.548525e-011
2.462652e+003	-7.187158e-009
2.463616e+003	1.138950e-009
2.464581e+003	4.485731e-009
2.465545e+003	-4.212801e-009
2.466509e+003	-5.574793e-011
2.467473e+003	3.913158e-009
2.468438e+003	-5.356397e-009
2.469402e+003	-5.188381e-009
2.470366e+003	4.798923e-009
2.471330e+003	5.202317e-009
2.472295e+003	-3.541897e-009
2.473259e+003	3.786176e-010
2.474223e+003	4.303003e-009
2.475187e+003	-4.722271e-009
2.476152e+003	-4.501990e-009
2.477116e+003	5.493056e-009
2.478080e+003	5.713334e-009
2.479044e+003	-3.213994e-009
2.480009e+003	9.585458e-010
2.480973e+003	4.600710e-009
2.481937e+003	-4.616582e-009
2.482901e+003	-9.314465e-010
2.483865e+003	3.136567e-009
2.484830e+003	-5.700559e-009
2.485794e+003	-5.532543e-009
2.486758e+003	4.218220e-009
2.487722e+003	4.775695e-009
2.488687e+003	-3.908513e-009
2.489651e+003	-2.167957e-010
2.490615e+003	3.572867e-009
2.491579e+003	-5.448535e-009
2.492543e+003	-5.134182e-009
2.493508e+003	5.049012e-009
2.494472e+003	5.509702e-009
2.495436e+003	-3.655327e-009
2.496400e+003	1.331745e-010
2.497365e+003	4.305713e-009
2.498329e+003	-4.767952e-009
2.499293e+003	-1.465692e-009
2.500257e+003	7.292845e-009
2.501222e+003	3.793937e-011
2.502186e+003	-7.408985e-009
2.503150e+003	1.107980e-009
2.504114e+003	5.036237e-009
2.505079e+003	-3.700235e-009
2.506043e+003	-1.548540e-010
2.507007e+003	3.634809e-009
2.507971e+003	-5.386593e-009
2.508936e+003	-5.316522e-009
2.509900e+003	4.663038e-009
2.510864e+003	5.637456e-009
2.511828e+003	-3.159021e-009
2.512792e+003	2.322807e-010
2.513757e+003	4.112146e-009
2.514721e+003	-4.815182e-009
2.515685e+003	-4.790792e-009
2.516649e+003	5.195350e-009
2.517614e+003	5.933228e-009
2.518578e+003	-2.960033e-009
2.519542e+003	9.120900e-010
2.520506e+003	4.790794e-009
2.521470e+003	-4.426499e-009
2.522435e+003	-9.779019e-010
2.523399e+003	2.901964e-009
2.524363e+003	-6.082660e-009
2.525327e+003	-5.637456e-009
2.526292e+003	4.480698e-009
2.527256e+003	5.263098e-009
2.528220e+003	-3.671973e-009
2.529184e+003	-3.697131e-010
2.530149e+003	3.273613e-009
2.531113e+003	-5.556932e-009
2.532077e+003	-5.051721e-009
2.533041e+003	4.983974e-009
2.534006e+003	5.683912e-009
2.534970e+003	-3.435434e-009
2.535934e+003	1.316308e-011
2.536898e+003	3.893028e-009
2.537863e+003	-5.091596e-009
2.538827e+003	-1.316258e-009
2.539791e+003	7.434537e-009
2.540755e+003	2.268614e-010
2.541719e+003	-7.265745e-009
2.542684e+003	1.011971e-009
2.543648e+003	4.891835e-009
2.544612e+003	-3.946452e-009
2.545576e+003	-1.188500e-010
2.546541e+003	3.566287e-009
2.547505e+003	-5.410595e-009
2.548469e+003	-4.853121e-009
2.549433e+003	4.946034e-009
2.550397e+003	5.601453e-009
2.551362e+003	-3.419949e-009
2.552326e+003	-1.176890e-010
2.553290e+003	3.709913e-009
2.554254e+003	-4.793890e-009
2.555219e+003	-9.662885e-010
2.556183e+003	7.165091e-009
2.557147e+003	-1.316260e-010
2.558111e+003	-7.282006e-009
2.559076e+003	9.500287e-010
2.560040e+003	4.882156e-009
2.561004e+003	-3.610032e-009
2.561968e+003	-1.122668e-011
2.562933e+003	3.302648e-009
2.563897e+003	-5.759404e-009
2.564861e+003	-5.198058e-009
2.565825e+003	4.889900e-009
2.566790e+003	5.639392e-009
2.567754e+003	-3.333618e-009
2.568718e+003	3.619712e-010
2.569682e+003	3.960776e-009
2.570646e+003	-5.109018e-009
2.571611e+003	-4.555415e-009
2.572575e+003	5.524801e-009
2.573539e+003	6.462440e-009
2.574503e+003	-2.753691e-009
2.575468e+003	4.088144e-010
2.576432e+003	4.487279e-009
2.577396e+003	-4.004909e-009
2.578360e+003	-5.524414e-010
2.579324e+003	2.513280e-009
2.580289e+003	-6.173638e-009
2.581253e+003	-5.235999e-009
2.582217e+003	4.266612e-009
2.583181e+003	4.770662e-009
2.584146e+003	-3.726559e-009
2.585110e+003	-1.393684e-010
2.586074e+003	3.155149e-009
2.587038e+003	-5.641327e-009
2.588003e+003	-4.715301e-009
2.588967e+003	5.068369e-009
2.589931e+003	5.226319e-009
2.590895e+003	-3.473373e-009
2.591860e+003	7.827871e-010
2.592824e+003	4.273194e-009
2.593788e+003	-5.281292e-009
2.594752e+003	-1.393684e-009
2.595717e+003	7.469379e-009
2.596681e+003	-1.548485e-011
2.597645e+003	-7.793023e-009
2.598609e+003	9.655147e-010
2.599573e+003	5.326201e-009
2.600538e+003	-3.846571e-009
2.601502e+003	-4.475277e-010
2.602466e+003	3.335554e-009
2.603430e+003	-5.453180e-009
2.604395e+003	-5.099340e-009
2.605359e+003	4.684331e-009
2.606323e+003	5.610357e-009
2.607287e+003	-2.893446e-009
2.608251e+003	5.055977e-010
2.609216e+003	3.619710e-009
2.610180e+003	-4.868608e-009
2.611144e+003	-4.115242e-009
2.612108e+003	5.106308e-009
2.613073e+003	5.663781e-009
2.614037e+003	-2.442821e-009
2.615001e+003	1.248897e-009
2.615965e+003	4.070336e-009
2.616930e+003	-4.815182e-009
2.617894e+003	-5.590222e-010
2.618858e+003	3.020427e-009
2.619822e+003	-6.256871e-009
2.620787e+003	-5.714883e-009
2.621751e+003	4.842282e-009
2.622715e+003	5.295230e-009
2.623679e+003	-4.259256e-009
2.624644e+003	-3.716485e-010
2.625608e+003	3.515959e-009
2.626572e+003	-5.745853e-009
[truncated: 1,425 more rows]
