# Supplementary material for: Molecular Structural Changes in Alfalfa Detected by ATR-FTIR Spectroscopy in Response to Silencing of TT8 and HB12 Genes
Source: Int J Mol Sci. 2018 Mar 31;19(4):1046. doi: 10.3390/ijms19041046 (PMC5979274; doi:10.3390/ijms19041046)
Supplement: Supplementary file 1 [file ijms-19-01046-s001.zip › Supplementary materials/Spectra Source/H1/h1c-1.csv]

6.990693e+002	7.840306e-001
7.000335e+002	7.779570e-001
7.009977e+002	7.701866e-001
7.019620e+002	7.622473e-001
7.029262e+002	7.556582e-001
7.038904e+002	7.512702e-001
7.048547e+002	7.489268e-001
7.058189e+002	7.476676e-001
7.067831e+002	7.463643e-001
7.077474e+002	7.443779e-001
7.087116e+002	7.418195e-001
7.096758e+002	7.392678e-001
7.106401e+002	7.371805e-001
7.116043e+002	7.354214e-001
7.125685e+002	7.332440e-001
7.135328e+002	7.297695e-001
7.144970e+002	7.246692e-001
7.154612e+002	7.185869e-001
7.164255e+002	7.129914e-001
7.173897e+002	7.094982e-001
7.183539e+002	7.089992e-001
7.193182e+002	7.110365e-001
7.202824e+002	7.138227e-001
7.212466e+002	7.150511e-001
7.222109e+002	7.130910e-001
7.231751e+002	7.077723e-001
7.241393e+002	7.002496e-001
7.251036e+002	6.921819e-001
7.260678e+002	6.848643e-001
7.270320e+002	6.787952e-001
7.279963e+002	6.737901e-001
7.289605e+002	6.694049e-001
7.299247e+002	6.653056e-001
7.308890e+002	6.613455e-001
7.318532e+002	6.573996e-001
7.328174e+002	6.532110e-001
7.337817e+002	6.484591e-001
7.347459e+002	6.430192e-001
7.357101e+002	6.371876e-001
7.366744e+002	6.316477e-001
7.376386e+002	6.271578e-001
7.386028e+002	6.241540e-001
7.395671e+002	6.225262e-001
7.405313e+002	6.217014e-001
7.414955e+002	6.209658e-001
7.424598e+002	6.198281e-001
7.434240e+002	6.182268e-001
7.443882e+002	6.165026e-001
7.453525e+002	6.151708e-001
7.463167e+002	6.146042e-001
7.472809e+002	6.147555e-001
7.482452e+002	6.150470e-001
7.492094e+002	6.145201e-001
7.501736e+002	6.122419e-001
7.511379e+002	6.078169e-001
7.521021e+002	6.017338e-001
7.530663e+002	5.953037e-001
7.540306e+002	5.901369e-001
7.549948e+002	5.873827e-001
7.559590e+002	5.871401e-001
7.569233e+002	5.883872e-001
7.578875e+002	5.894905e-001
7.588517e+002	5.890146e-001
7.598160e+002	5.863788e-001
7.607802e+002	5.820206e-001
7.617444e+002	5.770246e-001
7.627087e+002	5.724857e-001
7.636729e+002	5.689986e-001
7.646371e+002	5.665270e-001
7.656014e+002	5.646419e-001
7.665656e+002	5.628982e-001
7.675298e+002	5.610912e-001
7.684941e+002	5.592662e-001
7.694583e+002	5.575438e-001
7.704225e+002	5.559393e-001
7.713868e+002	5.543095e-001
7.723510e+002	5.524502e-001
7.733152e+002	5.502452e-001
7.742795e+002	5.477580e-001
7.752437e+002	5.452160e-001
7.762079e+002	5.429090e-001
7.771722e+002	5.410650e-001
7.781364e+002	5.397463e-001
7.791006e+002	5.387930e-001
7.800649e+002	5.378314e-001
7.810291e+002	5.363629e-001
7.819933e+002	5.339242e-001
7.829576e+002	5.302589e-001
7.839218e+002	5.254170e-001
7.848860e+002	5.197189e-001
7.858503e+002	5.136081e-001
7.868145e+002	5.074831e-001
7.877787e+002	5.016118e-001
7.887430e+002	4.961577e-001
7.897072e+002	4.912632e-001
7.906714e+002	4.871076e-001
7.916357e+002	4.838901e-001
7.925999e+002	4.817598e-001
7.935641e+002	4.807405e-001
7.945284e+002	4.806806e-001
7.954926e+002	4.812341e-001
7.964568e+002	4.818830e-001
7.974211e+002	4.820281e-001
7.983853e+002	4.811692e-001
7.993495e+002	4.791186e-001
8.003138e+002	4.761216e-001
8.012780e+002	4.727689e-001
8.022422e+002	4.697086e-001
8.032065e+002	4.673279e-001
8.041707e+002	4.656117e-001
8.051349e+002	4.642727e-001
8.060992e+002	4.630384e-001
8.070634e+002	4.618577e-001
8.080276e+002	4.608683e-001
8.089919e+002	4.601733e-001
8.099561e+002	4.596395e-001
8.109203e+002	4.589061e-001
8.118846e+002	4.576009e-001
8.128488e+002	4.555767e-001
8.138130e+002	4.529697e-001
8.147773e+002	4.500515e-001
8.157415e+002	4.470253e-001
8.167057e+002	4.439575e-001
8.176700e+002	4.408905e-001
8.186342e+002	4.379975e-001
8.195984e+002	4.356005e-001
8.205627e+002	4.340003e-001
8.215269e+002	4.332581e-001
8.224911e+002	4.331291e-001
8.234554e+002	4.332167e-001
8.244196e+002	4.332198e-001
8.253839e+002	4.330677e-001
8.263481e+002	4.328428e-001
8.273123e+002	4.326027e-001
8.282766e+002	4.322986e-001
8.292408e+002	4.318808e-001
8.302050e+002	4.314721e-001
8.311693e+002	4.313959e-001
8.321335e+002	4.319593e-001
8.330977e+002	4.331339e-001
8.340620e+002	4.344080e-001
8.350262e+002	4.349797e-001
8.359904e+002	4.341931e-001
8.369547e+002	4.319186e-001
8.379189e+002	4.286191e-001
8.388831e+002	4.250850e-001
8.398474e+002	4.220562e-001
8.408116e+002	4.199820e-001
8.417758e+002	4.189984e-001
8.427401e+002	4.190099e-001
8.437043e+002	4.197232e-001
8.446685e+002	4.206171e-001
8.456328e+002	4.209718e-001
8.465970e+002	4.200761e-001
8.475612e+002	4.175575e-001
8.485255e+002	4.136181e-001
8.494897e+002	4.089723e-001
8.504539e+002	4.044919e-001
8.514182e+002	4.007856e-001
8.523824e+002	3.979866e-001
8.533466e+002	3.958601e-001
8.543109e+002	3.940944e-001
8.552751e+002	3.925321e-001
8.562393e+002	3.911866e-001
8.572036e+002	3.900901e-001
8.581678e+002	3.891425e-001
8.591320e+002	3.880956e-001
8.600963e+002	3.866598e-001
8.610605e+002	3.846219e-001
8.620247e+002	3.818846e-001
8.629890e+002	3.784467e-001
8.639532e+002	3.744133e-001
8.649174e+002	3.700770e-001
8.658817e+002	3.659931e-001
8.668459e+002	3.629120e-001
8.678101e+002	3.615035e-001
8.687744e+002	3.619875e-001
8.697386e+002	3.639164e-001
8.707028e+002	3.663057e-001
8.716671e+002	3.681011e-001
8.726313e+002	3.687242e-001
8.735955e+002	3.683582e-001
8.745598e+002	3.677820e-001
8.755240e+002	3.678532e-001
8.764882e+002	3.689686e-001
8.774525e+002	3.708421e-001
8.784167e+002	3.727203e-001
8.793809e+002	3.738731e-001
8.803452e+002	3.740341e-001
8.813094e+002	3.735345e-001
8.822736e+002	3.730919e-001
8.832379e+002	3.734202e-001
8.842021e+002	3.748940e-001
8.851663e+002	3.774266e-001
8.861306e+002	3.805736e-001
8.870948e+002	3.837651e-001
8.880590e+002	3.865322e-001
8.890233e+002	3.886295e-001
8.899875e+002	3.900231e-001
8.909517e+002	3.907821e-001
8.919160e+002	3.909574e-001
8.928802e+002	3.905340e-001
8.938444e+002	3.894954e-001
8.948087e+002	3.879549e-001
8.957729e+002	3.862380e-001
8.967371e+002	3.848185e-001
8.977014e+002	3.841061e-001
8.986656e+002	3.842139e-001
8.996298e+002	3.848715e-001
9.005941e+002	3.855747e-001
9.015583e+002	3.858927e-001
9.025225e+002	3.857346e-001
9.034868e+002	3.853863e-001
9.044510e+002	3.852849e-001
9.054152e+002	3.856829e-001
9.063795e+002	3.864322e-001
9.073437e+002	3.870429e-001
9.083079e+002	3.869797e-001
9.092722e+002	3.860130e-001
9.102364e+002	3.843991e-001
9.112006e+002	3.827763e-001
9.121649e+002	3.818365e-001
9.131291e+002	3.819603e-001
9.140933e+002	3.830211e-001
9.150576e+002	3.844618e-001
9.160218e+002	3.855926e-001
9.169860e+002	3.859397e-001
9.179503e+002	3.854460e-001
9.189145e+002	3.844185e-001
9.198787e+002	3.832698e-001
9.208430e+002	3.822312e-001
9.218072e+002	3.812335e-001
9.227714e+002	3.800294e-001
9.237357e+002	3.784554e-001
9.246999e+002	3.766177e-001
9.256641e+002	3.748425e-001
9.266284e+002	3.734216e-001
9.275926e+002	3.723619e-001
9.285568e+002	3.713692e-001
9.295211e+002	3.701232e-001
9.304853e+002	3.686411e-001
9.314495e+002	3.674188e-001
9.324138e+002	3.671752e-001
9.333780e+002	3.683347e-001
9.343422e+002	3.706214e-001
9.353065e+002	3.731011e-001
9.362707e+002	3.747015e-001
9.372349e+002	3.748890e-001
9.381992e+002	3.740446e-001
9.391634e+002	3.732769e-001
9.401276e+002	3.737974e-001
9.410919e+002	3.762583e-001
9.420561e+002	3.804437e-001
9.430203e+002	3.854382e-001
9.439846e+002	3.901050e-001
9.449488e+002	3.935761e-001
9.459130e+002	3.955430e-001
9.468773e+002	3.963047e-001
9.478415e+002	3.966474e-001
9.488057e+002	3.976178e-001
9.497700e+002	4.002141e-001
9.507342e+002	4.050389e-001
9.516984e+002	4.120305e-001
9.526627e+002	4.204270e-001
9.536269e+002	4.290322e-001
9.545911e+002	4.366876e-001
9.555554e+002	4.427232e-001
9.565196e+002	4.471620e-001
9.574838e+002	4.505978e-001
9.584481e+002	4.538435e-001
9.594123e+002	4.575638e-001
9.603765e+002	4.620593e-001
9.613408e+002	4.672578e-001
9.623050e+002	4.728418e-001
9.632692e+002	4.784112e-001
9.642335e+002	4.836112e-001
9.651977e+002	4.882074e-001
9.661619e+002	4.921196e-001
9.671262e+002	4.954253e-001
9.680904e+002	4.983329e-001
9.690546e+002	5.011262e-001
9.700189e+002	5.040946e-001
9.709831e+002	5.074725e-001
9.719473e+002	5.114089e-001
9.729116e+002	5.159732e-001
9.738758e+002	5.211863e-001
9.748400e+002	5.270532e-001
9.758043e+002	5.335785e-001
9.767685e+002	5.407594e-001
9.777327e+002	5.485692e-001
9.786970e+002	5.569483e-001
9.796612e+002	5.658142e-001
9.806254e+002	5.750795e-001
9.815897e+002	5.846554e-001
9.825539e+002	5.944318e-001
9.835181e+002	6.042516e-001
9.844824e+002	6.139157e-001
9.854466e+002	6.232467e-001
9.864108e+002	6.321846e-001
9.873751e+002	6.408536e-001
9.883393e+002	6.495329e-001
9.893035e+002	6.585237e-001
9.902678e+002	6.679807e-001
9.912320e+002	6.778122e-001
9.921962e+002	6.877207e-001
9.931605e+002	6.973658e-001
9.941247e+002	7.065563e-001
9.950889e+002	7.153643e-001
9.960532e+002	7.241015e-001
9.970174e+002	7.331838e-001
9.979816e+002	7.429609e-001
9.989459e+002	7.535923e-001
9.999101e+002	7.650118e-001
1.000874e+003	7.769743e-001
1.001839e+003	7.891449e-001
1.002803e+003	8.011915e-001
1.003767e+003	8.128464e-001
1.004731e+003	8.239326e-001
1.005695e+003	8.343614e-001
1.006660e+003	8.441190e-001
1.007624e+003	8.532554e-001
1.008588e+003	8.618797e-001
1.009552e+003	8.701470e-001
1.010517e+003	8.782358e-001
1.011481e+003	8.863146e-001
1.012445e+003	8.945156e-001
1.013409e+003	9.029194e-001
1.014374e+003	9.115407e-001
1.015338e+003	9.202997e-001
1.016302e+003	9.289828e-001
1.017266e+003	9.372346e-001
1.018231e+003	9.446355e-001
1.019195e+003	9.508760e-001
1.020159e+003	9.559540e-001
1.021123e+003	9.602554e-001
1.022087e+003	9.644158e-001
1.023052e+003	9.689898e-001
1.024016e+003	9.741116e-001
1.024980e+003	9.793707e-001
1.025944e+003	9.840241e-001
1.026909e+003	9.874440e-001
1.027873e+003	9.895250e-001
1.028837e+003	9.907737e-001
1.029801e+003	9.920017e-001
1.030766e+003	9.938064e-001
1.031730e+003	9.961827e-001
1.032694e+003	9.985195e-001
1.033658e+003	9.999785e-001
1.034623e+003	1.000000e+000
1.035587e+003	9.986094e-001
1.036551e+003	9.963496e-001
1.037515e+003	9.939234e-001
1.038479e+003	9.918144e-001
1.039444e+003	9.901279e-001
1.040408e+003	9.887118e-001
1.041372e+003	9.874150e-001
1.042336e+003	9.862645e-001
1.043301e+003	9.854340e-001
1.044265e+003	9.850498e-001
1.045229e+003	9.850038e-001
1.046193e+003	9.849285e-001
1.047158e+003	9.843682e-001
1.048122e+003	9.830243e-001
1.049086e+003	9.809168e-001
1.050050e+003	9.783513e-001
1.051015e+003	9.757267e-001
1.051979e+003	9.733163e-001
1.052943e+003	9.711637e-001
1.053907e+003	9.691452e-001
1.054871e+003	9.671279e-001
1.055836e+003	9.650990e-001
1.056800e+003	9.631698e-001
1.057764e+003	9.614627e-001
1.058728e+003	9.599807e-001
1.059693e+003	9.585667e-001
1.060657e+003	9.569905e-001
1.061621e+003	9.551027e-001
1.062585e+003	9.529417e-001
1.063550e+003	9.507235e-001
1.064514e+003	9.487251e-001
1.065478e+003	9.471443e-001
1.066442e+003	9.460155e-001
1.067406e+003	9.452125e-001
1.068371e+003	9.445123e-001
1.069335e+003	9.436697e-001
1.070299e+003	9.424776e-001
1.071263e+003	9.408003e-001
1.072228e+003	9.385752e-001
1.073192e+003	9.357771e-001
1.074156e+003	9.323505e-001
1.075120e+003	9.281507e-001
1.076085e+003	9.229528e-001
1.077049e+003	9.165539e-001
1.078013e+003	9.089258e-001
1.078977e+003	9.003096e-001
1.079942e+003	8.911665e-001
1.080906e+003	8.819920e-001
1.081870e+003	8.731079e-001
1.082834e+003	8.645644e-001
1.083798e+003	8.562144e-001
1.084763e+003	8.478966e-001
1.085727e+003	8.395897e-001
1.086691e+003	8.314360e-001
1.087655e+003	8.236348e-001
1.088620e+003	8.163124e-001
1.089584e+003	8.094749e-001
1.090548e+003	8.030754e-001
1.091512e+003	7.971259e-001
1.092477e+003	7.917495e-001
1.093441e+003	7.871260e-001
1.094405e+003	7.833715e-001
1.095369e+003	7.804498e-001
1.096333e+003	7.781790e-001
1.097298e+003	7.763137e-001
1.098262e+003	7.746237e-001
1.099226e+003	7.729062e-001
1.100190e+003	7.709365e-001
1.101155e+003	7.684330e-001
1.102119e+003	7.650967e-001
1.103083e+003	7.607232e-001
1.104047e+003	7.553011e-001
1.105012e+003	7.490174e-001
1.105976e+003	7.421574e-001
1.106940e+003	7.349734e-001
1.107904e+003	7.276171e-001
1.108869e+003	7.201607e-001
1.109833e+003	7.126545e-001
1.110797e+003	7.051352e-001
1.111761e+003	6.975698e-001
1.112725e+003	6.898019e-001
1.113690e+003	6.815990e-001
1.114654e+003	6.728171e-001
1.115618e+003	6.635830e-001
1.116582e+003	6.543429e-001
1.117547e+003	6.456989e-001
1.118511e+003	6.381084e-001
1.119475e+003	6.316329e-001
1.120439e+003	6.258960e-001
1.121404e+003	6.202820e-001
1.122368e+003	6.142500e-001
1.123332e+003	6.075832e-001
1.124296e+003	6.004475e-001
1.125260e+003	5.932596e-001
1.126225e+003	5.864643e-001
1.127189e+003	5.803411e-001
1.128153e+003	5.749207e-001
1.129117e+003	5.700238e-001
1.130082e+003	5.653836e-001
1.131046e+003	5.607895e-001
1.132010e+003	5.561858e-001
1.132974e+003	5.516859e-001
1.133939e+003	5.474996e-001
1.134903e+003	5.438178e-001
1.135867e+003	5.407214e-001
1.136831e+003	5.381640e-001
1.137796e+003	5.360313e-001
1.138760e+003	5.342284e-001
1.139724e+003	5.327342e-001
1.140688e+003	5.315834e-001
1.141652e+003	5.307939e-001
1.142617e+003	5.302958e-001
1.143581e+003	5.299141e-001
1.144545e+003	5.294253e-001
1.145509e+003	5.286555e-001
1.146474e+003	5.275538e-001
1.147438e+003	5.261949e-001
1.148402e+003	5.247021e-001
1.149366e+003	5.231507e-001
1.150331e+003	5.215169e-001
1.151295e+003	5.197160e-001
1.152259e+003	5.176975e-001
1.153223e+003	5.155162e-001
1.154188e+003	5.133083e-001
1.155152e+003	5.111723e-001
1.156116e+003	5.090316e-001
1.157080e+003	5.065851e-001
1.158044e+003	5.034027e-001
1.159009e+003	4.991263e-001
1.159973e+003	4.936651e-001
1.160937e+003	4.872654e-001
1.161901e+003	4.804110e-001
1.162866e+003	4.736002e-001
1.163830e+003	4.671187e-001
1.164794e+003	4.609227e-001
1.165758e+003	4.546947e-001
1.166723e+003	4.480467e-001
1.167687e+003	4.407670e-001
1.168651e+003	4.329818e-001
1.169615e+003	4.251365e-001
1.170579e+003	4.177983e-001
1.171544e+003	4.113793e-001
1.172508e+003	4.059316e-001
1.173472e+003	4.011263e-001
1.174436e+003	3.964298e-001
1.175401e+003	3.913787e-001
1.176365e+003	3.858041e-001
1.177329e+003	3.799008e-001
1.178293e+003	3.741258e-001
1.179258e+003	3.689976e-001
1.180222e+003	3.648971e-001
1.181186e+003	3.619461e-001
1.182150e+003	3.599985e-001
1.183115e+003	3.587318e-001
1.184079e+003	3.577933e-001
1.185043e+003	3.569360e-001
1.186007e+003	3.560844e-001
1.186971e+003	3.553022e-001
1.187936e+003	3.546924e-001
1.188900e+003	3.543004e-001
1.189864e+003	3.540896e-001
1.190828e+003	3.540012e-001
1.191793e+003	3.540417e-001
1.192757e+003	3.543164e-001
1.193721e+003	3.549737e-001
1.194685e+003	3.561009e-001
1.195650e+003	3.576610e-001
1.196614e+003	3.595209e-001
1.197578e+003	3.615493e-001
1.198542e+003	3.636975e-001
1.199506e+003	3.659897e-001
1.200471e+003	3.684345e-001
1.201435e+003	3.709329e-001
1.202399e+003	3.732752e-001
1.203363e+003	3.752427e-001
1.204328e+003	3.767469e-001
1.205292e+003	3.778991e-001
1.206256e+003	3.789556e-001
1.207220e+003	3.801691e-001
1.208185e+003	3.816502e-001
1.209149e+003	3.833320e-001
1.210113e+003	3.850597e-001
1.211077e+003	3.867405e-001
1.212042e+003	3.884507e-001
1.213006e+003	3.904246e-001
1.213970e+003	3.929302e-001
1.214934e+003	3.961084e-001
1.215898e+003	3.998801e-001
1.216863e+003	4.039762e-001
1.217827e+003	4.080742e-001
1.218791e+003	4.119601e-001
1.219755e+003	4.156222e-001
1.220720e+003	4.192309e-001
1.221684e+003	4.230238e-001
1.222648e+003	4.271683e-001
1.223612e+003	4.316754e-001
1.224577e+003	4.363977e-001
1.225541e+003	4.410957e-001
1.226505e+003	4.455326e-001
1.227469e+003	4.495542e-001
1.228433e+003	4.531314e-001
1.229398e+003	4.563590e-001
1.230362e+003	4.594112e-001
1.231326e+003	4.624635e-001
1.232290e+003	4.656059e-001
1.233255e+003	4.687869e-001
1.234219e+003	4.718268e-001
1.235183e+003	4.745016e-001
1.236147e+003	4.766558e-001
1.237112e+003	4.782738e-001
1.238076e+003	4.794654e-001
1.239040e+003	4.803771e-001
1.240004e+003	4.810951e-001
1.240969e+003	4.816100e-001
1.241933e+003	4.818646e-001
1.242897e+003	4.818437e-001
1.243861e+003	4.816328e-001
1.244825e+003	4.813969e-001
1.245790e+003	4.812921e-001
1.246754e+003	4.813710e-001
1.247718e+003	4.815499e-001
1.248682e+003	4.816569e-001
1.249647e+003	4.815320e-001
1.250611e+003	4.811125e-001
1.251575e+003	4.804586e-001
1.252539e+003	4.797106e-001
1.253504e+003	4.790100e-001
1.254468e+003	4.784313e-001
1.255432e+003	4.779579e-001
1.256396e+003	4.775003e-001
1.257360e+003	4.769376e-001
1.258325e+003	4.761572e-001
1.259289e+003	4.750822e-001
1.260253e+003	4.736855e-001
1.261217e+003	4.719986e-001
1.262182e+003	4.701107e-001
1.263146e+003	4.681524e-001
1.264110e+003	4.662634e-001
1.265074e+003	4.645503e-001
1.266039e+003	4.630495e-001
1.267003e+003	4.617113e-001
1.267967e+003	4.604104e-001
1.268931e+003	4.589807e-001
1.269896e+003	4.572660e-001
1.270860e+003	4.551751e-001
1.271824e+003	4.527256e-001
1.272788e+003	4.500582e-001
1.273752e+003	4.474050e-001
1.274717e+003	4.450127e-001
1.275681e+003	4.430526e-001
1.276645e+003	4.415556e-001
1.277609e+003	4.404053e-001
1.278574e+003	4.393931e-001
1.279538e+003	4.383026e-001
1.280502e+003	4.369846e-001
1.281466e+003	4.353870e-001
1.282431e+003	4.335383e-001
1.283395e+003	4.315124e-001
1.284359e+003	4.293977e-001
1.285323e+003	4.272852e-001
1.286287e+003	4.252675e-001
1.287252e+003	4.234352e-001
1.288216e+003	4.218648e-001
1.289180e+003	4.206016e-001
1.290144e+003	4.196489e-001
1.291109e+003	4.189734e-001
1.292073e+003	4.185297e-001
1.293037e+003	4.182914e-001
1.294001e+003	4.182743e-001
1.294966e+003	4.185295e-001
1.295930e+003	4.191063e-001
1.296894e+003	4.200063e-001
1.297858e+003	4.211609e-001
1.298823e+003	4.224590e-001
1.299787e+003	4.238051e-001
1.300751e+003	4.251655e-001
1.301715e+003	4.265608e-001
1.302679e+003	4.280105e-001
1.303644e+003	4.294757e-001
1.304608e+003	4.308580e-001
1.305572e+003	4.320661e-001
1.306536e+003	4.331043e-001
1.307501e+003	4.341137e-001
1.308465e+003	4.353257e-001
1.309429e+003	4.369588e-001
1.310393e+003	4.391203e-001
1.311358e+003	4.417615e-001
1.312322e+003	4.446912e-001
1.313286e+003	4.476222e-001
1.314250e+003	4.502238e-001
1.315214e+003	4.521759e-001
1.316179e+003	4.532290e-001
1.317143e+003	4.532680e-001
1.318107e+003	4.523569e-001
1.319071e+003	4.507229e-001
1.320036e+003	4.486726e-001
1.321000e+003	4.464801e-001
1.321964e+003	4.443191e-001
1.322928e+003	4.422686e-001
1.323893e+003	4.403609e-001
1.324857e+003	4.386118e-001
1.325821e+003	4.370090e-001
1.326785e+003	4.354866e-001
1.327750e+003	4.339337e-001
1.328714e+003	4.322547e-001
1.329678e+003	4.304470e-001
1.330642e+003	4.286342e-001
1.331606e+003	4.270295e-001
1.332571e+003	4.258476e-001
1.333535e+003	4.252279e-001
1.334499e+003	4.252076e-001
1.335463e+003	4.257383e-001
1.336428e+003	4.267030e-001
1.337392e+003	4.279132e-001
1.338356e+003	4.291092e-001
1.339320e+003	4.300166e-001
1.340285e+003	4.304649e-001
1.341249e+003	4.304819e-001
1.342213e+003	4.302758e-001
1.343177e+003	4.301137e-001
1.344141e+003	4.301898e-001
1.345106e+003	4.305627e-001
1.346070e+003	4.311896e-001
1.347034e+003	4.320238e-001
1.347998e+003	4.331095e-001
1.348963e+003	4.345973e-001
1.349927e+003	4.366658e-001
1.350891e+003	4.394059e-001
1.351855e+003	4.427478e-001
1.352820e+003	4.464680e-001
1.353784e+003	4.502602e-001
1.354748e+003	4.538294e-001
1.355712e+003	4.569836e-001
1.356677e+003	4.597047e-001
1.357641e+003	4.621758e-001
1.358605e+003	4.647515e-001
1.359569e+003	4.678611e-001
1.360533e+003	4.718338e-001
1.361498e+003	4.766801e-001
1.362462e+003	4.819740e-001
1.363426e+003	4.870130e-001
1.364390e+003	4.912044e-001
1.365355e+003	4.943660e-001
1.366319e+003	4.967386e-001
1.367283e+003	4.987873e-001
1.368247e+003	5.009632e-001
1.369212e+003	5.035301e-001
1.370176e+003	5.065111e-001
1.371140e+003	5.097439e-001
1.372104e+003	5.129874e-001
1.373068e+003	5.160090e-001
1.374033e+003	5.186354e-001
1.374997e+003	5.207883e-001
1.375961e+003	5.225031e-001
1.376925e+003	5.239162e-001
1.377890e+003	5.252172e-001
1.378854e+003	5.265890e-001
1.379818e+003	5.281510e-001
1.380782e+003	5.299230e-001
1.381747e+003	5.318410e-001
1.382711e+003	5.338318e-001
1.383675e+003	5.359021e-001
1.384639e+003	5.381748e-001
1.385604e+003	5.408306e-001
1.386568e+003	5.439698e-001
1.387532e+003	5.474932e-001
1.388496e+003	5.511492e-001
1.389460e+003	5.547376e-001
1.390425e+003	5.582683e-001
1.391389e+003	5.619355e-001
1.392353e+003	5.659524e-001
1.393317e+003	5.703430e-001
1.394282e+003	5.747932e-001
1.395246e+003	5.786813e-001
1.396210e+003	5.813367e-001
1.397174e+003	5.823727e-001
1.398139e+003	5.818654e-001
1.399103e+003	5.802978e-001
1.400067e+003	5.783505e-001
1.401031e+003	5.766610e-001
1.401995e+003	5.756600e-001
1.402960e+003	5.755231e-001
1.403924e+003	5.762045e-001
1.404888e+003	5.775131e-001
1.405852e+003	5.792143e-001
1.406817e+003	5.811343e-001
1.407781e+003	5.831985e-001
1.408745e+003	5.853744e-001
1.409709e+003	5.875722e-001
1.410674e+003	5.896035e-001
1.411638e+003	5.912630e-001
1.412602e+003	5.924811e-001
1.413566e+003	5.934012e-001
1.414531e+003	5.942840e-001
1.415495e+003	5.953020e-001
1.416459e+003	5.963573e-001
1.417423e+003	5.970330e-001
1.418387e+003	5.967976e-001
1.419352e+003	5.954207e-001
1.420316e+003	5.931869e-001
1.421280e+003	5.906152e-001
1.422244e+003	5.880547e-001
1.423209e+003	5.855811e-001
1.424173e+003	5.831434e-001
1.425137e+003	5.807271e-001
1.426101e+003	5.783963e-001
1.427066e+003	5.762143e-001
1.428030e+003	5.741450e-001
1.428994e+003	5.720493e-001
1.429958e+003	5.697966e-001
1.430922e+003	5.673952e-001
1.431887e+003	5.649996e-001
1.432851e+003	5.627822e-001
1.433815e+003	5.607816e-001
1.434779e+003	5.588141e-001
1.435744e+003	5.564958e-001
1.436708e+003	5.534345e-001
1.437672e+003	5.495175e-001
1.438636e+003	5.449862e-001
1.439601e+003	5.402164e-001
1.440565e+003	5.355089e-001
1.441529e+003	5.310537e-001
1.442493e+003	5.269513e-001
1.443458e+003	5.231932e-001
1.444422e+003	5.196244e-001
1.445386e+003	5.159739e-001
1.446350e+003	5.119852e-001
1.447314e+003	5.075786e-001
1.448279e+003	5.029287e-001
1.449243e+003	4.983770e-001
1.450207e+003	4.942329e-001
1.451171e+003	4.906344e-001
1.452136e+003	4.875664e-001
1.453100e+003	4.849533e-001
1.454064e+003	4.827043e-001
1.455028e+003	4.806625e-001
1.455993e+003	4.785226e-001
1.456957e+003	4.759159e-001
1.457921e+003	4.727577e-001
1.458885e+003	4.693534e-001
1.459849e+003	4.659851e-001
1.460814e+003	4.625652e-001
1.461778e+003	4.586149e-001
1.462742e+003	4.533942e-001
1.463706e+003	4.462237e-001
1.464671e+003	4.370643e-001
1.465635e+003	4.268665e-001
1.466599e+003	4.170248e-001
1.467563e+003	4.084370e-001
1.468528e+003	4.011956e-001
1.469492e+003	3.948658e-001
1.470456e+003	3.887719e-001
1.471420e+003	3.821420e-001
1.472385e+003	3.743189e-001
1.473349e+003	3.651299e-001
1.474313e+003	3.550653e-001
1.475277e+003	3.449664e-001
1.476241e+003	3.355911e-001
1.477206e+003	3.274421e-001
1.478170e+003	3.207705e-001
1.479134e+003	3.155849e-001
1.480098e+003	3.116672e-001
1.481063e+003	3.086586e-001
1.482027e+003	3.062210e-001
1.482991e+003	3.041871e-001
1.483955e+003	3.026021e-001
1.484920e+003	3.016528e-001
1.485884e+003	3.015494e-001
1.486848e+003	3.024060e-001
1.487812e+003	3.041145e-001
1.488776e+003	3.062671e-001
1.489741e+003	3.083002e-001
1.490705e+003	3.098673e-001
1.491669e+003	3.110671e-001
1.492633e+003	3.123042e-001
1.493598e+003	3.140309e-001
1.494562e+003	3.165826e-001
1.495526e+003	3.200805e-001
1.496490e+003	3.243298e-001
1.497455e+003	3.287960e-001
1.498419e+003	3.328351e-001
1.499383e+003	3.360752e-001
1.500347e+003	3.385688e-001
1.501312e+003	3.406641e-001
1.502276e+003	3.428780e-001
1.503240e+003	3.459082e-001
1.504204e+003	3.506634e-001
1.505168e+003	3.579766e-001
1.506133e+003	3.676240e-001
1.507097e+003	3.774177e-001
1.508061e+003	3.846713e-001
1.509025e+003	3.888220e-001
1.509990e+003	3.912261e-001
1.510954e+003	3.934028e-001
1.511918e+003	3.962586e-001
1.512882e+003	4.001115e-001
1.513847e+003	4.048316e-001
1.514811e+003	4.099543e-001
1.515775e+003	4.148638e-001
1.516739e+003	4.190707e-001
1.517703e+003	4.224483e-001
1.518668e+003	4.252904e-001
1.519632e+003	4.281637e-001
1.520596e+003	4.315996e-001
1.521560e+003	4.357648e-001
1.522525e+003	4.404117e-001
1.523489e+003	4.452028e-001
1.524453e+003	4.500451e-001
1.525417e+003	4.550914e-001
1.526382e+003	4.605007e-001
1.527346e+003	4.662671e-001
1.528310e+003	4.723139e-001
1.529274e+003	4.787526e-001
1.530239e+003	4.860259e-001
1.531203e+003	4.947238e-001
1.532167e+003	5.050651e-001
1.533131e+003	5.163603e-001
1.534095e+003	5.271516e-001
1.535060e+003	5.362102e-001
1.536024e+003	5.433620e-001
1.536988e+003	5.493634e-001
1.537952e+003	5.552654e-001
1.538917e+003	5.617734e-001
1.539881e+003	5.686719e-001
1.540845e+003	5.748569e-001
1.541809e+003	5.795087e-001
1.542774e+003	5.828906e-001
1.543738e+003	5.857252e-001
1.544702e+003	5.885071e-001
1.545666e+003	5.914336e-001
1.546630e+003	5.945637e-001
1.547595e+003	5.979168e-001
1.548559e+003	6.014796e-001
1.549523e+003	6.051770e-001
1.550487e+003	6.088665e-001
1.551452e+003	6.123858e-001
1.552416e+003	6.156434e-001
1.553380e+003	6.186917e-001
1.554344e+003	6.217472e-001
1.555309e+003	6.251740e-001
1.556273e+003	6.294313e-001
1.557237e+003	6.348148e-001
1.558201e+003	6.408210e-001
1.559166e+003	6.459110e-001
1.560130e+003	6.489143e-001
1.561094e+003	6.502035e-001
1.562058e+003	6.508390e-001
1.563022e+003	6.515959e-001
1.563987e+003	6.528263e-001
1.564951e+003	6.546248e-001
1.565915e+003	6.569780e-001
1.566879e+003	6.598468e-001
1.567844e+003	6.631509e-001
1.568808e+003	6.666709e-001
1.569772e+003	6.700163e-001
1.570736e+003	6.728118e-001
1.571701e+003	6.749504e-001
1.572665e+003	6.766585e-001
1.573629e+003	6.783755e-001
1.574593e+003	6.805462e-001
1.575557e+003	6.833354e-001
1.576522e+003	6.864000e-001
1.577486e+003	6.891025e-001
1.578450e+003	6.910850e-001
1.579414e+003	6.924913e-001
1.580379e+003	6.936997e-001
1.581343e+003	6.950200e-001
1.582307e+003	6.965632e-001
1.583271e+003	6.982481e-001
1.584236e+003	6.999019e-001
1.585200e+003	7.013879e-001
1.586164e+003	7.026663e-001
1.587128e+003	7.037646e-001
1.588093e+003	7.047203e-001
1.589057e+003	7.055597e-001
1.590021e+003	7.063104e-001
1.590985e+003	7.070080e-001
1.591949e+003	7.076710e-001
1.592914e+003	7.082526e-001
1.593878e+003	7.086132e-001
1.594842e+003	7.085547e-001
1.595806e+003	7.079165e-001
1.596771e+003	7.066832e-001
1.597735e+003	7.050322e-001
1.598699e+003	7.032779e-001
1.599663e+003	7.017356e-001
1.600628e+003	7.005670e-001
1.601592e+003	6.996998e-001
1.602556e+003	6.988795e-001
1.603520e+003	6.978324e-001
1.604484e+003	6.964214e-001
1.605449e+003	6.946768e-001
1.606413e+003	6.926954e-001
1.607377e+003	6.905218e-001
1.608341e+003	6.881326e-001
1.609306e+003	6.855451e-001
1.610270e+003	6.829257e-001
1.611234e+003	6.805605e-001
1.612198e+003	6.786962e-001
1.613163e+003	6.773844e-001
1.614127e+003	6.763989e-001
1.615091e+003	6.752526e-001
1.616055e+003	6.734065e-001
1.617020e+003	6.706779e-001
1.617984e+003	6.674123e-001
1.618948e+003	6.641294e-001
1.619912e+003	6.611185e-001
1.620876e+003	6.583996e-001
1.621841e+003	6.559047e-001
1.622805e+003	6.536414e-001
1.623769e+003	6.517149e-001
1.624733e+003	6.501824e-001
1.625698e+003	6.488874e-001
1.626662e+003	6.474707e-001
1.627626e+003	6.455805e-001
1.628590e+003	6.431339e-001
1.629555e+003	6.404185e-001
1.630519e+003	6.379259e-001
1.631483e+003	6.360567e-001
1.632447e+003	6.349165e-001
1.633411e+003	6.342397e-001
1.634376e+003	6.334075e-001
1.635340e+003	6.316994e-001
1.636304e+003	6.288264e-001
1.637268e+003	6.251523e-001
1.638233e+003	6.212283e-001
1.639197e+003	6.173697e-001
1.640161e+003	6.137159e-001
1.641125e+003	6.104192e-001
1.642090e+003	6.076628e-001
1.643054e+003	6.054971e-001
1.644018e+003	6.036111e-001
1.644982e+003	6.012553e-001
1.645947e+003	5.976431e-001
1.646911e+003	5.927470e-001
1.647875e+003	5.874767e-001
1.648839e+003	5.828179e-001
1.649803e+003	5.790818e-001
1.650768e+003	5.758005e-001
1.651732e+003	5.718308e-001
1.652696e+003	5.657853e-001
1.653660e+003	5.573768e-001
1.654625e+003	5.481052e-001
1.655589e+003	5.394989e-001
1.656553e+003	5.318536e-001
1.657517e+003	5.247877e-001
1.658482e+003	5.178493e-001
1.659446e+003	5.106331e-001
1.660410e+003	5.027505e-001
1.661374e+003	4.939636e-001
1.662339e+003	4.844786e-001
1.663303e+003	4.750031e-001
1.664267e+003	4.663124e-001
1.665231e+003	4.587481e-001
1.666195e+003	4.520749e-001
1.667160e+003	4.456352e-001
1.668124e+003	4.386595e-001
1.669088e+003	4.307054e-001
1.670052e+003	4.219832e-001
1.671017e+003	4.131470e-001
1.671981e+003	4.047006e-001
1.672945e+003	3.966960e-001
1.673909e+003	3.889047e-001
1.674874e+003	3.811388e-001
1.675838e+003	3.734542e-001
1.676802e+003	3.661083e-001
1.677766e+003	3.593383e-001
1.678730e+003	3.532030e-001
1.679695e+003	3.475838e-001
1.680659e+003	3.422115e-001
1.681623e+003	3.366438e-001
1.682587e+003	3.303155e-001
1.683552e+003	3.228877e-001
1.684516e+003	3.147060e-001
1.685480e+003	3.065693e-001
1.686444e+003	2.989503e-001
1.687409e+003	2.917903e-001
1.688373e+003	2.848766e-001
1.689337e+003	2.781538e-001
1.690301e+003	2.717499e-001
1.691266e+003	2.658111e-001
1.692230e+003	2.603310e-001
1.693194e+003	2.551243e-001
1.694158e+003	2.499743e-001
1.695122e+003	2.448342e-001
1.696087e+003	2.398781e-001
1.697051e+003	2.353016e-001
1.698015e+003	2.310607e-001
1.698979e+003	2.268771e-001
1.699944e+003	2.225773e-001
1.700908e+003	2.183690e-001
1.701872e+003	2.146602e-001
1.702836e+003	2.116563e-001
1.703801e+003	2.092206e-001
1.704765e+003	2.070407e-001
1.705729e+003	2.048739e-001
1.706693e+003	2.027078e-001
1.707657e+003	2.007477e-001
1.708622e+003	1.992455e-001
1.709586e+003	1.983391e-001
1.710550e+003	1.980388e-001
1.711514e+003	1.983090e-001
1.712479e+003	1.991297e-001
1.713443e+003	2.004825e-001
1.714407e+003	2.022695e-001
1.715371e+003	2.042031e-001
1.716336e+003	2.057843e-001
1.717300e+003	2.065291e-001
1.718264e+003	2.063486e-001
1.719228e+003	2.056106e-001
1.720193e+003	2.047928e-001
1.721157e+003	2.041998e-001
1.722121e+003	2.039417e-001
1.723085e+003	2.040219e-001
1.724049e+003	2.044021e-001
1.725014e+003	2.050279e-001
1.725978e+003	2.058326e-001
1.726942e+003	2.067503e-001
1.727906e+003	2.077400e-001
1.728871e+003	2.088053e-001
1.729835e+003	2.099794e-001
1.730799e+003	2.112554e-001
1.731763e+003	2.124702e-001
1.732728e+003	2.132303e-001
1.733692e+003	2.130761e-001
1.734656e+003	2.118846e-001
1.735620e+003	2.100183e-001
1.736584e+003	2.079797e-001
1.737549e+003	2.060573e-001
1.738513e+003	2.042567e-001
1.739477e+003	2.023857e-001
1.740441e+003	2.001815e-001
1.741406e+003	1.974605e-001
1.742370e+003	1.942308e-001
1.743334e+003	1.906843e-001
1.744298e+003	1.870817e-001
1.745263e+003	1.836185e-001
1.746227e+003	1.803176e-001
1.747191e+003	1.769740e-001
1.748155e+003	1.732159e-001
1.749120e+003	1.687376e-001
1.750084e+003	1.635938e-001
1.751048e+003	1.582393e-001
1.752012e+003	1.531967e-001
1.752976e+003	1.487020e-001
1.753941e+003	1.446687e-001
1.754905e+003	1.408987e-001
1.755869e+003	1.372970e-001
1.756833e+003	1.339274e-001
1.757798e+003	1.308917e-001
1.758762e+003	1.281464e-001
1.759726e+003	1.254411e-001
1.760690e+003	1.224592e-001
1.761655e+003	1.190599e-001
1.762619e+003	1.154083e-001
1.763583e+003	1.118584e-001
1.764547e+003	1.087074e-001
1.765511e+003	1.060523e-001
1.766476e+003	1.038267e-001
1.767440e+003	1.019174e-001
1.768404e+003	1.002420e-001
1.769368e+003	9.874094e-002
1.770333e+003	9.731468e-002
1.771297e+003	9.579545e-002
1.772261e+003	9.403032e-002
1.773225e+003	9.202040e-002
1.774190e+003	8.994759e-002
1.775154e+003	8.804462e-002
1.776118e+003	8.645774e-002
1.777082e+003	8.521183e-002
1.778047e+003	8.424663e-002
1.779011e+003	8.346635e-002
1.779975e+003	8.277740e-002
1.780939e+003	8.210900e-002
1.781903e+003	8.141557e-002
1.782868e+003	8.067278e-002
1.783832e+003	7.988117e-002
1.784796e+003	7.907887e-002
1.785760e+003	7.834264e-002
1.786725e+003	7.776092e-002
1.787689e+003	7.739189e-002
1.788653e+003	7.723173e-002
1.789617e+003	7.719819e-002
1.790582e+003	7.713138e-002
1.791546e+003	7.683768e-002
1.792510e+003	7.619634e-002
1.793474e+003	7.525373e-002
1.794438e+003	7.419620e-002
1.795403e+003	7.323311e-002
1.796367e+003	7.251518e-002
1.797331e+003	7.211179e-002
1.798295e+003	7.199908e-002
1.799260e+003	7.204651e-002
1.800224e+003	7.204341e-002
1.801188e+003	7.179724e-002
1.802152e+003	7.124951e-002
1.803117e+003	7.050791e-002
1.804081e+003	6.977124e-002
1.805045e+003	6.921747e-002
1.806009e+003	6.892752e-002
1.806974e+003	6.886993e-002
1.807938e+003	6.893511e-002
1.808902e+003	6.898904e-002
1.809866e+003	6.892249e-002
1.810830e+003	6.868145e-002
1.811795e+003	6.827806e-002
1.812759e+003	6.778362e-002
1.813723e+003	6.730600e-002
1.814687e+003	6.694923e-002
1.815652e+003	6.676211e-002
1.816616e+003	6.669840e-002
1.817580e+003	6.662738e-002
1.818544e+003	6.641293e-002
1.819509e+003	6.601767e-002
1.820473e+003	6.554673e-002
1.821437e+003	6.519636e-002
1.822401e+003	6.513776e-002
1.823365e+003	6.540724e-002
1.824330e+003	6.587480e-002
1.825294e+003	6.632627e-002
1.826258e+003	6.660014e-002
1.827222e+003	6.666028e-002
1.828187e+003	6.655864e-002
1.829151e+003	6.634382e-002
1.830115e+003	6.601109e-002
1.831079e+003	6.553356e-002
1.832044e+003	6.492990e-002
1.833008e+003	6.428107e-002
1.833972e+003	6.368206e-002
1.834936e+003	6.318113e-002
1.835901e+003	6.275909e-002
1.836865e+003	6.236960e-002
1.837829e+003	6.201566e-002
1.838793e+003	6.179472e-002
1.839757e+003	6.186501e-002
1.840722e+003	6.234939e-002
1.841686e+003	6.322894e-002
1.842650e+003	6.426854e-002
1.843614e+003	6.505375e-002
1.844579e+003	6.520303e-002
1.845543e+003	6.462788e-002
1.846507e+003	6.357209e-002
1.847471e+003	6.240762e-002
1.848436e+003	6.142624e-002
1.849400e+003	6.076407e-002
1.850364e+003	6.042412e-002
1.851328e+003	6.033481e-002
1.852292e+003	6.041251e-002
1.853257e+003	6.060337e-002
1.854221e+003	6.089031e-002
1.855185e+003	6.126829e-002
1.856149e+003	6.171126e-002
1.857114e+003	6.215615e-002
1.858078e+003	6.251393e-002
1.859042e+003	6.270059e-002
1.860006e+003	6.267115e-002
1.860971e+003	6.244044e-002
1.861935e+003	6.208513e-002
1.862899e+003	6.172616e-002
1.863863e+003	6.149828e-002
1.864828e+003	6.151491e-002
1.865792e+003	6.182671e-002
1.866756e+003	6.237279e-002
1.867720e+003	6.295105e-002
1.868684e+003	6.326970e-002
1.869649e+003	6.309685e-002
1.870613e+003	6.240104e-002
1.871577e+003	6.135540e-002
1.872541e+003	6.022941e-002
1.873506e+003	5.927491e-002
1.874470e+003	5.865991e-002
1.875434e+003	5.843979e-002
1.876398e+003	5.855872e-002
1.877363e+003	5.888203e-002
1.878327e+003	5.925187e-002
1.879291e+003	5.954265e-002
1.880255e+003	5.969284e-002
1.881219e+003	5.971304e-002
1.882184e+003	5.967319e-002
1.883148e+003	5.967063e-002
1.884112e+003	5.978242e-002
1.885076e+003	6.002274e-002
1.886041e+003	6.032595e-002
1.887005e+003	6.056928e-002
1.887969e+003	6.063354e-002
1.888933e+003	6.047659e-002
1.889898e+003	6.017429e-002
1.890862e+003	5.988526e-002
1.891826e+003	5.975765e-002
1.892790e+003	5.984412e-002
1.893755e+003	6.008005e-002
1.894719e+003	6.032877e-002
1.895683e+003	6.046233e-002
1.896647e+003	6.043299e-002
1.897611e+003	6.028810e-002
1.898576e+003	6.012219e-002
1.899540e+003	6.000418e-002
1.900504e+003	5.993480e-002
1.901468e+003	5.985802e-002
1.902433e+003	5.971368e-002
1.903397e+003	5.949347e-002
1.904361e+003	5.926166e-002
1.905325e+003	5.912839e-002
1.906290e+003	5.919045e-002
1.907254e+003	5.947510e-002
1.908218e+003	5.991368e-002
1.909182e+003	6.036360e-002
1.910146e+003	6.067458e-002
1.911111e+003	6.076755e-002
1.912075e+003	6.067467e-002
1.913039e+003	6.051398e-002
1.914003e+003	6.042000e-002
1.914968e+003	6.047202e-002
1.915932e+003	6.065273e-002
1.916896e+003	6.085448e-002
1.917860e+003	6.093802e-002
1.918825e+003	6.081197e-002
1.919789e+003	6.047650e-002
1.920753e+003	6.000738e-002
1.921717e+003	5.950856e-002
1.922682e+003	5.907454e-002
1.923646e+003	5.877252e-002
1.924610e+003	5.863312e-002
1.925574e+003	5.864318e-002
1.926538e+003	5.874556e-002
1.927503e+003	5.885598e-002
1.928467e+003	5.889593e-002
1.929431e+003	5.883139e-002
1.930395e+003	5.869465e-002
1.931360e+003	5.856704e-002
1.932324e+003	5.852947e-002
1.933288e+003	5.861237e-002
1.934252e+003	5.878422e-002
1.935217e+003	5.898551e-002
1.936181e+003	5.918085e-002
1.937145e+003	5.938598e-002
1.938109e+003	5.964594e-002
1.939073e+003	5.998105e-002
1.940038e+003	6.034066e-002
1.941002e+003	6.060474e-002
1.941966e+003	6.064341e-002
1.942930e+003	6.040300e-002
1.943895e+003	5.995281e-002
1.944859e+003	5.944722e-002
1.945823e+003	5.903460e-002
1.946787e+003	5.878349e-002
1.947752e+003	5.867197e-002
1.948716e+003	5.863496e-002
1.949680e+003	5.862819e-002
1.950644e+003	5.866119e-002
1.951609e+003	5.877207e-002
1.952573e+003	5.896732e-002
1.953537e+003	5.917875e-002
1.954501e+003	5.928415e-002
1.955465e+003	5.918816e-002
1.956430e+003	5.890406e-002
1.957394e+003	5.856868e-002
1.958358e+003	5.836694e-002
1.959322e+003	5.841456e-002
1.960287e+003	5.868093e-002
1.961251e+003	5.901238e-002
1.962215e+003	5.924055e-002
1.963179e+003	5.929722e-002
1.964144e+003	5.925243e-002
1.965108e+003	5.925344e-002
1.966072e+003	5.941139e-002
1.967036e+003	5.971661e-002
1.968000e+003	6.004395e-002
1.968965e+003	6.024249e-002
1.969929e+003	6.023545e-002
1.970893e+003	6.029743e-002
1.971857e+003	6.035931e-002
1.972822e+003	6.042119e-002
1.973786e+003	6.048308e-002
1.974750e+003	6.054496e-002
1.975714e+003	6.060685e-002
1.976679e+003	6.066873e-002
1.977643e+003	6.073062e-002
1.978607e+003	6.079250e-002
1.979571e+003	6.085439e-002
1.980536e+003	6.091627e-002
1.981500e+003	6.097816e-002
1.982464e+003	6.104004e-002
1.983428e+003	6.110192e-002
1.984392e+003	6.116381e-002
1.985357e+003	6.122569e-002
1.986321e+003	6.128757e-002
1.987285e+003	6.134946e-002
1.988249e+003	6.141134e-002
1.989214e+003	6.147323e-002
1.990178e+003	6.153511e-002
1.991142e+003	6.159700e-002
1.992106e+003	6.165888e-002
1.993071e+003	6.172077e-002
1.994035e+003	6.178265e-002
1.994999e+003	6.184454e-002
1.995963e+003	6.190642e-002
1.996927e+003	6.196830e-002
1.997892e+003	6.203019e-002
1.998856e+003	6.209207e-002
1.999820e+003	6.215396e-002
2.000784e+003	6.221584e-002
2.001749e+003	6.227773e-002
2.002713e+003	6.233961e-002
2.003677e+003	6.240150e-002
2.004641e+003	6.246338e-002
2.005606e+003	6.252526e-002
2.006570e+003	6.258715e-002
2.007534e+003	6.264903e-002
2.008498e+003	6.271092e-002
2.009463e+003	6.277280e-002
2.010427e+003	6.283469e-002
2.011391e+003	6.289657e-002
2.012355e+003	6.295846e-002
2.013319e+003	6.302034e-002
2.014284e+003	6.308223e-002
2.015248e+003	6.314411e-002
2.016212e+003	6.320599e-002
2.017176e+003	6.326788e-002
2.018141e+003	6.332976e-002
2.019105e+003	6.339165e-002
2.020069e+003	6.345353e-002
2.021033e+003	6.351542e-002
2.021998e+003	6.357730e-002
2.022962e+003	6.363919e-002
2.023926e+003	6.370107e-002
2.024890e+003	6.376296e-002
2.025854e+003	6.382484e-002
2.026819e+003	6.388672e-002
2.027783e+003	6.394861e-002
2.028747e+003	6.401049e-002
2.029711e+003	6.407238e-002
2.030676e+003	6.413426e-002
2.031640e+003	6.419615e-002
2.032604e+003	6.425803e-002
2.033568e+003	6.431992e-002
2.034533e+003	6.438180e-002
2.035497e+003	6.444369e-002
2.036461e+003	6.450557e-002
2.037425e+003	6.456745e-002
2.038390e+003	6.462934e-002
2.039354e+003	6.469122e-002
2.040318e+003	6.475311e-002
2.041282e+003	6.481499e-002
2.042246e+003	6.487688e-002
2.043211e+003	6.493876e-002
2.044175e+003	6.500065e-002
2.045139e+003	6.506262e-002
2.046103e+003	6.512450e-002
2.047068e+003	6.518639e-002
2.048032e+003	6.524827e-002
2.048996e+003	6.531016e-002
2.049960e+003	6.537204e-002
2.050925e+003	6.543393e-002
2.051889e+003	6.549581e-002
2.052853e+003	6.555770e-002
2.053817e+003	6.561958e-002
2.054781e+003	6.568146e-002
2.055746e+003	6.574335e-002
2.056710e+003	6.580523e-002
2.057674e+003	6.586712e-002
2.058638e+003	6.592900e-002
2.059603e+003	6.599089e-002
2.060567e+003	6.605277e-002
2.061531e+003	6.611466e-002
2.062495e+003	6.617654e-002
2.063460e+003	6.623843e-002
2.064424e+003	6.630031e-002
2.065388e+003	6.636219e-002
2.066352e+003	6.642408e-002
2.067317e+003	6.648596e-002
2.068281e+003	6.654785e-002
2.069245e+003	6.660973e-002
2.070209e+003	6.667162e-002
2.071174e+003	6.673350e-002
2.072138e+003	6.679539e-002
2.073102e+003	6.685727e-002
2.074066e+003	6.691916e-002
2.075031e+003	6.698104e-002
2.075995e+003	6.704292e-002
2.076959e+003	6.710481e-002
2.077923e+003	6.716669e-002
2.078887e+003	6.722858e-002
2.079852e+003	6.729046e-002
2.080816e+003	6.735235e-002
2.081780e+003	6.741423e-002
2.082744e+003	6.747612e-002
2.083708e+003	6.753800e-002
2.084673e+003	6.759989e-002
2.085637e+003	6.766177e-002
2.086601e+003	6.772365e-002
2.087565e+003	6.778554e-002
2.088530e+003	6.784742e-002
2.089494e+003	6.790931e-002
2.090458e+003	6.797119e-002
2.091422e+003	6.803308e-002
2.092387e+003	6.809496e-002
2.093351e+003	6.815685e-002
2.094315e+003	6.821873e-002
2.095279e+003	6.828061e-002
2.096244e+003	6.834250e-002
2.097208e+003	6.840438e-002
2.098172e+003	6.846627e-002
2.099136e+003	6.852815e-002
2.100101e+003	6.859004e-002
2.101065e+003	6.865192e-002
2.102029e+003	6.871381e-002
2.102993e+003	6.877569e-002
2.103958e+003	6.883758e-002
2.104922e+003	6.889946e-002
2.105886e+003	6.896134e-002
2.106850e+003	6.902323e-002
2.107814e+003	6.908511e-002
2.108779e+003	6.914700e-002
2.109743e+003	6.920888e-002
2.110707e+003	6.927077e-002
2.111671e+003	6.933265e-002
2.112635e+003	6.939454e-002
2.113600e+003	6.945642e-002
2.114564e+003	6.951831e-002
2.115528e+003	6.958019e-002
2.116492e+003	6.964207e-002
2.117457e+003	6.970405e-002
2.118421e+003	6.976584e-002
2.119385e+003	6.982782e-002
2.120349e+003	6.988970e-002
2.121314e+003	6.995159e-002
2.122278e+003	7.001347e-002
2.123242e+003	7.007536e-002
2.124206e+003	7.013724e-002
2.125171e+003	7.019912e-002
2.126135e+003	7.026101e-002
2.127099e+003	7.032289e-002
2.128063e+003	7.038478e-002
2.129028e+003	7.044666e-002
2.129992e+003	7.050855e-002
2.130956e+003	7.057043e-002
2.131920e+003	7.063232e-002
2.132885e+003	7.069420e-002
2.133849e+003	7.075609e-002
2.134813e+003	7.081797e-002
2.135777e+003	7.087985e-002
2.136741e+003	7.094174e-002
2.137706e+003	7.100362e-002
2.138670e+003	7.106551e-002
2.139634e+003	7.112739e-002
2.140598e+003	7.118928e-002
2.141563e+003	7.125116e-002
2.142527e+003	7.131305e-002
2.143491e+003	7.137493e-002
2.144455e+003	7.143681e-002
2.145419e+003	7.149871e-002
2.146384e+003	7.156058e-002
2.147348e+003	7.162247e-002
2.148312e+003	7.168435e-002
2.149276e+003	7.174624e-002
2.150241e+003	7.180812e-002
2.151205e+003	7.187000e-002
2.152169e+003	7.193189e-002
2.153133e+003	7.199378e-002
2.154098e+003	7.205565e-002
2.155062e+003	7.211754e-002
2.156026e+003	7.217943e-002
2.156990e+003	7.224131e-002
2.157955e+003	7.230321e-002
2.158919e+003	7.236508e-002
2.159883e+003	7.242697e-002
2.160847e+003	7.248885e-002
2.161812e+003	7.255074e-002
2.162776e+003	7.261262e-002
2.163740e+003	7.267450e-002
2.164704e+003	7.273639e-002
2.165668e+003	7.279827e-002
2.166633e+003	7.286015e-002
2.167597e+003	7.292204e-002
2.168561e+003	7.298393e-002
2.169525e+003	7.304581e-002
2.170490e+003	7.310770e-002
2.171454e+003	7.316957e-002
2.172418e+003	7.323147e-002
2.173382e+003	7.329335e-002
2.174346e+003	7.335523e-002
2.175311e+003	7.341712e-002
2.176275e+003	7.347900e-002
2.177239e+003	7.354089e-002
2.178203e+003	7.360277e-002
2.179168e+003	7.366465e-002
2.180132e+003	7.372654e-002
2.181096e+003	7.378843e-002
2.182060e+003	7.385031e-002
2.183025e+003	7.391220e-002
2.183989e+003	7.397407e-002
2.184953e+003	7.403596e-002
2.185917e+003	7.409785e-002
2.186882e+003	7.415973e-002
2.187846e+003	7.422162e-002
2.188810e+003	7.428350e-002
2.189774e+003	7.434539e-002
2.190739e+003	7.440726e-002
2.191703e+003	7.446915e-002
2.192667e+003	7.453112e-002
2.193631e+003	7.459293e-002
2.194595e+003	7.465490e-002
2.195560e+003	7.471678e-002
2.196524e+003	7.477868e-002
2.197488e+003	7.484055e-002
2.198452e+003	7.490244e-002
2.199417e+003	7.496432e-002
2.200381e+003	7.502621e-002
2.201345e+003	7.508809e-002
2.202309e+003	7.514997e-002
2.203273e+003	7.521186e-002
2.204238e+003	7.527374e-002
2.205202e+003	7.533562e-002
2.206166e+003	7.539751e-002
2.207130e+003	7.545940e-002
2.208095e+003	7.552128e-002
2.209059e+003	7.558317e-002
2.210023e+003	7.564504e-002
2.210987e+003	7.570694e-002
2.211952e+003	7.576882e-002
2.212916e+003	7.583070e-002
2.213880e+003	7.589259e-002
2.214844e+003	7.595447e-002
2.215809e+003	7.601636e-002
2.216773e+003	7.607824e-002
2.217737e+003	7.614012e-002
2.218701e+003	7.620201e-002
2.219666e+003	7.626390e-002
2.220630e+003	7.632578e-002
2.221594e+003	7.638767e-002
2.222558e+003	7.644954e-002
2.223522e+003	7.651144e-002
2.224487e+003	7.657332e-002
2.225451e+003	7.663520e-002
2.226415e+003	7.669709e-002
2.227379e+003	7.675897e-002
2.228344e+003	7.682086e-002
2.229308e+003	7.688273e-002
2.230272e+003	7.694462e-002
2.231236e+003	7.700651e-002
2.232200e+003	7.706840e-002
2.233165e+003	7.713027e-002
2.234129e+003	7.719216e-002
2.235093e+003	7.725404e-002
2.236057e+003	7.731593e-002
2.237022e+003	7.737782e-002
2.237986e+003	7.743970e-002
2.238950e+003	7.750159e-002
2.239914e+003	7.756347e-002
2.240879e+003	7.762536e-002
2.241843e+003	7.768723e-002
2.242807e+003	7.774912e-002
2.243771e+003	7.781101e-002
2.244736e+003	7.787289e-002
2.245700e+003	7.793477e-002
2.246664e+003	7.799666e-002
2.247628e+003	7.805854e-002
2.248593e+003	7.812043e-002
2.249557e+003	7.818231e-002
2.250521e+003	7.824419e-002
2.251485e+003	7.830609e-002
2.252449e+003	7.836797e-002
2.253414e+003	7.842986e-002
2.254378e+003	7.849174e-002
2.255342e+003	7.855362e-002
2.256306e+003	7.861551e-002
2.257271e+003	7.867739e-002
2.258235e+003	7.873927e-002
2.259199e+003	7.880116e-002
2.260163e+003	7.886304e-002
2.261127e+003	7.892493e-002
2.262092e+003	7.898681e-002
2.263056e+003	7.904869e-002
2.264020e+003	7.911059e-002
2.264984e+003	7.917247e-002
2.265949e+003	7.923435e-002
2.266913e+003	7.929633e-002
2.267877e+003	7.935821e-002
2.268841e+003	7.942009e-002
2.269806e+003	7.948198e-002
2.270770e+003	7.954387e-002
2.271734e+003	7.960575e-002
2.272698e+003	7.966764e-002
2.273663e+003	7.972951e-002
2.274627e+003	7.979140e-002
2.275591e+003	7.985329e-002
2.276555e+003	7.991517e-002
2.277520e+003	7.997706e-002
2.278484e+003	8.003894e-002
2.279448e+003	8.010083e-002
2.280412e+003	8.016272e-002
2.281376e+003	8.022459e-002
2.282341e+003	8.028648e-002
2.283305e+003	8.034837e-002
2.284269e+003	8.041024e-002
2.285233e+003	8.047213e-002
2.286198e+003	8.053401e-002
2.287162e+003	8.059590e-002
2.288126e+003	8.065779e-002
2.289090e+003	8.071966e-002
2.290054e+003	8.078156e-002
2.291019e+003	8.084344e-002
2.291983e+003	8.090533e-002
2.292947e+003	8.096721e-002
2.293911e+003	8.102909e-002
2.294876e+003	8.109098e-002
2.295840e+003	8.115286e-002
2.296804e+003	8.121474e-002
2.297768e+003	8.127663e-002
2.298733e+003	8.133851e-002
2.299697e+003	8.140040e-002
2.300661e+003	8.146228e-002
2.301625e+003	8.152416e-002
2.302590e+003	8.158606e-002
2.303554e+003	8.164794e-002
2.304518e+003	8.170982e-002
2.305482e+003	8.177171e-002
2.306447e+003	8.183359e-002
2.307411e+003	8.189548e-002
2.308375e+003	8.195736e-002
2.309339e+003	8.201924e-002
2.310303e+003	8.208113e-002
2.311268e+003	8.214301e-002
2.312232e+003	8.220490e-002
2.313196e+003	8.226678e-002
2.314160e+003	8.232866e-002
2.315125e+003	8.239055e-002
2.316089e+003	8.245244e-002
2.317053e+003	8.251432e-002
2.318017e+003	8.257621e-002
2.318981e+003	8.263808e-002
2.319946e+003	8.269998e-002
2.320910e+003	8.276185e-002
2.321874e+003	8.282374e-002
2.322838e+003	8.288563e-002
2.323803e+003	8.294751e-002
2.324767e+003	8.300940e-002
2.325731e+003	8.307128e-002
2.326695e+003	8.313316e-002
2.327660e+003	8.319505e-002
2.328624e+003	8.325694e-002
2.329588e+003	8.331881e-002
2.330552e+003	8.338071e-002
2.331517e+003	8.344258e-002
2.332481e+003	8.350448e-002
2.333445e+003	8.356635e-002
2.334409e+003	8.362824e-002
2.335374e+003	8.369013e-002
2.336338e+003	8.375201e-002
2.337302e+003	8.381389e-002
2.338266e+003	8.387578e-002
2.339230e+003	8.393775e-002
2.340195e+003	8.399955e-002
2.341159e+003	8.406153e-002
2.342123e+003	8.412341e-002
2.343087e+003	8.418529e-002
2.344052e+003	8.424718e-002
2.345016e+003	8.430906e-002
2.345980e+003	8.437095e-002
2.346944e+003	8.443283e-002
2.347908e+003	8.449471e-002
2.348873e+003	8.455660e-002
2.349837e+003	8.461848e-002
2.350801e+003	8.468037e-002
2.351765e+003	8.474225e-002
2.352730e+003	8.480413e-002
2.353694e+003	8.486602e-002
2.354658e+003	8.492791e-002
2.355622e+003	8.498979e-002
2.356587e+003	8.505168e-002
2.357551e+003	8.511356e-002
2.358515e+003	8.517545e-002
2.359479e+003	8.523732e-002
2.360444e+003	8.529921e-002
2.361408e+003	8.536110e-002
2.362372e+003	8.542298e-002
2.363336e+003	8.548487e-002
2.364301e+003	8.554675e-002
2.365265e+003	8.560863e-002
2.366229e+003	8.567052e-002
2.367193e+003	8.573241e-002
2.368157e+003	8.579428e-002
2.369122e+003	8.585618e-002
2.370086e+003	8.591805e-002
2.371050e+003	8.597995e-002
2.372014e+003	8.604182e-002
2.372979e+003	8.610371e-002
2.373943e+003	8.616560e-002
2.374907e+003	8.622748e-002
2.375871e+003	8.628936e-002
2.376835e+003	8.635125e-002
2.377800e+003	8.641313e-002
2.378764e+003	8.647502e-002
2.379728e+003	8.653691e-002
2.380692e+003	8.659878e-002
2.381657e+003	8.666068e-002
2.382621e+003	8.672255e-002
2.383585e+003	8.678444e-002
2.384549e+003	8.684632e-002
2.385514e+003	8.690821e-002
2.386478e+003	8.697010e-002
2.387442e+003	8.703198e-002
2.388406e+003	8.709386e-002
2.389371e+003	8.715574e-002
2.390335e+003	8.721763e-002
2.391299e+003	8.727952e-002
2.392263e+003	8.734140e-002
2.393228e+003	8.740328e-002
2.394192e+003	8.746517e-002
2.395156e+003	8.752705e-002
2.396120e+003	8.758894e-002
2.397084e+003	8.765082e-002
2.398049e+003	8.771271e-002
2.399013e+003	8.777460e-002
2.399977e+003	8.783648e-002
2.400941e+003	8.789836e-002
2.401906e+003	8.796024e-002
2.402870e+003	8.802213e-002
2.403834e+003	8.808402e-002
2.404798e+003	8.814590e-002
2.405762e+003	8.820778e-002
2.406727e+003	8.826967e-002
2.407691e+003	8.833155e-002
2.408655e+003	8.839343e-002
2.409619e+003	8.845532e-002
2.410584e+003	8.851720e-002
2.411548e+003	8.857910e-002
2.412512e+003	8.864097e-002
2.413476e+003	8.870286e-002
2.414441e+003	8.876484e-002
2.415405e+003	8.882663e-002
2.416369e+003	8.888860e-002
2.417333e+003	8.895049e-002
2.418298e+003	8.901238e-002
2.419262e+003	8.907425e-002
2.420226e+003	8.913615e-002
2.421190e+003	8.919802e-002
2.422155e+003	8.925992e-002
2.423119e+003	8.932179e-002
2.424083e+003	8.938368e-002
2.425047e+003	8.944557e-002
2.426011e+003	8.950745e-002
2.426976e+003	8.956933e-002
2.427940e+003	8.963121e-002
2.428904e+003	8.969310e-002
2.429868e+003	8.975499e-002
2.430833e+003	8.981687e-002
2.431797e+003	8.987875e-002
2.432761e+003	8.994064e-002
2.433725e+003	9.000253e-002
2.434689e+003	9.006441e-002
2.435654e+003	9.012629e-002
2.436618e+003	9.018818e-002
2.437582e+003	9.025007e-002
2.438546e+003	9.031195e-002
2.439511e+003	9.037383e-002
2.440475e+003	9.043571e-002
2.441439e+003	9.049760e-002
2.442403e+003	9.055949e-002
2.443368e+003	9.062137e-002
2.444332e+003	9.068325e-002
2.445296e+003	9.074514e-002
2.446260e+003	9.080703e-002
2.447225e+003	9.086891e-002
2.448189e+003	9.093079e-002
2.449153e+003	9.099267e-002
2.450117e+003	9.105457e-002
2.451082e+003	9.111645e-002
2.452046e+003	9.117833e-002
2.453010e+003	9.124021e-002
2.453974e+003	9.130210e-002
2.454938e+003	9.136399e-002
2.455903e+003	9.142587e-002
2.456867e+003	9.148775e-002
2.457831e+003	9.154964e-002
2.458795e+003	9.161153e-002
2.459760e+003	9.167340e-002
2.460724e+003	9.173529e-002
2.461688e+003	9.179717e-002
2.462652e+003	9.185906e-002
2.463616e+003	9.192094e-002
2.464581e+003	9.198283e-002
2.465545e+003	9.204471e-002
2.466509e+003	9.210660e-002
2.467473e+003	9.216848e-002
2.468438e+003	9.223036e-002
2.469402e+003	9.229225e-002
2.470366e+003	9.235414e-002
2.471330e+003	9.241603e-002
2.472295e+003	9.247790e-002
2.473259e+003	9.253979e-002
2.474223e+003	9.260167e-002
2.475187e+003	9.266356e-002
2.476152e+003	9.272544e-002
2.477116e+003	9.278733e-002
2.478080e+003	9.284921e-002
2.479044e+003	9.291109e-002
2.480009e+003	9.297298e-002
2.480973e+003	9.303486e-002
2.481937e+003	9.309675e-002
2.482901e+003	9.315864e-002
2.483865e+003	9.322052e-002
2.484830e+003	9.328240e-002
2.485794e+003	9.334429e-002
2.486758e+003	9.340617e-002
2.487722e+003	9.346806e-002
2.488687e+003	9.353004e-002
2.489651e+003	9.359192e-002
2.490615e+003	9.365380e-002
2.491579e+003	9.371568e-002
2.492543e+003	9.377757e-002
2.493508e+003	9.383946e-002
2.494472e+003	9.390134e-002
2.495436e+003	9.396322e-002
2.496400e+003	9.402511e-002
2.497365e+003	9.408700e-002
2.498329e+003	9.414887e-002
2.499293e+003	9.421076e-002
2.500257e+003	9.427264e-002
2.501222e+003	9.433454e-002
2.502186e+003	9.439641e-002
2.503150e+003	9.445830e-002
2.504114e+003	9.452018e-002
2.505079e+003	9.458207e-002
2.506043e+003	9.464396e-002
2.507007e+003	9.470583e-002
2.507971e+003	9.476772e-002
2.508936e+003	9.482961e-002
2.509900e+003	9.489150e-002
2.510864e+003	9.495337e-002
2.511828e+003	9.501526e-002
2.512792e+003	9.507714e-002
2.513757e+003	9.513903e-002
2.514721e+003	9.520091e-002
2.515685e+003	9.526280e-002
2.516649e+003	9.532468e-002
2.517614e+003	9.538656e-002
2.518578e+003	9.544845e-002
2.519542e+003	9.551033e-002
2.520506e+003	9.557222e-002
2.521470e+003	9.563411e-002
2.522435e+003	9.569599e-002
2.523399e+003	9.575787e-002
2.524363e+003	9.581976e-002
2.525327e+003	9.588164e-002
2.526292e+003	9.594353e-002
2.527256e+003	9.600541e-002
2.528220e+003	9.606729e-002
2.529184e+003	9.612918e-002
2.530149e+003	9.619106e-002
2.531113e+003	9.625295e-002
2.532077e+003	9.631483e-002
2.533041e+003	9.637672e-002
2.534006e+003	9.643861e-002
2.534970e+003	9.650049e-002
2.535934e+003	9.656237e-002
2.536898e+003	9.662426e-002
2.537863e+003	9.668614e-002
2.538827e+003	9.674802e-002
2.539791e+003	9.680991e-002
2.540755e+003	9.687179e-002
2.541719e+003	9.693369e-002
2.542684e+003	9.699555e-002
2.543648e+003	9.705745e-002
2.544612e+003	9.711933e-002
2.545576e+003	9.718122e-002
2.546541e+003	9.724311e-002
2.547505e+003	9.730498e-002
2.548469e+003	9.736687e-002
2.549433e+003	9.742875e-002
2.550397e+003	9.749064e-002
2.551362e+003	9.755252e-002
2.552326e+003	9.761441e-002
2.553290e+003	9.767629e-002
2.554254e+003	9.773818e-002
2.555219e+003	9.780006e-002
2.556183e+003	9.786195e-002
2.557147e+003	9.792383e-002
2.558111e+003	9.798571e-002
2.559076e+003	9.804761e-002
2.560040e+003	9.810948e-002
2.561004e+003	9.817137e-002
2.561968e+003	9.823325e-002
2.562933e+003	9.829513e-002
2.563897e+003	9.835711e-002
2.564861e+003	9.841900e-002
2.565825e+003	9.848088e-002
2.566790e+003	9.854276e-002
2.567754e+003	9.860466e-002
2.568718e+003	9.866653e-002
2.569682e+003	9.872842e-002
2.570646e+003	9.879030e-002
2.571611e+003	9.885219e-002
2.572575e+003	9.891408e-002
2.573539e+003	9.897596e-002
2.574503e+003	9.903784e-002
2.575468e+003	9.909973e-002
2.576432e+003	9.916161e-002
2.577396e+003	9.922350e-002
2.578360e+003	9.928538e-002
2.579324e+003	9.934726e-002
2.580289e+003	9.940916e-002
2.581253e+003	9.947104e-002
2.582217e+003	9.953292e-002
2.583181e+003	9.959480e-002
2.584146e+003	9.965669e-002
2.585110e+003	9.971858e-002
2.586074e+003	9.978046e-002
2.587038e+003	9.984234e-002
2.588003e+003	9.990422e-002
2.588967e+003	9.996611e-002
2.589931e+003	1.000280e-001
2.590895e+003	1.000899e-001
2.591860e+003	1.001518e-001
2.592824e+003	1.002137e-001
2.593788e+003	1.002755e-001
2.594752e+003	1.003374e-001
2.595717e+003	1.003993e-001
2.596681e+003	1.004612e-001
2.597645e+003	1.005231e-001
2.598609e+003	1.005850e-001
2.599573e+003	1.006468e-001
2.600538e+003	1.007087e-001
2.601502e+003	1.007706e-001
2.602466e+003	1.008325e-001
2.603430e+003	1.008944e-001
2.604395e+003	1.009563e-001
2.605359e+003	1.010182e-001
2.606323e+003	1.010800e-001
2.607287e+003	1.011419e-001
2.608251e+003	1.012038e-001
2.609216e+003	1.012657e-001
2.610180e+003	1.013276e-001
2.611144e+003	1.013895e-001
2.612108e+003	1.014513e-001
2.613073e+003	1.015132e-001
2.614037e+003	1.015751e-001
2.615001e+003	1.016370e-001
2.615965e+003	1.016989e-001
2.616930e+003	1.017608e-001
2.617894e+003	1.018227e-001
2.618858e+003	1.018845e-001
2.619822e+003	1.019464e-001
2.620787e+003	1.020083e-001
2.621751e+003	1.020702e-001
2.622715e+003	1.021321e-001
2.623679e+003	1.021940e-001
2.624644e+003	1.022558e-001
2.625608e+003	1.023177e-001
2.626572e+003	1.023796e-001
[truncated: 1,425 more rows]
