# Supplementary material for: Molecular Structural Changes in Alfalfa Detected by ATR-FTIR Spectroscopy in Response to Silencing of TT8 and HB12 Genes
Source: Int J Mol Sci. 2018 Mar 31;19(4):1046. doi: 10.3390/ijms19041046 (PMC5979274; doi:10.3390/ijms19041046)
Supplement: Supplementary file 1 [file ijms-19-01046-s001.zip › Supplementary materials/Spectra Source/H1/h1c-1.dx]

##TITLE= h1c
##JCAMP-DX= 4.24
##DATA TYPE= INFRARED SPECTRUM
##ORIGIN= JASCO
##OWNER= 
##DATE= 16/04/04
##TIME= 11:25:40
##SPECTROMETER/DATA SYSTEM= 
##RESOLUTION= 
##DELTAX=   0.96423347
##XUNITS= 1/CM
##YUNITS= ABSORBANCE
##XFACTOR= 1.00000
##YFACTOR= 1E-008
##FIRSTX=   699.0693
##LASTX=  4000.6047
##NPOINTS=     3425
##FIRSTY=      0.07210
##MAXY=      0.09572
##MINY=     -0.01367
##XYDATA= (X++(Y..Y))
699.0693 7209698 7143255 7058249 6971395 6899312 6851309 6825672 6811897
706.7831 6797639 6775908 6747920 6720006 6697171 6677927 6654107 6616097
714.4970 6560300 6493762 6432548 6394334 6388875 6411162 6441643 6455080
722.2109 6433638 6375452 6293156 6204899 6124845 6058451 6003697 5955723
729.9247 5910878 5867557 5824389 5778567 5726582 5667071 5603275 5542670
737.6386 5493552 5460690 5442883 5433860 5425813 5413366 5395849 5376987
745.3525 5362417 5356218 5357874 5361063 5355298 5330376 5281968 5215420
753.0663 5145076 5088552 5058422 5055768 5069411 5081482 5076275 5047439
760.7802 4999762 4945107 4895453 4857305 4830267 4809644 4790568 4770801
768.4941 4750835 4731993 4714439 4696611 4676271 4652148 4624939 4597130
776.2079 4571892 4551719 4537293 4526864 4516344 4500280 4473600 4433503
783.9218 4380534 4318199 4251348 4184342 4120112 4060445 4006901 3961440
791.6357 3926240 3902936 3891785 3891129 3897185 3904283 3905871 3896474
799.3495 3874041 3841255 3804577 3771099 3745055 3726279 3711631 3698129
807.0634 3685212 3674388 3666785 3660945 3652922 3638644 3616499 3587979
814.7773 3556055 3522949 3489389 3455836 3424188 3397966 3380460 3372340
822.4911 3370929 3371886 3371921 3370257 3367797 3365170 3361843 3357272
830.2050 3352802 3351968 3358131 3370981 3384920 3391174 3382568 3357686
837.9189 3321590 3282928 3249794 3227103 3216342 3216468 3224272 3234051
845.6328 3237931 3228132 3200580 3157484 3106659 3057645 3017099 2986479
853.3466 2963216 2943899 2926808 2912089 2900093 2889727 2878274 2862567
861.0605 2840273 2810327 2772717 2728593 2681155 2636478 2602772 2587363
868.7744 2592658 2613760 2639898 2659539 2666356 2662352 2656049 2656827
876.4882 2669030 2689525 2710072 2722684 2724445 2718979 2714138 2717729
884.2021 2733852 2761558 2795985 2830899 2861171 2884115 2899360 2907663
891.9160 2909581 2904949 2893587 2876735 2857953 2842423 2834630 2835809
899.6298 2843003 2850696 2854175 2852445 2848635 2847526 2851879 2860077
907.3437 2866758 2866066 2855491 2837835 2820082 2809801 2811155 2822760
915.0576 2838521 2850892 2854689 2849288 2838048 2825481 2814119 2803204
922.7714 2790032 2772813 2752709 2733288 2717745 2706151 2695292 2681661
930.4853 2665447 2652075 2649410 2662095 2687111 2714238 2731746 2733798
938.1992 2724560 2716161 2721855 2748777 2794564 2849203 2900256 2938230
945.9130 2959747 2968079 2971828 2982444 3010847 3063629 3140116 3231971
953.6269 3326110 3409858 3475885 3524445 3562031 3597539 3638237 3687417
961.3408 3744288 3805375 3866303 3923190 3973471 4016269 4052432 4084241
969.0546 4114799 4147273 4184226 4227289 4277221 4334251 4398434 4469818
976.7685 4548376 4633813 4725478 4822469 4923829 5028586 5135538 5242963
984.4824 5348687 5450765 5548543 5643380 5738329 5836686 5940143 6047697
992.1962 6156094 6261608 6362150 6458507 6554090 6653448 6760407 6876711
999.9101 7001638 7132504 7265648 7397434 7524935 7646216 7760305 7867050
1007.6240 7967000 8061347 8151790 8240278 8328659 8418376 8510311 8604626
1015.3378 8700447 8795437 8885710 8966673 9034944 9090496 9137552 9183065
1023.0517 9233104 9289135 9346668 9397575 9434988 9457753 9471414 9484848
1030.7656 9504591 9530587 9556151 9572112 9572347 9557135 9532412 9505870
1038.4795 9482799 9464349 9448858 9434670 9422084 9412999 9408797 9408292
1046.1934 9407470 9401339 9386637 9363582 9335516 9306804 9280434 9256886
1053.9072 9234803 9212735 9190539 9169434 9150759 9134547 9119077 9101835
1061.6211 9081183 9057542 9033275 9011413 8994120 8981770 8972987 8965326
1069.3350 8956108 8943067 8924718 8900376 8869766 8832279 8786335 8729471
1077.0488 8659469 8576019 8481760 8381737 8281371 8184181 8090717 7999370
1084.7627 7908376 7817501 7728301 7642958 7562853 7488053 7418043 7352957
1092.4766 7294141 7243562 7202488 7170526 7145684 7125277 7106789 7088000
1100.1904 7066453 7039065 7002567 6954722 6895406 6826664 6751617 6673026
1107.9043 6592550 6510979 6428863 6346604 6263840 6178861 6089124 5993052
1115.6182 5892034 5790950 5696386 5613349 5542508 5479748 5418332 5352344
1123.3320 5279411 5201348 5122714 5048376 4981389 4922091 4868520 4817758
1131.0459 4767500 4717137 4667909 4622112 4581834 4547960 4519983 4496651
1138.7598 4476928 4460582 4447992 4439356 4433907 4429731 4424384 4415962
1146.4736 4403910 4389043 4372713 4355741 4337868 4318167 4296085 4272222
1154.1875 4248068 4224701 4201282 4174518 4139703 4092921 4033176 3963166
1161.9014 3888180 3813672 3742766 3674983 3606851 3534123 3454485 3369317
1169.6152 3283492 3203214 3132992 3073395 3020826 2969448 2914190 2853205
1177.3291 2788625 2725448 2669347 2624488 2592205 2570899 2557042 2546775
1185.0430 2537396 2528080 2519523 2512852 2508564 2506258 2505290 2505733
1192.7568 2508739 2515929 2528261 2545328 2565674 2587865 2611365 2636442
1200.4707 2663187 2690519 2716142 2737667 2754122 2766727 2778285 2791560
1208.1846 2807763 2826162 2845062 2863449 2882158 2903753 2931163 2965932
1215.8984 3007193 3052003 3096835 3139345 3179408 3218886 3260379 3305719
1223.6123 3355026 3406686 3458081 3506620 3550615 3589749 3625058 3658448
1231.3262 3691840 3726216 3761015 3794271 3823533 3847099 3864800 3877835
1239.0400 3887809 3895664 3901297 3904082 3903854 3901546 3898965 3897819
1246.7539 3898683 3900639 3901810 3900444 3895854 3888700 3880518 3872853
1254.4678 3866523 3861344 3856337 3850182 3841645 3829884 3814605 3796151
1262.1816 3775497 3754074 3733409 3714668 3698250 3683610 3669378 3653738
1269.8955 3634980 3612106 3585309 3556129 3527103 3500932 3479489 3463112
1277.6094 3450529 3439455 3427525 3413107 3395629 3375405 3353242 3330108
1285.3232 3306998 3284925 3264880 3247700 3233881 3223458 3216069 3211215
1293.0371 3208608 3208421 3211212 3217523 3227368 3240000 3254201 3268927
1300.7510 3283809 3299073 3314932 3330961 3346083 3359299 3370657 3381700
1308.4648 3394959 3412824 3436470 3465364 3497415 3529479 3557940 3579296
1316.1787 3590816 3591243 3581276 3563400 3540970 3516985 3493344 3470912
1323.8926 3450042 3430908 3413374 3396719 3379730 3361363 3341587 3321756
1331.6064 3304201 3291271 3284491 3284270 3290075 3300629 3313869 3326952
1339.3203 3336879 3341783 3341969 3339714 3337941 3338773 3342853 3349711
1347.0342 3358837 3370714 3386990 3409619 3439596 3476154 3516852 3558339
1354.7480 3597384 3631891 3661659 3688692 3716870 3750888 3794348 3847365
1362.4619 3905279 3960404 4006257 4040844 4066800 4089213 4113015 4141097
1370.1758 4173708 4209074 4244558 4277613 4306345 4329897 4348657 4364115
1377.8896 4378348 4393356 4410443 4429828 4450811 4472590 4495239 4520101
1385.6035 4549155 4583496 4622042 4662038 4701294 4739919 4780037 4823980
1393.3174 4872012 4920696 4963231 4992280 5003615 4998064 4980916 4959613
1401.0313 4941130 4930179 4928682 4936136 4950451 4969063 4990067 5012649
1408.7451 5036453 5060495 5082718 5100872 5114197 5124263 5133921 5145058
1416.4590 5156603 5163995 5161419 5146356 5121919 5093785 5065774 5038713
1424.1729 5012045 4985612 4960114 4936242 4913605 4890679 4866035 4839764
1431.8867 4813557 4789300 4767414 4745890 4720528 4687038 4644187 4594616
1439.6006 4542436 4490937 4442198 4397319 4356206 4317164 4277229 4233594
1447.3145 4185387 4134518 4084724 4039388 4000022 3966458 3937872 3913268
1455.0283 3890932 3867521 3839005 3804455 3767213 3730365 3692952 3649737
1462.7422 3592624 3514180 3413979 3302417 3194752 3100804 3021585 2952338
1470.4561 2885672 2813143 2727560 2627035 2516931 2406452 2303889 2214741
1478.1699 2141755 2085026 2042168 2009254 1982588 1960337 1942998 1932613
1485.8838 1931481 1940852 1959543 1983091 2005333 2022477 2035602 2049136
1493.5977 2068025 2095940 2134207 2180693 2229552 2273739 2309184 2336464
1501.3115 2359386 2383605 2416755 2468775 2548780 2654320 2761461 2840813
1509.0254 2886220 2912521 2936333 2967575 3009725 3061361 3117402 3171111
1516.7393 3217133 3254084 3285175 3316608 3354196 3399762 3450598 3503012
1524.4531 3555986 3611191 3670366 3733450 3799600 3870038 3949606 4044758
1532.1670 4157889 4281456 4399511 4498609 4576848 4642501 4707068 4778264
1539.8809 4853731 4921394 4972283 5009280 5040290 5070722 5102738 5136981
1547.5947 5173663 5212639 5253088 5293449 5331950 5367587 5400935 5434361
1555.3086 5471850 5518423 5577317 5643024 5698707 5731562 5745665 5752617
1563.0225 5760898 5774358 5794033 5819777 5851160 5887307 5925815 5962412
1570.7363 5992995 6016390 6035076 6053860 6077607 6108120 6141646 6171210
1578.4502 6192898 6208283 6221502 6235946 6252828 6271260 6289353 6305609
1586.1641 6319595 6331609 6342065 6351248 6359460 6367092 6374345 6380707
1593.8779 6384652 6384013 6377030 6363539 6345476 6326285 6309413 6296629
1601.5918 6287141 6278168 6266713 6251277 6232191 6210516 6186737 6160600
1609.3057 6132293 6103638 6077763 6057368 6043017 6032237 6019695 5999500
1617.0195 5969650 5933925 5898012 5865073 5835329 5808035 5783275 5762200
1624.7334 5745435 5731268 5715769 5695091 5668326 5638620 5611352 5590903
1632.4473 5578430 5571026 5561921 5543236 5511806 5471613 5428684 5386472
1640.1611 5346501 5310435 5280281 5256589 5235956 5210185 5170668 5117107
1647.8750 5059451 5008485 4967613 4931717 4888289 4822153 4730166 4628737
1655.5889 4534587 4450949 4373649 4297745 4218801 4132568 4036442 3932679
1663.3027 3829019 3733945 3651194 3578191 3507742 3431430 3344414 3248995
1671.0166 3152330 3059928 2972360 2887125 2802169 2718101 2637739 2563676
1678.7305 2496558 2435085 2376314 2315405 2246175 2164916 2075411 1986398
1686.4443 1903048 1824719 1749085 1675540 1605483 1540514 1480563 1423603
1694.1582 1367263 1311032 1256813 1206748 1160353 1114586 1067547 1021509
1701.8721 980936 948074 921428 897581 873877 850180 828737 812303 802388
1710.5502 799103 802059 811036 825836 845385 866538 883836 891984 890010
1719.2283 881936 872989 866502 863679 864556 868716 875561 884365 894404
1727.9064 905231 916885 929729 943688 956978 965293 963606 950572 930155
1736.5845 907853 886823 867124 846656 822543 792776 757444 718646 679235
1745.2626 641348 605237 568659 527546 478555 422283 363706 308542 259371
1753.9407 215247 174005 134603 97741 64531 34498 4903 -27719 -64906 -104853
1763.5830 -143688 -178160 -207206 -231553 -252440 -270769 -287190 -302793
1771.2969 -319413 -338723 -360711 -383387 -404205 -421565 -435195 -445754
1779.0107 -454290 -461827 -469139 -476725 -484851 -493511 -502288 -510342
1786.7246 -516706 -520743 -522495 -522862 -523593 -526806 -533822 -544134
1794.4385 -555703 -566239 -574093 -578506 -579739 -579220 -579254 -581947
1802.1523 -587939 -596052 -604111 -610169 -613341 -613971 -613258 -612668
1809.8662 -613396 -616033 -620446 -625855 -631080 -634983 -637030 -637727
1817.5801 -638504 -640850 -645174 -650326 -654159 -654800 -651852 -646737
1825.2939 -641798 -638802 -638144 -639256 -641606 -645246 -650470 -657074
1833.0078 -664172 -670725 -676205 -680822 -685083 -688955 -691372 -690603
1840.7217 -685304 -675682 -664309 -655719 -654086 -660378 -671928 -684667
1848.4355 -695403 -702647 -706366 -707343 -706493 -704405 -701266 -697131
1856.1494 -692285 -687418 -683504 -681462 -681784 -684308 -688195 -692122
1863.8633 -694615 -694433 -691022 -685048 -678722 -675236 -677127 -684739
1871.5771 -696178 -708496 -718938 -725666 -728074 -726773 -723236 -719190
1879.2910 -716009 -714366 -714145 -714581 -714609 -713386 -710757 -707440
1887.0049 -704778 -704075 -705792 -709099 -712261 -713657 -712711 -710130
1894.7188 -707409 -705948 -706269 -707854 -709669 -710960 -711719 -712559
1902.4326 -714138 -716547 -719083 -720541 -719862 -716748 -711950 -707028
1910.1465 -703626 -702609 -703625 -705383 -706411 -705842 -703865 -701658
1917.8604 -700744 -702123 -705793 -710925 -716382 -721130 -724434 -725959
1925.5742 -725849 -724729 -723521 -723084 -723790 -725286 -726682 -727093
1933.2881 -726186 -724306 -722104 -719967 -717723 -714879 -711213 -707279
1941.0020 -704390 -703967 -706597 -711522 -717053 -721567 -724314 -725534
1948.7158 -725939 -726013 -725652 -724439 -722303 -719990 -718837 -719887
1956.4297 -722995 -726664 -728871 -728350 -725436 -721810 -719314 -718694
1964.1436 -719184 -719173 -717445 -714106 -710525 -708353 -708430 -707752
1971.8574 -707075 -706398 -705721 -705044 -704367 -703690 -703013 -702336
1979.5713 -701659 -700982 -700305 -699628 -698951 -698274 -697597 -696920
1987.2852 -696243 -695566 -694889 -694212 -693535 -692858 -692181 -691504
1994.9990 -690827 -690150 -689473 -688796 -688119 -687442 -686765 -686088
2002.7129 -685411 -684734 -684057 -683380 -682703 -682026 -681349 -680672
2010.4268 -679995 -679318 -678641 -677964 -677287 -676610 -675933 -675256
2018.1406 -674579 -673902 -673225 -672548 -671871 -671194 -670517 -669840
2025.8545 -669163 -668486 -667809 -667132 -666455 -665778 -665101 -664424
2033.5684 -663747 -663070 -662393 -661716 -661039 -660362 -659685 -659008
2041.2822 -658331 -657654 -656977 -656300 -655622 -654945 -654268 -653591
2048.9961 -652914 -652237 -651560 -650883 -650206 -649529 -648852 -648175
2056.7100 -647498 -646821 -646144 -645467 -644790 -644113 -643436 -642759
2064.4238 -642082 -641405 -640728 -640051 -639374 -638697 -638020 -637343
2072.1377 -636666 -635989 -635312 -634635 -633958 -633281 -632604 -631927
2079.8516 -631250 -630573 -629896 -629219 -628542 -627865 -627188 -626511
2087.5654 -625834 -625157 -624480 -623803 -623126 -622449 -621772 -621095
2095.2793 -620418 -619741 -619064 -618387 -617710 -617033 -616356 -615679
2102.9932 -615002 -614325 -613648 -612971 -612294 -611617 -610940 -610263
2110.7070 -609586 -608909 -608232 -607555 -606878 -606201 -605524 -604846
2118.4209 -604170 -603492 -602815 -602138 -601461 -600784 -600107 -599430
2126.1348 -598753 -598076 -597399 -596722 -596045 -595368 -594691 -594014
2133.8486 -593337 -592660 -591983 -591306 -590629 -589952 -589275 -588598
2141.5625 -587921 -587244 -586567 -585890 -585213 -584536 -583859 -583182
2149.2764 -582505 -581828 -581151 -580474 -579797 -579120 -578443 -577766
2156.9902 -577089 -576412 -575735 -575058 -574381 -573704 -573027 -572350
2164.7041 -571673 -570996 -570319 -569642 -568965 -568288 -567611 -566934
2172.4180 -566257 -565580 -564903 -564226 -563549 -562872 -562195 -561518
2180.1318 -560841 -560164 -559487 -558810 -558133 -557456 -556779 -556102
2187.8457 -555425 -554748 -554071 -553394 -552717 -552039 -551363 -550685
2195.5596 -550008 -549331 -548654 -547977 -547300 -546623 -545946 -545269
2203.2734 -544592 -543915 -543238 -542561 -541884 -541207 -540530 -539853
2210.9873 -539176 -538499 -537822 -537145 -536468 -535791 -535114 -534437
2218.7012 -533760 -533083 -532406 -531729 -531052 -530375 -529698 -529021
2226.4150 -528344 -527667 -526990 -526313 -525636 -524959 -524282 -523605
2234.1289 -522928 -522251 -521574 -520897 -520220 -519543 -518866 -518189
2241.8428 -517512 -516835 -516158 -515481 -514804 -514127 -513450 -512773
2249.5566 -512096 -511419 -510742 -510065 -509388 -508711 -508034 -507357
2257.2705 -506680 -506003 -505326 -504649 -503972 -503295 -502618 -501941
2264.9844 -501264 -500587 -499909 -499232 -498555 -497878 -497201 -496524
2272.6982 -495847 -495170 -494493 -493816 -493139 -492462 -491785 -491108
2280.4121 -490431 -489754 -489077 -488400 -487723 -487046 -486369 -485692
2288.1260 -485015 -484338 -483661 -482984 -482307 -481630 -480953 -480276
2295.8398 -479599 -478922 -478245 -477568 -476891 -476214 -475537 -474860
2303.5537 -474183 -473506 -472829 -472152 -471475 -470798 -470121 -469444
2311.2676 -468767 -468090 -467413 -466736 -466059 -465382 -464705 -464028
2318.9814 -463351 -462674 -461997 -461320 -460643 -459966 -459289 -458612
2326.6953 -457935 -457258 -456581 -455904 -455227 -454550 -453873 -453196
2334.4092 -452519 -451842 -451165 -450488 -449811 -449133 -448457 -447779
2342.1230 -447102 -446425 -445748 -445071 -444394 -443717 -443040 -442363
2349.8369 -441686 -441009 -440332 -439655 -438978 -438301 -437624 -436947
2357.5508 -436270 -435593 -434916 -434239 -433562 -432885 -432208 -431531
2365.2646 -430854 -430177 -429500 -428823 -428146 -427469 -426792 -426115
2372.9785 -425438 -424761 -424084 -423407 -422730 -422053 -421376 -420699
2380.6924 -420022 -419345 -418668 -417991 -417314 -416637 -415960 -415283
2388.4063 -414606 -413929 -413252 -412575 -411898 -411221 -410544 -409867
2396.1201 -409190 -408513 -407836 -407159 -406482 -405805 -405128 -404451
2403.8340 -403774 -403097 -402420 -401743 -401066 -400389 -399712 -399035
2411.5479 -398358 -397681 -397004 -396326 -395650 -394972 -394295 -393618
2419.2617 -392941 -392264 -391587 -390910 -390233 -389556 -388879 -388202
2426.9756 -387525 -386848 -386171 -385494 -384817 -384140 -383463 -382786
2434.6895 -382109 -381432 -380755 -380078 -379401 -378724 -378047 -377370
2442.4033 -376693 -376016 -375339 -374662 -373985 -373308 -372631 -371954
2450.1172 -371277 -370600 -369923 -369246 -368569 -367892 -367215 -366538
2457.8311 -365861 -365184 -364507 -363830 -363153 -362476 -361799 -361122
2465.5449 -360445 -359768 -359091 -358414 -357737 -357060 -356383 -355706
2473.2588 -355029 -354352 -353675 -352998 -352321 -351644 -350967 -350290
2480.9727 -349613 -348936 -348259 -347582 -346905 -346228 -345551 -344874
2488.6865 -344196 -343519 -342842 -342165 -341488 -340811 -340134 -339457
2496.4004 -338780 -338103 -337426 -336749 -336072 -335395 -334718 -334041
2504.1143 -333364 -332687 -332010 -331333 -330656 -329979 -329302 -328625
2511.8281 -327948 -327271 -326594 -325917 -325240 -324563 -323886 -323209
2519.5420 -322532 -321855 -321178 -320501 -319824 -319147 -318470 -317793
2527.2559 -317116 -316439 -315762 -315085 -314408 -313731 -313054 -312377
2534.9697 -311700 -311023 -310346 -309669 -308992 -308315 -307638 -306961
2542.6836 -306284 -305607 -304930 -304253 -303576 -302899 -302222 -301545
2550.3975 -300868 -300191 -299514 -298837 -298160 -297483 -296806 -296129
2558.1113 -295452 -294775 -294098 -293421 -292744 -292067 -291389 -290712
2565.8252 -290035 -289358 -288681 -288004 -287327 -286650 -285973 -285296
2573.5391 -284619 -283942 -283265 -282588 -281911 -281234 -280557 -279880
2581.2529 -279203 -278526 -277849 -277172 -276495 -275818 -275141 -274464
2588.9668 -273787 -273110 -272433 -271756 -271079 -270402 -269725 -269048
2596.6807 -268371 -267694 -267017 -266340 -265663 -264986 -264309 -263632
2604.3945 -262955 -262278 -261601 -260924 -260247 -259570 -258893 -258216
2612.1084 -257539 -256862 -256185 -255508 -254831 -254154 -253477 -252800
2619.8223 -252123 -251446 -250769 -250092 -249415 -248738 -248061 -247384
2627.5361 -246707 -246030 -245353 -244676 -243999 -243322 -242645 -241968
2635.2500 -241291 -240614 -239936 -239259 -238582 -237905 -232189 -227746
2642.9639 -224357 -221173 -217442 -212961 -208024 -203063 -198371 -194126
2650.6777 -190631 -188455 -188266 -190391 -194392 -198981 -202393 -203076
2658.3916 -200346 -194681 -187495 -180536 -175207 -172116 -171006 -170983
2666.1055 -170873 -169563 -166304 -161003 -154398 -147961 -143368 -141702
2673.8193 -142812 -145328 -147426 -147929 -146971 -145717 -145305 -145789
2681.5332 -145902 -143870 -138701 -130999 -122707 -115956 -111850 -110000
2689.2471 -109027 -107581 -105136 -102074 -99149 -96806 -94837 -92556 -89323
2697.9253 -85045 -80365 -76395 -74139 -73873 -74857 -75565 -74372 -70339
2706.6033 -63654 -55482 -47350 -40481 -35450 -32272 -30703 -30475 -31312
2715.2815 -32864 -34702 -36402 -37598 -37884 -36660 -33198 -27046 -18593 -9309
2724.9238 -1324 3562 4816 3424 1254 -13 360 2151 4750 7714 10880 14053 16740
2737.4587 18293 18399 17487 16620 16899 18782 21812 24926 27082 27829 27520
2748.0654 27150 27940 30790 35754 41759 46819 48822 46599 40673 33147 26719
2758.6719 23409 23791 27200 32645 39661 48424 59064 70782 81538 88703 90330
2769.2786 86264 78379 69790 63514 61325 63360 68533 75352 82649 89860 96871
2779.8850 103648 109950 115295 119188 121452 122471 123135 124481 127171
2788.5632 131138 135645 139756 142940 145391 147852 151112 155571 161173
2797.2412 167664 174858 182636 190690 198344 204704 209120 211642 213124
2805.9194 214949 218548 225002 234794 247648 262435 277270 289970 298811
2814.5974 303225 304006 302892 301816 302336 305503 311997 322145 335635
2823.2756 351186 366676 379918 389748 396715 402825 410445 421042 434522
2831.9536 449525 464423 478397 492040 507240 526392 551265 582015 616949
2840.6318 653574 690860 731775 784439 860381 969397 1112433 1276036 1433031
2849.3098 1551560 1608504 1598979 1536261 1443707 1344625 1255236 1182612
2857.0237 1126660 1083819 1050223 1023253 1001695 985327 974460 969469 970194
2865.7019 975419 982883 990007 994966 997333 997830 997385 996316 994313
2874.3799 991195 987727 985738 987366 993974 1005475 1020424 1036668 1052068
2883.0581 1064991 1074607 1081111 1085852 1091121 1099466 1112684 1131001
2890.7720 1152885 1175609 1196262 1212742 1224373 1232041 1237898 1244733
2898.4858 1255153 1270794 1291878 1317354 1345596 1375325 1406254 1439118
2906.1997 1475042 1514663 1557615 1602962 1650709 1703873 1769908 1860092
2913.9136 1985812 2152018 2350321 2556380 2735473 2855091 2897635 2866006
2921.6274 2780141 2667841 2554785 2457439 2380622 2319625 2265187 2208807
2929.3413 2146212 2078073 2008441 1942238 1883107 1832317 1788724 1749417
2937.0552 1710691 1669178 1622989 1572583 1520899 1472459 1431676 1401092
2944.7690 1380459 1367085 1357158 1347282 1335455 1321249 1305400 1289204
2952.4829 1273970 1260567 1249127 1239056 1229437 1219649 1209781 1200460
2960.1968 1192169 1184592 1176495 1166257 1152642 1135295 1114789 1092427
2967.9106 1070062 1049856 1033718 1022375 1014547 1007015 995906 978653 955391
2976.5886 928869 902935 880667 863312 850446 840832 833131 826105 818594
2985.2668 809723 799332 788146 777260 767222 757495 746941 735061 722960
2993.9448 713084 707760 707610 711071 715383 718214 718684 717184 714479
3002.6230 711087 707482 704707 704442 708107 715579 724726 732479 736901
3011.3010 738742 741126 747334 758189 770974 780842 783863 779690 772052
3019.9792 766723 768287 777671 791844 805685 814794 817604 815756 812796
3028.6572 812176 815666 822887 831924 840490 846944 850747 852371 852973
3037.3354 854075 857271 863808 874031 886943 900301 911441 918547 921646
3046.0134 922660 924373 928918 936726 946635 957003 966951 976765 987180
3054.6917 998215 1008581 1016309 1020157 1020628 1019628 1018929 1018687
3062.4055 1017352 1013285 1006942 1001799 1002932 1013980 1034547 1059935
3070.1194 1083386 1099338 1105654 1103716 1096849 1088534 1081567 1078214
3077.8333 1080453 1089488 1104649 1122667 1138332 1146619 1145231 1136038
3085.5471 1124471 1117063 1118415 1129166 1145988 1163470 1176786 1183762
3093.2610 1185440 1185143 1186686 1192675 1203594 1217896 1232866 1245806
3100.9749 1255069 1260499 1263086 1264041 1263902 1262369 1259049 1254615
3108.6887 1251400 1252779 1261496 1277967 1299654 1321960 1340142 1351196
3116.4026 1354799 1353067 1349492 1347674 1350241 1358203 1370817 1386040
3124.1165 1401441 1415153 1426378 1435195 1441913 1446540 1448770 1448484
3131.8303 1446272 1443527 1441996 1443145 1447757 1455924 1467191 1480590
3139.5442 1494581 1507258 1517047 1523677 1528663 1534691 1543978 1556638
3147.2581 1570323 1581659 1588667 1592432 1596688 1605399 1619958 1637988
3154.9719 1654607 1665292 1668399 1665794 1661462 1659306 1661610 1668831
3162.6858 1680291 1694869 1711143 1727204 1740762 1749917 1754319 1755924
3170.3997 1758626 1766650 1782425 1805113 1830729 1853936 1870569 1879421
3178.1135 1882220 1881898 1880526 1878530 1875715 1873099 1873738 1881454
3185.8274 1898086 1921293 1944803 1961301 1966265 1960371 1949062 1939697
3193.5413 1938087 1946292 1962520 1982697 2002618 2019610 2033073 2043906
3201.2551 2053309 2061725 2068576 2072950 2074719 2075214 2076799 2081578
3208.9690 2090168 2101530 2113954 2126306 2138431 2150356 2161166 2168781
3216.6829 2171163 2168135 2162320 2158215 2159859 2168658 2182808 2198542
3224.3967 2212203 2221821 2227554 2231179 2235197 2241929 2252680 2267082
3232.1106 2282950 2296995 2306276 2309639 2308228 2304750 2302068 2302121
3239.8245 2305757 2313213 2324421 2338667 2353988 2367213 2375204 2376699
3247.5383 2373409 2369314 2368425 2372457 2380017 2387897 2393593 2397227
3255.2522 2401478 2409587 2422932 2439891 2456758 2470007 2478342 2483250
3262.9661 2487832 2494835 2505118 2517397 2529205 2538362 2544076 2547134
3270.6799 2549168 2551550 2554605 2557680 2560019 2561769 2564221 2568909
3278.3938 2576084 2583779 2588411 2586800 2578373 2565980 2554660 2549125
3286.1077 2551623 2561412 2575803 2591642 2606119 2616683 2620875 2616915
3293.8215 2605064 2588677 2573688 2566212 2569359 2581236 2595579 2604930
3301.5354 2604622 2595242 2582157 2572427 2570954 2578026 2589503 2599379
3309.2493 2603168 2600189 2593491 2587618 2585684 2587590 2590495 2591161
3316.9631 2588526 2584643 2583170 2586380 2592811 2597399 2594317 2580758
3324.6770 2559173 2536396 2520157 2515178 2521101 2533187 2544944 2551006
3332.3909 2548849 2539000 2524155 2507891 2493449 2482813 2476257 2472501
3340.1047 2469448 2465256 2459316 2452695 2447801 2447312 2452789 2463555
3347.8186 2476454 2486766 2489988 2483626 2468073 2446222 2422206 2400086
3355.5325 2383047 2373090 2370823 2375139 2383114 2390711 2394376 2392746
3363.2463 2387214 2380698 2375287 2370478 2363426 2351138 2333003 2311724
3370.9602 2291972 2277755 2270375 2268257 2268538 2269037 2269187 2269440
3378.6741 2269935 2269608 2266489 2258912 2246742 2231757 2216908 2204836
3386.3879 2196522 2190831 2185241 2177360 2166426 2153889 2142632 2135175
3394.1018 2131974 2130953 2128586 2121785 2109403 2092531 2073709 2055886
3401.8157 2041801 2033712 2032842 2038332 2046401 2050975 2046251 2030085
3409.5295 2005926 1981517 1964719 1958970 1961472 1965414 1964680 1957683
3417.2434 1947695 1939709 1936273 1935372 1931886 1921396 1903326 1881100
3424.9573 1859437 1841037 1825029 1808126 1787518 1763374 1739187 1719784
3432.6711 1708355 1704409 1703856 1701104 1691913 1675443 1654515 1634101
3440.3850 1618882 1611127 1609927 1612018 1613518 1611509 1604728 1593285
3448.0989 1577991 1559963 1540739 1522457 1507440 1497089 1490733 1485521
3455.8127 1477828 1465442 1448989 1431518 1416467 1405389 1396998 1388142
3463.5266 1375920 1359377 1339708 1319066 1299023 1279820 1260844 1241847
3471.2405 1223902 1209279 1200184 1197090 1197854 1198500 1195359 1187248
3478.9543 1176161 1165859 1159071 1155163 1150113 1139004 1119238 1092191
3486.6682 1062357 1034762 1012506 996029 984271 976350 972244 972045 974728
3495.3462 977644 977263 970539 955821 932974 903292 869750 837202 811434
3504.0244 796759 793502 797292 800830 797298 783852 763353 742952 730039
3512.7024 728093 734779 742891 743316 728765 696872 651336 600655 555074
3521.3806 522930 507716 507162 514949 524210 530707 533888 535517 537115
3530.0586 538049 535442 525663 506251 477253 441561 404211 370853 345955
3538.7368 331505 326696 328492 332669 334979 332271 323331 309064 291673
3547.4148 273286 255009 236976 219142 202140 187562 177345 172548 172377
3556.0930 174143 174150 169126 157696 141147 122780 106181 93604 85269 79447
3565.7354 73061 62999 47949 29345 10481 -5202 -15486 -20309 -22372 -26817
3575.3777 -39356 -63403 -97848 -136731 -171040 -192075 -194903 -180039 -152819
3584.0557 -121772 -97107 -88618 -101690 -133402 -173553 -210430 -235524
3591.7695 -244833 -239192 -225011 -213433 -215689 -236783 -272547 -311949
3599.4834 -342711 -357447 -357154 -349534 -343608 -345030 -354534 -368968
3607.1973 -383633 -394933 -402033 -406533 -410804 -416509 -424171 -433602
3614.9111 -444623 -457444 -472340 -488699 -504270 -515899 -521838 -523333
3622.6250 -523734 -526300 -532508 -541291 -549208 -552410 -550676 -549425
3630.3389 -555289 -570389 -591902 -615003 -635714 -652787 -668126 -685189
3638.0527 -706171 -730039 -752813 -769822 -778354 -778753 -773363 -764566
3645.7666 -753606 -740965 -727995 -717994 -714266 -716966 -723566 -731914
3653.4805 -742103 -756407 -777680 -806641 -840152 -872787 -900227 -921012
3661.1943 -935986 -946845 -954804 -959863 -960941 -956751 -947167 -934733
3668.9084 -924843 -922783 -929703 -942303 -956034 -968091 -978720 -990460
3676.6223 -1005162 -1021668 -1036949 -1048728 -1056908 -1063287 -1069860
3683.3718 -1076619 -1080483 -1076487 -1061176 -1037379 -1016952 -1015042
3690.1216 -1036974 -1072911 -1106664 -1126557 -1129767 -1121275 -1110013
3696.8711 -1104017 -1106795 -1116572 -1128408 -1137783 -1143625 -1148630
3703.6208 -1156643 -1169639 -1186598 -1204013 -1216865 -1219913 -1210061
3710.3704 -1189528 -1166468 -1150124 -1144741 -1148657 -1157622 -1167940
3717.1201 -1177809 -1187314 -1197549 -1209268 -1221809 -1233091 -1240681
3723.8696 -1243140 -1240726 -1234943 -1227219 -1217859 -1206107 -1191201
3730.6194 -1173797 -1157135 -1147026 -1149475 -1166042 -1190566 -1212221
3737.3689 -1223036 -1221846 -1212483 -1200652 -1192415 -1193348 -1205976
3744.1187 -1225895 -1242877 -1248676 -1241689 -1225262 -1205726 -1191811
3750.8682 -1191503 -1205956 -1228579 -1251224 -1268746 -1279105 -1282456
3757.6179 -1281070 -1279079 -1280571 -1286778 -1294921 -1299608 -1295652
3764.3674 -1281145 -1259579 -1239306 -1229472 -1234278 -1249585 -1265092
3771.1172 -1271272 -1265667 -1253624 -1244149 -1245044 -1259705 -1285607
3777.8667 -1314713 -1336801 -1344739 -1337892 -1321404 -1303158 -1290699
3784.6165 -1288627 -1296686 -1309703 -1320248 -1322873 -1317198 -1307833
3791.3660 -1301437 -1302822 -1312130 -1324434 -1332260 -1329679 -1315148
3798.1157 -1291701 -1265706 -1245270 -1237584 -1245411 -1265908 -1293072
3804.8652 -1320554 -1342764 -1355728 -1358901 -1355816 -1351507 -1349108
3811.6150 -1348636 -1347734 -1343337 -1333931 -1321094 -1308126 -1296759
3818.3645 -1285802 -1273179 -1259533 -1250052 -1251545 -1267033 -1293500
3825.1143 -1323786 -1349743 -1365063 -1367390 -1358751 -1343682 -1326188
3831.8638 -1307765 -1287675 -1264875 -1240218 -1217679 -1203635 -1203608
3838.6135 -1217961 -1240560 -1262309 -1276272 -1280590 -1278422 -1275549
3845.3630 -1276651 -1282405 -1289315 -1291815 -1284773 -1265812 -1238358
3852.1128 -1214453 -1209876 -1228559 -1257810 -1283218 -1298703 -1304426
3858.8623 -1302243 -1293186 -1277113 -1254354 -1228342 -1206406 -1196837
3865.6121 -1204403 -1227722 -1259354 -1288167 -1304041 -1303477 -1291811
3872.3616 -1279233 -1273971 -1278361 -1289419 -1301620 -1309518 -1309590
3879.1113 -1301510 -1288484 -1275765 -1267765 -1265616 -1266529 -1265145
3885.8608 -1256523 -1239157 -1215957 -1193153 -1178474 -1178458 -1194332
3892.6106 -1219457 -1242521 -1254138 -1250891 -1235806 -1217215 -1205926
3899.3601 -1209794 -1228340 -1252564 -1271088 -1277750 -1274817 -1269757
3906.1099 -1269112 -1274917 -1285268 -1296891 -1307395 -1316195 -1323975
3912.8594 -1331306 -1337461 -1340196 -1336700 -1325367 -1307425 -1287047
3919.6091 -1269630 -1259521 -1258434 -1264742 -1273660 -1278892 -1275611
3926.3586 -1263002 -1244507 -1226035 -1213666 -1211688 -1221122 -1239174
3933.1084 -1260146 -1277473 -1285856 -1282835 -1269713 -1251572 -1235849
3939.8579 -1229484 -1235721 -1252471 -1273621 -1292466 -1304508 -1307803
3946.6077 -1301701 -1286145 -1262474 -1234598 -1208570 -1190153 -1182259
3953.3572 -1184258 -1193426 -1207114 -1223890 -1242897 -1262289 -1278536
3960.1069 -1287593 -1287179 -1278315 -1264829 -1251361 -1241626 -1238058
3966.8564 -1242339 -1255512 -1277105 -1304072 -1330911 -1351464 -1361420
3973.6062 -1359889 -1349143 -1332991 -1315079 -1298100 -1283778 -1272909
3980.3557 -1265092 -1258623 -1251239 -1241704 -1231149 -1222914 -1220634
3987.1055 -1225699 -1235861 -1246122 -1251514 -1249987 -1243494 -1236552
3993.8550 -1233290 -1234897 -1239116 -1242053 -1241117 -1237140 -1234251
4000.6047 -1237471
##END= 
