# Supplementary material for: Molecular Structural Changes in Alfalfa Detected by ATR-FTIR Spectroscopy in Response to Silencing of TT8 and HB12 Genes
Source: Int J Mol Sci. 2018 Mar 31;19(4):1046. doi: 10.3390/ijms19041046 (PMC5979274; doi:10.3390/ijms19041046)
Supplement: Supplementary file 1 [file ijms-19-01046-s001.zip › Supplementary materials/Spectra Source/H1/h1c-1-derivative.CSV]

6.990693e+002	-5.016809e-004
7.000335e+002	-3.958005e-004
7.009977e+002	3.820779e-005
7.019620e+002	1.123232e-003
7.029262e+002	1.523444e-003
7.038904e+002	1.209474e-003
7.048547e+002	8.710057e-004
7.058189e+002	7.884607e-004
7.067831e+002	5.808164e-004
7.077474e+002	1.175223e-004
7.087116e+002	-1.133849e-004
7.096758e+002	1.754782e-004
7.106401e+002	4.967612e-004
7.116043e+002	4.315052e-004
7.125685e+002	2.247141e-004
7.135328e+002	-4.918365e-005
7.144970e+002	-2.352876e-004
7.154612e+002	-2.988748e-004
7.164255e+002	-2.742359e-004
7.173897e+002	-2.273743e-004
7.183539e+002	-2.052442e-004
7.193182e+002	-2.085540e-004
7.202824e+002	-2.051694e-004
7.212466e+002	-1.691255e-004
7.222109e+002	-1.119134e-004
7.231751e+002	-8.104651e-005
7.241393e+002	-1.266465e-004
7.251036e+002	-2.600623e-004
7.260678e+002	-4.342199e-004
7.270320e+002	-5.608273e-004
7.279963e+002	-5.550761e-004
7.289605e+002	-3.818985e-004
7.299247e+002	-7.917562e-005
7.308890e+002	2.540560e-004
7.318532e+002	5.021371e-004
7.328174e+002	5.914780e-004
7.337817e+002	5.296316e-004
7.347459e+002	3.965297e-004
7.357101e+002	2.925273e-004
7.366744e+002	2.791723e-004
7.376386e+002	3.492516e-004
7.386028e+002	4.392591e-004
7.395671e+002	4.724065e-004
7.405313e+002	4.054069e-004
7.414955e+002	2.519931e-004
7.424598e+002	7.113028e-005
7.434240e+002	-6.985937e-005
7.443882e+002	-1.324685e-004
7.453525e+002	-1.225183e-004
7.463167e+002	-7.839458e-005
7.472809e+002	-4.375125e-005
7.482452e+002	-4.335771e-005
7.492094e+002	-7.495537e-005
7.501736e+002	-1.181572e-004
7.511379e+002	-1.514104e-004
7.521021e+002	-1.650268e-004
7.530663e+002	-1.629251e-004
7.540306e+002	-1.540570e-004
7.549948e+002	-1.410118e-004
7.559590e+002	-1.146252e-004
7.569233e+002	-5.957306e-005
7.578875e+002	3.145659e-005
7.588517e+002	1.442435e-004
7.598160e+002	2.410210e-004
7.607802e+002	2.751882e-004
7.617444e+002	2.170451e-004
7.627087e+002	7.585462e-005
7.636729e+002	-9.662433e-005
7.646371e+002	-2.263156e-004
7.656014e+002	-2.518062e-004
7.665656e+002	-1.555681e-004
7.675298e+002	2.600668e-005
7.684941e+002	2.195799e-004
7.694583e+002	3.496571e-004
7.704225e+002	3.724683e-004
7.713868e+002	2.916610e-004
7.723510e+002	1.493658e-004
7.733152e+002	-2.083412e-007
7.742795e+002	-1.184636e-004
7.752437e+002	-1.961245e-004
7.762079e+002	-2.476526e-004
7.771722e+002	-2.933024e-004
7.781364e+002	-3.422458e-004
7.791006e+002	-3.872737e-004
7.800649e+002	-4.121270e-004
7.810291e+002	-4.035051e-004
7.819933e+002	-3.581716e-004
7.829576e+002	-2.816830e-004
7.839218e+002	-1.828766e-004
7.848860e+002	-7.066181e-005
7.858503e+002	4.487693e-005
7.868145e+002	1.510806e-004
7.877787e+002	2.357027e-004
7.887430e+002	2.935288e-004
7.897072e+002	3.301586e-004
7.906714e+002	3.573334e-004
7.916357e+002	3.819066e-004
7.925999e+002	3.977137e-004
7.935641e+002	3.886935e-004
7.945284e+002	3.422898e-004
7.954926e+002	2.623368e-004
7.964568e+002	1.699275e-004
7.974211e+002	9.051657e-005
7.983853e+002	3.736390e-005
7.993495e+002	4.891425e-006
8.003138e+002	-2.293902e-005
8.012780e+002	-5.692529e-005
8.022422e+002	-9.304859e-005
8.032065e+002	-1.164583e-004
8.041707e+002	-1.146046e-004
8.051349e+002	-8.799857e-005
8.060992e+002	-5.034060e-005
8.070634e+002	-1.942874e-005
8.080276e+002	-7.100016e-006
8.089919e+002	-1.522736e-005
8.099561e+002	-3.804492e-005
8.109203e+002	-6.615502e-005
8.118846e+002	-8.871701e-005
8.128488e+002	-9.472771e-005
8.138130e+002	-7.632847e-005
8.147773e+002	-3.411898e-005
8.157415e+002	2.016282e-005
8.167057e+002	6.861601e-005
8.176700e+002	9.883388e-005
8.186342e+002	1.140298e-004
8.195984e+002	1.324701e-004
8.205627e+002	1.745071e-004
8.215269e+002	2.457866e-004
8.224911e+002	3.292828e-004
8.234554e+002	3.925423e-004
8.244196e+002	4.049766e-004
8.253839e+002	3.530548e-004
8.263481e+002	2.442805e-004
8.273123e+002	1.004259e-004
8.282766e+002	-5.197045e-005
8.292408e+002	-1.868074e-004
8.302050e+002	-2.795950e-004
8.311693e+002	-3.102687e-004
8.321335e+002	-2.711162e-004
8.330977e+002	-1.755648e-004
8.340620e+002	-5.884777e-005
8.350262e+002	3.429387e-005
8.359904e+002	6.959957e-005
8.369547e+002	3.843534e-005
8.379189e+002	-4.150836e-005
8.388831e+002	-1.386501e-004
8.398474e+002	-2.229210e-004
8.408116e+002	-2.743751e-004
8.417758e+002	-2.833639e-004
8.427401e+002	-2.481653e-004
8.437043e+002	-1.756473e-004
8.446685e+002	-8.383879e-005
8.456328e+002	-1.125603e-007
8.465970e+002	4.876527e-005
8.475612e+002	5.028829e-005
8.485255e+002	1.353685e-005
8.494897e+002	-3.657432e-005
8.504539e+002	-7.488974e-005
8.514182e+002	-9.018971e-005
8.523824e+002	-8.785527e-005
8.533466e+002	-8.045599e-005
8.543109e+002	-7.507117e-005
8.552751e+002	-6.765972e-005
8.562393e+002	-4.801677e-005
8.572036e+002	-1.008983e-005
8.581678e+002	4.104645e-005
8.591320e+002	9.056447e-005
8.600963e+002	1.220601e-004
8.610605e+002	1.269572e-004
8.620247e+002	1.099273e-004
8.629890e+002	8.793852e-005
8.639532e+002	8.343912e-005
8.649174e+002	1.141848e-004
8.658817e+002	1.836967e-004
8.668459e+002	2.771441e-004
8.678101e+002	3.659706e-004
8.687744e+002	4.203006e-004
8.697386e+002	4.231411e-004
8.707028e+002	3.782655e-004
8.716671e+002	3.066308e-004
8.726313e+002	2.332620e-004
8.735955e+002	1.731498e-004
8.745598e+002	1.257989e-004
8.755240e+002	8.216901e-005
8.764882e+002	3.838438e-005
8.774525e+002	4.850200e-006
8.784167e+002	1.994813e-006
8.793809e+002	4.372161e-005
8.803452e+002	1.201641e-004
8.813094e+002	1.940769e-004
8.822736e+002	2.172845e-004
8.832379e+002	1.594067e-004
8.842021e+002	3.037379e-005
8.851663e+002	-1.200863e-004
8.861306e+002	-2.286311e-004
8.870948e+002	-2.551137e-004
8.880590e+002	-2.064685e-004
8.890233e+002	-1.316305e-004
8.899875e+002	-9.030160e-005
8.909517e+002	-1.156934e-004
8.919160e+002	-1.949939e-004
8.928802e+002	-2.789437e-004
8.938444e+002	-3.128610e-004
8.948087e+002	-2.689068e-004
8.957729e+002	-1.605730e-004
8.967371e+002	-3.280287e-005
8.977014e+002	6.428145e-005
8.986656e+002	1.018766e-004
8.996298e+002	8.478540e-005
9.005941e+002	4.426731e-005
9.015583e+002	1.706251e-005
9.025225e+002	2.323727e-005
9.034868e+002	5.553395e-005
9.044510e+002	8.620564e-005
9.054152e+002	8.705560e-005
9.063795e+002	4.982816e-005
9.073437e+002	-6.962030e-006
9.083079e+002	-5.029887e-005
9.092722e+002	-5.630886e-005
9.102364e+002	-2.844843e-005
9.112006e+002	3.934994e-006
9.121649e+002	7.037417e-006
9.131291e+002	-3.115483e-005
9.140933e+002	-9.006137e-005
9.150576e+002	-1.308832e-004
9.160218e+002	-1.267817e-004
9.169860e+002	-8.608512e-005
9.179503e+002	-4.931063e-005
9.189145e+002	-5.991365e-005
9.198787e+002	-1.292153e-004
9.208430e+002	-2.219689e-004
9.218072e+002	-2.752281e-004
9.227714e+002	-2.391197e-004
9.237357e+002	-1.117099e-004
9.246999e+002	5.644319e-005
9.256641e+002	1.917592e-004
9.266284e+002	2.416315e-004
9.275926e+002	2.044291e-004
9.285568e+002	1.275815e-004
9.295211e+002	7.716109e-005
9.304853e+002	9.932163e-005
9.314495e+002	1.962804e-004
9.324138e+002	3.282817e-004
9.333780e+002	4.370764e-004
9.343422e+002	4.757709e-004
9.353065e+002	4.293635e-004
9.362707e+002	3.178230e-004
9.372349e+002	1.833742e-004
9.381992e+002	7.059994e-005
9.391634e+002	9.756656e-006
9.401276e+002	1.045449e-005
9.410919e+002	6.601206e-005
9.420561e+002	1.620988e-004
9.430203e+002	2.817537e-004
9.439846e+002	4.040138e-004
9.449488e+002	5.009623e-004
9.459130e+002	5.411151e-004
9.468773e+002	5.022626e-004
9.478415e+002	3.875582e-004
9.488057e+002	2.325508e-004
9.497700e+002	9.421214e-005
9.507342e+002	2.487631e-005
9.516984e+002	4.560306e-005
9.526627e+002	1.351372e-004
9.536269e+002	2.407701e-004
9.545911e+002	3.037190e-004
9.555554e+002	2.842440e-004
9.565196e+002	1.747192e-004
9.574838e+002	-1.788401e-006
9.584481e+002	-2.020836e-004
9.594123e+002	-3.761417e-004
9.603765e+002	-4.802580e-004
9.613408e+002	-4.892703e-004
9.623050e+002	-4.053875e-004
9.632692e+002	-2.588441e-004
9.642335e+002	-9.719715e-005
9.651977e+002	3.374300e-005
9.661619e+002	1.083977e-004
9.671262e+002	1.298609e-004
9.680904e+002	1.244914e-004
9.690546e+002	1.267092e-004
9.700189e+002	1.627193e-004
9.709831e+002	2.407582e-004
9.719473e+002	3.502777e-004
9.729116e+002	4.678310e-004
9.738758e+002	5.659659e-004
9.748400e+002	6.222479e-004
9.758043e+002	6.263645e-004
9.767685e+002	5.831948e-004
9.777327e+002	5.101705e-004
9.786970e+002	4.293245e-004
9.796612e+002	3.574515e-004
9.806254e+002	2.995221e-004
9.815897e+002	2.488924e-004
9.825539e+002	1.938435e-004
9.835181e+002	1.263382e-004
9.844824e+002	4.793978e-005
9.854466e+002	-2.996181e-005
9.864108e+002	-9.108618e-005
9.873751e+002	-1.212765e-004
9.883393e+002	-1.139687e-004
9.893035e+002	-7.192021e-005
9.902678e+002	-5.075035e-006
9.912320e+002	7.368510e-005
9.921962e+002	1.522608e-004
9.931605e+002	2.206934e-004
9.941247e+002	2.703598e-004
9.950889e+002	2.930257e-004
9.960532e+002	2.820965e-004
9.970174e+002	2.363293e-004
9.979816e+002	1.632853e-004
9.989459e+002	7.893472e-005
9.999101e+002	1.986074e-006
1.000874e+003	-5.430109e-005
1.001839e+003	-8.752075e-005
1.002803e+003	-1.051539e-004
1.003767e+003	-1.183359e-004
1.004731e+003	-1.354383e-004
1.005695e+003	-1.600298e-004
1.006660e+003	-1.933133e-004
1.007624e+003	-2.367494e-004
1.008588e+003	-2.905551e-004
1.009552e+003	-3.486284e-004
1.010517e+003	-3.954769e-004
1.011481e+003	-4.107986e-004
1.012445e+003	-3.816468e-004
1.013409e+003	-3.147296e-004
1.014374e+003	-2.388213e-004
1.015338e+003	-1.926754e-004
1.016302e+003	-2.039358e-004
1.017266e+003	-2.721421e-004
1.018231e+003	-3.676786e-004
1.019195e+003	-4.484625e-004
1.020159e+003	-4.841924e-004
1.021123e+003	-4.726739e-004
1.022087e+003	-4.379734e-004
1.023052e+003	-4.124014e-004
1.024016e+003	-4.149432e-004
1.024980e+003	-4.406954e-004
1.025944e+003	-4.678319e-004
1.026909e+003	-4.761077e-004
1.027873e+003	-4.630283e-004
1.028837e+003	-4.457078e-004
1.029801e+003	-4.466905e-004
1.030766e+003	-4.738090e-004
1.031730e+003	-5.092048e-004
1.032694e+003	-5.169891e-004
1.033658e+003	-4.661590e-004
1.034623e+003	-3.538773e-004
1.035587e+003	-2.125856e-004
1.036551e+003	-9.437645e-005
1.037515e+003	-4.109551e-005
1.038479e+003	-5.904796e-005
1.039444e+003	-1.151605e-004
1.040408e+003	-1.577745e-004
1.041372e+003	-1.488768e-004
1.042336e+003	-8.676383e-005
1.043301e+003	-4.668831e-006
1.044265e+003	5.268796e-005
1.045229e+003	5.792346e-005
1.046193e+003	1.587586e-005
1.047158e+003	-4.390439e-005
1.048122e+003	-8.956205e-005
1.049086e+003	-1.072084e-004
1.050050e+003	-1.053788e-004
1.051015e+003	-1.028402e-004
1.051979e+003	-1.108060e-004
1.052943e+003	-1.232000e-004
1.053907e+003	-1.213009e-004
1.054871e+003	-8.820654e-005
1.055836e+003	-2.215259e-005
1.056800e+003	6.034390e-005
1.057764e+003	1.330049e-004
1.058728e+003	1.739999e-004
1.059693e+003	1.769585e-004
1.060657e+003	1.526351e-004
1.061621e+003	1.207918e-004
1.062585e+003	9.734773e-005
1.063550e+003	8.438785e-005
1.064514e+003	6.894871e-005
1.065478e+003	3.145321e-005
1.066442e+003	-4.127223e-005
1.067406e+003	-1.466956e-004
1.068371e+003	-2.672864e-004
1.069335e+003	-3.807811e-004
1.070299e+003	-4.727939e-004
1.071263e+003	-5.430685e-004
1.072228e+003	-6.013392e-004
1.073192e+003	-6.564338e-004
1.074156e+003	-7.070404e-004
1.075120e+003	-7.408672e-004
1.076085e+003	-7.424281e-004
1.077049e+003	-7.032890e-004
1.078013e+003	-6.273874e-004
1.078977e+003	-5.281208e-004
1.079942e+003	-4.199054e-004
1.080906e+003	-3.103575e-004
1.081870e+003	-1.979780e-004
1.082834e+003	-7.616536e-005
1.083798e+003	5.971962e-005
1.084763e+003	2.068819e-004
1.085727e+003	3.541713e-004
1.086691e+003	4.858295e-004
1.087655e+003	5.874786e-004
1.088620e+003	6.510945e-004
1.089584e+003	6.765978e-004
1.090548e+003	6.696389e-004
1.091512e+003	6.372888e-004
1.092477e+003	5.842675e-004
1.093441e+003	5.116469e-004
1.094405e+003	4.183351e-004
1.095369e+003	3.043291e-004
1.096333e+003	1.738799e-004
1.097298e+003	3.663830e-005
1.098262e+003	-9.435361e-005
1.099226e+003	-2.074392e-004
1.100190e+003	-2.975874e-004
1.101155e+003	-3.689211e-004
1.102119e+003	-4.321523e-004
1.103083e+003	-4.973522e-004
1.104047e+003	-5.658600e-004
1.105012e+003	-6.263913e-004
1.105976e+003	-6.584227e-004
1.106940e+003	-6.415413e-004
1.107904e+003	-5.658544e-004
1.108869e+003	-4.381280e-004
1.109833e+003	-2.808163e-004
1.110797e+003	-1.247647e-004
1.111761e+003	1.177501e-006
1.112725e+003	7.968544e-005
1.113690e+003	1.102521e-004
1.114654e+003	1.081384e-004
1.115618e+003	9.687493e-005
1.116582e+003	9.727987e-005
1.117547e+003	1.183537e-004
1.118511e+003	1.551748e-004
1.119475e+003	1.949272e-004
1.120439e+003	2.265889e-004
1.121404e+003	2.472014e-004
1.122368e+003	2.604158e-004
1.123332e+003	2.695200e-004
1.124296e+003	2.719634e-004
1.125260e+003	2.611544e-004
1.126225e+003	2.346785e-004
1.127189e+003	2.018022e-004
1.128153e+003	1.827335e-004
1.129117e+003	1.982123e-004
1.130082e+003	2.559118e-004
1.131046e+003	3.431452e-004
1.132010e+003	4.312544e-004
1.132974e+003	4.893792e-004
1.133939e+003	4.994057e-004
1.134903e+003	4.636727e-004
1.135867e+003	4.017845e-004
1.136831e+003	3.390802e-004
1.137796e+003	2.934609e-004
1.138760e+003	2.674125e-004
1.139724e+003	2.490444e-004
1.140688e+003	2.211650e-004
1.141652e+003	1.730285e-004
1.142617e+003	1.077918e-004
1.143581e+003	4.097128e-005
1.144545e+003	-9.424922e-006
1.145509e+003	-3.502436e-005
1.146474e+003	-4.358158e-005
1.147438e+003	-5.523327e-005
1.148402e+003	-9.045063e-005
1.149366e+003	-1.570446e-004
1.150331e+003	-2.442962e-004
1.151295e+003	-3.279964e-004
1.152259e+003	-3.836255e-004
1.153223e+003	-4.001053e-004
1.154188e+003	-3.862626e-004
1.155152e+003	-3.661296e-004
1.156116e+003	-3.653695e-004
1.157080e+003	-3.963328e-004
1.158044e+003	-4.503160e-004
1.159009e+003	-5.017698e-004
1.159973e+003	-5.221693e-004
1.160937e+003	-4.952819e-004
1.161901e+003	-4.248471e-004
1.162866e+003	-3.304730e-004
1.163830e+003	-2.353010e-004
1.164794e+003	-1.540901e-004
1.165758e+003	-8.887798e-005
1.166723e+003	-3.328004e-005
1.167687e+003	1.951970e-005
1.168651e+003	7.153801e-005
1.169615e+003	1.204360e-004
1.170579e+003	1.637628e-004
1.171544e+003	2.027760e-004
1.172508e+003	2.427821e-004
1.173472e+003	2.899650e-004
1.174436e+003	3.468828e-004
1.175401e+003	4.091828e-004
1.176365e+003	4.653423e-004
1.177329e+003	5.002460e-004
1.178293e+003	5.020511e-004
1.179258e+003	4.697052e-004
1.180222e+003	4.166746e-004
1.181186e+003	3.670352e-004
1.182150e+003	3.441052e-004
1.183115e+003	3.573085e-004
1.184079e+003	3.955823e-004
1.185043e+003	4.325886e-004
1.186007e+003	4.415821e-004
1.186971e+003	4.108555e-004
1.187936e+003	3.499630e-004
1.188900e+003	2.831412e-004
1.189864e+003	2.346881e-004
1.190828e+003	2.158580e-004
1.191793e+003	2.208234e-004
1.192757e+003	2.326887e-004
1.193721e+003	2.345329e-004
1.194685e+003	2.183144e-004
1.195650e+003	1.869559e-004
1.196614e+003	1.497176e-004
1.197578e+003	1.147166e-004
1.198542e+003	8.359466e-005
1.199506e+003	5.162597e-005
1.200471e+003	1.303528e-005
1.201435e+003	-3.211334e-005
1.202399e+003	-7.455114e-005
1.203363e+003	-9.914920e-005
1.204328e+003	-9.359908e-005
1.205292e+003	-5.686020e-005
1.206256e+003	-1.179941e-006
1.207220e+003	5.448275e-005
1.208185e+003	9.562811e-005
1.209149e+003	1.203810e-004
1.210113e+003	1.389093e-004
1.211077e+003	1.646154e-004
1.212042e+003	2.035784e-004
1.213006e+003	2.496413e-004
1.213970e+003	2.881320e-004
1.214934e+003	3.049834e-004
1.215898e+003	2.946244e-004
1.216863e+003	2.617518e-004
1.217827e+003	2.169226e-004
1.218791e+003	1.699733e-004
1.219755e+003	1.258147e-004
1.220720e+003	8.445030e-005
1.221684e+003	4.392323e-005
1.222648e+003	3.490300e-006
1.223612e+003	-3.502980e-005
1.224577e+003	-6.819321e-005
1.225541e+003	-9.329740e-005
1.226505e+003	-1.107070e-004
1.227469e+003	-1.248016e-004
1.228433e+003	-1.427450e-004
1.229398e+003	-1.712185e-004
1.230362e+003	-2.124859e-004
1.231326e+003	-2.619158e-004
1.232290e+003	-3.087327e-004
1.233255e+003	-3.401714e-004
1.234219e+003	-3.472560e-004
1.235183e+003	-3.292439e-004
1.236147e+003	-2.943676e-004
1.237112e+003	-2.563971e-004
1.238076e+003	-2.285692e-004
1.239040e+003	-2.177503e-004
1.240004e+003	-2.214988e-004
1.240969e+003	-2.294270e-004
1.241933e+003	-2.283599e-004
1.242897e+003	-2.089030e-004
1.243861e+003	-1.701852e-004
1.244825e+003	-1.202699e-004
1.245790e+003	-7.202010e-005
1.246754e+003	-3.680956e-005
1.247718e+003	-1.975233e-005
1.248682e+003	-1.908624e-005
1.249647e+003	-2.941086e-005
1.250611e+003	-4.595882e-005
1.251575e+003	-6.671486e-005
1.252539e+003	-9.109890e-005
1.253504e+003	-1.168078e-004
1.254468e+003	-1.379490e-004
1.255432e+003	-1.465857e-004
1.256396e+003	-1.372042e-004
1.257360e+003	-1.112689e-004
1.258325e+003	-7.845695e-005
1.259289e+003	-5.311536e-005
1.260253e+003	-4.748111e-005
1.261217e+003	-6.522947e-005
1.262182e+003	-9.903027e-005
1.263146e+003	-1.336159e-004
1.264110e+003	-1.527428e-004
1.265074e+003	-1.463702e-004
1.266039e+003	-1.144698e-004
1.267003e+003	-6.600987e-005
1.267967e+003	-1.433574e-005
1.268931e+003	2.825972e-005
1.269896e+003	5.416882e-005
1.270860e+003	6.132298e-005
1.271824e+003	5.210792e-005
1.272788e+003	3.177029e-005
1.273752e+003	7.084160e-006
1.274717e+003	-1.479304e-005
1.275681e+003	-2.759593e-005
1.276645e+003	-2.743330e-005
1.277609e+003	-1.406635e-005
1.278574e+003	8.664805e-006
1.279538e+003	3.365703e-005
1.280502e+003	5.267604e-005
1.281466e+003	5.952461e-005
1.282431e+003	5.326097e-005
1.283395e+003	3.977684e-005
1.284359e+003	3.024577e-005
1.285323e+003	3.629777e-005
1.286287e+003	6.411853e-005
1.287252e+003	1.111203e-004
1.288216e+003	1.674106e-004
1.289180e+003	2.210739e-004
1.290144e+003	2.636306e-004
1.291109e+003	2.920814e-004
1.292073e+003	3.067782e-004
1.293037e+003	3.077159e-004
1.294001e+003	2.929696e-004
1.294966e+003	2.608245e-004
1.295930e+003	2.135284e-004
1.296894e+003	1.590736e-004
1.297858e+003	1.092592e-004
1.298823e+003	7.525848e-005
1.299787e+003	6.348067e-005
1.300751e+003	7.375451e-005
1.301715e+003	9.998544e-005
1.302679e+003	1.322303e-004
1.303644e+003	1.591512e-004
1.304608e+003	1.705112e-004
1.305572e+003	1.596510e-004
1.306536e+003	1.253537e-004
1.307501e+003	7.196364e-005
1.308465e+003	7.073520e-006
1.309429e+003	-6.197215e-005
1.310393e+003	-1.300570e-004
1.311358e+003	-1.935433e-004
1.312322e+003	-2.485152e-004
1.313286e+003	-2.908340e-004
1.314250e+003	-3.187636e-004
1.315214e+003	-3.356873e-004
1.316179e+003	-3.494346e-004
1.317143e+003	-3.673776e-004
1.318107e+003	-3.904140e-004
1.319071e+003	-4.105192e-004
1.320036e+003	-4.140574e-004
1.321000e+003	-3.886482e-004
1.321964e+003	-3.289842e-004
1.322928e+003	-2.382895e-004
1.323893e+003	-1.257594e-004
1.324857e+003	-3.139945e-006
1.325821e+003	1.166832e-004
1.326785e+003	2.193474e-004
1.327750e+003	2.902797e-004
1.328714e+003	3.198866e-004
1.329678e+003	3.096103e-004
1.330642e+003	2.726979e-004
1.331606e+003	2.276946e-004
1.332571e+003	1.893360e-004
1.333535e+003	1.631904e-004
1.334499e+003	1.464519e-004
1.335463e+003	1.328565e-004
1.336428e+003	1.179226e-004
1.337392e+003	1.013916e-004
1.338356e+003	8.628908e-005
1.339320e+003	7.655857e-005
1.340285e+003	7.549866e-005
1.341249e+003	8.530896e-005
1.342213e+003	1.064183e-004
1.343177e+003	1.360593e-004
1.344141e+003	1.676461e-004
1.345106e+003	1.928349e-004
1.346070e+003	2.058718e-004
1.347034e+003	2.077404e-004
1.347998e+003	2.074200e-004
1.348963e+003	2.180999e-004
1.349927e+003	2.480906e-004
1.350891e+003	2.917887e-004
1.351855e+003	3.300589e-004
1.352820e+003	3.419131e-004
1.353784e+003	3.170944e-004
1.354748e+003	2.594334e-004
1.355712e+003	1.817916e-004
1.356677e+003	9.917837e-005
1.357641e+003	2.422896e-005
1.358605e+003	-3.410116e-005
1.359569e+003	-6.995459e-005
1.360533e+003	-8.067608e-005
1.361498e+003	-6.875147e-005
1.362462e+003	-4.345828e-005
1.363426e+003	-1.920145e-005
1.364390e+003	-1.054399e-005
1.365355e+003	-2.694856e-005
1.366319e+003	-6.968325e-005
1.367283e+003	-1.312027e-004
1.368247e+003	-1.969286e-004
1.369212e+003	-2.494022e-004
1.370176e+003	-2.735140e-004
1.371140e+003	-2.611146e-004
1.372104e+003	-2.145306e-004
1.373068e+003	-1.476886e-004
1.374033e+003	-8.131244e-005
1.374997e+003	-3.268265e-005
1.375961e+003	-8.103203e-006
1.376925e+003	-3.602150e-006
1.377890e+003	-9.433253e-006
1.378854e+003	-1.305596e-005
1.379818e+003	-1.192999e-006
1.380782e+003	3.728498e-005
1.381747e+003	1.072705e-004
1.382711e+003	2.021804e-004
1.383675e+003	3.007227e-004
1.384639e+003	3.714232e-004
1.385604e+003	3.854930e-004
1.386568e+003	3.302526e-004
1.387532e+003	2.144954e-004
1.388496e+003	6.362591e-005
1.389460e+003	-9.135550e-005
1.390425e+003	-2.246964e-004
1.391389e+003	-3.222990e-004
1.392353e+003	-3.827765e-004
1.393317e+003	-4.138745e-004
1.394282e+003	-4.255067e-004
1.395246e+003	-4.222989e-004
1.396210e+003	-4.006350e-004
1.397174e+003	-3.537220e-004
1.398139e+003	-2.819749e-004
1.399103e+003	-1.991146e-004
1.400067e+003	-1.253823e-004
1.401031e+003	-7.196670e-005
1.401995e+003	-3.124152e-005
1.402960e+003	1.849043e-005
1.403924e+003	9.776261e-005
1.404888e+003	2.083707e-004
1.405852e+003	3.221243e-004
1.406817e+003	3.887887e-004
1.407781e+003	3.672458e-004
1.408745e+003	2.556302e-004
1.409709e+003	9.030473e-005
1.410674e+003	-8.154952e-005
1.411638e+003	-2.266912e-004
1.412602e+003	-3.323744e-004
1.413566e+003	-3.993683e-004
1.414531e+003	-4.326689e-004
1.415495e+003	-4.376567e-004
1.416459e+003	-4.215417e-004
1.417423e+003	-3.942499e-004
1.418387e+003	-3.648547e-004
1.419352e+003	-3.366021e-004
1.420316e+003	-3.064741e-004
1.421280e+003	-2.697232e-004
1.422244e+003	-2.239594e-004
1.423209e+003	-1.701383e-004
1.424173e+003	-1.129378e-004
1.425137e+003	-5.994713e-005
1.426101e+003	-1.716441e-005
1.427066e+003	1.310183e-005
1.428030e+003	2.627075e-005
1.428994e+003	1.188714e-005
1.429958e+003	-3.541273e-005
1.430922e+003	-1.010057e-004
1.431887e+003	-1.551450e-004
1.432851e+003	-1.773081e-004
1.433815e+003	-1.720738e-004
1.434779e+003	-1.609117e-004
1.435744e+003	-1.624527e-004
1.436708e+003	-1.793002e-004
1.437672e+003	-1.993927e-004
1.438636e+003	-2.085256e-004
1.439601e+003	-2.016515e-004
1.440565e+003	-1.824445e-004
1.441529e+003	-1.533534e-004
1.442493e+003	-1.082002e-004
1.443458e+003	-3.749299e-005
1.444422e+003	5.565047e-005
1.445386e+003	1.474989e-004
1.446350e+003	2.092724e-004
1.447314e+003	2.300289e-004
1.448279e+003	2.219077e-004
1.449243e+003	2.094309e-004
1.450207e+003	2.114577e-004
1.451171e+003	2.212831e-004
1.452136e+003	2.034850e-004
1.453100e+003	1.227388e-004
1.454064e+003	-1.831498e-005
1.455028e+003	-1.779853e-004
1.455993e+003	-3.124994e-004
1.456957e+003	-4.032045e-004
1.457921e+003	-4.513712e-004
1.458885e+003	-4.638614e-004
1.459849e+003	-4.519869e-004
1.460814e+003	-4.366837e-004
1.461778e+003	-4.407821e-004
1.462742e+003	-4.712600e-004
1.463706e+003	-5.138417e-004
1.464671e+003	-5.446139e-004
1.465635e+003	-5.435707e-004
1.466599e+003	-5.021882e-004
1.467563e+003	-4.247435e-004
1.468528e+003	-3.199393e-004
1.469492e+003	-1.894642e-004
1.470456e+003	-3.196845e-005
1.471420e+003	1.420398e-004
1.472385e+003	3.077420e-004
1.473349e+003	4.361944e-004
1.474313e+003	5.059208e-004
1.475277e+003	5.183194e-004
1.476241e+003	5.094890e-004
1.477206e+003	5.319039e-004
1.478170e+003	6.103191e-004
1.479134e+003	7.233653e-004
1.480098e+003	8.305386e-004
1.481063e+003	9.023074e-004
1.482027e+003	9.242852e-004
1.482991e+003	8.918436e-004
1.483955e+003	8.136507e-004
1.484920e+003	7.150316e-004
1.485884e+003	6.236053e-004
1.486848e+003	5.488175e-004
1.487812e+003	4.823345e-004
1.488776e+003	4.138580e-004
1.489741e+003	3.374902e-004
1.490705e+003	2.472605e-004
1.491669e+003	1.396253e-004
1.492633e+003	3.376991e-005
1.493598e+003	-1.017197e-005
1.494562e+003	6.910619e-005
1.495526e+003	2.466024e-004
1.496490e+003	4.111334e-004
1.497455e+003	4.789212e-004
1.498419e+003	4.546040e-004
1.499383e+003	3.826262e-004
1.500347e+003	2.941107e-004
1.501312e+003	2.037483e-004
1.502276e+003	1.257979e-004
1.503240e+003	7.483928e-005
1.504204e+003	5.370580e-005
1.505168e+003	5.028598e-005
1.506133e+003	4.753660e-005
1.507097e+003	3.362774e-005
1.508061e+003	4.365059e-006
1.509025e+003	-3.959122e-005
1.509990e+003	-9.629374e-005
1.510954e+003	-1.645498e-004
1.511918e+003	-2.421467e-004
1.512882e+003	-3.190967e-004
1.513847e+003	-3.711724e-004
1.514811e+003	-3.624298e-004
1.515775e+003	-2.610792e-004
1.516739e+003	-7.077317e-005
1.517703e+003	1.366666e-004
1.518668e+003	2.508078e-004
1.519632e+003	2.368800e-004
1.520596e+003	1.873854e-004
1.521560e+003	2.117580e-004
1.522525e+003	3.220821e-004
1.523489e+003	4.530931e-004
1.524453e+003	5.416009e-004
1.525417e+003	5.652186e-004
1.526382e+003	5.388800e-004
1.527346e+003	4.966723e-004
1.528310e+003	4.591313e-004
1.529274e+003	4.090370e-004
1.530239e+003	3.192337e-004
1.531203e+003	1.955867e-004
1.532167e+003	6.710229e-005
1.533131e+003	-5.143476e-005
1.534095e+003	-1.659196e-004
1.535060e+003	-2.815307e-004
1.536024e+003	-3.894805e-004
1.536988e+003	-4.753612e-004
1.537952e+003	-5.338831e-004
1.538917e+003	-5.719933e-004
1.539881e+003	-5.976586e-004
1.540845e+003	-6.063072e-004
1.541809e+003	-5.798312e-004
1.542774e+003	-5.029733e-004
1.543738e+003	-3.845232e-004
1.544702e+003	-2.552427e-004
1.545666e+003	-1.356758e-004
1.546630e+003	-2.600592e-005
1.547595e+003	6.284357e-005
1.548559e+003	1.114153e-004
1.549523e+003	1.287678e-004
1.550487e+003	1.385377e-004
1.551452e+003	1.331524e-004
1.552416e+003	8.329107e-005
1.553380e+003	-9.595905e-006
1.554344e+003	-1.054070e-004
1.555309e+003	-1.678364e-004
1.556273e+003	-1.867094e-004
1.557237e+003	-1.689026e-004
1.558201e+003	-1.303410e-004
1.559166e+003	-9.210141e-005
1.560130e+003	-7.271951e-005
1.561094e+003	-8.089019e-005
1.562058e+003	-1.118221e-004
1.563022e+003	-1.467723e-004
1.563987e+003	-1.617845e-004
1.564951e+003	-1.461711e-004
1.565915e+003	-1.089202e-004
1.566879e+003	-6.009923e-005
1.567844e+003	4.867394e-006
1.568808e+003	8.726003e-005
1.569772e+003	1.533460e-004
1.570736e+003	1.515597e-004
1.571701e+003	7.652973e-005
1.572665e+003	-2.132775e-005
1.573629e+003	-9.613943e-005
1.574593e+003	-1.381940e-004
1.575557e+003	-1.557872e-004
1.576522e+003	-1.571011e-004
1.577486e+003	-1.463689e-004
1.578450e+003	-1.252746e-004
1.579414e+003	-9.665223e-005
1.580379e+003	-6.858936e-005
1.581343e+003	-5.290232e-005
1.582307e+003	-5.701941e-005
1.583271e+003	-7.846303e-005
1.584236e+003	-1.074235e-004
1.585200e+003	-1.322950e-004
1.586164e+003	-1.452000e-004
1.587128e+003	-1.488119e-004
1.588093e+003	-1.566090e-004
1.589057e+003	-1.781600e-004
1.590021e+003	-2.058066e-004
1.590985e+003	-2.233705e-004
1.591949e+003	-2.234436e-004
1.592914e+003	-2.103692e-004
1.593878e+003	-1.922185e-004
1.594842e+003	-1.752919e-004
1.595806e+003	-1.640384e-004
1.596771e+003	-1.622572e-004
1.597735e+003	-1.721005e-004
1.598699e+003	-1.909021e-004
1.599663e+003	-2.092741e-004
1.600628e+003	-2.131440e-004
1.601592e+003	-1.889032e-004
1.602556e+003	-1.310796e-004
1.603520e+003	-5.165937e-005
1.604484e+003	1.898572e-005
1.605449e+003	5.023985e-005
1.606413e+003	3.402930e-005
1.607377e+003	-1.350717e-005
1.608341e+003	-6.863954e-005
1.609306e+003	-1.134855e-004
1.610270e+003	-1.387323e-004
1.611234e+003	-1.407187e-004
1.612198e+003	-1.186093e-004
1.613163e+003	-7.524114e-005
1.614127e+003	-2.009500e-005
1.615091e+003	3.092784e-005
1.616055e+003	6.097172e-005
1.617020e+003	6.008576e-005
1.617984e+003	3.042224e-005
1.618948e+003	-1.484952e-005
1.619912e+003	-5.623169e-005
1.620876e+003	-7.165025e-005
1.621841e+003	-4.334477e-005
1.622805e+003	2.724622e-005
1.623769e+003	1.117584e-004
1.624733e+003	1.733470e-004
1.625698e+003	1.915367e-004
1.626662e+003	1.626387e-004
1.627626e+003	9.093033e-005
1.628590e+003	-6.875657e-006
1.629555e+003	-1.007288e-004
1.630519e+003	-1.618037e-004
1.631483e+003	-1.745056e-004
1.632447e+003	-1.401450e-004
1.633411e+003	-8.282964e-005
1.634376e+003	-4.443753e-005
1.635340e+003	-5.271675e-005
1.636304e+003	-9.604750e-005
1.637268e+003	-1.398398e-004
1.638233e+003	-1.555889e-004
1.639197e+003	-1.307904e-004
1.640161e+003	-8.025581e-005
1.641125e+003	-5.537653e-005
1.642090e+003	-9.755499e-005
1.643054e+003	-1.795957e-004
1.644018e+003	-2.402227e-004
1.644982e+003	-2.586019e-004
1.645947e+003	-2.608982e-004
1.646911e+003	-2.761761e-004
1.647875e+003	-3.067015e-004
1.648839e+003	-3.407666e-004
1.649803e+003	-3.808392e-004
1.650768e+003	-4.380163e-004
1.651732e+003	-5.021223e-004
1.652696e+003	-5.366469e-004
1.653660e+003	-5.055692e-004
1.654625e+003	-4.024337e-004
1.655589e+003	-2.630946e-004
1.656553e+003	-1.527323e-004
1.657517e+003	-1.193517e-004
1.658482e+003	-1.457363e-004
1.659446e+003	-1.629007e-004
1.660410e+003	-1.173013e-004
1.661374e+003	-1.311691e-005
1.662339e+003	9.655359e-005
1.663303e+003	1.408672e-004
1.664267e+003	8.278528e-005
1.665231e+003	-3.044994e-005
1.666195e+003	-1.021305e-004
1.667160e+003	-8.518348e-005
1.668124e+003	-3.855474e-006
1.669088e+003	1.031779e-004
1.670052e+003	2.078048e-004
1.671017e+003	2.758208e-004
1.671981e+003	2.696327e-004
1.672945e+003	1.858637e-004
1.673909e+003	7.421624e-005
1.674874e+003	-5.971630e-007
1.675838e+003	-9.947134e-006
1.676802e+003	2.880474e-005
1.677766e+003	7.727960e-005
1.678730e+003	1.025790e-004
1.679695e+003	9.172224e-005
1.680659e+003	5.602039e-005
1.681623e+003	2.171732e-005
1.682587e+003	7.368622e-006
1.683552e+003	1.038680e-005
1.684516e+003	1.878566e-005
1.685480e+003	2.852664e-005
1.686444e+003	4.334254e-005
1.687409e+003	6.429477e-005
1.688373e+003	8.843808e-005
1.689337e+003	1.176884e-004
1.690301e+003	1.616397e-004
1.691266e+003	2.267285e-004
1.692230e+003	3.028843e-004
1.693194e+003	3.615801e-004
1.694158e+003	3.721506e-004
1.695122e+003	3.307571e-004
1.696087e+003	2.710634e-004
1.697051e+003	2.327242e-004
1.698015e+003	2.247875e-004
1.698979e+003	2.309417e-004
1.699944e+003	2.380405e-004
1.700908e+003	2.489689e-004
1.701872e+003	2.760958e-004
1.702836e+003	3.284156e-004
1.703801e+003	4.004016e-004
1.704765e+003	4.683553e-004
1.705729e+003	5.024031e-004
1.706693e+003	4.899575e-004
1.707657e+003	4.444881e-004
1.708622e+003	3.865835e-004
1.709586e+003	3.229077e-004
1.710550e+003	2.497779e-004
1.711514e+003	1.718771e-004
1.712479e+003	1.071071e-004
1.713443e+003	6.999100e-005
1.714407e+003	5.649455e-005
1.715371e+003	4.841320e-005
1.716336e+003	2.911369e-005
1.717300e+003	-4.563517e-006
1.718264e+003	-4.011909e-005
1.719228e+003	-5.725038e-005
1.720193e+003	-4.290771e-005
1.721157e+003	-4.603676e-006
1.722121e+003	3.221272e-005
1.723085e+003	4.621813e-005
1.724049e+003	3.907653e-005
1.725014e+003	2.886425e-005
1.725978e+003	2.862587e-005
1.726942e+003	3.313239e-005
1.727906e+003	2.266611e-005
1.728871e+003	-1.966979e-005
1.729835e+003	-9.229465e-005
1.730799e+003	-1.780841e-004
1.731763e+003	-2.594519e-004
1.732728e+003	-3.254068e-004
1.733692e+003	-3.683791e-004
1.734656e+003	-3.826569e-004
1.735620e+003	-3.693365e-004
1.736584e+003	-3.419289e-004
1.737549e+003	-3.224237e-004
1.738513e+003	-3.251163e-004
1.739477e+003	-3.426578e-004
1.740441e+003	-3.513267e-004
1.741406e+003	-3.310689e-004
1.742370e+003	-2.812891e-004
1.743334e+003	-2.219201e-004
1.744298e+003	-1.799162e-004
1.745263e+003	-1.667255e-004
1.746227e+003	-1.650657e-004
1.747191e+003	-1.444453e-004
1.748155e+003	-9.167460e-005
1.749120e+003	-2.162760e-005
1.750084e+003	3.869768e-005
1.751048e+003	7.115838e-005
1.752012e+003	7.535559e-005
1.752976e+003	6.449129e-005
1.753941e+003	5.560959e-005
1.754905e+003	6.138592e-005
1.755869e+003	8.685917e-005
1.756833e+003	1.300067e-004
1.757798e+003	1.822297e-004
1.758762e+003	2.275990e-004
1.759726e+003	2.461268e-004
1.760690e+003	2.259810e-004
1.761655e+003	1.763028e-004
1.762619e+003	1.231343e-004
1.763583e+003	8.867077e-005
1.764547e+003	7.684810e-005
1.765511e+003	7.856851e-005
1.766476e+003	8.538035e-005
1.767440e+003	9.658578e-005
1.768404e+003	1.160617e-004
1.769368e+003	1.438199e-004
1.770333e+003	1.705239e-004
1.771297e+003	1.809108e-004
1.772261e+003	1.645813e-004
1.773225e+003	1.253526e-004
1.774190e+003	8.013777e-005
1.775154e+003	4.752514e-005
1.776118e+003	3.680297e-005
1.777082e+003	4.660007e-005
1.778047e+003	7.050956e-005
1.779011e+003	1.011519e-004
1.779975e+003	1.299322e-004
1.780939e+003	1.467949e-004
1.781903e+003	1.430638e-004
1.782868e+003	1.155493e-004
1.783832e+003	6.956794e-005
1.784796e+003	1.894826e-005
1.785760e+003	-1.935360e-005
1.786725e+003	-3.388301e-005
1.787689e+003	-2.419944e-005
1.788653e+003	-1.992037e-007
1.789617e+003	2.347700e-005
1.790582e+003	3.502619e-005
1.791546e+003	3.078637e-005
1.792510e+003	1.516050e-005
1.793474e+003	-3.662419e-006
1.794438e+003	-1.834488e-005
1.795403e+003	-2.463665e-005
1.796367e+003	-2.119694e-005
1.797331e+003	-8.753589e-006
1.798295e+003	1.021357e-005
1.799260e+003	3.161169e-005
1.800224e+003	5.025670e-005
1.801188e+003	6.069908e-005
1.802152e+003	5.863094e-005
1.803117e+003	4.357714e-005
1.804081e+003	2.128930e-005
1.805045e+003	1.547992e-006
1.806009e+003	-8.848718e-006
1.806974e+003	-1.055591e-005
1.807938e+003	-8.575877e-006
1.808902e+003	-6.284171e-006
1.809866e+003	-3.364951e-006
1.810830e+003	1.687753e-006
1.811795e+003	8.455310e-006
1.812759e+003	1.427363e-005
1.813723e+003	1.674746e-005
1.814687e+003	1.640983e-005
1.815652e+003	1.694723e-005
1.816616e+003	2.258602e-005
1.817580e+003	3.429444e-005
1.818544e+003	4.773151e-005
1.819509e+003	5.528102e-005
1.820473e+003	5.108229e-005
1.821437e+003	3.484477e-005
1.822401e+003	1.158643e-005
1.823365e+003	-1.181311e-005
1.824330e+003	-3.048411e-005
1.825294e+003	-4.335075e-005
1.826258e+003	-5.203994e-005
1.827222e+003	-5.844135e-005
1.828187e+003	-6.282600e-005
1.829151e+003	-6.265683e-005
1.830115e+003	-5.254444e-005
1.831079e+003	-2.800823e-005
1.832044e+003	8.052606e-006
1.833008e+003	4.425367e-005
1.833972e+003	6.834864e-005
1.834936e+003	7.480725e-005
1.835901e+003	6.517568e-005
1.836865e+003	4.512642e-005
1.837829e+003	2.247091e-005
1.838793e+003	4.567145e-006
1.839757e+003	-5.369805e-006
1.840722e+003	-9.742213e-006
1.841686e+003	-1.359555e-005
1.842650e+003	-1.946452e-005
1.843614e+003	-2.494988e-005
1.844579e+003	-2.537584e-005
1.845543e+003	-1.863702e-005
1.846507e+003	-7.703087e-006
1.847471e+003	1.108988e-006
1.848436e+003	2.776014e-006
1.849400e+003	-2.265411e-006
1.850364e+003	-7.692942e-006
1.851328e+003	-5.057693e-006
1.852292e+003	1.094838e-005
1.853257e+003	3.870184e-005
1.854221e+003	6.919542e-005
1.855185e+003	9.032508e-005
1.856149e+003	9.420766e-005
1.857114e+003	8.100390e-005
1.858078e+003	5.572053e-005
1.859042e+003	2.332895e-005
1.860006e+003	-1.233610e-005
1.860971e+003	-4.745278e-005
1.861935e+003	-7.777862e-005
1.862899e+003	-9.894928e-005
1.863863e+003	-1.071310e-004
1.864828e+003	-1.002715e-004
1.865792e+003	-7.953233e-005
1.866756e+003	-4.976898e-005
1.867720e+003	-1.844694e-005
1.868684e+003	6.581936e-006
1.869649e+003	1.965685e-005
1.870613e+003	1.942788e-005
1.871577e+003	9.555833e-006
1.872541e+003	-2.590970e-006
1.873506e+003	-8.817588e-006
1.874470e+003	-3.412195e-006
1.875434e+003	1.453335e-005
1.876398e+003	4.084232e-005
1.877363e+003	6.795887e-005
1.878327e+003	8.746172e-005
1.879291e+003	9.242628e-005
1.880255e+003	8.003746e-005
1.881219e+003	5.383407e-005
1.882184e+003	2.251842e-005
1.883148e+003	-5.208251e-006
1.884112e+003	-2.490795e-005
1.885076e+003	-3.597225e-005
1.886041e+003	-3.884554e-005
1.887005e+003	-3.396856e-005
1.887969e+003	-2.293410e-005
1.888933e+003	-9.590325e-006
1.889898e+003	5.892997e-007
1.890862e+003	2.698750e-006
1.891826e+003	-5.036329e-006
1.892790e+003	-1.964817e-005
1.893755e+003	-3.395714e-005
1.894719e+003	-3.957600e-005
1.895683e+003	-3.118037e-005
1.896647e+003	-9.893023e-006
1.897611e+003	1.622187e-005
1.898576e+003	3.559246e-005
1.899540e+003	3.944415e-005
1.900504e+003	2.731610e-005
1.901468e+003	7.667105e-006
1.902433e+003	-7.233000e-006
1.903397e+003	-8.516336e-006
1.904361e+003	4.570339e-006
1.905325e+003	2.468666e-005
1.906290e+003	4.083118e-005
1.907254e+003	4.477879e-005
1.908218e+003	3.539755e-005
1.909182e+003	1.780527e-005
1.910146e+003	-1.317753e-006
1.911111e+003	-1.792211e-005
1.912075e+003	-3.139989e-005
1.913039e+003	-4.259289e-005
1.914003e+003	-5.143330e-005
1.914968e+003	-5.619007e-005
1.915932e+003	-5.466926e-005
1.916896e+003	-4.619158e-005
1.917860e+003	-3.260385e-005
1.918825e+003	-1.756848e-005
1.919789e+003	-4.918606e-006
1.920753e+003	2.810704e-006
1.921717e+003	5.167667e-006
1.922682e+003	3.803887e-006
1.923646e+003	1.764575e-006
1.924610e+003	2.456115e-006
1.925574e+003	8.725450e-006
1.926538e+003	2.188442e-005
1.927503e+003	4.053477e-005
1.928467e+003	5.998756e-005
1.929431e+003	7.342082e-005
1.930395e+003	7.469254e-005
1.931360e+003	6.141797e-005
1.932324e+003	3.659498e-005
1.933288e+003	7.653344e-006
1.934252e+003	-1.678072e-005
1.935217e+003	-3.080584e-005
1.936181e+003	-3.379407e-005
1.937145e+003	-3.011156e-005
1.938109e+003	-2.602396e-005
1.939073e+003	-2.560197e-005
1.940038e+003	-2.834376e-005
1.941002e+003	-3.015557e-005
1.941966e+003	-2.711453e-005
1.942930e+003	-1.926520e-005
1.943895e+003	-1.125902e-005
1.944859e+003	-8.906562e-006
1.945823e+003	-1.408131e-005
1.946787e+003	-2.214191e-005
1.947752e+003	-2.438204e-005
1.948716e+003	-1.415667e-005
1.949680e+003	7.777788e-006
1.950644e+003	3.282927e-005
1.951609e+003	4.950228e-005
1.952573e+003	5.041438e-005
1.953537e+003	3.691306e-005
1.954501e+003	1.821292e-005
1.955465e+003	5.205879e-006
1.956430e+003	3.213103e-006
1.957394e+003	6.130162e-006
1.958358e+003	6.809774e-006
1.959322e+003	7.444895e-006
1.960287e+003	8.528461e-006
1.961251e+003	8.623020e-006
1.962215e+003	9.968012e-006
1.963179e+003	1.430320e-005
1.964144e+003	2.022592e-005
1.965108e+003	2.314570e-005
1.966072e+003	1.836950e-005
1.967036e+003	5.168756e-006
1.968000e+003	-1.154373e-005
1.968965e+003	-2.372125e-005
1.969929e+003	-2.542389e-005
1.970893e+003	-1.701534e-005
1.971857e+003	-5.072309e-006
1.972822e+003	2.155208e-006
1.973786e+003	4.794186e-007
1.974750e+003	-7.529669e-006
1.975714e+003	-1.476710e-005
1.976679e+003	-1.494105e-005
1.977643e+003	-7.160353e-006
1.978607e+003	3.452493e-006
1.979571e+003	9.511827e-006
1.980536e+003	6.557470e-006
1.981500e+003	3.958044e-007
1.982464e+003	-9.041383e-007
1.983428e+003	1.198598e-009
1.984392e+003	2.328640e-011
1.985357e+003	-4.999068e-011
1.986321e+003	-3.111650e-012
1.987285e+003	6.818602e-011
1.988249e+003	6.838505e-011
1.989214e+003	4.609747e-011
1.990178e+003	-2.331558e-011
1.991142e+003	-1.942236e-011
1.992106e+003	-1.552913e-011
1.993071e+003	-1.163591e-011
1.994035e+003	-7.742696e-012
1.994999e+003	-3.849469e-012
1.995963e+003	4.374622e-014
1.996927e+003	3.936954e-012
1.997892e+003	7.830184e-012
1.998856e+003	1.172341e-011
1.999820e+003	-5.768964e-011
2.000784e+003	-7.997722e-011
2.001749e+003	-3.089787e-011
2.002713e+003	-3.088330e-011
2.003677e+003	-3.086871e-011
2.004641e+003	4.217655e-011
2.005606e+003	6.827350e-011
2.006570e+003	2.327183e-011
2.007534e+003	2.715046e-011
2.008498e+003	3.102910e-011
2.009463e+003	3.490774e-011
2.010427e+003	3.878638e-011
2.011391e+003	4.266501e-011
2.012355e+003	-2.676260e-011
2.013319e+003	-4.906477e-011
2.014284e+003	0.000000e+000
2.015248e+003	0.000000e+000
2.016212e+003	0.000000e+000
2.017176e+003	0.000000e+000
2.018141e+003	0.000000e+000
2.019105e+003	0.000000e+000
2.020069e+003	0.000000e+000
2.021033e+003	0.000000e+000
2.021998e+003	0.000000e+000
2.022962e+003	0.000000e+000
2.023926e+003	0.000000e+000
2.024890e+003	0.000000e+000
2.025854e+003	0.000000e+000
2.026819e+003	0.000000e+000
2.027783e+003	0.000000e+000
2.028747e+003	0.000000e+000
2.029711e+003	0.000000e+000
2.030676e+003	0.000000e+000
2.031640e+003	-1.175341e-009
2.032604e+003	-1.816436e-009
2.033568e+003	3.809405e-010
2.034533e+003	1.951159e-009
2.035497e+003	1.765334e-009
2.036461e+003	1.579510e-009
2.037425e+003	1.393685e-009
2.038390e+003	1.207860e-009
2.039354e+003	1.022036e-009
2.040318e+003	8.362112e-010
2.041282e+003	6.503863e-010
2.042246e+003	4.645614e-010
2.043211e+003	2.787369e-010
2.044175e+003	9.291236e-011
2.045139e+003	-9.291236e-011
2.046103e+003	-2.787369e-010
2.047068e+003	-4.645614e-010
2.048032e+003	-6.503863e-010
2.048996e+003	-8.362112e-010
2.049960e+003	-1.022036e-009
2.050925e+003	-1.207860e-009
2.051889e+003	-1.393685e-009
2.052853e+003	-1.579510e-009
2.053817e+003	-1.765334e-009
2.054781e+003	-1.951159e-009
2.055746e+003	-3.809405e-010
2.056710e+003	1.816436e-009
2.057674e+003	1.175341e-009
2.058638e+003	0.000000e+000
2.059603e+003	0.000000e+000
2.060567e+003	0.000000e+000
2.061531e+003	0.000000e+000
2.062495e+003	0.000000e+000
2.063460e+003	0.000000e+000
2.064424e+003	0.000000e+000
2.065388e+003	0.000000e+000
2.066352e+003	0.000000e+000
2.067317e+003	0.000000e+000
2.068281e+003	0.000000e+000
2.069245e+003	0.000000e+000
2.070209e+003	0.000000e+000
2.071174e+003	0.000000e+000
2.072138e+003	0.000000e+000
2.073102e+003	0.000000e+000
2.074066e+003	0.000000e+000
2.075031e+003	0.000000e+000
2.075995e+003	0.000000e+000
2.076959e+003	0.000000e+000
2.077923e+003	0.000000e+000
2.078887e+003	0.000000e+000
2.079852e+003	0.000000e+000
2.080816e+003	0.000000e+000
2.081780e+003	0.000000e+000
2.082744e+003	0.000000e+000
2.083708e+003	0.000000e+000
2.084673e+003	0.000000e+000
2.085637e+003	0.000000e+000
2.086601e+003	0.000000e+000
2.087565e+003	0.000000e+000
2.088530e+003	0.000000e+000
2.089494e+003	0.000000e+000
2.090458e+003	0.000000e+000
2.091422e+003	0.000000e+000
2.092387e+003	0.000000e+000
2.093351e+003	0.000000e+000
2.094315e+003	0.000000e+000
2.095279e+003	0.000000e+000
2.096244e+003	0.000000e+000
2.097208e+003	0.000000e+000
2.098172e+003	0.000000e+000
2.099136e+003	0.000000e+000
2.100101e+003	0.000000e+000
2.101065e+003	0.000000e+000
2.102029e+003	0.000000e+000
2.102993e+003	0.000000e+000
2.103958e+003	-1.175341e-009
2.104922e+003	-6.410951e-010
2.105886e+003	1.022036e-009
2.106850e+003	-2.462177e-010
2.107814e+003	1.951159e-010
2.108779e+003	1.765334e-009
2.109743e+003	1.579510e-009
2.110707e+003	1.393685e-009
2.111671e+003	1.207860e-009
2.112635e+003	1.022036e-009
2.113600e+003	8.362109e-010
2.114564e+003	6.503862e-010
2.115528e+003	4.645618e-010
2.116492e+003	2.787369e-010
2.117457e+003	9.291218e-011
2.118421e+003	-9.291218e-011
2.119385e+003	-2.787369e-010
2.120349e+003	-4.645618e-010
2.121314e+003	-6.503862e-010
2.122278e+003	-8.362109e-010
2.123242e+003	-1.022036e-009
2.124206e+003	-1.207860e-009
2.125171e+003	-1.393685e-009
2.126135e+003	-1.579510e-009
2.127099e+003	-1.765334e-009
2.128063e+003	-1.951159e-010
2.129028e+003	2.462177e-010
2.129992e+003	-1.022036e-009
2.130956e+003	6.410951e-010
2.131920e+003	1.077396e-009
2.132885e+003	4.452049e-011
2.133849e+003	2.365393e-010
2.134813e+003	-5.226319e-011
2.135777e+003	-1.463369e-010
2.136741e+003	-1.865832e-018
2.137706e+003	9.794509e-011
2.138670e+003	5.342459e-011
2.139634e+003	-1.831147e-010
2.140598e+003	-3.290645e-011
2.141563e+003	6.890996e-011
2.142527e+003	-1.676294e-010
2.143491e+003	-1.153661e-010
2.144455e+003	-6.697431e-011
2.145419e+003	7.549125e-011
2.146384e+003	2.675101e-010
2.147348e+003	-2.129239e-011
2.148312e+003	-1.153662e-010
2.149276e+003	3.097076e-011
2.150241e+003	1.289159e-010
2.151205e+003	8.439539e-011
2.152169e+003	-1.521440e-010
2.153133e+003	-1.935688e-012
2.154098e+003	9.988076e-011
2.155062e+003	-1.366586e-010
2.156026e+003	6.194156e-011
2.156990e+003	1.625967e-011
2.157955e+003	-1.300773e-010
2.158919e+003	2.539604e-010
2.159883e+003	1.076235e-010
2.160847e+003	1.354970e-011
2.161812e+003	-3.097080e-011
2.162776e+003	-2.218282e-010
2.163740e+003	2.245383e-011
2.164704e+003	-7.161995e-011
2.165668e+003	-1.161404e-010
2.166633e+003	-1.432398e-011
2.167597e+003	-1.540796e-010
2.168561e+003	9.291234e-011
2.169525e+003	1.451755e-010
2.170490e+003	-4.568189e-011
2.171454e+003	1.018165e-010
2.172418e+003	7.742695e-012
2.173382e+003	6.000585e-011
2.174346e+003	1.548539e-011
2.175311e+003	-1.753720e-010
2.176275e+003	6.890998e-011
2.177239e+003	-2.516378e-011
2.178203e+003	-6.968426e-011
2.179168e+003	-1.045264e-009
2.180132e+003	-6.952940e-010
2.181096e+003	9.782894e-010
2.182060e+003	-1.854375e-010
2.183025e+003	1.548534e-011
2.183989e+003	1.920188e-009
2.184953e+003	1.922511e-009
2.185917e+003	1.297676e-009
2.186882e+003	1.107980e-009
2.187846e+003	1.060749e-009
2.188810e+003	9.651266e-010
2.189774e+003	5.807019e-010
2.190739e+003	2.446692e-010
2.191703e+003	4.901124e-010
2.192667e+003	3.526795e-010
2.193631e+003	-1.676293e-010
2.194595e+003	-4.475277e-010
2.195560e+003	-6.372239e-010
2.196524e+003	-4.440435e-010
2.197488e+003	-5.396658e-010
2.198452e+003	-1.164501e-009
2.199417e+003	-1.256252e-009
2.200381e+003	-1.348003e-009
2.201345e+003	-1.680165e-009
2.202309e+003	-2.012326e-009
2.203273e+003	-5.923161e-010
2.204238e+003	2.280223e-010
2.205202e+003	-7.552998e-010
2.206166e+003	6.178670e-010
2.207130e+003	1.252768e-009
2.208095e+003	1.296901e-010
2.209059e+003	-6.116728e-011
2.210023e+003	8.633107e-011
2.210987e+003	-7.742693e-012
2.211952e+003	4.452047e-011
2.212916e+003	-1.212791e-017
2.213880e+003	-2.888025e-010
2.214844e+003	2.798749e-018
2.215809e+003	1.424656e-010
2.216773e+003	4.568189e-011
2.217737e+003	1.161411e-012
2.218701e+003	-1.385942e-010
2.219666e+003	2.063428e-010
2.220630e+003	2.140855e-010
2.221594e+003	-2.133112e-010
2.222558e+003	-1.354970e-011
2.223522e+003	-1.076235e-010
2.224487e+003	-1.076235e-010
2.225451e+003	8.439540e-011
2.226415e+003	-1.598866e-010
2.227379e+003	3.097076e-011
2.228344e+003	1.734363e-010
2.229308e+003	7.665270e-011
2.230272e+003	3.213218e-011
2.231236e+003	-1.076235e-010
2.232200e+003	9.097668e-011
2.233165e+003	4.645618e-011
2.234129e+003	-1.444013e-010
2.235093e+003	9.988076e-011
2.236057e+003	5.807015e-012
2.237022e+003	-3.871349e-011
2.237986e+003	6.310298e-011
2.238950e+003	-7.665265e-011
2.239914e+003	-1.223346e-010
2.240879e+003	-1.745978e-010
2.241843e+003	1.076235e-010
2.242807e+003	3.441628e-010
2.243771e+003	-9.213810e-011
2.244736e+003	-9.213807e-011
2.245700e+003	9.988079e-011
2.246664e+003	-4.645615e-011
2.247628e+003	9.988075e-011
2.248593e+003	5.807007e-012
2.249557e+003	-3.871348e-011
2.250521e+003	6.310296e-011
2.251485e+003	-7.665268e-011
2.252449e+003	-2.438948e-011
2.253414e+003	-1.296514e-009
2.254378e+003	-1.891928e-009
2.255342e+003	6.921969e-010
2.256306e+003	1.927931e-009
2.257271e+003	1.407622e-009
2.258235e+003	1.510600e-009
2.259199e+003	1.463369e-009
2.260163e+003	1.367747e-009
2.261127e+003	9.833222e-010
2.262092e+003	6.472894e-010
2.263056e+003	8.927327e-010
2.264020e+003	7.552996e-010
2.264984e+003	2.349907e-010
2.265949e+003	-4.490757e-011
2.266913e+003	-2.346037e-010
2.267877e+003	-4.142334e-011
2.268841e+003	-1.370455e-010
2.269806e+003	-7.618812e-010
2.270770e+003	-8.536322e-010
2.271734e+003	-9.453830e-010
2.272698e+003	-1.277545e-009
2.273663e+003	-1.609706e-009
2.274627e+003	-1.799402e-009
2.275591e+003	-1.553959e-009
2.276555e+003	-1.837729e-009
2.277520e+003	-6.542576e-010
2.278484e+003	1.685585e-009
2.279448e+003	1.036747e-009
2.280412e+003	4.568191e-011
2.281376e+003	2.822212e-010
2.282341e+003	-7.742693e-012
2.283305e+003	4.452047e-011
2.284269e+003	-1.212791e-017
2.285233e+003	-1.908574e-010
2.286198e+003	5.342460e-011
2.287162e+003	-4.064916e-011
2.288126e+003	-8.516966e-011
2.289090e+003	1.664680e-011
2.290054e+003	-1.231088e-010
2.291019e+003	2.218282e-010
2.291983e+003	2.295709e-010
2.292947e+003	-1.978258e-010
2.293911e+003	1.935678e-012
2.294876e+003	-9.213808e-011
2.295840e+003	-9.213808e-011
2.296804e+003	9.988078e-011
2.297768e+003	-4.645614e-011
2.298733e+003	9.988075e-011
2.299697e+003	5.806994e-012
2.300661e+003	-3.871347e-011
2.301625e+003	6.310298e-011
2.302590e+003	-7.665269e-011
2.303554e+003	1.219474e-010
2.304518e+003	7.742696e-011
2.305482e+003	-1.134305e-010
2.306447e+003	1.308515e-010
2.307411e+003	3.677781e-011
2.308375e+003	-7.742697e-012
2.309339e+003	-5.226319e-011
2.310303e+003	-1.463369e-010
2.311268e+003	-1.399374e-017
2.312232e+003	-1.463370e-010
2.313196e+003	4.568191e-011
2.314160e+003	1.920188e-010
2.315125e+003	-1.920188e-010
2.316089e+003	-4.568191e-011
2.317053e+003	1.463370e-010
2.318017e+003	1.399374e-017
2.318981e+003	1.463369e-010
2.319946e+003	5.226319e-011
2.320910e+003	7.742697e-012
2.321874e+003	-3.677781e-011
2.322838e+003	-1.308515e-010
2.323803e+003	1.134305e-010
2.324767e+003	-7.742696e-011
2.325731e+003	-1.297288e-009
2.326695e+003	-5.644424e-010
2.327660e+003	8.609876e-010
2.328624e+003	-3.588739e-010
2.329588e+003	3.189990e-010
2.330552e+003	1.881475e-009
2.331517e+003	1.785852e-009
2.332481e+003	1.401428e-009
2.333445e+003	1.065395e-009
2.334409e+003	1.164501e-009
2.335374e+003	9.748051e-010
2.336338e+003	6.426436e-010
2.337302e+003	3.104822e-010
2.338266e+003	2.187311e-010
2.339230e+003	4.196540e-010
2.340195e+003	-1.006548e-010
2.341159e+003	-6.209639e-010
2.342123e+003	-4.200412e-010
2.343087e+003	-5.117919e-010
2.344052e+003	-8.439535e-010
2.345016e+003	-1.176115e-009
2.345980e+003	-1.267866e-009
2.346944e+003	-1.213280e-009
2.347908e+003	-1.785852e-009
2.348873e+003	-2.118014e-009
2.349837e+003	-3.112563e-010
2.350801e+003	2.686715e-010
2.351765e+003	-7.107793e-010
2.352730e+003	7.642040e-010
2.353694e+003	1.016229e-009
2.354658e+003	1.374328e-010
2.355622e+003	9.291237e-011
2.356587e+003	-9.794508e-011
2.357551e+003	1.463369e-010
2.358515e+003	5.226319e-011
2.359479e+003	7.742697e-012
2.360444e+003	-3.677781e-011
2.361408e+003	-2.287966e-010
2.362372e+003	6.000589e-011
2.363336e+003	1.056878e-010
2.364301e+003	8.904102e-012
2.365265e+003	6.116730e-011
2.366229e+003	-1.765335e-010
2.367193e+003	-3.019652e-011
2.368157e+003	1.618223e-010
2.369122e+003	1.548541e-011
2.370086e+003	1.548537e-011
2.371050e+003	-1.308516e-010
2.372014e+003	6.116729e-011
2.372979e+003	6.116731e-011
2.373943e+003	-2.287966e-010
2.374907e+003	6.000588e-011
2.375871e+003	1.056878e-010
2.376835e+003	8.904102e-012
2.377800e+003	6.116727e-011
2.378764e+003	-7.858836e-011
2.379728e+003	2.322810e-011
2.380692e+003	-2.129239e-011
2.381657e+003	-1.153661e-010
2.382621e+003	3.097076e-011
2.383585e+003	-1.153662e-010
2.384549e+003	7.665268e-011
2.385514e+003	2.229896e-010
2.386478e+003	-1.610480e-010
2.387442e+003	-1.610481e-010
2.388406e+003	7.665270e-011
2.389371e+003	1.223346e-010
2.390335e+003	7.665265e-011
2.391299e+003	-6.310298e-011
2.392263e+003	3.871349e-011
2.393228e+003	-5.807015e-012
2.394192e+003	-9.988076e-011
2.395156e+003	1.444013e-010
2.396120e+003	-4.645618e-011
2.397084e+003	-9.097668e-011
2.398049e+003	1.076235e-010
2.399013e+003	-3.213218e-011
2.399977e+003	-7.665270e-011
2.400941e+003	-1.348777e-009
2.401906e+003	-6.720659e-010
2.402870e+003	1.279867e-009
2.403834e+003	-3.751336e-010
2.404798e+003	-3.174504e-011
2.405762e+003	1.969741e-009
2.406727e+003	1.780046e-009
2.407691e+003	1.447884e-009
2.408655e+003	1.115722e-009
2.409619e+003	1.023972e-009
2.410584e+003	1.224894e-009
2.411548e+003	7.045852e-010
2.412512e+003	3.793949e-011
2.413476e+003	1.865990e-010
2.414441e+003	4.293324e-010
2.415405e+003	9.717113e-011
2.416369e+003	-5.694749e-010
2.417333e+003	-6.089629e-010
2.418298e+003	-4.080398e-010
2.419262e+003	-9.806120e-010
2.420226e+003	-1.410719e-009
2.421190e+003	-1.315484e-009
2.422155e+003	-1.126175e-009
2.423119e+003	-1.221797e-009
2.424083e+003	-1.940706e-009
2.425047e+003	-4.684330e-010
2.426011e+003	4.041686e-010
2.426976e+003	-9.163479e-010
2.427940e+003	6.499992e-010
2.428904e+003	1.236508e-009
2.429868e+003	-7.858839e-011
2.430833e+003	2.322809e-011
2.431797e+003	-2.129239e-011
2.432761e+003	-2.133112e-010
2.433725e+003	7.549127e-011
2.434689e+003	1.211732e-010
2.435654e+003	2.438949e-011
2.436618e+003	7.665268e-011
2.437582e+003	-1.610481e-010
2.438546e+003	-1.610481e-010
2.439511e+003	7.665270e-011
2.440475e+003	1.223346e-010
2.441439e+003	-6.968428e-011
2.442403e+003	-2.617031e-010
2.443368e+003	7.665270e-011
2.444332e+003	2.229897e-010
2.445296e+003	-1.471112e-011
2.446260e+003	3.755206e-011
2.447225e+003	3.871348e-011
2.448189e+003	3.987487e-011
2.449153e+003	9.213806e-011
2.450117e+003	-4.761756e-011
2.451082e+003	-9.213807e-011
2.452046e+003	-9.097666e-011
2.453010e+003	6.968443e-012
2.453974e+003	5.923159e-011
2.454938e+003	-1.773078e-010
2.455903e+003	-7.549126e-011
2.456867e+003	1.231089e-010
2.457831e+003	-1.145919e-010
2.458795e+003	-1.145919e-010
2.459760e+003	1.231089e-010
2.460724e+003	1.687908e-010
2.461688e+003	1.231088e-010
2.462652e+003	-1.664681e-011
2.463616e+003	-6.116727e-011
2.464581e+003	-6.000587e-011
2.465545e+003	3.793920e-011
2.466509e+003	9.020238e-011
2.467473e+003	-1.463370e-010
2.468438e+003	-4.452050e-011
2.469402e+003	1.540797e-010
2.470366e+003	1.432400e-011
2.471330e+003	-3.019652e-011
2.472295e+003	-2.903510e-011
2.473259e+003	6.890999e-011
2.474223e+003	2.322806e-011
2.475187e+003	-1.442077e-009
2.476152e+003	-1.944578e-009
2.477116e+003	5.795406e-010
2.478080e+003	2.187698e-009
2.479044e+003	1.803274e-009
2.480009e+003	1.373167e-009
2.480973e+003	1.378200e-009
2.481937e+003	1.627514e-009
2.482901e+003	1.107205e-009
2.483865e+003	4.405595e-010
2.484830e+003	5.892191e-010
2.485794e+003	8.319523e-010
2.486758e+003	4.997909e-010
2.487722e+003	-1.668549e-010
2.488687e+003	-3.526797e-010
2.489651e+003	-2.040198e-010
2.490615e+003	-4.421076e-010
2.491579e+003	-7.742694e-010
2.492543e+003	-1.058039e-009
2.493508e+003	-1.053006e-009
2.494472e+003	-9.500285e-010
2.495436e+003	-1.522601e-009
2.496400e+003	-1.952708e-009
2.497365e+003	-1.759527e-009
2.498329e+003	-1.614739e-009
2.499293e+003	-4.452046e-011
2.500257e+003	1.870635e-009
2.501222e+003	1.045264e-009
2.502186e+003	-7.665267e-011
2.503150e+003	-7.549128e-011
2.504114e+003	2.245382e-011
2.505079e+003	7.471700e-011
2.506043e+003	-1.618223e-010
2.507007e+003	-6.000588e-011
2.507971e+003	1.385943e-010
2.508936e+003	-9.910650e-011
2.509900e+003	-9.910651e-011
2.510864e+003	1.385942e-010
2.511828e+003	1.842761e-010
2.512792e+003	-7.742719e-012
2.513757e+003	-1.997615e-010
2.514721e+003	-7.742675e-012
2.515685e+003	3.793922e-011
2.516649e+003	1.358843e-010
2.517614e+003	1.436270e-010
2.518578e+003	-3.294517e-010
2.519542e+003	-1.753721e-010
2.520506e+003	1.695650e-010
2.521470e+003	2.980939e-011
2.522435e+003	-1.471113e-011
2.523399e+003	-1.354971e-011
2.524363e+003	8.439538e-011
2.525327e+003	1.366585e-010
2.526292e+003	-9.988076e-011
2.527256e+003	-1.444012e-010
2.528220e+003	-1.444013e-010
2.529184e+003	-1.935698e-012
2.530149e+003	1.900831e-010
2.531113e+003	-9.871937e-011
2.532077e+003	-4.645617e-011
2.533041e+003	2.005358e-010
2.534006e+003	6.078016e-011
2.534970e+003	1.625965e-011
2.535934e+003	1.742108e-011
2.536898e+003	1.153661e-010
2.537863e+003	1.676293e-010
2.538827e+003	-6.890998e-011
2.539791e+003	-1.134305e-010
2.540755e+003	-2.597674e-010
2.541719e+003	-2.675101e-010
2.542684e+003	2.055685e-010
2.543648e+003	1.978258e-010
2.544612e+003	9.988075e-011
2.545576e+003	5.419888e-011
2.546541e+003	-1.378199e-010
2.547505e+003	5.419886e-011
2.548469e+003	9.988078e-011
2.549433e+003	5.148892e-011
2.550397e+003	-1.168373e-009
2.551362e+003	-2.143952e-009
2.552326e+003	2.965452e-010
2.553290e+003	2.155566e-009
2.554254e+003	1.530731e-009
2.555219e+003	1.435108e-009
2.556183e+003	1.628289e-009
2.557147e+003	1.438593e-009
2.558111e+003	1.158694e-009
2.559076e+003	6.383853e-010
2.560040e+003	4.525605e-010
2.561004e+003	6.012200e-010
2.561968e+003	3.631322e-010
2.562933e+003	3.097081e-011
2.563897e+003	-2.527990e-010
2.564861e+003	-2.477661e-010
2.565825e+003	-1.447881e-010
2.566790e+003	-7.173606e-010
2.567754e+003	-1.147467e-009
2.568718e+003	-9.542871e-010
2.569682e+003	-8.094986e-010
2.570646e+003	-1.141660e-009
2.571611e+003	-1.808306e-009
2.572575e+003	-1.994131e-009
2.573539e+003	-1.991808e-009
2.574503e+003	-5.261160e-010
2.575468e+003	1.907800e-009
2.576432e+003	1.363488e-009
2.577396e+003	-1.463370e-010
2.578360e+003	-4.452049e-011
2.579324e+003	7.742726e-012
2.580289e+003	-2.822212e-010
2.581253e+003	-4.568192e-011
2.582217e+003	2.365393e-010
2.583181e+003	1.842761e-010
2.584146e+003	-7.742719e-012
2.585110e+003	-1.997615e-010
2.586074e+003	-7.742675e-012
2.587038e+003	3.793922e-011
2.588003e+003	1.358843e-010
2.588967e+003	1.436270e-010
2.589931e+003	-3.294517e-010
2.590895e+003	-1.753721e-010
2.591860e+003	1.695650e-010
2.592824e+003	2.980939e-011
2.593788e+003	-1.471113e-011
2.594752e+003	-1.354971e-011
2.595717e+003	8.439538e-011
2.596681e+003	1.366585e-010
2.597645e+003	-9.988076e-011
2.598609e+003	-1.444012e-010
2.599573e+003	-4.645617e-011
2.600538e+003	5.148890e-011
2.601502e+003	6.968408e-012
2.602466e+003	-2.295709e-010
2.603430e+003	-3.097077e-011
2.604395e+003	2.160212e-010
2.605359e+003	7.626555e-011
2.606323e+003	3.174504e-011
2.607287e+003	3.290647e-011
2.608251e+003	1.308515e-010
2.609216e+003	1.831147e-010
2.610180e+003	-5.342457e-011
2.611144e+003	-9.794507e-011
2.612108e+003	-1.463369e-010
2.613073e+003	-1.006550e-010
2.614037e+003	9.136379e-011
2.615001e+003	-1.006551e-010
2.615965e+003	0.000000e+000
2.616930e+003	1.006551e-010
2.617894e+003	-9.136379e-011
2.618858e+003	1.006550e-010
2.619822e+003	1.463369e-010
2.620787e+003	9.794507e-011
2.621751e+003	5.342457e-011
2.622715e+003	-1.831147e-010
2.623679e+003	-1.306192e-009
2.624644e+003	-1.947288e-009
2.625608e+003	1.978258e-010
2.626572e+003	2.004584e-009
[truncated: 1,425 more rows]
