# Supplementary material for: Molecular Structural Changes in Alfalfa Detected by ATR-FTIR Spectroscopy in Response to Silencing of TT8 and HB12 Genes
Source: Int J Mol Sci. 2018 Mar 31;19(4):1046. doi: 10.3390/ijms19041046 (PMC5979274; doi:10.3390/ijms19041046)
Supplement: Supplementary file 1 [file ijms-19-01046-s001.zip › Supplementary materials/Spectra Source/H1/h1d-1.csv]

6.990693e+002	8.128452e-001
7.000335e+002	8.076543e-001
7.009977e+002	8.016687e-001
7.019620e+002	7.961699e-001
7.029262e+002	7.918327e-001
7.038904e+002	7.884526e-001
7.048547e+002	7.852356e-001
7.058189e+002	7.814714e-001
7.067831e+002	7.771316e-001
7.077474e+002	7.729675e-001
7.087116e+002	7.700135e-001
7.096758e+002	7.688054e-001
7.106401e+002	7.688263e-001
7.116043e+002	7.685740e-001
7.125685e+002	7.662973e-001
7.135328e+002	7.610461e-001
7.144970e+002	7.534059e-001
7.154612e+002	7.454057e-001
7.164255e+002	7.395886e-001
7.173897e+002	7.377474e-001
7.183539e+002	7.399595e-001
7.193182e+002	7.443886e-001
7.202824e+002	7.480419e-001
7.212466e+002	7.482188e-001
7.222109e+002	7.438493e-001
7.231751e+002	7.358682e-001
7.241393e+002	7.264877e-001
7.251036e+002	7.179888e-001
7.260678e+002	7.117446e-001
7.270320e+002	7.078127e-001
7.279963e+002	7.051132e-001
7.289605e+002	7.020296e-001
7.299247e+002	6.971687e-001
7.308890e+002	6.899630e-001
7.318532e+002	6.808887e-001
7.328174e+002	6.712412e-001
7.337817e+002	6.625935e-001
7.347459e+002	6.561886e-001
7.357101e+002	6.525316e-001
7.366744e+002	6.513168e-001
7.376386e+002	6.516573e-001
7.386028e+002	6.524580e-001
7.395671e+002	6.527682e-001
7.405313e+002	6.520115e-001
7.414955e+002	6.500622e-001
7.424598e+002	6.471837e-001
7.434240e+002	6.438671e-001
7.443882e+002	6.406300e-001
7.453525e+002	6.378478e-001
7.463167e+002	6.356718e-001
7.472809e+002	6.340447e-001
7.482452e+002	6.327685e-001
7.492094e+002	6.315802e-001
7.501736e+002	6.302196e-001
7.511379e+002	6.285135e-001
7.521021e+002	6.264687e-001
7.530663e+002	6.243098e-001
7.540306e+002	6.223729e-001
7.549948e+002	6.208586e-001
7.559590e+002	6.195920e-001
7.569233e+002	6.180157e-001
7.578875e+002	6.155111e-001
7.588517e+002	6.118895e-001
7.598160e+002	6.076912e-001
7.607802e+002	6.039927e-001
7.617444e+002	6.017554e-001
7.627087e+002	6.011148e-001
7.636729e+002	6.011370e-001
7.646371e+002	6.002936e-001
7.656014e+002	5.974190e-001
7.665656e+002	5.925304e-001
7.675298e+002	5.869442e-001
7.684941e+002	5.825552e-001
7.694583e+002	5.807230e-001
7.704225e+002	5.814656e-001
7.713868e+002	5.834712e-001
7.723510e+002	5.849005e-001
7.733152e+002	5.844457e-001
7.742795e+002	5.819815e-001
7.752437e+002	5.784350e-001
7.762079e+002	5.750356e-001
7.771722e+002	5.724823e-001
7.781364e+002	5.705708e-001
7.791006e+002	5.684788e-001
7.800649e+002	5.654497e-001
7.810291e+002	5.613623e-001
7.819933e+002	5.567712e-001
7.829576e+002	5.523971e-001
7.839218e+002	5.484602e-001
7.848860e+002	5.443563e-001
7.858503e+002	5.389607e-001
7.868145e+002	5.313968e-001
7.877787e+002	5.217674e-001
7.887430e+002	5.113359e-001
7.897072e+002	5.019936e-001
7.906714e+002	4.953222e-001
7.916357e+002	4.918239e-001
7.925999e+002	4.907845e-001
7.935641e+002	4.908177e-001
7.945284e+002	4.907042e-001
7.954926e+002	4.899771e-001
7.964568e+002	4.889305e-001
7.974211e+002	4.881484e-001
7.983853e+002	4.879633e-001
7.993495e+002	4.882230e-001
8.003138e+002	4.884504e-001
8.012780e+002	4.881870e-001
8.022422e+002	4.872364e-001
8.032065e+002	4.856794e-001
8.041707e+002	4.837522e-001
8.051349e+002	4.817388e-001
8.060992e+002	4.799289e-001
8.070634e+002	4.785627e-001
8.080276e+002	4.776977e-001
8.089919e+002	4.770675e-001
8.099561e+002	4.761056e-001
8.109203e+002	4.742312e-001
8.118846e+002	4.712621e-001
8.128488e+002	4.676551e-001
8.138130e+002	4.643423e-001
8.147773e+002	4.622158e-001
8.157415e+002	4.615867e-001
8.167057e+002	4.619829e-001
8.176700e+002	4.624135e-001
8.186342e+002	4.619095e-001
8.195984e+002	4.599894e-001
8.205627e+002	4.568011e-001
8.215269e+002	4.529441e-001
8.224911e+002	4.491581e-001
8.234554e+002	4.460740e-001
8.244196e+002	4.440913e-001
8.253839e+002	4.433384e-001
8.263481e+002	4.436648e-001
8.273123e+002	4.446720e-001
8.282766e+002	4.458198e-001
8.292408e+002	4.466111e-001
8.302050e+002	4.467808e-001
8.311693e+002	4.463946e-001
8.321335e+002	4.457985e-001
8.330977e+002	4.454336e-001
8.340620e+002	4.455888e-001
8.350262e+002	4.461868e-001
8.359904e+002	4.467077e-001
8.369547e+002	4.463368e-001
8.379189e+002	4.443486e-001
8.388831e+002	4.405946e-001
8.398474e+002	4.358141e-001
8.408116e+002	4.314866e-001
8.417758e+002	4.291671e-001
8.427401e+002	4.296010e-001
8.437043e+002	4.321532e-001
8.446685e+002	4.349804e-001
8.456328e+002	4.359571e-001
8.465970e+002	4.338470e-001
8.475612e+002	4.289982e-001
8.485255e+002	4.230998e-001
8.494897e+002	4.181536e-001
8.504539e+002	4.153248e-001
8.514182e+002	4.143983e-001
8.523824e+002	4.141409e-001
8.533466e+002	4.132616e-001
8.543109e+002	4.112782e-001
8.552751e+002	4.087042e-001
8.562393e+002	4.064843e-001
8.572036e+002	4.051427e-001
8.581678e+002	4.042933e-001
8.591320e+002	4.028649e-001
8.600963e+002	3.998687e-001
8.610605e+002	3.951441e-001
8.620247e+002	3.895508e-001
8.629890e+002	3.844861e-001
8.639532e+002	3.810850e-001
8.649174e+002	3.796558e-001
8.658817e+002	3.796808e-001
8.668459e+002	3.802864e-001
8.678101e+002	3.807773e-001
8.687744e+002	3.808669e-001
8.697386e+002	3.805413e-001
8.707028e+002	3.798141e-001
8.716671e+002	3.786689e-001
8.726313e+002	3.772501e-001
8.735955e+002	3.760693e-001
8.745598e+002	3.759322e-001
8.755240e+002	3.775129e-001
8.764882e+002	3.808377e-001
8.774525e+002	3.850770e-001
8.784167e+002	3.888629e-001
8.793809e+002	3.909659e-001
8.803452e+002	3.909023e-001
8.813094e+002	3.891030e-001
8.822736e+002	3.865974e-001
8.832379e+002	3.844832e-001
8.842021e+002	3.835297e-001
8.851663e+002	3.840791e-001
8.861306e+002	3.861498e-001
8.870948e+002	3.895351e-001
8.880590e+002	3.937858e-001
8.890233e+002	3.981571e-001
8.899875e+002	4.016947e-001
8.909517e+002	4.035368e-001
8.919160e+002	4.033124e-001
8.928802e+002	4.013847e-001
8.938444e+002	3.987553e-001
8.948087e+002	3.966444e-001
8.957729e+002	3.959655e-001
8.967371e+002	3.969578e-001
8.977014e+002	3.991415e-001
8.986656e+002	4.015834e-001
8.996298e+002	4.033282e-001
9.005941e+002	4.038019e-001
9.015583e+002	4.030293e-001
9.025225e+002	4.015809e-001
9.034868e+002	4.002714e-001
9.044510e+002	3.997341e-001
9.054152e+002	4.000754e-001
9.063795e+002	4.008060e-001
9.073437e+002	4.011182e-001
9.083079e+002	4.003858e-001
9.092722e+002	3.985988e-001
9.102364e+002	3.964481e-001
9.112006e+002	3.949661e-001
9.121649e+002	3.949157e-001
9.131291e+002	3.962958e-001
9.140933e+002	3.982880e-001
9.150576e+002	3.996946e-001
9.160218e+002	3.996103e-001
9.169860e+002	3.979127e-001
9.179503e+002	3.952696e-001
9.189145e+002	3.926751e-001
9.198787e+002	3.908227e-001
9.208430e+002	3.897237e-001
9.218072e+002	3.888027e-001
9.227714e+002	3.873852e-001
9.237357e+002	3.852277e-001
9.246999e+002	3.827195e-001
9.256641e+002	3.806197e-001
9.266284e+002	3.795165e-001
9.275926e+002	3.793881e-001
9.285568e+002	3.795761e-001
9.295211e+002	3.792059e-001
9.304853e+002	3.777761e-001
9.314495e+002	3.755302e-001
9.324138e+002	3.733653e-001
9.333780e+002	3.723439e-001
9.343422e+002	3.731192e-001
9.353065e+002	3.756129e-001
9.362707e+002	3.790982e-001
9.372349e+002	3.825903e-001
9.381992e+002	3.853010e-001
9.391634e+002	3.869248e-001
9.401276e+002	3.876607e-001
9.410919e+002	3.880239e-001
9.420561e+002	3.885785e-001
9.430203e+002	3.897219e-001
9.439846e+002	3.915910e-001
9.449488e+002	3.940963e-001
9.459130e+002	3.970429e-001
9.468773e+002	4.002650e-001
9.478415e+002	4.037087e-001
9.488057e+002	4.074291e-001
9.497700e+002	4.115223e-001
9.507342e+002	4.160499e-001
9.516984e+002	4.210095e-001
9.526627e+002	4.263584e-001
9.536269e+002	4.320492e-001
9.545911e+002	4.380313e-001
9.555554e+002	4.442159e-001
9.565196e+002	4.504476e-001
9.574838e+002	4.565246e-001
9.584481e+002	4.622697e-001
9.594123e+002	4.675930e-001
9.603765e+002	4.724957e-001
9.613408e+002	4.770026e-001
9.623050e+002	4.810876e-001
9.632692e+002	4.846684e-001
9.642335e+002	4.876908e-001
9.651977e+002	4.902432e-001
9.661619e+002	4.925989e-001
9.671262e+002	4.951313e-001
9.680904e+002	4.981419e-001
9.690546e+002	5.017147e-001
9.700189e+002	5.057014e-001
9.709831e+002	5.098482e-001
9.719473e+002	5.139830e-001
9.729116e+002	5.181374e-001
9.738758e+002	5.225359e-001
9.748400e+002	5.274750e-001
9.758043e+002	5.331879e-001
9.767685e+002	5.397726e-001
9.777327e+002	5.472023e-001
9.786970e+002	5.553670e-001
9.796612e+002	5.640959e-001
9.806254e+002	5.731503e-001
9.815897e+002	5.822293e-001
9.825539e+002	5.910326e-001
9.835181e+002	5.993715e-001
9.844824e+002	6.072682e-001
9.854466e+002	6.149677e-001
9.864108e+002	6.228471e-001
9.873751e+002	6.312667e-001
9.883393e+002	6.404350e-001
9.893035e+002	6.503390e-001
9.902678e+002	6.607345e-001
9.912320e+002	6.711843e-001
9.921962e+002	6.811504e-001
9.931605e+002	6.901594e-001
9.941247e+002	6.980256e-001
9.950889e+002	7.050336e-001
9.960532e+002	7.119415e-001
9.970174e+002	7.197228e-001
9.979816e+002	7.291393e-001
9.989459e+002	7.403724e-001
9.999101e+002	7.529442e-001
1.000874e+003	7.659855e-001
1.001839e+003	7.786753e-001
1.002803e+003	7.905703e-001
1.003767e+003	8.016452e-001
1.004731e+003	8.120870e-001
1.005695e+003	8.220572e-001
1.006660e+003	8.316087e-001
1.007624e+003	8.407779e-001
1.008588e+003	8.497046e-001
1.009552e+003	8.586264e-001
1.010517e+003	8.677330e-001
1.011481e+003	8.770137e-001
1.012445e+003	8.862507e-001
1.013409e+003	8.951771e-001
1.014374e+003	9.036687e-001
1.015338e+003	9.118013e-001
1.016302e+003	9.197288e-001
1.017266e+003	9.274948e-001
1.018231e+003	9.349505e-001
1.019195e+003	9.418500e-001
1.020159e+003	9.480380e-001
1.021123e+003	9.535692e-001
1.022087e+003	9.586578e-001
1.023052e+003	9.635090e-001
1.024016e+003	9.681745e-001
1.024980e+003	9.725458e-001
1.025944e+003	9.764724e-001
1.026909e+003	9.799067e-001
1.027873e+003	9.829611e-001
1.028837e+003	9.858501e-001
1.029801e+003	9.887654e-001
1.030766e+003	9.917648e-001
1.031730e+003	9.947223e-001
1.032694e+003	9.973444e-001
1.033658e+003	9.992346e-001
1.034623e+003	1.000000e+000
1.035587e+003	9.993810e-001
1.036551e+003	9.973800e-001
1.037515e+003	9.943243e-001
1.038479e+003	9.908143e-001
1.039444e+003	9.875543e-001
1.040408e+003	9.851284e-001
1.041372e+003	9.838222e-001
1.042336e+003	9.835712e-001
1.043301e+003	9.840464e-001
1.044265e+003	9.848240e-001
1.045229e+003	9.855456e-001
1.046193e+003	9.859920e-001
1.047158e+003	9.860554e-001
1.048122e+003	9.856535e-001
1.049086e+003	9.846643e-001
1.050050e+003	9.829375e-001
1.051015e+003	9.803860e-001
1.051979e+003	9.770980e-001
1.052943e+003	9.733875e-001
1.053907e+003	9.697318e-001
1.054871e+003	9.666109e-001
1.055836e+003	9.643308e-001
1.056800e+003	9.629260e-001
1.057764e+003	9.621924e-001
1.058728e+003	9.618240e-001
1.059693e+003	9.615664e-001
1.060657e+003	9.612987e-001
1.061621e+003	9.610013e-001
1.062585e+003	9.606510e-001
1.063550e+003	9.601326e-001
1.064514e+003	9.592366e-001
1.065478e+003	9.577656e-001
1.066442e+003	9.556850e-001
1.067406e+003	9.532179e-001
1.068371e+003	9.508092e-001
1.069335e+003	9.489474e-001
1.070299e+003	9.479217e-001
1.071263e+003	9.476391e-001
1.072228e+003	9.475947e-001
1.073192e+003	9.470145e-001
1.074156e+003	9.451087e-001
1.075120e+003	9.413195e-001
1.076085e+003	9.354733e-001
1.077049e+003	9.277946e-001
1.078013e+003	9.188038e-001
1.078977e+003	9.091555e-001
1.079942e+003	8.994742e-001
1.080906e+003	8.902224e-001
1.081870e+003	8.816189e-001
1.082834e+003	8.736178e-001
1.083798e+003	8.659558e-001
1.084763e+003	8.582599e-001
1.085727e+003	8.501877e-001
1.086691e+003	8.415606e-001
1.087655e+003	8.324496e-001
1.088620e+003	8.231956e-001
1.089584e+003	8.143592e-001
1.090548e+003	8.065914e-001
1.091512e+003	8.004432e-001
1.092477e+003	7.961547e-001
1.093441e+003	7.935148e-001
1.094405e+003	7.918904e-001
1.095369e+003	7.904548e-001
1.096333e+003	7.885417e-001
1.097298e+003	7.859396e-001
1.098262e+003	7.829477e-001
1.099226e+003	7.801349e-001
1.100190e+003	7.779295e-001
1.101155e+003	7.762806e-001
1.102119e+003	7.745917e-001
1.103083e+003	7.719692e-001
1.104047e+003	7.676361e-001
1.105012e+003	7.612836e-001
1.105976e+003	7.531858e-001
1.106940e+003	7.440479e-001
1.107904e+003	7.346970e-001
1.108869e+003	7.257733e-001
1.109833e+003	7.175477e-001
1.110797e+003	7.099080e-001
1.111761e+003	7.024917e-001
1.112725e+003	6.948904e-001
1.113690e+003	6.868459e-001
1.114654e+003	6.783623e-001
1.115618e+003	6.696945e-001
1.116582e+003	6.612360e-001
1.117547e+003	6.533644e-001
1.118511e+003	6.463174e-001
1.119475e+003	6.401358e-001
1.120439e+003	6.346638e-001
1.121404e+003	6.295787e-001
1.122368e+003	6.244505e-001
1.123332e+003	6.188483e-001
1.124296e+003	6.125008e-001
1.125260e+003	6.054547e-001
1.126225e+003	5.981248e-001
1.127189e+003	5.911531e-001
1.128153e+003	5.851051e-001
1.129117e+003	5.801673e-001
1.130082e+003	5.760409e-001
1.131046e+003	5.721268e-001
1.132010e+003	5.679045e-001
1.132974e+003	5.632648e-001
1.133939e+003	5.585776e-001
1.134903e+003	5.544494e-001
1.135867e+003	5.513404e-001
1.136831e+003	5.492972e-001
1.137796e+003	5.479742e-001
1.138760e+003	5.469065e-001
1.139724e+003	5.458306e-001
1.140688e+003	5.448233e-001
1.141652e+003	5.441709e-001
1.142617e+003	5.440699e-001
1.143581e+003	5.443776e-001
1.144545e+003	5.445881e-001
1.145509e+003	5.440674e-001
1.146474e+003	5.424013e-001
1.147438e+003	5.396436e-001
1.148402e+003	5.363096e-001
1.149366e+003	5.331162e-001
1.150331e+003	5.306240e-001
1.151295e+003	5.289837e-001
1.152259e+003	5.279227e-001
1.153223e+003	5.269505e-001
1.154188e+003	5.256348e-001
1.155152e+003	5.237748e-001
1.156116e+003	5.213870e-001
1.157080e+003	5.185501e-001
1.158044e+003	5.152467e-001
1.159009e+003	5.113229e-001
1.159973e+003	5.065874e-001
1.160937e+003	5.009694e-001
1.161901e+003	4.946083e-001
1.162866e+003	4.878103e-001
1.163830e+003	4.808999e-001
1.164794e+003	4.740732e-001
1.165758e+003	4.673501e-001
1.166723e+003	4.606478e-001
1.167687e+003	4.539077e-001
1.168651e+003	4.471806e-001
1.169615e+003	4.406102e-001
1.170579e+003	4.343354e-001
1.171544e+003	4.283868e-001
1.172508e+003	4.226520e-001
1.173472e+003	4.169360e-001
1.174436e+003	4.110752e-001
1.175401e+003	4.050398e-001
1.176365e+003	3.989673e-001
1.177329e+003	3.931195e-001
1.178293e+003	3.877938e-001
1.179258e+003	3.832273e-001
1.180222e+003	3.795306e-001
1.181186e+003	3.766626e-001
1.182150e+003	3.744514e-001
1.183115e+003	3.726558e-001
1.184079e+003	3.710440e-001
1.185043e+003	3.694695e-001
1.186007e+003	3.679143e-001
1.186971e+003	3.664821e-001
1.187936e+003	3.653487e-001
1.188900e+003	3.646854e-001
1.189864e+003	3.645909e-001
1.190828e+003	3.650561e-001
1.191793e+003	3.659701e-001
1.192757e+003	3.671629e-001
1.193721e+003	3.684640e-001
1.194685e+003	3.697536e-001
1.195650e+003	3.709859e-001
1.196614e+003	3.721824e-001
1.197578e+003	3.734030e-001
1.198542e+003	3.747141e-001
1.199506e+003	3.761703e-001
1.200471e+003	3.778086e-001
1.201435e+003	3.796454e-001
1.202399e+003	3.816696e-001
1.203363e+003	3.838362e-001
1.204328e+003	3.860767e-001
1.205292e+003	3.883302e-001
1.206256e+003	3.905829e-001
1.207220e+003	3.928795e-001
1.208185e+003	3.952870e-001
1.209149e+003	3.978240e-001
1.210113e+003	4.004023e-001
1.211077e+003	4.028363e-001
1.212042e+003	4.049317e-001
1.213006e+003	4.066170e-001
1.213970e+003	4.080345e-001
1.214934e+003	4.095327e-001
1.215898e+003	4.115466e-001
1.216863e+003	4.144255e-001
1.217827e+003	4.182864e-001
1.218791e+003	4.229642e-001
1.219755e+003	4.280796e-001
1.220720e+003	4.331875e-001
1.221684e+003	4.379398e-001
1.222648e+003	4.421906e-001
1.223612e+003	4.460053e-001
1.224577e+003	4.495835e-001
1.225541e+003	4.531442e-001
1.226505e+003	4.568302e-001
1.227469e+003	4.606707e-001
1.228433e+003	4.645958e-001
1.229398e+003	4.684754e-001
1.230362e+003	4.721550e-001
1.231326e+003	4.754831e-001
1.232290e+003	4.783454e-001
1.233255e+003	4.807095e-001
1.234219e+003	4.826559e-001
1.235183e+003	4.843602e-001
1.236147e+003	4.860062e-001
1.237112e+003	4.876697e-001
1.238076e+003	4.892462e-001
1.239040e+003	4.904844e-001
1.240004e+003	4.911284e-001
1.240969e+003	4.910887e-001
1.241933e+003	4.905352e-001
1.242897e+003	4.898473e-001
1.243861e+003	4.894394e-001
1.244825e+003	4.895568e-001
1.245790e+003	4.901599e-001
1.246754e+003	4.909562e-001
1.247718e+003	4.915588e-001
1.248682e+003	4.916737e-001
1.249647e+003	4.912204e-001
1.250611e+003	4.903271e-001
1.251575e+003	4.892238e-001
1.252539e+003	4.881051e-001
1.253504e+003	4.870498e-001
1.254468e+003	4.860332e-001
1.255432e+003	4.850058e-001
1.256396e+003	4.839695e-001
1.257360e+003	4.829892e-001
1.258325e+003	4.821331e-001
1.259289e+003	4.813960e-001
1.260253e+003	4.806723e-001
1.261217e+003	4.798053e-001
1.262182e+003	4.786768e-001
1.263146e+003	4.772636e-001
1.264110e+003	4.756202e-001
1.265074e+003	4.738138e-001
1.266039e+003	4.718744e-001
1.267003e+003	4.698032e-001
1.267967e+003	4.676231e-001
1.268931e+003	4.654143e-001
1.269896e+003	4.632925e-001
1.270860e+003	4.613442e-001
1.271824e+003	4.595726e-001
1.272788e+003	4.579030e-001
1.273752e+003	4.562448e-001
1.274717e+003	4.545557e-001
1.275681e+003	4.528605e-001
1.276645e+003	4.512160e-001
1.277609e+003	4.496578e-001
1.278574e+003	4.481747e-001
1.279538e+003	4.467242e-001
1.280502e+003	4.452686e-001
1.281466e+003	4.437986e-001
1.282431e+003	4.423329e-001
1.283395e+003	4.408997e-001
1.284359e+003	4.395202e-001
1.285323e+003	4.382041e-001
1.286287e+003	4.369550e-001
1.287252e+003	4.357841e-001
1.288216e+003	4.347235e-001
1.289180e+003	4.338306e-001
1.290144e+003	4.331681e-001
1.291109e+003	4.327601e-001
1.292073e+003	4.325518e-001
1.293037e+003	4.324148e-001
1.294001e+003	4.322216e-001
1.294966e+003	4.319561e-001
1.295930e+003	4.317808e-001
1.296894e+003	4.319879e-001
1.297858e+003	4.328372e-001
1.298823e+003	4.343797e-001
1.299787e+003	4.363928e-001
1.300751e+003	4.384836e-001
1.301715e+003	4.402983e-001
1.302679e+003	4.416960e-001
1.303644e+003	4.427791e-001
1.304608e+003	4.437753e-001
1.305572e+003	4.448760e-001
1.306536e+003	4.461515e-001
1.307501e+003	4.475864e-001
1.308465e+003	4.491829e-001
1.309429e+003	4.510271e-001
1.310393e+003	4.532575e-001
1.311358e+003	4.559562e-001
1.312322e+003	4.590407e-001
1.313286e+003	4.622307e-001
1.314250e+003	4.651101e-001
1.315214e+003	4.672454e-001
1.316179e+003	4.682991e-001
1.317143e+003	4.681079e-001
1.318107e+003	4.667208e-001
1.319071e+003	4.643938e-001
1.320036e+003	4.615247e-001
1.321000e+003	4.585315e-001
1.321964e+003	4.557216e-001
1.322928e+003	4.532156e-001
1.323893e+003	4.509607e-001
1.324857e+003	4.488162e-001
1.325821e+003	4.466605e-001
1.326785e+003	4.444613e-001
1.327750e+003	4.422786e-001
1.328714e+003	4.402133e-001
1.329678e+003	4.383514e-001
1.330642e+003	4.367490e-001
1.331606e+003	4.354617e-001
1.332571e+003	4.345820e-001
1.333535e+003	4.342322e-001
1.334499e+003	4.345016e-001
1.335463e+003	4.353574e-001
1.336428e+003	4.365859e-001
1.337392e+003	4.378173e-001
1.338356e+003	4.386515e-001
1.339320e+003	4.388421e-001
1.340285e+003	4.384196e-001
1.341249e+003	4.376495e-001
1.342213e+003	4.368644e-001
1.343177e+003	4.363164e-001
1.344141e+003	4.361354e-001
1.345106e+003	4.363728e-001
1.346070e+003	4.370519e-001
1.347034e+003	4.381807e-001
1.347998e+003	4.397301e-001
1.348963e+003	4.416170e-001
1.349927e+003	4.437312e-001
1.350891e+003	4.459943e-001
1.351855e+003	4.484033e-001
1.352820e+003	4.510151e-001
1.353784e+003	4.538772e-001
1.354748e+003	4.569602e-001
1.355712e+003	4.601611e-001
1.356677e+003	4.633907e-001
1.357641e+003	4.666813e-001
1.358605e+003	4.702151e-001
1.359569e+003	4.742329e-001
1.360533e+003	4.788468e-001
1.361498e+003	4.838637e-001
1.362462e+003	4.887779e-001
1.363426e+003	4.930160e-001
1.364390e+003	4.962723e-001
1.365355e+003	4.986431e-001
1.366319e+003	5.005030e-001
1.367283e+003	5.022846e-001
1.368247e+003	5.043165e-001
1.369212e+003	5.067642e-001
1.370176e+003	5.096537e-001
1.371140e+003	5.129248e-001
1.372104e+003	5.164505e-001
1.373068e+003	5.200101e-001
1.374033e+003	5.232778e-001
1.374997e+003	5.259081e-001
1.375961e+003	5.277070e-001
1.376925e+003	5.287511e-001
1.377890e+003	5.293528e-001
1.378854e+003	5.299118e-001
1.379818e+003	5.307510e-001
1.380782e+003	5.320139e-001
1.381747e+003	5.336719e-001
1.382711e+003	5.356401e-001
1.383675e+003	5.379130e-001
1.384639e+003	5.406014e-001
1.385604e+003	5.438202e-001
1.386568e+003	5.474976e-001
1.387532e+003	5.512947e-001
1.388496e+003	5.547996e-001
1.389460e+003	5.578628e-001
1.390425e+003	5.607398e-001
1.391389e+003	5.639376e-001
1.392353e+003	5.679035e-001
1.393317e+003	5.726951e-001
1.394282e+003	5.777667e-001
1.395246e+003	5.820782e-001
1.396210e+003	5.845996e-001
1.397174e+003	5.849044e-001
1.398139e+003	5.834106e-001
1.399103e+003	5.811371e-001
1.400067e+003	5.791942e-001
1.401031e+003	5.783358e-001
1.401995e+003	5.787721e-001
1.402960e+003	5.802444e-001
1.403924e+003	5.822313e-001
1.404888e+003	5.841945e-001
1.405852e+003	5.858004e-001
1.406817e+003	5.870221e-001
1.407781e+003	5.880460e-001
1.408745e+003	5.890623e-001
1.409709e+003	5.901198e-001
1.410674e+003	5.911462e-001
1.411638e+003	5.921002e-001
1.412602e+003	5.931194e-001
1.413566e+003	5.945098e-001
1.414531e+003	5.965629e-001
1.415495e+003	5.993124e-001
1.416459e+003	6.023363e-001
1.417423e+003	6.047223e-001
1.418387e+003	6.054116e-001
1.419352e+003	6.039134e-001
1.420316e+003	6.007056e-001
1.421280e+003	5.967849e-001
1.422244e+003	5.929581e-001
1.423209e+003	5.896007e-001
1.424173e+003	5.868144e-001
1.425137e+003	5.846082e-001
1.426101e+003	5.829297e-001
1.427066e+003	5.815861e-001
1.428030e+003	5.802057e-001
1.428994e+003	5.783699e-001
1.429958e+003	5.758945e-001
1.430922e+003	5.730261e-001
1.431887e+003	5.703174e-001
1.432851e+003	5.682518e-001
1.433815e+003	5.669037e-001
1.434779e+003	5.657855e-001
1.435744e+003	5.639734e-001
1.436708e+003	5.606462e-001
1.437672e+003	5.557781e-001
1.438636e+003	5.501773e-001
1.439601e+003	5.447757e-001
1.440565e+003	5.400582e-001
1.441529e+003	5.360283e-001
1.442493e+003	5.324255e-001
1.443458e+003	5.289460e-001
1.444422e+003	5.253938e-001
1.445386e+003	5.217432e-001
1.446350e+003	5.180925e-001
1.447314e+003	5.145489e-001
1.448279e+003	5.111250e-001
1.449243e+003	5.077381e-001
1.450207e+003	5.043176e-001
1.451171e+003	5.009210e-001
1.452136e+003	4.977502e-001
1.453100e+003	4.950660e-001
1.454064e+003	4.930415e-001
1.455028e+003	4.915580e-001
1.455993e+003	4.900101e-001
1.456957e+003	4.875036e-001
1.457921e+003	4.837056e-001
1.458885e+003	4.792651e-001
1.459849e+003	4.749987e-001
1.460814e+003	4.711170e-001
1.461778e+003	4.671760e-001
1.462742e+003	4.623058e-001
1.463706e+003	4.555846e-001
1.464671e+003	4.466822e-001
1.465635e+003	4.363534e-001
1.466599e+003	4.260082e-001
1.467563e+003	4.167201e-001
1.468528e+003	4.087971e-001
1.469492e+003	4.020217e-001
1.470456e+003	3.959566e-001
1.471420e+003	3.900507e-001
1.472385e+003	3.836699e-001
1.473349e+003	3.762831e-001
1.474313e+003	3.677683e-001
1.475277e+003	3.584936e-001
1.476241e+003	3.491009e-001
1.477206e+003	3.402590e-001
1.478170e+003	3.325127e-001
1.479134e+003	3.261909e-001
1.480098e+003	3.213642e-001
1.481063e+003	3.178918e-001
1.482027e+003	3.155460e-001
1.482991e+003	3.141379e-001
1.483955e+003	3.135602e-001
1.484920e+003	3.137417e-001
1.485884e+003	3.145708e-001
1.486848e+003	3.158391e-001
1.487812e+003	3.172338e-001
1.488776e+003	3.184251e-001
1.489741e+003	3.192551e-001
1.490705e+003	3.198664e-001
1.491669e+003	3.206103e-001
1.492633e+003	3.218549e-001
1.493598e+003	3.238892e-001
1.494562e+003	3.269007e-001
1.495526e+003	3.309094e-001
1.496490e+003	3.356207e-001
1.497455e+003	3.403633e-001
1.498419e+003	3.443686e-001
1.499383e+003	3.472582e-001
1.500347e+003	3.492174e-001
1.501312e+003	3.507765e-001
1.502276e+003	3.525984e-001
1.503240e+003	3.554570e-001
1.504204e+003	3.602662e-001
1.505168e+003	3.677982e-001
1.506133e+003	3.777144e-001
1.507097e+003	3.877120e-001
1.508061e+003	3.950580e-001
1.509025e+003	3.991923e-001
1.509990e+003	4.014625e-001
1.510954e+003	4.033742e-001
1.511918e+003	4.058585e-001
1.512882e+003	4.093186e-001
1.513847e+003	4.137546e-001
1.514811e+003	4.188121e-001
1.515775e+003	4.238852e-001
1.516739e+003	4.283609e-001
1.517703e+003	4.318969e-001
1.518668e+003	4.345554e-001
1.519632e+003	4.367364e-001
1.520596e+003	4.389614e-001
1.521560e+003	4.416148e-001
1.522525e+003	4.448411e-001
1.523489e+003	4.486856e-001
1.524453e+003	4.532564e-001
1.525417e+003	4.586717e-001
1.526382e+003	4.648593e-001
1.527346e+003	4.714907e-001
1.528310e+003	4.782124e-001
1.529274e+003	4.849924e-001
1.530239e+003	4.922442e-001
1.531203e+003	5.005735e-001
1.532167e+003	5.102248e-001
1.533131e+003	5.205849e-001
1.534095e+003	5.303735e-001
1.535060e+003	5.386025e-001
1.536024e+003	5.452967e-001
1.536988e+003	5.513055e-001
1.537952e+003	5.576537e-001
1.538917e+003	5.648668e-001
1.539881e+003	5.723921e-001
1.540845e+003	5.788434e-001
1.541809e+003	5.834702e-001
1.542774e+003	5.868345e-001
1.543738e+003	5.898376e-001
1.544702e+003	5.929411e-001
1.545666e+003	5.962043e-001
1.546630e+003	5.995638e-001
1.547595e+003	6.030091e-001
1.548559e+003	6.065976e-001
1.549523e+003	6.103712e-001
1.550487e+003	6.142678e-001
1.551452e+003	6.181073e-001
1.552416e+003	6.216876e-001
1.553380e+003	6.249366e-001
1.554344e+003	6.280146e-001
1.555309e+003	6.313227e-001
1.556273e+003	6.354243e-001
1.557237e+003	6.407385e-001
1.558201e+003	6.468282e-001
1.559166e+003	6.520945e-001
1.560130e+003	6.552637e-001
1.561094e+003	6.567019e-001
1.562058e+003	6.575339e-001
1.563022e+003	6.585752e-001
1.563987e+003	6.601563e-001
1.564951e+003	6.622961e-001
1.565915e+003	6.648795e-001
1.566879e+003	6.677824e-001
1.567844e+003	6.708992e-001
1.568808e+003	6.740644e-001
1.569772e+003	6.769945e-001
1.570736e+003	6.794136e-001
1.571701e+003	6.812726e-001
1.572665e+003	6.828275e-001
1.573629e+003	6.845421e-001
1.574593e+003	6.868811e-001
1.575557e+003	6.899971e-001
1.576522e+003	6.934825e-001
1.577486e+003	6.966224e-001
1.578450e+003	6.990350e-001
1.579414e+003	7.008914e-001
1.580379e+003	7.025894e-001
1.581343e+003	7.044093e-001
1.582307e+003	7.063910e-001
1.583271e+003	7.083973e-001
1.584236e+003	7.102824e-001
1.585200e+003	7.120284e-001
1.586164e+003	7.137278e-001
1.587128e+003	7.154388e-001
1.588093e+003	7.170597e-001
1.589057e+003	7.183427e-001
1.590021e+003	7.190417e-001
1.590985e+003	7.190903e-001
1.591949e+003	7.186762e-001
1.592914e+003	7.181622e-001
1.593878e+003	7.178929e-001
1.594842e+003	7.179940e-001
1.595806e+003	7.182904e-001
1.596771e+003	7.184101e-001
1.597735e+003	7.180131e-001
1.598699e+003	7.169842e-001
1.599663e+003	7.154705e-001
1.600628e+003	7.137557e-001
1.601592e+003	7.120734e-001
1.602556e+003	7.104946e-001
1.603520e+003	7.089576e-001
1.604484e+003	7.073812e-001
1.605449e+003	7.057391e-001
1.606413e+003	7.040247e-001
1.607377e+003	7.021739e-001
1.608341e+003	7.000633e-001
1.609306e+003	6.976317e-001
1.610270e+003	6.950145e-001
1.611234e+003	6.925166e-001
1.612198e+003	6.904211e-001
1.613163e+003	6.887896e-001
1.614127e+003	6.873675e-001
1.615091e+003	6.856458e-001
1.616055e+003	6.831644e-001
1.617020e+003	6.799545e-001
1.617984e+003	6.765831e-001
1.618948e+003	6.736279e-001
1.619912e+003	6.712518e-001
1.620876e+003	6.692347e-001
1.621841e+003	6.672263e-001
1.622805e+003	6.650054e-001
1.623769e+003	6.626417e-001
1.624733e+003	6.604100e-001
1.625698e+003	6.584865e-001
1.626662e+003	6.567357e-001
1.627626e+003	6.548077e-001
1.628590e+003	6.524486e-001
1.629555e+003	6.497608e-001
1.630519e+003	6.471855e-001
1.631483e+003	6.452530e-001
1.632447e+003	6.443149e-001
1.633411e+003	6.443340e-001
1.634376e+003	6.446905e-001
1.635340e+003	6.442304e-001
1.636304e+003	6.419747e-001
1.637268e+003	6.379460e-001
1.638233e+003	6.329571e-001
1.639197e+003	6.278237e-001
1.640161e+003	6.230567e-001
1.641125e+003	6.189626e-001
1.642090e+003	6.157346e-001
1.643054e+003	6.133971e-001
1.644018e+003	6.116548e-001
1.644982e+003	6.097980e-001
1.645947e+003	6.069595e-001
1.646911e+003	6.028054e-001
1.647875e+003	5.978775e-001
1.648839e+003	5.930064e-001
1.649803e+003	5.886154e-001
1.650768e+003	5.845435e-001
1.651732e+003	5.801041e-001
1.652696e+003	5.743432e-001
1.653660e+003	5.668889e-001
1.654625e+003	5.585417e-001
1.655589e+003	5.502945e-001
1.656553e+003	5.424445e-001
1.657517e+003	5.348361e-001
1.658482e+003	5.272193e-001
1.659446e+003	5.193274e-001
1.660410e+003	5.108830e-001
1.661374e+003	5.017618e-001
1.662339e+003	4.922664e-001
1.663303e+003	4.831261e-001
1.664267e+003	4.750348e-001
1.665231e+003	4.681836e-001
1.666195e+003	4.621634e-001
1.667160e+003	4.561467e-001
1.668124e+003	4.492372e-001
1.669088e+003	4.409806e-001
1.670052e+003	4.317421e-001
1.671017e+003	4.224229e-001
1.671981e+003	4.137151e-001
1.672945e+003	4.057282e-001
1.673909e+003	3.981820e-001
1.674874e+003	3.907697e-001
1.675838e+003	3.834082e-001
1.676802e+003	3.762668e-001
1.677766e+003	3.695942e-001
1.678730e+003	3.635363e-001
1.679695e+003	3.580719e-001
1.680659e+003	3.529925e-001
1.681623e+003	3.478490e-001
1.682587e+003	3.419741e-001
1.683552e+003	3.348563e-001
1.684516e+003	3.267250e-001
1.685480e+003	3.184168e-001
1.686444e+003	3.105009e-001
1.687409e+003	3.029430e-001
1.688373e+003	2.954894e-001
1.689337e+003	2.880640e-001
1.690301e+003	2.808596e-001
1.691266e+003	2.741756e-001
1.692230e+003	2.681903e-001
1.693194e+003	2.628529e-001
1.694158e+003	2.579735e-001
1.695122e+003	2.534196e-001
1.696087e+003	2.492289e-001
1.697051e+003	2.454947e-001
1.698015e+003	2.421198e-001
1.698979e+003	2.387447e-001
1.699944e+003	2.350303e-001
1.700908e+003	2.310302e-001
1.701872e+003	2.271727e-001
1.702836e+003	2.238715e-001
1.703801e+003	2.212495e-001
1.704765e+003	2.191611e-001
1.705729e+003	2.173614e-001
1.706693e+003	2.156778e-001
1.707657e+003	2.141085e-001
1.708622e+003	2.127995e-001
1.709586e+003	2.119393e-001
1.710550e+003	2.116752e-001
1.711514e+003	2.120932e-001
1.712479e+003	2.132283e-001
1.713443e+003	2.150584e-001
1.714407e+003	2.174471e-001
1.715371e+003	2.200373e-001
1.716336e+003	2.221953e-001
1.717300e+003	2.232499e-001
1.718264e+003	2.229992e-001
1.719228e+003	2.218909e-001
1.720193e+003	2.206240e-001
1.721157e+003	2.197222e-001
1.722121e+003	2.194188e-001
1.723085e+003	2.197137e-001
1.724049e+003	2.204533e-001
1.725014e+003	2.214181e-001
1.725978e+003	2.224185e-001
1.726942e+003	2.233675e-001
1.727906e+003	2.242873e-001
1.728871e+003	2.252644e-001
1.729835e+003	2.263902e-001
1.730799e+003	2.276955e-001
1.731763e+003	2.290543e-001
1.732728e+003	2.300847e-001
1.733692e+003	2.302344e-001
1.734656e+003	2.291613e-001
1.735620e+003	2.270165e-001
1.736584e+003	2.242484e-001
1.737549e+003	2.212674e-001
1.738513e+003	2.183243e-001
1.739477e+003	2.155255e-001
1.740441e+003	2.128405e-001
1.741406e+003	2.101085e-001
1.742370e+003	2.071279e-001
1.743334e+003	2.038092e-001
1.744298e+003	2.002598e-001
1.745263e+003	1.967193e-001
1.746227e+003	1.933793e-001
1.747191e+003	1.901923e-001
1.748155e+003	1.868025e-001
1.749120e+003	1.827367e-001
1.750084e+003	1.778071e-001
1.751048e+003	1.723585e-001
1.752012e+003	1.670334e-001
1.752976e+003	1.623086e-001
1.753941e+003	1.582783e-001
1.754905e+003	1.547592e-001
1.755869e+003	1.515095e-001
1.756833e+003	1.483785e-001
1.757798e+003	1.453229e-001
1.758762e+003	1.423196e-001
1.759726e+003	1.392880e-001
1.760690e+003	1.361136e-001
1.761655e+003	1.327577e-001
1.762619e+003	1.293344e-001
1.763583e+003	1.260591e-001
1.764547e+003	1.231131e-001
1.765511e+003	1.205576e-001
1.766476e+003	1.183455e-001
1.767440e+003	1.163817e-001
1.768404e+003	1.145655e-001
1.769368e+003	1.127884e-001
1.770333e+003	1.109177e-001
1.771297e+003	1.088192e-001
1.772261e+003	1.064509e-001
1.773225e+003	1.039480e-001
1.774190e+003	1.015738e-001
1.775154e+003	9.956627e-002
1.776118e+003	9.802896e-002
1.777082e+003	9.692681e-002
1.778047e+003	9.613068e-002
1.779011e+003	9.547294e-002
1.779975e+003	9.480957e-002
1.780939e+003	9.406852e-002
1.781903e+003	9.325119e-002
1.782868e+003	9.238166e-002
1.783832e+003	9.145918e-002
1.784796e+003	9.046794e-002
1.785760e+003	8.943667e-002
1.786725e+003	8.848797e-002
1.787689e+003	8.782208e-002
1.788653e+003	8.763939e-002
1.789617e+003	8.802472e-002
1.790582e+003	8.882047e-002
1.791546e+003	8.956993e-002
1.792510e+003	8.969992e-002
1.793474e+003	8.891094e-002
1.794438e+003	8.739359e-002
1.795403e+003	8.565591e-002
1.796367e+003	8.421987e-002
1.797331e+003	8.343189e-002
1.798295e+003	8.337054e-002
1.799260e+003	8.380380e-002
1.800224e+003	8.425424e-002
1.801188e+003	8.423342e-002
1.802152e+003	8.352123e-002
1.803117e+003	8.226926e-002
1.804081e+003	8.086822e-002
1.805045e+003	7.972403e-002
1.806009e+003	7.909202e-002
1.806974e+003	7.901611e-002
1.807938e+003	7.935150e-002
1.808902e+003	7.983269e-002
1.809866e+003	8.016782e-002
1.810830e+003	8.014273e-002
1.811795e+003	7.970910e-002
1.812759e+003	7.900532e-002
1.813723e+003	7.828435e-002
1.814687e+003	7.777970e-002
1.815652e+003	7.757304e-002
1.816616e+003	7.753439e-002
1.817580e+003	7.739600e-002
1.818544e+003	7.694919e-002
1.819509e+003	7.623022e-002
1.820473e+003	7.554013e-002
1.821437e+003	7.526997e-002
1.822401e+003	7.564815e-002
1.823365e+003	7.656561e-002
1.824330e+003	7.760967e-002
1.825294e+003	7.831998e-002
1.826258e+003	7.847556e-002
1.827222e+003	7.817644e-002
1.828187e+003	7.768258e-002
1.829151e+003	7.718470e-002
1.830115e+003	7.669410e-002
1.831079e+003	7.612031e-002
1.832044e+003	7.542707e-002
1.833008e+003	7.469179e-002
1.833972e+003	7.402917e-002
1.834936e+003	7.348650e-002
1.835901e+003	7.301359e-002
1.836865e+003	7.253391e-002
1.837829e+003	7.205497e-002
1.838793e+003	7.170942e-002
1.839757e+003	7.168131e-002
1.840722e+003	7.208257e-002
1.841686e+003	7.286164e-002
1.842650e+003	7.378663e-002
1.843614e+003	7.452931e-002
1.844579e+003	7.484625e-002
1.845543e+003	7.472429e-002
1.846507e+003	7.433583e-002
1.847471e+003	7.387158e-002
1.848436e+003	7.343242e-002
1.849400e+003	7.303354e-002
1.850364e+003	7.265624e-002
1.851328e+003	7.229124e-002
1.852292e+003	7.195459e-002
1.853257e+003	7.168256e-002
1.854221e+003	7.151870e-002
1.855185e+003	7.149586e-002
1.856149e+003	7.161343e-002
1.857114e+003	7.181670e-002
1.858078e+003	7.199763e-002
1.859042e+003	7.203201e-002
1.860006e+003	7.184418e-002
1.860971e+003	7.146110e-002
1.861935e+003	7.101718e-002
1.862899e+003	7.069660e-002
1.863863e+003	7.065155e-002
1.864828e+003	7.094378e-002
1.865792e+003	7.152786e-002
1.866756e+003	7.226225e-002
1.867720e+003	7.294156e-002
1.868684e+003	7.335538e-002
1.869649e+003	7.336742e-002
1.870613e+003	7.296290e-002
1.871577e+003	7.223465e-002
1.872541e+003	7.133676e-002
1.873506e+003	7.044778e-002
1.874470e+003	6.973697e-002
1.875434e+003	6.931953e-002
1.876398e+003	6.920923e-002
1.877363e+003	6.931200e-002
1.878327e+003	6.948377e-002
1.879291e+003	6.961627e-002
1.880255e+003	6.968766e-002
1.881219e+003	6.974764e-002
1.882184e+003	6.985718e-002
1.883148e+003	7.003811e-002
1.884112e+003	7.026647e-002
1.885076e+003	7.050324e-002
1.886041e+003	7.072094e-002
1.887005e+003	7.089924e-002
1.887969e+003	7.100426e-002
1.888933e+003	7.098531e-002
1.889898e+003	7.081002e-002
1.890862e+003	7.050688e-002
1.891826e+003	7.016572e-002
1.892790e+003	6.988391e-002
1.893755e+003	6.970385e-002
1.894719e+003	6.958867e-002
1.895683e+003	6.945855e-002
1.896647e+003	6.926118e-002
1.897611e+003	6.901801e-002
1.898576e+003	6.880659e-002
1.899540e+003	6.869793e-002
1.900504e+003	6.870572e-002
1.901468e+003	6.878676e-002
1.902433e+003	6.888815e-002
1.903397e+003	6.899481e-002
1.904361e+003	6.913733e-002
1.905325e+003	6.935152e-002
1.906290e+003	6.962781e-002
1.907254e+003	6.989343e-002
1.908218e+003	7.004439e-002
1.909182e+003	7.001164e-002
1.910146e+003	6.981364e-002
1.911111e+003	6.955818e-002
1.912075e+003	6.938678e-002
1.913039e+003	6.940309e-002
1.914003e+003	6.962844e-002
1.914968e+003	6.999884e-002
1.915932e+003	7.039671e-002
1.916896e+003	7.070325e-002
1.917860e+003	7.085156e-002
1.918825e+003	7.084541e-002
1.919789e+003	7.073135e-002
1.920753e+003	7.055029e-002
1.921717e+003	7.031754e-002
1.922682e+003	7.004288e-002
1.923646e+003	6.976283e-002
1.924610e+003	6.954789e-002
1.925574e+003	6.946859e-002
1.926538e+003	6.955052e-002
1.927503e+003	6.975780e-002
1.928467e+003	7.001791e-002
1.929431e+003	7.026384e-002
1.930395e+003	7.045870e-002
1.931360e+003	7.058254e-002
1.932324e+003	7.059935e-002
1.933288e+003	7.044853e-002
1.934252e+003	7.008404e-002
1.935217e+003	6.954074e-002
1.936181e+003	6.896871e-002
1.937145e+003	6.858751e-002
1.938109e+003	6.858061e-002
1.939073e+003	6.899217e-002
1.940038e+003	6.968917e-002
1.941002e+003	7.041140e-002
1.941966e+003	7.089359e-002
1.942930e+003	7.099899e-002
1.943895e+003	7.077777e-002
1.944859e+003	7.040801e-002
1.945823e+003	7.006885e-002
1.946787e+003	6.984300e-002
1.947752e+003	6.969996e-002
1.948716e+003	6.955165e-002
1.949680e+003	6.933634e-002
1.950644e+003	6.907611e-002
1.951609e+003	6.887196e-002
1.952573e+003	6.883658e-002
1.953537e+003	6.900973e-002
1.954501e+003	6.931488e-002
1.955465e+003	6.958816e-002
1.956430e+003	6.966897e-002
1.957394e+003	6.949105e-002
1.958358e+003	6.912141e-002
1.959322e+003	6.872265e-002
1.960287e+003	6.847045e-002
1.961251e+003	6.847408e-002
1.962215e+003	6.874046e-002
1.963179e+003	6.918728e-002
1.964144e+003	6.968189e-002
1.965108e+003	7.008303e-002
1.966072e+003	7.027827e-002
1.967036e+003	7.021754e-002
1.968000e+003	6.993535e-002
1.968965e+003	6.954136e-002
1.969929e+003	6.917372e-002
1.970893e+003	6.923508e-002
1.971857e+003	6.929632e-002
1.972822e+003	6.935767e-002
1.973786e+003	6.941903e-002
1.974750e+003	6.948026e-002
1.975714e+003	6.954161e-002
1.976679e+003	6.960297e-002
1.977643e+003	6.966420e-002
1.978607e+003	6.972556e-002
1.979571e+003	6.978679e-002
1.980536e+003	6.984814e-002
1.981500e+003	6.990950e-002
1.982464e+003	6.997073e-002
1.983428e+003	7.003209e-002
1.984392e+003	7.009345e-002
1.985357e+003	7.015467e-002
1.986321e+003	7.021603e-002
1.987285e+003	7.027739e-002
1.988249e+003	7.033862e-002
1.989214e+003	7.039998e-002
1.990178e+003	7.046121e-002
1.991142e+003	7.052256e-002
1.992106e+003	7.058392e-002
1.993071e+003	7.064515e-002
1.994035e+003	7.070651e-002
1.994999e+003	7.076786e-002
1.995963e+003	7.082909e-002
1.996927e+003	7.089046e-002
1.997892e+003	7.095181e-002
1.998856e+003	7.101304e-002
1.999820e+003	7.107440e-002
2.000784e+003	7.113563e-002
2.001749e+003	7.119699e-002
2.002713e+003	7.125834e-002
2.003677e+003	7.131957e-002
2.004641e+003	7.138093e-002
2.005606e+003	7.144228e-002
2.006570e+003	7.150352e-002
2.007534e+003	7.156488e-002
2.008498e+003	7.162623e-002
2.009463e+003	7.168746e-002
2.010427e+003	7.174882e-002
2.011391e+003	7.181005e-002
2.012355e+003	7.187141e-002
2.013319e+003	7.193276e-002
2.014284e+003	7.199399e-002
2.015248e+003	7.205535e-002
2.016212e+003	7.211670e-002
2.017176e+003	7.217794e-002
2.018141e+003	7.223929e-002
2.019105e+003	7.230065e-002
2.020069e+003	7.236188e-002
2.021033e+003	7.242323e-002
2.021998e+003	7.248446e-002
2.022962e+003	7.254582e-002
2.023926e+003	7.260717e-002
2.024890e+003	7.266841e-002
2.025854e+003	7.272977e-002
2.026819e+003	7.279112e-002
2.027783e+003	7.285235e-002
2.028747e+003	7.291371e-002
2.029711e+003	7.297506e-002
2.030676e+003	7.303630e-002
2.031640e+003	7.309765e-002
2.032604e+003	7.315888e-002
2.033568e+003	7.322024e-002
2.034533e+003	7.328159e-002
2.035497e+003	7.334283e-002
2.036461e+003	7.340419e-002
2.037425e+003	7.346555e-002
2.038390e+003	7.352677e-002
2.039354e+003	7.358813e-002
2.040318e+003	7.364936e-002
2.041282e+003	7.371072e-002
2.042246e+003	7.377207e-002
2.043211e+003	7.383330e-002
2.044175e+003	7.389466e-002
2.045139e+003	7.395602e-002
2.046103e+003	7.401725e-002
2.047068e+003	7.407860e-002
2.048032e+003	7.413996e-002
2.048996e+003	7.420120e-002
2.049960e+003	7.426255e-002
2.050925e+003	7.432378e-002
2.051889e+003	7.438514e-002
2.052853e+003	7.444649e-002
2.053817e+003	7.450773e-002
2.054781e+003	7.456908e-002
2.055746e+003	7.463044e-002
2.056710e+003	7.469167e-002
2.057674e+003	7.475302e-002
2.058638e+003	7.481438e-002
2.059603e+003	7.487562e-002
2.060567e+003	7.493697e-002
2.061531e+003	7.499820e-002
2.062495e+003	7.505956e-002
2.063460e+003	7.512091e-002
2.064424e+003	7.518215e-002
2.065388e+003	7.524350e-002
2.066352e+003	7.530486e-002
2.067317e+003	7.536609e-002
2.068281e+003	7.542744e-002
2.069245e+003	7.548880e-002
2.070209e+003	7.555003e-002
2.071174e+003	7.561139e-002
2.072138e+003	7.567262e-002
2.073102e+003	7.573397e-002
2.074066e+003	7.579533e-002
2.075031e+003	7.585657e-002
2.075995e+003	7.591791e-002
2.076959e+003	7.597927e-002
2.077923e+003	7.604051e-002
2.078887e+003	7.610186e-002
2.079852e+003	7.616309e-002
2.080816e+003	7.622445e-002
2.081780e+003	7.628580e-002
2.082744e+003	7.634704e-002
2.083708e+003	7.640839e-002
2.084673e+003	7.646976e-002
2.085637e+003	7.653098e-002
2.086601e+003	7.659234e-002
2.087565e+003	7.665370e-002
2.088530e+003	7.671493e-002
2.089494e+003	7.677629e-002
2.090458e+003	7.683751e-002
2.091422e+003	7.689887e-002
2.092387e+003	7.696023e-002
2.093351e+003	7.702146e-002
2.094315e+003	7.708281e-002
2.095279e+003	7.714417e-002
2.096244e+003	7.720540e-002
2.097208e+003	7.726676e-002
2.098172e+003	7.732812e-002
2.099136e+003	7.738934e-002
2.100101e+003	7.745070e-002
2.101065e+003	7.751194e-002
2.102029e+003	7.757329e-002
2.102993e+003	7.763465e-002
2.103958e+003	7.769588e-002
2.104922e+003	7.775723e-002
2.105886e+003	7.781859e-002
2.106850e+003	7.787982e-002
2.107814e+003	7.794118e-002
2.108779e+003	7.800253e-002
2.109743e+003	7.806376e-002
2.110707e+003	7.812512e-002
2.111671e+003	7.818636e-002
2.112635e+003	7.824771e-002
2.113600e+003	7.830907e-002
2.114564e+003	7.837030e-002
2.115528e+003	7.843165e-002
2.116492e+003	7.849301e-002
2.117457e+003	7.855424e-002
2.118421e+003	7.861560e-002
2.119385e+003	7.867695e-002
2.120349e+003	7.873818e-002
2.121314e+003	7.879954e-002
2.122278e+003	7.886077e-002
2.123242e+003	7.892213e-002
2.124206e+003	7.898349e-002
2.125171e+003	7.904471e-002
2.126135e+003	7.910607e-002
2.127099e+003	7.916743e-002
2.128063e+003	7.922866e-002
2.129028e+003	7.929001e-002
2.129992e+003	7.935125e-002
2.130956e+003	7.941260e-002
2.131920e+003	7.947396e-002
2.132885e+003	7.953519e-002
2.133849e+003	7.959655e-002
2.134813e+003	7.965790e-002
2.135777e+003	7.971913e-002
2.136741e+003	7.978050e-002
2.137706e+003	7.984185e-002
2.138670e+003	7.990308e-002
2.139634e+003	7.996444e-002
2.140598e+003	8.002567e-002
2.141563e+003	8.008703e-002
2.142527e+003	8.014838e-002
2.143491e+003	8.020961e-002
2.144455e+003	8.027097e-002
2.145419e+003	8.033232e-002
2.146384e+003	8.039356e-002
2.147348e+003	8.045492e-002
2.148312e+003	8.051626e-002
2.149276e+003	8.057750e-002
2.150241e+003	8.063886e-002
2.151205e+003	8.070008e-002
2.152169e+003	8.076144e-002
2.153133e+003	8.082280e-002
2.154098e+003	8.088403e-002
2.155062e+003	8.094539e-002
2.156026e+003	8.100674e-002
2.156990e+003	8.106797e-002
2.157955e+003	8.112933e-002
2.158919e+003	8.119068e-002
2.159883e+003	8.125192e-002
2.160847e+003	8.131327e-002
2.161812e+003	8.137450e-002
2.162776e+003	8.143586e-002
2.163740e+003	8.149721e-002
2.164704e+003	8.155845e-002
2.165668e+003	8.161981e-002
2.166633e+003	8.168116e-002
2.167597e+003	8.174239e-002
2.168561e+003	8.180375e-002
2.169525e+003	8.186498e-002
2.170490e+003	8.192634e-002
2.171454e+003	8.198769e-002
2.172418e+003	8.204892e-002
2.173382e+003	8.211028e-002
2.174346e+003	8.217164e-002
2.175311e+003	8.223287e-002
2.176275e+003	8.229423e-002
2.177239e+003	8.235558e-002
2.178203e+003	8.241681e-002
2.179168e+003	8.247817e-002
2.180132e+003	8.253940e-002
2.181096e+003	8.260076e-002
2.182060e+003	8.266211e-002
2.183025e+003	8.272334e-002
2.183989e+003	8.278470e-002
2.184953e+003	8.284606e-002
2.185917e+003	8.290729e-002
2.186882e+003	8.296864e-002
2.187846e+003	8.303000e-002
2.188810e+003	8.309124e-002
2.189774e+003	8.315259e-002
2.190739e+003	8.321382e-002
2.191703e+003	8.327518e-002
2.192667e+003	8.333653e-002
2.193631e+003	8.339777e-002
2.194595e+003	8.345912e-002
2.195560e+003	8.352048e-002
2.196524e+003	8.358171e-002
2.197488e+003	8.364306e-002
2.198452e+003	8.370442e-002
2.199417e+003	8.376566e-002
2.200381e+003	8.382701e-002
2.201345e+003	8.388824e-002
2.202309e+003	8.394960e-002
2.203273e+003	8.401095e-002
2.204238e+003	8.407218e-002
2.205202e+003	8.413354e-002
2.206166e+003	8.419489e-002
2.207130e+003	8.425613e-002
2.208095e+003	8.431748e-002
2.209059e+003	8.437884e-002
2.210023e+003	8.444007e-002
2.210987e+003	8.450142e-002
2.211952e+003	8.456266e-002
2.212916e+003	8.462401e-002
2.213880e+003	8.468537e-002
2.214844e+003	8.474660e-002
2.215809e+003	8.480795e-002
2.216773e+003	8.486932e-002
2.217737e+003	8.493055e-002
2.218701e+003	8.499190e-002
2.219666e+003	8.505313e-002
2.220630e+003	8.511449e-002
2.221594e+003	8.517585e-002
2.222558e+003	8.523708e-002
2.223522e+003	8.529843e-002
2.224487e+003	8.535979e-002
2.225451e+003	8.542102e-002
2.226415e+003	8.548238e-002
2.227379e+003	8.554374e-002
2.228344e+003	8.560497e-002
2.229308e+003	8.566632e-002
2.230272e+003	8.572755e-002
2.231236e+003	8.578891e-002
2.232200e+003	8.585027e-002
2.233165e+003	8.591150e-002
2.234129e+003	8.597285e-002
2.235093e+003	8.603421e-002
2.236057e+003	8.609544e-002
2.237022e+003	8.615680e-002
2.237986e+003	8.621816e-002
2.238950e+003	8.627938e-002
2.239914e+003	8.634074e-002
2.240879e+003	8.640198e-002
2.241843e+003	8.646333e-002
2.242807e+003	8.652469e-002
2.243771e+003	8.658592e-002
2.244736e+003	8.664727e-002
2.245700e+003	8.670863e-002
2.246664e+003	8.676986e-002
2.247628e+003	8.683122e-002
2.248593e+003	8.689258e-002
2.249557e+003	8.695380e-002
2.250521e+003	8.701516e-002
2.251485e+003	8.707640e-002
2.252449e+003	8.713775e-002
2.253414e+003	8.719911e-002
2.254378e+003	8.726034e-002
2.255342e+003	8.732169e-002
2.256306e+003	8.738305e-002
2.257271e+003	8.744428e-002
2.258235e+003	8.750564e-002
2.259199e+003	8.756699e-002
2.260163e+003	8.762822e-002
2.261127e+003	8.768959e-002
2.262092e+003	8.775081e-002
2.263056e+003	8.781216e-002
2.264020e+003	8.787353e-002
2.264984e+003	8.793476e-002
2.265949e+003	8.799611e-002
2.266913e+003	8.805747e-002
2.267877e+003	8.811870e-002
2.268841e+003	8.818005e-002
2.269806e+003	8.824141e-002
2.270770e+003	8.830265e-002
2.271734e+003	8.836400e-002
2.272698e+003	8.842523e-002
2.273663e+003	8.848659e-002
2.274627e+003	8.854795e-002
2.275591e+003	8.860917e-002
2.276555e+003	8.867053e-002
2.277520e+003	8.873188e-002
2.278484e+003	8.879311e-002
2.279448e+003	8.885448e-002
2.280412e+003	8.891571e-002
2.281376e+003	8.897706e-002
2.282341e+003	8.903842e-002
2.283305e+003	8.909965e-002
2.284269e+003	8.916101e-002
2.285233e+003	8.922236e-002
2.286198e+003	8.928359e-002
2.287162e+003	8.934495e-002
2.288126e+003	8.940630e-002
2.289090e+003	8.946754e-002
2.290054e+003	8.952890e-002
2.291019e+003	8.959012e-002
2.291983e+003	8.965148e-002
2.292947e+003	8.971284e-002
2.293911e+003	8.977407e-002
2.294876e+003	8.983543e-002
2.295840e+003	8.989678e-002
2.296804e+003	8.995801e-002
2.297768e+003	9.001937e-002
2.298733e+003	9.008073e-002
2.299697e+003	9.014196e-002
2.300661e+003	9.020332e-002
2.301625e+003	9.026454e-002
2.302590e+003	9.032591e-002
2.303554e+003	9.038725e-002
2.304518e+003	9.044849e-002
2.305482e+003	9.050985e-002
2.306447e+003	9.057120e-002
2.307411e+003	9.063243e-002
2.308375e+003	9.069379e-002
2.309339e+003	9.075514e-002
2.310303e+003	9.081638e-002
2.311268e+003	9.087773e-002
2.312232e+003	9.093897e-002
2.313196e+003	9.100032e-002
2.314160e+003	9.106168e-002
2.315125e+003	9.112291e-002
2.316089e+003	9.118426e-002
2.317053e+003	9.124562e-002
2.318017e+003	9.130686e-002
2.318981e+003	9.136821e-002
2.319946e+003	9.142957e-002
2.320910e+003	9.149080e-002
2.321874e+003	9.155215e-002
2.322838e+003	9.161338e-002
2.323803e+003	9.167475e-002
2.324767e+003	9.173610e-002
2.325731e+003	9.179732e-002
2.326695e+003	9.185869e-002
2.327660e+003	9.192004e-002
2.328624e+003	9.198128e-002
2.329588e+003	9.204263e-002
2.330552e+003	9.210386e-002
2.331517e+003	9.216522e-002
2.332481e+003	9.222657e-002
2.333445e+003	9.228780e-002
2.334409e+003	9.234916e-002
2.335374e+003	9.241051e-002
2.336338e+003	9.247175e-002
2.337302e+003	9.253310e-002
2.338266e+003	9.259446e-002
2.339230e+003	9.265569e-002
2.340195e+003	9.271704e-002
2.341159e+003	9.277828e-002
2.342123e+003	9.283964e-002
2.343087e+003	9.290100e-002
2.344052e+003	9.296222e-002
2.345016e+003	9.302358e-002
2.345980e+003	9.308494e-002
2.346944e+003	9.314617e-002
2.347908e+003	9.320752e-002
2.348873e+003	9.326888e-002
2.349837e+003	9.333012e-002
2.350801e+003	9.339146e-002
2.351765e+003	9.345270e-002
2.352730e+003	9.351406e-002
2.353694e+003	9.357541e-002
2.354658e+003	9.363664e-002
2.355622e+003	9.369800e-002
2.356587e+003	9.375935e-002
2.357551e+003	9.382059e-002
2.358515e+003	9.388194e-002
2.359479e+003	9.394330e-002
2.360444e+003	9.400453e-002
2.361408e+003	9.406589e-002
2.362372e+003	9.412712e-002
2.363336e+003	9.418847e-002
2.364301e+003	9.424983e-002
2.365265e+003	9.431107e-002
2.366229e+003	9.437241e-002
2.367193e+003	9.443378e-002
2.368157e+003	9.449501e-002
2.369122e+003	9.455636e-002
2.370086e+003	9.461759e-002
2.371050e+003	9.467895e-002
2.372014e+003	9.474031e-002
2.372979e+003	9.480153e-002
2.373943e+003	9.486289e-002
2.374907e+003	9.492425e-002
2.375871e+003	9.498549e-002
2.376835e+003	9.504684e-002
2.377800e+003	9.510820e-002
2.378764e+003	9.516943e-002
2.379728e+003	9.523078e-002
2.380692e+003	9.529202e-002
2.381657e+003	9.535337e-002
2.382621e+003	9.541473e-002
2.383585e+003	9.547596e-002
2.384549e+003	9.553731e-002
2.385514e+003	9.559867e-002
2.386478e+003	9.565990e-002
2.387442e+003	9.572125e-002
2.388406e+003	9.578261e-002
2.389371e+003	9.584384e-002
2.390335e+003	9.590521e-002
2.391299e+003	9.596643e-002
2.392263e+003	9.602778e-002
2.393228e+003	9.608915e-002
2.394192e+003	9.615038e-002
2.395156e+003	9.621173e-002
2.396120e+003	9.627309e-002
2.397084e+003	9.633432e-002
2.398049e+003	9.639567e-002
2.399013e+003	9.645703e-002
2.399977e+003	9.651827e-002
2.400941e+003	9.657962e-002
2.401906e+003	9.664085e-002
2.402870e+003	9.670221e-002
2.403834e+003	9.676356e-002
2.404798e+003	9.682480e-002
2.405762e+003	9.688615e-002
2.406727e+003	9.694751e-002
2.407691e+003	9.700873e-002
2.408655e+003	9.707010e-002
2.409619e+003	9.713145e-002
2.410584e+003	9.719268e-002
2.411548e+003	9.725404e-002
2.412512e+003	9.731527e-002
2.413476e+003	9.737662e-002
2.414441e+003	9.743799e-002
2.415405e+003	9.749921e-002
2.416369e+003	9.756057e-002
2.417333e+003	9.762193e-002
2.418298e+003	9.768316e-002
2.419262e+003	9.774452e-002
2.420226e+003	9.780574e-002
2.421190e+003	9.786710e-002
2.422155e+003	9.792846e-002
2.423119e+003	9.798969e-002
2.424083e+003	9.805105e-002
2.425047e+003	9.811240e-002
2.426011e+003	9.817364e-002
2.426976e+003	9.823499e-002
2.427940e+003	9.829635e-002
2.428904e+003	9.835757e-002
2.429868e+003	9.841894e-002
2.430833e+003	9.848017e-002
2.431797e+003	9.854153e-002
2.432761e+003	9.860288e-002
2.433725e+003	9.866411e-002
2.434689e+003	9.872546e-002
2.435654e+003	9.878682e-002
2.436618e+003	9.884805e-002
2.437582e+003	9.890942e-002
2.438546e+003	9.897076e-002
2.439511e+003	9.903199e-002
2.440475e+003	9.909336e-002
2.441439e+003	9.915458e-002
2.442403e+003	9.921594e-002
2.443368e+003	9.927730e-002
2.444332e+003	9.933853e-002
2.445296e+003	9.939988e-002
2.446260e+003	9.946124e-002
2.447225e+003	9.952248e-002
2.448189e+003	9.958383e-002
2.449153e+003	9.964519e-002
2.450117e+003	9.970642e-002
2.451082e+003	9.976777e-002
2.452046e+003	9.982900e-002
2.453010e+003	9.989037e-002
2.453974e+003	9.995172e-002
2.454938e+003	1.000129e-001
2.455903e+003	1.000743e-001
2.456867e+003	1.001357e-001
2.457831e+003	1.001969e-001
2.458795e+003	1.002582e-001
2.459760e+003	1.003196e-001
2.460724e+003	1.003808e-001
2.461688e+003	1.004422e-001
2.462652e+003	1.005034e-001
2.463616e+003	1.005648e-001
2.464581e+003	1.006261e-001
2.465545e+003	1.006874e-001
2.466509e+003	1.007487e-001
2.467473e+003	1.008101e-001
2.468438e+003	1.008713e-001
2.469402e+003	1.009327e-001
2.470366e+003	1.009939e-001
2.471330e+003	1.010553e-001
2.472295e+003	1.011166e-001
2.473259e+003	1.011778e-001
2.474223e+003	1.012392e-001
2.475187e+003	1.013006e-001
2.476152e+003	1.013618e-001
2.477116e+003	1.014231e-001
2.478080e+003	1.014845e-001
2.479044e+003	1.015457e-001
2.480009e+003	1.016071e-001
2.480973e+003	1.016683e-001
2.481937e+003	1.017297e-001
2.482901e+003	1.017910e-001
2.483865e+003	1.018523e-001
2.484830e+003	1.019136e-001
2.485794e+003	1.019750e-001
2.486758e+003	1.020362e-001
2.487722e+003	1.020976e-001
2.488687e+003	1.021589e-001
2.489651e+003	1.022201e-001
2.490615e+003	1.022815e-001
2.491579e+003	1.023427e-001
2.492543e+003	1.024041e-001
2.493508e+003	1.024655e-001
2.494472e+003	1.025267e-001
2.495436e+003	1.025880e-001
2.496400e+003	1.026494e-001
2.497365e+003	1.027106e-001
2.498329e+003	1.027720e-001
2.499293e+003	1.028333e-001
2.500257e+003	1.028946e-001
2.501222e+003	1.029559e-001
2.502186e+003	1.030172e-001
2.503150e+003	1.030785e-001
2.504114e+003	1.031399e-001
2.505079e+003	1.032011e-001
2.506043e+003	1.032625e-001
2.507007e+003	1.033238e-001
2.507971e+003	1.033850e-001
2.508936e+003	1.034464e-001
2.509900e+003	1.035077e-001
2.510864e+003	1.035690e-001
2.511828e+003	1.036303e-001
2.512792e+003	1.036916e-001
2.513757e+003	1.037529e-001
2.514721e+003	1.038143e-001
2.515685e+003	1.038755e-001
2.516649e+003	1.039369e-001
2.517614e+003	1.039982e-001
2.518578e+003	1.040595e-001
2.519542e+003	1.041208e-001
2.520506e+003	1.041822e-001
2.521470e+003	1.042434e-001
2.522435e+003	1.043048e-001
2.523399e+003	1.043660e-001
2.524363e+003	1.044274e-001
2.525327e+003	1.044887e-001
2.526292e+003	1.045499e-001
2.527256e+003	1.046113e-001
2.528220e+003	1.046727e-001
2.529184e+003	1.047339e-001
2.530149e+003	1.047952e-001
2.531113e+003	1.048565e-001
2.532077e+003	1.049178e-001
2.533041e+003	1.049792e-001
2.534006e+003	1.050404e-001
2.534970e+003	1.051018e-001
2.535934e+003	1.051631e-001
2.536898e+003	1.052244e-001
2.537863e+003	1.052857e-001
2.538827e+003	1.053471e-001
2.539791e+003	1.054083e-001
2.540755e+003	1.054697e-001
2.541719e+003	1.055309e-001
2.542684e+003	1.055922e-001
2.543648e+003	1.056536e-001
2.544612e+003	1.057148e-001
2.545576e+003	1.057762e-001
2.546541e+003	1.058375e-001
2.547505e+003	1.058988e-001
2.548469e+003	1.059601e-001
2.549433e+003	1.060215e-001
2.550397e+003	1.060827e-001
2.551362e+003	1.061441e-001
2.552326e+003	1.062053e-001
2.553290e+003	1.062667e-001
2.554254e+003	1.063280e-001
2.555219e+003	1.063892e-001
2.556183e+003	1.064506e-001
2.557147e+003	1.065120e-001
2.558111e+003	1.065732e-001
2.559076e+003	1.066346e-001
2.560040e+003	1.066959e-001
2.561004e+003	1.067571e-001
2.561968e+003	1.068185e-001
2.562933e+003	1.068797e-001
2.563897e+003	1.069411e-001
2.564861e+003	1.070024e-001
2.565825e+003	1.070637e-001
2.566790e+003	1.071250e-001
2.567754e+003	1.071864e-001
2.568718e+003	1.072476e-001
2.569682e+003	1.073090e-001
2.570646e+003	1.073703e-001
2.571611e+003	1.074316e-001
2.572575e+003	1.074929e-001
2.573539e+003	1.075542e-001
2.574503e+003	1.076155e-001
2.575468e+003	1.076769e-001
2.576432e+003	1.077381e-001
2.577396e+003	1.077994e-001
2.578360e+003	1.078608e-001
2.579324e+003	1.079220e-001
2.580289e+003	1.079834e-001
2.581253e+003	1.080446e-001
2.582217e+003	1.081060e-001
2.583181e+003	1.081673e-001
2.584146e+003	1.082286e-001
2.585110e+003	1.082899e-001
2.586074e+003	1.083513e-001
2.587038e+003	1.084125e-001
2.588003e+003	1.084739e-001
2.588967e+003	1.085352e-001
2.589931e+003	1.085965e-001
2.590895e+003	1.086578e-001
2.591860e+003	1.087190e-001
2.592824e+003	1.087804e-001
2.593788e+003	1.088418e-001
2.594752e+003	1.089030e-001
2.595717e+003	1.089644e-001
2.596681e+003	1.090257e-001
2.597645e+003	1.090869e-001
2.598609e+003	1.091483e-001
2.599573e+003	1.092096e-001
2.600538e+003	1.092709e-001
2.601502e+003	1.093322e-001
2.602466e+003	1.093935e-001
2.603430e+003	1.094548e-001
2.604395e+003	1.095162e-001
2.605359e+003	1.095774e-001
2.606323e+003	1.096388e-001
2.607287e+003	1.097001e-001
2.608251e+003	1.097614e-001
2.609216e+003	1.098227e-001
2.610180e+003	1.098841e-001
2.611144e+003	1.099453e-001
2.612108e+003	1.100067e-001
2.613073e+003	1.100679e-001
2.614037e+003	1.101292e-001
2.615001e+003	1.101906e-001
2.615965e+003	1.102518e-001
2.616930e+003	1.103132e-001
2.617894e+003	1.103745e-001
2.618858e+003	1.104358e-001
2.619822e+003	1.104971e-001
2.620787e+003	1.105584e-001
2.621751e+003	1.106197e-001
2.622715e+003	1.106811e-001
2.623679e+003	1.107423e-001
2.624644e+003	1.108037e-001
2.625608e+003	1.108650e-001
2.626572e+003	1.109262e-001
[truncated: 1,425 more rows]
