# Supplementary material for: Molecular Structural Changes in Alfalfa Detected by ATR-FTIR Spectroscopy in Response to Silencing of TT8 and HB12 Genes
Source: Int J Mol Sci. 2018 Mar 31;19(4):1046. doi: 10.3390/ijms19041046 (PMC5979274; doi:10.3390/ijms19041046)
Supplement: Supplementary file 1 [file ijms-19-01046-s001.zip › Supplementary materials/Spectra Source/H1/h1d-1.dx]

##TITLE= h1d
##JCAMP-DX= 4.24
##DATA TYPE= INFRARED SPECTRUM
##ORIGIN= JASCO
##OWNER= 
##DATE= 16/04/04
##TIME= 11:29:09
##SPECTROMETER/DATA SYSTEM= 
##RESOLUTION= 
##DELTAX=   0.96423347
##XUNITS= 1/CM
##YUNITS= ABSORBANCE
##XFACTOR= 1.00000
##YFACTOR= 1E-008
##FIRSTX=   699.0693
##LASTX=  4000.6047
##NPOINTS=     3425
##FIRSTY=      0.05396
##MAXY=      0.06888
##MINY=     -0.01082
##XYDATA= (X++(Y..Y))
699.0693 5395989 5354619 5306915 5263090 5228524 5201585 5175946 5145946
706.7831 5111359 5078172 5054629 5045001 5045167 5043156 5025011 4983160
714.4970 4922269 4858509 4812148 4797474 4815104 4850403 4879519 4880929
722.2109 4846105 4782497 4707736 4640002 4590236 4558900 4537385 4512810
729.9247 4474069 4416641 4344320 4267432 4198511 4147465 4118319 4108638
737.6386 4111352 4117733 4120205 4114174 4098639 4075698 4049265 4023466
745.3525 4001292 3983950 3970982 3960811 3951341 3940497 3926899 3910603
753.0663 3893397 3877960 3865891 3855797 3843234 3823272 3794409 3760949
760.7802 3731473 3713642 3708537 3708714 3701992 3679082 3640121 3595599
768.4941 3560620 3546018 3551936 3567921 3579312 3575687 3556048 3527783
776.2079 3500690 3480341 3465107 3448434 3424292 3391717 3355126 3320266
783.9218 3288889 3256182 3213180 3152897 3076152 2993015 2918559 2865389
791.6357 2837508 2829224 2829489 2828584 2822789 2814448 2808215 2806740
799.3495 2808810 2810622 2808523 2800947 2788538 2773178 2757132 2742707
807.0634 2731819 2724925 2719902 2712236 2697298 2673634 2644887 2618485
814.7773 2601537 2596523 2599681 2603113 2599096 2583793 2558383 2527643
822.4911 2497469 2472890 2457088 2451087 2453689 2461716 2470864 2477170
830.2050 2478523 2475445 2470694 2467786 2469023 2473789 2477940 2474984
837.9189 2459139 2429220 2391120 2356631 2338145 2341603 2361943 2384476
845.6328 2392260 2375443 2336799 2289790 2250369 2227824 2220440 2218389
853.3466 2211381 2195573 2175059 2157367 2146675 2139905 2128521 2104642
861.0605 2066988 2022410 1982045 1954939 1943549 1943748 1948574 1952487
868.7744 1953201 1950606 1944810 1935683 1924376 1914965 1913872 1926470
876.4882 1952968 1986755 2016928 2033688 2033181 2018841 1998872 1982022
884.2021 1974423 1978802 1995305 2022285 2056162 2091001 2119195 2133876
891.9160 2132087 2116724 2095768 2078945 2073534 2081443 2098846 2118308
899.6298 2132213 2135989 2129831 2118288 2107851 2103569 2106289 2112112
907.3437 2114600 2108763 2094521 2077380 2065569 2065167 2076166 2092044
915.0576 2103254 2102582 2089053 2067988 2047310 2032547 2023788 2016448
922.7714 2005151 1987956 1967966 1951231 1942439 1941415 1942914 1939963
930.4853 1928568 1910668 1893415 1885274 1891453 1911328 1939105 1966936
938.1992 1988540 2001481 2007346 2010241 2014661 2023774 2038670 2058637
945.9130 2082121 2107800 2135246 2164897 2197519 2233603 2273130 2315760
953.6269 2361115 2408791 2458081 2507746 2556179 2601966 2644392 2683466
961.3408 2719385 2751942 2780480 2804568 2824910 2843685 2863868 2887861
969.0546 2916336 2948109 2981159 3014112 3047222 3082277 3121641 3167172
976.7685 3219651 3278864 3343935 3413503 3485665 3558023 3628183 3694643
984.4824 3757578 3818942 3881740 3948842 4021912 4100845 4183695 4266978
992.1962 4346406 4418206 4480898 4536751 4591805 4653821 4728869 4818394
999.9101 4918589 5022527 5123662 5218463 5306728 5389947 5469407 5545531
1007.6240 5618608 5689752 5760857 5833435 5907401 5981018 6052160 6119836
1015.3378 6184652 6247832 6309726 6369147 6424134 6473451 6517534 6558089
1023.0517 6596752 6633936 6668774 6700069 6727439 6751782 6774807 6798042
1030.7656 6821946 6845517 6866414 6881479 6887579 6882646 6866698 6842345
1038.4795 6814371 6788389 6769055 6758645 6756645 6760432 6766629 6772380
1046.1934 6775938 6776443 6773240 6765356 6751594 6731259 6705054 6675482
1053.9072 6646347 6621474 6603302 6592106 6586260 6583323 6581270 6579137
1061.6211 6576766 6573975 6569843 6562702 6550979 6534396 6514734 6495538
1069.3350 6480699 6472524 6470272 6469918 6465294 6450105 6419906 6373313
1077.0488 6312115 6240460 6163565 6086407 6012672 5944103 5880336 5819272
1084.7627 5757936 5693602 5624846 5552233 5478481 5408056 5346148 5297148
1092.4766 5262969 5241930 5228984 5217542 5202295 5181557 5157712 5135294
1100.1904 5117718 5104576 5091116 5070215 5035681 4985053 4920515 4847688
1107.9043 4773163 4702043 4636486 4575599 4516492 4455911 4391798 4324185
1115.6182 4255105 4187692 4124957 4068793 4019527 3975916 3935389 3894518
1123.3320 3849870 3799281 3743125 3684707 3629144 3580942 3541589 3508702
1131.0459 3477508 3443857 3406879 3369523 3336622 3311844 3295560 3285016
1138.7598 3276507 3267932 3259904 3254704 3253900 3256351 3258029 3253879
1146.4736 3240601 3218623 3192051 3166600 3146738 3133665 3125209 3117461
1154.1875 3106975 3092151 3073121 3050511 3024184 2992912 2955171 2910396
1161.9014 2859699 2805521 2750446 2696038 2642456 2589040 2535323 2481709
1169.6152 2429344 2379335 2331926 2286221 2240665 2193956 2145855 2097458
1177.3291 2050852 2008407 1972013 1942551 1919693 1902071 1887760 1874914
1185.0430 1862366 1849971 1838557 1829524 1824237 1823484 1827192 1834476
1192.7568 1843982 1854352 1864630 1874451 1883987 1893715 1904164 1915770
1200.4707 1928827 1943466 1959598 1976866 1994722 2012682 2030636 2048939
1208.1846 2068127 2088346 2108895 2128293 2144993 2158424 2169722 2181662
1215.8984 2197713 2220657 2251427 2288709 2329478 2370187 2408062 2441940
1223.6123 2472342 2500860 2529238 2558615 2589223 2620505 2651425 2680751
1231.3262 2707275 2730087 2748928 2764441 2778024 2791142 2804400 2816964
1239.0400 2826832 2831965 2831649 2827237 2821755 2818504 2819440 2824246
1246.7539 2830593 2835395 2836311 2832698 2825579 2816786 2807870 2799460
1254.4678 2791357 2783169 2774910 2767097 2760274 2754400 2748632 2741722
1262.1816 2732728 2721465 2708368 2693971 2678514 2662007 2644632 2627028
1269.8955 2610118 2594590 2580471 2567165 2553949 2540487 2526977 2513871
1277.6094 2501452 2489632 2478072 2466471 2454755 2443074 2431651 2420657
1285.3232 2410168 2400213 2390881 2382428 2375312 2370032 2366780 2365120
1293.0371 2364028 2362489 2360373 2358976 2360626 2367395 2379688 2395732
1300.7510 2412396 2426858 2437998 2446630 2454569 2463342 2473507 2484943
1308.4648 2497667 2512365 2530141 2551649 2576232 2601656 2624604 2641622
1316.1787 2650020 2648496 2637441 2618895 2596029 2572174 2549779 2529807
1323.8926 2511836 2494745 2477564 2460037 2442641 2426181 2411342 2398571
1331.6064 2388312 2381301 2378513 2380660 2387480 2397271 2407085 2413734
1339.3203 2415253 2411886 2405748 2399491 2395123 2393681 2395573 2400985
1347.0342 2409982 2422330 2437368 2454218 2472255 2491454 2512269 2535080
1354.7480 2559651 2585161 2610901 2637126 2665290 2697311 2734083 2774067
1362.4619 2813232 2847009 2872961 2891856 2906679 2920878 2937072 2956579
1370.1758 2979609 3005679 3033778 3062147 3088190 3109153 3123490 3131811
1377.8896 3136607 3141062 3147750 3157815 3171029 3186715 3204830 3226256
1385.6035 3251909 3281218 3311480 3339413 3363826 3386755 3412241 3443849
1393.3174 3482037 3522457 3556819 3576914 3579343 3567438 3549318 3533834
1401.0313 3526992 3530470 3542204 3558039 3573685 3586484 3596221 3604381
1408.7451 3612481 3620909 3629089 3636692 3644815 3655896 3672259 3694172
1416.4590 3718272 3737288 3742782 3730841 3705276 3674029 3643529 3616772
1424.1729 3594565 3576982 3563605 3552897 3541895 3527264 3507535 3484675
1431.8867 3463087 3446625 3435880 3426969 3412527 3386009 3347212 3302574
1439.6006 3259524 3221927 3189809 3161096 3133365 3105054 3075959 3046864
1447.3145 3018622 2991334 2964341 2937081 2910010 2884740 2863347 2847212
1455.0283 2835389 2823052 2803076 2772807 2737417 2703414 2672478 2641069
1462.7422 2602254 2548687 2477737 2395418 2312969 2238944 2175800 2121801
1470.4561 2073463 2026394 1975540 1916669 1848808 1774890 1700032 1629563
1478.1699 1567827 1517443 1478975 1451301 1432605 1421383 1416779 1418225
1485.8838 1424833 1434941 1446057 1455551 1462166 1467038 1472967 1482886
1493.5977 1499099 1523100 1555049 1592597 1630395 1662316 1685346 1700960
1501.3115 1713386 1727906 1750689 1789017 1849046 1928076 2007755 2066302
1509.0254 2099251 2117344 2132580 2152379 2179956 2215310 2255617 2296049
1516.7393 2331720 2359901 2381088 2398471 2416204 2437351 2463064 2493704
1524.4531 2530132 2573291 2622605 2675456 2729027 2783062 2840858 2907241
1532.1670 2984160 3066728 3144741 3210325 3263677 3311566 3362160 3419647
1539.8809 3479622 3531038 3567913 3594726 3618660 3643394 3669401 3696176
1547.5947 3723634 3752234 3782309 3813364 3843964 3872498 3898392 3922923
1555.3086 3949288 3981977 4024331 4072864 4114836 4140094 4151556 4158187
1563.0225 4166486 4179087 4196141 4216730 4239865 4264706 4289932 4313284
1570.7363 4332564 4347380 4359772 4373437 4392079 4416913 4444690 4469715
1578.4502 4488943 4503738 4517271 4531775 4547569 4563559 4578583 4592498
1586.1641 4606042 4619678 4632597 4642822 4648393 4648780 4645480 4641383
1593.8779 4639237 4640043 4642405 4643359 4640195 4631995 4619931 4606264
1601.5918 4592857 4580274 4568024 4555461 4542373 4528710 4513960 4497138
1609.3057 4477759 4456901 4436993 4420292 4407289 4395955 4382233 4362457
1617.0195 4336875 4310005 4286453 4267516 4251440 4235433 4217733 4198895
1624.7334 4181109 4165779 4151825 4136459 4117658 4096237 4075712 4060310
1632.4473 4052834 4052986 4055827 4052160 4034183 4002075 3962314 3921402
1640.1611 3883410 3850781 3825054 3806425 3792539 3777740 3755118 3722011
1647.8750 3682736 3643914 3608919 3576466 3541085 3495172 3435763 3369237
1655.5889 3303508 3240945 3180307 3119603 3056706 2989406 2916711 2841035
1663.3027 2768188 2703702 2649099 2601119 2553167 2498100 2432296 2358667
1671.0166 2284395 2214995 2151341 2091199 2032125 1973455 1916539 1863360
1678.7305 1815079 1771529 1731047 1690054 1643232 1586505 1521700 1455485
1686.4443 1392397 1332162 1272758 1213579 1156161 1102891 1055189 1012651
1694.1582 973763 937469 904070 874309 847412 820513 790910 759030 728286
1702.8363 701976 681079 664435 650092 636674 624167 613734 606879 604774
1711.5144 608105 617152 631737 650775 671418 688617 697022 695024 686191
1720.1925 676094 668907 666489 668839 674734 682423 690396 697959 705290
1728.8706 713077 722050 732453 743282 751494 752687 744135 727041 704980
1737.5487 681222 657766 635460 614061 592288 568533 542083 513795 485578
1746.2268 458959 433559 406543 374139 334851 291427 248987 211331 179210
1754.9049 151164 125264 100311 75958 52022 27861 2562 -24184 -51467 -77571
1764.5472 -101050 -121417 -139047 -154698 -169173 -183336 -198245 -214970
1772.2611 -233845 -253792 -272714 -288714 -300966 -309750 -316095 -321337
1779.9750 -326624 -332530 -339044 -345974 -353326 -361226 -369445 -377006
1787.6888 -382313 -383769 -380698 -374356 -368383 -367347 -373635 -385728
1795.4027 -399577 -411022 -417302 -417791 -414338 -410748 -410914 -416590
1803.1166 -426568 -437734 -446853 -451890 -452495 -449822 -445987 -443316
1810.8304 -443516 -446972 -452581 -458327 -462349 -463996 -464304 -465407
1818.5443 -468968 -474698 -480198 -482351 -479337 -472025 -463704 -458043
1826.2582 -456803 -459187 -463123 -467091 -471001 -475574 -481099 -486959
1833.9720 -492240 -496565 -500334 -504157 -507974 -510728 -510952 -507754
1841.6859 -501545 -494173 -488254 -485728 -486700 -489796 -493496 -496996
1849.3998 -500175 -503182 -506091 -508774 -510942 -512248 -512430 -511493
1857.1136 -509873 -508431 -508157 -509654 -512707 -516245 -518800 -519159
1864.8275 -516830 -512175 -506322 -500908 -497610 -497514 -500738 -506542
1872.5414 -513698 -520783 -526448 -529775 -530654 -529835 -528466 -527410
1880.2552 -526841 -526363 -525490 -524048 -522228 -520341 -518606 -517185
1887.9691 -516348 -516499 -517896 -520312 -523031 -525277 -526712 -527630
1895.6830 -528667 -530240 -532178 -533863 -534729 -534667 -534021 -533213
1903.3969 -532363 -531227 -529520 -527318 -525201 -523998 -524259 -525837
1911.1107 -527873 -529239 -529109 -527313 -524361 -521190 -518747 -517565
1918.8246 -517614 -518523 -519966 -521821 -524010 -526242 -527955 -528587
1926.5385 -527934 -526282 -524209 -522249 -520696 -519709 -519575 -520777
1934.2523 -523682 -528012 -532571 -535609 -535664 -532384 -526829 -521073
1941.9662 -517230 -516390 -518153 -521100 -523803 -525603 -526743 -527925
1949.6801 -529641 -531715 -533342 -533624 -532244 -529812 -527634 -526990
1957.3939 -528408 -531354 -534532 -536542 -536513 -534390 -530829 -526887
1965.1078 -523690 -522134 -522618 -524867 -528007 -530937 -530448 -529960
1972.8217 -529471 -528982 -528494 -528005 -527516 -527028 -526539 -526051
1980.5355 -525562 -525073 -524585 -524096 -523607 -523119 -522630 -522141
1988.2494 -521653 -521164 -520676 -520187 -519698 -519210 -518721 -518232
1995.9633 -517744 -517255 -516766 -516278 -515789 -515301 -514812 -514323
2003.6771 -513835 -513346 -512857 -512369 -511880 -511391 -510903 -510414
2011.3910 -509926 -509437 -508948 -508460 -507971 -507482 -506994 -506505
2019.1049 -506016 -505528 -505039 -504551 -504062 -503573 -503085 -502596
2026.8187 -502107 -501619 -501130 -500641 -500153 -499664 -499176 -498687
2034.5326 -498198 -497710 -497221 -496732 -496244 -495755 -495267 -494778
2042.2465 -494289 -493801 -493312 -492823 -492335 -491846 -491357 -490869
2049.9604 -490380 -489892 -489403 -488914 -488426 -487937 -487448 -486960
2057.6743 -486471 -485982 -485494 -485005 -484517 -484028 -483539 -483051
2065.3882 -482562 -482073 -481585 -481096 -480607 -480119 -479630 -479142
2073.1021 -478653 -478164 -477676 -477187 -476698 -476210 -475721 -475233
2080.8159 -474744 -474255 -473767 -473278 -472789 -472301 -471812 -471323
2088.5298 -470835 -470346 -469858 -469369 -468880 -468392 -467903 -467414
2096.2437 -466926 -466437 -465948 -465460 -464971 -464483 -463994 -463505
2103.9575 -463017 -462528 -462039 -461551 -461062 -460573 -460085 -459596
2111.6714 -459108 -458619 -458130 -457642 -457153 -456664 -456176 -455687
2119.3853 -455198 -454710 -454221 -453733 -453244 -452755 -452267 -451778
2127.0991 -451289 -450801 -450312 -449824 -449335 -448846 -448358 -447869
2134.8130 -447380 -446892 -446403 -445914 -445426 -444937 -444449 -443960
2142.5269 -443471 -442983 -442494 -442005 -441517 -441028 -440539 -440051
2150.2407 -439562 -439074 -438585 -438096 -437608 -437119 -436630 -436142
2157.9546 -435653 -435164 -434676 -434187 -433699 -433210 -432721 -432233
2165.6685 -431744 -431255 -430767 -430278 -429790 -429301 -428812 -428324
2173.3823 -427835 -427346 -426858 -426369 -425880 -425392 -424903 -424415
2181.0962 -423926 -423437 -422949 -422460 -421971 -421483 -420994 -420505
2188.8101 -420017 -419528 -419040 -418551 -418062 -417574 -417085 -416596
2196.5239 -416108 -415619 -415130 -414642 -414153 -413665 -413176 -412687
2204.2378 -412199 -411710 -411221 -410733 -410244 -409755 -409267 -408778
2211.9517 -408290 -407801 -407312 -406824 -406335 -405846 -405358 -404869
2219.6655 -404381 -403892 -403403 -402915 -402426 -401937 -401449 -400960
2227.3794 -400471 -399983 -399494 -399006 -398517 -398028 -397540 -397051
2235.0933 -396562 -396074 -395585 -395096 -394608 -394119 -393631 -393142
2242.8071 -392653 -392165 -391676 -391187 -390699 -390210 -389721 -389233
2250.5210 -388744 -388256 -387767 -387278 -386790 -386301 -385812 -385324
2258.2349 -384835 -384346 -383858 -383369 -382881 -382392 -381903 -381415
2265.9487 -380926 -380437 -379949 -379460 -378971 -378483 -377994 -377506
2273.6626 -377017 -376528 -376040 -375551 -375062 -374574 -374085 -373597
2281.3765 -373108 -372619 -372131 -371642 -371153 -370665 -370176 -369687
2289.0903 -369199 -368710 -368222 -367733 -367244 -366756 -366267 -365778
2296.8042 -365290 -364801 -364312 -363824 -363335 -362847 -362358 -361869
2304.5181 -361381 -360892 -360403 -359915 -359426 -358937 -358449 -357960
2312.2319 -357472 -356983 -356494 -356006 -355517 -355028 -354540 -354051
2319.9458 -353562 -353074 -352585 -352097 -351608 -351119 -350631 -350142
2327.6597 -349653 -349165 -348676 -348188 -347699 -347210 -346722 -346233
2335.3735 -345744 -345256 -344767 -344278 -343790 -343301 -342813 -342324
2343.0874 -341835 -341347 -340858 -340369 -339881 -339392 -338903 -338415
2350.8013 -337926 -337438 -336949 -336460 -335972 -335483 -334994 -334506
2358.5151 -334017 -333528 -333040 -332551 -332063 -331574 -331085 -330597
2366.2290 -330108 -329619 -329131 -328642 -328154 -327665 -327176 -326688
2373.9429 -326199 -325710 -325222 -324733 -324244 -323756 -323267 -322779
2381.6567 -322290 -321801 -321313 -320824 -320335 -319847 -319358 -318869
2389.3706 -318381 -317892 -317404 -316915 -316426 -315938 -315449 -314960
2397.0845 -314472 -313983 -313494 -313006 -312517 -312029 -311540 -311051
2404.7983 -310563 -310074 -309585 -309097 -308608 -308119 -307631 -307142
2412.5122 -306654 -306165 -305676 -305188 -304699 -304210 -303722 -303233
2420.2261 -302745 -302256 -301767 -301279 -300790 -300301 -299813 -299324
2427.9399 -298835 -298347 -297858 -297370 -296881 -296392 -295904 -295415
2435.6538 -294926 -294438 -293949 -293460 -292972 -292483 -291995 -291506
2443.3677 -291017 -290529 -290040 -289551 -289063 -288574 -288085 -287597
2451.0815 -287108 -286620 -286131 -285642 -285154 -284665 -284176 -283688
2458.7954 -283199 -282710 -282222 -281733 -281245 -280756 -280267 -279779
2466.5093 -279290 -278801 -278313 -277824 -277336 -276847 -276358 -275870
2474.2231 -275381 -274892 -274404 -273915 -273426 -272938 -272449 -271961
2481.9370 -271472 -270983 -270495 -270006 -269517 -269029 -268540 -268051
2489.6509 -267563 -267074 -266586 -266097 -265608 -265120 -264631 -264142
2497.3647 -263654 -263165 -262676 -262188 -261699 -261211 -260722 -260233
2505.0786 -259745 -259256 -258767 -258279 -257790 -257301 -256813 -256324
2512.7925 -255836 -255347 -254858 -254370 -253881 -253392 -252904 -252415
2520.5063 -251926 -251438 -250949 -250461 -249972 -249483 -248995 -248506
2528.2202 -248017 -247529 -247040 -246552 -246063 -245574 -245086 -244597
2535.9341 -244108 -243620 -243131 -242642 -242154 -241665 -241177 -240688
2543.6479 -240199 -239711 -239222 -238733 -238245 -237756 -237267 -236779
2551.3618 -236290 -235802 -235313 -234824 -234336 -233847 -233358 -232870
2559.0757 -232381 -231892 -231404 -230915 -230427 -229938 -229449 -228961
2566.7896 -228472 -227983 -227495 -227006 -226517 -226029 -225540 -225052
2574.5034 -224563 -224074 -223586 -223097 -222608 -222120 -221631 -221143
2582.2173 -220654 -220165 -219677 -219188 -218699 -218211 -217722 -217233
2589.9312 -216745 -216256 -215768 -215279 -214790 -214302 -213813 -213324
2597.6450 -212836 -212347 -211858 -211370 -210881 -210393 -209904 -209415
2605.3589 -208927 -208438 -207949 -207461 -206972 -206483 -205995 -205506
2613.0728 -205018 -204529 -204040 -203552 -203063 -202574 -202086 -201597
2620.7866 -201109 -200620 -200131 -199643 -199154 -198665 -198177 -197688
2628.5005 -197199 -196711 -196222 -195734 -195245 -194756 -194268 -193779
2636.2144 -193290 -192802 -192313 -191824 -191336 -189732 -189134 -189849
2643.9282 -191853 -194714 -197695 -199918 -200548 -199018 -195344 -190359
2651.6421 -185601 -182682 -182383 -184000 -185515 -184631 -180122 -172634
2659.3560 -164372 -157843 -154450 -153848 -154396 -154344 -152912 -150604
2667.0698 -148674 -148211 -149462 -151730 -153782 -154424 -152947 -149335
2674.7837 -144272 -138978 -134865 -133034 -133771 -136333 -139225 -140923
2682.4976 -140657 -138787 -136510 -135065 -134906 -135389 -135113 -132725
2690.2114 -127683 -120585 -112946 -106569 -102810 -102030 -103421 -105327
2697.9253 -105964 -104277 -100451 -95742 -91642 -88888 -86998 -84696 -80956
2706.6033 -75893 -70839 -67517 -66963 -68952 -72298 -75683 -78328 -80075
2715.2815 -80979 -80919 -79586 -76804 -72827 -68315 -64050 -60645 -58456
2723.9595 -57613 -57983 -59017 -59704 -58908 -56011 -51468 -46758 -43632
2732.6377 -43119 -44956 -47834 -50189 -50924 -49593 -46124 -40571 -33256
2741.3157 -25182 -18175 -14358 -15096 -20120 -27475 -34418 -38702 -39479
2749.9939 -37366 -33874 -30664 -29026 -29613 -32284 -36007 -39000 -39287
2758.6719 -35532 -27704 -17147 -5976 3807 10924 14941 16029 14734 11900 8591
2769.2786 5824 4150 3412 3000 2497 2217 3166 6354 11990 19192 26447 32467
2780.8494 36777 39663 41654 43045 43861 44165 44348 45057 46832 49765 53480
2791.4558 57413 61120 64382 67074 69028 70090 70386 70566 71776 75232 81568
2802.0625 90314 99867 108089 113316 115246 115139 115115 116917 120919 126064
2811.7048 130809 134387 137414 141351 147229 154678 162106 167988 172236
2820.3828 176523 183139 193187 205473 217019 224932 228360 229176 230956
2829.0610 236957 248379 263866 280336 294502 304294 309667 312671 316818
2837.7390 325916 342703 367911 400421 438708 482878 535908 602860 687761
2846.4172 789343 898066 997138 1068228 1099019 1087897 1043242 978790 908336
2855.0952 842172 785911 741128 706849 681000 661373 646112 633920 624139
2863.7734 616650 611588 608957 608443 609584 612158 616403 622737 631069
2872.4514 640230 648079 652409 652141 648045 642517 638568 638617 643657
2881.1296 653032 664760 676238 685162 690463 692865 694692 698853 707500
2889.8076 721099 738446 757505 776419 794054 809974 824177 837016 849266
2898.4858 862036 876277 892131 908705 924640 939220 953278 969177 989776
2907.1638 1017006 1050935 1089979 1132284 1177687 1229311 1293744 1378945
2914.8777 1489756 1622452 1761713 1883523 1964077 1989862 1962835 1898198
2922.5916 1816924 1737380 1669785 1615275 1568892 1524178 1476837 1426153
2930.3054 1374364 1325015 1281204 1244252 1213133 1184924 1156233 1124992
2938.0193 1091527 1058174 1027625 1001168 978071 956490 935103 914184 895365
2946.6975 880428 870153 864003 860590 858256 855252 849666 839691 824493
2955.3755 805201 785059 768242 757822 754156 754750 755657 753417 746324
2964.0537 734439 718741 700340 680372 660411 642707 629628 622405 620034
2972.7317 619249 615889 606962 592148 573750 555174 538986 525842 514828
2981.4099 504750 495268 487104 481372 478671 478610 479902 480764 479360
2990.0879 474264 465004 452556 439374 428646 423009 423461 429096 437726
2998.7661 446735 453612 456142 452788 443590 431080 420135 416114 421966
3007.4441 436153 453024 465782 470305 467411 462071 460127 464697 474537
3016.1223 485137 491574 491259 485096 476715 470540 469783 475241 485172
3024.8003 496125 504336 507210 504411 498138 492359 491154 496762 508313
3033.4785 522052 533125 538015 536279 530587 525155 523564 527284 535565
3042.1565 546419 557762 568017 576159 581648 584584 585882 586988 589049
3050.8347 592089 594974 596416 596328 596408 599294 606715 617906 629472
3059.5127 636860 636567 627880 613375 598116 587908 587224 597460 616279
3068.1909 638466 658107 671092 676651 677064 675803 675325 675968 676490
3076.8689 675658 673547 671623 671681 674584 679807 686031 692197 698126
3085.5471 704254 710783 717008 721447 722767 720833 717070 713782 712851
3094.2251 714699 718262 721974 724968 727540 730563 734414 738455 741571
3102.9033 743328 744671 747399 752734 760154 767561 772794 775377 777076
3111.5813 780749 788282 799147 810620 819499 824080 825056 824893 826282
3120.2595 830763 838250 847458 856755 864926 871607 877325 883170 890130
3128.9375 898329 906632 913032 915799 914782 911928 910512 913440 921657
3137.6157 933588 945844 954715 957698 954553 947634 941387 940922 949825
3146.2937 968033 991066 1011592 1022971 1022938 1015095 1007026 1006045
3154.0076 1015180 1031825 1049669 1062418 1066926 1064128 1057783 1052285
3161.7214 1050888 1054916 1063771 1075296 1086380 1093904 1096005 1093184
3169.4353 1088547 1086764 1092034 1105991 1126681 1149205 1167798 1178363
3177.1492 1180226 1176183 1170829 1168118 1169613 1174377 1180411 1186540
3184.8630 1193399 1202830 1216105 1232330 1248241 1259634 1263501 1259469
3192.5769 1249693 1237506 1225968 1217334 1213466 1216252 1227088 1245438
3200.2908 1267684 1287700 1299452 1300266 1292557 1282579 1276869 1278746
3208.0046 1287229 1298898 1310974 1323063 1336264 1350671 1363714 1371036
3215.7185 1369460 1359707 1346688 1337022 1335523 1343045 1356905 1373180
3223.4324 1388962 1403110 1415466 1425661 1432653 1435347 1433702 1429391
3231.1462 1425476 1425189 1430455 1440866 1453686 1464953 1471318 1471731
3238.8601 1468074 1464264 1464198 1469634 1479157 1488840 1494254 1492780
3246.5740 1484994 1474441 1466018 1463857 1469678 1482260 1498085 1512796
3254.2878 1522796 1526405 1524269 1519029 1514435 1514132 1520408 1533367
3262.0017 1550917 1569655 1586216 1598357 1605307 1607466 1605967 1602458
3269.7156 1598971 1597455 1598905 1602695 1606894 1609682 1610883 1612208
3277.4294 1615790 1622102 1629120 1633605 1633564 1629810 1625232 1622395
3285.1433 1621605 1621162 1619521 1617296 1617201 1621855 1631330 1642582
3292.8572 1651248 1654285 1651361 1644174 1634687 1623967 1612436 1600954
3300.5710 1591450 1586450 1587870 1596000 1609215 1624266 1636850 1642497
3308.2849 1638060 1623578 1603406 1585254 1576852 1581791 1597132 1614684
3315.9988 1625507 1624929 1614839 1601839 1592700 1590281 1592546 1594926
3323.7126 1593998 1589745 1585013 1582942 1584459 1587598 1588832 1585257
3331.4265 1576123 1563010 1548943 1537164 1530125 1528821 1532475 1538684
3339.1404 1544143 1545875 1542444 1534538 1524604 1515748 1510560 1510366
3346.8542 1514986 1522785 1530870 1535640 1533901 1524360 1508735 1491624
3354.5681 1478797 1474570 1479652 1490699 1501850 1507386 1504127 1492495
3362.2820 1475941 1459188 1446178 1438584 1435458 1434056 1431370 1425560
3369.9958 1416625 1406134 1396400 1389677 1387710 1391534 1401208 1415347
3377.7097 1430780 1442933 1447259 1441291 1426258 1407125 1390631 1381993
3385.4236 1381981 1386181 1387226 1379013 1360575 1337225 1317986 1310436
3393.1375 1316048 1329088 1339951 1340793 1329834 1311687 1293829 1281897
3400.8513 1277043 1276687 1277387 1277264 1276311 1274940 1272555 1267592
3408.5652 1258878 1246926 1233925 1222483 1214280 1209751 1208785 1211441
3416.2791 1217737 1226564 1234828 1237952 1231916 1215702 1192391 1167976
3423.9929 1148482 1137054 1132508 1130025 1123701 1109747 1088621 1064761
3431.7068 1043908 1029569 1020895 1013516 1002927 988110 972737 962967 963246
3440.3850 973050 986887 997597 1000550 995855 987311 979108 972725 966209
3449.0630 956202 941020 922527 905654 895976 896740 906965 921709 934308
3457.7412 939250 934093 919623 898543 873775 847524 821528 797895 779449
3466.4192 768915 767309 772716 780553 785424 783521 774162 759599 743306
3475.0974 727886 713924 700467 686591 672836 661419 654981 654649 658831
3483.7754 663685 664994 660207 649506 635423 621331 609697 601064 594188
3492.4536 586989 577668 565570 551561 537831 527126 521684 522267 527615
3501.1316 534566 538989 537326 527935 511339 489421 464485 438969 415741
3509.8098 398234 389718 391822 403173 419064 432511 436468 426464 402427
3518.4878 368701 332324 300585 278912 269593 271518 280947 293048 303614
3527.1660 310325 313051 313066 311595 308616 302719 292082 275868 255080
3535.8440 232276 210282 190919 174748 161883 152869 148639 149376 153118
3544.5222 155468 151362 138071 117006 92803 70669 54047 43704 38305 35875
3554.1646 35131 35776 37730 40180 41355 39323 33375 24879 16805 12162 12188
3564.7710 14918 14938 5718 -15755 -46065 -77353 -101659 -114014 -113770
3573.4492 -104870 -94674 -90877 -97775 -114313 -135143 -153753 -165704 -170101
3582.1272 -168656 -163499 -155708 -145704 -135153 -128395 -130752 -144334
3589.8411 -165858 -188537 -205657 -213764 -214654 -214821 -221425 -237328
3597.5549 -259511 -281804 -299212 -310744 -318973 -326965 -335442 -342484
3605.2688 -345474 -343505 -338481 -333821 -331671 -331359 -330562 -327624
3612.9827 -322655 -316729 -310469 -303750 -297053 -293310 -297852 -314878
3620.6965 -343008 -375069 -402429 -419124 -423324 -417316 -407336 -402238
3628.4104 -408705 -425608 -445559 -462378 -474718 -484325 -493152 -501672
3636.1243 -508944 -514061 -517621 -521745 -528497 -537971 -547742 -554317
3643.8381 -555432 -551522 -545732 -542629 -545531 -553382 -561246 -565726
3651.5520 -568368 -573701 -586021 -607125 -634673 -662168 -682300 -691728
3659.2659 -692614 -690282 -690014 -694729 -703900 -714127 -721041 -721321
3666.9800 -714195 -702615 -693055 -692072 -701784 -719406 -740484 -761583
3674.6938 -780973 -798087 -812432 -822882 -828106 -827686 -823133 -818074
3682.4077 -816909 -822292 -833168 -844793 -850773 -846850 -835455 -826443
3690.1216 -829688 -846300 -868644 -886853 -894496 -890964 -880871 -871084
3697.8354 -866978 -870059 -878143 -887664 -896455 -904747 -913672 -923119
3705.5493 -931114 -934788 -931931 -922505 -909642 -898977 -895371 -899362
3713.2632 -907272 -914405 -917592 -915957 -910948 -906066 -905746 -913067
3720.9771 -927458 -944406 -957867 -963969 -963543 -961423 -962684 -968857
3728.6909 -976956 -981214 -975956 -958507 -931306 -901899 -879470 -869228
3736.4048 -869516 -874662 -879629 -881661 -879406 -872137 -860569 -848853
3744.1187 -844324 -852002 -869988 -892321 -914298 -935080 -957611 -985369
3751.8325 -1017059 -1045691 -1063391 -1065313 -1050651 -1023089 -990861
3758.5820 -964158 -949748 -947513 -952471 -959312 -965074 -969081 -971559
3766.2959 -972423 -971243 -968374 -966080 -968115 -977388 -993476 -1012191
3774.0098 -1027379 -1033527 -1028161 -1013602 -996869 -986246 -986059 -994414
3781.7236 -1005938 -1016177 -1023780 -1029558 -1033973 -1035547 -1031851
3788.4734 -1022200 -1009378 -998546 -994108 -996868 -1003442 -1008439 -1008116
3796.1873 -1002697 -995426 -989585 -986295 -984611 -983378 -982759 -983567
3803.9011 -985466 -986573 -985120 -981965 -981328 -987753 -1001997 -1020157
3811.6150 -1035646 -1041575 -1033416 -1012208 -985462 -962742 -949774 -947274
3819.3289 -953525 -966393 -983500 -1002184 -1020414 -1037568 -1053853 -1068730
3827.0427 -1079625 -1082239 -1072974 -1052063 -1024719 -998805 -980355 -970175
3834.7566 -964041 -956466 -945554 -935135 -931524 -937501 -949898 -962796
3842.4705 -972185 -978151 -983772 -992079 -1003537 -1015691 -1024377 -1024900
3850.1843 -1012970 -987100 -953967 -930843 -933051 -958256 -992016 -1021582
3857.8982 -1040325 -1046230 -1040047 -1024115 -1001409 -974685 -946203 -918188
3865.6121 -893379 -874987 -866031 -868278 -881244 -902002 -926268 -950048
3873.3259 -970536 -986007 -995379 -998072 -994387 -986305 -978055 -975318
3881.0398 -982641 -1000609 -1024821 -1047251 -1059653 -1057733 -1043094
3887.7893 -1021199 -997850 -977621 -964294 -960999 -968758 -985086 -1004715
3895.5032 -1021650 -1030960 -1030119 -1019930 -1003998 -986330 -969160 -953517
3903.2170 -941588 -937280 -943608 -959805 -981355 -1002641 -1019874 -1032560
3910.9309 -1042727 -1052335 -1060649 -1063633 -1056066 -1035342 -1004650
3917.6807 -972699 -949258 -939921 -944288 -957747 -974268 -988462 -996742
3925.3945 -997766 -992178 -981961 -969889 -959164 -952852 -952841 -958952
3933.1084 -969207 -981227 -993416 -1004844 -1014210 -1019149 -1016956 -1006743
3940.8223 -991640 -978768 -975727 -985478 -1003657 -1020565 -1026439 -1016825
3948.5361 -995103 -970389 -951842 -943562 -943761 -947872 -952412 -956754
3956.2500 -962184 -969668 -978502 -986902 -993672 -999219 -1004939 -1011645
3963.9639 -1018638 -1024329 -1027758 -1029481 -1030951 -1032869 -1034022
3970.7134 -1031799 -1024162 -1011559 -997217 -985463 -979166 -978023 -978734
3978.4272 -976808 -968855 -954244 -935490 -917251 -904357 -899735 -903226
3986.1411 -911900 -921694 -929433 -934060 -936423 -937965 -939463 -940796
3993.8550 -941703 -942574 -944332 -947471 -951234 -953943 -954401 -953221
##END= 
