# Supplementary material for: Molecular Structural Changes in Alfalfa Detected by ATR-FTIR Spectroscopy in Response to Silencing of TT8 and HB12 Genes
Source: Int J Mol Sci. 2018 Mar 31;19(4):1046. doi: 10.3390/ijms19041046 (PMC5979274; doi:10.3390/ijms19041046)
Supplement: Supplementary file 1 [file ijms-19-01046-s001.zip › Supplementary materials/Spectra Source/H1/h1d-1-derivative.CSV]

6.990693e+002	-8.281210e-005
7.000335e+002	6.494201e-005
7.009977e+002	4.264344e-004
7.019620e+002	7.523891e-004
7.029262e+002	4.515398e-004
7.038904e+002	1.893531e-004
7.048547e+002	4.616312e-004
7.058189e+002	7.609887e-004
7.067831e+002	4.103883e-004
7.077474e+002	-2.338205e-004
7.087116e+002	-2.901927e-004
7.096758e+002	2.661167e-004
7.106401e+002	5.804405e-004
7.116043e+002	4.720387e-004
7.125685e+002	2.253218e-004
7.135328e+002	-3.567688e-005
7.144970e+002	-1.937741e-004
7.154612e+002	-2.365991e-004
7.164255e+002	-2.049886e-004
7.173897e+002	-1.557601e-004
7.183539e+002	-1.279060e-004
7.193182e+002	-1.308014e-004
7.202824e+002	-1.555317e-004
7.212466e+002	-1.952910e-004
7.222109e+002	-2.574361e-004
7.231751e+002	-3.574223e-004
7.241393e+002	-4.975732e-004
7.251036e+002	-6.461627e-004
7.260678e+002	-7.366082e-004
7.270320e+002	-6.947292e-004
7.279963e+002	-4.805673e-004
7.289605e+002	-1.195627e-004
7.299247e+002	2.957247e-004
7.308890e+002	6.380269e-004
7.318532e+002	8.018125e-004
7.328174e+002	7.566612e-004
7.337817e+002	5.627869e-004
7.347459e+002	3.354443e-004
7.357101e+002	1.834406e-004
7.366744e+002	1.616569e-004
7.376386e+002	2.572806e-004
7.386028e+002	4.048999e-004
7.395671e+002	5.183127e-004
7.405313e+002	5.280746e-004
7.414955e+002	4.121994e-004
7.424598e+002	2.062248e-004
7.434240e+002	-1.454689e-005
7.443882e+002	-1.736349e-004
7.453525e+002	-2.321755e-004
7.463167e+002	-2.046035e-004
7.472809e+002	-1.412682e-004
7.482452e+002	-9.045102e-005
7.492094e+002	-6.708430e-005
7.501736e+002	-5.038365e-005
7.511379e+002	-1.057390e-005
7.521021e+002	5.737833e-005
7.530663e+002	1.205527e-004
7.540306e+002	1.273223e-004
7.549948e+002	4.618123e-005
7.559590e+002	-1.041832e-004
7.569233e+002	-2.569019e-004
7.578875e+002	-3.323579e-004
7.588517e+002	-2.853166e-004
7.598160e+002	-1.335146e-004
7.607802e+002	5.126049e-005
7.617444e+002	1.849838e-004
7.627087e+002	2.204818e-004
7.636729e+002	1.727874e-004
7.646371e+002	1.043546e-004
7.656014e+002	7.944080e-005
7.665656e+002	1.178546e-004
7.675298e+002	1.804671e-004
7.684941e+002	1.986055e-004
7.694583e+002	1.283897e-004
7.704225e+002	-9.376059e-006
7.713868e+002	-1.359690e-004
7.723510e+002	-1.681715e-004
7.733152e+002	-8.332346e-005
7.742795e+002	5.160937e-005
7.752437e+002	1.131257e-004
7.762079e+002	-2.197653e-007
7.771722e+002	-2.947070e-004
7.781364e+002	-6.647785e-004
7.791006e+002	-9.475762e-004
7.800649e+002	-1.015797e-003
7.810291e+002	-8.495676e-004
7.819933e+002	-5.418477e-004
7.829576e+002	-2.363205e-004
7.839218e+002	-4.080759e-005
7.848860e+002	2.738309e-005
7.858503e+002	3.316874e-005
7.868145e+002	6.577666e-005
7.877787e+002	1.754539e-004
7.887430e+002	3.463532e-004
7.897072e+002	5.172378e-004
7.906714e+002	6.284401e-004
7.916357e+002	6.597493e-004
7.925999e+002	6.359236e-004
7.935641e+002	6.016707e-004
7.945284e+002	5.874939e-004
7.954926e+002	5.896491e-004
7.964568e+002	5.743620e-004
7.974211e+002	5.007603e-004
7.983853e+002	3.477415e-004
7.993495e+002	1.300165e-004
8.003138e+002	-1.046219e-004
8.012780e+002	-2.952579e-004
8.022422e+002	-3.950510e-004
8.032065e+002	-3.917029e-004
8.041707e+002	-3.101633e-004
8.051349e+002	-1.964627e-004
8.060992e+002	-9.319575e-005
8.070634e+002	-2.220610e-005
8.080276e+002	1.605452e-005
8.089919e+002	3.014258e-005
8.099561e+002	2.510277e-005
8.109203e+002	2.573158e-007
8.118846e+002	-4.313307e-005
8.128488e+002	-9.398728e-005
8.138130e+002	-1.323877e-004
8.147773e+002	-1.393048e-004
8.157415e+002	-1.067031e-004
8.167057e+002	-4.031984e-005
8.176700e+002	4.487931e-005
8.186342e+002	1.304856e-004
8.195984e+002	1.976066e-004
8.205627e+002	2.294755e-004
8.215269e+002	2.182516e-004
8.224911e+002	1.744177e-004
8.234554e+002	1.289320e-004
8.244196e+002	1.191094e-004
8.253839e+002	1.621920e-004
8.263481e+002	2.353603e-004
8.273123e+002	2.821611e-004
8.282766e+002	2.475737e-004
8.292408e+002	1.196486e-004
8.302050e+002	-5.417735e-005
8.311693e+002	-1.923323e-004
8.321335e+002	-2.313866e-004
8.330977e+002	-1.688798e-004
8.340620e+002	-6.506009e-005
8.350262e+002	-1.290328e-006
8.359904e+002	-2.492790e-005
8.369547e+002	-1.200025e-004
8.379189e+002	-2.229406e-004
8.388831e+002	-2.696145e-004
8.398474e+002	-2.389237e-004
8.408116e+002	-1.628060e-004
8.417758e+002	-9.774989e-005
8.427401e+002	-8.008543e-005
8.437043e+002	-9.828082e-005
8.446685e+002	-1.028365e-004
8.456328e+002	-4.725338e-005
8.465970e+002	6.906599e-005
8.475612e+002	1.882092e-004
8.485255e+002	2.245144e-004
8.494897e+002	1.219035e-004
8.504539e+002	-9.989081e-005
8.514182e+002	-3.443272e-004
8.523824e+002	-4.880703e-004
8.533466e+002	-4.528108e-004
8.543109e+002	-2.529480e-004
8.552751e+002	1.241839e-005
8.562393e+002	2.183553e-004
8.572036e+002	2.855159e-004
8.581678e+002	2.183921e-004
8.591320e+002	8.897282e-005
8.600963e+002	-1.740037e-005
8.610605e+002	-5.351525e-005
8.620247e+002	-2.578018e-005
8.629890e+002	2.975890e-005
8.639532e+002	8.599346e-005
8.649174e+002	1.463435e-004
8.658817e+002	2.346965e-004
8.668459e+002	3.647908e-004
8.678101e+002	5.151888e-004
8.687744e+002	6.303329e-004
8.697386e+002	6.483233e-004
8.707028e+002	5.374737e-004
8.716671e+002	3.184771e-004
8.726313e+002	5.880615e-005
8.735955e+002	-1.569304e-004
8.745598e+002	-2.636151e-004
8.755240e+002	-2.400291e-004
8.764882e+002	-1.111199e-004
8.774525e+002	6.836823e-005
8.784167e+002	2.369017e-004
8.793809e+002	3.442857e-004
8.803452e+002	3.605450e-004
8.813094e+002	2.786545e-004
8.822736e+002	1.161918e-004
8.832379e+002	-8.376854e-005
8.842021e+002	-2.583318e-004
8.851663e+002	-3.428767e-004
8.861306e+002	-2.990712e-004
8.870948e+002	-1.392012e-004
8.880590e+002	7.072825e-005
8.890233e+002	2.372147e-004
8.899875e+002	2.843253e-004
8.909517e+002	1.924929e-004
8.919160e+002	7.283692e-006
8.928802e+002	-1.875276e-004
8.938444e+002	-3.157046e-004
8.948087e+002	-3.451291e-004
8.957729e+002	-2.948151e-004
8.967371e+002	-2.122087e-004
8.977014e+002	-1.392218e-004
8.986656e+002	-9.011056e-005
8.996298e+002	-5.325865e-005
9.005941e+002	-1.112418e-005
9.015583e+002	3.901781e-005
9.025225e+002	7.919222e-005
9.034868e+002	8.316261e-005
9.044510e+002	3.752136e-005
9.054152e+002	-4.388052e-005
9.063795e+002	-1.228798e-004
9.073437e+002	-1.568769e-004
9.083079e+002	-1.245793e-004
9.092722e+002	-4.200495e-005
9.102364e+002	4.253134e-005
9.112006e+002	7.420590e-005
9.121649e+002	2.490587e-005
9.131291e+002	-8.632505e-005
9.140933e+002	-2.003986e-004
9.150576e+002	-2.516546e-004
9.160218e+002	-2.090133e-004
9.169860e+002	-9.866257e-005
9.179503e+002	8.536933e-006
9.189145e+002	3.979289e-005
9.198787e+002	-3.248625e-005
9.208430e+002	-1.697382e-004
9.218072e+002	-2.872522e-004
9.227714e+002	-3.034403e-004
9.237357e+002	-1.877533e-004
9.246999e+002	2.208704e-005
9.256641e+002	2.428217e-004
9.266284e+002	3.927467e-004
9.275926e+002	4.338940e-004
9.285568e+002	3.852957e-004
9.295211e+002	3.028456e-004
9.304853e+002	2.416283e-004
9.314495e+002	2.251899e-004
9.324138e+002	2.391778e-004
9.333780e+002	2.499358e-004
9.343422e+002	2.330768e-004
9.353065e+002	1.919654e-004
9.362707e+002	1.541525e-004
9.372349e+002	1.494418e-004
9.381992e+002	1.858287e-004
9.391634e+002	2.408814e-004
9.401276e+002	2.755007e-004
9.410919e+002	2.612012e-004
9.420561e+002	2.018837e-004
9.430203e+002	1.343433e-004
9.439846e+002	1.064950e-004
9.449488e+002	1.478143e-004
9.459130e+002	2.514876e-004
9.468773e+002	3.788664e-004
9.478415e+002	4.814417e-004
9.488057e+002	5.250949e-004
9.497700e+002	5.022234e-004
9.507342e+002	4.275333e-004
9.516984e+002	3.243103e-004
9.526627e+002	2.119834e-004
9.536269e+002	1.017089e-004
9.545911e+002	-8.589916e-007
9.555554e+002	-9.118625e-005
9.565196e+002	-1.644609e-004
9.574838e+002	-2.175773e-004
9.584481e+002	-2.516020e-004
9.594123e+002	-2.717563e-004
9.603765e+002	-2.843886e-004
9.613408e+002	-2.929203e-004
9.623050e+002	-2.954882e-004
9.632692e+002	-2.855721e-004
9.642335e+002	-2.550509e-004
9.651977e+002	-1.980198e-004
9.661619e+002	-1.134752e-004
9.671262e+002	-5.863511e-006
9.680904e+002	1.162167e-004
9.690546e+002	2.419954e-004
9.700189e+002	3.600217e-004
9.709831e+002	4.588779e-004
9.719473e+002	5.278395e-004
9.729116e+002	5.584423e-004
9.738758e+002	5.472957e-004
9.748400e+002	4.992916e-004
9.758043e+002	4.291695e-004
9.767685e+002	3.593459e-004
9.777327e+002	3.132586e-004
9.786970e+002	3.056693e-004
9.796612e+002	3.338824e-004
9.806254e+002	3.750649e-004
9.815897e+002	3.932713e-004
9.825539e+002	3.552969e-004
9.835181e+002	2.487671e-004
9.844824e+002	9.249102e-005
9.854466e+002	-6.847105e-005
9.864108e+002	-1.821472e-004
9.873751e+002	-2.134764e-004
9.883393e+002	-1.592646e-004
9.893035e+002	-4.615670e-005
9.902678e+002	8.550425e-005
9.912320e+002	2.005792e-004
9.921962e+002	2.794981e-004
9.931605e+002	3.169239e-004
9.941247e+002	3.145945e-004
9.950889e+002	2.768071e-004
9.960532e+002	2.119812e-004
9.970174e+002	1.362007e-004
9.979816e+002	7.200001e-005
9.989459e+002	3.981226e-005
9.999101e+002	4.667151e-005
1.000874e+003	8.037692e-005
1.001839e+003	1.138645e-004
1.002803e+003	1.176426e-004
1.003767e+003	7.317826e-005
1.004731e+003	-1.953559e-005
1.005695e+003	-1.425545e-004
1.006660e+003	-2.668853e-004
1.007624e+003	-3.625154e-004
1.008588e+003	-4.086141e-004
1.009552e+003	-4.009048e-004
1.010517e+003	-3.532471e-004
1.011481e+003	-2.917612e-004
1.012445e+003	-2.433676e-004
1.013409e+003	-2.247313e-004
1.014374e+003	-2.379322e-004
1.015338e+003	-2.744816e-004
1.016302e+003	-3.231298e-004
1.017266e+003	-3.747173e-004
1.018231e+003	-4.212022e-004
1.019195e+003	-4.523517e-004
1.020159e+003	-4.563505e-004
1.021123e+003	-4.267124e-004
1.022087e+003	-3.707177e-004
1.023052e+003	-3.111301e-004
1.024016e+003	-2.771314e-004
1.024980e+003	-2.890605e-004
1.025944e+003	-3.472101e-004
1.026909e+003	-4.323976e-004
1.027873e+003	-5.172174e-004
1.028837e+003	-5.794801e-004
1.029801e+003	-6.091121e-004
1.030766e+003	-6.062464e-004
1.031730e+003	-5.751773e-004
1.032694e+003	-5.203050e-004
1.033658e+003	-4.463785e-004
1.034623e+003	-3.605446e-004
1.035587e+003	-2.725228e-004
1.036551e+003	-1.921122e-004
1.037515e+003	-1.261976e-004
1.038479e+003	-7.766053e-005
1.039444e+003	-4.631550e-005
1.040408e+003	-3.000401e-005
1.041372e+003	-2.459391e-005
1.042336e+003	-2.384823e-005
1.043301e+003	-2.124110e-005
1.044265e+003	-1.405142e-005
1.045229e+003	-6.902811e-006
1.046193e+003	-1.081089e-005
1.047158e+003	-3.646646e-005
1.048122e+003	-8.512244e-005
1.049086e+003	-1.434937e-004
1.050050e+003	-1.874695e-004
1.051015e+003	-1.936655e-004
1.051979e+003	-1.524077e-004
1.052943e+003	-7.425755e-005
1.053907e+003	1.434032e-005
1.054871e+003	8.420976e-005
1.055836e+003	1.181949e-004
1.056800e+003	1.192469e-004
1.057764e+003	1.071950e-004
1.058728e+003	1.061306e-004
1.059693e+003	1.297757e-004
1.060657e+003	1.731215e-004
1.061621e+003	2.147484e-004
1.062585e+003	2.279931e-004
1.063550e+003	1.940928e-004
1.064514e+003	1.100162e-004
1.065478e+003	-1.233569e-005
1.066442e+003	-1.534874e-004
1.067406e+003	-2.947257e-004
1.068371e+003	-4.225228e-004
1.069335e+003	-5.280480e-004
1.070299e+003	-6.046864e-004
1.071263e+003	-6.473408e-004
1.072228e+003	-6.549912e-004
1.073192e+003	-6.346699e-004
1.074156e+003	-6.029142e-004
1.075120e+003	-5.819165e-004
1.076085e+003	-5.907762e-004
1.077049e+003	-6.350030e-004
1.078013e+003	-6.993091e-004
1.078977e+003	-7.483943e-004
1.079942e+003	-7.375933e-004
1.080906e+003	-6.310162e-004
1.081870e+003	-4.199204e-004
1.082834e+003	-1.319067e-004
1.083798e+003	1.754659e-004
1.084763e+003	4.359731e-004
1.085727e+003	6.017667e-004
1.086691e+003	6.625709e-004
1.087655e+003	6.468988e-004
1.088620e+003	6.047963e-004
1.089584e+003	5.817800e-004
1.090548e+003	5.979569e-004
1.091512e+003	6.421880e-004
1.092477e+003	6.818547e-004
1.093441e+003	6.807286e-004
1.094405e+003	6.150492e-004
1.095369e+003	4.811713e-004
1.096333e+003	2.938097e-004
1.097298e+003	7.835193e-005
1.098262e+003	-1.380750e-004
1.099226e+003	-3.331774e-004
1.100190e+003	-4.920337e-004
1.101155e+003	-6.064131e-004
1.102119e+003	-6.731380e-004
1.103083e+003	-6.936681e-004
1.104047e+003	-6.754175e-004
1.105012e+003	-6.323248e-004
1.105976e+003	-5.813895e-004
1.106940e+003	-5.345097e-004
1.107904e+003	-4.896375e-004
1.108869e+003	-4.287462e-004
1.109833e+003	-3.275606e-004
1.110797e+003	-1.737288e-004
1.111761e+003	1.790768e-005
1.112725e+003	2.050522e-004
1.113690e+003	3.361054e-004
1.114654e+003	3.773744e-004
1.115618e+003	3.323980e-004
1.116582e+003	2.404495e-004
1.117547e+003	1.547032e-004
1.118511e+003	1.138182e-004
1.119475e+003	1.244842e-004
1.120439e+003	1.643611e-004
1.121404e+003	2.009979e-004
1.122368e+003	2.127937e-004
1.123332e+003	1.988827e-004
1.124296e+003	1.741167e-004
1.125260e+003	1.556579e-004
1.126225e+003	1.519256e-004
1.127189e+003	1.610630e-004
1.128153e+003	1.782572e-004
1.129117e+003	2.045989e-004
1.130082e+003	2.494347e-004
1.131046e+003	3.232278e-004
1.132010e+003	4.250332e-004
1.132974e+003	5.337669e-004
1.133939e+003	6.116175e-004
1.134903e+003	6.207333e-004
1.135867e+003	5.450081e-004
1.136831e+003	4.033704e-004
1.137796e+003	2.442007e-004
1.138760e+003	1.216153e-004
1.139724e+003	6.669968e-005
1.140688e+003	7.166756e-005
1.141652e+003	9.745163e-005
1.142617e+003	1.000167e-004
1.143581e+003	5.814162e-005
1.144545e+003	-1.559320e-005
1.145509e+003	-8.715295e-005
1.146474e+003	-1.269782e-004
1.147438e+003	-1.307897e-004
1.148402e+003	-1.210468e-004
1.149366e+003	-1.290998e-004
1.150331e+003	-1.717445e-004
1.151295e+003	-2.391790e-004
1.152259e+003	-3.025263e-004
1.153223e+003	-3.348686e-004
1.154188e+003	-3.305598e-004
1.155152e+003	-3.094759e-004
1.156116e+003	-3.036267e-004
1.157080e+003	-3.354265e-004
1.158044e+003	-4.020781e-004
1.159009e+003	-4.759355e-004
1.159973e+003	-5.201578e-004
1.160937e+003	-5.095112e-004
1.161901e+003	-4.435959e-004
1.162866e+003	-3.452212e-004
1.163830e+003	-2.460388e-004
1.164794e+003	-1.690676e-004
1.165758e+003	-1.185261e-004
1.166723e+003	-8.177546e-005
1.167687e+003	-4.050905e-005
1.168651e+003	1.680238e-005
1.169615e+003	8.871713e-005
1.170579e+003	1.635206e-004
1.171544e+003	2.276801e-004
1.172508e+003	2.737434e-004
1.173472e+003	3.028655e-004
1.174436e+003	3.215132e-004
1.175401e+003	3.358918e-004
1.176365e+003	3.486104e-004
1.177329e+003	3.595286e-004
1.178293e+003	3.691225e-004
1.179258e+003	3.807639e-004
1.180222e+003	3.994498e-004
1.181186e+003	4.276824e-004
1.182150e+003	4.617468e-004
1.183115e+003	4.915078e-004
1.184079e+003	5.043719e-004
1.185043e+003	4.912229e-004
1.186007e+003	4.508079e-004
1.186971e+003	3.903443e-004
1.187936e+003	3.226195e-004
1.188900e+003	2.614948e-004
1.189864e+003	2.177530e-004
1.190828e+003	1.962571e-004
1.191793e+003	1.946983e-004
1.192757e+003	2.042552e-004
1.193721e+003	2.126887e-004
1.194685e+003	2.093896e-004
1.195650e+003	1.902609e-004
1.196614e+003	1.597187e-004
1.197578e+003	1.281070e-004
1.198542e+003	1.055544e-004
1.199506e+003	9.580860e-005
1.200471e+003	9.389512e-005
1.201435e+003	8.923790e-005
1.202399e+003	7.236217e-005
1.203363e+003	4.110873e-005
1.204328e+003	2.774166e-006
1.205292e+003	-2.889828e-005
1.206256e+003	-4.021316e-005
1.207220e+003	-2.411662e-005
1.208185e+003	1.642974e-005
1.209149e+003	6.981129e-005
1.210113e+003	1.211156e-004
1.211077e+003	1.586745e-004
1.212042e+003	1.783034e-004
1.213006e+003	1.832665e-004
1.213970e+003	1.805829e-004
1.214934e+003	1.765175e-004
1.215898e+003	1.742818e-004
1.216863e+003	1.747189e-004
1.217827e+003	1.780589e-004
1.218791e+003	1.840336e-004
1.219755e+003	1.896506e-004
1.220720e+003	1.869568e-004
1.221684e+003	1.642503e-004
1.222648e+003	1.119470e-004
1.223612e+003	3.010525e-005
1.224577e+003	-6.796084e-005
1.225541e+003	-1.597509e-004
1.226505e+003	-2.240194e-004
1.227469e+003	-2.515496e-004
1.228433e+003	-2.494728e-004
1.229398e+003	-2.365328e-004
1.230362e+003	-2.323014e-004
1.231326e+003	-2.467588e-004
1.232290e+003	-2.761246e-004
1.233255e+003	-3.066629e-004
1.234219e+003	-3.234405e-004
1.235183e+003	-3.185483e-004
1.236147e+003	-2.943070e-004
1.237112e+003	-2.603922e-004
1.238076e+003	-2.273364e-004
1.239040e+003	-2.008297e-004
1.240004e+003	-1.804032e-004
1.240969e+003	-1.627698e-004
1.241933e+003	-1.466503e-004
1.242897e+003	-1.347879e-004
1.243861e+003	-1.311223e-004
1.244825e+003	-1.353576e-004
1.245790e+003	-1.399735e-004
1.246754e+003	-1.334400e-004
1.247718e+003	-1.084160e-004
1.248682e+003	-6.894845e-005
1.249647e+003	-3.048371e-005
1.250611e+003	-1.140754e-005
1.251575e+003	-2.144789e-005
1.252539e+003	-5.515177e-005
1.253504e+003	-9.498831e-005
1.254468e+003	-1.217270e-004
1.255432e+003	-1.250557e-004
1.256396e+003	-1.078301e-004
1.257360e+003	-8.228717e-005
1.258325e+003	-6.193343e-005
1.259289e+003	-5.466261e-005
1.260253e+003	-6.053137e-005
1.261217e+003	-7.391840e-005
1.262182e+003	-8.756032e-005
1.263146e+003	-9.605021e-005
1.264110e+003	-9.745090e-005
1.265074e+003	-9.281099e-005
1.266039e+003	-8.423283e-005
1.267003e+003	-7.272531e-005
1.267967e+003	-5.733563e-005
1.268931e+003	-3.639071e-005
1.269896e+003	-1.000554e-005
1.270860e+003	1.835144e-005
1.271824e+003	4.294029e-005
1.272788e+003	5.901012e-005
1.273752e+003	6.554154e-005
1.274717e+003	6.499355e-005
1.275681e+003	6.048791e-005
1.276645e+003	5.344816e-005
1.277609e+003	4.421132e-005
1.278574e+003	3.475251e-005
1.279538e+003	3.000114e-005
1.280502e+003	3.515761e-005
1.281466e+003	5.054958e-005
1.282431e+003	6.901824e-005
1.283395e+003	7.961287e-005
1.284359e+003	7.608208e-005
1.285323e+003	6.353581e-005
1.286287e+003	5.688731e-005
1.287252e+003	7.112414e-005
1.288216e+003	1.103785e-004
1.289180e+003	1.641370e-004
1.290144e+003	2.135353e-004
1.291109e+003	2.429040e-004
1.292073e+003	2.480379e-004
1.293037e+003	2.358414e-004
1.294001e+003	2.169591e-004
1.294966e+003	1.978994e-004
1.295930e+003	1.785327e-004
1.296894e+003	1.557633e-004
1.297858e+003	1.294375e-004
1.298823e+003	1.055448e-004
1.299787e+003	9.431602e-005
1.300751e+003	1.044580e-004
1.301715e+003	1.369987e-004
1.302679e+003	1.823736e-004
1.303644e+003	2.225201e-004
1.304608e+003	2.372671e-004
1.305572e+003	2.125779e-004
1.306536e+003	1.472155e-004
1.307501e+003	5.428167e-005
1.308465e+003	-4.437055e-005
1.309429e+003	-1.288264e-004
1.310393e+003	-1.906245e-004
1.311358e+003	-2.349008e-004
1.312322e+003	-2.741239e-004
1.313286e+003	-3.183142e-004
1.314250e+003	-3.686231e-004
1.315214e+003	-4.179704e-004
1.316179e+003	-4.569878e-004
1.317143e+003	-4.800804e-004
1.318107e+003	-4.871103e-004
1.319071e+003	-4.800669e-004
1.320036e+003	-4.580223e-004
1.321000e+003	-4.147866e-004
1.321964e+003	-3.414200e-004
1.322928e+003	-2.321336e-004
1.323893e+003	-9.001519e-005
1.324857e+003	7.040141e-005
1.325821e+003	2.248738e-004
1.326785e+003	3.455066e-004
1.327750e+003	4.103286e-004
1.328714e+003	4.127881e-004
1.329678e+003	3.649401e-004
1.330642e+003	2.913292e-004
1.331606e+003	2.174897e-004
1.332571e+003	1.602335e-004
1.333535e+003	1.244127e-004
1.334499e+003	1.059269e-004
1.335463e+003	9.737307e-005
1.336428e+003	9.247143e-005
1.337392e+003	8.761238e-005
1.338356e+003	8.137840e-005
1.339320e+003	7.379785e-005
1.340285e+003	6.631806e-005
1.341249e+003	6.214797e-005
1.342213e+003	6.578943e-005
1.343177e+003	8.114411e-005
1.344141e+003	1.092414e-004
1.345106e+003	1.474676e-004
1.346070e+003	1.910752e-004
1.347034e+003	2.358161e-004
1.347998e+003	2.797382e-004
1.348963e+003	3.223770e-004
1.349927e+003	3.610752e-004
1.350891e+003	3.878348e-004
1.351855e+003	3.914898e-004
1.352820e+003	3.644139e-004
1.353784e+003	3.074250e-004
1.354748e+003	2.294051e-004
1.355712e+003	1.436607e-004
1.356677e+003	6.373741e-005
1.357641e+003	-1.841790e-007
1.358605e+003	-4.325379e-005
1.359569e+003	-6.539166e-005
1.360533e+003	-6.923225e-005
1.361498e+003	-5.913611e-005
1.362462e+003	-4.228302e-005
1.363426e+003	-2.921860e-005
1.364390e+003	-3.101996e-005
1.365355e+003	-5.463761e-005
1.366319e+003	-9.981028e-005
1.367283e+003	-1.583118e-004
1.368247e+003	-2.152916e-004
1.369212e+003	-2.536514e-004
1.370176e+003	-2.608220e-004
1.371140e+003	-2.342936e-004
1.372104e+003	-1.827354e-004
1.373068e+003	-1.218615e-004
1.374033e+003	-6.655847e-005
1.374997e+003	-2.492189e-005
1.375961e+003	3.653522e-007
1.376925e+003	7.600384e-006
1.377890e+003	-2.897179e-006
1.378854e+003	-2.341233e-005
1.379818e+003	-3.622233e-005
1.380782e+003	-1.688130e-005
1.381747e+003	5.566787e-005
1.382711e+003	1.828801e-004
1.383675e+003	3.340486e-004
1.384639e+003	4.525294e-004
1.385604e+003	4.827929e-004
1.386568e+003	4.010444e-004
1.387532e+003	2.281709e-004
1.388496e+003	1.731163e-005
1.389460e+003	-1.733845e-004
1.390425e+003	-3.046611e-004
1.391389e+003	-3.662567e-004
1.392353e+003	-3.737002e-004
1.393317e+003	-3.556112e-004
1.394282e+003	-3.361950e-004
1.395246e+003	-3.221024e-004
1.396210e+003	-3.034926e-004
1.397174e+003	-2.692188e-004
1.398139e+003	-2.230182e-004
1.399103e+003	-1.844795e-004
1.400067e+003	-1.712700e-004
1.401031e+003	-1.788579e-004
1.401995e+003	-1.773561e-004
1.402960e+003	-1.270075e-004
1.403924e+003	-8.928081e-007
1.404888e+003	1.928323e-004
1.405852e+003	3.973854e-004
1.406817e+003	5.231691e-004
1.407781e+003	5.015405e-004
1.408745e+003	3.355834e-004
1.409709e+003	9.515385e-005
1.410674e+003	-1.350542e-004
1.411638e+003	-3.010244e-004
1.412602e+003	-3.896833e-004
1.413566e+003	-4.143105e-004
1.414531e+003	-3.968164e-004
1.415495e+003	-3.591279e-004
1.416459e+003	-3.221308e-004
1.417423e+003	-3.040103e-004
1.418387e+003	-3.139322e-004
1.419352e+003	-3.459596e-004
1.420316e+003	-3.806594e-004
1.421280e+003	-3.937024e-004
1.422244e+003	-3.649638e-004
1.423209e+003	-2.876185e-004
1.424173e+003	-1.774291e-004
1.425137e+003	-6.814751e-005
1.426101e+003	1.377240e-005
1.427066e+003	6.570202e-005
1.428030e+003	9.262853e-005
1.428994e+003	8.579937e-005
1.429958e+003	3.215851e-005
1.430922e+003	-5.893305e-005
1.431887e+003	-1.539944e-004
1.432851e+003	-2.232973e-004
1.433815e+003	-2.593140e-004
1.434779e+003	-2.675433e-004
1.435744e+003	-2.518610e-004
1.436708e+003	-2.138226e-004
1.437672e+003	-1.610881e-004
1.438636e+003	-1.112477e-004
1.439601e+003	-8.444618e-005
1.440565e+003	-8.843276e-005
1.441529e+003	-1.061088e-004
1.442493e+003	-9.738181e-005
1.443458e+003	-2.298026e-005
1.444422e+003	1.170230e-004
1.445386e+003	2.657656e-004
1.446350e+003	3.475701e-004
1.447314e+003	3.281429e-004
1.448279e+003	2.351606e-004
1.449243e+003	1.341712e-004
1.450207e+003	8.357222e-005
1.451171e+003	9.172231e-005
1.452136e+003	1.093624e-004
1.453100e+003	7.084220e-005
1.454064e+003	-4.934357e-005
1.455028e+003	-2.197396e-004
1.455993e+003	-3.854526e-004
1.456957e+003	-5.062186e-004
1.457921e+003	-5.665127e-004
1.458885e+003	-5.687166e-004
1.459849e+003	-5.280371e-004
1.460814e+003	-4.706409e-004
1.461778e+003	-4.252592e-004
1.462742e+003	-4.072896e-004
1.463706e+003	-4.100600e-004
1.464671e+003	-4.123292e-004
1.465635e+003	-3.942675e-004
1.466599e+003	-3.521294e-004
1.467563e+003	-3.020689e-004
1.468528e+003	-2.594496e-004
1.469492e+003	-2.090849e-004
1.470456e+003	-1.145992e-004
1.471420e+003	3.855415e-005
1.472385e+003	2.269264e-004
1.473349e+003	4.081003e-004
1.474313e+003	5.409658e-004
1.475277e+003	6.025353e-004
1.476241e+003	6.047724e-004
1.477206e+003	5.901834e-004
1.478170e+003	5.978284e-004
1.479134e+003	6.361030e-004
1.480098e+003	6.903584e-004
1.481063e+003	7.438544e-004
1.482027e+003	7.856932e-004
1.482991e+003	8.085783e-004
1.483955e+003	8.082856e-004
1.484920e+003	7.850646e-004
1.485884e+003	7.396846e-004
1.486848e+003	6.682139e-004
1.487812e+003	5.671210e-004
1.488776e+003	4.421717e-004
1.489741e+003	3.059392e-004
1.490705e+003	1.681287e-004
1.491669e+003	3.608997e-005
1.492633e+003	-6.570716e-005
1.493598e+003	-7.857430e-005
1.494562e+003	4.980107e-005
1.495526e+003	2.802134e-004
1.496490e+003	4.872860e-004
1.497455e+003	5.760621e-004
1.498419e+003	5.436848e-004
1.499383e+003	4.345796e-004
1.500347e+003	2.924060e-004
1.501312e+003	1.534806e-004
1.502276e+003	4.961699e-005
1.503240e+003	-3.296593e-007
1.504204e+003	7.665560e-007
1.505168e+003	3.271552e-005
1.506133e+003	7.071847e-005
1.507097e+003	9.344297e-005
1.508061e+003	8.340582e-005
1.509025e+003	2.793516e-005
1.509990e+003	-7.417474e-005
1.510954e+003	-2.080982e-004
1.511918e+003	-3.475492e-004
1.512882e+003	-4.613005e-004
1.513847e+003	-5.151969e-004
1.514811e+003	-4.760452e-004
1.515775e+003	-3.245673e-004
1.516739e+003	-8.077037e-005
1.517703e+003	1.703531e-004
1.518668e+003	3.128340e-004
1.519632e+003	3.122879e-004
1.520596e+003	2.615014e-004
1.521560e+003	2.683908e-004
1.522525e+003	3.469784e-004
1.523489e+003	4.411618e-004
1.524453e+003	5.012920e-004
1.525417e+003	5.175987e-004
1.526382e+003	5.122579e-004
1.527346e+003	5.154378e-004
1.528310e+003	5.278515e-004
1.529274e+003	5.051342e-004
1.530239e+003	4.060504e-004
1.531203e+003	2.440687e-004
1.532167e+003	6.767656e-005
1.533131e+003	-8.874081e-005
1.534095e+003	-2.182491e-004
1.535060e+003	-3.238233e-004
1.536024e+003	-4.038701e-004
1.536988e+003	-4.549728e-004
1.537952e+003	-4.813477e-004
1.538917e+003	-4.952656e-004
1.539881e+003	-5.060570e-004
1.540845e+003	-5.093879e-004
1.541809e+003	-4.889655e-004
1.542774e+003	-4.324789e-004
1.543738e+003	-3.491825e-004
1.544702e+003	-2.635455e-004
1.545666e+003	-1.825727e-004
1.546630e+003	-9.288872e-005
1.547595e+003	-1.649655e-006
1.548559e+003	6.512877e-005
1.549523e+003	1.067982e-004
1.550487e+003	1.369424e-004
1.551452e+003	1.389349e-004
1.552416e+003	8.387294e-005
1.553380e+003	-1.394494e-005
1.554344e+003	-1.033689e-004
1.555309e+003	-1.513956e-004
1.556273e+003	-1.599364e-004
1.557237e+003	-1.445329e-004
1.558201e+003	-1.209397e-004
1.559166e+003	-1.033074e-004
1.560130e+003	-1.016908e-004
1.561094e+003	-1.191144e-004
1.562058e+003	-1.497201e-004
1.563022e+003	-1.776603e-004
1.563987e+003	-1.838533e-004
1.564951e+003	-1.622870e-004
1.565915e+003	-1.241728e-004
1.566879e+003	-7.747707e-005
1.567844e+003	-1.177873e-005
1.568808e+003	7.960677e-005
1.569772e+003	1.622826e-004
1.570736e+003	1.769846e-004
1.571701e+003	1.108057e-004
1.572665e+003	1.397167e-005
1.573629e+003	-6.147620e-005
1.574593e+003	-9.831758e-005
1.575557e+003	-1.002392e-004
1.576522e+003	-7.733235e-005
1.577486e+003	-4.368683e-005
1.578450e+003	-1.539085e-005
1.579414e+003	-6.807044e-006
1.580379e+003	-2.755447e-005
1.581343e+003	-7.849278e-005
1.582307e+003	-1.470148e-004
1.583271e+003	-2.092649e-004
1.584236e+003	-2.419661e-004
1.585200e+003	-2.344808e-004
1.586164e+003	-1.941852e-004
1.587128e+003	-1.463758e-004
1.588093e+003	-1.239844e-004
1.589057e+003	-1.436131e-004
1.590021e+003	-1.902838e-004
1.590985e+003	-2.332283e-004
1.591949e+003	-2.531037e-004
1.592914e+003	-2.501033e-004
1.593878e+003	-2.341192e-004
1.594842e+003	-2.137651e-004
1.595806e+003	-1.926327e-004
1.596771e+003	-1.721374e-004
1.597735e+003	-1.552783e-004
1.598699e+003	-1.461411e-004
1.599663e+003	-1.462159e-004
1.600628e+003	-1.515625e-004
1.601592e+003	-1.528772e-004
1.602556e+003	-1.407467e-004
1.603520e+003	-1.157427e-004
1.604484e+003	-9.121780e-005
1.605449e+003	-7.914285e-005
1.606413e+003	-7.656612e-005
1.607377e+003	-7.272529e-005
1.608341e+003	-6.353214e-005
1.609306e+003	-5.370931e-005
1.610270e+003	-5.019429e-005
1.611234e+003	-5.595488e-005
1.612198e+003	-6.586215e-005
1.613163e+003	-6.774539e-005
1.614127e+003	-5.124327e-005
1.615091e+003	-1.761998e-005
1.616055e+003	1.889913e-005
1.617020e+003	3.951377e-005
1.617984e+003	3.220104e-005
1.618948e+003	-1.818548e-006
1.619912e+003	-4.734217e-005
1.620876e+003	-7.601502e-005
1.621841e+003	-5.330719e-005
1.622805e+003	3.710726e-005
1.623769e+003	1.657519e-004
1.624733e+003	2.681926e-004
1.625698e+003	2.929543e-004
1.626662e+003	2.304221e-004
1.627626e+003	1.056366e-004
1.628590e+003	-3.688491e-005
1.629555e+003	-1.512746e-004
1.630519e+003	-2.106664e-004
1.631483e+003	-2.117307e-004
1.632447e+003	-1.669178e-004
1.633411e+003	-1.035951e-004
1.634376e+003	-6.060311e-005
1.635340e+003	-6.294365e-005
1.636304e+003	-9.975358e-005
1.637268e+003	-1.398641e-004
1.638233e+003	-1.612105e-004
1.639197e+003	-1.582690e-004
1.640161e+003	-1.408466e-004
1.641125e+003	-1.360469e-004
1.642090e+003	-1.636982e-004
1.643054e+003	-2.021742e-004
1.644018e+003	-2.092053e-004
1.644982e+003	-1.743792e-004
1.645947e+003	-1.327620e-004
1.646911e+003	-1.328532e-004
1.647875e+003	-1.934002e-004
1.648839e+003	-2.939516e-004
1.649803e+003	-4.069126e-004
1.650768e+003	-5.165733e-004
1.651732e+003	-6.029722e-004
1.652696e+003	-6.331234e-004
1.653660e+003	-5.789573e-004
1.654625e+003	-4.403979e-004
1.655589e+003	-2.578205e-004
1.656553e+003	-1.039738e-004
1.657517e+003	-4.117544e-005
1.658482e+003	-6.688612e-005
1.659446e+003	-1.143326e-004
1.660410e+003	-1.163868e-004
1.661374e+003	-5.683126e-005
1.662339e+003	3.065698e-005
1.663303e+003	8.970939e-005
1.664267e+003	8.103450e-005
1.665231e+003	2.227820e-005
1.666195e+003	-2.581596e-005
1.667160e+003	-2.326251e-005
1.668124e+003	2.583791e-005
1.669088e+003	1.032866e-004
1.670052e+003	1.904665e-004
1.671017e+003	2.542077e-004
1.671981e+003	2.525007e-004
1.672945e+003	1.770145e-004
1.673909e+003	7.681493e-005
1.674874e+003	1.802675e-005
1.675838e+003	2.676871e-005
1.676802e+003	7.807540e-005
1.677766e+003	1.244874e-004
1.678730e+003	1.271868e-004
1.679695e+003	7.475312e-005
1.680659e+003	-1.026011e-005
1.681623e+003	-8.427112e-005
1.682587e+003	-1.149124e-004
1.683552e+003	-1.024507e-004
1.684516e+003	-6.674886e-005
1.685480e+003	-2.198662e-005
1.686444e+003	2.904220e-005
1.687409e+003	8.384082e-005
1.688373e+003	1.351355e-004
1.689337e+003	1.796118e-004
1.690301e+003	2.252929e-004
1.691266e+003	2.838011e-004
1.692230e+003	3.544778e-004
1.693194e+003	4.162687e-004
1.694158e+003	4.384444e-004
1.695122e+003	4.094840e-004
1.696087e+003	3.545874e-004
1.697051e+003	3.102356e-004
1.698015e+003	2.863215e-004
1.698979e+003	2.679912e-004
1.699944e+003	2.443042e-004
1.700908e+003	2.225910e-004
1.701872e+003	2.221350e-004
1.702836e+003	2.601583e-004
1.703801e+003	3.375625e-004
1.704765e+003	4.299644e-004
1.705729e+003	4.965867e-004
1.706693e+003	5.093665e-004
1.707657e+003	4.731185e-004
1.708622e+003	4.115796e-004
1.709586e+003	3.401430e-004
1.710550e+003	2.600591e-004
1.711514e+003	1.745202e-004
1.712479e+003	9.886907e-005
1.713443e+003	4.929170e-005
1.714407e+003	2.664306e-005
1.715371e+003	1.666712e-005
1.716336e+003	2.887453e-006
1.717300e+003	-2.251398e-005
1.718264e+003	-5.463999e-005
1.719228e+003	-7.780993e-005
1.720193e+003	-7.477709e-005
1.721157e+003	-4.161615e-005
1.722121e+003	5.021970e-006
1.723085e+003	4.142190e-005
1.724049e+003	5.787088e-005
1.725014e+003	6.118396e-005
1.725978e+003	5.884955e-005
1.726942e+003	4.563410e-005
1.727906e+003	6.030784e-006
1.728871e+003	-6.863158e-005
1.729835e+003	-1.662554e-004
1.730799e+003	-2.624092e-004
1.731763e+003	-3.400785e-004
1.732728e+003	-3.945960e-004
1.733692e+003	-4.242023e-004
1.734656e+003	-4.248166e-004
1.735620e+003	-3.957166e-004
1.736584e+003	-3.485866e-004
1.737549e+003	-3.075102e-004
1.738513e+003	-2.934708e-004
1.739477e+003	-3.054603e-004
1.740441e+003	-3.194722e-004
1.741406e+003	-3.074472e-004
1.742370e+003	-2.575971e-004
1.743334e+003	-1.822105e-004
1.744298e+003	-1.106597e-004
1.745263e+003	-6.907084e-005
1.746227e+003	-5.949514e-005
1.747191e+003	-6.141966e-005
1.748155e+003	-5.485073e-005
1.749120e+003	-3.598267e-005
1.750084e+003	-1.187786e-005
1.751048e+003	1.108059e-005
1.752012e+003	3.073442e-005
1.752976e+003	4.645366e-005
1.753941e+003	5.852601e-005
1.754905e+003	7.096020e-005
1.755869e+003	9.209201e-005
1.756833e+003	1.296568e-004
1.757798e+003	1.824801e-004
1.758762e+003	2.342428e-004
1.759726e+003	2.571189e-004
1.760690e+003	2.299381e-004
1.761655e+003	1.591791e-004
1.762619e+003	7.875760e-005
1.763583e+003	2.454757e-005
1.764547e+003	1.063512e-005
1.765511e+003	2.864252e-005
1.766476e+003	6.175993e-005
1.767440e+003	9.640636e-005
1.768404e+003	1.257991e-004
1.769368e+003	1.479197e-004
1.770333e+003	1.616377e-004
1.771297e+003	1.643926e-004
1.772261e+003	1.534895e-004
1.773225e+003	1.296100e-004
1.774190e+003	9.845998e-005
1.775154e+003	6.848411e-005
1.776118e+003	4.758655e-005
1.777082e+003	4.275831e-005
1.778047e+003	6.101616e-005
1.779011e+003	1.055157e-004
1.779975e+003	1.661322e-004
1.780939e+003	2.163296e-004
1.781903e+003	2.267398e-004
1.782868e+003	1.853505e-004
1.783832e+003	1.053819e-004
1.784796e+003	1.685990e-005
1.785760e+003	-4.859939e-005
1.786725e+003	-7.068647e-005
1.787689e+003	-4.755711e-005
1.788653e+003	3.499410e-006
1.789617e+003	5.371040e-005
1.790582e+003	7.755600e-005
1.791546e+003	6.567111e-005
1.792510e+003	2.682185e-005
1.793474e+003	-2.068153e-005
1.794438e+003	-6.013072e-005
1.795403e+003	-8.259714e-005
1.796367e+003	-8.647095e-005
1.797331e+003	-7.391413e-005
1.798295e+003	-4.832687e-005
1.799260e+003	-1.368598e-005
1.800224e+003	2.559319e-005
1.801188e+003	6.402923e-005
1.802152e+003	9.313786e-005
1.803117e+003	1.022213e-004
1.804081e+003	8.596581e-005
1.805045e+003	5.141103e-005
1.806009e+003	1.292431e-005
1.806974e+003	-1.904066e-005
1.807938e+003	-4.023842e-005
1.808902e+003	-4.681709e-005
1.809866e+003	-3.397876e-005
1.810830e+003	-2.263660e-006
1.811795e+003	3.713651e-005
1.812759e+003	6.618896e-005
1.813723e+003	7.139031e-005
1.814687e+003	5.310366e-005
1.815652e+003	2.530043e-005
1.816616e+003	6.493938e-006
1.817580e+003	8.146311e-006
1.818544e+003	2.763891e-005
1.819509e+003	5.060707e-005
1.820473e+003	6.099978e-005
1.821437e+003	5.093597e-005
1.822401e+003	2.378429e-005
1.823365e+003	-9.771174e-006
1.824330e+003	-3.886429e-005
1.825294e+003	-5.789435e-005
1.826258e+003	-6.737686e-005
1.827222e+003	-7.162261e-005
1.828187e+003	-7.566458e-005
1.829151e+003	-8.140671e-005
1.830115e+003	-8.426121e-005
1.831079e+003	-7.491775e-005
1.832044e+003	-4.676005e-005
1.833008e+003	-1.675437e-006
1.833972e+003	5.043017e-005
1.834936e+003	9.531050e-005
1.835901e+003	1.195285e-004
1.836865e+003	1.176484e-004
1.837829e+003	9.633561e-005
1.838793e+003	6.945551e-005
1.839757e+003	4.769444e-005
1.840722e+003	3.212860e-005
1.841686e+003	1.689186e-005
1.842650e+003	-2.291735e-006
1.843614e+003	-2.237884e-005
1.844579e+003	-3.570289e-005
1.845543e+003	-3.768488e-005
1.846507e+003	-3.176108e-005
1.847471e+003	-2.731034e-005
1.848436e+003	-3.229687e-005
1.849400e+003	-4.646664e-005
1.850364e+003	-6.079821e-005
1.851328e+003	-6.357033e-005
1.852292e+003	-4.795972e-005
1.853257e+003	-1.610435e-005
1.854221e+003	2.216153e-005
1.855185e+003	5.521320e-005
1.856149e+003	7.648674e-005
1.857114e+003	8.627305e-005
1.858078e+003	8.725096e-005
1.859042e+003	7.997198e-005
1.860006e+003	6.303727e-005
1.860971e+003	3.608394e-005
1.861935e+003	2.118664e-006
1.862899e+003	-3.216989e-005
1.863863e+003	-5.838045e-005
1.864828e+003	-7.006578e-005
1.865792e+003	-6.597986e-005
1.866756e+003	-5.059056e-005
1.867720e+003	-3.163474e-005
1.868684e+003	-1.656803e-005
1.869649e+003	-9.935751e-006
1.870613e+003	-1.243079e-005
1.871577e+003	-2.121818e-005
1.872541e+003	-3.089301e-005
1.873506e+003	-3.492397e-005
1.874470e+003	-2.772535e-005
1.875434e+003	-6.948911e-006
1.876398e+003	2.485806e-005
1.877363e+003	6.006079e-005
1.878327e+003	8.805448e-005
1.879291e+003	9.962136e-005
1.880255e+003	9.147249e-005
1.881219e+003	6.775891e-005
1.882184e+003	3.696270e-005
1.883148e+003	6.592185e-006
1.884112e+003	-1.961052e-005
1.885076e+003	-4.023552e-005
1.886041e+003	-5.364552e-005
1.887005e+003	-5.795677e-005
1.887969e+003	-5.341928e-005
1.888933e+003	-4.382189e-005
1.889898e+003	-3.465189e-005
1.890862e+003	-2.940664e-005
1.891826e+003	-2.724566e-005
1.892790e+003	-2.387941e-005
1.893755e+003	-1.491557e-005
1.894719e+003	9.775077e-007
1.895683e+003	2.113311e-005
1.896647e+003	4.024419e-005
1.897611e+003	5.274073e-005
1.898576e+003	5.493206e-005
1.899540e+003	4.632257e-005
1.900504e+003	2.997411e-005
1.901468e+003	1.197488e-005
1.902433e+003	-4.035574e-007
1.903397e+003	-2.081845e-006
1.904361e+003	6.553887e-006
1.905325e+003	1.929743e-005
1.906290e+003	2.779933e-005
1.907254e+003	2.698246e-005
1.908218e+003	1.794420e-005
1.909182e+003	5.969724e-006
1.910146e+003	-4.272033e-006
1.911111e+003	-1.193135e-005
1.912075e+003	-1.906244e-005
1.913039e+003	-2.702656e-005
1.914003e+003	-3.397758e-005
1.914968e+003	-3.578358e-005
1.915932e+003	-2.942456e-005
1.916896e+003	-1.586363e-005
1.917860e+003	5.110873e-008
1.918825e+003	1.248779e-005
1.919789e+003	1.788961e-005
1.920753e+003	1.615362e-005
1.921717e+003	9.266627e-006
1.922682e+003	-8.833300e-007
1.923646e+003	-1.318876e-005
1.924610e+003	-2.596626e-005
1.925574e+003	-3.560998e-005
1.926538e+003	-3.735930e-005
1.927503e+003	-2.791684e-005
1.928467e+003	-7.940184e-006
1.929431e+003	1.716831e-005
1.930395e+003	3.877399e-005
1.931360e+003	4.867989e-005
1.932324e+003	4.336797e-005
1.933288e+003	2.606258e-005
1.934252e+003	5.004099e-006
1.935217e+003	-1.094376e-005
1.936181e+003	-1.683596e-005
1.937145e+003	-1.392343e-005
1.938109e+003	-8.101706e-006
1.939073e+003	-5.263397e-006
1.940038e+003	-6.797461e-006
1.941002e+003	-8.755383e-006
1.941966e+003	-5.565342e-006
1.942930e+003	4.325875e-006
1.943895e+003	1.546620e-005
1.944859e+003	1.812864e-005
1.945823e+003	5.329663e-006
1.946787e+003	-2.096302e-005
1.947752e+003	-4.943849e-005
1.948716e+003	-6.553766e-005
1.949680e+003	-5.978971e-005
1.950644e+003	-3.293573e-005
1.951609e+003	4.884181e-006
1.952573e+003	3.972980e-005
1.953537e+003	6.079938e-005
1.954501e+003	6.481919e-005
1.955465e+003	5.560847e-005
1.956430e+003	3.998581e-005
1.957394e+003	1.965560e-005
1.958358e+003	1.196515e-006
1.959322e+003	-5.018668e-006
1.960287e+003	-6.776273e-006
1.961251e+003	-1.268639e-005
1.962215e+003	-1.871604e-005
1.963179e+003	-1.940543e-005
1.964144e+003	-1.186167e-005
1.965108e+003	1.686522e-006
1.966072e+003	1.464368e-005
1.967036e+003	1.978991e-005
1.968000e+003	1.365622e-005
1.968965e+003	-1.297592e-006
1.969929e+003	-1.804379e-005
1.970893e+003	-2.881113e-005
1.971857e+003	-2.887190e-005
1.972822e+003	-1.827104e-005
1.973786e+003	-1.007878e-006
1.974750e+003	1.718500e-005
1.975714e+003	3.087131e-005
1.976679e+003	3.620576e-005
1.977643e+003	3.177263e-005
1.978607e+003	1.914861e-005
1.979571e+003	2.716555e-006
1.980536e+003	-1.193734e-005
1.981500e+003	-1.470045e-005
1.982464e+003	-5.639271e-006
1.983428e+003	1.463368e-010
1.984392e+003	-1.211735e-010
1.985357e+003	6.259969e-010
1.986321e+003	5.961876e-010
1.987285e+003	2.085108e-009
1.988249e+003	2.023166e-009
1.989214e+003	-2.028973e-009
1.990178e+003	-1.896186e-009
1.991142e+003	-4.033948e-010
1.992106e+003	-8.160801e-010
1.993071e+003	-6.890979e-011
1.994035e+003	4.645597e-011
1.994999e+003	1.548490e-011
1.995963e+003	7.103921e-010
1.996927e+003	5.342460e-010
1.997892e+003	1.925221e-009
1.998856e+003	1.907800e-009
1.999820e+003	-1.907800e-009
2.000784e+003	-1.925221e-009
2.001749e+003	-5.342463e-010
2.002713e+003	-7.103924e-010
2.003677e+003	-1.548511e-011
2.004641e+003	-4.645619e-011
2.005606e+003	-7.742725e-011
2.006570e+003	6.174801e-010
2.007534e+003	5.876709e-010
2.008498e+003	2.275191e-009
2.009463e+003	2.126918e-009
2.010427e+003	-2.152856e-009
2.011391e+003	-2.345649e-009
2.012355e+003	-7.483315e-010
2.013319e+003	-5.272775e-010
2.014284e+003	8.129865e-011
2.015248e+003	-2.295708e-010
2.016212e+003	-1.536928e-010
2.017176e+003	6.012204e-010
2.018141e+003	4.877900e-010
2.019105e+003	2.137371e-009
2.020069e+003	2.090915e-009
2.021033e+003	-2.090915e-009
2.021998e+003	-2.137371e-009
2.022962e+003	-4.877900e-010
2.023926e+003	-6.012204e-010
2.024890e+003	1.536928e-010
2.025854e+003	1.316257e-010
2.026819e+003	1.530343e-009
2.027783e+003	1.618610e-009
2.028747e+003	-2.233767e-009
2.029711e+003	1.056876e-010
2.030676e+003	2.302677e-009
2.031640e+003	-1.932577e-009
2.032604e+003	-1.844310e-009
2.033568e+003	-2.090531e-010
2.034533e+003	-3.851993e-010
2.035497e+003	3.097079e-010
2.036461e+003	2.787372e-010
2.037425e+003	1.912833e-009
2.038390e+003	1.850891e-009
2.039354e+003	-2.346423e-009
2.040318e+003	-6.697427e-011
2.041282e+003	2.403332e-009
2.042246e+003	-1.412268e-009
2.043211e+003	-1.429688e-009
2.044175e+003	-3.871352e-011
2.045139e+003	-2.148601e-010
2.046103e+003	4.800471e-010
2.047068e+003	4.490765e-010
2.048032e+003	2.229509e-009
2.048996e+003	2.219830e-009
2.049960e+003	-2.067687e-009
2.050925e+003	-2.121886e-009
2.051889e+003	-6.263843e-010
2.052853e+003	-7.018754e-010
2.053817e+003	9.097691e-011
2.054781e+003	6.116724e-011
2.055746e+003	8.362070e-011
2.056710e+003	5.942517e-010
2.057674e+003	2.822214e-010
2.058638e+003	1.969741e-009
2.059603e+003	2.152082e-009
2.060567e+003	-1.846633e-009
2.061531e+003	-2.092851e-009
2.062495e+003	-6.418697e-010
2.063460e+003	-5.659911e-010
2.064424e+003	9.213833e-011
2.065388e+003	-6.968445e-011
2.066352e+003	1.579896e-009
2.067317e+003	1.533441e-009
2.068281e+003	-2.648389e-009
2.069245e+003	-3.534542e-010
2.070209e+003	2.132338e-009
2.071174e+003	-1.765722e-009
2.072138e+003	-1.723137e-009
2.073102e+003	-1.780823e-010
2.074066e+003	-4.444309e-010
2.075031e+003	4.006845e-010
2.075995e+003	4.715302e-010
2.076959e+003	1.967032e-009
2.077923e+003	1.912833e-009
2.078887e+003	-2.374684e-009
2.079852e+003	5.497319e-011
2.080816e+003	2.725041e-009
2.081780e+003	-1.273674e-009
2.082744e+003	-1.519891e-009
2.083708e+003	-1.668551e-010
2.084673e+003	-1.444016e-010
2.085637e+003	7.947876e-010
2.086601e+003	6.709047e-010
2.087565e+003	1.825340e-009
2.088530e+003	1.763399e-009
2.089494e+003	-1.954256e-009
2.090458e+003	-1.971677e-009
2.091422e+003	-5.807024e-010
2.092387e+003	-7.568485e-010
2.093351e+003	-6.194122e-011
2.094315e+003	-9.291227e-011
2.095279e+003	2.245354e-011
2.096244e+003	7.696240e-010
2.097208e+003	5.032755e-010
2.098172e+003	2.048330e-009
2.099136e+003	1.944578e-009
2.100101e+003	-2.005745e-009
2.101065e+003	-1.917478e-009
2.102029e+003	-5.187606e-010
2.102993e+003	-5.408272e-010
2.103958e+003	6.774892e-011
2.104922e+003	-2.442819e-010
2.105886e+003	-2.218284e-010
2.106850e+003	7.173608e-010
2.107814e+003	7.398148e-010
2.108779e+003	2.092851e-009
2.109743e+003	1.846633e-009
2.110707e+003	-2.152082e-009
2.111671e+003	-1.969741e-009
2.112635e+003	-2.822214e-010
2.113600e+003	-5.942517e-010
2.114564e+003	-8.362070e-011
2.115528e+003	3.677781e-011
2.116492e+003	1.627514e-009
2.117457e+003	1.426979e-009
2.118421e+003	-2.617418e-009
2.119385e+003	-8.710523e-011
2.120349e+003	2.346423e-009
2.121314e+003	-1.941093e-009
2.122278e+003	-1.852827e-009
2.123242e+003	-1.169148e-010
2.124206e+003	-3.844248e-010
2.125171e+003	3.627455e-010
2.126135e+003	3.329362e-010
2.127099e+003	1.821856e-009
2.128063e+003	1.759914e-009
2.129028e+003	-2.292225e-009
2.129992e+003	2.303452e-010
2.130956e+003	2.656131e-009
2.131920e+003	-1.541184e-009
2.132885e+003	-1.603125e-009
2.133849e+003	3.097072e-011
2.134813e+003	9.794484e-011
2.135777e+003	7.483316e-010
2.136741e+003	3.356460e-010
2.137706e+003	2.023166e-009
2.138670e+003	2.257770e-009
2.139634e+003	-2.123821e-009
2.140598e+003	-2.466823e-009
2.141563e+003	-7.793025e-010
2.142527e+003	-5.659911e-010
2.143491e+003	1.811792e-010
2.144455e+003	-8.516968e-011
2.145419e+003	-1.072367e-010
2.146384e+003	5.013395e-010
2.147348e+003	3.356461e-010
2.148312e+003	2.221766e-009
2.149276e+003	2.219830e-009
2.150241e+003	-2.059944e-009
2.151205e+003	-2.252737e-009
2.152169e+003	-6.554193e-010
2.153133e+003	-4.343653e-010
2.154098e+003	3.205478e-010
2.155062e+003	6.194156e-011
2.156026e+003	1.468402e-009
2.156990e+003	1.466467e-009
2.157955e+003	-2.333648e-009
2.158919e+003	5.806835e-012
2.159883e+003	2.248478e-009
2.160847e+003	-1.794757e-009
2.161812e+003	-1.898509e-009
2.162776e+003	-3.089338e-010
2.163740e+003	-3.387431e-010
2.164704e+003	4.541091e-010
2.165668e+003	3.786180e-010
2.166633e+003	1.776174e-009
2.167597e+003	1.766496e-009
2.168561e+003	-2.284482e-009
2.169525e+003	9.291248e-011
2.170490e+003	2.518699e-009
2.171454e+003	-1.533441e-009
2.172418e+003	-1.498598e-009
2.173382e+003	3.871355e-011
2.174346e+003	-1.374330e-010
2.175311e+003	5.574742e-010
2.176275e+003	5.265035e-010
2.177239e+003	2.160599e-009
2.178203e+003	2.098657e-009
2.179168e+003	-2.098657e-009
2.180132e+003	-2.160599e-009
2.181096e+003	-5.265035e-010
2.182060e+003	-5.574742e-010
2.183025e+003	1.374330e-010
2.183989e+003	-3.871355e-011
2.184953e+003	-6.852328e-011
2.185917e+003	6.786471e-010
2.186882e+003	4.111372e-010
2.187846e+003	2.000712e-009
2.188810e+003	2.036716e-009
2.189774e+003	-2.014262e-009
2.190739e+003	-1.925995e-009
2.191703e+003	-4.750147e-010
2.192667e+003	-7.336204e-010
2.193631e+003	-1.695648e-010
2.194595e+003	-2.373136e-010
2.195560e+003	-1.626007e-011
2.196524e+003	7.386530e-010
2.197488e+003	4.800472e-010
2.198452e+003	1.886508e-009
2.199417e+003	1.884572e-009
2.200381e+003	-1.915543e-009
2.201345e+003	-1.917478e-009
2.202309e+003	-5.110182e-010
2.203273e+003	-7.696239e-010
2.204238e+003	-1.471083e-011
2.205202e+003	2.063427e-010
2.206166e+003	1.803660e-009
2.207130e+003	1.610868e-009
2.208095e+003	-2.668906e-009
2.209059e+003	-3.294516e-010
2.210023e+003	2.392880e-009
2.210987e+003	-1.459498e-009
2.211952e+003	-1.607771e-009
2.212916e+003	-2.992553e-010
2.213880e+003	-5.133406e-010
2.214844e+003	3.317747e-010
2.215809e+003	3.019653e-010
2.216773e+003	1.790885e-009
2.217737e+003	1.728944e-009
2.218701e+003	-2.323195e-009
2.219666e+003	1.993745e-010
2.220630e+003	2.625160e-009
2.221594e+003	-1.572154e-009
2.222558e+003	-1.634095e-009
2.223522e+003	0.000000e+000
2.224487e+003	-3.097110e-011
2.225451e+003	6.639361e-010
2.226415e+003	4.877900e-010
2.227379e+003	2.025102e-009
2.228344e+003	2.059944e-009
2.229308e+003	-1.992195e-009
2.230272e+003	-2.054137e-009
2.231236e+003	-5.652169e-010
2.232200e+003	-5.950261e-010
2.233165e+003	1.521442e-010
2.234129e+003	-1.153661e-010
2.235093e+003	-1.908576e-010
2.236057e+003	6.019947e-010
2.237022e+003	5.721855e-010
2.237986e+003	2.161760e-009
2.238950e+003	1.960063e-009
2.239914e+003	-2.136596e-009
2.240879e+003	-2.100593e-009
2.241843e+003	-4.653360e-010
2.242807e+003	-4.428821e-010
2.243771e+003	1.656940e-010
2.244736e+003	-1.908573e-010
2.245700e+003	-3.069980e-010
2.246664e+003	6.399339e-010
2.247628e+003	4.742403e-010
2.248593e+003	2.022005e-009
2.249557e+003	2.212088e-009
2.250521e+003	-2.119950e-009
2.251485e+003	-2.366167e-009
2.252449e+003	-4.355268e-010
2.253414e+003	-3.646808e-010
2.254378e+003	9.368705e-011
2.255342e+003	6.774865e-011
2.256306e+003	-6.581524e-012
2.257271e+003	4.517864e-010
2.258235e+003	5.710240e-010
2.259199e+003	2.404881e-009
2.260163e+003	2.061880e-009
2.261127e+003	-2.319711e-009
2.262092e+003	-2.085108e-009
2.263056e+003	-2.512507e-010
2.264020e+003	-4.653360e-010
2.264984e+003	9.871966e-011
2.265949e+003	-1.598865e-010
2.266913e+003	1.291094e-009
2.267877e+003	1.379361e-009
2.268841e+003	-2.525280e-009
2.269806e+003	-1.935675e-010
2.270770e+003	2.040200e-009
2.271734e+003	-1.673583e-009
2.272698e+003	-1.540796e-009
2.273663e+003	-3.863607e-010
2.274627e+003	-4.606905e-010
2.275591e+003	5.307618e-010
2.276555e+003	3.155151e-010
2.277520e+003	1.814888e-009
2.278484e+003	2.004971e-009
2.279448e+003	-2.278675e-009
2.280412e+003	-1.339486e-010
2.281376e+003	2.588383e-009
2.282341e+003	-1.313548e-009
2.283305e+003	-1.612029e-009
2.284269e+003	-2.129236e-011
2.285233e+003	1.161103e-012
2.286198e+003	5.563126e-010
2.287162e+003	4.808215e-010
2.288126e+003	2.116078e-009
2.289090e+003	1.907800e-009
2.290054e+003	-2.098657e-009
2.291019e+003	-1.871796e-009
2.291983e+003	-5.265036e-010
2.292947e+003	-7.483316e-010
2.293911e+003	1.908577e-010
2.294876e+003	1.153661e-010
2.295840e+003	-5.419919e-011
2.296804e+003	6.484507e-010
2.297768e+003	3.821022e-010
2.298733e+003	1.825340e-009
2.299697e+003	2.052201e-009
2.300661e+003	-1.807919e-009
2.301625e+003	-2.061880e-009
2.302590e+003	-5.206967e-010
2.303554e+003	-5.950264e-010
2.304518e+003	-1.366584e-010
2.305482e+003	-1.742127e-011
2.306447e+003	5.342430e-011
2.307411e+003	5.117922e-010
2.308375e+003	3.879092e-010
2.309339e+003	2.169503e-009
2.310303e+003	2.159825e-009
2.311268e+003	-2.128854e-009
2.312232e+003	-2.040587e-009
2.313196e+003	-3.035139e-010
2.314160e+003	-6.639361e-010
2.315125e+003	-1.533050e-010
2.316089e+003	-8.245970e-011
2.317053e+003	1.649581e-009
2.318017e+003	1.587640e-009
2.318981e+003	-2.463338e-009
2.319946e+003	-3.368088e-011
2.320910e+003	2.253511e-009
2.321874e+003	-1.789724e-009
2.322838e+003	-1.791660e-009
2.323803e+003	-3.863609e-010
2.324767e+003	-4.541094e-010
2.325731e+003	4.928223e-010
2.326695e+003	2.303451e-010
2.327660e+003	1.486597e-009
2.328624e+003	1.721201e-009
2.329588e+003	-2.278675e-009
2.330552e+003	1.014292e-010
2.331517e+003	2.869442e-009
2.332481e+003	-1.418075e-009
2.333445e+003	-1.810629e-009
2.334409e+003	2.322807e-011
2.335374e+003	1.920185e-010
2.336338e+003	5.563127e-010
2.337302e+003	2.899643e-010
2.338266e+003	2.169503e-009
2.339230e+003	2.159825e-009
2.340195e+003	-1.884572e-009
2.341159e+003	-1.886507e-009
2.342123e+003	-5.779921e-010
2.343087e+003	-6.941324e-010
2.344052e+003	1.064626e-010
2.345016e+003	-1.598864e-010
2.345980e+003	-2.837698e-010
2.346944e+003	6.554194e-010
2.347908e+003	5.799283e-010
2.348873e+003	1.977484e-009
2.349837e+003	1.967806e-009
2.350801e+003	-2.083172e-009
2.351765e+003	-2.145114e-009
2.352730e+003	-4.130731e-010
2.353694e+003	-3.422274e-010
2.354658e+003	1.684037e-010
2.355622e+003	-1.920190e-010
2.356587e+003	1.545054e-009
2.357551e+003	1.633321e-009
2.358515e+003	-2.655357e-009
2.359479e+003	-7.936271e-011
2.360444e+003	2.546185e-009
2.361408e+003	-1.835406e-009
2.362372e+003	-2.081624e-009
2.363336e+003	-3.457115e-010
2.364301e+003	-2.787371e-010
2.365265e+003	4.161700e-010
2.366229e+003	3.863607e-010
2.367193e+003	1.829599e-009
2.368157e+003	1.575638e-009
2.369122e+003	-2.284482e-009
2.370086e+003	2.837698e-010
2.371050e+003	2.563219e-009
2.372014e+003	-1.487759e-009
2.372979e+003	-1.399492e-009
2.373943e+003	5.148883e-011
2.374907e+003	-2.071174e-010
2.375871e+003	5.032753e-010
2.376835e+003	2.435079e-010
2.377800e+003	1.885346e-009
2.378764e+003	2.311969e-009
2.379728e+003	-1.975548e-009
2.380692e+003	-2.368103e-009
2.381657e+003	-5.342460e-010
2.382621e+003	-4.634002e-010
2.383585e+003	-5.458550e-011
2.384549e+003	-8.439516e-011
2.385514e+003	7.781392e-011
2.386478e+003	5.807023e-010
2.387442e+003	6.019950e-010
2.388406e+003	2.435852e-009
2.389371e+003	2.092851e-009
2.390335e+003	-2.190795e-009
2.391299e+003	-2.000712e-009
2.392263e+003	-4.033943e-010
2.393228e+003	-5.652165e-010
2.394192e+003	1.451762e-010
2.395156e+003	-1.134301e-010
2.396120e+003	-3.275160e-010
2.397084e+003	5.175994e-010
2.398049e+003	4.877901e-010
2.399013e+003	1.878765e-009
2.399977e+003	1.959289e-009
2.400941e+003	-1.754495e-009
2.401906e+003	-1.956192e-009
2.402870e+003	-7.494932e-010
2.403834e+003	-6.774861e-010
2.404798e+003	1.676294e-010
2.405762e+003	-9.988094e-011
2.406727e+003	1.733976e-009
2.407691e+003	1.924060e-009
2.408655e+003	-2.694070e-009
2.409619e+003	-4.970810e-010
2.410584e+003	2.371587e-009
2.411548e+003	-1.530344e-009
2.412512e+003	-1.926770e-009
2.413476e+003	-2.915126e-010
2.414441e+003	-1.788564e-010
2.415405e+003	3.697138e-010
2.416369e+003	3.399045e-010
2.417333e+003	1.783143e-009
2.418298e+003	1.529182e-009
2.419262e+003	-2.330938e-009
2.420226e+003	3.836505e-010
2.421190e+003	2.715363e-009
2.422155e+003	-1.572154e-009
2.423119e+003	-1.626353e-009
2.424083e+003	-1.308515e-010
2.425047e+003	-2.063431e-010
2.426011e+003	8.307913e-010
2.426976e+003	5.644428e-010
2.427940e+003	1.869087e-009
2.428904e+003	2.059170e-009
2.429868e+003	-2.127692e-009
2.430833e+003	-2.423463e-009
2.431797e+003	-6.418694e-010
2.432761e+003	-4.796600e-010
2.433725e+003	2.322833e-011
2.434689e+003	4.452035e-011
2.435654e+003	1.153658e-010
2.436618e+003	7.200706e-010
2.437582e+003	7.463957e-010
2.438546e+003	2.246930e-009
2.439511e+003	1.809854e-009
2.440475e+003	-2.380879e-009
2.441439e+003	-1.909736e-009
2.442403e+003	-1.281422e-010
2.443368e+003	-4.885645e-010
2.444332e+003	7.549125e-011
2.445296e+003	-1.831150e-010
2.446260e+003	-3.972008e-010
2.447225e+003	5.942516e-010
2.448189e+003	7.630426e-010
2.449153e+003	2.116078e-009
2.450117e+003	1.821469e-009
2.451082e+003	-2.127693e-009
2.452046e+003	-2.185763e-009
2.453010e+003	-9.384151e-010
2.453974e+003	-5.865094e-010
2.454938e+003	6.860029e-010
2.455903e+003	1.753719e-010
2.456867e+003	1.383232e-009
2.457831e+003	1.573316e-009
2.458795e+003	-2.663099e-009
2.459760e+003	-3.286773e-010
2.460724e+003	2.630194e-009
2.461688e+003	-1.567121e-009
2.462652e+003	-1.966257e-009
2.463616e+003	-8.671814e-011
2.464581e+003	-1.099461e-010
2.465545e+003	2.086660e-010
2.466509e+003	8.865430e-011
2.467473e+003	1.821856e-009
2.468438e+003	1.711523e-009
2.469402e+003	-2.339455e-009
2.470366e+003	1.385943e-010
2.471330e+003	2.424625e-009
2.472295e+003	-1.672035e-009
2.473259e+003	-1.489694e-009
2.474223e+003	-4.645629e-011
2.475187e+003	-2.682849e-010
2.476152e+003	6.709043e-010
2.477116e+003	7.417503e-010
2.478080e+003	2.191570e-009
2.479044e+003	1.945352e-009
2.480009e+003	-2.150146e-009
2.480973e+003	-2.260480e-009
2.481937e+003	-5.807024e-010
2.482901e+003	-2.733173e-010
2.483865e+003	4.281712e-010
2.484830e+003	1.200116e-010
2.485794e+003	-8.904138e-011
2.486758e+003	3.286774e-010
2.487722e+003	1.591126e-010
2.488687e+003	2.229509e-009
2.489651e+003	2.411849e-009
2.490615e+003	-1.969741e-009
2.491579e+003	-2.162535e-009
2.492543e+003	-8.540194e-010
2.493508e+003	-1.023584e-009
2.494472e+003	2.044076e-010
2.495436e+003	3.209348e-010
2.496400e+003	-3.948782e-011
2.497365e+003	5.245678e-010
2.498329e+003	4.122990e-010
2.499293e+003	1.915543e-009
2.500257e+003	1.717717e-009
2.501222e+003	-2.090140e-009
2.502186e+003	-1.618997e-009
2.503150e+003	-2.202800e-010
2.504114e+003	-6.252226e-010
2.505079e+003	8.516998e-011
2.506043e+003	-1.745979e-010
2.507007e+003	-1.978262e-010
2.507971e+003	9.856450e-010
2.508936e+003	5.729597e-010
2.509900e+003	1.825340e-009
2.510864e+003	2.251963e-009
2.511828e+003	-1.890379e-009
2.512792e+003	-2.284095e-009
2.513757e+003	-5.025009e-010
2.514721e+003	-4.866283e-010
2.515685e+003	1.355002e-011
2.516649e+003	1.300773e-010
2.517614e+003	1.771915e-009
2.518578e+003	1.333679e-009
2.519542e+003	-2.807501e-009
2.520506e+003	-1.858246e-010
2.521470e+003	2.093625e-009
2.522435e+003	-1.912833e-009
2.523399e+003	-1.685972e-009
2.524363e+003	-4.800493e-011
2.525327e+003	-1.653067e-010
2.526292e+003	3.008037e-010
2.527256e+003	-1.006534e-011
2.528220e+003	1.531118e-009
2.529184e+003	1.757978e-009
2.530149e+003	-1.955805e-009
2.531113e+003	3.302258e-010
2.532077e+003	2.425399e-009
2.533041e+003	-1.523763e-009
2.534006e+003	-1.581832e-009
2.534970e+003	-3.344846e-010
2.535934e+003	1.742062e-011
2.536898e+003	1.289933e-009
2.537863e+003	8.772474e-010
2.538827e+003	2.040587e-009
2.539791e+003	1.701457e-009
2.540755e+003	-2.489276e-009
2.541719e+003	-2.018133e-009
2.542684e+003	-2.365393e-010
2.543648e+003	-5.969614e-010
2.544612e+003	-3.290577e-011
2.545576e+003	-2.431203e-010
2.546541e+003	-3.604223e-010
2.547505e+003	4.351400e-010
2.548469e+003	5.961882e-010
2.549433e+003	2.275966e-009
2.550397e+003	2.067687e-009
2.551362e+003	-1.983291e-009
2.552326e+003	-1.992969e-009
2.553290e+003	-5.954132e-010
2.554254e+003	-6.709043e-010
2.555219e+003	3.662299e-010
2.556183e+003	9.988085e-011
2.557147e+003	-2.605419e-010
2.558111e+003	6.863900e-010
2.559076e+003	6.670334e-010
2.560040e+003	2.169116e-009
2.561004e+003	2.167180e-009
2.561968e+003	-2.119176e-009
2.562933e+003	-2.322421e-009
2.563897e+003	-4.428823e-010
2.564861e+003	-5.640552e-010
2.565825e+003	-2.009226e-010
2.566790e+003	-8.439522e-011
2.567754e+003	1.596543e-009
2.568718e+003	1.143983e-009
2.569682e+003	-2.671616e-009
2.570646e+003	3.317744e-010
2.571611e+003	2.569413e-009
2.572575e+003	-1.759914e-009
2.573539e+003	-1.806371e-009
2.574503e+003	-3.999104e-010
2.575468e+003	-6.139959e-010
2.576432e+003	3.774564e-010
2.577396e+003	5.462471e-010
2.578360e+003	1.899283e-009
2.579324e+003	1.604673e-009
2.580289e+003	-2.344488e-009
2.581253e+003	8.516920e-011
2.582217e+003	2.220991e-009
2.583181e+003	-1.448272e-009
2.584146e+003	-9.326077e-010
2.585110e+003	2.218279e-010
2.586074e+003	-2.353783e-010
2.587038e+003	4.188799e-010
2.588003e+003	9.910674e-011
2.588967e+003	2.018133e-009
2.589931e+003	2.578318e-009
2.590895e+003	-1.618997e-009
2.591860e+003	-2.107174e-009
2.592824e+003	-7.007138e-010
2.593788e+003	-7.657521e-010
2.594752e+003	-2.067292e-010
2.595717e+003	-9.020196e-011
2.596681e+003	2.245391e-011
2.597645e+003	5.710242e-010
2.598609e+003	5.412149e-010
2.599573e+003	2.130790e-009
2.600538e+003	1.929092e-009
2.601502e+003	-2.167567e-009
2.602466e+003	-1.985227e-009
2.603430e+003	-5.419888e-010
2.604395e+003	-7.638168e-010
2.605359e+003	1.753723e-010
2.606323e+003	2.462178e-010
2.607287e+003	1.696037e-009
2.608251e+003	1.547765e-009
2.609216e+003	-2.592254e-009
2.610180e+003	-2.555090e-010
2.611144e+003	2.275965e-009
2.612108e+003	-1.764560e-009
2.613073e+003	-1.715394e-009
2.614037e+003	-6.581297e-011
2.615001e+003	-5.675396e-010
2.615965e+003	-2.543474e-010
2.616930e+003	1.471113e-010
2.617894e+003	2.262028e-009
2.618858e+003	2.011939e-009
2.619822e+003	-2.317389e-009
2.620787e+003	1.238830e-010
2.621751e+003	2.320872e-009
2.622715e+003	-1.869861e-009
2.623679e+003	-1.398718e-009
2.624644e+003	3.828761e-010
2.625608e+003	2.245340e-011
2.626572e+003	5.865091e-010
[truncated: 1,425 more rows]
