# Supplementary material for: Molecular Structural Changes in Alfalfa Detected by ATR-FTIR Spectroscopy in Response to Silencing of TT8 and HB12 Genes
Source: Int J Mol Sci. 2018 Mar 31;19(4):1046. doi: 10.3390/ijms19041046 (PMC5979274; doi:10.3390/ijms19041046)
Supplement: Supplementary file 1 [file ijms-19-01046-s001.zip › Supplementary materials/Spectra Source/H1/h1e-1.csv]

6.990693e+002	8.076351e-001
7.000335e+002	8.069329e-001
7.009977e+002	8.031917e-001
7.019620e+002	7.958343e-001
7.029262e+002	7.853821e-001
7.038904e+002	7.734935e-001
7.048547e+002	7.623715e-001
7.058189e+002	7.538918e-001
7.067831e+002	7.489728e-001
7.077474e+002	7.474809e-001
7.087116e+002	7.485608e-001
7.096758e+002	7.510542e-001
7.106401e+002	7.537416e-001
7.116043e+002	7.554273e-001
7.125685e+002	7.550833e-001
7.135328e+002	7.521837e-001
7.144970e+002	7.470654e-001
7.154612e+002	7.409639e-001
7.164255e+002	7.355371e-001
7.173897e+002	7.320581e-001
7.183539e+002	7.307078e-001
7.193182e+002	7.303829e-001
7.202824e+002	7.292304e-001
7.212466e+002	7.257039e-001
7.222109e+002	7.194903e-001
7.231751e+002	7.116549e-001
7.241393e+002	7.039568e-001
7.251036e+002	6.978822e-001
7.260678e+002	6.939775e-001
7.270320e+002	6.917382e-001
7.279963e+002	6.899868e-001
7.289605e+002	6.874951e-001
7.299247e+002	6.835344e-001
7.308890e+002	6.781216e-001
7.318532e+002	6.719119e-001
7.328174e+002	6.658496e-001
7.337817e+002	6.607513e-001
7.347459e+002	6.569934e-001
7.357101e+002	6.544192e-001
7.366744e+002	6.524870e-001
7.376386e+002	6.505828e-001
7.386028e+002	6.483317e-001
7.395671e+002	6.457496e-001
7.405313e+002	6.431567e-001
7.414955e+002	6.409152e-001
7.424598e+002	6.391618e-001
7.434240e+002	6.377076e-001
7.443882e+002	6.361671e-001
7.453525e+002	6.342227e-001
7.463167e+002	6.318373e-001
7.472809e+002	6.292725e-001
7.482452e+002	6.269035e-001
7.492094e+002	6.249706e-001
7.501736e+002	6.234410e-001
7.511379e+002	6.220614e-001
7.521021e+002	6.205345e-001
7.530663e+002	6.186692e-001
7.540306e+002	6.163957e-001
7.549948e+002	6.136718e-001
7.559590e+002	6.104169e-001
7.569233e+002	6.065939e-001
7.578875e+002	6.024047e-001
7.588517e+002	5.984210e-001
7.598160e+002	5.954506e-001
7.607802e+002	5.941219e-001
7.617444e+002	5.944081e-001
7.627087e+002	5.954363e-001
7.636729e+002	5.957944e-001
7.646371e+002	5.942245e-001
7.656014e+002	5.903023e-001
7.665656e+002	5.846795e-001
7.675298e+002	5.787321e-001
7.684941e+002	5.738388e-001
7.694583e+002	5.707284e-001
7.704225e+002	5.692593e-001
7.713868e+002	5.686855e-001
7.723510e+002	5.681722e-001
7.733152e+002	5.672193e-001
7.742795e+002	5.657942e-001
7.752437e+002	5.641858e-001
7.762079e+002	5.627461e-001
7.771722e+002	5.616729e-001
7.781364e+002	5.609078e-001
7.791006e+002	5.601379e-001
7.800649e+002	5.588792e-001
7.810291e+002	5.566224e-001
7.819933e+002	5.530107e-001
7.829576e+002	5.479820e-001
7.839218e+002	5.417975e-001
7.848860e+002	5.349293e-001
7.858503e+002	5.278700e-001
7.868145e+002	5.209877e-001
7.877787e+002	5.145116e-001
7.887430e+002	5.086256e-001
7.897072e+002	5.035532e-001
7.906714e+002	4.995268e-001
7.916357e+002	4.966480e-001
7.925999e+002	4.947588e-001
7.935641e+002	4.934640e-001
7.945284e+002	4.923269e-001
7.954926e+002	4.911115e-001
7.964568e+002	4.898835e-001
7.974211e+002	4.888844e-001
7.983853e+002	4.882663e-001
7.993495e+002	4.878865e-001
8.003138e+002	4.873170e-001
8.012780e+002	4.860637e-001
8.022422e+002	4.838385e-001
8.032065e+002	4.807155e-001
8.041707e+002	4.771062e-001
8.051349e+002	4.736095e-001
8.060992e+002	4.708293e-001
8.070634e+002	4.692035e-001
8.080276e+002	4.688402e-001
8.089919e+002	4.693915e-001
8.099561e+002	4.700688e-001
8.109203e+002	4.699010e-001
8.118846e+002	4.681987e-001
8.128488e+002	4.649931e-001
8.138130e+002	4.611340e-001
8.147773e+002	4.578980e-001
8.157415e+002	4.562782e-001
8.167057e+002	4.563807e-001
8.176700e+002	4.573294e-001
8.186342e+002	4.577692e-001
8.195984e+002	4.566621e-001
8.205627e+002	4.538770e-001
8.215269e+002	4.502150e-001
8.224911e+002	4.468935e-001
8.234554e+002	4.448484e-001
8.244196e+002	4.442874e-001
8.253839e+002	4.447165e-001
8.263481e+002	4.453498e-001
8.273123e+002	4.456017e-001
8.282766e+002	4.453687e-001
8.292408e+002	4.449765e-001
8.302050e+002	4.448843e-001
8.311693e+002	4.453517e-001
8.321335e+002	4.462626e-001
8.330977e+002	4.471701e-001
8.340620e+002	4.475036e-001
8.350262e+002	4.467951e-001
8.359904e+002	4.448164e-001
8.369547e+002	4.416136e-001
8.379189e+002	4.374982e-001
8.388831e+002	4.330438e-001
8.398474e+002	4.290523e-001
8.408116e+002	4.263896e-001
8.417758e+002	4.256542e-001
8.427401e+002	4.267995e-001
8.437043e+002	4.289677e-001
8.446685e+002	4.307512e-001
8.456328e+002	4.308360e-001
8.465970e+002	4.286838e-001
8.475612e+002	4.248069e-001
8.485255e+002	4.204239e-001
8.494897e+002	4.167099e-001
8.504539e+002	4.141298e-001
8.514182e+002	4.122801e-001
8.523824e+002	4.102942e-001
8.533466e+002	4.074777e-001
8.543109e+002	4.037315e-001
8.552751e+002	3.995321e-001
8.562393e+002	3.955887e-001
8.572036e+002	3.924811e-001
8.581678e+002	3.904940e-001
8.591320e+002	3.896320e-001
8.600963e+002	3.896626e-001
8.610605e+002	3.900996e-001
8.620247e+002	3.902073e-001
8.629890e+002	3.891675e-001
8.639532e+002	3.864421e-001
8.649174e+002	3.821398e-001
8.658817e+002	3.771172e-001
8.668459e+002	3.726704e-001
8.678101e+002	3.699467e-001
8.687744e+002	3.694009e-001
8.697386e+002	3.706057e-001
8.707028e+002	3.725058e-001
8.716671e+002	3.739628e-001
8.726313e+002	3.742990e-001
8.735955e+002	3.735804e-001
8.745598e+002	3.725255e-001
8.755240e+002	3.721064e-001
8.764882e+002	3.730363e-001
8.774525e+002	3.753963e-001
8.784167e+002	3.785872e-001
8.793809e+002	3.816338e-001
8.803452e+002	3.836777e-001
8.813094e+002	3.843913e-001
8.822736e+002	3.841009e-001
8.832379e+002	3.835826e-001
8.842021e+002	3.836757e-001
8.851663e+002	3.849327e-001
8.861306e+002	3.874493e-001
8.870948e+002	3.908878e-001
8.880590e+002	3.946238e-001
8.890233e+002	3.979436e-001
8.899875e+002	4.002557e-001
8.909517e+002	4.012772e-001
8.919160e+002	4.011205e-001
8.928802e+002	4.002086e-001
8.938444e+002	3.990356e-001
8.948087e+002	3.979062e-001
8.957729e+002	3.968312e-001
8.967371e+002	3.956529e-001
8.977014e+002	3.943001e-001
8.986656e+002	3.929625e-001
8.996298e+002	3.920436e-001
9.005941e+002	3.919202e-001
9.015583e+002	3.926968e-001
9.025225e+002	3.941169e-001
9.034868e+002	3.956688e-001
9.044510e+002	3.967845e-001
9.054152e+002	3.970098e-001
9.063795e+002	3.961053e-001
9.073437e+002	3.941085e-001
9.083079e+002	3.913773e-001
9.092722e+002	3.885599e-001
9.102364e+002	3.864197e-001
9.112006e+002	3.855267e-001
9.121649e+002	3.859664e-001
9.131291e+002	3.872612e-001
9.140933e+002	3.885951e-001
9.150576e+002	3.892257e-001
9.160218e+002	3.888335e-001
9.169860e+002	3.875991e-001
9.179503e+002	3.859938e-001
9.189145e+002	3.844546e-001
9.198787e+002	3.831668e-001
9.208430e+002	3.820678e-001
9.218072e+002	3.810160e-001
9.227714e+002	3.799674e-001
9.237357e+002	3.790234e-001
9.246999e+002	3.783310e-001
9.256641e+002	3.779274e-001
9.266284e+002	3.776610e-001
9.275926e+002	3.772616e-001
9.285568e+002	3.765272e-001
9.295211e+002	3.755003e-001
9.304853e+002	3.745002e-001
9.314495e+002	3.739610e-001
9.324138e+002	3.741599e-001
9.333780e+002	3.750097e-001
9.343422e+002	3.760656e-001
9.353065e+002	3.767632e-001
9.362707e+002	3.767491e-001
9.372349e+002	3.761015e-001
9.381992e+002	3.753083e-001
9.391634e+002	3.750252e-001
9.401276e+002	3.757668e-001
9.410919e+002	3.777001e-001
9.420561e+002	3.806185e-001
9.430203e+002	3.840688e-001
9.439846e+002	3.875395e-001
9.449488e+002	3.906334e-001
9.459130e+002	3.931924e-001
9.468773e+002	3.953615e-001
9.478415e+002	3.975757e-001
9.488057e+002	4.004380e-001
9.497700e+002	4.045004e-001
9.507342e+002	4.100201e-001
9.516984e+002	4.168097e-001
9.526627e+002	4.242775e-001
9.536269e+002	4.316472e-001
9.545911e+002	4.382563e-001
9.555554e+002	4.437816e-001
9.565196e+002	4.482957e-001
9.574838e+002	4.521511e-001
9.584481e+002	4.557803e-001
9.594123e+002	4.595366e-001
9.603765e+002	4.636438e-001
9.613408e+002	4.682364e-001
9.623050e+002	4.733973e-001
9.632692e+002	4.791179e-001
9.642335e+002	4.851895e-001
9.651977e+002	4.911320e-001
9.661619e+002	4.962840e-001
9.671262e+002	5.000762e-001
9.680904e+002	5.023640e-001
9.690546e+002	5.036026e-001
9.700189e+002	5.047079e-001
9.709831e+002	5.066496e-001
9.719473e+002	5.100058e-001
9.729116e+002	5.147519e-001
9.738758e+002	5.204077e-001
9.748400e+002	5.264231e-001
9.758043e+002	5.325344e-001
9.767685e+002	5.388632e-001
9.777327e+002	5.457373e-001
9.786970e+002	5.534077e-001
9.796612e+002	5.618876e-001
9.806254e+002	5.710046e-001
9.815897e+002	5.805718e-001
9.825539e+002	5.905059e-001
9.835181e+002	6.007891e-001
9.844824e+002	6.113302e-001
9.854466e+002	6.218741e-001
9.864108e+002	6.320639e-001
9.873751e+002	6.416252e-001
9.883393e+002	6.505306e-001
9.893035e+002	6.590174e-001
9.902678e+002	6.674386e-001
9.912320e+002	6.760515e-001
9.921962e+002	6.848832e-001
9.931605e+002	6.937487e-001
9.941247e+002	7.023977e-001
9.950889e+002	7.107043e-001
9.960532e+002	7.188017e-001
9.970174e+002	7.270976e-001
9.979816e+002	7.361477e-001
9.989459e+002	7.464250e-001
9.999101e+002	7.580801e-001
1.000874e+003	7.708168e-001
1.001839e+003	7.839791e-001
1.002803e+003	7.968304e-001
1.003767e+003	8.088821e-001
1.004731e+003	8.200732e-001
1.005695e+003	8.306865e-001
1.006660e+003	8.410570e-001
1.007624e+003	8.512804e-001
1.008588e+003	8.611203e-001
1.009552e+003	8.701797e-001
1.010517e+003	8.782048e-001
1.011481e+003	8.853019e-001
1.012445e+003	8.919168e-001
1.013409e+003	8.986006e-001
1.014374e+003	9.057285e-001
1.015338e+003	9.133511e-001
1.016302e+003	9.212543e-001
1.017266e+003	9.291521e-001
1.018231e+003	9.368749e-001
1.019195e+003	9.444242e-001
1.020159e+003	9.518741e-001
1.021123e+003	9.591949e-001
1.022087e+003	9.661263e-001
1.023052e+003	9.722077e-001
1.024016e+003	9.769759e-001
1.024980e+003	9.802420e-001
1.025944e+003	9.822829e-001
1.026909e+003	9.838046e-001
1.027873e+003	9.856499e-001
1.028837e+003	9.883773e-001
1.029801e+003	9.919416e-001
1.030766e+003	9.956765e-001
1.031730e+003	9.986188e-001
1.032694e+003	1.000000e+000
1.033658e+003	9.996247e-001
1.034623e+003	9.979150e-001
1.035587e+003	9.956245e-001
1.036551e+003	9.934231e-001
1.037515e+003	9.916192e-001
1.038479e+003	9.901608e-001
1.039444e+003	9.888545e-001
1.040408e+003	9.876000e-001
1.041372e+003	9.864705e-001
1.042336e+003	9.856118e-001
1.043301e+003	9.850864e-001
1.044265e+003	9.848045e-001
1.045229e+003	9.845921e-001
1.046193e+003	9.843084e-001
1.047158e+003	9.838931e-001
1.048122e+003	9.833015e-001
1.049086e+003	9.824039e-001
1.050050e+003	9.809703e-001
1.051015e+003	9.787871e-001
1.051979e+003	9.758357e-001
1.052943e+003	9.723923e-001
1.053907e+003	9.689572e-001
1.054871e+003	9.660439e-001
1.055836e+003	9.639444e-001
1.056800e+003	9.626017e-001
1.057764e+003	9.616470e-001
1.058728e+003	9.605759e-001
1.059693e+003	9.589834e-001
1.060657e+003	9.567559e-001
1.061621e+003	9.541370e-001
1.062585e+003	9.516240e-001
1.063550e+003	9.497306e-001
1.064514e+003	9.487287e-001
1.065478e+003	9.485152e-001
1.066442e+003	9.486857e-001
1.067406e+003	9.487725e-001
1.068371e+003	9.484835e-001
1.069335e+003	9.477866e-001
1.070299e+003	9.467936e-001
1.071263e+003	9.455609e-001
1.072228e+003	9.439689e-001
1.073192e+003	9.417645e-001
1.074156e+003	9.387010e-001
1.075120e+003	9.346447e-001
1.076085e+003	9.295629e-001
1.077049e+003	9.234432e-001
1.078013e+003	9.162591e-001
1.078977e+003	9.080427e-001
1.079942e+003	8.990064e-001
1.080906e+003	8.895755e-001
1.081870e+003	8.802548e-001
1.082834e+003	8.713865e-001
1.083798e+003	8.629699e-001
1.084763e+003	8.546866e-001
1.085727e+003	8.461415e-001
1.086691e+003	8.371756e-001
1.087655e+003	8.280530e-001
1.088620e+003	8.193978e-001
1.089584e+003	8.119138e-001
1.090548e+003	8.060429e-001
1.091512e+003	8.017555e-001
1.092477e+003	7.985812e-001
1.093441e+003	7.958578e-001
1.094405e+003	7.930540e-001
1.095369e+003	7.899810e-001
1.096333e+003	7.867823e-001
1.097298e+003	7.837247e-001
1.098262e+003	7.809395e-001
1.099226e+003	7.782922e-001
1.100190e+003	7.754617e-001
1.101155e+003	7.721537e-001
1.102119e+003	7.682787e-001
1.103083e+003	7.639514e-001
1.104047e+003	7.593199e-001
1.105012e+003	7.543669e-001
1.105976e+003	7.488563e-001
1.106940e+003	7.424781e-001
1.107904e+003	7.350816e-001
1.108869e+003	7.268170e-001
1.109833e+003	7.180630e-001
1.110797e+003	7.091999e-001
1.111761e+003	7.003962e-001
1.112725e+003	6.915740e-001
1.113690e+003	6.825715e-001
1.114654e+003	6.733745e-001
1.115618e+003	6.642349e-001
1.116582e+003	6.555873e-001
1.117547e+003	6.478248e-001
1.118511e+003	6.410912e-001
1.119475e+003	6.352198e-001
1.120439e+003	6.298346e-001
1.121404e+003	6.245236e-001
1.122368e+003	6.189706e-001
1.123332e+003	6.129991e-001
1.124296e+003	6.065602e-001
1.125260e+003	5.997254e-001
1.126225e+003	5.927017e-001
1.127189e+003	5.858307e-001
1.128153e+003	5.795166e-001
1.129117e+003	5.740839e-001
1.130082e+003	5.696319e-001
1.131046e+003	5.659865e-001
1.132010e+003	5.627926e-001
1.132974e+003	5.597038e-001
1.133939e+003	5.565570e-001
1.134903e+003	5.534274e-001
1.135867e+003	5.505351e-001
1.136831e+003	5.480750e-001
1.137796e+003	5.460832e-001
1.138760e+003	5.444286e-001
1.139724e+003	5.429262e-001
1.140688e+003	5.414847e-001
1.141652e+003	5.401767e-001
1.142617e+003	5.391679e-001
1.143581e+003	5.385433e-001
1.144545e+003	5.381531e-001
1.145509e+003	5.376028e-001
1.146474e+003	5.364304e-001
1.147438e+003	5.343809e-001
1.148402e+003	5.316009e-001
1.149366e+003	5.286061e-001
1.150331e+003	5.260128e-001
1.151295e+003	5.241876e-001
1.152259e+003	5.230340e-001
1.153223e+003	5.220538e-001
1.154188e+003	5.206357e-001
1.155152e+003	5.183737e-001
1.156116e+003	5.152113e-001
1.157080e+003	5.113401e-001
1.158044e+003	5.069654e-001
1.159009e+003	5.021354e-001
1.159973e+003	4.967680e-001
1.160937e+003	4.908363e-001
1.161901e+003	4.845411e-001
1.162866e+003	4.782953e-001
1.163830e+003	4.724984e-001
1.164794e+003	4.672454e-001
1.165758e+003	4.621948e-001
1.166723e+003	4.567163e-001
1.167687e+003	4.502503e-001
1.168651e+003	4.426553e-001
1.169615e+003	4.343222e-001
1.170579e+003	4.259901e-001
1.171544e+003	4.183839e-001
1.172508e+003	4.118988e-001
1.173472e+003	4.064930e-001
1.174436e+003	4.018115e-001
1.175401e+003	3.974238e-001
1.176365e+003	3.930249e-001
1.177329e+003	3.885131e-001
1.178293e+003	3.839556e-001
1.179258e+003	3.795045e-001
1.180222e+003	3.753230e-001
1.181186e+003	3.715398e-001
1.182150e+003	3.682266e-001
1.183115e+003	3.653991e-001
1.184079e+003	3.630459e-001
1.185043e+003	3.611782e-001
1.186007e+003	3.598660e-001
1.186971e+003	3.592220e-001
1.187936e+003	3.593194e-001
1.188900e+003	3.600892e-001
1.189864e+003	3.612737e-001
1.190828e+003	3.624926e-001
1.191793e+003	3.634020e-001
1.192757e+003	3.638597e-001
1.193721e+003	3.639958e-001
1.194685e+003	3.641403e-001
1.195650e+003	3.646531e-001
1.196614e+003	3.657518e-001
1.197578e+003	3.674350e-001
1.198542e+003	3.695232e-001
1.199506e+003	3.717733e-001
1.200471e+003	3.739855e-001
1.201435e+003	3.760475e-001
1.202399e+003	3.779185e-001
1.203363e+003	3.795976e-001
1.204328e+003	3.811201e-001
1.205292e+003	3.825815e-001
1.206256e+003	3.841437e-001
1.207220e+003	3.859851e-001
1.208185e+003	3.881965e-001
1.209149e+003	3.906939e-001
1.210113e+003	3.932289e-001
1.211077e+003	3.955234e-001
1.212042e+003	3.974583e-001
1.213006e+003	3.991863e-001
1.213970e+003	4.010748e-001
1.214934e+003	4.034949e-001
1.215898e+003	4.066004e-001
1.216863e+003	4.102438e-001
1.217827e+003	4.140940e-001
1.218791e+003	4.178690e-001
1.219755e+003	4.215190e-001
1.220720e+003	4.252355e-001
1.221684e+003	4.292904e-001
1.222648e+003	4.338326e-001
1.223612e+003	4.387837e-001
1.224577e+003	4.438915e-001
1.225541e+003	4.488831e-001
1.226505e+003	4.535971e-001
1.227469e+003	4.580067e-001
1.228433e+003	4.621427e-001
1.229398e+003	4.659901e-001
1.230362e+003	4.694501e-001
1.231326e+003	4.723917e-001
1.232290e+003	4.747559e-001
1.233255e+003	4.766356e-001
1.234219e+003	4.782754e-001
1.235183e+003	4.799757e-001
1.236147e+003	4.819511e-001
1.237112e+003	4.842123e-001
1.238076e+003	4.865398e-001
1.239040e+003	4.885704e-001
1.240004e+003	4.899589e-001
1.240969e+003	4.905357e-001
1.241933e+003	4.903779e-001
1.242897e+003	4.897641e-001
1.243861e+003	4.890454e-001
1.244825e+003	4.885080e-001
1.245790e+003	4.882945e-001
1.246754e+003	4.883995e-001
1.247718e+003	4.887111e-001
1.248682e+003	4.890522e-001
1.249647e+003	4.892186e-001
1.250611e+003	4.890280e-001
1.251575e+003	4.883929e-001
1.252539e+003	4.873893e-001
1.253504e+003	4.862574e-001
1.254468e+003	4.852988e-001
1.255432e+003	4.847011e-001
1.256396e+003	4.843951e-001
1.257360e+003	4.840491e-001
1.258325e+003	4.832339e-001
1.259289e+003	4.816758e-001
1.260253e+003	4.794496e-001
1.261217e+003	4.769768e-001
1.262182e+003	4.748193e-001
1.263146e+003	4.733884e-001
1.264110e+003	4.727416e-001
1.265074e+003	4.725744e-001
1.266039e+003	4.723914e-001
1.267003e+003	4.717487e-001
1.267967e+003	4.704342e-001
1.268931e+003	4.685075e-001
1.269896e+003	4.662050e-001
1.270860e+003	4.637872e-001
1.271824e+003	4.614224e-001
1.272788e+003	4.591644e-001
1.273752e+003	4.570161e-001
1.274717e+003	4.550088e-001
1.275681e+003	4.532294e-001
1.276645e+003	4.517638e-001
1.277609e+003	4.506024e-001
1.278574e+003	4.495850e-001
1.279538e+003	4.484459e-001
1.280502e+003	4.469492e-001
1.281466e+003	4.450262e-001
1.282431e+003	4.428199e-001
1.283395e+003	4.405997e-001
1.284359e+003	4.386040e-001
1.285323e+003	4.369156e-001
1.286287e+003	4.354485e-001
1.287252e+003	4.340400e-001
1.288216e+003	4.325774e-001
1.289180e+003	4.310692e-001
1.290144e+003	4.296281e-001
1.291109e+003	4.283984e-001
1.292073e+003	4.274977e-001
1.293037e+003	4.270045e-001
1.294001e+003	4.269769e-001
1.294966e+003	4.274543e-001
1.295930e+003	4.284230e-001
1.296894e+003	4.297777e-001
1.297858e+003	4.313245e-001
1.298823e+003	4.328564e-001
1.299787e+003	4.342557e-001
1.300751e+003	4.355552e-001
1.301715e+003	4.369019e-001
1.302679e+003	4.384392e-001
1.303644e+003	4.401923e-001
1.304608e+003	4.420377e-001
1.305572e+003	4.437860e-001
1.306536e+003	4.453208e-001
1.307501e+003	4.466949e-001
1.308465e+003	4.481159e-001
1.309429e+003	4.498334e-001
1.310393e+003	4.520025e-001
1.311358e+003	4.546022e-001
1.312322e+003	4.574382e-001
1.313286e+003	4.602121e-001
1.314250e+003	4.626057e-001
1.315214e+003	4.643459e-001
1.316179e+003	4.652422e-001
1.317143e+003	4.652112e-001
1.318107e+003	4.642964e-001
1.319071e+003	4.626622e-001
1.320036e+003	4.605472e-001
1.321000e+003	4.581879e-001
1.321964e+003	4.557566e-001
1.322928e+003	4.533513e-001
1.323893e+003	4.510240e-001
1.324857e+003	4.488088e-001
1.325821e+003	4.467182e-001
1.326785e+003	4.447224e-001
1.327750e+003	4.427480e-001
1.328714e+003	4.407220e-001
1.329678e+003	4.386457e-001
1.330642e+003	4.366461e-001
1.331606e+003	4.349654e-001
1.332571e+003	4.338830e-001
1.333535e+003	4.336108e-001
1.334499e+003	4.342116e-001
1.335463e+003	4.355602e-001
1.336428e+003	4.373361e-001
1.337392e+003	4.390531e-001
1.338356e+003	4.401654e-001
1.339320e+003	4.402737e-001
1.340285e+003	4.393457e-001
1.341249e+003	4.377767e-001
1.342213e+003	4.362142e-001
1.343177e+003	4.352670e-001
1.344141e+003	4.352713e-001
1.345106e+003	4.362058e-001
1.346070e+003	4.377625e-001
1.347034e+003	4.395351e-001
1.347998e+003	4.412385e-001
1.348963e+003	4.428390e-001
1.349927e+003	4.445235e-001
1.350891e+003	4.465441e-001
1.351855e+003	4.490581e-001
1.352820e+003	4.520570e-001
1.353784e+003	4.554030e-001
1.354748e+003	4.589311e-001
1.355712e+003	4.625489e-001
1.356677e+003	4.662856e-001
1.357641e+003	4.702690e-001
1.358605e+003	4.746418e-001
1.359569e+003	4.794473e-001
1.360533e+003	4.845208e-001
1.361498e+003	4.894596e-001
1.362462e+003	4.937654e-001
1.363426e+003	4.971261e-001
1.364390e+003	4.996198e-001
1.365355e+003	5.016567e-001
1.366319e+003	5.037302e-001
1.367283e+003	5.061814e-001
1.368247e+003	5.090842e-001
1.369212e+003	5.122787e-001
1.370176e+003	5.155091e-001
1.371140e+003	5.185768e-001
1.372104e+003	5.214098e-001
1.373068e+003	5.240245e-001
1.374033e+003	5.264361e-001
1.374997e+003	5.286045e-001
1.375961e+003	5.304629e-001
1.376925e+003	5.319919e-001
1.377890e+003	5.332640e-001
1.378854e+003	5.344291e-001
1.379818e+003	5.356635e-001
1.380782e+003	5.371218e-001
1.381747e+003	5.389157e-001
1.382711e+003	5.411260e-001
1.383675e+003	5.438206e-001
1.384639e+003	5.470303e-001
1.385604e+003	5.506726e-001
1.386568e+003	5.544893e-001
1.387532e+003	5.581246e-001
1.388496e+003	5.613669e-001
1.389460e+003	5.643415e-001
1.390425e+003	5.674548e-001
1.391389e+003	5.711567e-001
1.392353e+003	5.756812e-001
1.393317e+003	5.808519e-001
1.394282e+003	5.860333e-001
1.395246e+003	5.903337e-001
1.396210e+003	5.930141e-001
1.397174e+003	5.938306e-001
1.398139e+003	5.930819e-001
1.399103e+003	5.914129e-001
1.400067e+003	5.895520e-001
1.401031e+003	5.881018e-001
1.401995e+003	5.874214e-001
1.402960e+003	5.876012e-001
1.403924e+003	5.885049e-001
1.404888e+003	5.898666e-001
1.405852e+003	5.914338e-001
1.406817e+003	5.930911e-001
1.407781e+003	5.948629e-001
1.408745e+003	5.967901e-001
1.409709e+003	5.987943e-001
1.410674e+003	6.006647e-001
1.411638e+003	6.022006e-001
1.412602e+003	6.034073e-001
1.413566e+003	6.045451e-001
1.414531e+003	6.059553e-001
1.415495e+003	6.077870e-001
1.416459e+003	6.097892e-001
1.417423e+003	6.112998e-001
1.418387e+003	6.115704e-001
1.419352e+003	6.103299e-001
1.420316e+003	6.080001e-001
1.421280e+003	6.052435e-001
1.422244e+003	6.024299e-001
1.423209e+003	5.995764e-001
1.424173e+003	5.966244e-001
1.425137e+003	5.936836e-001
1.426101e+003	5.910311e-001
1.427066e+003	5.888910e-001
1.428030e+003	5.872014e-001
1.428994e+003	5.855915e-001
1.429958e+003	5.836341e-001
1.430922e+003	5.811830e-001
1.431887e+003	5.784726e-001
1.432851e+003	5.758889e-001
1.433815e+003	5.736367e-001
1.434779e+003	5.715284e-001
1.435744e+003	5.690072e-001
1.436708e+003	5.654916e-001
1.437672e+003	5.608741e-001
1.438636e+003	5.556225e-001
1.439601e+003	5.503603e-001
1.440565e+003	5.454911e-001
1.441529e+003	5.411493e-001
1.442493e+003	5.373001e-001
1.443458e+003	5.338103e-001
1.444422e+003	5.304782e-001
1.445386e+003	5.270669e-001
1.446350e+003	5.233657e-001
1.447314e+003	5.192615e-001
1.448279e+003	5.147908e-001
1.449243e+003	5.101357e-001
1.450207e+003	5.055614e-001
1.451171e+003	5.013410e-001
1.452136e+003	4.977196e-001
1.453100e+003	4.949137e-001
1.454064e+003	4.930758e-001
1.455028e+003	4.921427e-001
1.455993e+003	4.915649e-001
1.456957e+003	4.903026e-001
1.457921e+003	4.876081e-001
1.458885e+003	4.837643e-001
1.459849e+003	4.795367e-001
1.460814e+003	4.752768e-001
1.461778e+003	4.706883e-001
1.462742e+003	4.650092e-001
1.463706e+003	4.574264e-001
1.464671e+003	4.477616e-001
1.465635e+003	4.369463e-001
1.466599e+003	4.265226e-001
1.467563e+003	4.176160e-001
1.468528e+003	4.105238e-001
1.469492e+003	4.049381e-001
1.470456e+003	4.001619e-001
1.471420e+003	3.951253e-001
1.472385e+003	3.885476e-001
1.473349e+003	3.795977e-001
1.474313e+003	3.685800e-001
1.475277e+003	3.567506e-001
1.476241e+003	3.455115e-001
1.477206e+003	3.358623e-001
1.478170e+003	3.282731e-001
1.479134e+003	3.227273e-001
1.480098e+003	3.188377e-001
1.481063e+003	3.160591e-001
1.482027e+003	3.139569e-001
1.482991e+003	3.123828e-001
1.483955e+003	3.114483e-001
1.484920e+003	3.113393e-001
1.485884e+003	3.121156e-001
1.486848e+003	3.135878e-001
1.487812e+003	3.153059e-001
1.488776e+003	3.167284e-001
1.489741e+003	3.175735e-001
1.490705e+003	3.180558e-001
1.491669e+003	3.187081e-001
1.492633e+003	3.200122e-001
1.493598e+003	3.222117e-001
1.494562e+003	3.253061e-001
1.495526e+003	3.290765e-001
1.496490e+003	3.331081e-001
1.497455e+003	3.368977e-001
1.498419e+003	3.400873e-001
1.499383e+003	3.426322e-001
1.500347e+003	3.447419e-001
1.501312e+003	3.467437e-001
1.502276e+003	3.490737e-001
1.503240e+003	3.523730e-001
1.504204e+003	3.575333e-001
1.505168e+003	3.653664e-001
1.506133e+003	3.755347e-001
1.507097e+003	3.856276e-001
1.508061e+003	3.928122e-001
1.509025e+003	3.966111e-001
1.509990e+003	3.985769e-001
1.510954e+003	4.003787e-001
1.511918e+003	4.029894e-001
1.512882e+003	4.067187e-001
1.513847e+003	4.113725e-001
1.514811e+003	4.164084e-001
1.515775e+003	4.211934e-001
1.516739e+003	4.253370e-001
1.517703e+003	4.288981e-001
1.518668e+003	4.323146e-001
1.519632e+003	4.360984e-001
1.520596e+003	4.404496e-001
1.521560e+003	4.450737e-001
1.522525e+003	4.494605e-001
1.523489e+003	4.534107e-001
1.524453e+003	4.572470e-001
1.525417e+003	4.615346e-001
1.526382e+003	4.666275e-001
1.527346e+003	4.724454e-001
1.528310e+003	4.786711e-001
1.529274e+003	4.851882e-001
1.530239e+003	4.923453e-001
1.531203e+003	5.007970e-001
1.532167e+003	5.109349e-001
1.533131e+003	5.222488e-001
1.534095e+003	5.333511e-001
1.535060e+003	5.429465e-001
1.536024e+003	5.507478e-001
1.536988e+003	5.574505e-001
1.537952e+003	5.641134e-001
1.538917e+003	5.714406e-001
1.539881e+003	5.790836e-001
1.540845e+003	5.856634e-001
1.541809e+003	5.901895e-001
1.542774e+003	5.930421e-001
1.543738e+003	5.952199e-001
1.544702e+003	5.974882e-001
1.545666e+003	6.002435e-001
1.546630e+003	6.036317e-001
1.547595e+003	6.076207e-001
1.548559e+003	6.120230e-001
1.549523e+003	6.165342e-001
1.550487e+003	6.208169e-001
1.551452e+003	6.246311e-001
1.552416e+003	6.279555e-001
1.553380e+003	6.310132e-001
1.554344e+003	6.341987e-001
1.555309e+003	6.379995e-001
1.556273e+003	6.429178e-001
1.557237e+003	6.491637e-001
1.558201e+003	6.559566e-001
1.559166e+003	6.614311e-001
1.560130e+003	6.644009e-001
1.561094e+003	6.655260e-001
1.562058e+003	6.661187e-001
1.563022e+003	6.670395e-001
1.563987e+003	6.686155e-001
1.564951e+003	6.708686e-001
1.565915e+003	6.737053e-001
1.566879e+003	6.770269e-001
1.567844e+003	6.807282e-001
1.568808e+003	6.845853e-001
1.569772e+003	6.881986e-001
1.570736e+003	6.911751e-001
1.571701e+003	6.934035e-001
1.572665e+003	6.951388e-001
1.573629e+003	6.968731e-001
1.574593e+003	6.991012e-001
1.575557e+003	7.019932e-001
1.576522e+003	7.051483e-001
1.577486e+003	7.078641e-001
1.578450e+003	7.097968e-001
1.579414e+003	7.111878e-001
1.580379e+003	7.125289e-001
1.581343e+003	7.141852e-001
1.582307e+003	7.162127e-001
1.583271e+003	7.183594e-001
1.584236e+003	7.202402e-001
1.585200e+003	7.215936e-001
1.586164e+003	7.224223e-001
1.587128e+003	7.229339e-001
1.588093e+003	7.233703e-001
1.589057e+003	7.238640e-001
1.590021e+003	7.243991e-001
1.590985e+003	7.248719e-001
1.591949e+003	7.251949e-001
1.592914e+003	7.253606e-001
1.593878e+003	7.254206e-001
1.594842e+003	7.253984e-001
1.595806e+003	7.252130e-001
1.596771e+003	7.246913e-001
1.597735e+003	7.236795e-001
1.598699e+003	7.221757e-001
1.599663e+003	7.203761e-001
1.600628e+003	7.185894e-001
1.601592e+003	7.170626e-001
1.602556e+003	7.158316e-001
1.603520e+003	7.147105e-001
1.604484e+003	7.134261e-001
1.605449e+003	7.117877e-001
1.606413e+003	7.097661e-001
1.607377e+003	7.074548e-001
1.608341e+003	7.049822e-001
1.609306e+003	7.024503e-001
1.610270e+003	6.999341e-001
1.611234e+003	6.975043e-001
1.612198e+003	6.952285e-001
1.613163e+003	6.931351e-001
1.614127e+003	6.911603e-001
1.615091e+003	6.891122e-001
1.616055e+003	6.867392e-001
1.617020e+003	6.839386e-001
1.617984e+003	6.809003e-001
1.618948e+003	6.779687e-001
1.619912e+003	6.754100e-001
1.620876e+003	6.733245e-001
1.621841e+003	6.716563e-001
1.622805e+003	6.702115e-001
1.623769e+003	6.687014e-001
1.624733e+003	6.668449e-001
1.625698e+003	6.644611e-001
1.626662e+003	6.615003e-001
1.627626e+003	6.580619e-001
1.628590e+003	6.544299e-001
1.629555e+003	6.510432e-001
1.630519e+003	6.483516e-001
1.631483e+003	6.466568e-001
1.632447e+003	6.460275e-001
1.633411e+003	6.462184e-001
1.634376e+003	6.465467e-001
1.635340e+003	6.459594e-001
1.636304e+003	6.436488e-001
1.637268e+003	6.396936e-001
1.638233e+003	6.347960e-001
1.639197e+003	6.296155e-001
1.640161e+003	6.245706e-001
1.641125e+003	6.199691e-001
1.642090e+003	6.160902e-001
1.643054e+003	6.131126e-001
1.644018e+003	6.109511e-001
1.644982e+003	6.091213e-001
1.645947e+003	6.068739e-001
1.646911e+003	6.037444e-001
1.647875e+003	5.999632e-001
1.648839e+003	5.961027e-001
1.649803e+003	5.924627e-001
1.650768e+003	5.887753e-001
1.651732e+003	5.841434e-001
1.652696e+003	5.773978e-001
1.653660e+003	5.683635e-001
1.654625e+003	5.585216e-001
1.655589e+003	5.493674e-001
1.656553e+003	5.412285e-001
1.657517e+003	5.337768e-001
1.658482e+003	5.265874e-001
1.659446e+003	5.192332e-001
1.660410e+003	5.112681e-001
1.661374e+003	5.024030e-001
1.662339e+003	4.928501e-001
1.663303e+003	4.833663e-001
1.664267e+003	4.747467e-001
1.665231e+003	4.672767e-001
1.666195e+003	4.606193e-001
1.667160e+003	4.540457e-001
1.668124e+003	4.468268e-001
1.669088e+003	4.387041e-001
1.670052e+003	4.301171e-001
1.671017e+003	4.218079e-001
1.671981e+003	4.141459e-001
1.672945e+003	4.069096e-001
1.673909e+003	3.995802e-001
1.674874e+003	3.917766e-001
1.675838e+003	3.835792e-001
1.676802e+003	3.755191e-001
1.677766e+003	3.681989e-001
1.678730e+003	3.619290e-001
1.679695e+003	3.566593e-001
1.680659e+003	3.520373e-001
1.681623e+003	3.473984e-001
1.682587e+003	3.418152e-001
1.683552e+003	3.345770e-001
1.684516e+003	3.259483e-001
1.685480e+003	3.170155e-001
1.686444e+003	3.085586e-001
1.687409e+003	3.005952e-001
1.688373e+003	2.928520e-001
1.689337e+003	2.852675e-001
1.690301e+003	2.781126e-001
1.691266e+003	2.717925e-001
1.692230e+003	2.665477e-001
1.693194e+003	2.622774e-001
1.694158e+003	2.585895e-001
1.695122e+003	2.550290e-001
1.696087e+003	2.513146e-001
1.697051e+003	2.473897e-001
1.698015e+003	2.432711e-001
1.698979e+003	2.389307e-001
1.699944e+003	2.344003e-001
1.700908e+003	2.299310e-001
1.701872e+003	2.258913e-001
1.702836e+003	2.224917e-001
1.703801e+003	2.196649e-001
1.704765e+003	2.171710e-001
1.705729e+003	2.147826e-001
1.706693e+003	2.124393e-001
1.707657e+003	2.102920e-001
1.708622e+003	2.086047e-001
1.709586e+003	2.076106e-001
1.710550e+003	2.074428e-001
1.711514e+003	2.081410e-001
1.712479e+003	2.096588e-001
1.713443e+003	2.118314e-001
1.714407e+003	2.143075e-001
1.715371e+003	2.165011e-001
1.716336e+003	2.177066e-001
1.717300e+003	2.175100e-001
1.718264e+003	2.161821e-001
1.719228e+003	2.144736e-001
1.720193e+003	2.130262e-001
1.721157e+003	2.121004e-001
1.722121e+003	2.116860e-001
1.723085e+003	2.116885e-001
1.724049e+003	2.120423e-001
1.725014e+003	2.127309e-001
1.725978e+003	2.137403e-001
1.726942e+003	2.149952e-001
1.727906e+003	2.163519e-001
1.728871e+003	2.176608e-001
1.729835e+003	2.188424e-001
1.730799e+003	2.198988e-001
1.731763e+003	2.208257e-001
1.732728e+003	2.214574e-001
1.733692e+003	2.214239e-001
1.734656e+003	2.203964e-001
1.735620e+003	2.183941e-001
1.736584e+003	2.157433e-001
1.737549e+003	2.128284e-001
1.738513e+003	2.099466e-001
1.739477e+003	2.072677e-001
1.740441e+003	2.047961e-001
1.741406e+003	2.023538e-001
1.742370e+003	1.996802e-001
1.743334e+003	1.966208e-001
1.744298e+003	1.932400e-001
1.745263e+003	1.897620e-001
1.746227e+003	1.863906e-001
1.747191e+003	1.831184e-001
1.748155e+003	1.796521e-001
1.749120e+003	1.755794e-001
1.750084e+003	1.707304e-001
1.751048e+003	1.654001e-001
1.752012e+003	1.601423e-001
1.752976e+003	1.553614e-001
1.753941e+003	1.511290e-001
1.754905e+003	1.472950e-001
1.755869e+003	1.436915e-001
1.756833e+003	1.402555e-001
1.757798e+003	1.370028e-001
1.758762e+003	1.339083e-001
1.759726e+003	1.308262e-001
1.760690e+003	1.275559e-001
1.761655e+003	1.240137e-001
1.762619e+003	1.203567e-001
1.763583e+003	1.169170e-001
1.764547e+003	1.140047e-001
1.765511e+003	1.117562e-001
1.766476e+003	1.101178e-001
1.767440e+003	1.089100e-001
1.768404e+003	1.078934e-001
1.769368e+003	1.068035e-001
1.770333e+003	1.053703e-001
1.771297e+003	1.033780e-001
1.772261e+003	1.007906e-001
1.773225e+003	9.784643e-002
1.774190e+003	9.497146e-002
1.775154e+003	9.255734e-002
1.776118e+003	9.080579e-002
1.777082e+003	8.970704e-002
1.778047e+003	8.908385e-002
1.779011e+003	8.865710e-002
1.779975e+003	8.814742e-002
1.780939e+003	8.739560e-002
1.781903e+003	8.641617e-002
1.782868e+003	8.533332e-002
1.783832e+003	8.426397e-002
1.784796e+003	8.325033e-002
1.785760e+003	8.228901e-002
1.786725e+003	8.141170e-002
1.787689e+003	8.073390e-002
1.788653e+003	8.042383e-002
1.789617e+003	8.060282e-002
1.790582e+003	8.120605e-002
1.791546e+003	8.188979e-002
1.792510e+003	8.214764e-002
1.793474e+003	8.164828e-002
1.794438e+003	8.047286e-002
1.795403e+003	7.901032e-002
1.796367e+003	7.770318e-002
1.797331e+003	7.687479e-002
1.798295e+003	7.664742e-002
1.799260e+003	7.690122e-002
1.800224e+003	7.730658e-002
1.801188e+003	7.747845e-002
1.802152e+003	7.718561e-002
1.803117e+003	7.645515e-002
1.804081e+003	7.551128e-002
1.805045e+003	7.463308e-002
1.806009e+003	7.403468e-002
1.806974e+003	7.380239e-002
1.807938e+003	7.388048e-002
1.808902e+003	7.408875e-002
1.809866e+003	7.417715e-002
1.810830e+003	7.392555e-002
1.811795e+003	7.325861e-002
1.812759e+003	7.230441e-002
1.813723e+003	7.134221e-002
1.814687e+003	7.066243e-002
1.815652e+003	7.041007e-002
1.816616e+003	7.049298e-002
1.817580e+003	7.062437e-002
1.818544e+003	7.050790e-002
1.819509e+003	7.004999e-002
1.820473e+003	6.943240e-002
1.821437e+003	6.899644e-002
1.822401e+003	6.902692e-002
1.823365e+003	6.957399e-002
1.824330e+003	7.042783e-002
1.825294e+003	7.127630e-002
1.826258e+003	7.191890e-002
1.827222e+003	7.234938e-002
1.828187e+003	7.265165e-002
1.829151e+003	7.283515e-002
1.830115e+003	7.277460e-002
1.831079e+003	7.232109e-002
1.832044e+003	7.146374e-002
1.833008e+003	7.036674e-002
1.833972e+003	6.926218e-002
1.834936e+003	6.832235e-002
1.835901e+003	6.760199e-002
1.836865e+003	6.706820e-002
1.837829e+003	6.668871e-002
1.838793e+003	6.650489e-002
1.839757e+003	6.662718e-002
1.840722e+003	6.715868e-002
1.841686e+003	6.809346e-002
1.842650e+003	6.923838e-002
1.843614e+003	7.022724e-002
1.844579e+003	7.069314e-002
1.845543e+003	7.049946e-002
1.846507e+003	6.979588e-002
1.847471e+003	6.885978e-002
1.848436e+003	6.791907e-002
1.849400e+003	6.708749e-002
1.850364e+003	6.638567e-002
1.851328e+003	6.579243e-002
1.852292e+003	6.528977e-002
1.853257e+003	6.488419e-002
1.854221e+003	6.460067e-002
1.855185e+003	6.445985e-002
1.856149e+003	6.445524e-002
1.857114e+003	6.454496e-002
1.858078e+003	6.466253e-002
1.859042e+003	6.474139e-002
1.860006e+003	6.474062e-002
1.860971e+003	6.466538e-002
1.861935e+003	6.457391e-002
1.862899e+003	6.456612e-002
1.863863e+003	6.475423e-002
1.864828e+003	6.521958e-002
1.865792e+003	6.596122e-002
1.866756e+003	6.684774e-002
1.867720e+003	6.761438e-002
1.868684e+003	6.795691e-002
1.869649e+003	6.770268e-002
1.870613e+003	6.691574e-002
1.871577e+003	6.583816e-002
1.872541e+003	6.474687e-002
1.873506e+003	6.384861e-002
1.874470e+003	6.324517e-002
1.875434e+003	6.294060e-002
1.876398e+003	6.286996e-002
1.877363e+003	6.294235e-002
1.878327e+003	6.308065e-002
1.879291e+003	6.323913e-002
1.880255e+003	6.339060e-002
1.881219e+003	6.350467e-002
1.882184e+003	6.354568e-002
1.883148e+003	6.349962e-002
1.884112e+003	6.341188e-002
1.885076e+003	6.339543e-002
1.886041e+003	6.358813e-002
1.887005e+003	6.407027e-002
1.887969e+003	6.478570e-002
1.888933e+003	6.552756e-002
1.889898e+003	6.602582e-002
1.890862e+003	6.609327e-002
1.891826e+003	6.572015e-002
1.892790e+003	6.505671e-002
1.893755e+003	6.432033e-002
1.894719e+003	6.370427e-002
1.895683e+003	6.332907e-002
1.896647e+003	6.323573e-002
1.897611e+003	6.340047e-002
1.898576e+003	6.374826e-002
1.899540e+003	6.416032e-002
1.900504e+003	6.448869e-002
1.901468e+003	6.459913e-002
1.902433e+003	6.443352e-002
1.903397e+003	6.405832e-002
1.904361e+003	6.365492e-002
1.905325e+003	6.344599e-002
1.906290e+003	6.358977e-002
1.907254e+003	6.409659e-002
1.908218e+003	6.480621e-002
1.909182e+003	6.544936e-002
1.910146e+003	6.577839e-002
1.911111e+003	6.570315e-002
1.912075e+003	6.534154e-002
1.913039e+003	6.495142e-002
1.914003e+003	6.478997e-002
1.914968e+003	6.497961e-002
1.915932e+003	6.544200e-002
1.916896e+003	6.593336e-002
1.917860e+003	6.618332e-002
1.918825e+003	6.605741e-002
1.919789e+003	6.561837e-002
1.920753e+003	6.504881e-002
1.921717e+003	6.452171e-002
1.922682e+003	6.412303e-002
1.923646e+003	6.385794e-002
1.924610e+003	6.370308e-002
1.925574e+003	6.364593e-002
1.926538e+003	6.368026e-002
1.927503e+003	6.377710e-002
1.928467e+003	6.387603e-002
1.929431e+003	6.391376e-002
1.930395e+003	6.386913e-002
1.931360e+003	6.377611e-002
1.932324e+003	6.368727e-002
1.933288e+003	6.361786e-002
1.934252e+003	6.353021e-002
1.935217e+003	6.338183e-002
1.936181e+003	6.319965e-002
1.937145e+003	6.311070e-002
1.938109e+003	6.328411e-002
1.939073e+003	6.381604e-002
1.940038e+003	6.462886e-002
1.941002e+003	6.545626e-002
1.941966e+003	6.594926e-002
1.942930e+003	6.586350e-002
1.943895e+003	6.520631e-002
1.944859e+003	6.423073e-002
1.945823e+003	6.328674e-002
1.946787e+003	6.264808e-002
1.947752e+003	6.241524e-002
1.948716e+003	6.251845e-002
1.949680e+003	6.279340e-002
1.950644e+003	6.308033e-002
1.951609e+003	6.329200e-002
1.952573e+003	6.342526e-002
1.953537e+003	6.352474e-002
1.954501e+003	6.363628e-002
1.955465e+003	6.377666e-002
1.956430e+003	6.392977e-002
1.957394e+003	6.405634e-002
1.958358e+003	6.410702e-002
1.959322e+003	6.403825e-002
1.960287e+003	6.383885e-002
1.961251e+003	6.356049e-002
1.962215e+003	6.332545e-002
1.963179e+003	6.328959e-002
1.964144e+003	6.355984e-002
1.965108e+003	6.410789e-002
1.966072e+003	6.473821e-002
1.967036e+003	6.515816e-002
1.968000e+003	6.512932e-002
1.968965e+003	6.460967e-002
1.969929e+003	6.378336e-002
1.970893e+003	6.384083e-002
1.971857e+003	6.389830e-002
1.972822e+003	6.395577e-002
1.973786e+003	6.401324e-002
1.974750e+003	6.407071e-002
1.975714e+003	6.412818e-002
1.976679e+003	6.418565e-002
1.977643e+003	6.424323e-002
1.978607e+003	6.430070e-002
1.979571e+003	6.435817e-002
1.980536e+003	6.441565e-002
1.981500e+003	6.447312e-002
1.982464e+003	6.453059e-002
1.983428e+003	6.458806e-002
1.984392e+003	6.464553e-002
1.985357e+003	6.470311e-002
1.986321e+003	6.476058e-002
1.987285e+003	6.481805e-002
1.988249e+003	6.487552e-002
1.989214e+003	6.493299e-002
1.990178e+003	6.499046e-002
1.991142e+003	6.504793e-002
1.992106e+003	6.510541e-002
1.993071e+003	6.516299e-002
1.994035e+003	6.522046e-002
1.994999e+003	6.527793e-002
1.995963e+003	6.533540e-002
1.996927e+003	6.539287e-002
1.997892e+003	6.545034e-002
1.998856e+003	6.550781e-002
1.999820e+003	6.556529e-002
2.000784e+003	6.562287e-002
2.001749e+003	6.568033e-002
2.002713e+003	6.573781e-002
2.003677e+003	6.579528e-002
2.004641e+003	6.585275e-002
2.005606e+003	6.591022e-002
2.006570e+003	6.596769e-002
2.007534e+003	6.602516e-002
2.008498e+003	6.608274e-002
2.009463e+003	6.614021e-002
2.010427e+003	6.619769e-002
2.011391e+003	6.625516e-002
2.012355e+003	6.631263e-002
2.013319e+003	6.637009e-002
2.014284e+003	6.642757e-002
2.015248e+003	6.648504e-002
2.016212e+003	6.654262e-002
2.017176e+003	6.660009e-002
2.018141e+003	6.665757e-002
2.019105e+003	6.671503e-002
2.020069e+003	6.677250e-002
2.021033e+003	6.682997e-002
2.021998e+003	6.688745e-002
2.022962e+003	6.694492e-002
2.023926e+003	6.700250e-002
2.024890e+003	6.705997e-002
2.025854e+003	6.711744e-002
2.026819e+003	6.717491e-002
2.027783e+003	6.723238e-002
2.028747e+003	6.728985e-002
2.029711e+003	6.734733e-002
2.030676e+003	6.740479e-002
2.031640e+003	6.746238e-002
2.032604e+003	6.751984e-002
2.033568e+003	6.757732e-002
2.034533e+003	6.763479e-002
2.035497e+003	6.769226e-002
2.036461e+003	6.774973e-002
2.037425e+003	6.780720e-002
2.038390e+003	6.786467e-002
2.039354e+003	6.792225e-002
2.040318e+003	6.797972e-002
2.041282e+003	6.803720e-002
2.042246e+003	6.809467e-002
2.043211e+003	6.815214e-002
2.044175e+003	6.820960e-002
2.045139e+003	6.826708e-002
2.046103e+003	6.832455e-002
2.047068e+003	6.838213e-002
2.048032e+003	6.843960e-002
2.048996e+003	6.849708e-002
2.049960e+003	6.855454e-002
2.050925e+003	6.861201e-002
2.051889e+003	6.866948e-002
2.052853e+003	6.872696e-002
2.053817e+003	6.878443e-002
2.054781e+003	6.884201e-002
2.055746e+003	6.889948e-002
2.056710e+003	6.895695e-002
2.057674e+003	6.901442e-002
2.058638e+003	6.907189e-002
2.059603e+003	6.912936e-002
2.060567e+003	6.918684e-002
2.061531e+003	6.924430e-002
2.062495e+003	6.930188e-002
2.063460e+003	6.935935e-002
2.064424e+003	6.941683e-002
2.065388e+003	6.947430e-002
2.066352e+003	6.953177e-002
2.067317e+003	6.958924e-002
2.068281e+003	6.964671e-002
2.069245e+003	6.970418e-002
2.070209e+003	6.976176e-002
2.071174e+003	6.981923e-002
2.072138e+003	6.987671e-002
2.073102e+003	6.993417e-002
2.074066e+003	6.999165e-002
2.075031e+003	7.004911e-002
2.075995e+003	7.010659e-002
2.076959e+003	7.016406e-002
2.077923e+003	7.022164e-002
2.078887e+003	7.027911e-002
2.079852e+003	7.033658e-002
2.080816e+003	7.039405e-002
2.081780e+003	7.045152e-002
2.082744e+003	7.050899e-002
2.083708e+003	7.056647e-002
2.084673e+003	7.062394e-002
2.085637e+003	7.068152e-002
2.086601e+003	7.073899e-002
2.087565e+003	7.079646e-002
2.088530e+003	7.085393e-002
2.089494e+003	7.091140e-002
2.090458e+003	7.096887e-002
2.091422e+003	7.102634e-002
2.092387e+003	7.108381e-002
2.093351e+003	7.114139e-002
2.094315e+003	7.119887e-002
2.095279e+003	7.125634e-002
2.096244e+003	7.131381e-002
2.097208e+003	7.137128e-002
2.098172e+003	7.142875e-002
2.099136e+003	7.148622e-002
2.100101e+003	7.154369e-002
2.101065e+003	7.160127e-002
2.102029e+003	7.165875e-002
2.102993e+003	7.171622e-002
2.103958e+003	7.177369e-002
2.104922e+003	7.183115e-002
2.105886e+003	7.188863e-002
2.106850e+003	7.194610e-002
2.107814e+003	7.200357e-002
2.108779e+003	7.206104e-002
2.109743e+003	7.211863e-002
2.110707e+003	7.217609e-002
2.111671e+003	7.223357e-002
2.112635e+003	7.229103e-002
2.113600e+003	7.234851e-002
2.114564e+003	7.240598e-002
2.115528e+003	7.246345e-002
2.116492e+003	7.252092e-002
2.117457e+003	7.257850e-002
2.118421e+003	7.263597e-002
2.119385e+003	7.269344e-002
2.120349e+003	7.275091e-002
2.121314e+003	7.280838e-002
2.122278e+003	7.286585e-002
2.123242e+003	7.292333e-002
2.124206e+003	7.298080e-002
2.125171e+003	7.303838e-002
2.126135e+003	7.309585e-002
2.127099e+003	7.315332e-002
2.128063e+003	7.321079e-002
2.129028e+003	7.326826e-002
2.129992e+003	7.332573e-002
2.130956e+003	7.338320e-002
2.131920e+003	7.344068e-002
2.132885e+003	7.349826e-002
2.133849e+003	7.355573e-002
2.134813e+003	7.361320e-002
2.135777e+003	7.367066e-002
2.136741e+003	7.372814e-002
2.137706e+003	7.378561e-002
2.138670e+003	7.384308e-002
2.139634e+003	7.390055e-002
2.140598e+003	7.395813e-002
2.141563e+003	7.401560e-002
2.142527e+003	7.407307e-002
2.143491e+003	7.413054e-002
2.144455e+003	7.418802e-002
2.145419e+003	7.424549e-002
2.146384e+003	7.430296e-002
2.147348e+003	7.436043e-002
2.148312e+003	7.441801e-002
2.149276e+003	7.447548e-002
2.150241e+003	7.453295e-002
2.151205e+003	7.459042e-002
2.152169e+003	7.464790e-002
2.153133e+003	7.470536e-002
2.154098e+003	7.476284e-002
2.155062e+003	7.482031e-002
2.156026e+003	7.487789e-002
2.156990e+003	7.493536e-002
2.157955e+003	7.499283e-002
2.158919e+003	7.505030e-002
2.159883e+003	7.510777e-002
2.160847e+003	7.516524e-002
2.161812e+003	7.522272e-002
2.162776e+003	7.528019e-002
2.163740e+003	7.533777e-002
2.164704e+003	7.539523e-002
2.165668e+003	7.545270e-002
2.166633e+003	7.551017e-002
2.167597e+003	7.556765e-002
2.168561e+003	7.562512e-002
2.169525e+003	7.568260e-002
2.170490e+003	7.574006e-002
2.171454e+003	7.579764e-002
2.172418e+003	7.585511e-002
2.173382e+003	7.591258e-002
2.174346e+003	7.597005e-002
2.175311e+003	7.602753e-002
2.176275e+003	7.608499e-002
2.177239e+003	7.614247e-002
2.178203e+003	7.619993e-002
2.179168e+003	7.625752e-002
2.180132e+003	7.631499e-002
2.181096e+003	7.637246e-002
2.182060e+003	7.642993e-002
2.183025e+003	7.648740e-002
2.183989e+003	7.654487e-002
2.184953e+003	7.660235e-002
2.185917e+003	7.665981e-002
2.186882e+003	7.671740e-002
2.187846e+003	7.677487e-002
2.188810e+003	7.683234e-002
2.189774e+003	7.688981e-002
2.190739e+003	7.694728e-002
2.191703e+003	7.700475e-002
2.192667e+003	7.706223e-002
2.193631e+003	7.711969e-002
2.194595e+003	7.717728e-002
2.195560e+003	7.723475e-002
2.196524e+003	7.729221e-002
2.197488e+003	7.734969e-002
2.198452e+003	7.740716e-002
2.199417e+003	7.746463e-002
2.200381e+003	7.752210e-002
2.201345e+003	7.757957e-002
2.202309e+003	7.763704e-002
2.203273e+003	7.769462e-002
2.204238e+003	7.775209e-002
2.205202e+003	7.780956e-002
2.206166e+003	7.786704e-002
2.207130e+003	7.792450e-002
2.208095e+003	7.798198e-002
2.209059e+003	7.803944e-002
2.210023e+003	7.809692e-002
2.210987e+003	7.815450e-002
2.211952e+003	7.821197e-002
2.212916e+003	7.826944e-002
2.213880e+003	7.832691e-002
2.214844e+003	7.838438e-002
2.215809e+003	7.844186e-002
2.216773e+003	7.849932e-002
2.217737e+003	7.855680e-002
2.218701e+003	7.861438e-002
2.219666e+003	7.867185e-002
2.220630e+003	7.872932e-002
2.221594e+003	7.878679e-002
2.222558e+003	7.884426e-002
2.223522e+003	7.890174e-002
2.224487e+003	7.895920e-002
2.225451e+003	7.901667e-002
2.226415e+003	7.907426e-002
2.227379e+003	7.913172e-002
2.228344e+003	7.918920e-002
2.229308e+003	7.924667e-002
2.230272e+003	7.930414e-002
2.231236e+003	7.936161e-002
2.232200e+003	7.941908e-002
2.233165e+003	7.947655e-002
2.234129e+003	7.953414e-002
2.235093e+003	7.959160e-002
2.236057e+003	7.964908e-002
2.237022e+003	7.970655e-002
2.237986e+003	7.976402e-002
2.238950e+003	7.982149e-002
2.239914e+003	7.987896e-002
2.240879e+003	7.993643e-002
2.241843e+003	7.999402e-002
2.242807e+003	8.005148e-002
2.243771e+003	8.010896e-002
2.244736e+003	8.016642e-002
2.245700e+003	8.022390e-002
2.246664e+003	8.028137e-002
2.247628e+003	8.033884e-002
2.248593e+003	8.039631e-002
2.249557e+003	8.045389e-002
2.250521e+003	8.051135e-002
2.251485e+003	8.056883e-002
2.252449e+003	8.062630e-002
2.253414e+003	8.068378e-002
2.254378e+003	8.074124e-002
2.255342e+003	8.079872e-002
2.256306e+003	8.085618e-002
2.257271e+003	8.091376e-002
2.258235e+003	8.097123e-002
2.259199e+003	8.102871e-002
2.260163e+003	8.108618e-002
2.261127e+003	8.114365e-002
2.262092e+003	8.120112e-002
2.263056e+003	8.125859e-002
2.264020e+003	8.131606e-002
2.264984e+003	8.137364e-002
2.265949e+003	8.143111e-002
2.266913e+003	8.148859e-002
2.267877e+003	8.154605e-002
2.268841e+003	8.160353e-002
2.269806e+003	8.166100e-002
2.270770e+003	8.171847e-002
2.271734e+003	8.177594e-002
2.272698e+003	8.183352e-002
2.273663e+003	8.189099e-002
2.274627e+003	8.194846e-002
2.275591e+003	8.200593e-002
2.276555e+003	8.206341e-002
2.277520e+003	8.212088e-002
2.278484e+003	8.217835e-002
2.279448e+003	8.223581e-002
2.280412e+003	8.229340e-002
2.281376e+003	8.235087e-002
2.282341e+003	8.240834e-002
2.283305e+003	8.246581e-002
2.284269e+003	8.252329e-002
2.285233e+003	8.258075e-002
2.286198e+003	8.263822e-002
2.287162e+003	8.269569e-002
2.288126e+003	8.275327e-002
2.289090e+003	8.281074e-002
2.290054e+003	8.286822e-002
2.291019e+003	8.292569e-002
2.291983e+003	8.298316e-002
2.292947e+003	8.304063e-002
2.293911e+003	8.309810e-002
2.294876e+003	8.315557e-002
2.295840e+003	8.321315e-002
2.296804e+003	8.327062e-002
2.297768e+003	8.332810e-002
2.298733e+003	8.338556e-002
2.299697e+003	8.344304e-002
2.300661e+003	8.350050e-002
2.301625e+003	8.355798e-002
2.302590e+003	8.361545e-002
2.303554e+003	8.367303e-002
2.304518e+003	8.373050e-002
2.305482e+003	8.378797e-002
2.306447e+003	8.384544e-002
2.307411e+003	8.390292e-002
2.308375e+003	8.396038e-002
2.309339e+003	8.401786e-002
2.310303e+003	8.407532e-002
2.311268e+003	8.413291e-002
2.312232e+003	8.419038e-002
2.313196e+003	8.424785e-002
2.314160e+003	8.430532e-002
2.315125e+003	8.436280e-002
2.316089e+003	8.442026e-002
2.317053e+003	8.447773e-002
2.318017e+003	8.453520e-002
2.318981e+003	8.459278e-002
2.319946e+003	8.465026e-002
2.320910e+003	8.470773e-002
2.321874e+003	8.476520e-002
2.322838e+003	8.482267e-002
2.323803e+003	8.488014e-002
2.324767e+003	8.493761e-002
2.325731e+003	8.499508e-002
2.326695e+003	8.505266e-002
2.327660e+003	8.511014e-002
2.328624e+003	8.516760e-002
2.329588e+003	8.522508e-002
2.330552e+003	8.528255e-002
2.331517e+003	8.534002e-002
2.332481e+003	8.539749e-002
2.333445e+003	8.545496e-002
2.334409e+003	8.551243e-002
2.335374e+003	8.557001e-002
2.336338e+003	8.562748e-002
2.337302e+003	8.568496e-002
2.338266e+003	8.574242e-002
2.339230e+003	8.579989e-002
2.340195e+003	8.585737e-002
2.341159e+003	8.591484e-002
2.342123e+003	8.597231e-002
2.343087e+003	8.602989e-002
2.344052e+003	8.608737e-002
2.345016e+003	8.614483e-002
2.345980e+003	8.620230e-002
2.346944e+003	8.625977e-002
2.347908e+003	8.631724e-002
2.348873e+003	8.637472e-002
2.349837e+003	8.643219e-002
2.350801e+003	8.648977e-002
2.351765e+003	8.654724e-002
2.352730e+003	8.660471e-002
2.353694e+003	8.666217e-002
2.354658e+003	8.671965e-002
2.355622e+003	8.677712e-002
2.356587e+003	8.683459e-002
2.357551e+003	8.689206e-002
2.358515e+003	8.694965e-002
2.359479e+003	8.700712e-002
2.360444e+003	8.706459e-002
2.361408e+003	8.712205e-002
2.362372e+003	8.717952e-002
2.363336e+003	8.723700e-002
2.364301e+003	8.729447e-002
2.365265e+003	8.735194e-002
2.366229e+003	8.740952e-002
2.367193e+003	8.746700e-002
2.368157e+003	8.752447e-002
2.369122e+003	8.758193e-002
2.370086e+003	8.763940e-002
2.371050e+003	8.769687e-002
2.372014e+003	8.775435e-002
2.372979e+003	8.781182e-002
2.373943e+003	8.786940e-002
2.374907e+003	8.792688e-002
2.375871e+003	8.798435e-002
2.376835e+003	8.804181e-002
2.377800e+003	8.809928e-002
2.378764e+003	8.815675e-002
2.379728e+003	8.821423e-002
2.380692e+003	8.827170e-002
2.381657e+003	8.832928e-002
2.382621e+003	8.838675e-002
2.383585e+003	8.844422e-002
2.384549e+003	8.850168e-002
2.385514e+003	8.855915e-002
2.386478e+003	8.861663e-002
2.387442e+003	8.867411e-002
2.388406e+003	8.873157e-002
2.389371e+003	8.878916e-002
2.390335e+003	8.884663e-002
2.391299e+003	8.890410e-002
2.392263e+003	8.896156e-002
2.393228e+003	8.901903e-002
2.394192e+003	8.907651e-002
2.395156e+003	8.913399e-002
2.396120e+003	8.919145e-002
2.397084e+003	8.924903e-002
2.398049e+003	8.930651e-002
2.399013e+003	8.936398e-002
2.399977e+003	8.942144e-002
2.400941e+003	8.947891e-002
2.401906e+003	8.953638e-002
2.402870e+003	8.959386e-002
2.403834e+003	8.965133e-002
2.404798e+003	8.970891e-002
2.405762e+003	8.976638e-002
2.406727e+003	8.982386e-002
2.407691e+003	8.988132e-002
2.408655e+003	8.993879e-002
2.409619e+003	8.999626e-002
2.410584e+003	9.005374e-002
2.411548e+003	9.011121e-002
2.412512e+003	9.016879e-002
2.413476e+003	9.022626e-002
2.414441e+003	9.028373e-002
2.415405e+003	9.034120e-002
2.416369e+003	9.039866e-002
2.417333e+003	9.045614e-002
2.418298e+003	9.051362e-002
2.419262e+003	9.057108e-002
2.420226e+003	9.062866e-002
2.421190e+003	9.068614e-002
2.422155e+003	9.074361e-002
2.423119e+003	9.080108e-002
2.424083e+003	9.085854e-002
2.425047e+003	9.091602e-002
2.426011e+003	9.097350e-002
2.426976e+003	9.103096e-002
2.427940e+003	9.108854e-002
2.428904e+003	9.114602e-002
2.429868e+003	9.120349e-002
2.430833e+003	9.126095e-002
2.431797e+003	9.131842e-002
2.432761e+003	9.137589e-002
2.433725e+003	9.143338e-002
2.434689e+003	9.149084e-002
2.435654e+003	9.154831e-002
2.436618e+003	9.160589e-002
2.437582e+003	9.166336e-002
2.438546e+003	9.172083e-002
2.439511e+003	9.177830e-002
2.440475e+003	9.183577e-002
2.441439e+003	9.189325e-002
2.442403e+003	9.195071e-002
2.443368e+003	9.200819e-002
2.444332e+003	9.206577e-002
2.445296e+003	9.212324e-002
2.446260e+003	9.218071e-002
2.447225e+003	9.223819e-002
2.448189e+003	9.229565e-002
2.449153e+003	9.235313e-002
2.450117e+003	9.241059e-002
2.451082e+003	9.246806e-002
2.452046e+003	9.252565e-002
2.453010e+003	9.258312e-002
2.453974e+003	9.264059e-002
2.454938e+003	9.269806e-002
2.455903e+003	9.275553e-002
2.456867e+003	9.281301e-002
2.457831e+003	9.287047e-002
2.458795e+003	9.292794e-002
2.459760e+003	9.298553e-002
2.460724e+003	9.304300e-002
2.461688e+003	9.310047e-002
2.462652e+003	9.315794e-002
2.463616e+003	9.321541e-002
2.464581e+003	9.327289e-002
2.465545e+003	9.333035e-002
2.466509e+003	9.338782e-002
2.467473e+003	9.344541e-002
2.468438e+003	9.350287e-002
2.469402e+003	9.356034e-002
2.470366e+003	9.361780e-002
2.471330e+003	9.367529e-002
2.472295e+003	9.373276e-002
2.473259e+003	9.379023e-002
2.474223e+003	9.384769e-002
2.475187e+003	9.390529e-002
2.476152e+003	9.396275e-002
2.477116e+003	9.402022e-002
2.478080e+003	9.407768e-002
2.479044e+003	9.413517e-002
2.480009e+003	9.419264e-002
2.480973e+003	9.425011e-002
2.481937e+003	9.430757e-002
2.482901e+003	9.436516e-002
2.483865e+003	9.442263e-002
2.484830e+003	9.448010e-002
2.485794e+003	9.453756e-002
2.486758e+003	9.459504e-002
2.487722e+003	9.465252e-002
2.488687e+003	9.470998e-002
2.489651e+003	9.476745e-002
2.490615e+003	9.482504e-002
2.491579e+003	9.488250e-002
2.492543e+003	9.493998e-002
2.493508e+003	9.499744e-002
2.494472e+003	9.505492e-002
2.495436e+003	9.511239e-002
2.496400e+003	9.516986e-002
2.497365e+003	9.522733e-002
2.498329e+003	9.528492e-002
2.499293e+003	9.534238e-002
2.500257e+003	9.539985e-002
2.501222e+003	9.545732e-002
2.502186e+003	9.551480e-002
2.503150e+003	9.557227e-002
2.504114e+003	9.562974e-002
2.505079e+003	9.568720e-002
2.506043e+003	9.574479e-002
2.507007e+003	9.580226e-002
2.507971e+003	9.585973e-002
2.508936e+003	9.591720e-002
2.509900e+003	9.597468e-002
2.510864e+003	9.603215e-002
2.511828e+003	9.608962e-002
2.512792e+003	9.614708e-002
2.513757e+003	9.620466e-002
2.514721e+003	9.626214e-002
2.515685e+003	9.631961e-002
2.516649e+003	9.637707e-002
2.517614e+003	9.643455e-002
2.518578e+003	9.649203e-002
2.519542e+003	9.654950e-002
2.520506e+003	9.660696e-002
2.521470e+003	9.666454e-002
2.522435e+003	9.672201e-002
2.523399e+003	9.677948e-002
2.524363e+003	9.683695e-002
2.525327e+003	9.689443e-002
2.526292e+003	9.695190e-002
2.527256e+003	9.700937e-002
2.528220e+003	9.706684e-002
2.529184e+003	9.712442e-002
2.530149e+003	9.718189e-002
2.531113e+003	9.723936e-002
2.532077e+003	9.729683e-002
2.533041e+003	9.735431e-002
2.534006e+003	9.741178e-002
2.534970e+003	9.746925e-002
2.535934e+003	9.752671e-002
2.536898e+003	9.758418e-002
2.537863e+003	9.764177e-002
2.538827e+003	9.769924e-002
2.539791e+003	9.775671e-002
2.540755e+003	9.781418e-002
2.541719e+003	9.787166e-002
2.542684e+003	9.792913e-002
2.543648e+003	9.798659e-002
2.544612e+003	9.804406e-002
2.545576e+003	9.810165e-002
2.546541e+003	9.815912e-002
2.547505e+003	9.821659e-002
2.548469e+003	9.827406e-002
2.549433e+003	9.833154e-002
2.550397e+003	9.838901e-002
2.551362e+003	9.844647e-002
2.552326e+003	9.850394e-002
2.553290e+003	9.856153e-002
2.554254e+003	9.861899e-002
2.555219e+003	9.867646e-002
2.556183e+003	9.873394e-002
2.557147e+003	9.879141e-002
2.558111e+003	9.884888e-002
2.559076e+003	9.890635e-002
2.560040e+003	9.896382e-002
2.561004e+003	9.902140e-002
2.561968e+003	9.907887e-002
2.562933e+003	9.913634e-002
2.563897e+003	9.919382e-002
2.564861e+003	9.925129e-002
2.565825e+003	9.930876e-002
2.566790e+003	9.936623e-002
2.567754e+003	9.942369e-002
2.568718e+003	9.948128e-002
2.569682e+003	9.953875e-002
2.570646e+003	9.959622e-002
2.571611e+003	9.965369e-002
2.572575e+003	9.971116e-002
2.573539e+003	9.976864e-002
2.574503e+003	9.982610e-002
2.575468e+003	9.988357e-002
2.576432e+003	9.994116e-002
2.577396e+003	9.999863e-002
2.578360e+003	1.000561e-001
2.579324e+003	1.001136e-001
2.580289e+003	1.001710e-001
2.581253e+003	1.002285e-001
2.582217e+003	1.002860e-001
2.583181e+003	1.003435e-001
2.584146e+003	1.004010e-001
2.585110e+003	1.004585e-001
2.586074e+003	1.005160e-001
2.587038e+003	1.005735e-001
2.588003e+003	1.006309e-001
2.588967e+003	1.006884e-001
2.589931e+003	1.007459e-001
2.590895e+003	1.008033e-001
2.591860e+003	1.008609e-001
2.592824e+003	1.009184e-001
2.593788e+003	1.009758e-001
2.594752e+003	1.010333e-001
2.595717e+003	1.010908e-001
2.596681e+003	1.011483e-001
2.597645e+003	1.012057e-001
2.598609e+003	1.012632e-001
2.599573e+003	1.013208e-001
2.600538e+003	1.013783e-001
2.601502e+003	1.014357e-001
2.602466e+003	1.014932e-001
2.603430e+003	1.015507e-001
2.604395e+003	1.016081e-001
2.605359e+003	1.016656e-001
2.606323e+003	1.017231e-001
2.607287e+003	1.017807e-001
2.608251e+003	1.018381e-001
2.609216e+003	1.018956e-001
2.610180e+003	1.019531e-001
2.611144e+003	1.020105e-001
2.612108e+003	1.020680e-001
2.613073e+003	1.021255e-001
2.614037e+003	1.021830e-001
2.615001e+003	1.022405e-001
2.615965e+003	1.022980e-001
2.616930e+003	1.023555e-001
2.617894e+003	1.024130e-001
2.618858e+003	1.024704e-001
2.619822e+003	1.025279e-001
2.620787e+003	1.025854e-001
2.621751e+003	1.026428e-001
2.622715e+003	1.027004e-001
2.623679e+003	1.027579e-001
2.624644e+003	1.028154e-001
2.625608e+003	1.028728e-001
2.626572e+003	1.029303e-001
[truncated: 1,425 more rows]
