# Supplementary material for: Molecular Structural Changes in Alfalfa Detected by ATR-FTIR Spectroscopy in Response to Silencing of TT8 and HB12 Genes
Source: Int J Mol Sci. 2018 Mar 31;19(4):1046. doi: 10.3390/ijms19041046 (PMC5979274; doi:10.3390/ijms19041046)
Supplement: Supplementary file 1 [file ijms-19-01046-s001.zip › Supplementary materials/Spectra Source/H1/h1e-1.dx]

##TITLE= h1e
##JCAMP-DX= 4.24
##DATA TYPE= INFRARED SPECTRUM
##ORIGIN= JASCO
##OWNER= 
##DATE= 16/04/04
##TIME= 11:38:20
##SPECTROMETER/DATA SYSTEM= 
##RESOLUTION= 
##DELTAX=   0.96423347
##XUNITS= 1/CM
##YUNITS= ABSORBANCE
##XFACTOR= 1.00000
##YFACTOR= 1E-008
##FIRSTX=   699.0693
##LASTX=  4000.6047
##NPOINTS=     3425
##FIRSTY=      0.06133
##MAXY=      0.07886
##MINY=     -0.01231
##XYDATA= (X++(Y..Y))
699.0693 6132538 6126135 6092024 6024943 5929643 5821247 5719841 5642525
706.7831 5597676 5584073 5593919 5616653 5641156 5656526 5653389 5626952
714.4970 5580285 5524654 5475174 5443454 5431143 5428180 5417672 5385518
722.2109 5328865 5257425 5187237 5131850 5096249 5075831 5059862 5037144
729.9247 5001032 4951680 4895062 4839788 4793303 4759041 4735570 4717953
737.6386 4700591 4680066 4656523 4632882 4612445 4596458 4583199 4569154
745.3525 4551425 4529676 4506291 4484691 4467068 4453122 4440543 4426621
753.0663 4409614 4388885 4364049 4334373 4299516 4261320 4224998 4197915
760.7802 4185800 4188410 4197784 4201050 4186736 4150975 4099708 4045482
768.4941 4000866 3972507 3959112 3953881 3949200 3940512 3927518 3912854
776.2079 3899727 3889942 3882966 3875946 3864470 3843893 3810963 3765113
783.9218 3708725 3646103 3581739 3518989 3459942 3406276 3360027 3323316
791.6357 3297068 3279843 3268037 3257670 3246588 3235391 3226282 3220647
799.3495 3217184 3211991 3200564 3180275 3151801 3118893 3087011 3061662
807.0634 3046839 3043526 3048553 3054729 3053198 3037677 3008450 2973264
814.7773 2943759 2928991 2929925 2938575 2942585 2932491 2907097 2873708
822.4911 2843424 2824778 2819663 2823575 2829349 2831646 2829522 2825946
830.2050 2825105 2829367 2837672 2845946 2848987 2842527 2824486 2795284
837.9189 2757761 2717148 2680754 2656477 2649772 2660214 2679983 2696244
845.6328 2697017 2677395 2642046 2602084 2568221 2544696 2527832 2509725
853.3466 2484045 2449888 2411600 2375645 2347311 2329193 2321334 2321613
861.0605 2325598 2326579 2317099 2292250 2253023 2207229 2166685 2141850
868.7744 2136874 2147859 2165183 2178468 2181534 2174981 2165363 2161542
876.4882 2170021 2191538 2220631 2248410 2267045 2273551 2270904 2266178
884.2021 2267027 2278488 2301433 2332784 2366848 2397116 2418197 2427511
891.9160 2426082 2417768 2407073 2396776 2386974 2376231 2363896 2351701
899.6298 2343322 2342197 2349278 2362226 2376376 2386548 2388602 2380355
907.3437 2362149 2337247 2311559 2292046 2283904 2287913 2299718 2311880
915.0576 2317630 2314054 2302799 2288163 2274128 2262387 2252366 2242777
922.7714 2233216 2224609 2218296 2214616 2212187 2208545 2201849 2192486
930.4853 2183368 2178452 2180265 2188013 2197640 2204001 2203872 2197968
938.1992 2190736 2188154 2194916 2212543 2239152 2270611 2302256 2330465
945.9130 2353796 2373574 2393762 2419859 2456899 2507225 2569131 2637219
953.6269 2704414 2764673 2815051 2856209 2891361 2924451 2958699 2996148
961.3408 3038021 3085076 3137235 3192593 3246775 3293749 3328325 3349185
969.0546 3360478 3370555 3388259 3418860 3462133 3513701 3568547 3624267
976.7685 3681971 3744646 3814582 3891900 3975025 4062255 4152831 4246590
984.4824 4342700 4438835 4531742 4618918 4700115 4777495 4854276 4932805
992.1962 5013330 5094162 5173021 5248757 5322587 5398226 5480741 5574446
999.9101 5680713 5796842 5916851 6034024 6143908 6245945 6342712 6437267
1007.6240 6530480 6620197 6702797 6775967 6840676 6900988 6961929 7026918
1015.3378 7096419 7168477 7240486 7310900 7379732 7447658 7514406 7577604
1023.0517 7633052 7676527 7706306 7724915 7738789 7755614 7780481 7812979
1030.7656 7847033 7873859 7886453 7883031 7867443 7846559 7826487 7810039
1038.4795 7796742 7784832 7773394 7763095 7755266 7750476 7747905 7745969
1046.1934 7743382 7739595 7734201 7726018 7712946 7693041 7666131 7634735
1053.9072 7603415 7576853 7557711 7545468 7536764 7526998 7512478 7492168
1061.6211 7468290 7445377 7428114 7418979 7417032 7418587 7419378 7416744
1069.3350 7410389 7401335 7390096 7375581 7355482 7327551 7290566 7244232
1077.0488 7188435 7122933 7048019 6965629 6879642 6794658 6713800 6637061
1084.7627 6561537 6483626 6401878 6318701 6239786 6171549 6118021 6078930
1092.4766 6049988 6025157 5999593 5971574 5942410 5914532 5889137 5865000
1100.1904 5839192 5809031 5773700 5734246 5692017 5646857 5596614 5538459
1107.9043 5471021 5395667 5315852 5235041 5154772 5074334 4992252 4908398
1115.6182 4825066 4746220 4675444 4614050 4560516 4511416 4462992 4412362
1123.3320 4357916 4299208 4236891 4172851 4110204 4052635 4003101 3962509
1131.0459 3929272 3900151 3871988 3843297 3814762 3788392 3765961 3747800
1138.7598 3732715 3719016 3705873 3693947 3684749 3679055 3675497 3670479
1146.4736 3659790 3641103 3615756 3588450 3564806 3548164 3537646 3528709
1154.1875 3515779 3495155 3466321 3431025 3391138 3347100 3298162 3244079
1161.9014 3186681 3129735 3076881 3028986 2982936 2932985 2874030 2804782
1169.6152 2728804 2652834 2583484 2524355 2475067 2432383 2392377 2352269
1177.3291 2311133 2269579 2228995 2190870 2156376 2126167 2100387 2078932
1185.0430 2061902 2049938 2044066 2044955 2051973 2062773 2073887 2082178
1192.7568 2086352 2087592 2088910 2093585 2103603 2118950 2137989 2158505
1200.4707 2178675 2197476 2214535 2229844 2243726 2257050 2271294 2288083
1208.1846 2308246 2331016 2354130 2375050 2392691 2408447 2425665 2447731
1215.8984 2476046 2509265 2544370 2578789 2612069 2645954 2682925 2724340
1223.6123 2769482 2816053 2861565 2904545 2944751 2982461 3017540 3049087
1231.3262 3075908 3097463 3114602 3129553 3145056 3163067 3183684 3204905
1239.0400 3223419 3236079 3241338 3239899 3234303 3227750 3222850 3220903
1246.7539 3221861 3224702 3227812 3229329 3227591 3221801 3212650 3202330
1254.4678 3193590 3188140 3185350 3182196 3174763 3160557 3140259 3117713
1262.1816 3098042 3084995 3079098 3077573 3075905 3070045 3058060 3040493
1269.8955 3019500 2997455 2975893 2955306 2935718 2917417 2901193 2887830
1277.6094 2877241 2867964 2857578 2843932 2826399 2806283 2786040 2767843
1285.3232 2752449 2739073 2726231 2712895 2699144 2686004 2674792 2666580
1293.0371 2662083 2661832 2666184 2675017 2687368 2701472 2715439 2728197
1300.7510 2740046 2752324 2766341 2782325 2799151 2815091 2829085 2841614
1308.4648 2854570 2870229 2890006 2913709 2939567 2964858 2986682 3002549
1316.1787 3010721 3010439 3002098 2987197 2967914 2946403 2924235 2902304
1323.8926 2881085 2860887 2841826 2823629 2805627 2787155 2768224 2749992
1331.6064 2734668 2724799 2722317 2727795 2740091 2756283 2771938 2782080
1339.3203 2783067 2774606 2760300 2746054 2737418 2737457 2745978 2760171
1347.0342 2776333 2791864 2806457 2821815 2840238 2863160 2890503 2921011
1354.7480 2953179 2986164 3020235 3056554 3096423 3140238 3186496 3231527
1362.4619 3270786 3301427 3324164 3342735 3361641 3383990 3410457 3439583
1370.1758 3469037 3497007 3522837 3546677 3568665 3588436 3605380 3619321
1377.8896 3630920 3641543 3652798 3666094 3682450 3702603 3727171 3756436
1385.6035 3789645 3824444 3857590 3887152 3914273 3942659 3976412 4017665
1393.3174 4064809 4112052 4151261 4175700 4183145 4176318 4161101 4144134
1401.0313 4130911 4124707 4126347 4134587 4147002 4161291 4176402 4192557
1408.7451 4210128 4228402 4245455 4259459 4270461 4280835 4293693 4310394
1416.4590 4328649 4342422 4344889 4333579 4312337 4287203 4261550 4235532
1424.1729 4208617 4181804 4157620 4138107 4122702 4108023 4090176 4067828
1431.8867 4043115 4019558 3999024 3979801 3956813 3924759 3882659 3834776
1439.6006 3786798 3742402 3702815 3667719 3635901 3605520 3574417 3540670
1447.3145 3503250 3462488 3420044 3378337 3339857 3306839 3281255 3264498
1455.0283 3255990 3250722 3239213 3214645 3179599 3141053 3102213 3060377
1462.7422 3008597 2939459 2851339 2752729 2657690 2576482 2511818 2460890
1470.4561 2417342 2371420 2311447 2229845 2129390 2021533 1919059 1831081
1478.1699 1761885 1711321 1675857 1650523 1631355 1617003 1608483 1607489
1485.8838 1614567 1627990 1643655 1656625 1664330 1668728 1674675 1686566
1493.5977 1706620 1734833 1769211 1805969 1840522 1869603 1892807 1912042
1501.3115 1930294 1951538 1981620 2028670 2100089 2192800 2284823 2350330
1509.0254 2384967 2402891 2419319 2443122 2477125 2519556 2565472 2609100
1516.7393 2646880 2679348 2710499 2744998 2784671 2826832 2866829 2902846
1524.4531 2937824 2976917 3023352 3076397 3133161 3192582 3257837 3334897
1532.1670 3427331 3530487 3631714 3719201 3790330 3851444 3912194 3979001
1539.8809 4048687 4108679 4149946 4175955 4195811 4216493 4241615 4272508
1547.5947 4308877 4349016 4390148 4429196 4463972 4494283 4522162 4551206
1555.3086 4585861 4630704 4687652 4749587 4799502 4826579 4836838 4842242
1563.0225 4850637 4865006 4885550 4911414 4941699 4975446 5010613 5043558
1570.7363 5070697 5091015 5106836 5122650 5142964 5169332 5198100 5222862
1578.4502 5240483 5253166 5265394 5280495 5298981 5318553 5335703 5348042
1586.1641 5355598 5360263 5364241 5368743 5373622 5377932 5380877 5382388
1593.8779 5382935 5382733 5381043 5376286 5367061 5353349 5336941 5320651
1601.5918 5306730 5295506 5285284 5273574 5258636 5240203 5219130 5196585
1609.3057 5173501 5150559 5128405 5107654 5088568 5070562 5051888 5030252
1617.0195 5004717 4977015 4950286 4926956 4907941 4892731 4879558 4865790
1624.7334 4848863 4827128 4800133 4768783 4735667 4704789 4680247 4664795
1632.4473 4659057 4660798 4663791 4658436 4637369 4601307 4556652 4509419
1640.1611 4463421 4421466 4386100 4358951 4339243 4322559 4302068 4273535
1647.8750 4239059 4203861 4170672 4137052 4094820 4033316 3950945 3861209
1655.5889 3777745 3703537 3635595 3570045 3502992 3430369 3349540 3262440
1663.3027 3175970 3097380 3029271 2968571 2908635 2842816 2768756 2690463
1671.0166 2614703 2544843 2478865 2412038 2340888 2266147 2192658 2125915
1678.7305 2068748 2020701 1978559 1936263 1885358 1819362 1740689 1659243
1686.4443 1582136 1509528 1438928 1369776 1304540 1246915 1199095 1160160
1694.1582 1126535 1094072 1060205 1024420 986868 947293 905987 865237 828405
1702.8363 797408 771635 748896 727119 705754 686176 670792 661728 660198
1711.5144 666564 680403 700211 722788 742788 753779 751987 739880 724302
1720.1925 711105 702664 698886 698909 702134 708413 717616 729058 741428
1728.8706 753362 764135 773767 782218 787978 787672 778304 760048 735879
1737.5487 709302 683026 658601 636066 613798 589421 561527 530702 498990
1746.2268 468251 438416 406812 369679 325467 276867 228929 185338 146749
1754.9049 111791 78936 47608 17951 -10264 -38365 -68183 -100479 -133822
1763.5830 -165184 -191738 -212239 -227177 -238189 -247458 -257396 -270463
1771.2969 -288628 -312219 -339063 -365276 -387287 -403257 -413275 -418957
1779.0107 -422848 -427495 -434350 -443280 -453153 -462903 -472145 -480910
1786.7246 -488909 -495089 -497916 -496284 -490784 -484550 -482199 -486752
1794.4385 -497469 -510804 -522722 -530275 -532348 -530034 -526338 -524771
1802.1523 -527441 -534101 -542707 -550714 -556170 -558288 -557576 -555677
1809.8662 -554871 -557165 -563246 -571946 -580719 -586917 -589218 -588462
1817.5801 -587264 -588326 -592501 -598132 -602107 -601829 -596841 -589056
1825.2939 -581320 -575461 -571536 -568780 -567107 -567659 -571794 -579611
1833.0078 -589613 -599684 -608253 -614821 -619688 -623148 -624824 -623709
1840.7217 -618863 -610340 -599901 -590885 -586637 -588403 -594818 -603353
1848.4355 -611930 -619512 -625911 -631320 -635903 -639601 -642186 -643470
1856.1494 -643512 -642694 -641622 -640903 -640910 -641596 -642430 -642501
1863.8633 -640786 -636543 -629781 -621698 -614708 -611585 -613903 -621078
1871.5771 -630903 -640853 -649043 -654545 -657322 -657966 -657306 -656045
1879.2910 -654600 -653219 -652179 -651805 -652225 -653025 -653175 -651418
1887.0049 -647022 -640499 -633735 -629192 -628577 -631979 -638028 -644742
1894.7188 -650359 -653780 -654631 -653129 -649958 -646201 -643207 -642200
1902.4326 -643710 -647131 -650809 -652714 -651403 -646782 -640312 -634448
1910.1465 -631448 -632134 -635431 -638988 -640460 -638731 -634515 -630035
1917.8604 -627756 -628904 -632907 -638100 -642906 -646541 -648958 -650370
1925.5742 -650891 -650578 -649695 -648793 -648449 -648856 -649704 -650514
1933.2881 -651147 -651946 -653299 -654960 -655771 -654190 -649340 -641929
1941.0020 -634385 -629890 -630672 -636664 -645559 -654166 -659989 -662112
1948.7158 -661171 -658664 -656048 -654118 -652903 -651996 -650979 -649699
1956.4297 -648303 -647149 -646687 -647314 -649132 -651670 -653813 -654140
1964.1436 -651676 -646679 -640932 -637103 -637366 -642104 -649638 -649114
1971.8574 -648590 -648066 -647542 -647018 -646494 -645970 -645445 -644921
1979.5713 -644397 -643873 -643349 -642825 -642301 -641777 -641252 -640728
1987.2852 -640204 -639680 -639156 -638632 -638108 -637584 -637059 -636535
1994.9990 -636011 -635487 -634963 -634439 -633915 -633391 -632866 -632342
2002.7129 -631818 -631294 -630770 -630246 -629722 -629198 -628673 -628149
2010.4268 -627625 -627101 -626577 -626053 -625529 -625005 -624480 -623956
2018.1406 -623432 -622908 -622384 -621860 -621336 -620812 -620287 -619763
2025.8545 -619239 -618715 -618191 -617667 -617143 -616619 -616094 -615570
2033.5684 -615046 -614522 -613998 -613474 -612950 -612426 -611901 -611377
2041.2822 -610853 -610329 -609805 -609281 -608757 -608233 -607708 -607184
2048.9961 -606660 -606136 -605612 -605088 -604564 -604040 -603515 -602991
2056.7100 -602467 -601943 -601419 -600895 -600371 -599847 -599322 -598798
2064.4238 -598274 -597750 -597226 -596702 -596178 -595654 -595129 -594605
2072.1377 -594081 -593557 -593033 -592509 -591985 -591461 -590936 -590412
2079.8516 -589888 -589364 -588840 -588316 -587792 -587268 -586743 -586219
2087.5654 -585695 -585171 -584647 -584123 -583599 -583075 -582550 -582026
2095.2793 -581502 -580978 -580454 -579930 -579406 -578882 -578357 -577833
2102.9932 -577309 -576785 -576261 -575737 -575213 -574689 -574165 -573640
2110.7070 -573116 -572592 -572068 -571544 -571020 -570496 -569972 -569447
2118.4209 -568923 -568399 -567875 -567351 -566827 -566303 -565779 -565254
2126.1348 -564730 -564206 -563682 -563158 -562634 -562110 -561586 -561061
2133.8486 -560537 -560013 -559489 -558965 -558441 -557917 -557393 -556868
2141.5625 -556344 -555820 -555296 -554772 -554248 -553724 -553200 -552675
2149.2764 -552151 -551627 -551103 -550579 -550055 -549531 -549007 -548482
2156.9902 -547958 -547434 -546910 -546386 -545862 -545338 -544814 -544289
2164.7041 -543765 -543241 -542717 -542193 -541669 -541145 -540621 -540096
2172.4180 -539572 -539048 -538524 -538000 -537476 -536952 -536428 -535903
2180.1318 -535379 -534855 -534331 -533807 -533283 -532759 -532235 -531710
2187.8457 -531186 -530662 -530138 -529614 -529090 -528566 -528042 -527517
2195.5596 -526993 -526469 -525945 -525421 -524897 -524373 -523849 -523325
2203.2734 -522800 -522276 -521752 -521228 -520704 -520180 -519656 -519132
2210.9873 -518607 -518083 -517559 -517035 -516511 -515987 -515463 -514939
2218.7012 -514414 -513890 -513366 -512842 -512318 -511794 -511270 -510746
2226.4150 -510221 -509697 -509173 -508649 -508125 -507601 -507077 -506553
2234.1289 -506028 -505504 -504980 -504456 -503932 -503408 -502884 -502360
2241.8428 -501835 -501311 -500787 -500263 -499739 -499215 -498691 -498167
2249.5566 -497642 -497118 -496594 -496070 -495546 -495022 -494498 -493974
2257.2705 -493449 -492925 -492401 -491877 -491353 -490829 -490305 -489781
2264.9844 -489256 -488732 -488208 -487684 -487160 -486636 -486112 -485588
2272.6982 -485063 -484539 -484015 -483491 -482967 -482443 -481919 -481395
2280.4121 -480870 -480346 -479822 -479298 -478774 -478250 -477726 -477202
2288.1260 -476677 -476153 -475629 -475105 -474581 -474057 -473533 -473009
2295.8398 -472484 -471960 -471436 -470912 -470388 -469864 -469340 -468816
2303.5537 -468291 -467767 -467243 -466719 -466195 -465671 -465147 -464623
2311.2676 -464098 -463574 -463050 -462526 -462002 -461478 -460954 -460430
2318.9814 -459905 -459381 -458857 -458333 -457809 -457285 -456761 -456237
2326.6953 -455712 -455188 -454664 -454140 -453616 -453092 -452568 -452044
2334.4092 -451520 -450995 -450471 -449947 -449423 -448899 -448375 -447851
2342.1230 -447327 -446802 -446278 -445754 -445230 -444706 -444182 -443658
2349.8369 -443134 -442609 -442085 -441561 -441037 -440513 -439989 -439465
2357.5508 -438941 -438416 -437892 -437368 -436844 -436320 -435796 -435272
2365.2646 -434748 -434223 -433699 -433175 -432651 -432127 -431603 -431079
2372.9785 -430555 -430030 -429506 -428982 -428458 -427934 -427410 -426886
2380.6924 -426362 -425837 -425313 -424789 -424265 -423741 -423217 -422693
2388.4063 -422169 -421644 -421120 -420596 -420072 -419548 -419024 -418500
2396.1201 -417976 -417451 -416927 -416403 -415879 -415355 -414831 -414307
2403.8340 -413783 -413258 -412734 -412210 -411686 -411162 -410638 -410114
2411.5479 -409590 -409065 -408541 -408017 -407493 -406969 -406445 -405921
2419.2617 -405397 -404872 -404348 -403824 -403300 -402776 -402252 -401728
2426.9756 -401204 -400679 -400155 -399631 -399107 -398583 -398059 -397535
2434.6895 -397011 -396487 -395962 -395438 -394914 -394390 -393866 -393342
2442.4033 -392818 -392294 -391769 -391245 -390721 -390197 -389673 -389149
2450.1172 -388625 -388101 -387576 -387052 -386528 -386004 -385480 -384956
2457.8311 -384432 -383908 -383383 -382859 -382335 -381811 -381287 -380763
2465.5449 -380239 -379715 -379190 -378666 -378142 -377618 -377094 -376570
2473.2588 -376046 -375522 -374997 -374473 -373949 -373425 -372901 -372377
2480.9727 -371853 -371329 -370804 -370280 -369756 -369232 -368708 -368184
2488.6865 -367660 -367136 -366611 -366087 -365563 -365039 -364515 -363991
2496.4004 -363467 -362943 -362418 -361894 -361370 -360846 -360322 -359798
2504.1143 -359274 -358750 -358225 -357701 -357177 -356653 -356129 -355605
2511.8281 -355081 -354557 -354032 -353508 -352984 -352460 -351936 -351412
2519.5420 -350888 -350364 -349839 -349315 -348791 -348267 -347743 -347219
2527.2559 -346695 -346171 -345646 -345122 -344598 -344074 -343550 -343026
2534.9697 -342502 -341978 -341454 -340929 -340405 -339881 -339357 -338833
2542.6836 -338309 -337785 -337261 -336736 -336212 -335688 -335164 -334640
2550.3975 -334116 -333592 -333068 -332543 -332019 -331495 -330971 -330447
2558.1113 -329923 -329399 -328875 -328350 -327826 -327302 -326778 -326254
2565.8252 -325730 -325206 -324682 -324157 -323633 -323109 -322585 -322061
2573.5391 -321537 -321013 -320489 -319964 -319440 -318916 -318392 -317868
2581.2529 -317344 -316820 -316296 -315771 -315247 -314723 -314199 -313675
2588.9668 -313151 -312627 -312103 -311578 -311054 -310530 -310006 -309482
2596.6807 -308958 -308434 -307910 -307385 -306861 -306337 -305813 -305289
2604.3945 -304765 -304241 -303717 -303192 -302668 -302144 -301620 -301096
2612.1084 -300572 -300048 -299524 -298999 -298475 -297951 -297427 -296903
2619.8223 -296379 -295855 -295331 -294806 -294282 -293758 -293234 -292710
2627.5361 -292186 -291662 -291138 -290613 -290089 -289565 -289041 -288517
2635.2500 -287993 -287469 -286945 -286420 -285896 -285372 -278824 -271177
2642.9639 -264698 -261201 -261057 -263010 -264867 -264591 -261164 -254852
2650.6777 -246944 -239245 -233547 -231095 -232065 -235259 -238350 -238851
2658.3916 -235443 -228901 -221903 -217632 -217923 -222110 -227317 -230057
2666.1055 -228143 -221784 -213310 -205838 -201747 -201765 -204966 -209436
2673.8193 -213149 -214689 -213669 -210788 -207489 -205267 -204863 -205750
2681.5332 -206289 -204582 -199580 -191790 -183107 -175858 -171626 -170556
2689.2471 -171520 -172954 -173789 -173916 -173952 -174532 -175643 -176449
2696.9609 -175734 -172678 -167432 -161077 -154951 -149812 -145446 -141052
2704.6748 -136119 -131106 -127298 -125884 -126895 -128903 -129781 -128056
2712.3887 -123892 -118956 -115280 -113916 -114313 -114764 -113532 -109878
2720.1025 -104402 -98654 -94372 -92759 -94036 -97332 -100911 -102772 -101500
2728.7808 -97025 -90800 -85135 -81961 -81772 -83475 -85280 -85982 -85666
2737.4587 -85290 -85515 -85815 -84717 -81091 -75461 -70161 -68004 -70328
2746.1370 -75878 -81424 -83713 -81388 -75562 -68776 -63251 -59709 -57448
2754.8149 -55321 -52713 -49817 -47200 -45200 -43661 -42110 -40116 -37529
2763.4932 -34526 -31557 -29259 -28262 -28860 -30655 -32501 -32934 -30957
2772.1711 -26694 -21421 -16912 -14489 -14414 -15946 -17903 -19225 -19150
2780.8494 -17059 -12367 -4795 5092 15582 24211 28835 28777 25283 20919 18257
2791.4558 18681 22004 27012 32423 37595 42594 47756 53200 58654 63645 67813
2802.0625 71087 73615 75584 77121 78383 79739 81872 85634 91718 100322 111033
2812.6689 123013 135318 147140 157801 166650 173092 176913 178740 180222
2821.3472 183581 190604 201604 215049 228199 238474 244780 248015 250476
2830.0251 254552 261505 271053 281936 293075 304557 317830 334938 357288
2838.7034 384749 415859 449263 485748 529625 588308 669621 777356 906754
2847.3813 1042514 1161834 1242496 1271958 1251857 1195587 1121435 1045620
2855.0952 978183 922405 876846 838353 804485 774472 748827 728347 713277
2863.7734 703048 696516 692418 689746 687947 686968 687207 689382 694251
2872.4514 702197 712797 724629 735551 743418 746975 746478 743684 741227
2881.1296 741644 746529 756106 769344 784460 799594 813424 825530 836379
2889.8076 846975 858328 871023 885061 899984 915113 929767 943456 956129
2898.4858 968468 981979 998574 1019633 1044995 1072675 1099753 1124086 1145788
2907.1638 1167382 1192495 1224162 1264263 1314817 1380139 1467651 1585324
2914.8777 1735628 1908944 2081666 2222754 2306413 2322992 2281320 2202385
2922.5916 2109532 2020582 1944481 1882140 1829513 1780851 1731012 1676801
2930.3054 1617635 1555594 1494637 1439041 1391684 1353013 1321202 1293200
2938.0193 1265911 1236923 1204736 1168876 1130131 1090692 1053758 1022452
2945.7332 998529 981694 970111 961808 955998 953242 954217 957966 961076
2954.4114 958750 947392 927124 902384 879927 865286 859819 860190 860486
2963.0894 855570 843560 826137 806862 788902 773611 760558 748512 736425
2971.7676 723798 710439 696080 680285 662708 643496 623528 604329 587656
2980.4456 574900 566532 561860 559248 556770 552955 547238 539888 531537
2989.1238 522723 513775 505025 497028 490491 485917 483336 482426 482949
2997.8018 485034 488902 494134 499172 501749 500267 495251 489650 487371
3006.4800 490786 498885 507519 511806 509237 501384 492983 488956 491411
3015.1580 498659 506808 512650 515732 518233 522946 530997 540989 550097
3023.8362 556161 559163 561022 563987 568911 574674 579093 580559 579218
3032.5142 576936 576169 578634 584622 593235 603156 613349 623284 632678
3041.1924 641077 647612 651172 650966 647231 641691 637386 637687 644813
3049.8704 658549 675991 692667 704551 709953 710226 708888 709621 714301
3058.5486 722166 730483 736153 737218 733555 726649 718901 712973 711358
3067.2266 715965 727494 744761 764511 782213 793768 797281 793823 786626
3075.9048 779229 773819 770773 769461 769402 770772 773967 778882 784770
3084.5828 790928 797521 805635 816247 828865 841043 849390 851521 847590
3093.2610 840369 833837 831289 834183 842172 853871 867470 880851 891584
3101.9390 897440 897492 893104 887792 885694 889399 898551 910223 920874
3110.6172 928558 933874 939096 946260 955667 965820 974685 981235 986124
3119.2952 991144 997990 1007220 1017998 1028602 1037284 1042998 1045718
3127.0090 1046281 1045857 1045327 1044945 1044573 1044402 1045609 1050236
3134.7229 1060093 1075253 1093270 1109881 1120992 1124802 1122742 1118676
3142.4368 1116910 1120215 1128857 1140837 1152951 1162126 1166614 1166778
3150.1506 1165119 1165303 1170413 1181270 1195958 1211009 1223579 1233088
3157.8645 1241128 1249749 1259504 1268847 1275330 1277574 1276380 1274129
3165.5784 1273112 1274233 1277113 1281237 1286909 1295013 1305780 1317791
3173.2922 1328322 1335011 1337657 1338743 1342137 1350749 1364614 1380665
3181.0061 1394295 1401830 1402592 1399543 1398107 1403583 1418334 1440216
3188.7200 1463257 1480413 1487043 1483155 1473129 1463116 1457819 1458618
3196.4338 1463958 1471338 1479238 1487660 1497226 1507913 1518588 1527632
3204.1477 1533962 1537549 1539162 1539774 1540339 1542026 1546374 1554776
3211.8616 1567381 1582321 1596176 1605743 1609952 1610479 1610483 1612391
3219.5754 1616422 1621017 1624732 1627930 1632757 1641339 1653672 1666981
3227.2893 1677209 1681642 1680774 1678081 1677894 1682867 1692615 1704220
3235.0032 1714054 1719753 1721299 1720803 1721255 1724912 1732142 1741266
3242.7170 1749509 1754556 1755867 1754974 1754611 1757312 1764362 1775637
3250.4309 1790089 1806248 1822347 1836218 1845519 1848596 1845627 1839190
3258.1448 1833583 1833027 1839748 1853056 1869929 1886627 1900240 1909384
3265.8586 1913980 1914736 1912872 1910082 1908249 1908627 1910880 1912911
3273.5725 1912097 1907458 1901202 1898167 1903096 1917401 1937687 1957246
3281.2864 1969677 1972284 1967010 1958459 1950622 1944720 1939544 1933652
3289.0002 1927493 1923741 1925642 1934654 1949088 1964594 1976036 1979561
3296.7141 1973910 1960648 1943492 1927022 1915084 1909387 1908995 1911242
3304.4280 1913750 1916284 1920936 1930217 1944280 1959501 1969880 1970590
3312.1418 1961155 1945835 1930898 1920847 1916362 1915232 1915050 1915230
3319.8557 1916758 1920230 1924223 1925629 1921778 1912550 1900748 1890415
3327.5696 1884402 1882924 1883876 1884409 1882587 1878228 1872735 1868219
3335.2834 1866380 1867590 1870603 1873146 1873158 1869972 1864637 1859119
3342.9973 1854920 1852109 1849460 1845489 1839523 1831991 1823891 1816065
3350.7112 1808965 1802985 1798884 1797689 1800055 1805531 1812343 1817883
3358.4250 1819579 1815699 1805823 1791021 1773775 1757523 1745693 1740357
3366.1389 1741094 1744800 1746810 1742906 1731217 1713040 1692223 1673505
3373.8528 1660648 1655183 1656185 1660962 1666218 1669169 1668291 1663595
3381.5667 1656481 1649253 1644360 1643447 1646452 1651216 1653977 1650826
3389.2805 1639633 1621536 1601061 1584425 1576659 1579070 1588520 1598934
3396.9944 1604155 1600547 1588056 1569449 1548578 1528889 1512829 1501890
3404.7083 1496621 1496294 1498595 1500008 1497120 1488254 1474410 1458765
3412.4221 1444984 1435350 1429866 1426724 1423591 1418754 1411467 1401565
3420.1360 1388951 1373572 1355984 1337991 1322601 1312906 1310278 1312951
3427.8499 1316203 1314557 1304995 1289103 1272403 1260955 1257322 1258683
3435.5637 1258549 1251007 1234576 1213089 1193196 1180354 1175991 1177393
3443.2776 1179768 1178746 1171911 1159171 1142469 1125144 1110900 1102419
3450.9915 1100141 1101921 1103947 1102556 1095907 1084522 1070537 1056462
3458.7053 1044269 1034979 1028326 1022459 1014213 1000583 980996 958805 940303
3467.3835 931135 932171 937999 939663 930220 909393 883988 863569 854280
3476.0615 855210 859808 860939 855701 846674 839051 835971 835704 832749
3484.7397 821710 800904 773404 745277 722481 708364 702943 703645 706472
3493.4177 707000 701448 688130 668685 647905 631642 623803 624133 628113
3502.0959 629265 622752 607920 587938 567149 548466 532508 518540 506158
3510.7739 496327 490965 491339 496408 502197 502753 492603 469680 437039
3519.4521 402115 373598 357390 353702 357122 359874 356286 345521 331073
3528.1301 317853 309144 305358 304795 305013 303418 297087 282908 258970
3536.8083 226600 191193 160472 141005 135266 140914 152367 163499 170040
3545.4863 170527 165563 156402 144160 129979 115382 102066 91195 82961 77073
3555.1287 73754 74006 78460 85496 90379 86945 71346 45050 14755 -10576 -24086
3565.7354 -25223 -21062 -21818 -33297 -53827 -77514 -98816 -114863 -125614
3574.4133 -133028 -140040 -149747 -164614 -185300 -209269 -230430 -240974
3582.1272 -234808 -210570 -173073 -133215 -105604 -102266 -124877 -163428
3589.8411 -203494 -233972 -249689 -250974 -242942 -234062 -232782 -243649
3597.5549 -265819 -294499 -323493 -347427 -363079 -369603 -367981 -360612
3605.2688 -351411 -345647 -348342 -361450 -382252 -405003 -424502 -438423
3612.9827 -447033 -451371 -451804 -448113 -440810 -432422 -427289 -429366
3620.6965 -439852 -457282 -479576 -505219 -532372 -556756 -570272 -563846
3628.4104 -536521 -501977 -479734 -480527 -502761 -537467 -573536 -601675
3636.1243 -617479 -622406 -621731 -621035 -623712 -630471 -640288 -651644
3643.8381 -663125 -673151 -679294 -678179 -667411 -649509 -632869 -625730
3651.5520 -630485 -644539 -663496 -682913 -699202 -710805 -719002 -726948
3659.2659 -737595 -752442 -771481 -793483 -816248 -836920 -852394 -859800
3666.9800 -857503 -847064 -834634 -828362 -832501 -844860 -859789 -872446
3674.6938 -881559 -889622 -899643 -911549 -922757 -931487 -938858 -948397
3682.4077 -963326 -983275 -1002835 -1012938 -1004582 -974685 -932211 -896974
3690.1216 -886091 -901301 -931554 -963617 -988889 -1004688 -1012539 -1015298
3697.8354 -1014644 -1010297 -1001469 -989581 -979744 -978714 -990490 -1013666
3705.5493 -1042357 -1068930 -1086652 -1091987 -1086515 -1076864 -1070519
3712.2988 -1070014 -1071951 -1071303 -1065422 -1055091 -1043739 -1035943
3719.0486 -1035485 -1043412 -1057232 -1071965 -1082472 -1085833 -1082746
3725.7981 -1077013 -1073021 -1072843 -1074950 -1074974 -1067872 -1050877
3732.5479 -1026393 -1002778 -990523 -994832 -1011632 -1032040 -1049543
3739.2974 -1062363 -1071556 -1078613 -1084256 -1088443 -1091099 -1092331
3746.0471 -1091436 -1086251 -1074334 -1056034 -1038180 -1033045 -1048245
3752.7966 -1078441 -1110364 -1132062 -1137024 -1125187 -1103292 -1082773
3759.5464 -1073758 -1079438 -1096120 -1117451 -1137991 -1154359 -1164941
3766.2959 -1169367 -1168243 -1163051 -1155855 -1148644 -1142567 -1137706
3773.0457 -1133596 -1130071 -1127799 -1128240 -1132953 -1142408 -1155130
3779.7952 -1168301 -1179581 -1188440 -1195947 -1203485 -1211456 -1218850
3786.5449 -1223985 -1225821 -1224689 -1221770 -1217859 -1212564 -1204700
3793.2944 -1193693 -1180949 -1169824 -1163803 -1164237 -1169396 -1175142
3800.0442 -1176646 -1170671 -1157196 -1138953 -1119834 -1104391 -1098151
3806.7937 -1106206 -1129294 -1161505 -1193536 -1217845 -1230620 -1231192
3813.5435 -1221536 -1206198 -1190947 -1179874 -1173788 -1171456 -1171566
3820.2930 -1173446 -1176561 -1179936 -1182362 -1183018 -1181793 -1179291
3827.0427 -1176795 -1176138 -1179158 -1186554 -1196563 -1204385 -1203264
3833.7922 -1187276 -1154919 -1111944 -1071282 -1047803 -1049314 -1071294
3840.5420 -1100985 -1126135 -1140566 -1144698 -1143044 -1140746 -1140824
3847.2915 -1143278 -1145704 -1144314 -1135069 -1116192 -1092982 -1079493
3854.0413 -1087150 -1111861 -1140027 -1160691 -1169052 -1164974 -1151308
3860.7908 -1132693 -1114246 -1100104 -1092565 -1092343 -1099167 -1111743
3867.5405 -1127258 -1141531 -1150604 -1153085 -1150930 -1147459 -1144587
3874.2900 -1142004 -1138528 -1133956 -1130009 -1129852 -1136310 -1149629
3881.0398 -1166473 -1181173 -1188301 -1185118 -1173105 -1157617 -1145009
3887.7893 -1139118 -1139887 -1144462 -1149438 -1153001 -1155534 -1157896
3894.5391 -1159138 -1156062 -1144954 -1124586 -1098909 -1076646 -1066250
3901.2886 -1069727 -1081275 -1092295 -1098310 -1101644 -1108012 -1121182
3908.0383 -1140383 -1161314 -1179051 -1190725 -1196219 -1196500 -1191250
3914.7878 -1178205 -1155315 -1124373 -1092637 -1069852 -1062662 -1071162
3921.5376 -1089479 -1108717 -1120502 -1120247 -1108915 -1092084 -1076908
3928.2871 -1068910 -1069846 -1076999 -1084582 -1087606 -1086053 -1085658
3935.0369 -1094175 -1115897 -1148087 -1181337 -1203754 -1207029 -1191290
3941.7864 -1165632 -1143232 -1133815 -1138640 -1150912 -1160200 -1157857
3948.5361 -1141164 -1114481 -1086621 -1065977 -1056623 -1057498 -1064366
3955.2856 -1072844 -1080683 -1088060 -1096067 -1104895 -1113294 -1119672
3962.0354 -1123689 -1126765 -1130973 -1137390 -1145389 -1153364 -1160030
3968.7849 -1164958 -1167898 -1167819 -1163098 -1153271 -1141001 -1132119
3975.5347 -1132798 -1145291 -1165283 -1183062 -1188227 -1175308 -1147075
3982.2842 -1113546 -1087126 -1076596 -1083218 -1100739 -1118841 -1128076
3989.0339 -1123968 -1108547 -1088786 -1072926 -1066705 -1071358 -1084057
3995.7834 -1100035 -1114849 -1125585 -1130864 -1130474 -1125437
##END= 
