# Supplementary material for: Molecular Structural Changes in Alfalfa Detected by ATR-FTIR Spectroscopy in Response to Silencing of TT8 and HB12 Genes
Source: Int J Mol Sci. 2018 Mar 31;19(4):1046. doi: 10.3390/ijms19041046 (PMC5979274; doi:10.3390/ijms19041046)
Supplement: Supplementary file 1 [file ijms-19-01046-s001.zip › Supplementary materials/Spectra Source/H1/h1e-1-derivative.CSV]

6.990693e+002	-1.789493e-003
7.000335e+002	-2.391002e-003
7.009977e+002	-3.122388e-003
7.019620e+002	-2.660220e-003
7.029262e+002	-1.110380e-003
7.038904e+002	5.015874e-004
7.048547e+002	1.525835e-003
7.058189e+002	1.845862e-003
7.067831e+002	1.501561e-003
7.077474e+002	8.858607e-004
7.087116e+002	6.286096e-004
7.096758e+002	7.819193e-004
7.106401e+002	7.796743e-004
7.116043e+002	6.396911e-004
7.125685e+002	3.995058e-004
7.135328e+002	-2.645321e-006
7.144970e+002	-3.854280e-004
7.154612e+002	-6.455392e-004
7.164255e+002	-7.330730e-004
7.173897e+002	-6.653198e-004
7.183539e+002	-5.065663e-004
7.193182e+002	-3.289737e-004
7.202824e+002	-1.801367e-004
7.212466e+002	-7.471646e-005
7.222109e+002	-8.544966e-006
7.231751e+002	2.222136e-005
7.241393e+002	1.508428e-005
7.251036e+002	-2.800674e-005
7.260678e+002	-8.641635e-005
7.270320e+002	-1.204189e-004
7.279963e+002	-8.945937e-005
7.289605e+002	2.170328e-005
7.299247e+002	1.860612e-004
7.308890e+002	3.403631e-004
7.318532e+002	4.164808e-004
7.328174e+002	3.820744e-004
7.337817e+002	2.618618e-004
7.347459e+002	1.226623e-004
7.357101e+002	3.442595e-005
7.366744e+002	3.460616e-005
7.376386e+002	1.138906e-004
7.386028e+002	2.254883e-004
7.395671e+002	3.107208e-004
7.405313e+002	3.283234e-004
7.414955e+002	2.727762e-004
7.424598e+002	1.723101e-004
7.434240e+002	6.888561e-005
7.443882e+002	-7.124076e-006
7.453525e+002	-5.199608e-005
7.463167e+002	-8.434212e-005
7.472809e+002	-1.249037e-004
7.482452e+002	-1.750453e-004
7.492094e+002	-2.103437e-004
7.501736e+002	-1.958051e-004
7.511379e+002	-1.133499e-004
7.521021e+002	1.800412e-005
7.530663e+002	1.452808e-004
7.540306e+002	2.084520e-004
7.549948e+002	1.747695e-004
7.559590e+002	5.857855e-005
7.569233e+002	-8.602651e-005
7.578875e+002	-1.947646e-004
7.588517e+002	-2.263202e-004
7.598160e+002	-1.797008e-004
7.607802e+002	-8.788049e-005
7.617444e+002	5.164349e-006
7.627087e+002	6.834536e-005
7.636729e+002	9.486569e-005
7.646371e+002	9.747293e-005
7.656014e+002	9.400315e-005
7.665656e+002	9.421033e-005
7.675298e+002	9.619095e-005
7.684941e+002	9.325867e-005
7.694583e+002	8.453908e-005
7.704225e+002	7.972784e-005
7.713868e+002	9.257477e-005
7.723510e+002	1.263906e-004
7.733152e+002	1.623637e-004
7.742795e+002	1.619296e-004
7.752437e+002	8.595446e-005
7.762079e+002	-7.898445e-005
7.771722e+002	-3.042972e-004
7.781364e+002	-5.260220e-004
7.791006e+002	-6.732768e-004
7.800649e+002	-7.028857e-004
7.810291e+002	-6.196858e-004
7.819933e+002	-4.703886e-004
7.829576e+002	-3.153291e-004
7.839218e+002	-1.958632e-004
7.848860e+002	-1.166317e-004
7.858503e+002	-5.114318e-005
7.868145e+002	3.569890e-005
7.877787e+002	1.633867e-004
7.887430e+002	3.235881e-004
7.897072e+002	4.842568e-004
7.906714e+002	6.046973e-004
7.916357e+002	6.523678e-004
7.925999e+002	6.144550e-004
7.935641e+002	5.018899e-004
7.945284e+002	3.463985e-004
7.954926e+002	1.913390e-004
7.964568e+002	7.722666e-005
7.974211e+002	2.555768e-005
7.983853e+002	2.841702e-005
7.993495e+002	5.168901e-005
8.003138e+002	5.338015e-005
8.012780e+002	8.447351e-006
8.022422e+002	-7.483811e-005
8.032065e+002	-1.583904e-004
8.041707e+002	-1.966408e-004
8.051349e+002	-1.639991e-004
8.060992e+002	-7.025839e-005
8.070634e+002	4.513074e-005
8.080276e+002	1.352757e-004
8.089919e+002	1.700637e-004
8.099561e+002	1.481923e-004
8.109203e+002	9.201572e-005
8.118846e+002	3.115235e-005
8.128488e+002	-1.397209e-005
8.138130e+002	-3.965017e-005
8.147773e+002	-5.479387e-005
8.157415e+002	-6.907304e-005
8.167057e+002	-8.122498e-005
8.176700e+002	-7.574615e-005
8.186342e+002	-3.187854e-005
8.195984e+002	5.923093e-005
8.205627e+002	1.807001e-004
8.215269e+002	2.914660e-004
8.224911e+002	3.461575e-004
8.234554e+002	3.221017e-004
8.244196e+002	2.342788e-004
8.253839e+002	1.256420e-004
8.263481e+002	3.831657e-005
8.273123e+002	-1.319362e-005
8.282766e+002	-4.621278e-005
8.292408e+002	-8.854856e-005
8.302050e+002	-1.494992e-004
8.311693e+002	-2.078775e-004
8.321335e+002	-2.279395e-004
8.330977e+002	-1.903916e-004
8.340620e+002	-1.122581e-004
8.350262e+002	-3.826795e-005
8.359904e+002	-1.017281e-005
8.369547e+002	-3.822054e-005
8.379189e+002	-9.615244e-005
8.388831e+002	-1.416580e-004
8.398474e+002	-1.451602e-004
8.408116e+002	-1.059898e-004
8.417758e+002	-4.746958e-005
8.427401e+002	1.004248e-006
8.437043e+002	1.981207e-005
8.446685e+002	4.009142e-006
8.456328e+002	-4.053714e-005
8.465970e+002	-1.023431e-004
8.475612e+002	-1.664592e-004
8.485255e+002	-2.151909e-004
8.494897e+002	-2.311841e-004
8.504539e+002	-2.036758e-004
8.514182e+002	-1.346395e-004
8.523824e+002	-4.051329e-005
8.533466e+002	5.217415e-005
8.543109e+002	1.157551e-004
8.552751e+002	1.320627e-004
8.562393e+002	1.014666e-004
8.572036e+002	4.601357e-005
8.581678e+002	2.247513e-006
8.591320e+002	3.340376e-006
8.600963e+002	5.852262e-005
8.610605e+002	1.437080e-004
8.620247e+002	2.130145e-004
8.629890e+002	2.270479e-004
8.639532e+002	1.798900e-004
8.649174e+002	1.049156e-004
8.658817e+002	5.379934e-005
8.668459e+002	6.324970e-005
8.678101e+002	1.335039e-004
8.687744e+002	2.328957e-004
8.697386e+002	3.219928e-004
8.707028e+002	3.767733e-004
8.716671e+002	3.943396e-004
8.726313e+002	3.818649e-004
8.735955e+002	3.436017e-004
8.745598e+002	2.795718e-004
8.755240e+002	1.955433e-004
8.764882e+002	1.113457e-004
8.774525e+002	5.581885e-005
8.784167e+002	4.983863e-005
8.793809e+002	9.072294e-005
8.803452e+002	1.508792e-004
8.813094e+002	1.918747e-004
8.822736e+002	1.836396e-004
8.832379e+002	1.168831e-004
8.842021e+002	4.171807e-006
8.851663e+002	-1.268885e-004
8.861306e+002	-2.430997e-004
8.870948e+002	-3.154819e-004
8.880590e+002	-3.289973e-004
8.890233e+002	-2.894029e-004
8.899875e+002	-2.219206e-004
8.909517e+002	-1.594356e-004
8.919160e+002	-1.256060e-004
8.928802e+002	-1.237409e-004
8.938444e+002	-1.392188e-004
8.948087e+002	-1.529182e-004
8.957729e+002	-1.544612e-004
8.967371e+002	-1.450723e-004
8.977014e+002	-1.298890e-004
8.986656e+002	-1.090438e-004
8.996298e+002	-7.686315e-005
9.005941e+002	-2.959955e-005
9.015583e+002	2.667225e-005
9.025225e+002	7.645838e-005
9.034868e+002	1.037468e-004
9.044510e+002	1.015197e-004
9.054152e+002	7.401690e-005
9.063795e+002	3.123440e-005
9.073437e+002	-1.796424e-005
9.083079e+002	-6.783773e-005
9.092722e+002	-1.126138e-004
9.102364e+002	-1.432081e-004
9.112006e+002	-1.484803e-004
9.121649e+002	-1.207704e-004
9.131291e+002	-6.156901e-005
9.140933e+002	1.631801e-005
9.150576e+002	9.089692e-005
9.160218e+002	1.364062e-004
9.169860e+002	1.314356e-004
9.179503e+002	6.899428e-005
9.189145e+002	-3.501845e-005
9.198787e+002	-1.416833e-004
9.208430e+002	-2.024609e-004
9.218072e+002	-1.829645e-004
9.227714e+002	-8.421158e-005
9.237357e+002	5.363784e-005
9.246999e+002	1.704880e-004
9.256641e+002	2.184310e-004
9.266284e+002	1.869887e-004
9.275926e+002	1.058877e-004
9.285568e+002	2.511346e-005
9.295211e+002	-1.351092e-005
9.304853e+002	4.474592e-006
9.314495e+002	6.523521e-005
9.324138e+002	1.401190e-004
9.333780e+002	2.022674e-004
9.343422e+002	2.367720e-004
9.353065e+002	2.419369e-004
9.362707e+002	2.252444e-004
9.372349e+002	1.987735e-004
9.381992e+002	1.762640e-004
9.391634e+002	1.712169e-004
9.401276e+002	1.946035e-004
9.410919e+002	2.515473e-004
9.420561e+002	3.377139e-004
9.430203e+002	4.373604e-004
9.439846e+002	5.252855e-004
9.449488e+002	5.737462e-004
9.459130e+002	5.625814e-004
9.468773e+002	4.880131e-004
9.478415e+002	3.655808e-004
9.488057e+002	2.255532e-004
9.497700e+002	1.030644e-004
9.507342e+002	2.734689e-005
9.516984e+002	1.339364e-005
9.526627e+002	5.708805e-005
9.536269e+002	1.341345e-004
9.545911e+002	2.043085e-004
9.555554e+002	2.229588e-004
9.565196e+002	1.588480e-004
9.574838e+002	1.155819e-005
9.584481e+002	-1.821818e-004
9.594123e+002	-3.604310e-004
9.603765e+002	-4.631953e-004
9.613408e+002	-4.609216e-004
9.623050e+002	-3.675928e-004
9.632692e+002	-2.304456e-004
9.642335e+002	-1.031097e-004
9.651977e+002	-1.921283e-005
9.661619e+002	1.839526e-005
9.671262e+002	2.954913e-005
9.680904e+002	3.917345e-005
9.690546e+002	6.355608e-005
9.700189e+002	1.078427e-004
9.709831e+002	1.723179e-004
9.719473e+002	2.588042e-004
9.729116e+002	3.701932e-004
9.738758e+002	5.032026e-004
9.748400e+002	6.408616e-004
9.758043e+002	7.523714e-004
9.767685e+002	8.031911e-004
9.777327e+002	7.711661e-004
9.786970e+002	6.596954e-004
9.796612e+002	4.994497e-004
9.806254e+002	3.358794e-004
9.815897e+002	2.078812e-004
9.825539e+002	1.291314e-004
9.835181e+002	8.342345e-005
9.844824e+002	3.799912e-005
9.854466e+002	-3.241145e-005
9.864108e+002	-1.261156e-004
9.873751e+002	-2.129591e-004
9.883393e+002	-2.527501e-004
9.893035e+002	-2.215772e-004
9.902678e+002	-1.277895e-004
9.912320e+002	-6.443329e-006
9.921962e+002	1.033771e-004
9.931605e+002	1.815764e-004
9.941247e+002	2.340029e-004
9.950889e+002	2.796192e-004
9.960532e+002	3.292834e-004
9.970174e+002	3.731694e-004
9.979816e+002	3.862258e-004
9.989459e+002	3.467425e-004
9.999101e+002	2.533400e-004
1.000874e+003	1.278034e-004
1.001839e+003	2.332611e-006
1.002803e+003	-9.911437e-005
1.003767e+003	-1.725513e-004
1.004731e+003	-2.319647e-004
1.005695e+003	-2.960785e-004
1.006660e+003	-3.726128e-004
1.007624e+003	-4.496003e-004
1.008588e+003	-4.991521e-004
1.009552e+003	-4.925730e-004
1.010517e+003	-4.193907e-004
1.011481e+003	-2.993754e-004
1.012445e+003	-1.786915e-004
1.013409e+003	-1.091754e-004
1.014374e+003	-1.204994e-004
1.015338e+003	-2.016749e-004
1.016302e+003	-3.050059e-004
1.017266e+003	-3.726114e-004
1.018231e+003	-3.706380e-004
1.019195e+003	-3.098004e-004
1.020159e+003	-2.386300e-004
1.021123e+003	-2.133574e-004
1.022087e+003	-2.639098e-004
1.023052e+003	-3.778322e-004
1.024016e+003	-5.110463e-004
1.024980e+003	-6.161475e-004
1.025944e+003	-6.683442e-004
1.026909e+003	-6.728407e-004
1.027873e+003	-6.519629e-004
1.028837e+003	-6.242376e-004
1.029801e+003	-5.914481e-004
1.030766e+003	-5.419894e-004
1.031730e+003	-4.658462e-004
1.032694e+003	-3.682555e-004
1.033658e+003	-2.709718e-004
1.034623e+003	-1.999268e-004
1.035587e+003	-1.682925e-004
1.036551e+003	-1.670728e-004
1.037515e+003	-1.699435e-004
1.038479e+003	-1.493711e-004
1.039444e+003	-9.384973e-005
1.040408e+003	-1.568535e-005
1.041372e+003	5.526117e-005
1.042336e+003	8.825747e-005
1.043301e+003	6.934717e-005
1.044265e+003	9.661881e-006
1.045229e+003	-6.087434e-005
1.046193e+003	-1.111720e-004
1.047158e+003	-1.272652e-004
1.048122e+003	-1.194083e-004
1.049086e+003	-1.128729e-004
1.050050e+003	-1.282744e-004
1.051015e+003	-1.651405e-004
1.051979e+003	-2.007477e-004
1.052943e+003	-2.053695e-004
1.053907e+003	-1.628319e-004
1.054871e+003	-8.109282e-005
1.055836e+003	1.464637e-005
1.056800e+003	9.988398e-005
1.057764e+003	1.649609e-004
1.058728e+003	2.146766e-004
1.059693e+003	2.556876e-004
1.060657e+003	2.844876e-004
1.061621e+003	2.873366e-004
1.062585e+003	2.520422e-004
1.063550e+003	1.805801e-004
1.064514e+003	9.055836e-005
1.065478e+003	3.592012e-006
1.066442e+003	-6.985878e-005
1.067406e+003	-1.369373e-004
1.068371e+003	-2.152497e-004
1.069335e+003	-3.181785e-004
1.070299e+003	-4.437899e-004
1.071263e+003	-5.746026e-004
1.072228e+003	-6.871638e-004
1.073192e+003	-7.642467e-004
1.074156e+003	-8.021494e-004
1.075120e+003	-8.096106e-004
1.076085e+003	-7.998233e-004
1.077049e+003	-7.803311e-004
1.078013e+003	-7.464944e-004
1.078977e+003	-6.828191e-004
1.079942e+003	-5.725450e-004
1.080906e+003	-4.105719e-004
1.081870e+003	-2.111251e-004
1.082834e+003	-3.579869e-006
1.083798e+003	1.820866e-004
1.084763e+003	3.303926e-004
1.085727e+003	4.447129e-004
1.086691e+003	5.375118e-004
1.087655e+003	6.146912e-004
1.088620e+003	6.677266e-004
1.089584e+003	6.808816e-004
1.090548e+003	6.475677e-004
1.091512e+003	5.811747e-004
1.092477e+003	5.093634e-004
1.093441e+003	4.545336e-004
1.094405e+003	4.155443e-004
1.095369e+003	3.659837e-004
1.096333e+003	2.720028e-004
1.097298e+003	1.176466e-004
1.098262e+003	-8.053830e-005
1.099226e+003	-2.801754e-004
1.100190e+003	-4.364137e-004
1.101155e+003	-5.261751e-004
1.102119e+003	-5.577549e-004
1.103083e+003	-5.609135e-004
1.104047e+003	-5.654736e-004
1.105012e+003	-5.826522e-004
1.105976e+003	-6.001107e-004
1.106940e+003	-5.921584e-004
1.107904e+003	-5.372533e-004
1.108869e+003	-4.317100e-004
1.109833e+003	-2.921098e-004
1.110797e+003	-1.463337e-004
1.111761e+003	-1.983202e-005
1.112725e+003	7.444847e-005
1.113690e+003	1.375098e-004
1.114654e+003	1.781973e-004
1.115618e+003	2.052258e-004
1.116582e+003	2.229924e-004
1.117547e+003	2.329502e-004
1.118511e+003	2.375389e-004
1.119475e+003	2.419513e-004
1.120439e+003	2.514684e-004
1.121404e+003	2.665107e-004
1.122368e+003	2.803552e-004
1.123332e+003	2.826551e-004
1.124296e+003	2.670504e-004
1.125260e+003	2.373371e-004
1.126225e+003	2.070861e-004
1.127189e+003	1.924123e-004
1.128153e+003	2.029943e-004
1.129117e+003	2.378413e-004
1.130082e+003	2.883777e-004
1.131046e+003	3.452938e-004
1.132010e+003	4.025596e-004
1.132974e+003	4.549671e-004
1.133939e+003	4.922122e-004
1.134903e+003	4.969415e-004
1.135867e+003	4.519297e-004
1.136831e+003	3.534690e-004
1.137796e+003	2.209251e-004
1.138760e+003	9.289040e-005
1.139724e+003	9.174172e-006
1.140688e+003	-1.101527e-005
1.141652e+003	1.993438e-005
1.142617e+003	6.594865e-005
1.143581e+003	8.918716e-005
1.144545e+003	7.130910e-005
1.145509e+003	2.017958e-005
1.146474e+003	-4.125740e-005
1.147438e+003	-9.446163e-005
1.148402e+003	-1.381757e-004
1.149366e+003	-1.854263e-004
1.150331e+003	-2.478211e-004
1.151295e+003	-3.201861e-004
1.152259e+003	-3.785284e-004
1.153223e+003	-3.944642e-004
1.154188e+003	-3.567298e-004
1.155152e+003	-2.842705e-004
1.156116e+003	-2.201868e-004
1.157080e+003	-2.085511e-004
1.158044e+003	-2.678801e-004
1.159009e+003	-3.779067e-004
1.159973e+003	-4.884631e-004
1.160937e+003	-5.455095e-004
1.161901e+003	-5.188826e-004
1.162866e+003	-4.157618e-004
1.163830e+003	-2.731728e-004
1.164794e+003	-1.358479e-004
1.165758e+003	-3.380027e-005
1.166723e+003	2.771050e-005
1.167687e+003	6.242576e-005
1.168651e+003	8.827003e-005
1.169615e+003	1.146425e-004
1.170579e+003	1.396761e-004
1.171544e+003	1.574200e-004
1.172508e+003	1.679574e-004
1.173472e+003	1.819280e-004
1.174436e+003	2.155053e-004
1.175401e+003	2.790794e-004
1.176365e+003	3.676210e-004
1.177329e+003	4.598900e-004
1.178293e+003	5.278803e-004
1.179258e+003	5.510847e-004
1.180222e+003	5.269691e-004
1.181186e+003	4.716126e-004
1.182150e+003	4.107246e-004
1.183115e+003	3.668508e-004
1.184079e+003	3.500601e-004
1.185043e+003	3.562583e-004
1.186007e+003	3.723801e-004
1.186971e+003	3.842689e-004
1.187936e+003	3.827367e-004
1.188900e+003	3.655351e-004
1.189864e+003	3.356408e-004
1.190828e+003	2.977229e-004
1.191793e+003	2.549711e-004
1.192757e+003	2.080478e-004
1.193721e+003	1.567930e-004
1.194685e+003	1.036864e-004
1.195650e+003	5.640231e-005
1.196614e+003	2.649280e-005
1.197578e+003	2.351039e-005
1.198542e+003	4.761627e-005
1.199506e+003	8.611142e-005
1.200471e+003	1.178153e-004
1.201435e+003	1.239779e-004
1.202399e+003	9.909620e-005
1.203363e+003	5.423339e-005
1.204328e+003	1.035135e-005
1.205292e+003	-1.394725e-005
1.206256e+003	-1.200318e-005
1.207220e+003	9.967667e-006
1.208185e+003	4.003193e-005
1.209149e+003	6.962708e-005
1.210113e+003	9.783126e-005
1.211077e+003	1.285683e-004
1.212042e+003	1.641178e-004
1.213006e+003	2.007276e-004
1.213970e+003	2.299362e-004
1.214934e+003	2.444852e-004
1.215898e+003	2.440631e-004
1.216863e+003	2.360949e-004
1.217827e+003	2.303606e-004
1.218791e+003	2.307866e-004
1.219755e+003	2.301606e-004
1.220720e+003	2.123110e-004
1.221684e+003	1.617798e-004
1.222648e+003	7.564271e-005
1.223612e+003	-3.050661e-005
1.224577e+003	-1.277582e-004
1.225541e+003	-1.887399e-004
1.226505e+003	-2.034859e-004
1.227469e+003	-1.858481e-004
1.228433e+003	-1.656123e-004
1.229398e+003	-1.708197e-004
1.230362e+003	-2.115852e-004
1.231326e+003	-2.756490e-004
1.232290e+003	-3.376408e-004
1.233255e+003	-3.747684e-004
1.234219e+003	-3.781100e-004
1.235183e+003	-3.532163e-004
1.236147e+003	-3.122731e-004
1.237112e+003	-2.656807e-004
1.238076e+003	-2.193417e-004
1.239040e+003	-1.776923e-004
1.240004e+003	-1.472185e-004
1.240969e+003	-1.353141e-004
1.241933e+003	-1.445436e-004
1.242897e+003	-1.674988e-004
1.243861e+003	-1.877414e-004
1.244825e+003	-1.877856e-004
1.245790e+003	-1.595505e-004
1.246754e+003	-1.102909e-004
1.247718e+003	-5.957763e-005
1.248682e+003	-2.875863e-005
1.249647e+003	-2.933862e-005
1.250611e+003	-5.730831e-005
1.251575e+003	-9.625138e-005
1.252539e+003	-1.265833e-004
1.253504e+003	-1.353032e-004
1.254468e+003	-1.211207e-004
1.255432e+003	-9.288696e-005
1.256396e+003	-6.307997e-005
1.257360e+003	-4.071868e-005
1.258325e+003	-2.808378e-005
1.259289e+003	-2.290052e-005
1.260253e+003	-2.352968e-005
1.261217e+003	-3.210536e-005
1.262182e+003	-5.223524e-005
1.263146e+003	-8.266323e-005
1.264110e+003	-1.125824e-004
1.265074e+003	-1.243040e-004
1.266039e+003	-1.036525e-004
1.267003e+003	-5.170482e-005
1.267967e+003	1.124669e-005
1.268931e+003	5.441878e-005
1.269896e+003	5.404840e-005
1.270860e+003	8.759054e-006
1.271824e+003	-5.789572e-005
1.272788e+003	-1.102569e-004
1.273752e+003	-1.207790e-004
1.274717e+003	-8.475966e-005
1.275681e+003	-2.092468e-005
1.276645e+003	4.105838e-005
1.277609e+003	7.709346e-005
1.278574e+003	7.915539e-005
1.279538e+003	5.524758e-005
1.280502e+003	2.151905e-005
1.281466e+003	-6.901646e-006
1.282431e+003	-2.100630e-005
1.283395e+003	-1.784332e-005
1.284359e+003	2.251326e-006
1.285323e+003	3.782398e-005
1.286287e+003	8.631549e-005
1.287252e+003	1.428720e-004
1.288216e+003	1.999401e-004
1.289180e+003	2.488453e-004
1.290144e+003	2.827699e-004
1.291109e+003	2.993372e-004
1.292073e+003	3.010812e-004
1.293037e+003	2.933129e-004
1.294001e+003	2.807152e-004
1.294966e+003	2.649542e-004
1.295930e+003	2.448564e-004
1.296894e+003	2.188021e-004
1.297858e+003	1.874883e-004
1.298823e+003	1.551530e-004
1.299787e+003	1.282911e-004
1.300751e+003	1.124176e-004
1.301715e+003	1.089230e-004
1.302679e+003	1.140968e-004
1.303644e+003	1.208296e-004
1.304608e+003	1.216363e-004
1.305572e+003	1.110686e-004
1.306536e+003	8.646507e-005
1.307501e+003	4.730736e-005
1.308465e+003	-5.784905e-006
1.309429e+003	-7.133380e-005
1.310393e+003	-1.460017e-004
1.311358e+003	-2.231536e-004
1.312322e+003	-2.929965e-004
1.313286e+003	-3.456964e-004
1.314250e+003	-3.763949e-004
1.315214e+003	-3.886747e-004
1.316179e+003	-3.932457e-004
1.317143e+003	-4.016491e-004
1.318107e+003	-4.185646e-004
1.319071e+003	-4.377872e-004
1.320036e+003	-4.445628e-004
1.321000e+003	-4.226615e-004
1.321964e+003	-3.616129e-004
1.322928e+003	-2.601161e-004
1.323893e+003	-1.251781e-004
1.324857e+003	2.993063e-005
1.325821e+003	1.859651e-004
1.326785e+003	3.177631e-004
1.327750e+003	3.991463e-004
1.328714e+003	4.140543e-004
1.329678e+003	3.666364e-004
1.330642e+003	2.811374e-004
1.331606e+003	1.908556e-004
1.332571e+003	1.237440e-004
1.333535e+003	9.263133e-005
1.334499e+003	9.339998e-005
1.335463e+003	1.103509e-004
1.336428e+003	1.254886e-004
1.337392e+003	1.269280e-004
1.338356e+003	1.124207e-004
1.339320e+003	8.750052e-005
1.340285e+003	6.120439e-005
1.341249e+003	4.245145e-005
1.342213e+003	3.806813e-005
1.343177e+003	5.202298e-005
1.344141e+003	8.540077e-005
1.345106e+003	1.370705e-004
1.346070e+003	2.046078e-004
1.347034e+003	2.843155e-004
1.347998e+003	3.692651e-004
1.348963e+003	4.459512e-004
1.349927e+003	4.935471e-004
1.350891e+003	4.911536e-004
1.351855e+003	4.315326e-004
1.352820e+003	3.295941e-004
1.353784e+003	2.162043e-004
1.354748e+003	1.220858e-004
1.355712e+003	6.375576e-005
1.356677e+003	3.839613e-005
1.357641e+003	2.851035e-005
1.358605e+003	1.379284e-005
1.359569e+003	-1.628785e-005
1.360533e+003	-5.737004e-005
1.361498e+003	-9.584889e-005
1.362462e+003	-1.203190e-004
1.363426e+003	-1.298511e-004
1.364390e+003	-1.335368e-004
1.365355e+003	-1.429225e-004
1.366319e+003	-1.637072e-004
1.367283e+003	-1.920599e-004
1.368247e+003	-2.167501e-004
1.369212e+003	-2.250686e-004
1.370176e+003	-2.093011e-004
1.371140e+003	-1.708275e-004
1.372104e+003	-1.199820e-004
1.373068e+003	-7.104534e-005
1.374033e+003	-3.462873e-005
1.374997e+003	-1.349662e-005
1.375961e+003	-4.988325e-006
1.376925e+003	-4.795244e-006
1.377890e+003	-7.069963e-006
1.378854e+003	-3.418700e-006
1.379818e+003	1.622809e-005
1.380782e+003	6.149290e-005
1.381747e+003	1.372718e-004
1.382711e+003	2.365473e-004
1.383675e+003	3.362549e-004
1.384639e+003	4.037509e-004
1.385604e+003	4.112668e-004
1.386568e+003	3.478950e-004
1.387532e+003	2.228849e-004
1.388496e+003	6.094912e-005
1.389460e+003	-1.069594e-004
1.390425e+003	-2.532314e-004
1.391389e+003	-3.602275e-004
1.392353e+003	-4.228599e-004
1.393317e+003	-4.469168e-004
1.394282e+003	-4.429214e-004
1.395246e+003	-4.185706e-004
1.396210e+003	-3.763259e-004
1.397174e+003	-3.189261e-004
1.398139e+003	-2.564450e-004
1.399103e+003	-2.047367e-004
1.400067e+003	-1.736714e-004
1.401031e+003	-1.560160e-004
1.401995e+003	-1.279937e-004
1.402960e+003	-6.141660e-005
1.403924e+003	5.944634e-005
1.404888e+003	2.219993e-004
1.405852e+003	3.786932e-004
1.406817e+003	4.641670e-004
1.407781e+003	4.363347e-004
1.408745e+003	3.067834e-004
1.409709e+003	1.276847e-004
1.410674e+003	-4.801560e-005
1.411638e+003	-1.927551e-004
1.412602e+003	-3.029685e-004
1.413566e+003	-3.835273e-004
1.414531e+003	-4.354473e-004
1.415495e+003	-4.555007e-004
1.416459e+003	-4.443536e-004
1.417423e+003	-4.126301e-004
1.418387e+003	-3.771693e-004
1.419352e+003	-3.502056e-004
1.420316e+003	-3.321547e-004
1.421280e+003	-3.139056e-004
1.422244e+003	-2.838192e-004
1.423209e+003	-2.345185e-004
1.424173e+003	-1.693231e-004
1.425137e+003	-1.024193e-004
1.426101e+003	-4.740617e-005
1.427066e+003	-8.648199e-006
1.428030e+003	1.065137e-005
1.428994e+003	2.245277e-008
1.429958e+003	-4.637094e-005
1.430922e+003	-1.116839e-004
1.431887e+003	-1.634371e-004
1.432851e+003	-1.822846e-004
1.433815e+003	-1.763357e-004
1.434779e+003	-1.670988e-004
1.435744e+003	-1.680110e-004
1.436708e+003	-1.759971e-004
1.437672e+003	-1.788066e-004
1.438636e+003	-1.692135e-004
1.439601e+003	-1.531797e-004
1.440565e+003	-1.434503e-004
1.441529e+003	-1.420223e-004
1.442493e+003	-1.269906e-004
1.443458e+003	-6.185034e-005
1.444422e+003	6.807386e-005
1.445386e+003	2.235278e-004
1.446350e+003	3.332467e-004
1.447314e+003	3.550569e-004
1.448279e+003	3.050863e-004
1.449243e+003	2.356898e-004
1.450207e+003	1.935492e-004
1.451171e+003	1.842609e-004
1.452136e+003	1.669270e-004
1.453100e+003	9.082883e-005
1.454064e+003	-5.488079e-005
1.455028e+003	-2.315986e-004
1.455993e+003	-3.881505e-004
1.456957e+003	-4.938342e-004
1.457921e+003	-5.387325e-004
1.458885e+003	-5.229239e-004
1.459849e+003	-4.606769e-004
1.460814e+003	-3.914560e-004
1.461778e+003	-3.660638e-004
1.462742e+003	-4.078815e-004
1.463706e+003	-4.928875e-004
1.464671e+003	-5.689503e-004
1.465635e+003	-5.885964e-004
1.466599e+003	-5.331423e-004
1.467563e+003	-4.228393e-004
1.468528e+003	-2.990463e-004
1.469492e+003	-1.822644e-004
1.470456e+003	-5.796530e-005
1.471420e+003	8.974424e-005
1.472385e+003	2.510218e-004
1.473349e+003	3.978403e-004
1.474313e+003	5.014143e-004
1.475277e+003	5.486890e-004
1.476241e+003	5.564630e-004
1.477206e+003	5.640330e-004
1.478170e+003	6.023911e-004
1.479134e+003	6.756723e-004
1.480098e+003	7.719753e-004
1.481063e+003	8.764608e-004
1.482027e+003	9.679365e-004
1.482991e+003	1.013395e-003
1.483955e+003	9.810106e-004
1.484920e+003	8.670675e-004
1.485884e+003	7.043114e-004
1.486848e+003	5.375919e-004
1.487812e+003	3.965335e-004
1.488776e+003	2.892039e-004
1.489741e+003	2.070242e-004
1.490705e+003	1.307694e-004
1.491669e+003	4.416715e-005
1.492633e+003	-3.830336e-005
1.493598e+003	-5.212527e-005
1.494562e+003	6.924863e-005
1.495526e+003	2.961760e-004
1.496490e+003	5.034629e-004
1.497455e+003	5.934988e-004
1.498419e+003	5.624273e-004
1.499383e+003	4.539103e-004
1.500347e+003	3.115707e-004
1.501312e+003	1.748605e-004
1.502276e+003	7.909905e-005
1.503240e+003	3.997430e-005
1.504204e+003	4.384688e-005
1.505168e+003	6.040063e-005
1.506133e+003	6.435032e-005
1.507097e+003	4.720836e-005
1.508061e+003	1.492995e-005
1.509025e+003	-2.350685e-005
1.509990e+003	-6.817338e-005
1.510954e+003	-1.299143e-004
1.511918e+003	-2.171981e-004
1.512882e+003	-3.183373e-004
1.513847e+003	-3.954601e-004
1.514811e+003	-3.971035e-004
1.515775e+003	-2.847594e-004
1.516739e+003	-6.899874e-005
1.517703e+003	1.608033e-004
1.518668e+003	2.771832e-004
1.519632e+003	2.423266e-004
1.520596e+003	1.616525e-004
1.521560e+003	1.615753e-004
1.522525e+003	2.635199e-004
1.523489e+003	4.010535e-004
1.524453e+003	5.031137e-004
1.525417e+003	5.395214e-004
1.526382e+003	5.241253e-004
1.527346e+003	4.984234e-004
1.528310e+003	4.911042e-004
1.529274e+003	4.828417e-004
1.530239e+003	4.337882e-004
1.531203e+003	3.342401e-004
1.532167e+003	1.998742e-004
1.533131e+003	4.090112e-005
1.534095e+003	-1.361774e-004
1.535060e+003	-3.102474e-004
1.536024e+003	-4.482763e-004
1.536988e+003	-5.280374e-004
1.537952e+003	-5.554773e-004
1.538917e+003	-5.597614e-004
1.539881e+003	-5.690273e-004
1.540845e+003	-5.864077e-004
1.541809e+003	-5.873013e-004
1.542774e+003	-5.416625e-004
1.543738e+003	-4.425609e-004
1.544702e+003	-3.093715e-004
1.545666e+003	-1.607416e-004
1.546630e+003	-9.466593e-006
1.547595e+003	1.123756e-004
1.548559e+003	1.744370e-004
1.549523e+003	1.926777e-004
1.550487e+003	2.007826e-004
1.551452e+003	1.901843e-004
1.552416e+003	1.239042e-004
1.553380e+003	2.839672e-006
1.554344e+003	-1.234843e-004
1.555309e+003	-2.083801e-004
1.556273e+003	-2.358949e-004
1.557237e+003	-2.113485e-004
1.558201e+003	-1.536369e-004
1.559166e+003	-9.179272e-005
1.560130e+003	-5.465893e-005
1.561094e+003	-5.875102e-005
1.562058e+003	-1.005578e-004
1.563022e+003	-1.550726e-004
1.563987e+003	-1.883195e-004
1.564951e+003	-1.826440e-004
1.565915e+003	-1.462185e-004
1.566879e+003	-9.121292e-005
1.567844e+003	-1.503461e-005
1.568808e+003	7.949687e-005
1.569772e+003	1.512368e-004
1.570736e+003	1.458977e-004
1.571701e+003	6.604912e-005
1.572665e+003	-2.993764e-005
1.573629e+003	-9.934583e-005
1.574593e+003	-1.406451e-004
1.575557e+003	-1.646502e-004
1.576522e+003	-1.749781e-004
1.577486e+003	-1.694660e-004
1.578450e+003	-1.472276e-004
1.579414e+003	-1.147449e-004
1.580379e+003	-8.767212e-005
1.581343e+003	-8.333533e-005
1.582307e+003	-1.067517e-004
1.583271e+003	-1.444683e-004
1.584236e+003	-1.737064e-004
1.585200e+003	-1.773964e-004
1.586164e+003	-1.549431e-004
1.587128e+003	-1.261883e-004
1.588093e+003	-1.216033e-004
1.589057e+003	-1.556681e-004
1.590021e+003	-2.091232e-004
1.590985e+003	-2.456848e-004
1.591949e+003	-2.434238e-004
1.592914e+003	-2.071515e-004
1.593878e+003	-1.594867e-004
1.594842e+003	-1.252275e-004
1.595806e+003	-1.181952e-004
1.596771e+003	-1.359107e-004
1.597735e+003	-1.644811e-004
1.598699e+003	-1.887238e-004
1.599663e+003	-1.994562e-004
1.600628e+003	-1.945659e-004
1.601592e+003	-1.758402e-004
1.602556e+003	-1.460137e-004
1.603520e+003	-1.098010e-004
1.604484e+003	-7.626740e-005
1.605449e+003	-5.537998e-005
1.606413e+003	-5.102556e-005
1.607377e+003	-6.032055e-005
1.608341e+003	-7.786627e-005
1.609306e+003	-9.632649e-005
1.610270e+003	-1.047380e-004
1.611234e+003	-9.175393e-005
1.612198e+003	-5.327096e-005
1.613163e+003	2.735244e-006
1.614127e+003	5.808960e-005
1.615091e+003	9.146168e-005
1.616055e+003	8.776619e-005
1.617020e+003	4.627314e-005
1.617984e+003	-1.815489e-005
1.618948e+003	-8.248883e-005
1.619912e+003	-1.246522e-004
1.620876e+003	-1.266598e-004
1.621841e+003	-7.582648e-005
1.622805e+003	2.407796e-005
1.623769e+003	1.392837e-004
1.624733e+003	2.197805e-004
1.625698e+003	2.353255e-004
1.626662e+003	1.881846e-004
1.627626e+003	9.661638e-005
1.628590e+003	-1.679430e-005
1.629555e+003	-1.259155e-004
1.630519e+003	-2.050155e-004
1.631483e+003	-2.344219e-004
1.632447e+003	-2.053541e-004
1.633411e+003	-1.301419e-004
1.634376e+003	-4.798963e-005
1.635340e+003	-3.966731e-006
1.636304e+003	-1.430932e-005
1.637268e+003	-5.840264e-005
1.638233e+003	-9.923575e-005
1.639197e+003	-1.063996e-004
1.640161e+003	-8.127737e-005
1.641125e+003	-6.968761e-005
1.642090e+003	-1.132408e-004
1.643054e+003	-1.874014e-004
1.644018e+003	-2.316764e-004
1.644982e+003	-2.243345e-004
1.645947e+003	-1.967739e-004
1.646911e+003	-1.939041e-004
1.647875e+003	-2.334745e-004
1.648839e+003	-3.032739e-004
1.649803e+003	-3.910640e-004
1.650768e+003	-4.935448e-004
1.651732e+003	-5.933188e-004
1.652696e+003	-6.514362e-004
1.653660e+003	-6.309007e-004
1.654625e+003	-5.234299e-004
1.655589e+003	-3.614787e-004
1.656553e+003	-2.090449e-004
1.657517e+003	-1.221819e-004
1.658482e+003	-1.004473e-004
1.659446e+003	-8.701133e-005
1.660410e+003	-2.614896e-005
1.661374e+003	8.676920e-005
1.662339e+003	2.014637e-004
1.663303e+003	2.420167e-004
1.664267e+003	1.655602e-004
1.665231e+003	1.935027e-005
1.666195e+003	-9.250671e-005
1.667160e+003	-1.107940e-004
1.668124e+003	-4.804208e-005
1.669088e+003	6.399309e-005
1.670052e+003	1.964624e-004
1.671017e+003	3.029304e-004
1.671981e+003	3.242346e-004
1.672945e+003	2.423214e-004
1.673909e+003	1.127445e-004
1.674874e+003	1.674814e-005
1.675838e+003	-9.416904e-006
1.676802e+003	1.087052e-005
1.677766e+003	2.960388e-005
1.678730e+003	1.243837e-005
1.679695e+003	-4.132270e-005
1.680659e+003	-9.845739e-005
1.681623e+003	-1.143094e-004
1.682587e+003	-6.924300e-005
1.683552e+003	1.438049e-005
1.684516e+003	9.348185e-005
1.685480e+003	1.380216e-004
1.686444e+003	1.453736e-004
1.687409e+003	1.331902e-004
1.688373e+003	1.251291e-004
1.689337e+003	1.405505e-004
1.690301e+003	1.902168e-004
1.691266e+003	2.730580e-004
1.692230e+003	3.708417e-004
1.693194e+003	4.461862e-004
1.694158e+003	4.572331e-004
1.695122e+003	3.929376e-004
1.696087e+003	2.930076e-004
1.697051e+003	2.118969e-004
1.698015e+003	1.673225e-004
1.698979e+003	1.422394e-004
1.699944e+003	1.231801e-004
1.700908e+003	1.196450e-004
1.701872e+003	1.547276e-004
1.702836e+003	2.439662e-004
1.703801e+003	3.756280e-004
1.704765e+003	5.056504e-004
1.705729e+003	5.804485e-004
1.706693e+003	5.753315e-004
1.707657e+003	5.084615e-004
1.708622e+003	4.159160e-004
1.709586e+003	3.210333e-004
1.710550e+003	2.292350e-004
1.711514e+003	1.429199e-004
1.712479e+003	7.172945e-005
1.713443e+003	2.619998e-005
1.714407e+003	6.633156e-006
1.715371e+003	1.705160e-006
1.716336e+003	-3.943478e-006
1.717300e+003	-2.043105e-005
1.718264e+003	-4.614884e-005
1.719228e+003	-6.741340e-005
1.720193e+003	-6.623987e-005
1.721157e+003	-3.362929e-005
1.722121e+003	2.141350e-005
1.723085e+003	7.834176e-005
1.724049e+003	1.211331e-004
1.725014e+003	1.437701e-004
1.725978e+003	1.413727e-004
1.726942e+003	1.038998e-004
1.727906e+003	2.490249e-005
1.728871e+003	-8.290079e-005
1.729835e+003	-1.890457e-004
1.730799e+003	-2.694671e-004
1.731763e+003	-3.235148e-004
1.732728e+003	-3.633135e-004
1.733692e+003	-3.941362e-004
1.734656e+003	-4.085544e-004
1.735620e+003	-3.958360e-004
1.736584e+003	-3.566203e-004
1.737549e+003	-3.092378e-004
1.738513e+003	-2.779456e-004
1.739477e+003	-2.720349e-004
1.740441e+003	-2.782576e-004
1.741406e+003	-2.737051e-004
1.742370e+003	-2.441398e-004
1.743334e+003	-1.935529e-004
1.744298e+003	-1.415500e-004
1.745263e+003	-1.089283e-004
1.746227e+003	-9.972885e-005
1.747191e+003	-9.887990e-005
1.748155e+003	-8.984195e-005
1.749120e+003	-6.975869e-005
1.750084e+003	-4.606168e-005
1.751048e+003	-2.492554e-005
1.752012e+003	-6.969437e-006
1.752976e+003	9.528610e-006
1.753941e+003	2.696454e-005
1.754905e+003	5.062778e-005
1.755869e+003	8.882591e-005
1.756833e+003	1.475790e-004
1.757798e+003	2.226933e-004
1.758762e+003	2.943694e-004
1.759726e+003	3.315018e-004
1.760690e+003	3.102866e-004
1.761655e+003	2.357250e-004
1.762619e+003	1.420193e-004
1.763583e+003	6.752049e-005
1.764547e+003	3.080345e-005
1.765511e+003	2.892679e-005
1.766476e+003	4.967303e-005
1.767440e+003	8.106123e-005
1.768404e+003	1.135700e-004
1.769368e+003	1.391672e-004
1.770333e+003	1.507265e-004
1.771297e+003	1.431402e-004
1.772261e+003	1.160855e-004
1.773225e+003	7.629656e-005
1.774190e+003	3.603853e-005
1.775154e+003	7.550518e-006
1.776118e+003	-1.728959e-006
1.777082e+003	1.126167e-005
1.778047e+003	4.839347e-005
1.779011e+003	1.089316e-004
1.779975e+003	1.815705e-004
1.780939e+003	2.403792e-004
1.781903e+003	2.559182e-004
1.782868e+003	2.148777e-004
1.783832e+003	1.300471e-004
1.784796e+003	3.319133e-005
1.785760e+003	-4.160557e-005
1.786725e+003	-7.243271e-005
1.787689e+003	-5.592411e-005
1.788653e+003	-6.693152e-006
1.789617e+003	4.887869e-005
1.790582e+003	8.435017e-005
1.791546e+003	8.570113e-005
1.792510e+003	5.660917e-005
1.793474e+003	1.324838e-005
1.794438e+003	-2.653802e-005
1.795403e+003	-5.158777e-005
1.796367e+003	-5.914072e-005
1.797331e+003	-5.187011e-005
1.798295e+003	-3.447133e-005
1.799260e+003	-1.178537e-005
1.800224e+003	1.216655e-005
1.801188e+003	3.409625e-005
1.802152e+003	4.944727e-005
1.803117e+003	5.167346e-005
1.804081e+003	3.736531e-005
1.805045e+003	1.219714e-005
1.806009e+003	-1.277085e-005
1.806974e+003	-3.084683e-005
1.807938e+003	-4.173113e-005
1.808902e+003	-4.521925e-005
1.809866e+003	-3.795834e-005
1.810830e+003	-1.777035e-005
1.811795e+003	1.071301e-005
1.812759e+003	3.656915e-005
1.813723e+003	4.986525e-005
1.814687e+003	4.937578e-005
1.815652e+003	4.410514e-005
1.816616e+003	4.724978e-005
1.817580e+003	6.640242e-005
1.818544e+003	9.671101e-005
1.819509e+003	1.227847e-004
1.820473e+003	1.282152e-004
1.821437e+003	1.050410e-004
1.822401e+003	5.729924e-005
1.823365e+003	-1.495128e-006
1.824330e+003	-5.482545e-005
1.825294e+003	-9.057143e-005
1.826258e+003	-1.054222e-004
1.827222e+003	-1.045734e-004
1.828187e+003	-9.762450e-005
1.829151e+003	-9.194153e-005
1.830115e+003	-8.666484e-005
1.831079e+003	-7.359119e-005
1.832044e+003	-4.611909e-005
1.833008e+003	-6.834775e-006
1.833972e+003	3.418229e-005
1.834936e+003	6.596919e-005
1.835901e+003	8.146020e-005
1.836865e+003	8.032568e-005
1.837829e+003	6.949600e-005
1.838793e+003	5.846791e-005
1.839757e+003	5.156119e-005
1.840722e+003	4.432261e-005
1.841686e+003	2.823794e-005
1.842650e+003	-1.319526e-007
1.843614e+003	-3.461271e-005
1.844579e+003	-6.394958e-005
1.845543e+003	-8.019304e-005
1.846507e+003	-8.315128e-005
1.847471e+003	-7.872931e-005
1.848436e+003	-7.367384e-005
1.849400e+003	-7.037054e-005
1.850364e+003	-6.506754e-005
1.851328e+003	-5.050315e-005
1.852292e+003	-2.076930e-005
1.853257e+003	2.437289e-005
1.854221e+003	7.752849e-005
1.855185e+003	1.257050e-004
1.856149e+003	1.563418e-004
1.857114e+003	1.630625e-004
1.858078e+003	1.467589e-004
1.859042e+003	1.130111e-004
1.860006e+003	6.929891e-005
1.860971e+003	2.311344e-005
1.861935e+003	-1.923095e-005
1.862899e+003	-5.304016e-005
1.863863e+003	-7.541318e-005
1.864828e+003	-8.556259e-005
1.865792e+003	-8.486670e-005
1.866756e+003	-7.620608e-005
1.867720e+003	-6.293754e-005
1.868684e+003	-4.834702e-005
1.869649e+003	-3.575828e-005
1.870613e+003	-2.855522e-005
1.871577e+003	-2.916021e-005
1.872541e+003	-3.689046e-005
1.873506e+003	-4.617445e-005
1.874470e+003	-4.704250e-005
1.875434e+003	-2.884554e-005
1.876398e+003	1.348314e-005
1.877363e+003	7.358049e-005
1.878327e+003	1.329722e-004
1.879291e+003	1.685776e-004
1.880255e+003	1.653167e-004
1.881219e+003	1.249439e-004
1.882184e+003	6.384437e-005
1.883148e+003	2.380033e-006
1.884112e+003	-4.466172e-005
1.885076e+003	-7.093613e-005
1.886041e+003	-7.663776e-005
1.887005e+003	-6.581948e-005
1.887969e+003	-4.469104e-005
1.888933e+003	-2.066772e-005
1.889898e+003	-1.389177e-006
1.890862e+003	6.802945e-006
1.891826e+003	8.088073e-007
1.892790e+003	-1.757783e-005
1.893755e+003	-4.126204e-005
1.894719e+003	-5.933188e-005
1.895683e+003	-6.065296e-005
1.896647e+003	-3.903774e-005
1.897611e+003	2.281442e-006
1.898576e+003	5.016231e-005
1.899540e+003	8.659687e-005
1.900504e+003	9.733748e-005
1.901468e+003	7.958060e-005
1.902433e+003	4.388958e-005
1.903397e+003	8.303275e-006
1.904361e+003	-1.223623e-005
1.905325e+003	-1.408225e-005
1.906290e+003	-4.755447e-006
1.907254e+003	4.805460e-006
1.908218e+003	8.421302e-006
1.909182e+003	6.692509e-006
1.910146e+003	2.878414e-006
1.911111e+003	-2.169832e-006
1.912075e+003	-1.118066e-005
1.913039e+003	-2.700422e-005
1.914003e+003	-4.799950e-005
1.914968e+003	-6.682454e-005
1.915932e+003	-7.417858e-005
1.916896e+003	-6.470314e-005
1.917860e+003	-4.059573e-005
1.918825e+003	-1.062794e-005
1.919789e+003	1.425429e-005
1.920753e+003	2.588978e-005
1.921717e+003	2.203271e-005
1.922682e+003	6.542858e-006
1.923646e+003	-1.292038e-005
1.924610e+003	-2.786863e-005
1.925574e+003	-3.125598e-005
1.926538e+003	-1.932778e-005
1.927503e+003	6.708634e-006
1.928467e+003	4.029673e-005
1.929431e+003	7.148759e-005
1.930395e+003	9.038900e-005
1.931360e+003	9.045372e-005
1.932324e+003	7.078209e-005
1.933288e+003	3.670966e-005
1.934252e+003	-1.973480e-006
1.935217e+003	-3.447904e-005
1.936181e+003	-5.269369e-005
1.937145e+003	-5.405074e-005
1.938109e+003	-4.249995e-005
1.939073e+003	-2.644490e-005
1.940038e+003	-1.419016e-005
1.941002e+003	-9.576856e-006
1.941966e+003	-1.073223e-005
1.942930e+003	-1.274069e-005
1.943895e+003	-1.204857e-005
1.944859e+003	-8.999765e-006
1.945823e+003	-6.574357e-006
1.946787e+003	-6.814783e-006
1.947752e+003	-8.314744e-006
1.948716e+003	-6.931133e-006
1.949680e+003	1.056963e-006
1.950644e+003	1.601234e-005
1.951609e+003	3.421503e-005
1.952573e+003	4.963677e-005
1.953537e+003	5.715376e-005
1.954501e+003	5.499863e-005
1.955465e+003	4.453188e-005
1.956430e+003	2.805454e-005
1.957394e+003	-4.052714e-006
1.958358e+003	-4.048738e-005
1.959322e+003	-4.602185e-005
1.960287e+003	-2.939465e-005
1.961251e+003	-1.560364e-005
1.962215e+003	-8.168702e-006
1.963179e+003	-6.146418e-006
1.964144e+003	-6.176250e-006
1.965108e+003	-5.160093e-006
1.966072e+003	-1.892293e-006
1.967036e+003	2.863587e-006
1.968000e+003	7.242318e-006
1.968965e+003	9.151413e-006
1.969929e+003	6.858181e-006
1.970893e+003	-3.056143e-007
1.971857e+003	-1.091211e-005
1.972822e+003	-2.079893e-005
1.973786e+003	-2.402986e-005
1.974750e+003	-1.582063e-005
1.975714e+003	3.810296e-006
1.976679e+003	2.809079e-005
1.977643e+003	4.543607e-005
1.978607e+003	4.530802e-005
1.979571e+003	2.475646e-005
1.980536e+003	-9.095960e-006
1.981500e+003	-2.554147e-005
1.982464e+003	-1.161623e-005
1.983428e+003	1.014293e-009
1.984392e+003	4.328167e-010
1.985357e+003	-3.406785e-010
1.986321e+003	-1.212119e-009
1.987285e+003	-3.218250e-009
1.988249e+003	-2.462176e-009
1.989214e+003	2.431206e-009
1.990178e+003	3.089335e-009
1.991142e+003	1.127724e-009
1.992106e+003	6.391596e-010
1.993071e+003	-2.322807e-010
1.994035e+003	-1.152113e-009
1.994999e+003	-3.157083e-009
1.995963e+003	-2.445530e-009
1.996927e+003	2.308097e-009
1.997892e+003	3.066881e-009
1.998856e+003	1.105270e-009
1.999820e+003	5.160508e-010
2.000784e+003	-2.640257e-010
2.001749e+003	-1.236121e-009
2.002713e+003	-3.242253e-009
2.003677e+003	-2.385524e-009
2.004641e+003	2.416495e-009
2.005606e+003	3.126887e-009
2.006570e+003	1.166437e-009
2.007534e+003	3.863604e-010
2.008498e+003	-5.857350e-010
2.009463e+003	-1.220636e-009
2.010427e+003	-3.035910e-009
2.011391e+003	-2.277126e-009
2.012355e+003	2.476501e-009
2.013319e+003	3.090109e-009
2.014284e+003	1.129659e-009
2.015248e+003	4.463663e-010
2.016212e+003	-4.773371e-010
2.017176e+003	-1.014293e-009
2.018141e+003	-3.020425e-009
2.019105e+003	-2.598835e-009
2.020069e+003	2.346811e-009
2.021033e+003	3.151276e-009
2.021998e+003	1.189665e-009
2.022962e+003	5.547643e-010
2.023926e+003	-4.173311e-010
2.024890e+003	-1.197407e-009
2.025854e+003	-3.157857e-009
2.026819e+003	-2.447465e-009
2.027783e+003	2.354553e-009
2.028747e+003	3.113337e-009
2.029711e+003	1.151726e-009
2.030676e+003	4.161699e-010
2.031640e+003	-4.161699e-010
2.032604e+003	-1.151726e-009
2.033568e+003	-3.113337e-009
2.034533e+003	-2.354553e-009
2.035497e+003	2.447465e-009
2.036461e+003	3.157857e-009
2.037425e+003	1.197407e-009
2.038390e+003	4.173311e-010
2.039354e+003	-5.547643e-010
2.040318e+003	-1.189665e-009
2.041282e+003	-3.151276e-009
2.042246e+003	-2.444756e-009
2.043211e+003	2.545410e-009
2.044175e+003	3.203539e-009
2.045139e+003	1.145144e-009
2.046103e+003	4.618517e-010
2.047068e+003	-4.618517e-010
2.048032e+003	-1.145144e-009
2.048996e+003	-3.105594e-009
2.049960e+003	-2.491986e-009
2.050925e+003	2.261641e-009
2.051889e+003	3.020425e-009
2.052853e+003	1.205151e-009
2.053817e+003	5.702497e-010
2.054781e+003	-4.018457e-010
2.055746e+003	-1.181922e-009
2.056710e+003	-3.142372e-009
2.057674e+003	-2.431980e-009
2.058638e+003	2.370039e-009
2.059603e+003	3.226768e-009
2.060567e+003	1.220636e-009
2.061531e+003	2.485404e-010
2.062495e+003	-5.315361e-010
2.063460e+003	-1.120755e-009
2.064424e+003	-3.082366e-009
2.065388e+003	-2.323582e-009
2.066352e+003	2.576381e-009
2.067317e+003	3.242253e-009
2.068281e+003	1.045263e-009
2.069245e+003	3.174503e-010
2.070209e+003	-5.083081e-010
2.071174e+003	-1.143209e-009
2.072138e+003	-3.104820e-009
2.073102e+003	-2.446691e-009
2.074066e+003	2.446691e-009
2.075031e+003	3.104820e-009
2.075995e+003	1.143209e-009
2.076959e+003	5.083081e-010
2.077923e+003	-3.174503e-010
2.078887e+003	-1.045263e-009
2.079852e+003	-3.242253e-009
2.080816e+003	-2.576381e-009
2.081780e+003	2.323582e-009
2.082744e+003	3.082366e-009
2.083708e+003	1.120755e-009
2.084673e+003	5.315361e-010
2.085637e+003	-2.485404e-010
2.086601e+003	-1.220636e-009
2.087565e+003	-3.226768e-009
2.088530e+003	-2.370039e-009
2.089494e+003	2.431980e-009
2.090458e+003	3.142372e-009
2.091422e+003	1.181922e-009
2.092387e+003	4.018457e-010
2.093351e+003	-5.702497e-010
2.094315e+003	-1.205151e-009
2.095279e+003	-1.551249e-009
2.096244e+003	-1.460272e-009
2.097208e+003	-2.547349e-010
2.098172e+003	1.142821e-009
2.099136e+003	1.377425e-009
2.100101e+003	6.941325e-010
2.101065e+003	-2.295709e-010
2.102029e+003	-9.128635e-010
2.102993e+003	-1.502082e-009
2.103958e+003	-1.511761e-009
2.104922e+003	-6.968412e-011
2.105886e+003	1.518729e-009
2.106850e+003	1.707651e-009
2.107814e+003	8.362109e-010
2.108779e+003	-8.362100e-011
2.109743e+003	-7.173606e-010
2.110707e+003	-1.306580e-009
2.111671e+003	-1.219474e-009
2.112635e+003	2.709945e-010
2.113600e+003	1.859408e-009
2.114564e+003	1.901993e-009
2.115528e+003	9.298975e-010
2.116492e+003	1.498212e-010
2.117457e+003	-4.393979e-010
2.118421e+003	-1.029778e-009
2.119385e+003	-3.089335e-009
2.120349e+003	-2.382814e-009
2.121314e+003	2.607352e-009
2.122278e+003	3.363426e-009
2.123242e+003	1.114174e-009
2.124206e+003	1.420786e-010
2.125171e+003	-4.928224e-010
2.126135e+003	-9.852577e-010
2.127099e+003	-3.043653e-009
2.128063e+003	-2.430044e-009
2.129028e+003	2.421527e-009
2.129992e+003	3.087399e-009
2.130956e+003	7.924646e-010
2.131920e+003	1.575639e-010
2.132885e+003	-3.348715e-010
2.133849e+003	-1.022036e-009
2.134813e+003	-3.080431e-009
2.135777e+003	-2.370039e-009
2.136741e+003	2.529925e-009
2.137706e+003	3.195797e-009
2.138670e+003	9.008624e-010
2.139634e+003	2.175697e-010
2.140598e+003	-3.716494e-010
2.141563e+003	-1.058813e-009
2.142527e+003	-3.020425e-009
2.143491e+003	-2.261641e-009
2.144455e+003	2.638323e-009
2.145419e+003	3.304195e-009
2.146384e+003	9.608683e-010
2.147348e+003	1.807919e-010
2.148312e+003	-4.084272e-010
2.149276e+003	-9.988075e-010
2.150241e+003	-3.058364e-009
2.151205e+003	-2.400235e-009
2.152169e+003	2.591093e-009
2.153133e+003	3.156309e-009
2.154098e+003	7.150379e-010
2.155062e+003	8.013702e-011
2.156026e+003	-3.639065e-010
2.156990e+003	-9.542869e-010
2.157955e+003	-3.012682e-009
2.158919e+003	-2.399074e-009
2.159883e+003	2.452498e-009
2.160847e+003	3.118370e-009
2.161812e+003	8.234355e-010
2.162776e+003	2.864798e-010
2.163740e+003	-2.504762e-010
2.164704e+003	-1.076234e-009
2.165668e+003	-3.126887e-009
2.166633e+003	-2.506697e-009
2.167597e+003	2.445530e-009
2.168561e+003	3.257738e-009
2.169525e+003	1.060749e-009
2.170490e+003	3.329360e-010
2.171454e+003	-4.928225e-010
2.172418e+003	-1.029778e-009
2.173382e+003	-2.889573e-009
2.174346e+003	-2.367329e-009
2.175311e+003	2.438562e-009
2.176275e+003	3.150115e-009
2.177239e+003	9.465444e-010
2.178203e+003	2.109885e-010
2.179168e+003	-3.793919e-010
2.180132e+003	-8.234353e-010
2.181096e+003	-2.927512e-009
2.182060e+003	-2.505923e-009
2.183025e+003	2.537668e-009
2.183989e+003	3.249222e-009
2.184953e+003	8.079502e-010
2.185917e+003	1.730494e-010
2.186882e+003	-3.193861e-010
2.187846e+003	-9.086051e-010
2.188810e+003	-1.688681e-009
2.189774e+003	-1.934899e-009
2.190739e+003	-2.942226e-010
2.191703e+003	1.346454e-009
2.192667e+003	1.148629e-009
2.193631e+003	4.653359e-010
2.194595e+003	-1.238833e-010
2.195560e+003	-7.131023e-010
2.196524e+003	-1.396395e-009
2.197488e+003	-1.594221e-009
2.198452e+003	4.645593e-011
2.199417e+003	1.687133e-009
2.200381e+003	1.440915e-009
2.201345e+003	6.608387e-010
2.202309e+003	7.161977e-011
2.203273e+003	-4.208156e-010
2.204238e+003	-1.055716e-009
2.205202e+003	-1.253542e-009
2.206166e+003	2.407979e-010
2.207130e+003	1.780819e-009
2.208095e+003	1.674357e-009
2.209059e+003	9.388015e-010
2.210023e+003	3.484212e-010
2.210987e+003	-2.419593e-010
2.211952e+003	-9.775151e-010
2.212916e+003	-3.279031e-009
2.213880e+003	-2.522957e-009
2.214844e+003	2.519473e-009
2.215809e+003	2.989454e-009
2.216773e+003	8.853771e-010
2.217737e+003	3.929419e-010
2.218701e+003	-1.962772e-010
2.219666e+003	-9.763536e-010
2.220630e+003	-3.417625e-009
2.221594e+003	-2.560896e-009
2.222558e+003	2.627871e-009
2.223522e+003	3.097852e-009
2.224487e+003	9.453831e-010
2.225451e+003	3.561641e-010
2.226415e+003	-2.330550e-010
2.227379e+003	-9.163478e-010
2.228344e+003	-3.309227e-009
2.229308e+003	-2.452498e-009
2.230272e+003	2.736268e-009
2.231236e+003	3.157858e-009
2.232200e+003	9.086051e-010
2.233165e+003	3.193861e-010
2.234129e+003	-1.730494e-010
2.235093e+003	-8.079502e-010
2.236057e+003	-3.249222e-009
2.237022e+003	-2.537668e-009
2.237986e+003	2.505923e-009
2.238950e+003	2.927512e-009
2.239914e+003	8.234353e-010
2.240879e+003	4.773370e-010
2.241843e+003	-1.575639e-010
2.242807e+003	-1.129659e-009
2.243771e+003	-3.280967e-009
2.244736e+003	-2.423076e-009
2.245700e+003	2.382814e-009
2.246664e+003	2.905059e-009
2.247628e+003	1.045264e-009
2.248593e+003	5.083078e-010
2.249557e+003	-3.174507e-010
2.250521e+003	-1.045264e-009
2.251485e+003	-3.242253e-009
2.252449e+003	-2.430044e-009
2.253414e+003	2.522182e-009
2.254378e+003	3.142372e-009
2.255342e+003	1.091720e-009
2.256306e+003	2.659613e-010
2.257271e+003	-2.709946e-010
2.258235e+003	-8.079503e-010
2.259199e+003	-3.102885e-009
2.260163e+003	-2.437013e-009
2.261127e+003	2.414559e-009
2.262092e+003	3.028167e-009
2.263056e+003	9.697722e-010
2.264020e+003	3.793919e-010
2.264984e+003	-2.109886e-010
2.265949e+003	-8.002075e-010
2.266913e+003	-3.049460e-009
2.267877e+003	-2.676262e-009
2.268841e+003	2.269383e-009
2.269806e+003	3.073849e-009
2.270770e+003	1.014293e-009
2.271734e+003	4.239126e-010
2.272698e+003	-1.653065e-010
2.273663e+003	-9.453828e-010
2.274627e+003	-3.288709e-009
2.275591e+003	-2.622837e-009
2.276555e+003	2.277126e-009
2.277520e+003	3.035910e-009
2.278484e+003	1.074299e-009
2.279448e+003	3.871350e-010
2.280412e+003	-2.020841e-010
2.281376e+003	-8.853768e-010
2.282341e+003	-3.180311e-009
2.283305e+003	-2.514440e-009
2.284269e+003	2.385524e-009
2.285233e+003	3.095916e-009
2.286198e+003	1.037521e-009
2.287162e+003	4.483021e-010
2.288126e+003	-8.865383e-011
2.289090e+003	-9.600940e-010
2.290054e+003	-3.349102e-009
2.291019e+003	-2.589157e-009
2.291983e+003	2.498954e-009
2.292947e+003	3.157083e-009
2.293911e+003	1.000743e-009
2.294876e+003	5.083078e-010
2.295840e+003	-1.265932e-010
2.296804e+003	-1.098688e-009
2.297768e+003	-3.347941e-009
2.298733e+003	-2.591867e-009
2.299697e+003	2.398299e-009
2.300661e+003	3.104820e-009
2.301625e+003	1.045264e-009
2.302590e+003	4.548834e-010
2.303554e+003	-1.343357e-010
2.304518e+003	-9.144120e-010
2.305482e+003	-3.257738e-009
2.306447e+003	-2.591867e-009
2.307411e+003	2.308097e-009
2.308375e+003	3.066881e-009
2.309339e+003	1.105270e-009
2.310303e+003	5.160506e-010
2.311268e+003	-2.640259e-010
2.312232e+003	-1.236121e-009
2.313196e+003	-3.242253e-009
2.314160e+003	-2.385524e-009
2.315125e+003	2.514440e-009
2.316089e+003	3.180311e-009
2.317053e+003	8.853770e-010
2.318017e+003	3.484213e-010
2.318981e+003	-1.885346e-010
2.319946e+003	-1.112238e-009
2.320910e+003	-1.795530e-009
2.321874e+003	-1.560927e-009
2.322838e+003	-1.633710e-010
2.323803e+003	1.042166e-009
2.324767e+003	1.231088e-009
2.325731e+003	9.384147e-010
2.326695e+003	2.245386e-011
2.327660e+003	-1.231863e-009
2.328624e+003	-1.768818e-009
2.329588e+003	-1.297675e-009
2.330552e+003	-5.807044e-012
2.331517e+003	1.382845e-009
2.332481e+003	1.852827e-009
2.333445e+003	1.263608e-009
2.334409e+003	1.006551e-010
2.335374e+003	-1.013906e-009
2.336338e+003	-1.506341e-009
2.337302e+003	-1.036359e-009
2.338266e+003	4.018459e-010
2.339230e+003	1.697586e-009
2.340195e+003	1.785852e-009
2.341159e+003	1.152113e-009
2.342123e+003	2.322808e-010
2.343087e+003	-6.391595e-010
2.344052e+003	-1.029778e-009
2.345016e+003	-3.035910e-009
2.345980e+003	-2.712266e-009
2.346944e+003	2.277900e-009
2.347908e+003	3.416851e-009
2.348873e+003	1.310064e-009
2.349837e+003	4.916602e-011
2.350801e+003	-8.745374e-010
2.351765e+003	-9.318333e-010
2.352730e+003	-2.747108e-009
2.353694e+003	-2.565929e-009
2.354658e+003	2.334035e-009
2.355622e+003	3.577512e-009
2.356587e+003	1.380522e-009
2.357551e+003	1.730494e-010
2.358515e+003	-8.435664e-010
2.359479e+003	-1.189665e-009
2.360444e+003	-2.716137e-009
2.361408e+003	-2.344100e-009
2.362372e+003	2.311581e-009
2.363336e+003	3.356458e-009
2.364301e+003	1.197408e-009
2.365265e+003	2.187311e-010
2.366229e+003	-6.147701e-010
2.367193e+003	-1.160630e-009
2.368157e+003	-2.983647e-009
2.369122e+003	-2.329390e-009
2.370086e+003	2.660776e-009
2.371050e+003	3.469114e-009
2.372014e+003	1.081267e-009
2.372979e+003	-1.262062e-010
2.373943e+003	-9.519646e-010
2.374907e+003	-1.009261e-009
2.375871e+003	-2.922480e-009
2.376835e+003	-2.696781e-009
2.377800e+003	2.439722e-009
2.378764e+003	3.630936e-009
2.379728e+003	1.287610e-009
2.380692e+003	-1.780837e-011
2.381657e+003	-9.899036e-010
2.382621e+003	-1.099463e-009
2.383585e+003	-2.678198e-009
2.384549e+003	-2.452498e-009
2.385514e+003	2.349521e-009
2.386478e+003	3.592997e-009
2.387442e+003	1.396008e-009
2.388406e+003	1.885348e-010
2.389371e+003	-8.280810e-010
2.390335e+003	-1.174179e-009
2.391299e+003	-2.700651e-009
2.392263e+003	-2.230670e-009
2.393228e+003	2.380491e-009
2.394192e+003	3.188829e-009
2.395156e+003	1.082041e-009
2.396120e+003	1.033650e-010
2.397084e+003	-7.823993e-010
2.398049e+003	-1.091720e-009
2.399013e+003	-2.870217e-009
2.399977e+003	-2.313904e-009
2.400941e+003	2.676262e-009
2.401906e+003	3.484599e-009
2.402870e+003	1.096752e-009
2.403834e+003	-1.107206e-010
2.404798e+003	-9.364790e-010
2.405762e+003	-9.937748e-010
2.406727e+003	-2.809049e-009
2.407691e+003	-2.627871e-009
2.408655e+003	2.272093e-009
2.409619e+003	3.515570e-009
2.410584e+003	1.318581e-009
2.411548e+003	1.316247e-011
2.412512e+003	-9.589328e-010
2.413476e+003	-1.068492e-009
2.414441e+003	-2.647227e-009
2.415405e+003	-2.421528e-009
2.416369e+003	2.234154e-009
2.417333e+003	3.425368e-009
2.418298e+003	1.464918e-009
2.419262e+003	3.019650e-010
2.420226e+003	-8.125958e-010
2.421190e+003	-1.158694e-009
2.422155e+003	-1.215990e-009
2.423119e+003	-1.413816e-009
2.424083e+003	-2.527992e-010
2.425047e+003	1.392910e-009
2.426011e+003	1.200117e-009
2.426976e+003	3.716491e-011
2.427940e+003	-5.520542e-010
2.428904e+003	-6.616132e-010
2.429868e+003	-1.251994e-009
2.430833e+003	-1.694102e-009
2.431797e+003	-1.056877e-010
2.432761e+003	1.869474e-009
2.433725e+003	1.525311e-009
2.434689e+003	3.089335e-010
2.435654e+003	-4.374604e-011
2.436618e+003	-2.055685e-010
2.437582e+003	-8.443407e-010
2.438546e+003	-1.330969e-009
2.439511e+003	2.090553e-011
2.440475e+003	2.048330e-009
2.441439e+003	1.948449e-009
2.442403e+003	7.854964e-010
2.443368e+003	5.420048e-012
2.444332e+003	-3.929417e-010
2.445296e+003	-5.965745e-010
2.446260e+003	-3.087399e-009
2.447225e+003	-2.763755e-009
2.448189e+003	2.613159e-009
2.449153e+003	3.219025e-009
2.450117e+003	8.156928e-010
2.451082e+003	2.187311e-010
2.452046e+003	-3.793922e-010
2.453010e+003	-8.795702e-010
2.453974e+003	-3.088173e-009
2.454938e+003	-2.430045e-009
2.455903e+003	2.710330e-009
2.456867e+003	3.185344e-009
2.457831e+003	8.013686e-010
2.458795e+003	8.013668e-011
2.459760e+003	-4.502380e-010
2.460724e+003	-8.853774e-010
2.461688e+003	-3.371169e-009
2.462652e+003	-2.803243e-009
2.463616e+003	2.772271e-009
2.464581e+003	3.438143e-009
2.465545e+003	8.098855e-010
2.466509e+003	-1.099464e-010
2.467473e+003	-4.560449e-010
2.468438e+003	-6.101244e-010
2.469402e+003	-3.149341e-009
2.470366e+003	-2.679359e-009
2.471330e+003	2.896155e-009
2.472295e+003	3.562026e-009
2.473259e+003	1.031714e-009
2.474223e+003	6.736157e-011
2.475187e+003	-5.152763e-010
2.476152e+003	-6.170926e-010
2.477116e+003	-2.912027e-009
2.478080e+003	-2.534958e-009
2.479044e+003	2.560896e-009
2.480009e+003	3.080431e-009
2.480973e+003	6.848413e-010
2.481937e+003	4.335925e-011
2.482901e+003	-3.104820e-010
2.483865e+003	-8.563418e-010
2.484830e+003	-3.256964e-009
2.485794e+003	-2.504761e-009
2.486758e+003	2.872153e-009
2.487722e+003	3.391687e-009
2.488687e+003	6.170930e-010
2.489651e+003	-2.086653e-010
2.490615e+003	-2.659614e-010
2.491579e+003	-6.120599e-010
2.492543e+003	-3.195797e-009
2.493508e+003	-2.672391e-009
2.494472e+003	2.666584e-009
2.495436e+003	3.384719e-009
2.496400e+003	7.564609e-010
2.497365e+003	-2.156342e-010
2.498329e+003	-3.251935e-010
2.499293e+003	-4.347526e-010
2.500257e+003	-2.876024e-009
2.501222e+003	-2.641421e-009
2.502186e+003	2.262415e-009
2.503150e+003	3.217089e-009
2.504114e+003	1.114173e-009
2.505079e+003	4.413325e-011
2.506043e+003	-5.462473e-010
2.507007e+003	-6.558062e-010
2.507971e+003	-2.714201e-009
2.508936e+003	-2.337132e-009
2.509900e+003	2.522182e-009
2.510864e+003	3.049460e-009
2.511828e+003	5.636680e-010
2.512792e+003	-2.555084e-011
2.513757e+003	-1.351100e-010
2.514721e+003	-7.254903e-010
2.515685e+003	-3.264707e-009
2.516649e+003	-2.651098e-009
2.517614e+003	2.583350e-009
2.518578e+003	3.391687e-009
2.519542e+003	8.079504e-010
2.520506e+003	-1.157530e-010
2.521470e+003	-1.730491e-010
2.522435e+003	-5.191475e-010
2.523399e+003	-1.535763e-009
2.524363e+003	-2.017359e-009
2.525327e+003	-5.675397e-010
2.526292e+003	1.459885e-009
2.527256e+003	1.360004e-009
2.528220e+003	1.474984e-010
2.529184e+003	-1.986003e-010
2.530149e+003	-2.558962e-010
2.531113e+003	-1.081654e-009
2.532077e+003	-1.661195e-009
2.533041e+003	-3.577128e-010
2.534006e+003	1.471112e-009
2.534970e+003	1.555507e-009
2.535934e+003	6.240610e-010
2.536898e+003	7.820120e-011
2.537863e+003	-2.756400e-010
2.538827e+003	-9.171221e-010
2.539791e+003	-1.117658e-009
2.540755e+003	1.858246e-010
2.541719e+003	1.733589e-009
2.542684e+003	1.442851e-009
2.543648e+003	5.191476e-010
2.544612e+003	4.618517e-010
2.545576e+003	1.157531e-010
2.546541e+003	-9.988076e-010
2.547505e+003	-3.630936e-009
2.548469e+003	-2.728525e-009
2.549433e+003	2.794726e-009
2.550397e+003	3.118370e-009
2.551362e+003	5.791536e-010
2.552326e+003	4.250740e-010
2.553290e+003	7.897544e-011
2.554254e+003	-8.408566e-010
2.555219e+003	-3.469114e-009
2.556183e+003	-2.803242e-009
2.557147e+003	2.772272e-009
2.558111e+003	3.340198e-009
2.559076e+003	8.544064e-010
2.560040e+003	4.192669e-010
2.561004e+003	-1.111078e-010
2.561968e+003	-8.323396e-010
2.562933e+003	-3.216315e-009
2.563897e+003	-2.741301e-009
2.564861e+003	2.399074e-009
2.565825e+003	3.057203e-009
2.566790e+003	9.465443e-010
2.567754e+003	5.481828e-010
2.568718e+003	-2.342166e-010
2.569682e+003	-1.015454e-009
2.570646e+003	-3.170633e-009
2.571611e+003	-2.414559e-009
2.572575e+003	2.725815e-009
2.573539e+003	3.004939e-009
2.574503e+003	7.100049e-010
2.575468e+003	4.618517e-010
2.576432e+003	-1.730493e-010
2.577396e+003	-9.008626e-010
2.578360e+003	-3.386655e-009
2.579324e+003	-2.818728e-009
2.580289e+003	2.756786e-009
2.581253e+003	3.324713e-009
2.582217e+003	7.409759e-010
2.583181e+003	5.768318e-011
2.584146e+003	-3.406786e-010
2.585110e+003	-6.410950e-010
2.586074e+003	-3.180312e-009
2.587038e+003	-2.856667e-009
2.588003e+003	2.666584e-009
2.588967e+003	3.471050e-009
2.589931e+003	1.029778e-009
2.590895e+003	2.040201e-010
2.591860e+003	-4.308809e-010
2.592824e+003	-6.790342e-010
2.593788e+003	-2.973969e-009
2.594752e+003	-2.596900e-009
2.595717e+003	2.498954e-009
2.596681e+003	2.920544e-009
2.597645e+003	8.621489e-010
2.598609e+003	5.617325e-010
2.599573e+003	-3.174505e-010
2.600538e+003	-1.098688e-009
2.601502e+003	-3.303420e-009
2.602466e+003	-2.551217e-009
2.603430e+003	2.825697e-009
2.604395e+003	3.149341e-009
2.605359e+003	6.101244e-010
2.606323e+003	3.097079e-010
2.607287e+003	-8.865383e-011
2.608251e+003	-7.719466e-010
2.609216e+003	-3.355684e-009
2.610180e+003	-2.787757e-009
2.611144e+003	2.787757e-009
2.612108e+003	3.355684e-009
2.613073e+003	8.698917e-010
2.614037e+003	1.420784e-010
2.615001e+003	-4.928227e-010
2.615965e+003	-7.409759e-010
2.616930e+003	-3.133855e-009
2.617894e+003	-2.810211e-009
2.618858e+003	2.566703e-009
2.619822e+003	3.318906e-009
2.620787e+003	1.114174e-009
2.621751e+003	3.329358e-010
2.622715e+003	-5.462473e-010
2.623679e+003	-8.466637e-010
2.624644e+003	-2.905059e-009
2.625608e+003	-2.483469e-009
2.626572e+003	2.612385e-009
[truncated: 1,425 more rows]
