# Supplementary material for: Molecular Structural Changes in Alfalfa Detected by ATR-FTIR Spectroscopy in Response to Silencing of TT8 and HB12 Genes
Source: Int J Mol Sci. 2018 Mar 31;19(4):1046. doi: 10.3390/ijms19041046 (PMC5979274; doi:10.3390/ijms19041046)
Supplement: Supplementary file 1 [file ijms-19-01046-s001.zip › Supplementary materials/Spectra Source/T2/t2a-1.csv]

6.990693e+002	7.538272e-001
7.000335e+002	7.515383e-001
7.009977e+002	7.484677e-001
7.019620e+002	7.453300e-001
7.029262e+002	7.424202e-001
7.038904e+002	7.395158e-001
7.048547e+002	7.361942e-001
7.058189e+002	7.322865e-001
7.067831e+002	7.281200e-001
7.077474e+002	7.243722e-001
7.087116e+002	7.216313e-001
7.096758e+002	7.199472e-001
7.106401e+002	7.186604e-001
7.116043e+002	7.166442e-001
7.125685e+002	7.128769e-001
7.135328e+002	7.070585e-001
7.144970e+002	6.998997e-001
7.154612e+002	6.928650e-001
7.164255e+002	6.874935e-001
7.173897e+002	6.846781e-001
7.183539e+002	6.842731e-001
7.193182e+002	6.852055e-001
7.202824e+002	6.860296e-001
7.212466e+002	6.856228e-001
7.222109e+002	6.835938e-001
7.231751e+002	6.801646e-001
7.241393e+002	6.757271e-001
7.251036e+002	6.704974e-001
7.260678e+002	6.645051e-001
7.270320e+002	6.578259e-001
7.279963e+002	6.507853e-001
7.289605e+002	6.439402e-001
7.299247e+002	6.378587e-001
7.308890e+002	6.328855e-001
7.318532e+002	6.290519e-001
7.328174e+002	6.261405e-001
7.337817e+002	6.237982e-001
7.347459e+002	6.216143e-001
7.357101e+002	6.191783e-001
7.366744e+002	6.161810e-001
7.376386e+002	6.125644e-001
7.386028e+002	6.086203e-001
7.395671e+002	6.049061e-001
7.405313e+002	6.019601e-001
7.414955e+002	5.999737e-001
7.424598e+002	5.986518e-001
7.434240e+002	5.973799e-001
7.443882e+002	5.955865e-001
7.453525e+002	5.930484e-001
7.463167e+002	5.899479e-001
7.472809e+002	5.866932e-001
7.482452e+002	5.836833e-001
7.492094e+002	5.811881e-001
7.501736e+002	5.793648e-001
7.511379e+002	5.782927e-001
7.521021e+002	5.779250e-001
7.530663e+002	5.779861e-001
7.540306e+002	5.779508e-001
7.549948e+002	5.772009e-001
7.559590e+002	5.753018e-001
7.569233e+002	5.722128e-001
7.578875e+002	5.682822e-001
7.588517e+002	5.640502e-001
7.598160e+002	5.600187e-001
7.607802e+002	5.565363e-001
7.617444e+002	5.537981e-001
7.627087e+002	5.518427e-001
7.636729e+002	5.504786e-001
7.646371e+002	5.492191e-001
7.656014e+002	5.473964e-001
7.665656e+002	5.445127e-001
7.675298e+002	5.406423e-001
7.684941e+002	5.365443e-001
7.694583e+002	5.332824e-001
7.704225e+002	5.315136e-001
7.713868e+002	5.309305e-001
7.723510e+002	5.303043e-001
7.733152e+002	5.281850e-001
7.742795e+002	5.238283e-001
7.752437e+002	5.177289e-001
7.762079e+002	5.113886e-001
7.771722e+002	5.064635e-001
7.781364e+002	5.038466e-001
7.791006e+002	5.032512e-001
7.800649e+002	5.034940e-001
7.810291e+002	5.032239e-001
7.819933e+002	5.015992e-001
7.829576e+002	4.985394e-001
7.839218e+002	4.945181e-001
7.848860e+002	4.901574e-001
7.858503e+002	4.859334e-001
7.868145e+002	4.821286e-001
7.877787e+002	4.789414e-001
7.887430e+002	4.765648e-001
7.897072e+002	4.751217e-001
7.906714e+002	4.745059e-001
7.916357e+002	4.742828e-001
7.925999e+002	4.737836e-001
7.935641e+002	4.723788e-001
7.945284e+002	4.697772e-001
7.954926e+002	4.661646e-001
7.964568e+002	4.620966e-001
7.974211e+002	4.582225e-001
7.983853e+002	4.550171e-001
7.993495e+002	4.526685e-001
8.003138e+002	4.511419e-001
8.012780e+002	4.503124e-001
8.022422e+002	4.500378e-001
8.032065e+002	4.501208e-001
8.041707e+002	4.502332e-001
8.051349e+002	4.499170e-001
8.060992e+002	4.487154e-001
8.070634e+002	4.463762e-001
8.080276e+002	4.429984e-001
8.089919e+002	4.390311e-001
8.099561e+002	4.351202e-001
8.109203e+002	4.318839e-001
8.118846e+002	4.297104e-001
8.128488e+002	4.286408e-001
8.138130e+002	4.283710e-001
8.147773e+002	4.283788e-001
8.157415e+002	4.281450e-001
8.167057e+002	4.273838e-001
8.176700e+002	4.261546e-001
8.186342e+002	4.247664e-001
8.195984e+002	4.235199e-001
8.205627e+002	4.224653e-001
8.215269e+002	4.213663e-001
8.224911e+002	4.199167e-001
8.234554e+002	4.180490e-001
8.244196e+002	4.160819e-001
8.253839e+002	4.145761e-001
8.263481e+002	4.139963e-001
8.273123e+002	4.144371e-001
8.282766e+002	4.156013e-001
8.292408e+002	4.170066e-001
8.302050e+002	4.182183e-001
8.311693e+002	4.189326e-001
8.321335e+002	4.189169e-001
8.330977e+002	4.179564e-001
8.340620e+002	4.159347e-001
8.350262e+002	4.129941e-001
8.359904e+002	4.095998e-001
8.369547e+002	4.063800e-001
8.379189e+002	4.038223e-001
8.388831e+002	4.020505e-001
8.398474e+002	4.008575e-001
8.408116e+002	3.999478e-001
8.417758e+002	3.991697e-001
8.427401e+002	3.985349e-001
8.437043e+002	3.980387e-001
8.446685e+002	3.974816e-001
8.456328e+002	3.964952e-001
8.465970e+002	3.947727e-001
8.475612e+002	3.923145e-001
8.485255e+002	3.894680e-001
8.494897e+002	3.867234e-001
8.504539e+002	3.844332e-001
8.514182e+002	3.826706e-001
8.523824e+002	3.813055e-001
8.533466e+002	3.801765e-001
8.543109e+002	3.791801e-001
8.552751e+002	3.782062e-001
8.562393e+002	3.770238e-001
8.572036e+002	3.752861e-001
8.581678e+002	3.727171e-001
8.591320e+002	3.693613e-001
8.600963e+002	3.656887e-001
8.610605e+002	3.624296e-001
8.620247e+002	3.602156e-001
8.629890e+002	3.592530e-001
8.639532e+002	3.592411e-001
8.649174e+002	3.595760e-001
8.658817e+002	3.596976e-001
8.668459e+002	3.593540e-001
8.678101e+002	3.586366e-001
8.687744e+002	3.578130e-001
8.697386e+002	3.571085e-001
8.707028e+002	3.565949e-001
8.716671e+002	3.562399e-001
8.726313e+002	3.560421e-001
8.735955e+002	3.561215e-001
8.745598e+002	3.566812e-001
8.755240e+002	3.578623e-001
8.764882e+002	3.595941e-001
8.774525e+002	3.615602e-001
8.784167e+002	3.633216e-001
8.793809e+002	3.645425e-001
8.803452e+002	3.651863e-001
8.813094e+002	3.655557e-001
8.822736e+002	3.661315e-001
8.832379e+002	3.672853e-001
8.842021e+002	3.690341e-001
8.851663e+002	3.710062e-001
8.861306e+002	3.726657e-001
8.870948e+002	3.736762e-001
8.880590e+002	3.741592e-001
8.890233e+002	3.746512e-001
8.899875e+002	3.757541e-001
8.909517e+002	3.777016e-001
8.919160e+002	3.801451e-001
8.928802e+002	3.823284e-001
8.938444e+002	3.835511e-001
8.948087e+002	3.836156e-001
8.957729e+002	3.829494e-001
8.967371e+002	3.823254e-001
8.977014e+002	3.823769e-001
8.986656e+002	3.832231e-001
8.996298e+002	3.844274e-001
9.005941e+002	3.852731e-001
9.015583e+002	3.851623e-001
9.025225e+002	3.839100e-001
9.034868e+002	3.818151e-001
9.044510e+002	3.795234e-001
9.054152e+002	3.777795e-001
9.063795e+002	3.771622e-001
9.073437e+002	3.778794e-001
9.083079e+002	3.796773e-001
9.092722e+002	3.819207e-001
9.102364e+002	3.838353e-001
9.112006e+002	3.848252e-001
9.121649e+002	3.847068e-001
9.131291e+002	3.837326e-001
9.140933e+002	3.823999e-001
9.150576e+002	3.811735e-001
9.160218e+002	3.802924e-001
9.169860e+002	3.797520e-001
9.179503e+002	3.794222e-001
9.189145e+002	3.791738e-001
9.198787e+002	3.789215e-001
9.208430e+002	3.785847e-001
9.218072e+002	3.780485e-001
9.227714e+002	3.771924e-001
9.237357e+002	3.759777e-001
9.246999e+002	3.745135e-001
9.256641e+002	3.730313e-001
9.266284e+002	3.717712e-001
9.275926e+002	3.708599e-001
9.285568e+002	3.702759e-001
9.295211e+002	3.699276e-001
9.304853e+002	3.697877e-001
9.314495e+002	3.699765e-001
9.324138e+002	3.707229e-001
9.333780e+002	3.722130e-001
9.343422e+002	3.744164e-001
9.353065e+002	3.770086e-001
9.362707e+002	3.794554e-001
9.372349e+002	3.812381e-001
9.381992e+002	3.821023e-001
9.391634e+002	3.821955e-001
9.401276e+002	3.820104e-001
9.410919e+002	3.821634e-001
9.420561e+002	3.831325e-001
9.430203e+002	3.850978e-001
9.439846e+002	3.879539e-001
9.449488e+002	3.914477e-001
9.459130e+002	3.953265e-001
9.468773e+002	3.994023e-001
9.478415e+002	4.035361e-001
9.488057e+002	4.076215e-001
9.497700e+002	4.116343e-001
9.507342e+002	4.157258e-001
9.516984e+002	4.202506e-001
9.526627e+002	4.256353e-001
9.536269e+002	4.321150e-001
9.545911e+002	4.394932e-001
9.555554e+002	4.471067e-001
9.565196e+002	4.540705e-001
9.574838e+002	4.596909e-001
9.584481e+002	4.638146e-001
9.594123e+002	4.668994e-001
9.603765e+002	4.697664e-001
9.613408e+002	4.731840e-001
9.623050e+002	4.775266e-001
9.632692e+002	4.826804e-001
9.642335e+002	4.882083e-001
9.651977e+002	4.936387e-001
9.661619e+002	4.986949e-001
9.671262e+002	5.033567e-001
9.680904e+002	5.077651e-001
9.690546e+002	5.120862e-001
9.700189e+002	5.164377e-001
9.709831e+002	5.209153e-001
9.719473e+002	5.256590e-001
9.729116e+002	5.308707e-001
9.738758e+002	5.367399e-001
9.748400e+002	5.433228e-001
9.758043e+002	5.504713e-001
9.767685e+002	5.578841e-001
9.777327e+002	5.652655e-001
9.786970e+002	5.724968e-001
9.796612e+002	5.797125e-001
9.806254e+002	5.872338e-001
9.815897e+002	5.954048e-001
9.825539e+002	6.044266e-001
9.835181e+002	6.142736e-001
9.844824e+002	6.247203e-001
9.854466e+002	6.354471e-001
9.864108e+002	6.461707e-001
9.873751e+002	6.567358e-001
9.883393e+002	6.671293e-001
9.893035e+002	6.774073e-001
9.902678e+002	6.875748e-001
9.912320e+002	6.975015e-001
9.921962e+002	7.069486e-001
9.931605e+002	7.157210e-001
9.941247e+002	7.238584e-001
9.950889e+002	7.317249e-001
9.960532e+002	7.399005e-001
9.970174e+002	7.489171e-001
9.979816e+002	7.589983e-001
9.989459e+002	7.699850e-001
9.999101e+002	7.814890e-001
1.000874e+003	7.931611e-001
1.001839e+003	8.048750e-001
1.002803e+003	8.167029e-001
1.003767e+003	8.287235e-001
1.004731e+003	8.408315e-001
1.005695e+003	8.527000e-001
1.006660e+003	8.639212e-001
1.007624e+003	8.742180e-001
1.008588e+003	8.835749e-001
1.009552e+003	8.922114e-001
1.010517e+003	9.004366e-001
1.011481e+003	9.084914e-001
1.012445e+003	9.164674e-001
1.013409e+003	9.243236e-001
1.014374e+003	9.319577e-001
1.015338e+003	9.392776e-001
1.016302e+003	9.462335e-001
1.017266e+003	9.528099e-001
1.018231e+003	9.589900e-001
1.019195e+003	9.647202e-001
1.020159e+003	9.699004e-001
1.021123e+003	9.744134e-001
1.022087e+003	9.781886e-001
1.023052e+003	9.812607e-001
1.024016e+003	9.837871e-001
1.024980e+003	9.860004e-001
1.025944e+003	9.881194e-001
1.026909e+003	9.902661e-001
1.027873e+003	9.924334e-001
1.028837e+003	9.945141e-001
1.029801e+003	9.963679e-001
1.030766e+003	9.978804e-001
1.031730e+003	9.989919e-001
1.032694e+003	9.996930e-001
1.033658e+003	1.000000e+000
1.034623e+003	9.999319e-001
1.035587e+003	9.994908e-001
1.036551e+003	9.986587e-001
1.037515e+003	9.974102e-001
1.038479e+003	9.957532e-001
1.039444e+003	9.937834e-001
1.040408e+003	9.917259e-001
1.041372e+003	9.899230e-001
1.042336e+003	9.887406e-001
1.043301e+003	9.884191e-001
1.044265e+003	9.889337e-001
1.045229e+003	9.899544e-001
1.046193e+003	9.909468e-001
1.047158e+003	9.913844e-001
1.048122e+003	9.909627e-001
1.049086e+003	9.896981e-001
1.050050e+003	9.878539e-001
1.051015e+003	9.857471e-001
1.051979e+003	9.835513e-001
1.052943e+003	9.812182e-001
1.053907e+003	9.785544e-001
1.054871e+003	9.753945e-001
1.055836e+003	9.717605e-001
1.056800e+003	9.679196e-001
1.057764e+003	9.643080e-001
1.058728e+003	9.613606e-001
1.059693e+003	9.593233e-001
1.060657e+003	9.581265e-001
1.061621e+003	9.573837e-001
1.062585e+003	9.565360e-001
1.063550e+003	9.550979e-001
1.064514e+003	9.528983e-001
1.065478e+003	9.501880e-001
1.066442e+003	9.475300e-001
1.067406e+003	9.455087e-001
1.068371e+003	9.444112e-001
1.069335e+003	9.440550e-001
1.070299e+003	9.438601e-001
1.071263e+003	9.431151e-001
1.072228e+003	9.412770e-001
1.073192e+003	9.381425e-001
1.074156e+003	9.338210e-001
1.075120e+003	9.285676e-001
1.076085e+003	9.226000e-001
1.077049e+003	9.160009e-001
1.078013e+003	9.087396e-001
1.078977e+003	9.007650e-001
1.079942e+003	8.921052e-001
1.080906e+003	8.829187e-001
1.081870e+003	8.734802e-001
1.082834e+003	8.641187e-001
1.083798e+003	8.551362e-001
1.084763e+003	8.467453e-001
1.085727e+003	8.390495e-001
1.086691e+003	8.320653e-001
1.087655e+003	8.257618e-001
1.088620e+003	8.200867e-001
1.089584e+003	8.149670e-001
1.090548e+003	8.103016e-001
1.091512e+003	8.059816e-001
1.092477e+003	8.019498e-001
1.093441e+003	7.982637e-001
1.094405e+003	7.951012e-001
1.095369e+003	7.926667e-001
1.096333e+003	7.910305e-001
1.097298e+003	7.899934e-001
1.098262e+003	7.890834e-001
1.099226e+003	7.877092e-001
1.100190e+003	7.854027e-001
1.101155e+003	7.820075e-001
1.102119e+003	7.776992e-001
1.103083e+003	7.728279e-001
1.104047e+003	7.676820e-001
1.105012e+003	7.623261e-001
1.105976e+003	7.566010e-001
1.106940e+003	7.502763e-001
1.107904e+003	7.432374e-001
1.108869e+003	7.355833e-001
1.109833e+003	7.275692e-001
1.110797e+003	7.194448e-001
1.111761e+003	7.113054e-001
1.112725e+003	7.030619e-001
1.113690e+003	6.945482e-001
1.114654e+003	6.856903e-001
1.115618e+003	6.766099e-001
1.116582e+003	6.675930e-001
1.117547e+003	6.589448e-001
1.118511e+003	6.508386e-001
1.119475e+003	6.432554e-001
1.120439e+003	6.360433e-001
1.121404e+003	6.290326e-001
1.122368e+003	6.221237e-001
1.123332e+003	6.153041e-001
1.124296e+003	6.086198e-001
1.125260e+003	6.021556e-001
1.126225e+003	5.960363e-001
1.127189e+003	5.904176e-001
1.128153e+003	5.854238e-001
1.129117e+003	5.810446e-001
1.130082e+003	5.770740e-001
1.131046e+003	5.731702e-001
1.132010e+003	5.690379e-001
1.132974e+003	5.646257e-001
1.133939e+003	5.601940e-001
1.134903e+003	5.561879e-001
1.135867e+003	5.529856e-001
1.136831e+003	5.506923e-001
1.137796e+003	5.491133e-001
1.138760e+003	5.479143e-001
1.139724e+003	5.468379e-001
1.140688e+003	5.458211e-001
1.141652e+003	5.449501e-001
1.142617e+003	5.443146e-001
1.143581e+003	5.438916e-001
1.144545e+003	5.435424e-001
1.145509e+003	5.431093e-001
1.146474e+003	5.425162e-001
1.147438e+003	5.417930e-001
1.148402e+003	5.410089e-001
1.149366e+003	5.401812e-001
1.150331e+003	5.392293e-001
1.151295e+003	5.380055e-001
1.152259e+003	5.363668e-001
1.153223e+003	5.342324e-001
1.154188e+003	5.315936e-001
1.155152e+003	5.284850e-001
1.156116e+003	5.249528e-001
1.157080e+003	5.210437e-001
1.158044e+003	5.168148e-001
1.159009e+003	5.123385e-001
1.159973e+003	5.076826e-001
1.160937e+003	5.028660e-001
1.161901e+003	4.978195e-001
1.162866e+003	4.923833e-001
1.163830e+003	4.863654e-001
1.164794e+003	4.796390e-001
1.165758e+003	4.722352e-001
1.166723e+003	4.643663e-001
1.167687e+003	4.563563e-001
1.168651e+003	4.485005e-001
1.169615e+003	4.409369e-001
1.170579e+003	4.336123e-001
1.171544e+003	4.263768e-001
1.172508e+003	4.191499e-001
1.173472e+003	4.120516e-001
1.174436e+003	4.053922e-001
1.175401e+003	3.995138e-001
1.176365e+003	3.945782e-001
1.177329e+003	3.904414e-001
1.178293e+003	3.867072e-001
1.179258e+003	3.829342e-001
1.180222e+003	3.788725e-001
1.181186e+003	3.745892e-001
1.182150e+003	3.704184e-001
1.183115e+003	3.667825e-001
1.184079e+003	3.639997e-001
1.185043e+003	3.621774e-001
1.186007e+003	3.612170e-001
1.186971e+003	3.608886e-001
1.187936e+003	3.609174e-001
1.188900e+003	3.610446e-001
1.189864e+003	3.610701e-001
1.190828e+003	3.608929e-001
1.191793e+003	3.605494e-001
1.192757e+003	3.602274e-001
1.193721e+003	3.602252e-001
1.194685e+003	3.608540e-001
1.195650e+003	3.623131e-001
1.196614e+003	3.645916e-001
1.197578e+003	3.674427e-001
1.198542e+003	3.704473e-001
1.199506e+003	3.731486e-001
1.200471e+003	3.752074e-001
1.201435e+003	3.765177e-001
1.202399e+003	3.772331e-001
1.203363e+003	3.776861e-001
1.204328e+003	3.782324e-001
1.205292e+003	3.790949e-001
1.206256e+003	3.802920e-001
1.207220e+003	3.816926e-001
1.208185e+003	3.831626e-001
1.209149e+003	3.847005e-001
1.210113e+003	3.864630e-001
1.211077e+003	3.886537e-001
1.212042e+003	3.913545e-001
1.213006e+003	3.944357e-001
1.213970e+003	3.976273e-001
1.214934e+003	4.007163e-001
1.215898e+003	4.037215e-001
1.216863e+003	4.069056e-001
1.217827e+003	4.105993e-001
1.218791e+003	4.149538e-001
1.219755e+003	4.198037e-001
1.220720e+003	4.247438e-001
1.221684e+003	4.293731e-001
1.222648e+003	4.335317e-001
1.223612e+003	4.373705e-001
1.224577e+003	4.412125e-001
1.225541e+003	4.453107e-001
1.226505e+003	4.496745e-001
1.227469e+003	4.540713e-001
1.228433e+003	4.581849e-001
1.229398e+003	4.618102e-001
1.230362e+003	4.649533e-001
1.231326e+003	4.677854e-001
1.232290e+003	4.705019e-001
1.233255e+003	4.731853e-001
1.234219e+003	4.757623e-001
1.235183e+003	4.780659e-001
1.236147e+003	4.799494e-001
1.237112e+003	4.813701e-001
1.238076e+003	4.823890e-001
1.239040e+003	4.831036e-001
1.240004e+003	4.835729e-001
1.240969e+003	4.837978e-001
1.241933e+003	4.837688e-001
1.242897e+003	4.835306e-001
1.243861e+003	4.832007e-001
1.244825e+003	4.829115e-001
1.245790e+003	4.827162e-001
1.246754e+003	4.825331e-001
1.247718e+003	4.821804e-001
1.248682e+003	4.814821e-001
1.249647e+003	4.803716e-001
1.250611e+003	4.789267e-001
1.251575e+003	4.773176e-001
1.252539e+003	4.757151e-001
1.253504e+003	4.742200e-001
1.254468e+003	4.728479e-001
1.255432e+003	4.715560e-001
1.256396e+003	4.702840e-001
1.257360e+003	4.689822e-001
1.258325e+003	4.676271e-001
1.259289e+003	4.662252e-001
1.260253e+003	4.648015e-001
1.261217e+003	4.633700e-001
1.262182e+003	4.619026e-001
1.263146e+003	4.603206e-001
1.264110e+003	4.585320e-001
1.265074e+003	4.564952e-001
1.266039e+003	4.542643e-001
1.267003e+003	4.519760e-001
1.267967e+003	4.497798e-001
1.268931e+003	4.477583e-001
1.269896e+003	4.458905e-001
1.270860e+003	4.440798e-001
1.271824e+003	4.422202e-001
1.272788e+003	4.402535e-001
1.273752e+003	4.381887e-001
1.274717e+003	4.360881e-001
1.275681e+003	4.340404e-001
1.276645e+003	4.321353e-001
1.277609e+003	4.304342e-001
1.278574e+003	4.289355e-001
1.279538e+003	4.275512e-001
1.280502e+003	4.261217e-001
1.281466e+003	4.244817e-001
1.282431e+003	4.225444e-001
1.283395e+003	4.203567e-001
1.284359e+003	4.180835e-001
1.285323e+003	4.159329e-001
1.286287e+003	4.140693e-001
1.287252e+003	4.125642e-001
1.288216e+003	4.114065e-001
1.289180e+003	4.105482e-001
1.290144e+003	4.099469e-001
1.291109e+003	4.095758e-001
1.292073e+003	4.094064e-001
1.293037e+003	4.093905e-001
1.294001e+003	4.094639e-001
1.294966e+003	4.095723e-001
1.295930e+003	4.097036e-001
1.296894e+003	4.099013e-001
1.297858e+003	4.102512e-001
1.298823e+003	4.108465e-001
1.299787e+003	4.117464e-001
1.300751e+003	4.129474e-001
1.301715e+003	4.143780e-001
1.302679e+003	4.159162e-001
1.303644e+003	4.174282e-001
1.304608e+003	4.188080e-001
1.305572e+003	4.200124e-001
1.306536e+003	4.210736e-001
1.307501e+003	4.220903e-001
1.308465e+003	4.231971e-001
1.309429e+003	4.245221e-001
1.310393e+003	4.261386e-001
1.311358e+003	4.280246e-001
1.312322e+003	4.300477e-001
1.313286e+003	4.319919e-001
1.314250e+003	4.336320e-001
1.315214e+003	4.348239e-001
1.316179e+003	4.355617e-001
1.317143e+003	4.359575e-001
1.318107e+003	4.361484e-001
1.319071e+003	4.361747e-001
1.320036e+003	4.359132e-001
1.321000e+003	4.351285e-001
1.321964e+003	4.336224e-001
1.322928e+003	4.313956e-001
1.323893e+003	4.287166e-001
1.324857e+003	4.260508e-001
1.325821e+003	4.238814e-001
1.326785e+003	4.225121e-001
1.327750e+003	4.219586e-001
1.328714e+003	4.219834e-001
1.329678e+003	4.222376e-001
1.330642e+003	4.224208e-001
1.331606e+003	4.223845e-001
1.332571e+003	4.221459e-001
1.333535e+003	4.218348e-001
1.334499e+003	4.216127e-001
1.335463e+003	4.216046e-001
1.336428e+003	4.218594e-001
1.337392e+003	4.223409e-001
1.338356e+003	4.229502e-001
1.339320e+003	4.235765e-001
1.340285e+003	4.241487e-001
1.341249e+003	4.246482e-001
1.342213e+003	4.250737e-001
1.343177e+003	4.254001e-001
1.344141e+003	4.255833e-001
1.345106e+003	4.256180e-001
1.346070e+003	4.256127e-001
1.347034e+003	4.258130e-001
1.347998e+003	4.265279e-001
1.348963e+003	4.279796e-001
1.349927e+003	4.301764e-001
1.350891e+003	4.328975e-001
1.351855e+003	4.358034e-001
1.352820e+003	4.385928e-001
1.353784e+003	4.411135e-001
1.354748e+003	4.433807e-001
1.355712e+003	4.455238e-001
1.356677e+003	4.477190e-001
1.357641e+003	4.501513e-001
1.358605e+003	4.529995e-001
1.359569e+003	4.563970e-001
1.360533e+003	4.603400e-001
1.361498e+003	4.645900e-001
1.362462e+003	4.687005e-001
1.363426e+003	4.722404e-001
1.364390e+003	4.750584e-001
1.365355e+003	4.773414e-001
1.366319e+003	4.794412e-001
1.367283e+003	4.816410e-001
1.368247e+003	4.840184e-001
1.369212e+003	4.864581e-001
1.370176e+003	4.887784e-001
1.371140e+003	4.908702e-001
1.372104e+003	4.927450e-001
1.373068e+003	4.944773e-001
1.374033e+003	4.961052e-001
1.374997e+003	4.975829e-001
1.375961e+003	4.988239e-001
1.376925e+003	4.997804e-001
1.377890e+003	5.004752e-001
1.378854e+003	5.009708e-001
1.379818e+003	5.013289e-001
1.380782e+003	5.016044e-001
1.381747e+003	5.018718e-001
1.382711e+003	5.022526e-001
1.383675e+003	5.029063e-001
1.384639e+003	5.039803e-001
1.385604e+003	5.055308e-001
1.386568e+003	5.074576e-001
1.387532e+003	5.095356e-001
1.388496e+003	5.115725e-001
1.389460e+003	5.135669e-001
1.390425e+003	5.157140e-001
1.391389e+003	5.182733e-001
1.392353e+003	5.214020e-001
1.393317e+003	5.250155e-001
1.394282e+003	5.287238e-001
1.395246e+003	5.319250e-001
1.396210e+003	5.340635e-001
1.397174e+003	5.348939e-001
1.398139e+003	5.345739e-001
1.399103e+003	5.335631e-001
1.400067e+003	5.324205e-001
1.401031e+003	5.316009e-001
1.401995e+003	5.313351e-001
1.402960e+003	5.316171e-001
1.403924e+003	5.322753e-001
1.404888e+003	5.330911e-001
1.405852e+003	5.339239e-001
1.406817e+003	5.347767e-001
1.407781e+003	5.357531e-001
1.408745e+003	5.369442e-001
1.409709e+003	5.383397e-001
1.410674e+003	5.398239e-001
1.411638e+003	5.412520e-001
1.412602e+003	5.425512e-001
1.413566e+003	5.437530e-001
1.414531e+003	5.449139e-001
1.415495e+003	5.459825e-001
1.416459e+003	5.467049e-001
1.417423e+003	5.466697e-001
1.418387e+003	5.455685e-001
1.419352e+003	5.435296e-001
1.420316e+003	5.411052e-001
1.421280e+003	5.388541e-001
1.422244e+003	5.370195e-001
1.423209e+003	5.355595e-001
1.424173e+003	5.343376e-001
1.425137e+003	5.332577e-001
1.426101e+003	5.322797e-001
1.427066e+003	5.313503e-001
1.428030e+003	5.303423e-001
1.428994e+003	5.290831e-001
1.429958e+003	5.274777e-001
1.430922e+003	5.256171e-001
1.431887e+003	5.237491e-001
1.432851e+003	5.221328e-001
1.433815e+003	5.209037e-001
1.434779e+003	5.200005e-001
1.435744e+003	5.191427e-001
1.436708e+003	5.179038e-001
1.437672e+003	5.159293e-001
1.438636e+003	5.131240e-001
1.439601e+003	5.096139e-001
1.440565e+003	5.056133e-001
1.441529e+003	5.013790e-001
1.442493e+003	4.972220e-001
1.443458e+003	4.934613e-001
1.444422e+003	4.902931e-001
1.445386e+003	4.876676e-001
1.446350e+003	4.852917e-001
1.447314e+003	4.827889e-001
1.448279e+003	4.799255e-001
1.449243e+003	4.767581e-001
1.450207e+003	4.735856e-001
1.451171e+003	4.707595e-001
1.452136e+003	4.685263e-001
1.453100e+003	4.669788e-001
1.454064e+003	4.660420e-001
1.455028e+003	4.653905e-001
1.455993e+003	4.643524e-001
1.456957e+003	4.621597e-001
1.457921e+003	4.586964e-001
1.458885e+003	4.546856e-001
1.459849e+003	4.508298e-001
1.460814e+003	4.472164e-001
1.461778e+003	4.433941e-001
1.462742e+003	4.386201e-001
1.463706e+003	4.321896e-001
1.464671e+003	4.239621e-001
1.465635e+003	4.146966e-001
1.466599e+003	4.055754e-001
1.467563e+003	3.973490e-001
1.468528e+003	3.900530e-001
1.469492e+003	3.832749e-001
1.470456e+003	3.764536e-001
1.471420e+003	3.690627e-001
1.472385e+003	3.607956e-001
1.473349e+003	3.517510e-001
1.474313e+003	3.423979e-001
1.475277e+003	3.332936e-001
1.476241e+003	3.248766e-001
1.477206e+003	3.174521e-001
1.478170e+003	3.112130e-001
1.479134e+003	3.062172e-001
1.480098e+003	3.023722e-001
1.481063e+003	2.994928e-001
1.482027e+003	2.974105e-001
1.482991e+003	2.960550e-001
1.483955e+003	2.954437e-001
1.484920e+003	2.956070e-001
1.485884e+003	2.965192e-001
1.486848e+003	2.980652e-001
1.487812e+003	3.000315e-001
1.488776e+003	3.021372e-001
1.489741e+003	3.041451e-001
1.490705e+003	3.059974e-001
1.491669e+003	3.078238e-001
1.492633e+003	3.098267e-001
1.493598e+003	3.121843e-001
1.494562e+003	3.150182e-001
1.495526e+003	3.183708e-001
1.496490e+003	3.221555e-001
1.497455e+003	3.261161e-001
1.498419e+003	3.299064e-001
1.499383e+003	3.332848e-001
1.500347e+003	3.362374e-001
1.501312e+003	3.389533e-001
1.502276e+003	3.417775e-001
1.503240e+003	3.452237e-001
1.504204e+003	3.499861e-001
1.505168e+003	3.567107e-001
1.506133e+003	3.652191e-001
1.507097e+003	3.737719e-001
1.508061e+003	3.802567e-001
1.509025e+003	3.843090e-001
1.509990e+003	3.870654e-001
1.510954e+003	3.897220e-001
1.511918e+003	3.929746e-001
1.512882e+003	3.970791e-001
1.513847e+003	4.019542e-001
1.514811e+003	4.072247e-001
1.515775e+003	4.123202e-001
1.516739e+003	4.167037e-001
1.517703e+003	4.201211e-001
1.518668e+003	4.227107e-001
1.519632e+003	4.249217e-001
1.520596e+003	4.272788e-001
1.521560e+003	4.301042e-001
1.522525e+003	4.334247e-001
1.523489e+003	4.371646e-001
1.524453e+003	4.413659e-001
1.525417e+003	4.461543e-001
1.526382e+003	4.515255e-001
1.527346e+003	4.572445e-001
1.528310e+003	4.630400e-001
1.529274e+003	4.689386e-001
1.530239e+003	4.754161e-001
1.531203e+003	4.831822e-001
1.532167e+003	4.926167e-001
1.533131e+003	5.031677e-001
1.534095e+003	5.134346e-001
1.535060e+003	5.221791e-001
1.536024e+003	5.292063e-001
1.536988e+003	5.352364e-001
1.537952e+003	5.411649e-001
1.538917e+003	5.472483e-001
1.539881e+003	5.525333e-001
1.540845e+003	5.555117e-001
1.541809e+003	5.559925e-001
1.542774e+003	5.553538e-001
1.543738e+003	5.549480e-001
1.544702e+003	5.552890e-001
1.545666e+003	5.562795e-001
1.546630e+003	5.576125e-001
1.547595e+003	5.590277e-001
1.548559e+003	5.604069e-001
1.549523e+003	5.617422e-001
1.550487e+003	5.630507e-001
1.551452e+003	5.643147e-001
1.552416e+003	5.654997e-001
1.553380e+003	5.666345e-001
1.554344e+003	5.678796e-001
1.555309e+003	5.695317e-001
1.556273e+003	5.719287e-001
1.557237e+003	5.751347e-001
1.558201e+003	5.784057e-001
1.559166e+003	5.803503e-001
1.560130e+003	5.804597e-001
1.561094e+003	5.796466e-001
1.562058e+003	5.790200e-001
1.563022e+003	5.791543e-001
1.563987e+003	5.801813e-001
1.564951e+003	5.820097e-001
1.565915e+003	5.844626e-001
1.566879e+003	5.873483e-001
1.567844e+003	5.904505e-001
1.568808e+003	5.934730e-001
1.569772e+003	5.960734e-001
1.570736e+003	5.980576e-001
1.571701e+003	5.995476e-001
1.572665e+003	6.009459e-001
1.573629e+003	6.027596e-001
1.574593e+003	6.053539e-001
1.575557e+003	6.086364e-001
1.576522e+003	6.119227e-001
1.577486e+003	6.144214e-001
1.578450e+003	6.159567e-001
1.579414e+003	6.170023e-001
1.580379e+003	6.181813e-001
1.581343e+003	6.198964e-001
1.582307e+003	6.222230e-001
1.583271e+003	6.249590e-001
1.584236e+003	6.277801e-001
1.585200e+003	6.304221e-001
1.586164e+003	6.327624e-001
1.587128e+003	6.347734e-001
1.588093e+003	6.364524e-001
1.589057e+003	6.378120e-001
1.590021e+003	6.389161e-001
1.590985e+003	6.398942e-001
1.591949e+003	6.408992e-001
1.592914e+003	6.420389e-001
1.593878e+003	6.433244e-001
1.594842e+003	6.446603e-001
1.595806e+003	6.458755e-001
1.596771e+003	6.467813e-001
1.597735e+003	6.472391e-001
1.598699e+003	6.472180e-001
1.599663e+003	6.468185e-001
1.600628e+003	6.462415e-001
1.601592e+003	6.457023e-001
1.602556e+003	6.453276e-001
1.603520e+003	6.451033e-001
1.604484e+003	6.449102e-001
1.605449e+003	6.446150e-001
1.606413e+003	6.441445e-001
1.607377e+003	6.434951e-001
1.608341e+003	6.427002e-001
1.609306e+003	6.417951e-001
1.610270e+003	6.408150e-001
1.611234e+003	6.398113e-001
1.612198e+003	6.388574e-001
1.613163e+003	6.380304e-001
1.614127e+003	6.373706e-001
1.615091e+003	6.368288e-001
1.616055e+003	6.362442e-001
1.617020e+003	6.354393e-001
1.617984e+003	6.343849e-001
1.618948e+003	6.332318e-001
1.619912e+003	6.321855e-001
1.620876e+003	6.314029e-001
1.621841e+003	6.309604e-001
1.622805e+003	6.308515e-001
1.623769e+003	6.310042e-001
1.624733e+003	6.313221e-001
1.625698e+003	6.317101e-001
1.626662e+003	6.320443e-001
1.627626e+003	6.321485e-001
1.628590e+003	6.318622e-001
1.629555e+003	6.311751e-001
1.630519e+003	6.302859e-001
1.631483e+003	6.295133e-001
1.632447e+003	6.291357e-001
1.633411e+003	6.292379e-001
1.634376e+003	6.295688e-001
1.635340e+003	6.295323e-001
1.636304e+003	6.285588e-001
1.637268e+003	6.265810e-001
1.638233e+003	6.239489e-001
1.639197e+003	6.210220e-001
1.640161e+003	6.180331e-001
1.641125e+003	6.151789e-001
1.642090e+003	6.126682e-001
1.643054e+003	6.106471e-001
1.644018e+003	6.090411e-001
1.644982e+003	6.074373e-001
1.645947e+003	6.052449e-001
1.646911e+003	6.022285e-001
1.647875e+003	5.988159e-001
1.648839e+003	5.956737e-001
1.649803e+003	5.931488e-001
1.650768e+003	5.910548e-001
1.651732e+003	5.885477e-001
1.652696e+003	5.842126e-001
1.653660e+003	5.772171e-001
1.654625e+003	5.685779e-001
1.655589e+003	5.599515e-001
1.656553e+003	5.520324e-001
1.657517e+003	5.447074e-001
1.658482e+003	5.375940e-001
1.659446e+003	5.302042e-001
1.660410e+003	5.219904e-001
1.661374e+003	5.126035e-001
1.662339e+003	5.023194e-001
1.663303e+003	4.920659e-001
1.664267e+003	4.827852e-001
1.665231e+003	4.748043e-001
1.666195e+003	4.677574e-001
1.667160e+003	4.608917e-001
1.668124e+003	4.535054e-001
1.669088e+003	4.454035e-001
1.670052e+003	4.370458e-001
1.671017e+003	4.290664e-001
1.671981e+003	4.216250e-001
1.672945e+003	4.143130e-001
1.673909e+003	4.065642e-001
1.674874e+003	3.981430e-001
1.675838e+003	3.894132e-001
1.676802e+003	3.811327e-001
1.677766e+003	3.738971e-001
1.678730e+003	3.678076e-001
1.679695e+003	3.625554e-001
1.680659e+003	3.575803e-001
1.681623e+003	3.521052e-001
1.682587e+003	3.452581e-001
1.683552e+003	3.366515e-001
1.684516e+003	3.270386e-001
1.685480e+003	3.177652e-001
1.686444e+003	3.094767e-001
1.687409e+003	3.019162e-001
1.688373e+003	2.946027e-001
1.689337e+003	2.873373e-001
1.690301e+003	2.802747e-001
1.691266e+003	2.737184e-001
1.692230e+003	2.678593e-001
1.693194e+003	2.626521e-001
1.694158e+003	2.578909e-001
1.695122e+003	2.533961e-001
1.696087e+003	2.491332e-001
1.697051e+003	2.451284e-001
1.698015e+003	2.412728e-001
1.698979e+003	2.372903e-001
1.699944e+003	2.329980e-001
1.700908e+003	2.285733e-001
1.701872e+003	2.244349e-001
1.702836e+003	2.208837e-001
1.703801e+003	2.179412e-001
1.704765e+003	2.154604e-001
1.705729e+003	2.133100e-001
1.706693e+003	2.114843e-001
1.707657e+003	2.100890e-001
1.708622e+003	2.092350e-001
1.709586e+003	2.089546e-001
1.710550e+003	2.092010e-001
1.711514e+003	2.098918e-001
1.712479e+003	2.109414e-001
1.713443e+003	2.122755e-001
1.714407e+003	2.138269e-001
1.715371e+003	2.155066e-001
1.716336e+003	2.171521e-001
1.717300e+003	2.185287e-001
1.718264e+003	2.194634e-001
1.719228e+003	2.199863e-001
1.720193e+003	2.202976e-001
1.721157e+003	2.206363e-001
1.722121e+003	2.211954e-001
1.723085e+003	2.220867e-001
1.724049e+003	2.233179e-001
1.725014e+003	2.247893e-001
1.725978e+003	2.263384e-001
1.726942e+003	2.278273e-001
1.727906e+003	2.292178e-001
1.728871e+003	2.305853e-001
1.729835e+003	2.320617e-001
1.730799e+003	2.337227e-001
1.731763e+003	2.354306e-001
1.732728e+003	2.367143e-001
1.733692e+003	2.369251e-001
1.734656e+003	2.357425e-001
1.735620e+003	2.334455e-001
1.736584e+003	2.305633e-001
1.737549e+003	2.274510e-001
1.738513e+003	2.242069e-001
1.739477e+003	2.207882e-001
1.740441e+003	2.171267e-001
1.741406e+003	2.131809e-001
1.742370e+003	2.089431e-001
1.743334e+003	2.044474e-001
1.744298e+003	1.997982e-001
1.745263e+003	1.951696e-001
1.746227e+003	1.907276e-001
1.747191e+003	1.864936e-001
1.748155e+003	1.822502e-001
1.749120e+003	1.776369e-001
1.750084e+003	1.724569e-001
1.751048e+003	1.669186e-001
1.752012e+003	1.614963e-001
1.752976e+003	1.565639e-001
1.753941e+003	1.521905e-001
1.754905e+003	1.481989e-001
1.755869e+003	1.443374e-001
1.756833e+003	1.404249e-001
1.757798e+003	1.364020e-001
1.758762e+003	1.322944e-001
1.759726e+003	1.281586e-001
1.760690e+003	1.240790e-001
1.761655e+003	1.201931e-001
1.762619e+003	1.166691e-001
1.763583e+003	1.136153e-001
1.764547e+003	1.110056e-001
1.765511e+003	1.086989e-001
1.766476e+003	1.065280e-001
1.767440e+003	1.043887e-001
1.768404e+003	1.022744e-001
1.769368e+003	1.002384e-001
1.770333e+003	9.830675e-002
1.771297e+003	9.640922e-002
1.772261e+003	9.441663e-002
1.773225e+003	9.227541e-002
1.774190e+003	9.009179e-002
1.775154e+003	8.806672e-002
1.776118e+003	8.636591e-002
1.777082e+003	8.504298e-002
1.778047e+003	8.402964e-002
1.779011e+003	8.317167e-002
1.779975e+003	8.230653e-002
1.780939e+003	8.135574e-002
1.781903e+003	8.036090e-002
1.782868e+003	7.942628e-002
1.783832e+003	7.861686e-002
1.784796e+003	7.790306e-002
1.785760e+003	7.719757e-002
1.786725e+003	7.644810e-002
1.787689e+003	7.570338e-002
1.788653e+003	7.509939e-002
1.789617e+003	7.478399e-002
1.790582e+003	7.480976e-002
1.791546e+003	7.504561e-002
1.792510e+003	7.520508e-002
1.793474e+003	7.503580e-002
1.794438e+003	7.449389e-002
1.795403e+003	7.372276e-002
1.796367e+003	7.292193e-002
1.797331e+003	7.225566e-002
1.798295e+003	7.182335e-002
1.799260e+003	7.164792e-002
1.800224e+003	7.166603e-002
1.801188e+003	7.174138e-002
1.802152e+003	7.171897e-002
1.803117e+003	7.149161e-002
1.804081e+003	7.103766e-002
1.805045e+003	7.041657e-002
1.806009e+003	6.973806e-002
1.806974e+003	6.912015e-002
1.807938e+003	6.865013e-002
1.808902e+003	6.835882e-002
1.809866e+003	6.821960e-002
1.810830e+003	6.817525e-002
1.811795e+003	6.817553e-002
1.812759e+003	6.819654e-002
1.813723e+003	6.822483e-002
1.814687e+003	6.822529e-002
1.815652e+003	6.812484e-002
1.816616e+003	6.783605e-002
1.817580e+003	6.731644e-002
1.818544e+003	6.662094e-002
1.819509e+003	6.589584e-002
1.820473e+003	6.531107e-002
1.821437e+003	6.497999e-002
1.822401e+003	6.491593e-002
1.823365e+003	6.504422e-002
1.824330e+003	6.526271e-002
1.825294e+003	6.550846e-002
1.826258e+003	6.577633e-002
1.827222e+003	6.606568e-002
1.828187e+003	6.630648e-002
1.829151e+003	6.634140e-002
1.830115e+003	6.601097e-002
1.831079e+003	6.528735e-002
1.832044e+003	6.432426e-002
1.833008e+003	6.336788e-002
1.833972e+003	6.262317e-002
1.834936e+003	6.217799e-002
1.835901e+003	6.199909e-002
1.836865e+003	6.197818e-002
1.837829e+003	6.200927e-002
1.838793e+003	6.205306e-002
1.839757e+003	6.214792e-002
1.840722e+003	6.236594e-002
1.841686e+003	6.275043e-002
1.842650e+003	6.325817e-002
1.843614e+003	6.373604e-002
1.844579e+003	6.397636e-002
1.845543e+003	6.384219e-002
1.846507e+003	6.334921e-002
1.847471e+003	6.263727e-002
1.848436e+003	6.189396e-002
1.849400e+003	6.129444e-002
1.850364e+003	6.095962e-002
1.851328e+003	6.091975e-002
1.852292e+003	6.110117e-002
1.853257e+003	6.135746e-002
1.854221e+003	6.154000e-002
1.855185e+003	6.156624e-002
1.856149e+003	6.144887e-002
1.857114e+003	6.127203e-002
1.858078e+003	6.113067e-002
1.859042e+003	6.107120e-002
1.860006e+003	6.107054e-002
1.860971e+003	6.106690e-002
1.861935e+003	6.102078e-002
1.862899e+003	6.095999e-002
1.863863e+003	6.097717e-002
1.864828e+003	6.117848e-002
1.865792e+003	6.161124e-002
1.866756e+003	6.220002e-002
1.867720e+003	6.273643e-002
1.868684e+003	6.296481e-002
1.869649e+003	6.274100e-002
1.870613e+003	6.212552e-002
1.871577e+003	6.132544e-002
1.872541e+003	6.056411e-002
1.873506e+003	5.999344e-002
1.874470e+003	5.967141e-002
1.875434e+003	5.957665e-002
1.876398e+003	5.963836e-002
1.877363e+003	5.977281e-002
1.878327e+003	5.991613e-002
1.879291e+003	6.004031e-002
1.880255e+003	6.014871e-002
1.881219e+003	6.026020e-002
1.882184e+003	6.039390e-002
1.883148e+003	6.056159e-002
1.884112e+003	6.077018e-002
1.885076e+003	6.102676e-002
1.886041e+003	6.133683e-002
1.887005e+003	6.169172e-002
1.887969e+003	6.205035e-002
1.888933e+003	6.233317e-002
1.889898e+003	6.244363e-002
1.890862e+003	6.231076e-002
1.891826e+003	6.192627e-002
1.892790e+003	6.135438e-002
1.893755e+003	6.071883e-002
1.894719e+003	6.017402e-002
1.895683e+003	5.985945e-002
1.896647e+003	5.984237e-002
1.897611e+003	6.007831e-002
1.898576e+003	6.042135e-002
1.899540e+003	6.068895e-002
1.900504e+003	6.074833e-002
1.901468e+003	6.058008e-002
1.902433e+003	6.028148e-002
1.903397e+003	6.000035e-002
1.904361e+003	5.983649e-002
1.905325e+003	5.977916e-002
1.906290e+003	5.972407e-002
1.907254e+003	5.955666e-002
1.908218e+003	5.924248e-002
1.909182e+003	5.886349e-002
1.910146e+003	5.857340e-002
1.911111e+003	5.850440e-002
1.912075e+003	5.869692e-002
1.913039e+003	5.909729e-002
1.914003e+003	5.959971e-002
1.914968e+003	6.008895e-002
1.915932e+003	6.046206e-002
1.916896e+003	6.064329e-002
1.917860e+003	6.060715e-002
1.918825e+003	6.039474e-002
1.919789e+003	6.009820e-002
1.920753e+003	5.981090e-002
1.921717e+003	5.957617e-002
1.922682e+003	5.936946e-002
1.923646e+003	5.912782e-002
1.924610e+003	5.881186e-002
1.925574e+003	5.845575e-002
1.926538e+003	5.816603e-002
1.927503e+003	5.806650e-002
1.928467e+003	5.822541e-002
1.929431e+003	5.860747e-002
1.930395e+003	5.907581e-002
1.931360e+003	5.944863e-002
1.932324e+003	5.957879e-002
1.933288e+003	5.941334e-002
1.934252e+003	5.900504e-002
1.935217e+003	5.848031e-002
1.936181e+003	5.798489e-002
1.937145e+003	5.763644e-002
1.938109e+003	5.750376e-002
1.939073e+003	5.761151e-002
1.940038e+003	5.794969e-002
1.941002e+003	5.847050e-002
1.941966e+003	5.907441e-002
1.942930e+003	5.961418e-002
1.943895e+003	5.993882e-002
1.944859e+003	5.996188e-002
1.945823e+003	5.970745e-002
1.946787e+003	5.930429e-002
1.947752e+003	5.893147e-002
1.948716e+003	5.874221e-002
1.949680e+003	5.880262e-002
1.950644e+003	5.907647e-002
1.951609e+003	5.946311e-002
1.952573e+003	5.985637e-002
1.953537e+003	6.018326e-002
1.954501e+003	6.040398e-002
1.955465e+003	6.048848e-002
1.956430e+003	6.040483e-002
1.957394e+003	6.013807e-002
1.958358e+003	5.972585e-002
1.959322e+003	5.927833e-002
1.960287e+003	5.895303e-002
1.961251e+003	5.888665e-002
1.962215e+003	5.912007e-002
1.963179e+003	5.956301e-002
1.964144e+003	6.002089e-002
1.965108e+003	6.027663e-002
1.966072e+003	6.019288e-002
1.967036e+003	5.978990e-002
1.968000e+003	5.924798e-002
1.968965e+003	5.882353e-002
1.969929e+003	5.871999e-002
1.970893e+003	5.877853e-002
1.971857e+003	5.883707e-002
1.972822e+003	5.889561e-002
1.973786e+003	5.895415e-002
1.974750e+003	5.901270e-002
1.975714e+003	5.907133e-002
1.976679e+003	5.912988e-002
1.977643e+003	5.918841e-002
1.978607e+003	5.924696e-002
1.979571e+003	5.930550e-002
1.980536e+003	5.936404e-002
1.981500e+003	5.942268e-002
1.982464e+003	5.948122e-002
1.983428e+003	5.953976e-002
1.984392e+003	5.959830e-002
1.985357e+003	5.965685e-002
1.986321e+003	5.971539e-002
1.987285e+003	5.977403e-002
1.988249e+003	5.983257e-002
1.989214e+003	5.989111e-002
1.990178e+003	5.994965e-002
1.991142e+003	6.000819e-002
1.992106e+003	6.006683e-002
1.993071e+003	6.012537e-002
1.994035e+003	6.018391e-002
1.994999e+003	6.024246e-002
1.995963e+003	6.030100e-002
1.996927e+003	6.035954e-002
1.997892e+003	6.041818e-002
1.998856e+003	6.047672e-002
1.999820e+003	6.053526e-002
2.000784e+003	6.059380e-002
2.001749e+003	6.065234e-002
2.002713e+003	6.071088e-002
2.003677e+003	6.076952e-002
2.004641e+003	6.082806e-002
2.005606e+003	6.088661e-002
2.006570e+003	6.094515e-002
2.007534e+003	6.100369e-002
2.008498e+003	6.106232e-002
2.009463e+003	6.112087e-002
2.010427e+003	6.117941e-002
2.011391e+003	6.123795e-002
2.012355e+003	6.129649e-002
2.013319e+003	6.135504e-002
2.014284e+003	6.141367e-002
2.015248e+003	6.147221e-002
2.016212e+003	6.153076e-002
2.017176e+003	6.158930e-002
2.018141e+003	6.164784e-002
2.019105e+003	6.170639e-002
2.020069e+003	6.176502e-002
2.021033e+003	6.182356e-002
2.021998e+003	6.188210e-002
2.022962e+003	6.194064e-002
2.023926e+003	6.199919e-002
2.024890e+003	6.205782e-002
2.025854e+003	6.211637e-002
2.026819e+003	6.217491e-002
2.027783e+003	6.223345e-002
2.028747e+003	6.229199e-002
2.029711e+003	6.235054e-002
2.030676e+003	6.240917e-002
2.031640e+003	6.246771e-002
2.032604e+003	6.252626e-002
2.033568e+003	6.258480e-002
2.034533e+003	6.264334e-002
2.035497e+003	6.270188e-002
2.036461e+003	6.276052e-002
2.037425e+003	6.281906e-002
2.038390e+003	6.287760e-002
2.039354e+003	6.293614e-002
2.040318e+003	6.299469e-002
2.041282e+003	6.305332e-002
2.042246e+003	6.311186e-002
2.043211e+003	6.317040e-002
2.044175e+003	6.322895e-002
2.045139e+003	6.328749e-002
2.046103e+003	6.334603e-002
2.047068e+003	6.340467e-002
2.048032e+003	6.346321e-002
2.048996e+003	6.352175e-002
2.049960e+003	6.358030e-002
2.050925e+003	6.363884e-002
2.051889e+003	6.369738e-002
2.052853e+003	6.375601e-002
2.053817e+003	6.381456e-002
2.054781e+003	6.387310e-002
2.055746e+003	6.393164e-002
2.056710e+003	6.399018e-002
2.057674e+003	6.404872e-002
2.058638e+003	6.410736e-002
2.059603e+003	6.416591e-002
2.060567e+003	6.422444e-002
2.061531e+003	6.428298e-002
2.062495e+003	6.434153e-002
2.063460e+003	6.440017e-002
2.064424e+003	6.445871e-002
2.065388e+003	6.451725e-002
2.066352e+003	6.457580e-002
2.067317e+003	6.463433e-002
2.068281e+003	6.469288e-002
2.069245e+003	6.475151e-002
2.070209e+003	6.481005e-002
2.071174e+003	6.486860e-002
2.072138e+003	6.492714e-002
2.073102e+003	6.498569e-002
2.074066e+003	6.504422e-002
2.075031e+003	6.510286e-002
2.075995e+003	6.516140e-002
2.076959e+003	6.521994e-002
2.077923e+003	6.527849e-002
2.078887e+003	6.533703e-002
2.079852e+003	6.539566e-002
2.080816e+003	6.545421e-002
2.081780e+003	6.551275e-002
2.082744e+003	6.557129e-002
2.083708e+003	6.562983e-002
2.084673e+003	6.568838e-002
2.085637e+003	6.574701e-002
2.086601e+003	6.580555e-002
2.087565e+003	6.586409e-002
2.088530e+003	6.592264e-002
2.089494e+003	6.598118e-002
2.090458e+003	6.603972e-002
2.091422e+003	6.609836e-002
2.092387e+003	6.615690e-002
2.093351e+003	6.621544e-002
2.094315e+003	6.627399e-002
2.095279e+003	6.633253e-002
2.096244e+003	6.639116e-002
2.097208e+003	6.644970e-002
2.098172e+003	6.650825e-002
2.099136e+003	6.656679e-002
2.100101e+003	6.662533e-002
2.101065e+003	6.668387e-002
2.102029e+003	6.674251e-002
2.102993e+003	6.680105e-002
2.103958e+003	6.685960e-002
2.104922e+003	6.691813e-002
2.105886e+003	6.697667e-002
2.106850e+003	6.703522e-002
2.107814e+003	6.709386e-002
2.108779e+003	6.715240e-002
2.109743e+003	6.721094e-002
2.110707e+003	6.726948e-002
2.111671e+003	6.732802e-002
2.112635e+003	6.738657e-002
2.113600e+003	6.744520e-002
2.114564e+003	6.750374e-002
2.115528e+003	6.756229e-002
2.116492e+003	6.762083e-002
2.117457e+003	6.767937e-002
2.118421e+003	6.773801e-002
2.119385e+003	6.779655e-002
2.120349e+003	6.785509e-002
2.121314e+003	6.791364e-002
2.122278e+003	6.797218e-002
2.123242e+003	6.803071e-002
2.124206e+003	6.808935e-002
2.125171e+003	6.814790e-002
2.126135e+003	6.820644e-002
2.127099e+003	6.826498e-002
2.128063e+003	6.832352e-002
2.129028e+003	6.838206e-002
2.129992e+003	6.844070e-002
2.130956e+003	6.849924e-002
2.131920e+003	6.855778e-002
2.132885e+003	6.861632e-002
2.133849e+003	6.867487e-002
2.134813e+003	6.873351e-002
2.135777e+003	6.879205e-002
2.136741e+003	6.885059e-002
2.137706e+003	6.890913e-002
2.138670e+003	6.896767e-002
2.139634e+003	6.902622e-002
2.140598e+003	6.908485e-002
2.141563e+003	6.914339e-002
2.142527e+003	6.920193e-002
2.143491e+003	6.926048e-002
2.144455e+003	6.931902e-002
2.145419e+003	6.937756e-002
2.146384e+003	6.943620e-002
2.147348e+003	6.949474e-002
2.148312e+003	6.955328e-002
2.149276e+003	6.961183e-002
2.150241e+003	6.967036e-002
2.151205e+003	6.972900e-002
2.152169e+003	6.978755e-002
2.153133e+003	6.984609e-002
2.154098e+003	6.990463e-002
2.155062e+003	6.996317e-002
2.156026e+003	7.002171e-002
2.156990e+003	7.008035e-002
2.157955e+003	7.013889e-002
2.158919e+003	7.019743e-002
2.159883e+003	7.025597e-002
2.160847e+003	7.031452e-002
2.161812e+003	7.037306e-002
2.162776e+003	7.043169e-002
2.163740e+003	7.049023e-002
2.164704e+003	7.054878e-002
2.165668e+003	7.060732e-002
2.166633e+003	7.066587e-002
2.167597e+003	7.072450e-002
2.168561e+003	7.078304e-002
2.169525e+003	7.084159e-002
2.170490e+003	7.090013e-002
2.171454e+003	7.095867e-002
2.172418e+003	7.101721e-002
2.173382e+003	7.107584e-002
2.174346e+003	7.113439e-002
2.175311e+003	7.119293e-002
2.176275e+003	7.125147e-002
2.177239e+003	7.131001e-002
2.178203e+003	7.136856e-002
2.179168e+003	7.142719e-002
2.180132e+003	7.148574e-002
2.181096e+003	7.154427e-002
2.182060e+003	7.160282e-002
2.183025e+003	7.166136e-002
2.183989e+003	7.172000e-002
2.184953e+003	7.177854e-002
2.185917e+003	7.183708e-002
2.186882e+003	7.189562e-002
2.187846e+003	7.195417e-002
2.188810e+003	7.201271e-002
2.189774e+003	7.207134e-002
2.190739e+003	7.212988e-002
2.191703e+003	7.218843e-002
2.192667e+003	7.224697e-002
2.193631e+003	7.230552e-002
2.194595e+003	7.236405e-002
2.195560e+003	7.242269e-002
2.196524e+003	7.248123e-002
2.197488e+003	7.253978e-002
2.198452e+003	7.259832e-002
2.199417e+003	7.265685e-002
2.200381e+003	7.271540e-002
2.201345e+003	7.277404e-002
2.202309e+003	7.283258e-002
2.203273e+003	7.289112e-002
2.204238e+003	7.294966e-002
2.205202e+003	7.300820e-002
2.206166e+003	7.306684e-002
2.207130e+003	7.312538e-002
2.208095e+003	7.318392e-002
2.209059e+003	7.324246e-002
2.210023e+003	7.330101e-002
2.210987e+003	7.335955e-002
2.211952e+003	7.341819e-002
2.212916e+003	7.347672e-002
2.213880e+003	7.353527e-002
2.214844e+003	7.359381e-002
2.215809e+003	7.365236e-002
2.216773e+003	7.371090e-002
2.217737e+003	7.376953e-002
2.218701e+003	7.382808e-002
2.219666e+003	7.388662e-002
2.220630e+003	7.394516e-002
2.221594e+003	7.400370e-002
2.222558e+003	7.406234e-002
2.223522e+003	7.412088e-002
2.224487e+003	7.417942e-002
2.225451e+003	7.423797e-002
2.226415e+003	7.429650e-002
2.227379e+003	7.435506e-002
2.228344e+003	7.441368e-002
2.229308e+003	7.447223e-002
2.230272e+003	7.453077e-002
2.231236e+003	7.458931e-002
2.232200e+003	7.464785e-002
2.233165e+003	7.470639e-002
2.234129e+003	7.476503e-002
2.235093e+003	7.482357e-002
2.236057e+003	7.488211e-002
2.237022e+003	7.494065e-002
2.237986e+003	7.499920e-002
2.238950e+003	7.505783e-002
2.239914e+003	7.511637e-002
2.240879e+003	7.517492e-002
2.241843e+003	7.523346e-002
2.242807e+003	7.529201e-002
2.243771e+003	7.535055e-002
2.244736e+003	7.540918e-002
2.245700e+003	7.546772e-002
2.246664e+003	7.552627e-002
2.247628e+003	7.558481e-002
2.248593e+003	7.564335e-002
2.249557e+003	7.570190e-002
2.250521e+003	7.576053e-002
2.251485e+003	7.581907e-002
2.252449e+003	7.587761e-002
2.253414e+003	7.593616e-002
2.254378e+003	7.599470e-002
2.255342e+003	7.605333e-002
2.256306e+003	7.611188e-002
2.257271e+003	7.617041e-002
2.258235e+003	7.622897e-002
2.259199e+003	7.628751e-002
2.260163e+003	7.634605e-002
2.261127e+003	7.640468e-002
2.262092e+003	7.646323e-002
2.263056e+003	7.652177e-002
2.264020e+003	7.658030e-002
2.264984e+003	7.663886e-002
2.265949e+003	7.669739e-002
2.266913e+003	7.675602e-002
2.267877e+003	7.681456e-002
2.268841e+003	7.687312e-002
2.269806e+003	7.693166e-002
2.270770e+003	7.699020e-002
2.271734e+003	7.704884e-002
2.272698e+003	7.710738e-002
2.273663e+003	7.716592e-002
2.274627e+003	7.722446e-002
2.275591e+003	7.728300e-002
2.276555e+003	7.734154e-002
2.277520e+003	7.740019e-002
2.278484e+003	7.745872e-002
2.279448e+003	7.751726e-002
2.280412e+003	7.757581e-002
2.281376e+003	7.763435e-002
2.282341e+003	7.769290e-002
2.283305e+003	7.775152e-002
2.284269e+003	7.781007e-002
2.285233e+003	7.786861e-002
2.286198e+003	7.792716e-002
2.287162e+003	7.798570e-002
2.288126e+003	7.804424e-002
2.289090e+003	7.810288e-002
2.290054e+003	7.816142e-002
2.291019e+003	7.821996e-002
2.291983e+003	7.827850e-002
2.292947e+003	7.833704e-002
2.293911e+003	7.839568e-002
2.294876e+003	7.845422e-002
2.295840e+003	7.851277e-002
2.296804e+003	7.857130e-002
2.297768e+003	7.862985e-002
2.298733e+003	7.868839e-002
2.299697e+003	7.874703e-002
2.300661e+003	7.880557e-002
2.301625e+003	7.886411e-002
2.302590e+003	7.892265e-002
2.303554e+003	7.898119e-002
2.304518e+003	7.903974e-002
2.305482e+003	7.909837e-002
2.306447e+003	7.915691e-002
2.307411e+003	7.921545e-002
2.308375e+003	7.927400e-002
2.309339e+003	7.933254e-002
2.310303e+003	7.939117e-002
2.311268e+003	7.944972e-002
2.312232e+003	7.950826e-002
2.313196e+003	7.956681e-002
2.314160e+003	7.962535e-002
2.315125e+003	7.968388e-002
2.316089e+003	7.974252e-002
2.317053e+003	7.980107e-002
2.318017e+003	7.985961e-002
2.318981e+003	7.991815e-002
2.319946e+003	7.997669e-002
2.320910e+003	8.003523e-002
2.321874e+003	8.009387e-002
2.322838e+003	8.015241e-002
2.323803e+003	8.021095e-002
2.324767e+003	8.026949e-002
2.325731e+003	8.032804e-002
2.326695e+003	8.038668e-002
2.327660e+003	8.044522e-002
2.328624e+003	8.050376e-002
2.329588e+003	8.056230e-002
2.330552e+003	8.062084e-002
2.331517e+003	8.067938e-002
2.332481e+003	8.073802e-002
2.333445e+003	8.079656e-002
2.334409e+003	8.085510e-002
2.335374e+003	8.091365e-002
2.336338e+003	8.097219e-002
2.337302e+003	8.103073e-002
2.338266e+003	8.108936e-002
2.339230e+003	8.114791e-002
2.340195e+003	8.120645e-002
2.341159e+003	8.126500e-002
2.342123e+003	8.132353e-002
2.343087e+003	8.138217e-002
2.344052e+003	8.144072e-002
2.345016e+003	8.149926e-002
2.345980e+003	8.155780e-002
2.346944e+003	8.161633e-002
2.347908e+003	8.167488e-002
2.348873e+003	8.173352e-002
2.349837e+003	8.179206e-002
2.350801e+003	8.185060e-002
2.351765e+003	8.190914e-002
2.352730e+003	8.196769e-002
2.353694e+003	8.202623e-002
2.354658e+003	8.208486e-002
2.355622e+003	8.214340e-002
2.356587e+003	8.220195e-002
2.357551e+003	8.226049e-002
2.358515e+003	8.231903e-002
2.359479e+003	8.237758e-002
2.360444e+003	8.243621e-002
2.361408e+003	8.249475e-002
2.362372e+003	8.255329e-002
2.363336e+003	8.261184e-002
2.364301e+003	8.267038e-002
2.365265e+003	8.272901e-002
2.366229e+003	8.278756e-002
2.367193e+003	8.284610e-002
2.368157e+003	8.290464e-002
2.369122e+003	8.296318e-002
2.370086e+003	8.302172e-002
2.371050e+003	8.308036e-002
2.372014e+003	8.313891e-002
2.372979e+003	8.319744e-002
2.373943e+003	8.325598e-002
2.374907e+003	8.331453e-002
2.375871e+003	8.337307e-002
2.376835e+003	8.343171e-002
2.377800e+003	8.349025e-002
2.378764e+003	8.354879e-002
2.379728e+003	8.360733e-002
2.380692e+003	8.366588e-002
2.381657e+003	8.372451e-002
2.382621e+003	8.378305e-002
2.383585e+003	8.384159e-002
2.384549e+003	8.390014e-002
2.385514e+003	8.395868e-002
2.386478e+003	8.401722e-002
2.387442e+003	8.407586e-002
2.388406e+003	8.413440e-002
2.389371e+003	8.419294e-002
2.390335e+003	8.425149e-002
2.391299e+003	8.431002e-002
2.392263e+003	8.436856e-002
2.393228e+003	8.442720e-002
2.394192e+003	8.448575e-002
2.395156e+003	8.454429e-002
2.396120e+003	8.460283e-002
2.397084e+003	8.466137e-002
2.398049e+003	8.472001e-002
2.399013e+003	8.477855e-002
2.399977e+003	8.483709e-002
2.400941e+003	8.489563e-002
2.401906e+003	8.495417e-002
2.402870e+003	8.501272e-002
2.403834e+003	8.507136e-002
2.404798e+003	8.512989e-002
2.405762e+003	8.518843e-002
2.406727e+003	8.524698e-002
2.407691e+003	8.530552e-002
2.408655e+003	8.536407e-002
2.409619e+003	8.542270e-002
2.410584e+003	8.548124e-002
2.411548e+003	8.553979e-002
2.412512e+003	8.559833e-002
2.413476e+003	8.565687e-002
2.414441e+003	8.571541e-002
2.415405e+003	8.577405e-002
2.416369e+003	8.583259e-002
2.417333e+003	8.589113e-002
2.418298e+003	8.594967e-002
2.419262e+003	8.600821e-002
2.420226e+003	8.606685e-002
2.421190e+003	8.612540e-002
2.422155e+003	8.618394e-002
2.423119e+003	8.624247e-002
2.424083e+003	8.630103e-002
2.425047e+003	8.635956e-002
2.426011e+003	8.641820e-002
2.426976e+003	8.647674e-002
2.427940e+003	8.653528e-002
2.428904e+003	8.659382e-002
2.429868e+003	8.665238e-002
2.430833e+003	8.671091e-002
2.431797e+003	8.676954e-002
2.432761e+003	8.682808e-002
2.433725e+003	8.688664e-002
2.434689e+003	8.694517e-002
2.435654e+003	8.700372e-002
2.436618e+003	8.706235e-002
2.437582e+003	8.712089e-002
2.438546e+003	8.717943e-002
2.439511e+003	8.723798e-002
2.440475e+003	8.729652e-002
2.441439e+003	8.735506e-002
2.442403e+003	8.741371e-002
2.443368e+003	8.747224e-002
2.444332e+003	8.753078e-002
2.445296e+003	8.758933e-002
2.446260e+003	8.764787e-002
2.447225e+003	8.770641e-002
2.448189e+003	8.776504e-002
2.449153e+003	8.782359e-002
2.450117e+003	8.788213e-002
2.451082e+003	8.794068e-002
2.452046e+003	8.799922e-002
2.453010e+003	8.805785e-002
2.453974e+003	8.811639e-002
2.454938e+003	8.817494e-002
2.455903e+003	8.823348e-002
2.456867e+003	8.829202e-002
2.457831e+003	8.835056e-002
2.458795e+003	8.840920e-002
2.459760e+003	8.846774e-002
2.460724e+003	8.852629e-002
2.461688e+003	8.858483e-002
2.462652e+003	8.864336e-002
2.463616e+003	8.870191e-002
2.464581e+003	8.876055e-002
2.465545e+003	8.881909e-002
2.466509e+003	8.887763e-002
2.467473e+003	8.893617e-002
2.468438e+003	8.899471e-002
2.469402e+003	8.905326e-002
2.470366e+003	8.911189e-002
2.471330e+003	8.917043e-002
2.472295e+003	8.922897e-002
2.473259e+003	8.928752e-002
2.474223e+003	8.934606e-002
2.475187e+003	8.940469e-002
2.476152e+003	8.946324e-002
2.477116e+003	8.952178e-002
2.478080e+003	8.958032e-002
2.479044e+003	8.963887e-002
2.480009e+003	8.969741e-002
2.480973e+003	8.975604e-002
2.481937e+003	8.981459e-002
2.482901e+003	8.987313e-002
2.483865e+003	8.993167e-002
2.484830e+003	8.999021e-002
2.485794e+003	9.004875e-002
2.486758e+003	9.010739e-002
2.487722e+003	9.016593e-002
2.488687e+003	9.022447e-002
2.489651e+003	9.028301e-002
2.490615e+003	9.034156e-002
2.491579e+003	9.040020e-002
2.492543e+003	9.045874e-002
2.493508e+003	9.051728e-002
2.494472e+003	9.057582e-002
2.495436e+003	9.063436e-002
2.496400e+003	9.069290e-002
2.497365e+003	9.075154e-002
2.498329e+003	9.081008e-002
2.499293e+003	9.086862e-002
2.500257e+003	9.092716e-002
2.501222e+003	9.098571e-002
2.502186e+003	9.104425e-002
2.503150e+003	9.110288e-002
2.504114e+003	9.116143e-002
2.505079e+003	9.121997e-002
2.506043e+003	9.127852e-002
2.507007e+003	9.133705e-002
2.507971e+003	9.139569e-002
2.508936e+003	9.145423e-002
2.509900e+003	9.151278e-002
2.510864e+003	9.157132e-002
2.511828e+003	9.162986e-002
2.512792e+003	9.168840e-002
2.513757e+003	9.174704e-002
2.514721e+003	9.180558e-002
2.515685e+003	9.186412e-002
2.516649e+003	9.192266e-002
2.517614e+003	9.198120e-002
2.518578e+003	9.203975e-002
2.519542e+003	9.209839e-002
2.520506e+003	9.215692e-002
2.521470e+003	9.221547e-002
2.522435e+003	9.227401e-002
2.523399e+003	9.233255e-002
2.524363e+003	9.239119e-002
2.525327e+003	9.244973e-002
2.526292e+003	9.250827e-002
2.527256e+003	9.256681e-002
2.528220e+003	9.262536e-002
2.529184e+003	9.268390e-002
2.530149e+003	9.274253e-002
2.531113e+003	9.280107e-002
2.532077e+003	9.285962e-002
2.533041e+003	9.291816e-002
2.534006e+003	9.297670e-002
2.534970e+003	9.303524e-002
2.535934e+003	9.309388e-002
2.536898e+003	9.315243e-002
2.537863e+003	9.321097e-002
2.538827e+003	9.326950e-002
2.539791e+003	9.332804e-002
2.540755e+003	9.338669e-002
2.541719e+003	9.344523e-002
2.542684e+003	9.350377e-002
2.543648e+003	9.356231e-002
2.544612e+003	9.362085e-002
2.545576e+003	9.367939e-002
2.546541e+003	9.373803e-002
2.547505e+003	9.379657e-002
2.548469e+003	9.385511e-002
2.549433e+003	9.391366e-002
2.550397e+003	9.397220e-002
2.551362e+003	9.403074e-002
2.552326e+003	9.408937e-002
2.553290e+003	9.414792e-002
2.554254e+003	9.420646e-002
2.555219e+003	9.426500e-002
2.556183e+003	9.432355e-002
2.557147e+003	9.438208e-002
2.558111e+003	9.444072e-002
2.559076e+003	9.449927e-002
2.560040e+003	9.455781e-002
2.561004e+003	9.461635e-002
2.561968e+003	9.467489e-002
2.562933e+003	9.473353e-002
2.563897e+003	9.479207e-002
2.564861e+003	9.485061e-002
2.565825e+003	9.490915e-002
2.566790e+003	9.496769e-002
2.567754e+003	9.502624e-002
2.568718e+003	9.508488e-002
2.569682e+003	9.514342e-002
2.570646e+003	9.520195e-002
2.571611e+003	9.526050e-002
2.572575e+003	9.531904e-002
2.573539e+003	9.537759e-002
2.574503e+003	9.543622e-002
2.575468e+003	9.549476e-002
2.576432e+003	9.555330e-002
2.577396e+003	9.561185e-002
2.578360e+003	9.567039e-002
2.579324e+003	9.572902e-002
2.580289e+003	9.578757e-002
2.581253e+003	9.584611e-002
2.582217e+003	9.590465e-002
2.583181e+003	9.596319e-002
2.584146e+003	9.602173e-002
2.585110e+003	9.608037e-002
2.586074e+003	9.613891e-002
2.587038e+003	9.619746e-002
2.588003e+003	9.625600e-002
2.588967e+003	9.631454e-002
2.589931e+003	9.637308e-002
2.590895e+003	9.643172e-002
2.591860e+003	9.649026e-002
2.592824e+003	9.654880e-002
2.593788e+003	9.660734e-002
2.594752e+003	9.666588e-002
2.595717e+003	9.672453e-002
2.596681e+003	9.678306e-002
2.597645e+003	9.684160e-002
2.598609e+003	9.690015e-002
2.599573e+003	9.695869e-002
2.600538e+003	9.701723e-002
2.601502e+003	9.707586e-002
2.602466e+003	9.713441e-002
2.603430e+003	9.719295e-002
2.604395e+003	9.725150e-002
2.605359e+003	9.731004e-002
2.606323e+003	9.736858e-002
2.607287e+003	9.742721e-002
2.608251e+003	9.748576e-002
2.609216e+003	9.754430e-002
2.610180e+003	9.760284e-002
2.611144e+003	9.766139e-002
2.612108e+003	9.772002e-002
2.613073e+003	9.777856e-002
2.614037e+003	9.783711e-002
2.615001e+003	9.789564e-002
2.615965e+003	9.795418e-002
2.616930e+003	9.801274e-002
2.617894e+003	9.807137e-002
2.618858e+003	9.812991e-002
2.619822e+003	9.818846e-002
2.620787e+003	9.824700e-002
2.621751e+003	9.830554e-002
2.622715e+003	9.836408e-002
2.623679e+003	9.842271e-002
2.624644e+003	9.848125e-002
2.625608e+003	9.853979e-002
2.626572e+003	9.859835e-002
[truncated: 1,425 more rows]
