# Supplementary material for: Molecular Structural Changes in Alfalfa Detected by ATR-FTIR Spectroscopy in Response to Silencing of TT8 and HB12 Genes
Source: Int J Mol Sci. 2018 Mar 31;19(4):1046. doi: 10.3390/ijms19041046 (PMC5979274; doi:10.3390/ijms19041046)
Supplement: Supplementary file 1 [file ijms-19-01046-s001.zip › Supplementary materials/Spectra Source/T2/t2a-1.dx]

##TITLE= t1a
##JCAMP-DX= 4.24
##DATA TYPE= INFRARED SPECTRUM
##ORIGIN= JASCO
##OWNER= 
##DATE= 16/04/01
##TIME= 11:24:06
##SPECTROMETER/DATA SYSTEM= 
##RESOLUTION= 
##DELTAX=   0.96423347
##XUNITS= 1/CM
##YUNITS= ABSORBANCE
##XFACTOR= 1.00000
##YFACTOR= 1E-008
##FIRSTX=   699.0693
##LASTX=  4000.6047
##NPOINTS=     3425
##FIRSTY=      0.06959
##MAXY=      0.09596
##MINY=     -0.01114
##XYDATA= (X++(Y..Y))
699.0693 6959341 6934826 6901940 6868334 6837169 6806062 6770487 6728635
706.7831 6684011 6643871 6614515 6596479 6582697 6561102 6520754 6458438
714.4970 6381765 6306422 6248892 6218738 6214400 6224387 6233213 6228856
722.2109 6207125 6170398 6122871 6066859 6002681 5931146 5855739 5782427
729.9247 5717293 5664028 5622970 5591788 5566701 5543311 5517221 5485119
737.6386 5446385 5404143 5364363 5332811 5311535 5297378 5283756 5264547
745.3525 5237364 5204157 5169298 5137061 5110338 5090810 5079327 5075389
753.0663 5076044 5075666 5067634 5047294 5014210 4972113 4926787 4883608
760.7802 4846312 4816985 4796042 4781432 4767942 4748421 4717537 4676083
768.4941 4632193 4597257 4578313 4572067 4565360 4542663 4496001 4430676
776.2079 4362770 4310021 4281994 4275616 4278217 4275324 4257923 4225152
783.9218 4182083 4135379 4090139 4049389 4015253 3989799 3974344 3967748
791.6357 3965358 3960012 3944966 3917102 3878411 3834842 3793349 3759018
799.3495 3733865 3717514 3708630 3705689 3706578 3707782 3704395 3691526
807.0634 3666472 3630296 3587805 3545918 3511257 3487978 3476522 3473633
814.7773 3473716 3471212 3463060 3449895 3435027 3421677 3410382 3398611
822.4911 3383086 3363082 3342014 3325886 3319677 3324398 3336867 3351918
830.2050 3364895 3372546 3372377 3362090 3340437 3308943 3272589 3238105
837.9189 3210711 3191735 3178957 3169214 3160881 3154082 3148767 3142801
845.6328 3132236 3113788 3087460 3056973 3027578 3003049 2984172 2969551
853.3466 2957459 2946788 2936357 2923693 2905082 2877567 2841626 2802292
861.0605 2767386 2743673 2733364 2733236 2736823 2738126 2734446 2726762
868.7744 2717941 2710396 2704895 2701093 2698974 2699824 2705820 2718469
876.4882 2737017 2758074 2776939 2790016 2796911 2800867 2807034 2819391
884.2021 2838122 2859243 2877017 2887839 2893013 2898282 2910094 2930952
891.9160 2957123 2980506 2993602 2994293 2987157 2980475 2981026 2990089
899.6298 3002987 3012045 3010858 2997446 2975009 2950464 2931786 2925176
907.3437 2932857 2952113 2976140 2996646 3007248 3005980 2995545 2981272
915.0576 2968137 2958700 2952913 2949380 2946720 2944018 2940411 2934668
922.7714 2925499 2912489 2896807 2880933 2867437 2857677 2851421 2847691
930.4853 2846193 2848215 2856209 2872168 2895768 2923530 2949736 2968829
938.1992 2978085 2979083 2977101 2978739 2989118 3010168 3040757 3078176
945.9130 3119719 3163372 3207646 3251401 3294379 3338200 3386662 3444333
953.6269 3513732 3592754 3674297 3748880 3809076 3853241 3886281 3916987
961.3408 3953590 4000100 4055298 4114504 4172664 4226818 4276746 4323961
969.0546 4370241 4416847 4464803 4515609 4571427 4634288 4704792 4781354
976.7685 4860747 4939803 5017252 5094534 5175089 5262602 5359227 5464691
984.4824 5576577 5691464 5806316 5919470 6030787 6140866 6249763 6356081
992.1962 6457261 6551215 6638368 6722620 6810183 6906752 7014725 7132394
999.9101 7255604 7380615 7506074 7632753 7761496 7891176 8018290 8138471
1007.6240 8248753 8348967 8441466 8529560 8615829 8701254 8785395 8867158
1015.3378 8945555 9020055 9090490 9156680 9218052 9273532 9321868 9362301
1023.0517 9395204 9422262 9445967 9468661 9491654 9514865 9537151 9557006
1030.7656 9573204 9585109 9592617 9595906 9595176 9590452 9581540 9568169
1038.4795 9550422 9529324 9507289 9487979 9475315 9471872 9477384 9488315
1046.1934 9498944 9503631 9499115 9485570 9465819 9443254 9419736 9394748
1053.9072 9366219 9332376 9293455 9252318 9213636 9182069 9160250 9147431
1061.6211 9139476 9130397 9114994 9091436 9062409 9033940 9012292 9000537
1069.3350 8996722 8994635 8986656 8966970 8933399 8887114 8830849 8766934
1077.0488 8696257 8618487 8533077 8440329 8341939 8240851 8140587 8044382
1084.7627 7954513 7872090 7797288 7729776 7668995 7614162 7564194 7517926
1092.4766 7474744 7435265 7401394 7375320 7357796 7346689 7336942 7322224
1100.1904 7297521 7261158 7215016 7162842 7107729 7050365 6989049 6921309
1107.9043 6845922 6763945 6678111 6591097 6503923 6415633 6324450 6229579
1115.6182 6132327 6035753 5943130 5856310 5775092 5697849 5622762 5548767
1123.3320 5475727 5404138 5334904 5269365 5209188 5155703 5108801 5066275
1131.0459 5024464 4980206 4932950 4885486 4842580 4808283 4783721 4766809
1138.7598 4753968 4742439 4731549 4722220 4715414 4710884 4707144 4702505
1146.4736 4696153 4688407 4680010 4671144 4660950 4647843 4630292 4607432
1154.1875 4579169 4545876 4508045 4466177 4420885 4372943 4323077 4271491
1161.9014 4217441 4159219 4094766 4022725 3943428 3859151 3773362 3689224
1169.6152 3608216 3529769 3452274 3374873 3298849 3227525 3164566 3111705
1177.3291 3067399 3027404 2986995 2943493 2897618 2852948 2814006 2784202
1185.0430 2764685 2754398 2750882 2751190 2752552 2752825 2750927 2747249
1192.7568 2743800 2743776 2750511 2766138 2790542 2821077 2853257 2882189
1200.4707 2904239 2918273 2925935 2930786 2936637 2945875 2958696 2973697
1208.1846 2989441 3005912 3024789 3048252 3077178 3110178 3144361 3177445
1215.8984 3209631 3243734 3283294 3329932 3381875 3434785 3484365 3528905
1223.6123 3570020 3611168 3655061 3701798 3748889 3792946 3831774 3865437
1231.3262 3895770 3924864 3953604 3981204 4005876 4026049 4041265 4052178
1239.0400 4059831 4064857 4067266 4066955 4064404 4060871 4057774 4055682
1246.7539 4053721 4049944 4042464 4030571 4015096 3997862 3980699 3964686
1254.4678 3949990 3936154 3922531 3908588 3894075 3879060 3863811 3848480
1262.1816 3832763 3815820 3796664 3774849 3750956 3726447 3702926 3681275
1269.8955 3661271 3641878 3621961 3600897 3578783 3556285 3534353 3513949
1277.6094 3495730 3479679 3464852 3449543 3431977 3411229 3387798 3363451
1285.3232 3340418 3320458 3304338 3291939 3282747 3276307 3272333 3270518
1293.0371 3270347 3271133 3272295 3273701 3275818 3279566 3285942 3295580
1300.7510 3308443 3323764 3340240 3356433 3371211 3384110 3395476 3406365
1308.4648 3418220 3432411 3449723 3469923 3491591 3512414 3529979 3542745
1316.1787 3550646 3554886 3556931 3557212 3554412 3546007 3529877 3506027
1323.8926 3477334 3448783 3425549 3410883 3404955 3405221 3407943 3409905
1331.6064 3409516 3406961 3403629 3401250 3401163 3403892 3409049 3415575
1339.3203 3422283 3428411 3433761 3438318 3441814 3443776 3444148 3444091
1347.0342 3446236 3453892 3469441 3492969 3522113 3553236 3583111 3610108
1354.7480 3634390 3657343 3680854 3706905 3737409 3773797 3816028 3861546
1362.4619 3905570 3943484 3973665 3998117 4020606 4044166 4069629 4095758
1370.1758 4120610 4143013 4163092 4181646 4199081 4214907 4228198 4238443
1377.8896 4245885 4251192 4255028 4257978 4260843 4264921 4271922 4283425
1385.6035 4300031 4320668 4342924 4364739 4386099 4409096 4436506 4470015
1393.3174 4508717 4548433 4582719 4605623 4614517 4611089 4600264 4588026
1401.0313 4579248 4576401 4579422 4586471 4595209 4604128 4613262 4623719
1408.7451 4636475 4651422 4667318 4682613 4696528 4709399 4721833 4733278
1416.4590 4741016 4740638 4728844 4707007 4681041 4656931 4637282 4621646
1424.1729 4608559 4596993 4586518 4576564 4565768 4552282 4535087 4515160
1431.8867 4495153 4477843 4464678 4455005 4445818 4432549 4411402 4381357
1439.6006 4343763 4300915 4255565 4211043 4170765 4136833 4108713 4083267
1447.3145 4056460 4025793 3991870 3957891 3927623 3903705 3887131 3877097
1455.0283 3870120 3859001 3835517 3798425 3755468 3714172 3675471 3634534
1462.7422 3583403 3514530 3426413 3327177 3229487 3141381 3063239 2990644
1470.4561 2917586 2838428 2749885 2653016 2552842 2455333 2365185 2285667
1478.1699 2218845 2165338 2124158 2093319 2071017 2056499 2049952 2051701
1485.8838 2061471 2078029 2099089 2121641 2143146 2162985 2182546 2203997
1493.5977 2229248 2259599 2295507 2336041 2378460 2419055 2455239 2486862
1501.3115 2515950 2546197 2583107 2634114 2706135 2797262 2888865 2958318
1509.0254 3001719 3031240 3059693 3094530 3138490 3190703 3247151 3301725
1516.7393 3348674 3385275 3413010 3436690 3461935 3492196 3527759 3567815
1524.4531 3612811 3664096 3721623 3782875 3844946 3908121 3977496 4060673
1532.1670 4161718 4274723 4384684 4478339 4553602 4618185 4681681 4746835
1539.8809 4803439 4835338 4840487 4833647 4829301 4832952 4843561 4857838
1547.5947 4872995 4887766 4902068 4916083 4929620 4942312 4954466 4967801
1555.3086 4985495 5011168 5045505 5080538 5101365 5102536 5093828 5087117
1563.0225 5088555 5099555 5119137 5145409 5176315 5209540 5241912 5269763
1570.7363 5291014 5306972 5321948 5341373 5369159 5404315 5439512 5466274
1578.4502 5482717 5493916 5506544 5524912 5549830 5579134 5609349 5637644
1586.1641 5662709 5684248 5702231 5716792 5728618 5739093 5749857 5762063
1593.8779 5775831 5790139 5803154 5812855 5817758 5817533 5813254 5807075
1601.5918 5801299 5797286 5794884 5792815 5789654 5784614 5777660 5769146
1609.3057 5759452 5748955 5738205 5727989 5719131 5712065 5706262 5700001
1617.0195 5691380 5680088 5667737 5656531 5648149 5643410 5642244 5643879
1624.7334 5647284 5651439 5655019 5656135 5653069 5645709 5636186 5627911
1632.4473 5623867 5624962 5628505 5628115 5617688 5596505 5568316 5536967
1640.1611 5504956 5474387 5447497 5425851 5408650 5391472 5367991 5335685
1647.8750 5299136 5265482 5238440 5216012 5189161 5142731 5067807 4975280
1655.5889 4882889 4798074 4719621 4643435 4564289 4476317 4375781 4265637
1663.3027 4155819 4056421 3970944 3895470 3821937 3742828 3656055 3566542
1671.0166 3481081 3401382 3323069 3240077 3149885 3056386 2967700 2890206
1678.7305 2824986 2768733 2715449 2656810 2583475 2491297 2388341 2289020
1686.4443 2200249 2119274 2040945 1963131 1887489 1817269 1754517 1698747
1694.1582 1647753 1599613 1553957 1511064 1469770 1427116 1381145 1333755
1701.8721 1289432 1251398 1219883 1193314 1170282 1150729 1135785 1126638
1709.5859 1123635 1126274 1133672 1144914 1159203 1175818 1193808 1211432
1717.2998 1226176 1236186 1241787 1245121 1248748 1254736 1264282 1277469
1725.0137 1293228 1309819 1325765 1340658 1355304 1371117 1388907 1407199
1732.7275 1420947 1423205 1410539 1385938 1355069 1321735 1286990 1250375
1740.4414 1211160 1168900 1123512 1075362 1025568 975994 928420 883073 837625
1749.1195 788215 732737 673420 615346 562519 515679 472928 431570 389667
1757.7976 346581 302587 258292 214599 172980 135237 102530 74580 49874 26623
1767.4399 3711 -18934 -40740 -61428 -81751 -103092 -126025 -149412 -171101
1776.1180 -189317 -203486 -214339 -223528 -232794 -242977 -253632 -263642
1783.8319 -272311 -279956 -287512 -295539 -303515 -309984 -313362 -313086
1791.5458 -310560 -308852 -310665 -316469 -324728 -333305 -340441 -345071
1799.2596 -346950 -346756 -345949 -346189 -348624 -353486 -360138 -367405
1806.9735 -374023 -379057 -382177 -383668 -384143 -384140 -383915 -383612
1814.6874 -383607 -384683 -387776 -393341 -400790 -408556 -414819 -418365
1822.4012 -419051 -417677 -415337 -412705 -409836 -406737 -404158 -403784
1830.1151 -407323 -415073 -425388 -435631 -443607 -448375 -450291 -450515
1837.8290 -450182 -449713 -448697 -446362 -442244 -436806 -431688 -429114
1845.5428 -430551 -435831 -443456 -451417 -457838 -461424 -461851 -459908
1853.2567 -457163 -455208 -454927 -456184 -458078 -459592 -460229 -460236
1860.9706 -460275 -460769 -461420 -461236 -459080 -454445 -448139 -442394
1868.6844 -439948 -442345 -448937 -457506 -465660 -471772 -475221 -476236
1876.3983 -475575 -474135 -472600 -471270 -470109 -468915 -467483 -465687
1884.1122 -463453 -460705 -457384 -453583 -449742 -446713 -445530 -446953
1891.8260 -451071 -457196 -464003 -469838 -473207 -473390 -470863 -467189
1899.5399 -464323 -463687 -465489 -468687 -471698 -473453 -474067 -474657
1907.2538 -476450 -479815 -483874 -486981 -487720 -485658 -481370 -475989
1914.9677 -470749 -466753 -464812 -465199 -467474 -470650 -473727 -476241
1922.6815 -478455 -481043 -484427 -488241 -491344 -492410 -490708 -486616
1930.3954 -481600 -477607 -476213 -477985 -482358 -487978 -493284 -497016
1938.1093 -498437 -497283 -493661 -488083 -481615 -475834 -472357 -472110
1945.8231 -474835 -479153 -483146 -485173 -484526 -481593 -477452 -473240
1953.5370 -469739 -467375 -466470 -467366 -470223 -474638 -479431 -482915
1961.2509 -483626 -481126 -476382 -471478 -468739 -469636 -473952 -479756
1968.9647 -484302 -485411 -484784 -484157 -483530 -482903 -482276 -481648
1976.6786 -481021 -480394 -479767 -479140 -478513 -477885 -477258 -476631
1984.3925 -476004 -475377 -474750 -474122 -473495 -472868 -472241 -471614
1992.1063 -470986 -470359 -469732 -469105 -468478 -467851 -467223 -466596
1999.8202 -465969 -465342 -464715 -464088 -463460 -462833 -462206 -461579
2007.5341 -460952 -460324 -459697 -459070 -458443 -457816 -457189 -456561
2015.2479 -455934 -455307 -454680 -454053 -453426 -452798 -452171 -451544
2022.9618 -450917 -450290 -449662 -449035 -448408 -447781 -447154 -446527
2030.6757 -445899 -445272 -444645 -444018 -443391 -442764 -442136 -441509
2038.3895 -440882 -440255 -439628 -439000 -438373 -437746 -437119 -436492
2046.1034 -435865 -435237 -434610 -433983 -433356 -432729 -432102 -431474
2053.8174 -430847 -430220 -429593 -428966 -428339 -427711 -427084 -426457
2061.5313 -425830 -425203 -424575 -423948 -423321 -422694 -422067 -421440
2069.2451 -420812 -420185 -419558 -418931 -418304 -417677 -417049 -416422
2076.9590 -415795 -415168 -414541 -413913 -413286 -412659 -412032 -411405
2084.6729 -410778 -410150 -409523 -408896 -408269 -407642 -407015 -406387
2092.3867 -405760 -405133 -404506 -403879 -403251 -402624 -401997 -401370
2100.1006 -400743 -400116 -399488 -398861 -398234 -397607 -396980 -396353
2107.8145 -395725 -395098 -394471 -393844 -393217 -392590 -391962 -391335
2115.5283 -390708 -390081 -389454 -388826 -388199 -387572 -386945 -386318
2123.2422 -385691 -385063 -384436 -383809 -383182 -382555 -381928 -381300
2130.9561 -380673 -380046 -379419 -378792 -378164 -377537 -376910 -376283
2138.6699 -375656 -375029 -374401 -373774 -373147 -372520 -371893 -371266
2146.3838 -370638 -370011 -369384 -368757 -368130 -367502 -366875 -366248
2154.0977 -365621 -364994 -364367 -363739 -363112 -362485 -361858 -361231
2161.8115 -360604 -359976 -359349 -358722 -358095 -357468 -356840 -356213
2169.5254 -355586 -354959 -354332 -353705 -353077 -352450 -351823 -351196
2177.2393 -350569 -349942 -349314 -348687 -348060 -347433 -346806 -346178
2184.9531 -345551 -344924 -344297 -343670 -343043 -342415 -341788 -341161
2192.6670 -340534 -339907 -339280 -338652 -338025 -337398 -336771 -336144
2200.3809 -335517 -334889 -334262 -333635 -333008 -332381 -331753 -331126
2208.0947 -330499 -329872 -329245 -328618 -327990 -327363 -326736 -326109
2215.8086 -325482 -324855 -324227 -323600 -322973 -322346 -321719 -321091
2223.5225 -320464 -319837 -319210 -318583 -317956 -317328 -316701 -316074
2231.2363 -315447 -314820 -314193 -313565 -312938 -312311 -311684 -311057
2238.9502 -310429 -309802 -309175 -308548 -307921 -307294 -306666 -306039
2246.6641 -305412 -304785 -304158 -303531 -302903 -302276 -301649 -301022
2254.3779 -300395 -299767 -299140 -298513 -297886 -297259 -296632 -296004
2262.0918 -295377 -294750 -294123 -293496 -292869 -292241 -291614 -290987
2269.8057 -290360 -289733 -289105 -288478 -287851 -287224 -286597 -285970
2277.5195 -285342 -284715 -284088 -283461 -282834 -282207 -281579 -280952
2285.2334 -280325 -279698 -279071 -278444 -277816 -277189 -276562 -275935
2292.9473 -275308 -274680 -274053 -273426 -272799 -272172 -271545 -270917
2300.6611 -270290 -269663 -269036 -268409 -267782 -267154 -266527 -265900
2308.3750 -265273 -264646 -264018 -263391 -262764 -262137 -261510 -260883
2316.0889 -260255 -259628 -259001 -258374 -257747 -257120 -256492 -255865
2323.8027 -255238 -254611 -253984 -253356 -252729 -252102 -251475 -250848
2331.5166 -250221 -249593 -248966 -248339 -247712 -247085 -246458 -245830
2339.2305 -245203 -244576 -243949 -243322 -242694 -242067 -241440 -240813
2346.9443 -240186 -239559 -238931 -238304 -237677 -237050 -236423 -235796
2354.6582 -235168 -234541 -233914 -233287 -232660 -232033 -231405 -230778
2362.3721 -230151 -229524 -228897 -228269 -227642 -227015 -226388 -225761
2370.0859 -225134 -224506 -223879 -223252 -222625 -221998 -221371 -220743
2377.7998 -220116 -219489 -218862 -218235 -217607 -216980 -216353 -215726
2385.5137 -215099 -214472 -213844 -213217 -212590 -211963 -211336 -210709
2393.2275 -210081 -209454 -208827 -208200 -207573 -206945 -206318 -205691
2400.9414 -205064 -204437 -203810 -203182 -202555 -201928 -201301 -200674
2408.6553 -200047 -199419 -198792 -198165 -197538 -196911 -196284 -195656
2416.3691 -195029 -194402 -193775 -193148 -192520 -191893 -191266 -190639
2424.0830 -190012 -189385 -188757 -188130 -187503 -186876 -186249 -185622
2431.7969 -184994 -184367 -183740 -183113 -182486 -181858 -181231 -180604
2439.5107 -179977 -179350 -178723 -178095 -177468 -176841 -176214 -175587
2447.2246 -174960 -174332 -173705 -173078 -172451 -171824 -171196 -170569
2454.9385 -169942 -169315 -168688 -168061 -167433 -166806 -166179 -165552
2462.6523 -164925 -164298 -163670 -163043 -162416 -161789 -161162 -160535
2470.3662 -159907 -159280 -158653 -158026 -157399 -156771 -156144 -155517
2478.0801 -154890 -154263 -153636 -153008 -152381 -151754 -151127 -150500
2485.7939 -149873 -149245 -148618 -147991 -147364 -146737 -146109 -145482
2493.5078 -144855 -144228 -143601 -142974 -142346 -141719 -141092 -140465
2501.2217 -139838 -139211 -138583 -137956 -137329 -136702 -136075 -135447
2508.9355 -134820 -134193 -133566 -132939 -132312 -131684 -131057 -130430
2516.6494 -129803 -129176 -128549 -127921 -127294 -126667 -126040 -125413
2524.3633 -124785 -124158 -123531 -122904 -122277 -121650 -121022 -120395
2532.0771 -119768 -119141 -118514 -117887 -117259 -116632 -116005 -115378
2539.7910 -114751 -114123 -113496 -112869 -112242 -111615 -110988 -110360
2547.5049 -109733 -109106 -108479 -107852 -107225 -106597 -105970 -105343
2555.2188 -104716 -104089 -103462 -102834 -102207 -101580 -100953 -100326
2562.9326 -99698 -99071 -98444 -97817 -97190 -96563 -95935 -95308 -94681
2571.6106 -94054 -93427 -92800 -92172 -91545 -90918 -90291 -89664 -89036
2580.2888 -88409 -87782 -87155 -86528 -85901 -85273 -84646 -84019 -83392
2588.9668 -82765 -82138 -81510 -80883 -80256 -79629 -79002 -78374 -77747
2597.6450 -77120 -76493 -75866 -75239 -74611 -73984 -73357 -72730 -72103
2606.3230 -71476 -70848 -70221 -69594 -68967 -68340 -67712 -67085 -66458
2615.0012 -65831 -65204 -64577 -63949 -63322 -62695 -62068 -61441 -60814
2623.6792 -60186 -59559 -58932 -58305 -57678 -57051 -56423 -55796 -55169
2632.3574 -54542 -53915 -53287 -52660 -52033 -51406 -50779 -50152 -49524
2641.0354 -37236 -26221 -19129 -17077 -19251 -23310 -26474 -26826 -24135
2649.7136 -19717 -15365 -12035 -9161 -5125 1444 10428 19951 27299 30419 29009
2660.3201 24545 19359 15451 13793 14368 16658 20068 24011 27773 30493 31450
2670.9268 30514 28408 26503 26183 28152 32068 36740 40745 43165 44047 44396
2681.5332 45711 49254 55394 63332 71395 77792 81486 82681 82644 82944 84566
2692.1399 87436 90597 92869 93541 92700 91118 89854 89851 91640 95191 99921
2702.7463 104893 109231 112544 115086 117449 119987 122399 123919 124033
2711.4246 123202 122937 125015 130308 138039 146019 151745 153669 151854
2720.1025 147752 143370 140435 139951 142203 146942 153473 160618 166729
2728.7808 170009 169208 164430 157535 151671 149946 153852 162382 172520
2737.4587 180912 185726 187471 188267 190145 193641 197684 200704 201992
2746.1370 202203 202696 204369 206993 209545 211144 211758 212120 213025
2754.8149 214674 216620 218291 219617 221198 223899 228157 233517 238680
2763.4932 242103 242817 241064 238365 236872 238217 242454 247777 251393
2772.1711 251201 247324 242446 240561 244762 255381 269671 283245 292398
2780.8494 295938 295497 294325 295453 300298 308325 317650 326015 331616
2789.5273 333606 332327 329304 326902 327556 332743 342189 353838 364741
2798.2056 372465 376252 377298 378071 381089 387840 398268 410897 423388
2806.8835 433284 438801 439516 436729 433247 432484 437143 448067 463828
2815.5618 481305 496963 508225 514302 516234 516261 516906 520136 526843
2824.2397 536735 548615 560963 572613 583267 593608 604944 618573 635195
2832.9180 654698 676391 699521 723740 749267 776709 806814 840529 879571
2841.5959 927284 989101 1071760 1180808 1316750 1471350 1626613 1758597
2849.3098 1845609 1876548 1854360 1793016 1710900 1624639 1545671 1479588
2857.0237 1427233 1386433 1353715 1325748 1300383 1277115 1256824 1240918
2864.7375 1230387 1225272 1224765 1227634 1232512 1237881 1242010 1243275
2872.4514 1240909 1235717 1230066 1226890 1228202 1234034 1242555 1251317
2880.1653 1258821 1265387 1272773 1282841 1296176 1311603 1326940 1340489
2887.8792 1352242 1363979 1378144 1396244 1417885 1441098 1463710 1484765
2895.5930 1504981 1525997 1549057 1574161 1600254 1626197 1651703 1677582
2903.3069 1705218 1735781 1769700 1806644 1845897 1887006 1930684 1979878
2911.0208 2040543 2121280 2231024 2374734 2548367 2735958 2911959 3049409
2918.7346 3130039 3150195 3119526 3054678 2972503 2885883 2802654 2726424
2926.4485 2657840 2595496 2536545 2477480 2415317 2348806 2279016 2208910
2934.1624 2142098 2081457 2028246 1981956 1940684 1901749 1862413 1820716
2941.8762 1776293 1730812 1687615 1650543 1622427 1604009 1593789 1588723
2949.5901 1585206 1579858 1570012 1554163 1532514 1507326 1482488 1462106
2957.3040 1448629 1441626 1438026 1433714 1425454 1411969 1393770 1372199
2965.0178 1348626 1324303 1300637 1279220 1261230 1246499 1233029 1217565
2972.7317 1197131 1170715 1140078 1109123 1082126 1061805 1048277 1039397
2980.4456 1032166 1024286 1014948 1004509 993465 981597 967928 951536 932621
2989.1238 913020 895779 883948 879230 881143 887059 893172 896023 893978
2997.8018 887947 880843 875934 874880 876639 878052 875907 869227 860228
3006.4800 853243 852285 858807 870988 884796 895954 901644 901208 895949
3015.1580 888530 882298 880468 885089 896068 910897 925521 936096 940722
3023.8362 940144 937052 934520 934606 937862 943731 951286 959751 968678
3032.5142 978000 988092 999699 1013469 1029122 1044782 1057203 1063134 1061211
3041.1924 1053175 1043433 1037075 1037497 1045068 1057506 1071448 1084049
3048.9063 1093697 1099799 1102288 1101495 1098395 1094779 1092878 1094533
3056.6201 1100468 1110189 1122530 1136338 1150812 1165382 1179449 1192313
3064.3340 1203355 1212291 1219290 1224887 1229763 1234434 1238921 1242611
3072.0479 1244538 1244144 1242062 1240244 1241027 1245640 1253264 1261521
3079.7617 1268170 1272677 1276327 1280807 1286525 1292239 1296355 1298718
3087.4756 1301233 1306611 1316258 1329065 1342090 1352486 1359092 1362573
3095.1895 1364322 1365309 1365887 1366416 1367817 1371296 1377437 1385550
3102.9033 1393984 1401237 1406941 1411959 1417559 1424406 1432171 1439978
3110.6172 1447238 1454120 1461274 1469087 1477135 1484382 1490026 1494345
3118.3311 1498739 1504794 1513015 1522293 1530727 1537349 1543398 1551914
3126.0449 1565616 1584484 1604866 1621030 1628278 1625658 1616523 1606692
3133.7588 1601473 1603432 1612048 1624961 1639624 1654287 1668025 1680266
3141.4727 1690437 1698015 1702845 1705408 1706775 1708289 1711138 1716081
3149.1865 1723462 1733421 1746074 1761407 1778884 1797049 1813606 1826163
3156.9004 1833387 1835875 1836117 1837445 1842521 1852201 1865350 1879600
3164.6143 1892602 1903155 1911763 1920411 1931582 1946843 1965628 1984994
3172.3281 2000746 2009549 2010818 2007206 2003235 2002909 2007806 2016819
3180.0420 2027511 2037858 2047118 2055486 2063250 2070419 2077123 2084201
3187.7559 2093132 2105097 2119852 2135395 2148862 2158131 2163068 2165645
3195.4697 2168955 2175787 2187500 2203624 2222136 2240162 2254827 2264087
3203.1836 2267371 2265832 2262064 2259310 2260368 2266572 2277245 2289950
3210.8975 2301588 2309922 2314675 2317437 2320289 2324037 2327495 2328624
3218.6113 2326945 2325376 2329692 2345401 2373903 2410651 2446833 2473702
3226.3252 2486906 2488192 2483631 2479784 2480384 2485359 2492213 2498320
3234.0391 2502576 2505731 2509732 2516752 2528299 2544513 2563714 2582476
3241.7529 2596532 2602443 2599409 2590250 2580826 2577935 2586613 2608095
3249.4668 2639315 2674099 2705505 2728357 2740829 2744390 2742270 2737570
3257.1807 2732284 2727705 2725561 2728538 2739368 2758905 2784619 2810929
3264.8945 2831554 2842624 2844637 2842047 2840769 2845125 2855881 2870221
3272.6084 2883391 2891034 2891120 2884752 2875671 2868772 2868238 2875897
3280.3223 2890342 2907137 2920222 2924216 2916843 2900408 2881398 2868066
3288.0361 2866838 2879203 2900762 2923201 2938372 2942295 2936818 2928005
3295.7500 2922316 2922863 2927900 2932320 2931112 2922601 2909492 2897204
3303.4639 2890669 2891692 2898480 2907387 2915474 2922025 2928043 2934349
3311.1777 2939961 2942163 2938253 2927612 2912421 2896415 2882604 2871681
3318.8916 2862330 2853115 2844410 2838761 2839231 2846836 2858953 2870010
3326.6055 2874234 2868763 2855188 2838558 2824592 2816859 2815540 2818198
3334.3193 2821703 2823926 2824316 2823439 2822214 2821506 2822061 2824328
3342.0332 2827865 2830686 2829379 2820474 2802664 2778513 2754290 2737462
3349.7471 2732935 2740114 2752640 2761250 2758401 2742231 2717600 2693525
3357.4609 2678374 2675560 2682117 2690796 2694262 2688869 2675929 2660095
3365.1748 2646268 2637112 2632452 2630339 2628494 2625064 2618607 2608111
3372.8887 2593625 2577160 2562681 2554449 2554291 2559717 2564622 2562662
3380.6025 2551283 2533578 2516490 2506350 2504737 2507526 2507791 2500461
3388.3164 2485397 2466999 2450980 2440783 2436028 2433661 2430454 2424722
3396.0303 2416241 2405093 2391039 2374234 2356515 2341653 2333716 2334407
3403.7441 2341431 2349405 2352900 2349416 2340082 2327727 2314120 2298819
3411.4580 2280499 2259384 2238369 2221575 2211423 2206706 2203288 2196919
3419.1719 2185962 2172016 2158168 2146560 2137375 2129784 2123539 2119433
3426.8857 2118101 2118247 2116092 2106980 2088356 2062074 2034278 2012565
3434.5996 2001907 2001695 2005724 2005267 1993580 1969381 1937417 1905846
3442.3135 1882112 1869766 1867743 1871814 1876756 1877944 1872057 1857422
3450.0273 1834492 1806242 1777696 1754048 1738042 1728377 1720689 1710813
3457.7412 1697955 1685233 1676982 1674748 1675148 1671523 1658444 1635815
3465.4551 1609603 1588625 1579516 1583067 1593996 1603822 1604759 1592559
3473.1689 1567502 1533806 1498003 1466763 1444671 1432603 1427415 1423391
3480.8828 1415194 1400888 1382997 1366612 1355788 1350660 1347115 1339227
3488.5967 1322982 1298951 1272146 1249237 1235000 1229960 1230305 1230018
3496.3105 1224062 1210770 1192078 1171851 1153670 1139302 1128364 1119031
3504.0244 1109259 1097794 1084587 1070744 1058175 1048863 1043700 1041443
3511.7383 1038681 1031128 1015584 991528 961673 931254 906315 891637 888967
3520.4163 895960 906209 910950 902560 878432 842757 804652 773497 754256
3529.0945 745737 742809 740645 737533 734422 732178 729193 721522 705699
3537.7725 681873 654444 629550 611552 600976 594854 588753 579171 565001
3546.4507 547459 528978 512172 499268 491482 487997 485277 478062 462212
3555.1287 437426 407707 379384 358142 346683 344266 348278 356319 366817
3563.8069 377709 384639 381108 362252 329695 291482 256481 229681 211817
3572.4849 201389 196490 195391 196007 195158 188794 173562 148937 118274 87645
3582.1272 63113 48461 44556 49766 60530 72121 80207 82459 78656 69514 55794
3592.7339 38329 18518 -1516 -19519 -34043 -44886 -52936 -59852 -67716 -78470
3602.3762 -93236 -111963 -133570 -156310 -178143 -197097 -211606 -220649
3610.0901 -223777 -221305 -214674 -206457 -199621 -196500 -198339 -205717
3617.8040 -219166 -238885 -263432 -289037 -310991 -325839 -332327 -331044
3625.5178 -323880 -314004 -306010 -304822 -312894 -328806 -349136 -370524
3633.2317 -390129 -405750 -416626 -424305 -432285 -444097 -461109 -481572
3640.9456 -501487 -516670 -524575 -524673 -517678 -505027 -489719 -477878
3648.6594 -477436 -491643 -515053 -538398 -554742 -561261 -559211 -553925
3656.3733 -553231 -562958 -582849 -607135 -628412 -641174 -643815 -638894
3664.0872 -631334 -625630 -624195 -627447 -634703 -644890 -656787 -668943
3671.8010 -679566 -686661 -688895 -687501 -687574 -695475 -713851 -740339
3679.5149 -770123 -798411 -821768 -838749 -849681 -855503 -856615 -852974
3687.2288 -845820 -839708 -841361 -854269 -875204 -897114 -913968 -923155
3694.9426 -925429 -923516 -920242 -917168 -914419 -911514 -908331 -905359
3702.6565 -903202 -902069 -901837 -902277 -902792 -901708 -895941 -882550
3710.3704 -862745 -844731 -839754 -853990 -885197 -925404 -964834 -994657
3718.0842 -1009026 -1006627 -990850 -967864 -943889 -923769 -911118 -908408
3725.7981 -916050 -931695 -951184 -970611 -987753 -1002021 -1013104 -1019223
3733.5120 -1016825 -1003581 -983068 -964933 -958584 -967673 -990205 -1021003
3741.2258 -1052713 -1075342 -1078000 -1056401 -1019220 -981502 -953626 -939505
3748.9397 -940137 -954826 -979116 -1004574 -1023412 -1031937 -1029411 -1016430
3756.6536 -995493 -972556 -956373 -953958 -965826 -986036 -1006294 -1020088
3764.3674 -1024951 -1022710 -1017848 -1014752 -1015588 -1020210 -1027640
3771.1172 -1037333 -1049020 -1061698 -1073087 -1080140 -1080384 -1073651
3777.8667 -1063195 -1054599 -1052383 -1057094 -1065514 -1073180 -1077021
3784.6165 -1076841 -1075274 -1076206 -1082402 -1093610 -1106190 -1114315
3791.3660 -1112102 -1095954 -1066641 -1030205 -996300 -973880 -966991 -973488
3799.0798 -986689 -998677 -1004529 -1005267 -1006381 -1013217 -1027669
3805.8296 -1047377 -1066635 -1079334 -1082785 -1078570 -1069818 -1058599
3812.5791 -1045513 -1030933 -1016595 -1005845 -1001690 -1004666 -1012625
3819.3289 -1021919 -1028945 -1031872 -1031447 -1029778 -1028414 -1027715
3826.0784 -1027520 -1028019 -1029972 -1033900 -1038777 -1041455 -1037769
3832.8281 -1024967 -1003961 -979883 -960278 -951261 -953341 -960469 -964461
3840.5420 -961122 -952625 -945552 -947226 -962194 -990084 -1025916 -1062309
3848.2559 -1091487 -1105836 -1097905 -1062683 -1005131 -946901 -913425 -910613
3855.9697 -927186 -951620 -978275 -1004707 -1027935 -1042818 -1043814 -1029450
3863.6836 -1005203 -980774 -964283 -959052 -964284 -977195 -994510 -1012953
3871.3975 -1029463 -1041866 -1049682 -1054114 -1056951 -1059166 -1060200
3878.1470 -1058459 -1052780 -1043687 -1032990 -1021986 -1010437 -997766
3884.8967 -985341 -977113 -977201 -986602 -1002072 -1017628 -1027652 -1030380
3892.6106 -1029031 -1028628 -1031623 -1036602 -1039917 -1038156 -1030180
3899.3601 -1017735 -1004046 -991747 -982368 -977358 -978404 -986085 -998569
3907.0740 -1012149 -1023160 -1029778 -1032630 -1033849 -1035157 -1036512
3913.8237 -1036565 -1034595 -1032162 -1032580 -1037966 -1046411 -1052492
3920.5732 -1050949 -1040442 -1024951 -1012009 -1008291 -1015182 -1027912
3927.3230 -1038909 -1042280 -1036425 -1024016 -1009835 -997744 -988952 -982892
3935.0369 -979424 -979953 -986445 -999291 -1015760 -1030475 -1038107 -1036798
3942.7507 -1029637 -1022557 -1020177 -1022933 -1027370 -1028909 -1025166
3949.5002 -1017667 -1010764 -1008676 -1013037 -1022414 -1033381 -1042083
3956.2500 -1045499 -1042173 -1032546 -1018995 -1005426 -996030 -993324 -996500
3963.9639 -1001469 -1003020 -997987 -987496 -976655 -971550 -975243 -985506
3971.6777 -996025 -1000386 -996097 -985864 -975271 -968745 -966968 -967611
3979.3916 -968533 -970654 -977994 -994547 -1020236 -1049110 -1071384 -1078212
3987.1055 -1066297 -1039768 -1008432 -983482 -972962 -979147 -998726 -1025134
3994.8193 -1051587 -1073380 -1088664 -1097659 -1101097 -1098991 -1090570
##END= 
