# Supplementary material for: Molecular Structural Changes in Alfalfa Detected by ATR-FTIR Spectroscopy in Response to Silencing of TT8 and HB12 Genes
Source: Int J Mol Sci. 2018 Mar 31;19(4):1046. doi: 10.3390/ijms19041046 (PMC5979274; doi:10.3390/ijms19041046)
Supplement: Supplementary file 1 [file ijms-19-01046-s001.zip › Supplementary materials/Spectra Source/T2/t2a-1-derivative.CSV]

6.990693e+002	-2.282264e-004
7.000335e+002	-2.138233e-004
7.009977e+002	-1.081172e-004
7.019620e+002	-4.915295e-005
7.029262e+002	-2.345758e-004
7.038904e+002	-2.188066e-004
7.048547e+002	1.143582e-004
7.058189e+002	3.066680e-004
7.067831e+002	3.142827e-005
7.077474e+002	-3.497014e-004
7.087116e+002	-3.355870e-004
7.096758e+002	-1.111815e-005
7.106401e+002	2.062120e-004
7.116043e+002	2.482517e-004
7.125685e+002	2.497610e-004
7.135328e+002	2.273463e-004
7.144970e+002	2.015921e-004
7.154612e+002	1.416090e-004
7.164255e+002	2.998921e-005
7.173897e+002	-1.140230e-004
7.183539e+002	-2.412393e-004
7.193182e+002	-3.020414e-004
7.202824e+002	-2.766156e-004
7.212466e+002	-1.867831e-004
7.222109e+002	-8.467747e-005
7.231751e+002	-2.669702e-005
7.241393e+002	-4.623680e-005
7.251036e+002	-1.374027e-004
7.260678e+002	-2.569158e-004
7.270320e+002	-3.431964e-004
7.279963e+002	-3.435391e-004
7.289605e+002	-2.376321e-004
7.299247e+002	-4.787757e-005
7.308890e+002	1.694773e-004
7.318532e+002	3.509853e-004
7.328174e+002	4.562715e-004
7.337817e+002	4.814657e-004
7.347459e+002	4.478445e-004
7.357101e+002	3.791086e-004
7.366744e+002	2.879195e-004
7.376386e+002	1.800057e-004
7.386028e+002	6.727431e-005
7.395671e+002	-2.542803e-005
7.405313e+002	-6.844505e-005
7.414955e+002	-4.499347e-005
7.424598e+002	3.585318e-005
7.434240e+002	1.413698e-004
7.443882e+002	2.308104e-004
7.453525e+002	2.730119e-004
7.463167e+002	2.553071e-004
7.472809e+002	1.822791e-004
7.482452e+002	7.086924e-005
7.492094e+002	-5.218092e-005
7.501736e+002	-1.522165e-004
7.511379e+002	-1.948175e-004
7.521021e+002	-1.625316e-004
7.530663e+002	-7.126392e-005
7.540306e+002	2.900102e-005
7.549948e+002	7.694878e-005
7.559590e+002	3.617462e-005
7.569233e+002	-7.869472e-005
7.578875e+002	-2.063581e-004
7.588517e+002	-2.739831e-004
7.598160e+002	-2.411616e-004
7.607802e+002	-1.238475e-004
7.617444e+002	1.674626e-005
7.627087e+002	1.115758e-004
7.636729e+002	1.225635e-004
7.646371e+002	5.943629e-005
7.656014e+002	-3.240405e-005
7.665656e+002	-1.016348e-004
7.675298e+002	-1.188476e-004
7.684941e+002	-8.759447e-005
7.694583e+002	-3.554201e-005
7.704225e+002	6.046314e-006
7.713868e+002	2.104951e-005
7.723510e+002	1.463328e-005
7.733152e+002	4.257345e-006
7.742795e+002	2.744693e-006
7.752437e+002	6.271330e-006
7.762079e+002	-2.605210e-006
7.771722e+002	-3.736438e-005
7.781364e+002	-8.819975e-005
7.791006e+002	-1.183136e-004
7.800649e+002	-8.402875e-005
7.810291e+002	3.157559e-005
7.819933e+002	1.957116e-004
7.829576e+002	3.341853e-004
7.839218e+002	3.706173e-004
7.848860e+002	2.730072e-004
7.858503e+002	7.661156e-005
7.868145e+002	-1.330048e-004
7.877787e+002	-2.662186e-004
7.887430e+002	-2.752998e-004
7.897072e+002	-1.725975e-004
7.906714e+002	-1.403976e-005
7.916357e+002	1.363935e-004
7.925999e+002	2.367547e-004
7.935641e+002	2.760327e-004
7.945284e+002	2.635437e-004
7.954926e+002	2.128424e-004
7.964568e+002	1.336605e-004
7.974211e+002	3.522570e-005
7.983853e+002	-6.595913e-005
7.993495e+002	-1.437864e-004
8.003138e+002	-1.705704e-004
8.012780e+002	-1.319563e-004
8.022422e+002	-3.917751e-005
8.032065e+002	7.091773e-005
8.041707e+002	1.511437e-004
8.051349e+002	1.677333e-004
8.060992e+002	1.187659e-004
8.070634e+002	3.489983e-005
8.080276e+002	-3.936976e-005
8.089919e+002	-7.222115e-005
8.099561e+002	-6.099214e-005
8.109203e+002	-2.768511e-005
8.118846e+002	1.903348e-006
8.128488e+002	1.838960e-005
8.138130e+002	3.258055e-005
8.147773e+002	6.128834e-005
8.157415e+002	1.087944e-004
8.167057e+002	1.605316e-004
8.176700e+002	1.939949e-004
8.186342e+002	1.964413e-004
8.195984e+002	1.736715e-004
8.205627e+002	1.432037e-004
8.215269e+002	1.192870e-004
8.224911e+002	1.033577e-004
8.234554e+002	8.686561e-005
8.244196e+002	6.146121e-005
8.253839e+002	2.607412e-005
8.263481e+002	-1.432152e-005
8.273123e+002	-5.424147e-005
8.282766e+002	-9.023325e-005
8.292408e+002	-1.184673e-004
8.302050e+002	-1.325786e-004
8.311693e+002	-1.272068e-004
8.321335e+002	-1.054897e-004
8.330977e+002	-8.225936e-005
8.340620e+002	-7.671534e-005
8.350262e+002	-9.827597e-005
8.359904e+002	-1.372150e-004
8.369547e+002	-1.691372e-004
8.379189e+002	-1.708603e-004
8.388831e+002	-1.352179e-004
8.398474e+002	-7.343504e-005
8.408116e+002	-4.853487e-006
8.417758e+002	5.568175e-005
8.427401e+002	1.021823e-004
8.437043e+002	1.322846e-004
8.446685e+002	1.403531e-004
8.456328e+002	1.174807e-004
8.465970e+002	5.910993e-005
8.475612e+002	-2.698561e-005
8.485255e+002	-1.201126e-004
8.494897e+002	-1.945091e-004
8.504539e+002	-2.298406e-004
8.514182e+002	-2.176925e-004
8.523824e+002	-1.621052e-004
8.533466e+002	-7.685985e-005
8.543109e+002	1.776373e-005
8.552751e+002	9.900964e-005
8.562393e+002	1.478773e-004
8.572036e+002	1.564768e-004
8.581678e+002	1.319351e-004
8.591320e+002	9.278885e-005
8.600963e+002	5.908000e-005
8.610605e+002	4.296385e-005
8.620247e+002	4.669145e-005
8.629890e+002	6.832533e-005
8.639532e+002	1.082817e-004
8.649174e+002	1.688070e-004
8.658817e+002	2.455938e-004
8.668459e+002	3.197040e-004
8.678101e+002	3.602035e-004
8.687744e+002	3.402346e-004
8.697386e+002	2.572687e-004
8.707028e+002	1.419793e-004
8.716671e+002	4.582349e-005
8.726313e+002	1.228193e-005
8.735955e+002	4.991384e-005
8.745598e+002	1.262363e-004
8.755240e+002	1.881245e-004
8.764882e+002	1.958724e-004
8.774525e+002	1.478813e-004
8.784167e+002	7.895735e-005
8.793809e+002	3.373977e-005
8.803452e+002	3.456318e-005
8.813094e+002	6.665473e-005
8.822736e+002	9.068262e-005
8.832379e+002	7.283234e-005
8.842021e+002	1.020676e-005
8.851663e+002	-6.643336e-005
8.861306e+002	-1.136332e-004
8.870948e+002	-1.045458e-004
8.880590e+002	-4.669705e-005
8.890233e+002	2.244275e-005
8.899875e+002	5.763138e-005
8.909517e+002	3.114620e-005
8.919160e+002	-5.332437e-005
8.928802e+002	-1.642487e-004
8.938444e+002	-2.592554e-004
8.948087e+002	-3.055430e-004
8.957729e+002	-2.934445e-004
8.967371e+002	-2.373591e-004
8.977014e+002	-1.647233e-004
8.986656e+002	-9.978389e-005
8.996298e+002	-5.183251e-005
9.005941e+002	-1.493744e-005
9.015583e+002	2.134115e-005
9.025225e+002	5.877695e-005
9.034868e+002	8.566838e-005
9.044510e+002	8.508781e-005
9.054152e+002	5.044704e-005
9.063795e+002	-4.113870e-006
9.073437e+002	-4.829441e-005
9.083079e+002	-5.375316e-005
9.092722e+002	-1.358801e-005
9.102364e+002	5.064899e-005
9.112006e+002	9.975609e-005
9.121649e+002	9.871560e-005
9.131291e+002	3.594021e-005
9.140933e+002	-7.094459e-005
9.150576e+002	-1.846170e-004
9.160218e+002	-2.659785e-004
9.169860e+002	-2.905255e-004
9.179503e+002	-2.561746e-004
9.189145e+002	-1.808020e-004
9.198787e+002	-9.207437e-005
9.208430e+002	-1.442822e-005
9.218072e+002	4.100556e-005
9.227714e+002	7.866907e-005
9.237357e+002	1.117501e-004
9.246999e+002	1.503473e-004
9.256641e+002	1.926159e-004
9.266284e+002	2.254139e-004
9.275926e+002	2.342793e-004
9.285568e+002	2.153291e-004
9.295211e+002	1.797606e-004
9.304853e+002	1.471390e-004
9.314495e+002	1.326171e-004
9.324138e+002	1.380991e-004
9.333780e+002	1.538194e-004
9.343422e+002	1.679471e-004
9.353065e+002	1.753164e-004
9.362707e+002	1.780597e-004
9.372349e+002	1.789877e-004
9.381992e+002	1.755254e-004
9.391634e+002	1.615696e-004
9.401276e+002	1.367881e-004
9.410919e+002	1.148161e-004
9.420561e+002	1.212067e-004
9.430203e+002	1.794011e-004
9.439846e+002	2.927790e-004
9.449488e+002	4.353606e-004
9.459130e+002	5.591612e-004
9.468773e+002	6.156188e-004
9.478415e+002	5.792073e-004
9.488057e+002	4.597936e-004
9.497700e+002	2.971324e-004
9.507342e+002	1.412761e-004
9.516984e+002	3.011391e-005
9.526627e+002	-2.422756e-005
9.536269e+002	-3.436472e-005
9.545911e+002	-2.497051e-005
9.555554e+002	-1.768497e-005
9.565196e+002	-2.282620e-005
9.574838e+002	-4.101289e-005
9.584481e+002	-7.024092e-005
9.594123e+002	-1.102871e-004
9.603765e+002	-1.597523e-004
9.613408e+002	-2.087593e-004
9.623050e+002	-2.356935e-004
9.632692e+002	-2.145668e-004
9.642335e+002	-1.309997e-004
9.651977e+002	3.675402e-006
9.661619e+002	1.515336e-004
9.671262e+002	2.638470e-004
9.680904e+002	3.056842e-004
9.690546e+002	2.747217e-004
9.700189e+002	2.027056e-004
9.709831e+002	1.385690e-004
9.719473e+002	1.232341e-004
9.729116e+002	1.704347e-004
9.738758e+002	2.633005e-004
9.748400e+002	3.668130e-004
9.758043e+002	4.476185e-004
9.767685e+002	4.896089e-004
9.777327e+002	4.970946e-004
9.786970e+002	4.852496e-004
9.796612e+002	4.654606e-004
9.806254e+002	4.361453e-004
9.815897e+002	3.855309e-004
9.825539e+002	3.042655e-004
9.835181e+002	1.979742e-004
9.844824e+002	8.926467e-005
9.854466e+002	6.288858e-006
9.864108e+002	-3.457186e-005
9.873751e+002	-3.895615e-005
9.883393e+002	-2.958342e-005
9.893035e+002	-2.933234e-005
9.902678e+002	-4.457827e-005
9.912320e+002	-6.097480e-005
9.921962e+002	-5.446862e-005
9.931605e+002	-9.112840e-006
9.941247e+002	7.089336e-005
9.950889e+002	1.624889e-004
9.960532e+002	2.363936e-004
9.970174e+002	2.721800e-004
9.979816e+002	2.667429e-004
9.989459e+002	2.323913e-004
9.999101e+002	1.871161e-004
1.000874e+003	1.432602e-004
1.001839e+003	1.008282e-004
1.002803e+003	4.890002e-005
1.003767e+003	-2.560714e-005
1.004731e+003	-1.267312e-004
1.005695e+003	-2.429018e-004
1.006660e+003	-3.502918e-004
1.007624e+003	-4.252576e-004
1.008588e+003	-4.583432e-004
1.009552e+003	-4.600529e-004
1.010517e+003	-4.536032e-004
1.011481e+003	-4.593028e-004
1.012445e+003	-4.815242e-004
1.013409e+003	-5.074957e-004
1.014374e+003	-5.183431e-004
1.015338e+003	-5.037023e-004
1.016302e+003	-4.691429e-004
1.017266e+003	-4.317913e-004
1.018231e+003	-4.084936e-004
1.019195e+003	-4.056120e-004
1.020159e+003	-4.169773e-004
1.021123e+003	-4.297985e-004
1.022087e+003	-4.330663e-004
1.023052e+003	-4.226943e-004
1.024016e+003	-4.015240e-004
1.024980e+003	-3.761885e-004
1.025944e+003	-3.538588e-004
1.026909e+003	-3.402496e-004
1.027873e+003	-3.383983e-004
1.028837e+003	-3.474327e-004
1.029801e+003	-3.616492e-004
1.030766e+003	-3.711557e-004
1.031730e+003	-3.649246e-004
1.032694e+003	-3.354714e-004
1.033658e+003	-2.828157e-004
1.034623e+003	-2.153163e-004
1.035587e+003	-1.463967e-004
1.036551e+003	-8.853230e-005
1.037515e+003	-4.772607e-005
1.038479e+003	-2.169621e-005
1.039444e+003	-2.880649e-006
1.040408e+003	1.552745e-005
1.041372e+003	3.419385e-005
1.042336e+003	4.632111e-005
1.043301e+003	4.124103e-005
1.044265e+003	1.079364e-005
1.045229e+003	-4.507334e-005
1.046193e+003	-1.165809e-004
1.047158e+003	-1.872213e-004
1.048122e+003	-2.402255e-004
1.049086e+003	-2.654864e-004
1.050050e+003	-2.635855e-004
1.051015e+003	-2.446592e-004
1.051979e+003	-2.221836e-004
1.052943e+003	-2.046170e-004
1.053907e+003	-1.897024e-004
1.054871e+003	-1.654946e-004
1.055836e+003	-1.182301e-004
1.056800e+003	-4.230024e-005
1.057764e+003	5.420206e-005
1.058728e+003	1.522299e-004
1.059693e+003	2.309862e-004
1.060657e+003	2.772522e-004
1.061621e+003	2.888775e-004
1.062585e+003	2.711023e-004
1.063550e+003	2.295693e-004
1.064514e+003	1.657091e-004
1.065478e+003	7.757654e-005
1.066442e+003	-3.529611e-005
1.067406e+003	-1.671395e-004
1.068371e+003	-3.048114e-004
1.069335e+003	-4.312058e-004
1.070299e+003	-5.314254e-004
1.071263e+003	-5.987150e-004
1.072228e+003	-6.372774e-004
1.073192e+003	-6.599612e-004
1.074156e+003	-6.807923e-004
1.075120e+003	-7.052999e-004
1.076085e+003	-7.240958e-004
1.077049e+003	-7.148698e-004
1.078013e+003	-6.537178e-004
1.078977e+003	-5.301862e-004
1.079942e+003	-3.564271e-004
1.080906e+003	-1.635300e-004
1.081870e+003	1.387239e-005
1.082834e+003	1.554392e-004
1.083798e+003	2.638353e-004
1.084763e+003	3.586221e-004
1.085727e+003	4.596080e-004
1.086691e+003	5.709298e-004
1.087655e+003	6.761560e-004
1.088620e+003	7.471458e-004
1.089584e+003	7.603515e-004
1.090548e+003	7.099267e-004
1.091512e+003	6.100484e-004
1.092477e+003	4.861486e-004
1.093441e+003	3.614084e-004
1.094405e+003	2.468987e-004
1.095369e+003	1.405322e-004
1.096333e+003	3.415136e-005
1.097298e+003	-7.687446e-005
1.098262e+003	-1.883574e-004
1.099226e+003	-2.897574e-004
1.100190e+003	-3.721838e-004
1.101155e+003	-4.356084e-004
1.102119e+003	-4.891842e-004
1.103083e+003	-5.434579e-004
1.104047e+003	-5.998073e-004
1.105012e+003	-6.453502e-004
1.105976e+003	-6.582783e-004
1.106940e+003	-6.210877e-004
1.107904e+003	-5.329761e-004
1.108869e+003	-4.127224e-004
1.109833e+003	-2.898213e-004
1.110797e+003	-1.896727e-004
1.111761e+003	-1.222650e-004
1.112725e+003	-8.067345e-005
1.113690e+003	-4.857051e-005
1.114654e+003	-1.053569e-005
1.115618e+003	4.121057e-005
1.116582e+003	1.058734e-004
1.117547e+003	1.768499e-004
1.118511e+003	2.450637e-004
1.119475e+003	3.014040e-004
1.120439e+003	3.387212e-004
1.121404e+003	3.539333e-004
1.122368e+003	3.495023e-004
1.123332e+003	3.328378e-004
1.124296e+003	3.132639e-004
1.125260e+003	2.982051e-004
1.126225e+003	2.910487e-004
1.127189e+003	2.918069e-004
1.128153e+003	2.993727e-004
1.129117e+003	3.131080e-004
1.130082e+003	3.324929e-004
1.131046e+003	3.554978e-004
1.132010e+003	3.774583e-004
1.132974e+003	3.918285e-004
1.133939e+003	3.927443e-004
1.134903e+003	3.780160e-004
1.135867e+003	3.509671e-004
1.136831e+003	3.199168e-004
1.137796e+003	2.949273e-004
1.138760e+003	2.826885e-004
1.139724e+003	2.817236e-004
1.140688e+003	2.809158e-004
1.141652e+003	2.634543e-004
1.142617e+003	2.152643e-004
1.143581e+003	1.335469e-004
1.144545e+003	2.988623e-005
1.145509e+003	-7.479137e-005
1.146474e+003	-1.607306e-004
1.147438e+003	-2.186832e-004
1.148402e+003	-2.521873e-004
1.149366e+003	-2.720696e-004
1.150331e+003	-2.881212e-004
1.151295e+003	-3.044587e-004
1.152259e+003	-3.211222e-004
1.153223e+003	-3.387868e-004
1.154188e+003	-3.610332e-004
1.155152e+003	-3.914526e-004
1.156116e+003	-4.282478e-004
1.157080e+003	-4.620451e-004
1.158044e+003	-4.802770e-004
1.159009e+003	-4.755709e-004
1.159973e+003	-4.514599e-004
1.160937e+003	-4.201251e-004
1.161901e+003	-3.931086e-004
1.162866e+003	-3.719337e-004
1.163830e+003	-3.461222e-004
1.164794e+003	-3.005777e-004
1.165758e+003	-2.271036e-004
1.166723e+003	-1.315698e-004
1.167687e+003	-3.149121e-005
1.168651e+003	5.422705e-005
1.169615e+003	1.161946e-004
1.170579e+003	1.587629e-004
1.171544e+003	1.953426e-004
1.172508e+003	2.387997e-004
1.173472e+003	2.936343e-004
1.174436e+003	3.545361e-004
1.175401e+003	4.111391e-004
1.176365e+003	4.548432e-004
1.177329e+003	4.828699e-004
1.178293e+003	4.973189e-004
1.179258e+003	5.007983e-004
1.180222e+003	4.925482e-004
1.181186e+003	4.685915e-004
1.182150e+003	4.264237e-004
1.183115e+003	3.710887e-004
1.184079e+003	3.177826e-004
1.185043e+003	2.875618e-004
1.186007e+003	2.969049e-004
1.186971e+003	3.466202e-004
1.187936e+003	4.173316e-004
1.188900e+003	4.757792e-004
1.189864e+003	4.899004e-004
1.190828e+003	4.447814e-004
1.191793e+003	3.503066e-004
1.192757e+003	2.358059e-004
1.193721e+003	1.346890e-004
1.194685e+003	6.829169e-005
1.195650e+003	3.832375e-005
1.196614e+003	3.130412e-005
1.197578e+003	3.051848e-005
1.198542e+003	2.667654e-005
1.199506e+003	2.035663e-005
1.200471e+003	1.606455e-005
1.201435e+003	1.425513e-005
1.202399e+003	8.887724e-006
1.203363e+003	-6.805388e-006
1.204328e+003	-3.098376e-005
1.205292e+003	-4.871546e-005
1.206256e+003	-3.772758e-005
1.207220e+003	1.789650e-005
1.208185e+003	1.149351e-004
1.209149e+003	2.284793e-004
1.210113e+003	3.226494e-004
1.211077e+003	3.686917e-004
1.212042e+003	3.595415e-004
1.213006e+003	3.121180e-004
1.213970e+003	2.562523e-004
1.214934e+003	2.173451e-004
1.215898e+003	2.031929e-004
1.216863e+003	2.023439e-004
1.217827e+003	1.941388e-004
1.218791e+003	1.634285e-004
1.219755e+003	1.105725e-004
1.220720e+003	5.062258e-005
1.221684e+003	2.495204e-006
1.222648e+003	-2.440193e-005
1.223612e+003	-3.677205e-005
1.224577e+003	-5.238696e-005
1.225541e+003	-8.675968e-005
1.226505e+003	-1.411847e-004
1.227469e+003	-2.011440e-004
1.228433e+003	-2.465289e-004
1.229398e+003	-2.661437e-004
1.230362e+003	-2.655467e-004
1.231326e+003	-2.623039e-004
1.232290e+003	-2.723136e-004
1.233255e+003	-2.976955e-004
1.234219e+003	-3.253895e-004
1.235183e+003	-3.371307e-004
1.236147e+003	-3.229473e-004
1.237112e+003	-2.882936e-004
1.238076e+003	-2.501827e-004
1.239040e+003	-2.258716e-004
1.240004e+003	-2.223530e-004
1.240969e+003	-2.332783e-004
1.241933e+003	-2.442414e-004
1.242897e+003	-2.419542e-004
1.243861e+003	-2.214529e-004
1.244825e+003	-1.876986e-004
1.245790e+003	-1.515197e-004
1.246754e+003	-1.228888e-004
1.247718e+003	-1.055208e-004
1.248682e+003	-9.587518e-005
1.249647e+003	-8.701728e-005
1.250611e+003	-7.453033e-005
1.251575e+003	-6.016112e-005
1.252539e+003	-5.026582e-005
1.253504e+003	-5.009508e-005
1.254468e+003	-5.853937e-005
1.255432e+003	-6.783175e-005
1.256396e+003	-6.885580e-005
1.257360e+003	-5.800874e-005
1.258325e+003	-4.013415e-005
1.259289e+003	-2.520912e-005
1.260253e+003	-2.153316e-005
1.261217e+003	-3.070843e-005
1.262182e+003	-4.769515e-005
1.263146e+003	-6.488543e-005
1.264110e+003	-7.630340e-005
1.265074e+003	-7.898725e-005
1.266039e+003	-7.196098e-005
1.267003e+003	-5.525972e-005
1.267967e+003	-3.050052e-005
1.268931e+003	-1.991674e-006
1.269896e+003	2.375787e-005
1.270860e+003	4.067506e-005
1.271824e+003	4.601743e-005
1.272788e+003	4.113324e-005
1.273752e+003	2.969440e-005
1.274717e+003	1.525045e-005
1.275681e+003	3.235422e-007
1.276645e+003	-1.257931e-005
1.277609e+003	-1.980082e-005
1.278574e+003	-1.704807e-005
1.279538e+003	-1.710029e-006
1.280502e+003	2.480840e-005
1.281466e+003	5.686358e-005
1.282431e+003	8.688909e-005
1.283395e+003	1.087405e-004
1.284359e+003	1.200944e-004
1.285323e+003	1.229456e-004
1.286287e+003	1.225709e-004
1.287252e+003	1.257381e-004
1.288216e+003	1.384414e-004
1.289180e+003	1.633298e-004
1.290144e+003	1.976185e-004
1.291109e+003	2.329306e-004
1.292073e+003	2.580712e-004
1.293037e+003	2.638430e-004
1.294001e+003	2.473066e-004
1.294966e+003	2.129545e-004
1.295930e+003	1.702599e-004
1.296894e+003	1.294858e-004
1.297858e+003	9.837579e-005
1.298823e+003	8.105867e-005
1.299787e+003	7.845843e-005
1.300751e+003	8.858408e-005
1.301715e+003	1.062015e-004
1.302679e+003	1.230070e-004
1.303644e+003	1.297580e-004
1.304608e+003	1.202338e-004
1.305572e+003	9.477131e-005
1.306536e+003	6.057576e-005
1.307501e+003	2.756718e-005
1.308465e+003	1.840446e-006
1.309429e+003	-1.869580e-005
1.310393e+003	-4.320587e-005
1.311358e+003	-8.189042e-005
1.312322e+003	-1.388453e-004
1.313286e+003	-2.082964e-004
1.314250e+003	-2.764820e-004
1.315214e+003	-3.280888e-004
1.316179e+003	-3.533017e-004
1.317143e+003	-3.511649e-004
1.318107e+003	-3.278813e-004
1.319071e+003	-2.920124e-004
1.320036e+003	-2.499082e-004
1.321000e+003	-2.038802e-004
1.321964e+003	-1.534943e-004
1.322928e+003	-9.841059e-005
1.323893e+003	-4.046505e-005
1.324857e+003	1.645907e-005
1.325821e+003	6.834463e-005
1.326785e+003	1.131732e-004
1.327750e+003	1.518758e-004
1.328714e+003	1.873170e-004
1.329678e+003	2.211007e-004
1.330642e+003	2.495142e-004
1.331606e+003	2.621162e-004
1.332571e+003	2.457321e-004
1.333535e+003	1.926097e-004
1.334499e+003	1.081041e-004
1.335463e+003	1.272810e-005
1.336428e+003	-6.420419e-005
1.337392e+003	-9.738462e-005
1.338356e+003	-7.788256e-005
1.339320e+003	-1.722426e-005
1.340285e+003	5.939064e-005
1.341249e+003	1.258891e-004
1.342213e+003	1.662228e-004
1.343177e+003	1.780680e-004
1.344141e+003	1.692986e-004
1.345106e+003	1.514042e-004
1.346070e+003	1.347025e-004
1.347034e+003	1.274345e-004
1.347998e+003	1.367078e-004
1.348963e+003	1.671335e-004
1.349927e+003	2.157840e-004
1.350891e+003	2.685442e-004
1.351855e+003	3.048356e-004
1.352820e+003	3.090276e-004
1.353784e+003	2.783889e-004
1.354748e+003	2.218577e-004
1.355712e+003	1.533549e-004
1.356677e+003	8.570171e-005
1.357641e+003	2.797856e-005
1.358605e+003	-1.422175e-005
1.359569e+003	-3.812044e-005
1.360533e+003	-4.442517e-005
1.361498e+003	-3.853937e-005
1.362462e+003	-3.028813e-005
1.363426e+003	-3.098743e-005
1.364390e+003	-4.860751e-005
1.365355e+003	-8.388790e-005
1.366319e+003	-1.304348e-004
1.367283e+003	-1.786146e-004
1.368247e+003	-2.196965e-004
1.369212e+003	-2.473760e-004
1.370176e+003	-2.573055e-004
1.371140e+003	-2.474689e-004
1.372104e+003	-2.205416e-004
1.373068e+003	-1.851417e-004
1.374033e+003	-1.521573e-004
1.374997e+003	-1.282108e-004
1.375961e+003	-1.127778e-004
1.376925e+003	-1.007336e-004
1.377890e+003	-8.613677e-005
1.378854e+003	-6.433915e-005
1.379818e+003	-3.211009e-005
1.380782e+003	1.383412e-005
1.381747e+003	7.697968e-005
1.382711e+003	1.565773e-004
1.383675e+003	2.416573e-004
1.384639e+003	3.111192e-004
1.385604e+003	3.421840e-004
1.386568e+003	3.215951e-004
1.387532e+003	2.524242e-004
1.388496e+003	1.524783e-004
1.389460e+003	4.533572e-005
1.390425e+003	-4.997199e-005
1.391389e+003	-1.245464e-004
1.392353e+003	-1.790669e-004
1.393317e+003	-2.190930e-004
1.394282e+003	-2.489886e-004
1.395246e+003	-2.678827e-004
1.396210e+003	-2.708720e-004
1.397174e+003	-2.550984e-004
1.398139e+003	-2.251755e-004
1.399103e+003	-1.915963e-004
1.400067e+003	-1.621787e-004
1.401031e+003	-1.343532e-004
1.401995e+003	-9.548866e-005
1.402960e+003	-3.073427e-005
1.403924e+003	6.603437e-005
1.404888e+003	1.814948e-004
1.405852e+003	2.791176e-004
1.406817e+003	3.137912e-004
1.407781e+003	2.622844e-004
1.408745e+003	1.416716e-004
1.409709e+003	-4.283879e-006
1.410674e+003	-1.339559e-004
1.411638e+003	-2.251955e-004
1.412602e+003	-2.754095e-004
1.413566e+003	-2.930543e-004
1.414531e+003	-2.892605e-004
1.415495e+003	-2.738699e-004
1.416459e+003	-2.551634e-004
1.417423e+003	-2.397761e-004
1.418387e+003	-2.307924e-004
1.419352e+003	-2.258860e-004
1.420316e+003	-2.185825e-004
1.421280e+003	-2.019092e-004
1.422244e+003	-1.704768e-004
1.423209e+003	-1.204594e-004
1.424173e+003	-5.178978e-005
1.425137e+003	2.734808e-005
1.426101e+003	1.007082e-004
1.427066e+003	1.495343e-004
1.428030e+003	1.564527e-004
1.428994e+003	1.094906e-004
1.429958e+003	1.278192e-005
1.430922e+003	-1.056952e-004
1.431887e+003	-2.060321e-004
1.432851e+003	-2.605293e-004
1.433815e+003	-2.659785e-004
1.434779e+003	-2.379438e-004
1.435744e+003	-1.986710e-004
1.436708e+003	-1.666892e-004
1.437672e+003	-1.505460e-004
1.438636e+003	-1.490706e-004
1.439601e+003	-1.565013e-004
1.440565e+003	-1.652961e-004
1.441529e+003	-1.631072e-004
1.442493e+003	-1.306876e-004
1.443458e+003	-5.210083e-005
1.444422e+003	6.276311e-005
1.445386e+003	1.717763e-004
1.446350e+003	2.342705e-004
1.447314e+003	2.456741e-004
1.448279e+003	2.284796e-004
1.449243e+003	2.059464e-004
1.450207e+003	1.893416e-004
1.451171e+003	1.700617e-004
1.452136e+003	1.188473e-004
1.453100e+003	9.606533e-006
1.454064e+003	-1.469714e-004
1.455028e+003	-3.037051e-004
1.455993e+003	-4.153555e-004
1.456957e+003	-4.692857e-004
1.457921e+003	-4.822309e-004
1.458885e+003	-4.807040e-004
1.459849e+003	-4.864970e-004
1.460814e+003	-5.099212e-004
1.461778e+003	-5.465354e-004
1.462742e+003	-5.797056e-004
1.463706e+003	-5.903754e-004
1.464671e+003	-5.662186e-004
1.465635e+003	-5.055653e-004
1.466599e+003	-4.202255e-004
1.467563e+003	-3.334368e-004
1.468528e+003	-2.598298e-004
1.469492e+003	-1.829840e-004
1.470456e+003	-7.105526e-005
1.471420e+003	8.438468e-005
1.472385e+003	2.602399e-004
1.473349e+003	4.217733e-004
1.474313e+003	5.389794e-004
1.475277e+003	5.999305e-004
1.476241e+003	6.234728e-004
1.477206e+003	6.500761e-004
1.478170e+003	7.073220e-004
1.479134e+003	7.883013e-004
1.480098e+003	8.653690e-004
1.481063e+003	9.130187e-004
1.482027e+003	9.160856e-004
1.482991e+003	8.704593e-004
1.483955e+003	7.863029e-004
1.484920e+003	6.867668e-004
1.485884e+003	5.937656e-004
1.486848e+003	5.134791e-004
1.487812e+003	4.391762e-004
1.488776e+003	3.636163e-004
1.489741e+003	2.832174e-004
1.490705e+003	1.946512e-004
1.491669e+003	9.716045e-005
1.492633e+003	8.357435e-006
1.493598e+003	-2.216118e-005
1.494562e+003	5.384640e-005
1.495526e+003	2.116486e-004
1.496490e+003	3.553928e-004
1.497455e+003	4.132724e-004
1.498419e+003	3.874776e-004
1.499383e+003	3.153434e-004
1.500347e+003	2.286731e-004
1.501312e+003	1.493515e-004
1.502276e+003	9.502131e-005
1.503240e+003	7.505060e-005
1.504204e+003	8.309483e-005
1.505168e+003	9.947124e-005
1.506133e+003	1.028436e-004
1.507097e+003	8.071188e-005
1.508061e+003	3.238505e-005
1.509025e+003	-3.495333e-005
1.509990e+003	-1.132110e-004
1.510954e+003	-1.976041e-004
1.511918e+003	-2.836787e-004
1.512882e+003	-3.594016e-004
1.513847e+003	-4.010714e-004
1.514811e+003	-3.796997e-004
1.515775e+003	-2.765016e-004
1.516739e+003	-1.052075e-004
1.517703e+003	6.801193e-005
1.518668e+003	1.537156e-004
1.519632e+003	1.334634e-004
1.520596e+003	9.654579e-005
1.521560e+003	1.388287e-004
1.522525e+003	2.636648e-004
1.523489e+003	4.054773e-004
1.524453e+003	5.071324e-004
1.525417e+003	5.575340e-004
1.526382e+003	5.832193e-004
1.527346e+003	6.137808e-004
1.528310e+003	6.331851e-004
1.529274e+003	5.763668e-004
1.530239e+003	4.055235e-004
1.531203e+003	1.624223e-004
1.532167e+003	-7.822123e-005
1.533131e+003	-2.732209e-004
1.534095e+003	-4.198062e-004
1.535060e+003	-5.299532e-004
1.536024e+003	-6.112059e-004
1.536988e+003	-6.669959e-004
1.537952e+003	-7.046144e-004
1.538917e+003	-7.351331e-004
1.539881e+003	-7.629735e-004
1.540845e+003	-7.763038e-004
1.541809e+003	-7.497660e-004
1.542774e+003	-6.615004e-004
1.543738e+003	-5.139386e-004
1.544702e+003	-3.352764e-004
1.545666e+003	-1.555976e-004
1.546630e+003	2.930157e-006
1.547595e+003	1.160895e-004
1.548559e+003	1.765725e-004
1.549523e+003	2.093666e-004
1.550487e+003	2.277304e-004
1.551452e+003	1.991058e-004
1.552416e+003	9.726484e-005
1.553380e+003	-3.498459e-005
1.554344e+003	-1.219270e-004
1.555309e+003	-1.311648e-004
1.556273e+003	-8.159668e-005
1.557237e+003	-8.718820e-006
1.558201e+003	5.518160e-005
1.559166e+003	8.824871e-005
1.560130e+003	8.416961e-005
1.561094e+003	5.214358e-005
1.562058e+003	1.294788e-005
1.563022e+003	-6.909992e-006
1.563987e+003	1.062071e-005
1.564951e+003	5.769674e-005
1.565915e+003	1.066936e-004
1.566879e+003	1.410425e-004
1.567844e+003	1.680534e-004
1.568808e+003	1.918012e-004
1.569772e+003	1.858757e-004
1.570736e+003	1.221829e-004
1.571701e+003	2.313751e-005
1.572665e+003	-5.631083e-005
1.573629e+003	-8.890199e-005
1.574593e+003	-8.388923e-005
1.575557e+003	-5.926731e-005
1.576522e+003	-2.844567e-005
1.577486e+003	-5.315069e-007
1.578450e+003	1.842451e-005
1.579414e+003	2.389703e-005
1.580379e+003	1.143607e-005
1.581343e+003	-2.033151e-005
1.582307e+003	-6.366838e-005
1.583271e+003	-1.015227e-004
1.584236e+003	-1.155651e-004
1.585200e+003	-9.613818e-005
1.586164e+003	-5.095278e-005
1.587128e+003	-9.484585e-006
1.588093e+003	-9.644576e-006
1.589057e+003	-6.536572e-005
1.590021e+003	-1.501091e-004
1.590985e+003	-2.204099e-004
1.591949e+003	-2.494536e-004
1.592914e+003	-2.370485e-004
1.593878e+003	-2.002200e-004
1.594842e+003	-1.599033e-004
1.595806e+003	-1.304949e-004
1.596771e+003	-1.158832e-004
1.597735e+003	-1.131872e-004
1.598699e+003	-1.190169e-004
1.599663e+003	-1.315060e-004
1.600628e+003	-1.475920e-004
1.601592e+003	-1.601539e-004
1.602556e+003	-1.591806e-004
1.603520e+003	-1.377911e-004
1.604484e+003	-9.914636e-005
1.605449e+003	-5.652807e-005
1.606413e+003	-2.456196e-005
1.607377e+003	-1.076082e-005
1.608341e+003	-1.455662e-005
1.609306e+003	-3.008093e-005
1.610270e+003	-4.823656e-005
1.611234e+003	-5.893656e-005
1.612198e+003	-5.434715e-005
1.613163e+003	-3.138548e-005
1.614127e+003	7.574080e-006
1.615091e+003	5.473058e-005
1.616055e+003	9.767074e-005
1.617020e+003	1.230454e-004
1.617984e+003	1.229342e-004
1.618948e+003	9.937636e-005
1.619912e+003	6.361573e-005
1.620876e+003	3.234811e-005
1.621841e+003	2.296479e-005
1.622805e+003	4.366075e-005
1.623769e+003	8.194054e-005
1.624733e+003	1.104920e-004
1.625698e+003	1.100415e-004
1.626662e+003	7.889133e-005
1.627626e+003	2.214896e-005
1.628590e+003	-5.453671e-005
1.629555e+003	-1.399355e-004
1.630519e+003	-2.153221e-004
1.631483e+003	-2.600986e-004
1.632447e+003	-2.610707e-004
1.633411e+003	-2.247491e-004
1.634376e+003	-1.811952e-004
1.635340e+003	-1.624826e-004
1.636304e+003	-1.736358e-004
1.637268e+003	-1.920728e-004
1.638233e+003	-1.889770e-004
1.639197e+003	-1.445705e-004
1.640161e+003	-6.512871e-005
1.641125e+003	-2.256452e-006
1.642090e+003	-1.656117e-005
1.643054e+003	-1.026281e-004
1.644018e+003	-1.954227e-004
1.644982e+003	-2.475667e-004
1.645947e+003	-2.621836e-004
1.646911e+003	-2.673471e-004
1.647875e+003	-2.841825e-004
1.648839e+003	-3.212282e-004
1.649803e+003	-3.880084e-004
1.650768e+003	-4.900310e-004
1.651732e+003	-6.059860e-004
1.652696e+003	-6.892751e-004
1.653660e+003	-6.986127e-004
1.654625e+003	-6.255833e-004
1.655589e+003	-5.030924e-004
1.656553e+003	-3.913242e-004
1.657517e+003	-3.358327e-004
1.658482e+003	-3.237402e-004
1.659446e+003	-2.934353e-004
1.660410e+003	-1.951677e-004
1.661374e+003	-3.406180e-005
1.662339e+003	1.330687e-004
1.663303e+003	2.250370e-004
1.664267e+003	1.878672e-004
1.665231e+003	5.759545e-005
1.666195e+003	-5.517881e-005
1.667160e+003	-7.083730e-005
1.668124e+003	7.942076e-006
1.669088e+003	1.408087e-004
1.670052e+003	2.815689e-004
1.671017e+003	3.683489e-004
1.671981e+003	3.407591e-004
1.672945e+003	1.999668e-004
1.673909e+003	2.752007e-005
1.674874e+003	-8.284354e-005
1.675838e+003	-9.942367e-005
1.676802e+003	-5.660775e-005
1.677766e+003	-1.090929e-005
1.678730e+003	-8.030654e-007
1.679695e+003	-2.893979e-005
1.680659e+003	-6.500701e-005
1.681623e+003	-7.013294e-005
1.682587e+003	-3.110993e-005
1.683552e+003	2.900948e-005
1.684516e+003	7.616379e-005
1.685480e+003	9.562492e-005
1.686444e+003	9.847106e-005
1.687409e+003	1.067638e-004
1.688373e+003	1.358216e-004
1.689337e+003	1.886771e-004
1.690301e+003	2.615075e-004
1.691266e+003	3.457103e-004
1.692230e+003	4.217155e-004
1.693194e+003	4.568922e-004
1.694158e+003	4.238583e-004
1.695122e+003	3.350806e-004
1.696087e+003	2.482397e-004
1.697051e+003	2.137738e-004
1.698015e+003	2.282673e-004
1.698979e+003	2.551561e-004
1.699944e+003	2.701339e-004
1.700908e+003	2.750545e-004
1.701872e+003	2.852454e-004
1.702836e+003	3.135412e-004
1.703801e+003	3.612811e-004
1.704765e+003	4.172528e-004
1.705729e+003	4.635627e-004
1.706693e+003	4.865957e-004
1.707657e+003	4.841801e-004
1.708622e+003	4.600793e-004
1.709586e+003	4.141619e-004
1.710550e+003	3.447024e-004
1.711514e+003	2.607937e-004
1.712479e+003	1.842308e-004
1.713443e+003	1.329131e-004
1.714407e+003	1.055812e-004
1.715371e+003	8.602281e-005
1.716336e+003	5.909989e-005
1.717300e+003	2.229610e-005
1.718264e+003	-1.286212e-005
1.719228e+003	-2.753613e-005
1.720193e+003	-8.300984e-006
1.721157e+003	3.821340e-005
1.722121e+003	8.295835e-005
1.723085e+003	9.571906e-005
1.724049e+003	6.988307e-005
1.725014e+003	2.154869e-005
1.725978e+003	-3.038022e-005
1.726942e+003	-7.847844e-005
1.727906e+003	-1.277127e-004
1.728871e+003	-1.872296e-004
1.729835e+003	-2.600353e-004
1.730799e+003	-3.400191e-004
1.731763e+003	-4.176950e-004
1.732728e+003	-4.848314e-004
1.733692e+003	-5.331954e-004
1.734656e+003	-5.535603e-004
1.735620e+003	-5.406345e-004
1.736584e+003	-5.012745e-004
1.737549e+003	-4.558421e-004
1.738513e+003	-4.249979e-004
1.739477e+003	-4.111660e-004
1.740441e+003	-3.949596e-004
1.741406e+003	-3.513614e-004
1.742370e+003	-2.701682e-004
1.743334e+003	-1.661732e-004
1.744298e+003	-7.296257e-005
1.745263e+003	-1.938601e-005
1.746227e+003	-5.735940e-006
1.747191e+003	-8.076871e-006
1.748155e+003	-5.770648e-006
1.749120e+003	3.947897e-006
1.750084e+003	1.516590e-005
1.751048e+003	2.575334e-005
1.752012e+003	3.898725e-005
1.752976e+003	5.787309e-005
1.753941e+003	8.113836e-005
1.754905e+003	1.050659e-004
1.755869e+003	1.284006e-004
1.756833e+003	1.545251e-004
1.757798e+003	1.875739e-004
1.758762e+003	2.244793e-004
1.759726e+003	2.506602e-004
1.760690e+003	2.482680e-004
1.761655e+003	2.137633e-004
1.762619e+003	1.652331e-004
1.763583e+003	1.282354e-004
1.764547e+003	1.163979e-004
1.765511e+003	1.265976e-004
1.766476e+003	1.467512e-004
1.767440e+003	1.641729e-004
1.768404e+003	1.699427e-004
1.769368e+003	1.607031e-004
1.770333e+003	1.388859e-004
1.771297e+003	1.114739e-004
1.772261e+003	8.749089e-005
1.773225e+003	7.427495e-005
1.774190e+003	7.355555e-005
1.775154e+003	8.029270e-005
1.776118e+003	8.634967e-005
1.777082e+003	8.690408e-005
1.778047e+003	8.480049e-005
1.779011e+003	8.876887e-005
1.779975e+003	1.051609e-004
1.780939e+003	1.297164e-004
1.781903e+003	1.483767e-004
1.782868e+003	1.470564e-004
1.783832e+003	1.213410e-004
1.784796e+003	7.925343e-005
1.785760e+003	3.634835e-005
1.786725e+003	7.149075e-006
1.787689e+003	-1.106642e-006
1.788653e+003	9.887753e-006
1.789617e+003	3.102977e-005
1.790582e+003	4.989205e-005
1.791546e+003	5.682536e-005
1.792510e+003	4.965299e-005
1.793474e+003	3.322184e-005
1.794438e+003	1.444726e-005
1.795403e+003	-2.545200e-006
1.796367e+003	-1.736907e-005
1.797331e+003	-3.071421e-005
1.798295e+003	-4.133465e-005
1.799260e+003	-4.540051e-005
1.800224e+003	-3.824284e-005
1.801188e+003	-1.731949e-005
1.802152e+003	1.431763e-005
1.803117e+003	4.646740e-005
1.804081e+003	6.598026e-005
1.805045e+003	6.509427e-005
1.806009e+003	4.566184e-005
1.806974e+003	1.599451e-005
1.807938e+003	-1.395973e-005
1.808902e+003	-3.512502e-005
1.809866e+003	-4.120494e-005
1.810830e+003	-3.131276e-005
1.811795e+003	-1.131977e-005
1.812759e+003	8.793234e-006
1.813723e+003	2.102363e-005
1.814687e+003	2.429526e-005
1.815652e+003	2.398651e-005
1.816616e+003	2.637697e-005
1.817580e+003	3.258786e-005
1.818544e+003	3.738918e-005
1.819509e+003	3.415539e-005
1.820473e+003	2.090380e-005
1.821437e+003	1.746367e-006
1.822401e+003	-1.606154e-005
1.823365e+003	-2.596400e-005
1.824330e+003	-2.520129e-005
1.825294e+003	-1.653810e-005
1.826258e+003	-7.202589e-006
1.827222e+003	-4.867609e-006
1.828187e+003	-1.286330e-005
1.829151e+003	-2.737047e-005
1.830115e+003	-3.853064e-005
1.831079e+003	-3.603694e-005
1.832044e+003	-1.654520e-005
1.833008e+003	1.310477e-005
1.833972e+003	4.038090e-005
1.834936e+003	5.526009e-005
1.835901e+003	5.538668e-005
1.836865e+003	4.585104e-005
1.837829e+003	3.514380e-005
1.838793e+003	2.964701e-005
1.839757e+003	2.954170e-005
1.840722e+003	2.908607e-005
1.841686e+003	2.174964e-005
1.842650e+003	6.002562e-006
1.843614e+003	-1.373582e-005
1.844579e+003	-3.094738e-005
1.845543e+003	-4.089067e-005
1.846507e+003	-4.206276e-005
1.847471e+003	-3.626896e-005
1.848436e+003	-2.770398e-005
1.849400e+003	-2.059961e-005
1.850364e+003	-1.655374e-005
1.851328e+003	-1.348964e-005
1.852292e+003	-6.817692e-006
1.853257e+003	7.921083e-006
1.854221e+003	3.180138e-005
1.855185e+003	6.010877e-005
1.856149e+003	8.302255e-005
1.857114e+003	9.017976e-005
1.858078e+003	7.659849e-005
1.859042e+003	4.580781e-005
1.860006e+003	8.077925e-006
1.860971e+003	-2.470797e-005
1.861935e+003	-4.425113e-005
1.862899e+003	-4.871530e-005
1.863863e+003	-4.242777e-005
1.864828e+003	-3.281171e-005
1.865792e+003	-2.622426e-005
1.866756e+003	-2.498770e-005
1.867720e+003	-2.712333e-005
1.868684e+003	-2.864311e-005
1.869649e+003	-2.672786e-005
1.870613e+003	-2.164735e-005
1.871577e+003	-1.616513e-005
1.872541e+003	-1.281976e-005
1.873506e+003	-1.107766e-005
1.874470e+003	-6.593411e-006
1.875434e+003	6.600123e-006
1.876398e+003	3.196092e-005
1.877363e+003	6.652818e-005
1.878327e+003	9.978434e-005
1.879291e+003	1.173296e-004
1.880255e+003	1.087163e-004
1.881219e+003	7.424381e-005
1.882184e+003	2.479775e-005
1.883148e+003	-2.459472e-005
1.884112e+003	-6.128603e-005
1.885076e+003	-7.818052e-005
1.886041e+003	-7.472572e-005
1.887005e+003	-5.670887e-005
1.887969e+003	-3.416578e-005
1.888933e+003	-1.730041e-005
1.889898e+003	-1.197597e-005
1.890862e+003	-1.718508e-005
1.891826e+003	-2.622718e-005
1.892790e+003	-3.114454e-005
1.893755e+003	-2.766239e-005
1.894719e+003	-1.739156e-005
1.895683e+003	-5.973194e-006
1.896647e+003	1.299383e-006
1.897611e+003	3.163578e-006
1.898576e+003	2.602018e-006
1.899540e+003	3.539129e-006
1.900504e+003	7.281083e-006
1.901468e+003	1.201790e-005
1.902433e+003	1.516821e-005
1.903397e+003	1.565697e-005
1.904361e+003	1.420722e-005
1.905325e+003	1.240897e-005
1.906290e+003	1.203347e-005
1.907254e+003	1.464719e-005
1.908218e+003	2.081663e-005
1.909182e+003	2.908469e-005
1.910146e+003	3.581988e-005
1.911111e+003	3.650976e-005
1.912075e+003	2.805033e-005
1.913039e+003	1.097618e-005
1.914003e+003	-9.975626e-006
1.914968e+003	-2.803023e-005
1.915932e+003	-3.806897e-005
1.916896e+003	-3.907510e-005
1.917860e+003	-3.378523e-005
1.918825e+003	-2.631916e-005
1.919789e+003	-1.961042e-005
1.920753e+003	-1.430982e-005
1.921717e+003	-9.720790e-006
1.922682e+003	-5.471338e-006
1.923646e+003	-1.990868e-006
1.924610e+003	2.863660e-007
1.925574e+003	1.438720e-006
1.926538e+003	1.699769e-006
1.927503e+003	1.235455e-006
1.928467e+003	9.283957e-007
1.929431e+003	3.203500e-006
1.930395e+003	1.096811e-005
1.931360e+003	2.465932e-005
1.932324e+003	4.007512e-005
1.933288e+003	4.951792e-005
1.934252e+003	4.591181e-005
1.935217e+003	2.738620e-005
1.936181e+003	-4.649498e-007
1.937145e+003	-2.646095e-005
1.938109e+003	-3.930561e-005
1.939073e+003	-3.342706e-005
1.940038e+003	-1.150007e-005
1.941002e+003	1.749264e-005
1.941966e+003	4.293895e-005
1.942930e+003	5.708924e-005
1.943895e+003	5.701194e-005
1.944859e+003	4.379295e-005
1.945823e+003	2.065779e-005
1.946787e+003	-8.196841e-006
1.947752e+003	-3.759449e-005
1.948716e+003	-6.110323e-005
1.949680e+003	-7.176597e-005
1.950644e+003	-6.435623e-005
1.951609e+003	-3.845094e-005
1.952573e+003	-6.817013e-007
1.953537e+003	3.579103e-005
1.954501e+003	5.585743e-005
1.955465e+003	4.986833e-005
1.956430e+003	1.954312e-005
1.957394e+003	-1.920893e-005
1.958358e+003	-4.599020e-005
1.959322e+003	-5.397925e-005
1.960287e+003	-4.814719e-005
1.961251e+003	-3.369830e-005
1.962215e+003	-1.554539e-005
1.963179e+003	1.379721e-006
1.964144e+003	1.424804e-005
1.965108e+003	2.242653e-005
1.966072e+003	2.604430e-005
1.967036e+003	2.469941e-005
1.968000e+003	1.770123e-005
1.968965e+003	5.666851e-006
1.969929e+003	-8.087760e-006
1.970893e+003	-1.791177e-005
1.971857e+003	-1.828123e-005
1.972822e+003	-7.070886e-006
1.973786e+003	1.252204e-005
1.974750e+003	3.280365e-005
1.975714e+003	4.487166e-005
1.976679e+003	4.285170e-005
1.977643e+003	2.717362e-005
1.978607e+003	5.052281e-006
1.979571e+003	-1.267197e-005
1.980536e+003	-1.701469e-005
1.981500e+003	-9.640555e-006
1.982464e+003	-2.129791e-006
1.983428e+003	2.119566e-010
1.984392e+003	-1.869474e-009
1.985357e+003	-3.323165e-009
1.986321e+003	1.534990e-010
1.987285e+003	3.509957e-009
1.988249e+003	2.009229e-009
1.989214e+003	-2.322803e-011
1.990178e+003	-2.055685e-009
1.991142e+003	-3.483245e-009
1.992106e+003	-1.006550e-010
1.993071e+003	3.281935e-009
1.994035e+003	1.854376e-009
1.994999e+003	-1.402396e-009
1.995963e+003	-2.878347e-009
1.996927e+003	-1.422333e-009
1.997892e+003	1.280835e-009
1.998856e+003	2.928287e-009
1.999820e+003	1.474596e-009
2.000784e+003	-1.831148e-009
2.001749e+003	-3.258707e-009
2.002713e+003	1.238831e-010
2.003677e+003	3.482277e-009
2.004641e+003	2.006326e-009
2.005606e+003	-7.510427e-011
2.006570e+003	-2.036910e-009
2.007534e+003	-3.395172e-009
2.008498e+003	-1.587266e-011
2.009463e+003	3.365362e-009
2.010427e+003	1.744429e-009
2.011391e+003	-1.512923e-009
2.012355e+003	-2.822212e-009
2.013319e+003	-1.394266e-009
2.014284e+003	1.329808e-009
2.015248e+003	2.902156e-009
2.016212e+003	1.372780e-009
2.017176e+003	-1.744042e-009
2.018141e+003	-3.128436e-009
2.019105e+003	5.555364e-011
2.020069e+003	3.432917e-009
2.021033e+003	2.048523e-009
2.021998e+003	1.161381e-011
2.022962e+003	-1.976323e-009
2.023926e+003	-3.456146e-009
2.024890e+003	-1.500150e-010
2.025854e+003	3.204508e-009
2.026819e+003	1.797273e-009
2.027783e+003	-1.512923e-009
2.028747e+003	-2.948225e-009
2.029711e+003	-1.161598e-009
2.030676e+003	1.513503e-009
2.031640e+003	2.798404e-009
2.032604e+003	1.393685e-009
2.033568e+003	-1.938190e-009
2.034533e+003	-3.418594e-009
2.035497e+003	2.247317e-010
2.036461e+003	3.506086e-009
2.037425e+003	1.930254e-009
2.038390e+003	4.026206e-011
2.039354e+003	-1.945158e-009
2.040318e+003	-3.443950e-009
2.041282e+003	-1.554345e-010
2.042246e+003	3.155923e-009
2.043211e+003	1.775400e-009
2.044175e+003	-1.145921e-010
2.045139e+003	-2.100012e-009
2.046103e+003	-3.671973e-009
2.047068e+003	-4.095886e-010
2.048032e+003	3.044815e-009
2.048996e+003	1.615901e-009
2.049960e+003	-1.714620e-009
2.050925e+003	-3.046751e-009
2.051889e+003	4.560446e-010
2.052853e+003	3.620484e-009
2.053817e+003	2.142017e-009
2.054781e+003	3.708752e-010
2.055746e+003	-1.738622e-009
2.056710e+003	-3.363427e-009
2.057674e+003	8.710523e-011
2.058638e+003	3.586029e-009
2.059603e+003	2.009616e-009
2.060567e+003	-5.148907e-011
2.061531e+003	-1.872184e-009
2.062495e+003	-3.402915e-009
2.063460e+003	-1.471113e-010
2.064424e+003	3.255029e-009
2.065388e+003	1.678616e-009
2.066352e+003	-1.461047e-009
2.067317e+003	-2.699104e-009
2.068281e+003	-1.489307e-009
2.069245e+003	1.085913e-009
2.070209e+003	3.013070e-009
2.071174e+003	1.620933e-009
2.072138e+003	-1.863667e-009
2.073102e+003	-3.300324e-009
2.074066e+003	1.463369e-010
2.075031e+003	3.400979e-009
2.075995e+003	1.918640e-009
2.076959e+003	2.442820e-010
2.077923e+003	-1.910897e-009
2.078887e+003	-3.776112e-009
2.079852e+003	-8.516966e-011
2.080816e+003	3.361491e-009
2.081780e+003	1.732815e-009
2.082744e+003	-1.361166e-009
2.083708e+003	-2.745560e-009
2.084673e+003	-1.291481e-009
2.085637e+003	1.291482e-009
2.086601e+003	2.745560e-009
2.087565e+003	1.214829e-009
2.088530e+003	-1.931415e-009
2.089494e+003	-3.079270e-009
2.090458e+003	1.753721e-010
2.091422e+003	3.287548e-009
2.092387e+003	2.147436e-009
2.093351e+003	2.365393e-010
2.094315e+003	-2.155179e-009
2.095279e+003	-3.531830e-009
2.096244e+003	-7.742695e-011
2.097208e+003	3.132694e-009
2.098172e+003	1.846246e-009
2.099136e+003	-1.169150e-010
2.100101e+003	-2.272094e-009
2.101065e+003	-3.750561e-009
2.102029e+003	-3.000294e-010
2.102993e+003	3.198894e-009
2.103958e+003	1.720427e-009
2.104922e+003	-1.658485e-009
2.105886e+003	-3.136953e-009
2.106850e+003	3.619708e-010
2.107814e+003	3.666166e-009
2.108779e+003	2.135435e-009
2.109743e+003	3.147407e-010
2.110707e+003	-1.648420e-009
2.111671e+003	-3.269353e-009
2.112635e+003	-6.968534e-012
2.113600e+003	3.349490e-009
2.114564e+003	1.965096e-009
2.115528e+003	1.444012e-010
2.116492e+003	-1.965096e-009
2.117457e+003	-3.638292e-009
2.118421e+003	-1.393686e-010
2.119385e+003	3.359555e-009
2.120349e+003	1.832696e-009
2.121314e+003	-1.497825e-009
2.122278e+003	-2.976292e-009
2.123242e+003	-1.428140e-009
2.124206e+003	1.391362e-009
2.125171e+003	2.987906e-009
2.126135e+003	1.461047e-009
2.127099e+003	-1.869474e-009
2.128063e+003	-3.347941e-009
2.129028e+003	2.005357e-010
2.129992e+003	3.654939e-009
2.130956e+003	1.939932e-009
2.131920e+003	-1.134306e-010
2.132885e+003	-2.024328e-009
2.133849e+003	-3.502795e-009
2.134813e+003	-1.006551e-010
2.135777e+003	3.301485e-009
2.136741e+003	1.823018e-009
2.137706e+003	-1.361166e-009
2.138670e+003	-2.835762e-009
2.139634e+003	-1.475758e-009
2.140598e+003	1.299224e-009
2.141563e+003	2.945321e-009
2.142527e+003	1.466854e-009
2.143491e+003	-1.863667e-009
2.144455e+003	-3.292581e-009
2.145419e+003	1.618225e-010
2.146384e+003	3.424207e-009
2.147348e+003	1.949611e-009
2.148312e+003	3.871362e-011
2.149276e+003	-2.018520e-009
2.150241e+003	-3.447435e-009
2.151205e+003	6.968548e-012
2.152169e+003	3.269353e-009
2.153133e+003	1.648420e-009
2.154098e+003	-1.588027e-009
2.155062e+003	-2.829955e-009
2.156026e+003	-1.237283e-009
2.156990e+003	1.484275e-009
2.157955e+003	3.080818e-009
2.158919e+003	1.407622e-009
2.159883e+003	-1.877217e-009
2.160847e+003	-3.163665e-009
2.161812e+003	4.645616e-011
2.162776e+003	3.402914e-009
2.163740e+003	2.070784e-009
2.164704e+003	-8.439534e-011
2.165668e+003	-2.047556e-009
2.166633e+003	-3.334004e-009
2.167597e+003	-1.238831e-010
2.168561e+003	3.086238e-009
2.169525e+003	1.701845e-009
2.170490e+003	-1.392137e-009
2.171454e+003	-2.874476e-009
2.172418e+003	-1.375877e-009
2.173382e+003	1.443625e-009
2.174346e+003	2.845441e-009
2.175311e+003	1.314710e-009
2.176275e+003	-1.779271e-009
2.177239e+003	-3.163665e-009
2.178203e+003	1.927932e-010
2.179168e+003	3.455178e-009
2.180132e+003	1.980581e-009
2.181096e+003	6.968431e-011
2.182060e+003	-1.987550e-009
2.183025e+003	-3.416464e-009
2.183989e+003	-1.083977e-010
2.184953e+003	3.101724e-009
2.185917e+003	1.815275e-009
2.186882e+003	-1.478856e-010
2.187846e+003	-2.303065e-009
2.188810e+003	-3.635195e-009
2.189774e+003	-2.787369e-010
2.190739e+003	2.931384e-009
2.191703e+003	1.644936e-009
2.192667e+003	-1.493566e-009
2.193631e+003	-3.114499e-009
2.194595e+003	1.478853e-010
2.195560e+003	3.748625e-009
2.196524e+003	2.371975e-009
2.197488e+003	7.820136e-011
2.198452e+003	-1.877217e-009
2.199417e+003	-3.155923e-009
2.200381e+003	6.194148e-011
2.201345e+003	3.279805e-009
2.202309e+003	1.903154e-009
2.203273e+003	-7.742773e-012
2.204238e+003	-1.918640e-009
2.205202e+003	-3.393236e-009
2.206166e+003	-1.308516e-010
2.207130e+003	3.323552e-009
2.208095e+003	1.992583e-009
2.209059e+003	-1.382458e-009
2.210023e+003	-3.097465e-009
2.210987e+003	-1.399105e-009
2.211952e+003	1.522214e-009
2.212916e+003	2.882218e-009
2.213880e+003	1.309677e-009
2.214844e+003	-1.732041e-009
2.215809e+003	-3.018490e-009
2.216773e+003	9.484803e-011
2.217737e+003	3.402914e-009
2.218701e+003	2.070784e-009
2.219666e+003	1.354976e-011
2.220630e+003	-2.092076e-009
2.221594e+003	-3.570544e-009
2.222558e+003	-7.161993e-011
2.223522e+003	3.330520e-009
2.224487e+003	1.755269e-009
2.225451e+003	-1.575251e-009
2.226415e+003	-2.907382e-009
2.227379e+003	-1.306967e-009
2.228344e+003	1.275996e-009
2.229308e+003	2.778466e-009
2.230272e+003	1.392911e-009
2.231236e+003	-1.656550e-009
2.232200e+003	-3.047525e-009
2.233165e+003	1.560154e-010
2.234129e+003	3.508602e-009
2.235093e+003	2.030135e-009
2.236057e+003	-1.734363e-010
2.237022e+003	-2.186150e-009
2.237986e+003	-3.135404e-009
2.238950e+003	3.189990e-010
2.239914e+003	3.003779e-009
2.240879e+003	1.382846e-009
2.241843e+003	-1.324388e-009
2.242807e+003	-2.614708e-009
2.243771e+003	-1.453304e-009
2.244736e+003	1.125788e-009
2.245700e+003	2.815244e-009
2.246664e+003	1.519891e-009
2.247628e+003	-1.678616e-009
2.248593e+003	-3.313873e-009
2.249557e+003	-6.697404e-011
2.250521e+003	3.566673e-009
2.251485e+003	2.126144e-009
2.252449e+003	-1.831146e-010
2.253414e+003	-1.812952e-009
2.254378e+003	-2.806727e-009
2.255342e+003	-6.968419e-011
2.256306e+003	2.667359e-009
2.257271e+003	1.527247e-009
2.258235e+003	-1.428140e-009
2.259199e+003	-2.922093e-009
2.260163e+003	-1.243090e-009
2.261127e+003	1.613190e-009
2.262092e+003	2.957709e-009
2.263056e+003	1.322452e-009
2.264020e+003	-1.876055e-009
2.264984e+003	-3.171408e-009
2.265949e+003	1.277543e-010
2.266913e+003	3.281741e-009
2.267877e+003	1.841213e-009
2.268841e+003	6.116703e-011
2.269806e+003	-1.568670e-009
2.270770e+003	-3.189603e-009
2.271734e+003	-5.048238e-010
2.272698e+003	2.949579e-009
2.273663e+003	2.000325e-009
2.274627e+003	-1.587257e-010
2.275591e+003	-2.414560e-009
2.276555e+003	-3.656488e-009
2.277520e+003	-2.593805e-010
2.278484e+003	2.846215e-009
2.279448e+003	1.455240e-009
2.280412e+003	-1.594221e-009
2.281376e+003	-2.979776e-009
2.282341e+003	4.250739e-010
2.283305e+003	3.687458e-009
2.284269e+003	2.212862e-009
2.285233e+003	3.019653e-010
2.286198e+003	-1.755269e-009
2.287162e+003	-3.330520e-009
2.288126e+003	7.161993e-011
2.289090e+003	3.570544e-009
2.290054e+003	2.092076e-009
2.291019e+003	-1.354976e-011
2.291983e+003	-2.070784e-009
2.292947e+003	-3.402914e-009
2.293911e+003	-9.484803e-011
2.294876e+003	3.018490e-009
2.295840e+003	1.732041e-009
2.296804e+003	-1.309677e-009
2.297768e+003	-2.882218e-009
2.298733e+003	-1.522214e-009
2.299697e+003	1.301160e-009
2.300661e+003	3.044041e-009
2.301625e+003	1.565573e-009
2.302590e+003	-1.861731e-009
2.303554e+003	-3.436982e-009
2.304518e+003	6.194162e-011
2.305482e+003	3.560865e-009
2.306447e+003	2.034006e-009
2.307411e+003	-2.322807e-011
2.308375e+003	-1.934125e-009
2.309339e+003	-3.310776e-009
2.310303e+003	-9.291236e-011
2.311268e+003	3.124952e-009
2.312232e+003	1.748301e-009
2.313196e+003	-1.435883e-009
2.314160e+003	-2.914351e-009
2.315125e+003	-1.366198e-009
2.316089e+003	1.453304e-009
2.317053e+003	3.049847e-009
2.318017e+003	1.474596e-009
2.318981e+003	-1.952708e-009
2.319946e+003	-3.431175e-009
2.320910e+003	6.774857e-011
2.321874e+003	3.518281e-009
2.322838e+003	2.039813e-009
2.323803e+003	3.097078e-011
2.324767e+003	-1.879926e-009
2.325731e+003	-3.402914e-009
2.326695e+003	-2.373137e-010
2.327660e+003	3.217090e-009
2.328624e+003	1.884959e-009
2.329588e+003	-1.445561e-009
2.330552e+003	-2.972421e-009
2.331517e+003	-1.375877e-009
2.332481e+003	1.443625e-009
2.333445e+003	2.943386e-009
2.334409e+003	1.368134e-009
2.335374e+003	-1.962386e-009
2.336338e+003	-3.294517e-009
2.337302e+003	2.082786e-010
2.338266e+003	3.470663e-009
2.339230e+003	1.996067e-009
2.340195e+003	8.516966e-011
2.341159e+003	-1.972064e-009
2.342123e+003	-3.547316e-009
2.343087e+003	-1.451755e-010
2.344052e+003	3.353748e-009
2.345016e+003	1.875281e-009
2.345980e+003	-2.303454e-010
2.346944e+003	-2.287579e-009
2.347908e+003	-3.619710e-009
2.348873e+003	-1.653065e-010
2.349837e+003	3.000294e-009
2.350801e+003	1.477306e-009
2.351765e+003	-1.608932e-009
2.352730e+003	-3.083528e-009
2.353694e+003	1.788561e-010
2.354658e+003	3.779596e-009
2.355622e+003	2.402945e-009
2.356587e+003	1.091722e-010
2.357551e+003	-1.992583e-009
2.358515e+003	-3.421497e-009
2.359479e+003	7.742702e-011
2.360444e+003	3.576351e-009
2.361408e+003	2.049491e-009
2.362372e+003	-7.742590e-012
2.363336e+003	-1.918640e-009
2.364301e+003	-3.295291e-009
2.365265e+003	-7.742681e-011
2.366229e+003	3.140437e-009
2.367193e+003	1.763786e-009
2.368157e+003	-1.420397e-009
2.369122e+003	-2.898865e-009
2.370086e+003	-1.252768e-009
2.371050e+003	1.522214e-009
2.372014e+003	2.882218e-009
2.372979e+003	1.359230e-009
2.373943e+003	-1.921737e-009
2.374907e+003	-3.400205e-009
2.375871e+003	9.871944e-011
2.376835e+003	3.549251e-009
2.377800e+003	2.070784e-009
2.378764e+003	1.354982e-011
2.379728e+003	-1.994131e-009
2.380692e+003	-3.517119e-009
2.381657e+003	-2.547346e-010
2.382621e+003	3.248061e-009
2.383585e+003	1.915930e-009
2.384549e+003	-1.414590e-009
2.385514e+003	-2.843505e-009
2.386478e+003	-1.291481e-009
2.387442e+003	1.291481e-009
2.388406e+003	2.843505e-009
2.389371e+003	1.414590e-009
2.390335e+003	-1.915930e-009
2.391299e+003	-3.248061e-009
2.392263e+003	3.526797e-010
2.393228e+003	3.570544e-009
2.394192e+003	1.811016e-009
2.395156e+003	-1.444014e-010
2.396120e+003	-2.055298e-009
2.397084e+003	-3.533766e-009
2.398049e+003	-8.323400e-011
2.399013e+003	3.415690e-009
2.399977e+003	1.937222e-009
2.400941e+003	-7.045877e-011
2.401906e+003	-2.172213e-009
2.402870e+003	-3.887220e-009
2.403834e+003	-4.328166e-010
2.404798e+003	3.115661e-009
2.405762e+003	1.637193e-009
2.406727e+003	-1.546991e-009
2.407691e+003	-3.021587e-009
2.408655e+003	2.407977e-010
2.409619e+003	3.695201e-009
2.410584e+003	2.168342e-009
2.411548e+003	1.556284e-010
2.412512e+003	-1.665067e-009
2.413476e+003	-3.244189e-009
2.414441e+003	1.083977e-010
2.415405e+003	3.607321e-009
2.416369e+003	1.836180e-009
2.417333e+003	-3.267416e-010
2.418298e+003	-1.866377e-009
2.419262e+003	-3.066494e-009
2.420226e+003	-6.581092e-012
2.421190e+003	3.153987e-009
2.422155e+003	1.817985e-009
2.423119e+003	-1.373941e-009
2.424083e+003	-2.762206e-009
2.425047e+003	-1.314709e-009
2.426011e+003	1.163727e-009
2.426976e+003	2.706847e-009
2.427940e+003	1.411494e-009
2.428904e+003	-1.836567e-009
2.429868e+003	-3.232575e-009
2.430833e+003	3.042880e-010
2.431797e+003	3.458275e-009
2.432761e+003	1.780046e-009
2.433725e+003	-9.407370e-011
2.434689e+003	-1.726621e-009
2.435654e+003	-3.257352e-009
2.436618e+003	-4.835313e-010
2.437582e+003	3.011521e-009
2.438546e+003	1.908187e-009
2.439511e+003	-1.339874e-009
2.440475e+003	-2.584512e-009
2.441439e+003	-1.130433e-009
2.442403e+003	1.068492e-009
2.443368e+003	2.522570e-009
2.444332e+003	1.424269e-009
2.445296e+003	-1.771529e-009
2.446260e+003	-3.209347e-009
2.447225e+003	2.857054e-010
2.448189e+003	3.394010e-009
2.449153e+003	1.811016e-009
2.450117e+003	3.213197e-011
2.451082e+003	-1.841987e-009
2.452046e+003	-3.373880e-009
2.453010e+003	-2.129278e-011
2.453974e+003	3.331294e-009
2.454938e+003	1.654227e-009
2.455903e+003	-2.671235e-010
2.456867e+003	-2.043298e-009
2.457831e+003	-3.575189e-009
2.458795e+003	-4.173315e-010
2.459760e+003	2.932546e-009
2.460724e+003	1.690617e-009
2.461688e+003	-1.449046e-009
2.462652e+003	-3.021587e-009
2.463616e+003	9.446068e-011
2.464581e+003	3.350264e-009
2.465545e+003	2.105626e-009
2.466509e+003	3.294518e-010
2.467473e+003	-1.781207e-009
2.468438e+003	-3.406011e-009
2.469402e+003	9.291236e-011
2.470366e+003	3.591836e-009
2.471330e+003	2.064977e-009
2.472295e+003	7.742773e-012
2.473259e+003	-2.049491e-009
2.474223e+003	-3.478405e-009
2.475187e+003	-2.400219e-011
2.476152e+003	3.238382e-009
2.477116e+003	1.763786e-009
2.478080e+003	-1.420397e-009
2.479044e+003	-2.898865e-009
2.480009e+003	-1.252768e-009
2.480973e+003	1.522214e-009
2.481937e+003	2.882218e-009
2.482901e+003	1.359230e-009
2.483865e+003	-1.921737e-009
2.484830e+003	-3.400205e-009
2.485794e+003	9.871944e-011
2.486758e+003	3.647197e-009
2.487722e+003	2.124208e-009
2.488687e+003	-1.695649e-010
2.489651e+003	-2.124982e-009
2.490615e+003	-3.501634e-009
2.491579e+003	-2.392492e-010
2.492543e+003	3.263546e-009
2.493508e+003	1.931415e-009
2.494472e+003	-1.399105e-009
2.495436e+003	-2.828019e-009
2.496400e+003	-1.275996e-009
2.497365e+003	1.306967e-009
2.498329e+003	2.858990e-009
2.499293e+003	1.430076e-009
2.500257e+003	-1.900444e-009
2.501222e+003	-3.232575e-009
2.502186e+003	3.681652e-010
2.503150e+003	3.586029e-009
2.504114e+003	1.826502e-009
2.505079e+003	-1.289159e-010
2.506043e+003	-2.039813e-009
2.507007e+003	-3.518281e-009
2.507971e+003	-6.774857e-011
2.508936e+003	3.431175e-009
2.509900e+003	1.952708e-009
2.510864e+003	-1.474596e-009
2.511828e+003	-3.049847e-009
2.512792e+003	-1.453304e-009
2.513757e+003	1.366198e-009
2.514721e+003	2.914351e-009
2.515685e+003	1.435883e-009
2.516649e+003	-1.748301e-009
2.517614e+003	-3.124952e-009
2.518578e+003	9.291236e-011
2.519542e+003	3.310776e-009
2.520506e+003	1.934125e-009
2.521470e+003	2.322807e-011
2.522435e+003	-2.034006e-009
2.523399e+003	-3.560865e-009
2.524363e+003	-6.194162e-011
2.525327e+003	3.436982e-009
2.526292e+003	1.861731e-009
2.527256e+003	-1.565573e-009
2.528220e+003	-3.044041e-009
2.529184e+003	-1.301160e-009
2.530149e+003	1.522214e-009
2.531113e+003	2.882218e-009
2.532077e+003	1.505567e-009
2.533041e+003	-1.625192e-009
2.534006e+003	-3.384719e-009
2.534970e+003	-1.668550e-010
2.535934e+003	3.433885e-009
2.536898e+003	2.101755e-009
2.537863e+003	4.452048e-011
2.538827e+003	-1.963160e-009
2.539791e+003	-3.486148e-009
2.540755e+003	-2.237640e-010
2.541719e+003	3.230639e-009
2.542684e+003	1.801725e-009
2.543648e+003	-2.555093e-010
2.544612e+003	-2.166406e-009
2.545576e+003	-3.641002e-009
2.546541e+003	-3.786180e-010
2.547505e+003	3.222122e-009
2.548469e+003	1.845471e-009
2.549433e+003	-1.721588e-009
2.550397e+003	-3.244576e-009
2.551362e+003	3.039008e-010
2.552326e+003	3.802824e-009
2.553290e+003	2.324357e-009
2.554254e+003	2.187314e-010
2.555219e+003	-1.838503e-009
2.556183e+003	-3.316970e-009
2.557147e+003	8.516970e-011
2.558111e+003	3.487310e-009
2.559076e+003	2.008842e-009
2.560040e+003	0.000000e+000
2.561004e+003	-2.008842e-009
2.561968e+003	-3.487310e-009
2.562933e+003	-8.516970e-011
2.563897e+003	3.316970e-009
2.564861e+003	1.838503e-009
2.565825e+003	-1.492018e-009
2.566790e+003	-3.018877e-009
2.567754e+003	-1.422333e-009
2.568718e+003	1.397169e-009
2.569682e+003	2.945321e-009
2.570646e+003	1.466854e-009
2.571611e+003	-1.863667e-009
2.572575e+003	-3.292581e-009
2.573539e+003	1.618225e-010
2.574503e+003	3.424207e-009
2.575468e+003	1.949611e-009
2.576432e+003	3.871362e-011
2.577396e+003	-2.018520e-009
2.578360e+003	-3.447435e-009
2.579324e+003	6.968548e-012
2.580289e+003	3.269353e-009
2.581253e+003	1.746365e-009
2.582217e+003	-1.534602e-009
2.583181e+003	-3.013070e-009
2.584146e+003	-1.270189e-009
2.585110e+003	1.553185e-009
2.586074e+003	2.913189e-009
2.587038e+003	1.390201e-009
2.588003e+003	-1.792821e-009
2.588967e+003	-3.315809e-009
2.589931e+003	-5.342460e-011
2.590895e+003	3.351425e-009
2.591860e+003	2.063815e-009
2.592824e+003	2.431206e-010
2.593788e+003	-1.816823e-009
2.594752e+003	-3.486148e-009
2.595717e+003	-2.237639e-010
2.596681e+003	3.230640e-009
2.597645e+003	1.703780e-009
2.598609e+003	-1.582220e-009
2.599573e+003	-2.677811e-009
2.600538e+003	-1.129659e-009
2.601502e+003	1.306967e-009
2.602466e+003	2.858990e-009
2.603430e+003	1.332131e-009
2.604395e+003	-1.953869e-009
2.605359e+003	-3.195798e-009
2.606323e+003	1.045264e-010
2.607287e+003	3.403689e-009
2.608251e+003	2.108336e-009
2.609216e+003	1.335616e-010
2.610180e+003	-1.841213e-009
2.611144e+003	-3.281741e-009
2.612108e+003	-7.820120e-011
2.613073e+003	3.079657e-009
2.614037e+003	1.547765e-009
2.615001e+003	-1.316260e-010
2.615965e+003	-1.957353e-009
2.616930e+003	-3.687845e-009
2.617894e+003	-2.477662e-010
2.618858e+003	3.192313e-009
2.619822e+003	1.461821e-009
2.620787e+003	-1.733977e-009
2.621751e+003	-3.028168e-009
2.622715e+003	2.709942e-010
2.623679e+003	3.570156e-009
2.624644e+003	2.129628e-009
2.625608e+003	1.548540e-010
2.626572e+003	-1.917866e-009
[truncated: 1,425 more rows]
