# Supplementary material for: Molecular Structural Changes in Alfalfa Detected by ATR-FTIR Spectroscopy in Response to Silencing of TT8 and HB12 Genes
Source: Int J Mol Sci. 2018 Mar 31;19(4):1046. doi: 10.3390/ijms19041046 (PMC5979274; doi:10.3390/ijms19041046)
Supplement: Supplementary file 1 [file ijms-19-01046-s001.zip › Supplementary materials/Spectra Source/T2/t2b-1.csv]

6.990693e+002	7.872635e-001
7.000335e+002	7.859466e-001
7.009977e+002	7.819151e-001
7.019620e+002	7.753919e-001
7.029262e+002	7.672973e-001
7.038904e+002	7.589108e-001
7.048547e+002	7.513797e-001
7.058189e+002	7.453287e-001
7.067831e+002	7.407657e-001
7.077474e+002	7.373009e-001
7.087116e+002	7.345060e-001
7.096758e+002	7.321702e-001
7.106401e+002	7.303047e-001
7.116043e+002	7.289305e-001
7.125685e+002	7.278467e-001
7.135328e+002	7.265806e-001
7.144970e+002	7.245871e-001
7.154612e+002	7.215669e-001
7.164255e+002	7.176664e-001
7.173897e+002	7.134345e-001
7.183539e+002	7.095698e-001
7.193182e+002	7.066022e-001
7.202824e+002	7.046497e-001
7.212466e+002	7.033413e-001
7.222109e+002	7.019273e-001
7.231751e+002	6.995181e-001
7.241393e+002	6.953754e-001
7.251036e+002	6.891900e-001
7.260678e+002	6.812811e-001
7.270320e+002	6.725933e-001
7.279963e+002	6.643925e-001
7.289605e+002	6.577357e-001
7.299247e+002	6.530070e-001
7.308890e+002	6.498211e-001
7.318532e+002	6.473530e-001
7.328174e+002	6.448454e-001
7.337817e+002	6.419469e-001
7.347459e+002	6.387081e-001
7.357101e+002	6.353577e-001
7.366744e+002	6.321207e-001
7.376386e+002	6.292226e-001
7.386028e+002	6.269574e-001
7.395671e+002	6.256009e-001
7.405313e+002	6.251267e-001
7.414955e+002	6.249759e-001
7.424598e+002	6.242068e-001
7.434240e+002	6.220671e-001
7.443882e+002	6.185935e-001
7.453525e+002	6.147006e-001
7.463167e+002	6.115683e-001
7.472809e+002	6.097361e-001
7.482452e+002	6.086264e-001
7.492094e+002	6.069426e-001
7.501736e+002	6.036877e-001
7.511379e+002	5.990067e-001
7.521021e+002	5.941549e-001
7.530663e+002	5.905890e-001
7.540306e+002	5.888965e-001
7.549948e+002	5.884044e-001
7.559590e+002	5.877632e-001
7.569233e+002	5.860280e-001
7.578875e+002	5.833645e-001
7.588517e+002	5.808235e-001
7.598160e+002	5.793879e-001
7.607802e+002	5.790685e-001
7.617444e+002	5.787558e-001
7.627087e+002	5.769293e-001
7.636729e+002	5.726883e-001
7.646371e+002	5.663677e-001
7.656014e+002	5.593669e-001
7.665656e+002	5.533949e-001
7.675298e+002	5.496666e-001
7.684941e+002	5.484822e-001
7.694583e+002	5.492743e-001
7.704225e+002	5.509414e-001
7.713868e+002	5.522402e-001
7.723510e+002	5.521323e-001
7.733152e+002	5.500705e-001
7.742795e+002	5.461833e-001
7.752437e+002	5.412484e-001
7.762079e+002	5.363703e-001
7.771722e+002	5.324561e-001
7.781364e+002	5.297651e-001
7.791006e+002	5.278261e-001
7.800649e+002	5.257992e-001
7.810291e+002	5.230565e-001
7.819933e+002	5.195965e-001
7.829576e+002	5.160195e-001
7.839218e+002	5.131001e-001
7.848860e+002	5.112477e-001
7.858503e+002	5.102025e-001
7.868145e+002	5.091470e-001
7.877787e+002	5.071577e-001
7.887430e+002	5.037344e-001
7.897072e+002	4.991038e-001
7.906714e+002	4.941205e-001
7.916357e+002	4.897961e-001
7.925999e+002	4.867111e-001
7.935641e+002	4.846551e-001
7.945284e+002	4.827508e-001
7.954926e+002	4.800296e-001
7.964568e+002	4.761186e-001
7.974211e+002	4.715724e-001
7.983853e+002	4.675850e-001
7.993495e+002	4.652364e-001
8.003138e+002	4.647825e-001
8.012780e+002	4.654908e-001
8.022422e+002	4.661352e-001
8.032065e+002	4.657871e-001
8.041707e+002	4.643385e-001
8.051349e+002	4.624143e-001
8.060992e+002	4.607939e-001
8.070634e+002	4.598079e-001
8.080276e+002	4.591355e-001
8.089919e+002	4.580923e-001
8.099561e+002	4.561307e-001
8.109203e+002	4.531728e-001
8.118846e+002	4.495888e-001
8.128488e+002	4.459330e-001
8.138130e+002	4.426883e-001
8.147773e+002	4.401837e-001
8.157415e+002	4.386421e-001
8.167057e+002	4.382020e-001
8.176700e+002	4.388190e-001
8.186342e+002	4.401175e-001
8.195984e+002	4.413672e-001
8.205627e+002	4.417016e-001
8.215269e+002	4.405094e-001
8.224911e+002	4.377761e-001
8.234554e+002	4.341451e-001
8.244196e+002	4.306374e-001
8.253839e+002	4.281857e-001
8.263481e+002	4.272465e-001
8.273123e+002	4.276974e-001
8.282766e+002	4.290223e-001
8.292408e+002	4.306202e-001
8.302050e+002	4.320307e-001
8.311693e+002	4.329871e-001
8.321335e+002	4.333567e-001
8.330977e+002	4.330962e-001
8.340620e+002	4.322761e-001
8.350262e+002	4.311150e-001
8.359904e+002	4.299169e-001
8.369547e+002	4.288919e-001
8.379189e+002	4.279748e-001
8.388831e+002	4.268127e-001
8.398474e+002	4.249835e-001
8.408116e+002	4.223183e-001
8.417758e+002	4.190845e-001
8.427401e+002	4.158633e-001
8.437043e+002	4.131792e-001
8.446685e+002	4.111403e-001
8.456328e+002	4.093503e-001
8.465970e+002	4.071696e-001
8.475612e+002	4.041598e-001
8.485255e+002	4.004205e-001
8.494897e+002	3.966050e-001
8.504539e+002	3.936045e-001
8.514182e+002	3.920894e-001
8.523824e+002	3.921555e-001
8.533466e+002	3.932487e-001
8.543109e+002	3.943930e-001
8.552751e+002	3.946074e-001
8.562393e+002	3.933241e-001
8.572036e+002	3.906189e-001
8.581678e+002	3.871447e-001
8.591320e+002	3.838040e-001
8.600963e+002	3.813277e-001
8.610605e+002	3.799797e-001
8.620247e+002	3.795284e-001
8.629890e+002	3.794743e-001
8.639532e+002	3.793692e-001
8.649174e+002	3.790352e-001
8.658817e+002	3.785696e-001
8.668459e+002	3.781779e-001
8.678101e+002	3.779718e-001
8.687744e+002	3.778644e-001
8.697386e+002	3.776157e-001
8.707028e+002	3.769844e-001
8.716671e+002	3.758959e-001
8.726313e+002	3.745388e-001
8.735955e+002	3.733352e-001
8.745598e+002	3.727795e-001
8.755240e+002	3.732052e-001
8.764882e+002	3.745933e-001
8.774525e+002	3.765456e-001
8.784167e+002	3.784716e-001
8.793809e+002	3.799036e-001
8.803452e+002	3.807547e-001
8.813094e+002	3.813467e-001
8.822736e+002	3.821817e-001
8.832379e+002	3.836002e-001
8.842021e+002	3.855516e-001
8.851663e+002	3.876252e-001
8.861306e+002	3.893091e-001
8.870948e+002	3.902915e-001
8.880590e+002	3.906116e-001
8.890233e+002	3.905911e-001
8.899875e+002	3.906277e-001
8.909517e+002	3.910065e-001
8.919160e+002	3.918270e-001
8.928802e+002	3.930387e-001
8.938444e+002	3.945073e-001
8.948087e+002	3.960468e-001
8.957729e+002	3.974147e-001
8.967371e+002	3.983214e-001
8.977014e+002	3.984957e-001
8.986656e+002	3.977970e-001
8.996298e+002	3.963160e-001
9.005941e+002	3.943961e-001
9.015583e+002	3.925450e-001
9.025225e+002	3.912654e-001
9.034868e+002	3.908727e-001
9.044510e+002	3.913822e-001
9.054152e+002	3.925157e-001
9.063795e+002	3.938240e-001
9.073437e+002	3.948693e-001
9.083079e+002	3.953871e-001
9.092722e+002	3.953575e-001
9.102364e+002	3.949710e-001
9.112006e+002	3.945155e-001
9.121649e+002	3.942508e-001
9.131291e+002	3.943141e-001
9.140933e+002	3.946802e-001
9.150576e+002	3.951736e-001
9.160218e+002	3.955205e-001
9.169860e+002	3.954287e-001
9.179503e+002	3.946730e-001
9.189145e+002	3.931537e-001
9.198787e+002	3.909079e-001
9.208430e+002	3.880769e-001
9.218072e+002	3.848696e-001
9.227714e+002	3.815593e-001
9.237357e+002	3.785045e-001
9.246999e+002	3.761376e-001
9.256641e+002	3.748598e-001
9.266284e+002	3.748503e-001
9.275926e+002	3.759015e-001
9.285568e+002	3.774207e-001
9.295211e+002	3.786652e-001
9.304853e+002	3.791102e-001
9.314495e+002	3.787283e-001
9.324138e+002	3.779858e-001
9.333780e+002	3.775460e-001
9.343422e+002	3.778686e-001
9.353065e+002	3.789734e-001
9.362707e+002	3.805140e-001
9.372349e+002	3.820846e-001
9.381992e+002	3.835180e-001
9.391634e+002	3.849606e-001
9.401276e+002	3.866912e-001
9.410919e+002	3.888524e-001
9.420561e+002	3.913200e-001
9.430203e+002	3.938238e-001
9.439846e+002	3.962188e-001
9.449488e+002	3.986882e-001
9.459130e+002	4.016922e-001
9.468773e+002	4.056750e-001
9.478415e+002	4.107219e-001
9.488057e+002	4.164144e-001
9.497700e+002	4.220122e-001
9.507342e+002	4.268713e-001
9.516984e+002	4.308311e-001
9.526627e+002	4.343120e-001
9.536269e+002	4.380597e-001
9.545911e+002	4.427013e-001
9.555554e+002	4.483933e-001
9.565196e+002	4.547658e-001
9.574838e+002	4.611675e-001
9.584481e+002	4.670396e-001
9.594123e+002	4.721819e-001
9.603765e+002	4.767730e-001
9.613408e+002	4.811770e-001
9.623050e+002	4.856909e-001
9.632692e+002	4.903960e-001
9.642335e+002	4.951738e-001
9.651977e+002	4.998332e-001
9.661619e+002	5.042450e-001
9.671262e+002	5.084018e-001
9.680904e+002	5.123961e-001
9.690546e+002	5.163649e-001
9.700189e+002	5.204492e-001
9.709831e+002	5.247849e-001
9.719473e+002	5.295010e-001
9.729116e+002	5.346990e-001
9.738758e+002	5.404087e-001
9.748400e+002	5.465537e-001
9.758043e+002	5.529650e-001
9.767685e+002	5.594543e-001
9.777327e+002	5.659181e-001
9.786970e+002	5.724117e-001
9.796612e+002	5.791466e-001
9.806254e+002	5.864068e-001
9.815897e+002	5.944294e-001
9.825539e+002	6.033091e-001
9.835181e+002	6.129692e-001
9.844824e+002	6.232035e-001
9.854466e+002	6.337579e-001
9.864108e+002	6.444124e-001
9.873751e+002	6.550264e-001
9.883393e+002	6.655324e-001
9.893035e+002	6.758907e-001
9.902678e+002	6.860418e-001
9.912320e+002	6.959004e-001
9.921962e+002	7.054101e-001
9.931605e+002	7.146245e-001
9.941247e+002	7.237459e-001
9.950889e+002	7.330594e-001
9.960532e+002	7.427836e-001
9.970174e+002	7.529331e-001
9.979816e+002	7.633129e-001
9.989459e+002	7.736743e-001
9.999101e+002	7.839311e-001
1.000874e+003	7.942652e-001
1.001839e+003	8.050161e-001
1.002803e+003	8.164129e-001
1.003767e+003	8.283442e-001
1.004731e+003	8.403515e-001
1.005695e+003	8.518689e-001
1.006660e+003	8.625484e-001
1.007624e+003	8.724388e-001
1.008588e+003	8.818970e-001
1.009552e+003	8.913033e-001
1.010517e+003	9.007900e-001
1.011481e+003	9.101635e-001
1.012445e+003	9.190482e-001
1.013409e+003	9.271262e-001
1.014374e+003	9.342993e-001
1.015338e+003	9.406903e-001
1.016302e+003	9.465240e-001
1.017266e+003	9.520062e-001
1.018231e+003	9.572864e-001
1.019195e+003	9.624943e-001
1.020159e+003	9.677749e-001
1.021123e+003	9.732487e-001
1.022087e+003	9.788960e-001
1.023052e+003	9.844503e-001
1.024016e+003	9.894102e-001
1.024980e+003	9.932157e-001
1.025944e+003	9.955249e-001
1.026909e+003	9.964336e-001
1.027873e+003	9.964828e-001
1.028837e+003	9.964166e-001
1.029801e+003	9.968115e-001
1.030766e+003	9.977936e-001
1.031730e+003	9.990154e-001
1.032694e+003	9.999015e-001
1.033658e+003	9.999999e-001
1.034623e+003	9.992158e-001
1.035587e+003	9.977973e-001
1.036551e+003	9.961253e-001
1.037515e+003	9.944800e-001
1.038479e+003	9.929523e-001
1.039444e+003	9.915270e-001
1.040408e+003	9.902335e-001
1.041372e+003	9.892207e-001
1.042336e+003	9.886913e-001
1.043301e+003	9.887544e-001
1.044265e+003	9.893220e-001
1.045229e+003	9.901375e-001
1.046193e+003	9.909163e-001
1.047158e+003	9.914978e-001
1.048122e+003	9.918991e-001
1.049086e+003	9.922346e-001
1.050050e+003	9.925565e-001
1.051015e+003	9.927245e-001
1.051979e+003	9.923967e-001
1.052943e+003	9.911633e-001
1.053907e+003	9.887609e-001
1.054871e+003	9.852517e-001
1.055836e+003	9.810597e-001
1.056800e+003	9.768320e-001
1.057764e+003	9.731848e-001
1.058728e+003	9.704643e-001
1.059693e+003	9.686472e-001
1.060657e+003	9.674155e-001
1.061621e+003	9.663514e-001
1.062585e+003	9.651308e-001
1.063550e+003	9.636216e-001
1.064514e+003	9.618645e-001
1.065478e+003	9.599793e-001
1.066442e+003	9.580623e-001
1.067406e+003	9.561159e-001
1.068371e+003	9.540341e-001
1.069335e+003	9.516496e-001
1.070299e+003	9.488329e-001
1.071263e+003	9.455979e-001
1.072228e+003	9.421325e-001
1.073192e+003	9.386921e-001
1.074156e+003	9.353819e-001
1.075120e+003	9.319683e-001
1.076085e+003	9.278883e-001
1.077049e+003	9.225078e-001
1.078013e+003	9.154953e-001
1.078977e+003	9.070419e-001
1.079942e+003	8.977537e-001
1.080906e+003	8.882775e-001
1.081870e+003	8.789421e-001
1.082834e+003	8.696846e-001
1.083798e+003	8.603101e-001
1.084763e+003	8.508615e-001
1.085727e+003	8.417860e-001
1.086691e+003	8.337494e-001
1.087655e+003	8.272333e-001
1.088620e+003	8.222230e-001
1.089584e+003	8.182186e-001
1.090548e+003	8.145570e-001
1.091512e+003	8.108073e-001
1.092477e+003	8.069696e-001
1.093441e+003	8.033713e-001
1.094405e+003	8.003687e-001
1.095369e+003	7.980776e-001
1.096333e+003	7.962954e-001
1.097298e+003	7.946342e-001
1.098262e+003	7.927442e-001
1.099226e+003	7.904748e-001
1.100190e+003	7.878860e-001
1.101155e+003	7.851231e-001
1.102119e+003	7.822515e-001
1.103083e+003	7.791566e-001
1.104047e+003	7.755690e-001
1.105012e+003	7.711913e-001
1.105976e+003	7.658430e-001
1.106940e+003	7.595320e-001
1.107904e+003	7.524174e-001
1.108869e+003	7.447038e-001
1.109833e+003	7.365476e-001
1.110797e+003	7.280359e-001
1.111761e+003	7.192304e-001
1.112725e+003	7.102188e-001
1.113690e+003	7.011170e-001
1.114654e+003	6.920236e-001
1.115618e+003	6.829779e-001
1.116582e+003	6.739753e-001
1.117547e+003	6.650410e-001
1.118511e+003	6.562980e-001
1.119475e+003	6.479655e-001
1.120439e+003	6.402668e-001
1.121404e+003	6.333108e-001
1.122368e+003	6.270344e-001
1.123332e+003	6.212509e-001
1.124296e+003	6.157700e-001
1.125260e+003	6.104965e-001
1.126225e+003	6.054378e-001
1.127189e+003	6.006219e-001
1.128153e+003	5.960017e-001
1.129117e+003	5.914293e-001
1.130082e+003	5.867234e-001
1.131046e+003	5.817835e-001
1.132010e+003	5.766636e-001
1.132974e+003	5.715597e-001
1.133939e+003	5.667286e-001
1.134903e+003	5.623940e-001
1.135867e+003	5.586961e-001
1.136831e+003	5.556920e-001
1.137796e+003	5.533821e-001
1.138760e+003	5.517351e-001
1.139724e+003	5.507010e-001
1.140688e+003	5.502197e-001
1.141652e+003	5.502239e-001
1.142617e+003	5.506257e-001
1.143581e+003	5.512777e-001
1.144545e+003	5.519368e-001
1.145509e+003	5.522724e-001
1.146474e+003	5.519533e-001
1.147438e+003	5.507886e-001
1.148402e+003	5.488445e-001
1.149366e+003	5.464511e-001
1.150331e+003	5.440741e-001
1.151295e+003	5.421043e-001
1.152259e+003	5.406740e-001
1.153223e+003	5.395890e-001
1.154188e+003	5.384037e-001
1.155152e+003	5.365968e-001
1.156116e+003	5.337703e-001
1.157080e+003	5.297917e-001
1.158044e+003	5.248281e-001
1.159009e+003	5.192602e-001
1.159973e+003	5.135120e-001
1.160937e+003	5.078722e-001
1.161901e+003	5.023916e-001
1.162866e+003	4.969124e-001
1.163830e+003	4.912032e-001
1.164794e+003	4.851161e-001
1.165758e+003	4.786680e-001
1.166723e+003	4.720016e-001
1.167687e+003	4.652680e-001
1.168651e+003	4.585246e-001
1.169615e+003	4.517225e-001
1.170579e+003	4.447860e-001
1.171544e+003	4.377176e-001
1.172508e+003	4.306454e-001
1.173472e+003	4.237767e-001
1.174436e+003	4.172936e-001
1.175401e+003	4.112629e-001
1.176365e+003	4.056250e-001
1.177329e+003	4.002633e-001
1.178293e+003	3.951023e-001
1.179258e+003	3.901707e-001
1.180222e+003	3.855898e-001
1.181186e+003	3.815049e-001
1.182150e+003	3.780082e-001
1.183115e+003	3.751019e-001
1.184079e+003	3.727210e-001
1.185043e+003	3.707936e-001
1.186007e+003	3.692978e-001
1.186971e+003	3.682827e-001
1.187936e+003	3.678364e-001
1.188900e+003	3.680199e-001
1.189864e+003	3.687995e-001
1.190828e+003	3.700168e-001
1.191793e+003	3.714182e-001
1.192757e+003	3.727399e-001
1.193721e+003	3.738106e-001
1.194685e+003	3.746209e-001
1.195650e+003	3.753182e-001
1.196614e+003	3.761249e-001
1.197578e+003	3.772219e-001
1.198542e+003	3.786603e-001
1.199506e+003	3.803490e-001
1.200471e+003	3.821191e-001
1.201435e+003	3.838205e-001
1.202399e+003	3.853911e-001
1.203363e+003	3.868600e-001
1.204328e+003	3.882932e-001
1.205292e+003	3.897268e-001
1.206256e+003	3.911368e-001
1.207220e+003	3.924698e-001
1.208185e+003	3.937098e-001
1.209149e+003	3.949333e-001
1.210113e+003	3.963032e-001
1.211077e+003	3.979988e-001
1.212042e+003	4.001245e-001
1.213006e+003	4.026639e-001
1.213970e+003	4.055152e-001
1.214934e+003	4.085860e-001
1.215898e+003	4.118708e-001
1.216863e+003	4.154438e-001
1.217827e+003	4.193682e-001
1.218791e+003	4.235896e-001
1.219755e+003	4.279130e-001
1.220720e+003	4.320942e-001
1.221684e+003	4.359907e-001
1.222648e+003	4.396565e-001
1.223612e+003	4.433061e-001
1.224577e+003	4.471636e-001
1.225541e+003	4.513063e-001
1.226505e+003	4.556078e-001
1.227469e+003	4.598189e-001
1.228433e+003	4.637170e-001
1.229398e+003	4.672206e-001
1.230362e+003	4.704021e-001
1.231326e+003	4.734091e-001
1.232290e+003	4.763591e-001
1.233255e+003	4.792711e-001
1.234219e+003	4.820581e-001
1.235183e+003	4.845672e-001
1.236147e+003	4.866412e-001
1.237112e+003	4.881779e-001
1.238076e+003	4.891665e-001
1.239040e+003	4.896908e-001
1.240004e+003	4.898893e-001
1.240969e+003	4.898964e-001
1.241933e+003	4.897936e-001
1.242897e+003	4.896020e-001
1.243861e+003	4.893106e-001
1.244825e+003	4.889111e-001
1.245790e+003	4.884087e-001
1.246754e+003	4.878067e-001
1.247718e+003	4.870965e-001
1.248682e+003	4.862754e-001
1.249647e+003	4.853833e-001
1.250611e+003	4.845160e-001
1.251575e+003	4.837817e-001
1.252539e+003	4.832179e-001
1.253504e+003	4.827316e-001
1.254468e+003	4.821161e-001
1.255432e+003	4.811532e-001
1.256396e+003	4.797345e-001
1.257360e+003	4.779240e-001
1.258325e+003	4.759250e-001
1.259289e+003	4.739767e-001
1.260253e+003	4.722502e-001
1.261217e+003	4.707967e-001
1.262182e+003	4.695581e-001
1.263146e+003	4.684047e-001
1.264110e+003	4.671686e-001
1.265074e+003	4.656732e-001
1.266039e+003	4.637750e-001
1.267003e+003	4.614267e-001
1.267967e+003	4.587313e-001
1.268931e+003	4.559401e-001
1.269896e+003	4.533702e-001
1.270860e+003	4.512677e-001
1.271824e+003	4.496853e-001
1.272788e+003	4.484469e-001
1.273752e+003	4.472260e-001
1.274717e+003	4.456994e-001
1.275681e+003	4.436981e-001
1.276645e+003	4.412832e-001
1.277609e+003	4.387150e-001
1.278574e+003	4.363303e-001
1.279538e+003	4.343850e-001
1.280502e+003	4.329363e-001
1.281466e+003	4.318215e-001
1.282431e+003	4.307500e-001
1.283395e+003	4.294569e-001
1.284359e+003	4.278366e-001
1.285323e+003	4.259861e-001
1.286287e+003	4.241357e-001
1.287252e+003	4.225136e-001
1.288216e+003	4.212255e-001
1.289180e+003	4.202239e-001
1.290144e+003	4.193804e-001
1.291109e+003	4.186055e-001
1.292073e+003	4.179288e-001
1.293037e+003	4.174861e-001
1.294001e+003	4.174252e-001
1.294966e+003	4.178008e-001
1.295930e+003	4.185315e-001
1.296894e+003	4.194503e-001
1.297858e+003	4.204177e-001
1.298823e+003	4.214149e-001
1.299787e+003	4.225501e-001
1.300751e+003	4.239671e-001
1.301715e+003	4.257161e-001
1.302679e+003	4.276712e-001
1.303644e+003	4.295601e-001
1.304608e+003	4.310957e-001
1.305572e+003	4.321392e-001
1.306536e+003	4.327972e-001
1.307501e+003	4.333918e-001
1.308465e+003	4.343188e-001
1.309429e+003	4.358703e-001
1.310393e+003	4.381121e-001
1.311358e+003	4.408587e-001
1.312322e+003	4.437409e-001
1.313286e+003	4.463290e-001
1.314250e+003	4.482624e-001
1.315214e+003	4.493426e-001
1.316179e+003	4.495733e-001
1.317143e+003	4.491405e-001
1.318107e+003	4.483386e-001
1.319071e+003	4.474498e-001
1.320036e+003	4.466171e-001
1.321000e+003	4.457830e-001
1.321964e+003	4.447407e-001
1.322928e+003	4.432770e-001
1.323893e+003	4.413222e-001
1.324857e+003	4.390211e-001
1.325821e+003	4.366815e-001
1.326785e+003	4.346346e-001
1.327750e+003	4.330895e-001
1.328714e+003	4.320669e-001
1.329678e+003	4.314404e-001
1.330642e+003	4.310407e-001
1.331606e+003	4.307545e-001
1.332571e+003	4.305682e-001
1.333535e+003	4.305446e-001
1.334499e+003	4.307633e-001
1.335463e+003	4.312569e-001
1.336428e+003	4.319636e-001
1.337392e+003	4.327142e-001
1.338356e+003	4.332660e-001
1.339320e+003	4.333998e-001
1.340285e+003	4.330332e-001
1.341249e+003	4.322680e-001
1.342213e+003	4.313326e-001
1.343177e+003	4.304716e-001
1.344141e+003	4.298677e-001
1.345106e+003	4.296259e-001
1.346070e+003	4.298027e-001
1.347034e+003	4.304452e-001
1.347998e+003	4.316060e-001
1.348963e+003	4.333239e-001
1.349927e+003	4.355856e-001
1.350891e+003	4.383042e-001
1.351855e+003	4.413308e-001
1.352820e+003	4.444889e-001
1.353784e+003	4.476080e-001
1.354748e+003	4.505540e-001
1.355712e+003	4.532633e-001
1.356677e+003	4.557819e-001
1.357641e+003	4.582837e-001
1.358605e+003	4.610342e-001
1.359569e+003	4.642830e-001
1.360533e+003	4.680972e-001
1.361498e+003	4.722176e-001
1.362462e+003	4.760910e-001
1.363426e+003	4.791622e-001
1.364390e+003	4.812311e-001
1.365355e+003	4.825653e-001
1.366319e+003	4.837189e-001
1.367283e+003	4.852439e-001
1.368247e+003	4.874631e-001
1.369212e+003	4.903715e-001
1.370176e+003	4.936815e-001
1.371140e+003	4.969653e-001
1.372104e+003	4.998005e-001
1.373068e+003	5.018737e-001
1.374033e+003	5.030504e-001
1.374997e+003	5.034122e-001
1.375961e+003	5.032030e-001
1.376925e+003	5.026890e-001
1.377890e+003	5.020318e-001
1.378854e+003	5.012792e-001
1.379818e+003	5.004696e-001
1.380782e+003	4.997586e-001
1.381747e+003	4.994606e-001
1.382711e+003	4.999530e-001
1.383675e+003	5.015002e-001
1.384639e+003	5.040890e-001
1.385604e+003	5.073426e-001
1.386568e+003	5.105976e-001
1.387532e+003	5.132283e-001
1.388496e+003	5.150544e-001
1.389460e+003	5.164474e-001
1.390425e+003	5.180358e-001
1.391389e+003	5.203271e-001
1.392353e+003	5.234838e-001
1.393317e+003	5.272544e-001
1.394282e+003	5.310377e-001
1.395246e+003	5.341067e-001
1.396210e+003	5.359230e-001
1.397174e+003	5.363428e-001
1.398139e+003	5.356005e-001
1.399103e+003	5.341554e-001
1.400067e+003	5.325259e-001
1.401031e+003	5.311604e-001
1.401995e+003	5.303584e-001
1.402960e+003	5.302433e-001
1.403924e+003	5.307707e-001
1.404888e+003	5.317608e-001
1.405852e+003	5.329677e-001
1.406817e+003	5.341844e-001
1.407781e+003	5.353258e-001
1.408745e+003	5.364401e-001
1.409709e+003	5.376493e-001
1.410674e+003	5.390700e-001
1.411638e+003	5.407492e-001
1.412602e+003	5.426458e-001
1.413566e+003	5.446607e-001
1.414531e+003	5.466757e-001
1.415495e+003	5.485457e-001
1.416459e+003	5.500458e-001
1.417423e+003	5.508518e-001
1.418387e+003	5.506665e-001
1.419352e+003	5.494590e-001
1.420316e+003	5.475332e-001
1.421280e+003	5.452888e-001
1.422244e+003	5.429739e-001
1.423209e+003	5.406673e-001
1.424173e+003	5.384000e-001
1.425137e+003	5.362454e-001
1.426101e+003	5.343105e-001
1.427066e+003	5.326558e-001
1.428030e+003	5.312331e-001
1.428994e+003	5.299038e-001
1.429958e+003	5.285453e-001
1.430922e+003	5.271626e-001
1.431887e+003	5.258942e-001
1.432851e+003	5.249009e-001
1.433815e+003	5.242211e-001
1.434779e+003	5.236624e-001
1.435744e+003	5.227854e-001
1.436708e+003	5.210921e-001
1.437672e+003	5.183779e-001
1.438636e+003	5.148647e-001
1.439601e+003	5.109518e-001
1.440565e+003	5.069517e-001
1.441529e+003	5.030593e-001
1.442493e+003	4.994273e-001
1.443458e+003	4.961905e-001
1.444422e+003	4.933983e-001
1.445386e+003	4.909253e-001
1.446350e+003	4.884671e-001
1.447314e+003	4.856728e-001
1.448279e+003	4.823632e-001
1.449243e+003	4.786934e-001
1.450207e+003	4.751064e-001
1.451171e+003	4.721105e-001
1.452136e+003	4.700826e-001
1.453100e+003	4.692044e-001
1.454064e+003	4.694310e-001
1.455028e+003	4.703372e-001
1.455993e+003	4.708866e-001
1.456957e+003	4.697176e-001
1.457921e+003	4.663785e-001
1.458885e+003	4.619083e-001
1.459849e+003	4.575919e-001
1.460814e+003	4.538596e-001
1.461778e+003	4.502821e-001
1.462742e+003	4.459045e-001
1.463706e+003	4.396837e-001
1.464671e+003	4.312248e-001
1.465635e+003	4.213770e-001
1.466599e+003	4.117646e-001
1.467563e+003	4.036193e-001
1.468528e+003	3.972314e-001
1.469492e+003	3.921565e-001
1.470456e+003	3.875099e-001
1.471420e+003	3.821471e-001
1.472385e+003	3.750277e-001
1.473349e+003	3.658783e-001
1.474313e+003	3.554927e-001
1.475277e+003	3.451493e-001
1.476241e+003	3.358552e-001
1.477206e+003	3.281246e-001
1.478170e+003	3.220940e-001
1.479134e+003	3.176346e-001
1.480098e+003	3.144240e-001
1.481063e+003	3.120534e-001
1.482027e+003	3.101942e-001
1.482991e+003	3.087369e-001
1.483955e+003	3.078082e-001
1.484920e+003	3.076635e-001
1.485884e+003	3.085266e-001
1.486848e+003	3.104250e-001
1.487812e+003	3.130387e-001
1.488776e+003	3.156894e-001
1.489741e+003	3.176839e-001
1.490705e+003	3.188381e-001
1.491669e+003	3.195842e-001
1.492633e+003	3.205803e-001
1.493598e+003	3.223318e-001
1.494562e+003	3.250414e-001
1.495526e+003	3.285730e-001
1.496490e+003	3.324655e-001
1.497455e+003	3.361112e-001
1.498419e+003	3.391301e-001
1.499383e+003	3.416114e-001
1.500347e+003	3.439590e-001
1.501312e+003	3.466332e-001
1.502276e+003	3.500970e-001
1.503240e+003	3.549066e-001
1.504204e+003	3.617043e-001
1.505168e+003	3.707826e-001
1.506133e+003	3.810442e-001
1.507097e+003	3.896334e-001
1.508061e+003	3.943179e-001
1.509025e+003	3.958114e-001
1.509990e+003	3.963445e-001
1.510954e+003	3.975863e-001
1.511918e+003	4.002338e-001
1.512882e+003	4.043062e-001
1.513847e+003	4.093844e-001
1.514811e+003	4.147860e-001
1.515775e+003	4.198183e-001
1.516739e+003	4.240781e-001
1.517703e+003	4.275927e-001
1.518668e+003	4.307021e-001
1.519632e+003	4.337831e-001
1.520596e+003	4.369869e-001
1.521560e+003	4.401768e-001
1.522525e+003	4.431631e-001
1.523489e+003	4.460170e-001
1.524453e+003	4.491088e-001
1.525417e+003	4.528342e-001
1.526382e+003	4.572955e-001
1.527346e+003	4.622317e-001
1.528310e+003	4.672973e-001
1.529274e+003	4.724666e-001
1.530239e+003	4.782089e-001
1.531203e+003	4.852648e-001
1.532167e+003	4.940617e-001
1.533131e+003	5.040773e-001
1.534095e+003	5.138792e-001
1.535060e+003	5.221297e-001
1.536024e+003	5.285134e-001
1.536988e+003	5.336801e-001
1.537952e+003	5.385914e-001
1.538917e+003	5.438062e-001
1.539881e+003	5.488555e-001
1.540845e+003	5.524145e-001
1.541809e+003	5.537674e-001
1.542774e+003	5.535639e-001
1.543738e+003	5.528910e-001
1.544702e+003	5.524929e-001
1.545666e+003	5.527384e-001
1.546630e+003	5.537617e-001
1.547595e+003	5.555096e-001
1.548559e+003	5.577386e-001
1.549523e+003	5.600473e-001
1.550487e+003	5.619987e-001
1.551452e+003	5.633286e-001
1.552416e+003	5.641373e-001
1.553380e+003	5.648962e-001
1.554344e+003	5.662635e-001
1.555309e+003	5.688715e-001
1.556273e+003	5.731015e-001
1.557237e+003	5.785759e-001
1.558201e+003	5.834754e-001
1.559166e+003	5.853657e-001
1.560130e+003	5.839438e-001
1.561094e+003	5.812181e-001
1.562058e+003	5.790549e-001
1.563022e+003	5.782219e-001
1.563987e+003	5.787818e-001
1.564951e+003	5.805007e-001
1.565915e+003	5.830276e-001
1.566879e+003	5.859709e-001
1.567844e+003	5.889396e-001
1.568808e+003	5.915977e-001
1.569772e+003	5.937663e-001
1.570736e+003	5.955239e-001
1.571701e+003	5.971885e-001
1.572665e+003	5.991918e-001
1.573629e+003	6.019208e-001
1.574593e+003	6.055104e-001
1.575557e+003	6.095820e-001
1.576522e+003	6.132522e-001
1.577486e+003	6.157654e-001
1.578450e+003	6.171416e-001
1.579414e+003	6.179840e-001
1.580379e+003	6.188866e-001
1.581343e+003	6.201373e-001
1.582307e+003	6.217384e-001
1.583271e+003	6.235554e-001
1.584236e+003	6.254751e-001
1.585200e+003	6.274758e-001
1.586164e+003	6.295695e-001
1.587128e+003	6.316991e-001
1.588093e+003	6.337170e-001
1.589057e+003	6.354713e-001
1.590021e+003	6.369175e-001
1.590985e+003	6.381496e-001
1.591949e+003	6.393220e-001
1.592914e+003	6.405339e-001
1.593878e+003	6.417667e-001
1.594842e+003	6.429067e-001
1.595806e+003	6.438210e-001
1.596771e+003	6.444314e-001
1.597735e+003	6.447479e-001
1.598699e+003	6.448618e-001
1.599663e+003	6.449082e-001
1.600628e+003	6.450049e-001
1.601592e+003	6.451845e-001
1.602556e+003	6.453595e-001
1.603520e+003	6.453639e-001
1.604484e+003	6.450549e-001
1.605449e+003	6.444021e-001
1.606413e+003	6.434937e-001
1.607377e+003	6.424657e-001
1.608341e+003	6.414218e-001
1.609306e+003	6.404108e-001
1.610270e+003	6.394756e-001
1.611234e+003	6.387109e-001
1.612198e+003	6.382577e-001
1.613163e+003	6.382220e-001
1.614127e+003	6.385459e-001
1.615091e+003	6.388888e-001
1.616055e+003	6.386851e-001
1.617020e+003	6.375488e-001
1.617984e+003	6.356764e-001
1.618948e+003	6.336754e-001
1.619912e+003	6.320736e-001
1.620876e+003	6.310759e-001
1.621841e+003	6.305878e-001
1.622805e+003	6.303385e-001
1.623769e+003	6.300625e-001
1.624733e+003	6.296692e-001
1.625698e+003	6.292362e-001
1.626662e+003	6.288318e-001
1.627626e+003	6.283905e-001
1.628590e+003	6.277824e-001
1.629555e+003	6.269997e-001
1.630519e+003	6.262535e-001
1.631483e+003	6.258866e-001
1.632447e+003	6.261795e-001
1.633411e+003	6.271303e-001
1.634376e+003	6.282387e-001
1.635340e+003	6.285451e-001
1.636304e+003	6.272973e-001
1.637268e+003	6.246690e-001
1.638233e+003	6.214626e-001
1.639197e+003	6.183525e-001
1.640161e+003	6.156601e-001
1.641125e+003	6.135164e-001
1.642090e+003	6.119894e-001
1.643054e+003	6.110541e-001
1.644018e+003	6.104445e-001
1.644982e+003	6.095398e-001
1.645947e+003	6.075939e-001
1.646911e+003	6.043992e-001
1.647875e+003	6.006004e-001
1.648839e+003	5.970758e-001
1.649803e+003	5.942301e-001
1.650768e+003	5.917718e-001
1.651732e+003	5.886514e-001
1.652696e+003	5.833156e-001
1.653660e+003	5.751494e-001
1.654625e+003	5.656509e-001
1.655589e+003	5.567141e-001
1.656553e+003	5.489554e-001
1.657517e+003	5.421251e-001
1.658482e+003	5.357526e-001
1.659446e+003	5.292756e-001
1.660410e+003	5.220172e-001
1.661374e+003	5.134232e-001
1.662339e+003	5.035852e-001
1.663303e+003	4.934244e-001
1.664267e+003	4.840860e-001
1.665231e+003	4.761793e-001
1.666195e+003	4.695598e-001
1.667160e+003	4.635477e-001
1.668124e+003	4.573008e-001
1.669088e+003	4.502750e-001
1.670052e+003	4.425647e-001
1.671017e+003	4.347047e-001
1.671981e+003	4.270734e-001
1.672945e+003	4.195825e-001
1.673909e+003	4.118628e-001
1.674874e+003	4.036707e-001
1.675838e+003	3.952212e-001
1.676802e+003	3.871623e-001
1.677766e+003	3.801574e-001
1.678730e+003	3.745188e-001
1.679695e+003	3.701620e-001
1.680659e+003	3.666542e-001
1.681623e+003	3.631309e-001
1.682587e+003	3.582768e-001
1.683552e+003	3.509614e-001
1.684516e+003	3.414588e-001
1.685480e+003	3.314246e-001
1.686444e+003	3.222253e-001
1.687409e+003	3.140805e-001
1.688373e+003	3.066041e-001
1.689337e+003	2.994839e-001
1.690301e+003	2.927214e-001
1.691266e+003	2.865144e-001
1.692230e+003	2.810180e-001
1.693194e+003	2.762027e-001
1.694158e+003	2.718968e-001
1.695122e+003	2.679426e-001
1.696087e+003	2.642844e-001
1.697051e+003	2.608620e-001
1.698015e+003	2.574179e-001
1.698979e+003	2.535290e-001
1.699944e+003	2.489871e-001
1.700908e+003	2.441299e-001
1.701872e+003	2.396167e-001
1.702836e+003	2.358880e-001
1.703801e+003	2.329346e-001
1.704765e+003	2.304639e-001
1.705729e+003	2.281897e-001
1.706693e+003	2.260480e-001
1.707657e+003	2.242294e-001
1.708622e+003	2.230165e-001
1.709586e+003	2.225936e-001
1.710550e+003	2.229926e-001
1.711514e+003	2.241560e-001
1.712479e+003	2.260034e-001
1.713443e+003	2.284332e-001
1.714407e+003	2.312438e-001
1.715371e+003	2.340049e-001
1.716336e+003	2.360255e-001
1.717300e+003	2.366780e-001
1.718264e+003	2.359429e-001
1.719228e+003	2.344664e-001
1.720193e+003	2.330311e-001
1.721157e+003	2.321498e-001
1.722121e+003	2.320401e-001
1.723085e+003	2.327256e-001
1.724049e+003	2.340940e-001
1.725014e+003	2.359236e-001
1.725978e+003	2.379404e-001
1.726942e+003	2.399219e-001
1.727906e+003	2.417897e-001
1.728871e+003	2.436272e-001
1.729835e+003	2.455976e-001
1.730799e+003	2.477773e-001
1.731763e+003	2.499304e-001
1.732728e+003	2.513700e-001
1.733692e+003	2.512516e-001
1.734656e+003	2.493131e-001
1.735620e+003	2.461624e-001
1.736584e+003	2.426712e-001
1.737549e+003	2.393572e-001
1.738513e+003	2.362892e-001
1.739477e+003	2.332613e-001
1.740441e+003	2.300002e-001
1.741406e+003	2.263525e-001
1.742370e+003	2.223877e-001
1.743334e+003	2.183575e-001
1.744298e+003	2.145582e-001
1.745263e+003	2.111893e-001
1.746227e+003	2.082287e-001
1.747191e+003	2.053432e-001
1.748155e+003	2.019293e-001
1.749120e+003	1.974129e-001
1.750084e+003	1.917184e-001
1.751048e+003	1.854479e-001
1.752012e+003	1.794729e-001
1.752976e+003	1.743522e-001
1.753941e+003	1.701258e-001
1.754905e+003	1.664839e-001
1.755869e+003	1.630344e-001
1.756833e+003	1.594968e-001
1.757798e+003	1.557709e-001
1.758762e+003	1.518969e-001
1.759726e+003	1.479807e-001
1.760690e+003	1.441524e-001
1.761655e+003	1.405489e-001
1.762619e+003	1.372704e-001
1.763583e+003	1.343248e-001
1.764547e+003	1.316288e-001
1.765511e+003	1.290888e-001
1.766476e+003	1.266980e-001
1.767440e+003	1.245653e-001
1.768404e+003	1.228388e-001
1.769368e+003	1.215445e-001
1.770333e+003	1.204447e-001
1.771297e+003	1.190750e-001
1.772261e+003	1.170345e-001
1.773225e+003	1.143245e-001
1.774190e+003	1.113604e-001
1.775154e+003	1.086418e-001
1.776118e+003	1.064645e-001
1.777082e+003	1.048761e-001
1.778047e+003	1.037681e-001
1.779011e+003	1.029690e-001
1.779975e+003	1.023015e-001
1.780939e+003	1.016165e-001
1.781903e+003	1.008128e-001
1.782868e+003	9.985428e-002
1.783832e+003	9.878724e-002
1.784796e+003	9.774669e-002
1.785760e+003	9.692188e-002
1.786725e+003	9.648091e-002
1.787689e+003	9.649803e-002
1.788653e+003	9.692047e-002
1.789617e+003	9.756146e-002
1.790582e+003	9.811310e-002
1.791546e+003	9.822984e-002
1.792510e+003	9.772120e-002
1.793474e+003	9.670844e-002
1.794438e+003	9.553796e-002
1.795403e+003	9.454475e-002
1.796367e+003	9.391020e-002
1.797331e+003	9.365074e-002
1.798295e+003	9.364551e-002
1.799260e+003	9.367028e-002
1.800224e+003	9.347287e-002
1.801188e+003	9.289502e-002
1.802152e+003	9.196375e-002
1.803117e+003	9.086931e-002
1.804081e+003	8.985393e-002
1.805045e+003	8.910115e-002
1.806009e+003	8.868224e-002
1.806974e+003	8.856279e-002
1.807938e+003	8.864478e-002
1.808902e+003	8.881198e-002
1.809866e+003	8.895771e-002
1.810830e+003	8.898955e-002
1.811795e+003	8.882950e-002
1.812759e+003	8.842813e-002
1.813723e+003	8.778551e-002
1.814687e+003	8.696252e-002
1.815652e+003	8.606963e-002
1.816616e+003	8.523767e-002
1.817580e+003	8.458238e-002
1.818544e+003	8.418230e-002
1.819509e+003	8.407987e-002
1.820473e+003	8.429119e-002
1.821437e+003	8.479862e-002
1.822401e+003	8.552280e-002
1.823365e+003	8.630783e-002
1.824330e+003	8.696222e-002
1.825294e+003	8.735212e-002
1.826258e+003	8.746512e-002
1.827222e+003	8.737548e-002
1.828187e+003	8.714332e-002
1.829151e+003	8.674708e-002
1.830115e+003	8.612078e-002
1.831079e+003	8.526889e-002
1.832044e+003	8.432936e-002
1.833008e+003	8.350586e-002
1.833972e+003	8.293829e-002
1.834936e+003	8.261950e-002
1.835901e+003	8.240850e-002
1.836865e+003	8.214208e-002
1.837829e+003	8.178342e-002
1.838793e+003	8.148851e-002
1.839757e+003	8.152316e-002
1.840722e+003	8.209857e-002
1.841686e+003	8.321951e-002
1.842650e+003	8.459647e-002
1.843614e+003	8.570038e-002
1.844579e+003	8.603518e-002
1.845543e+003	8.546680e-002
1.846507e+003	8.427466e-002
1.847471e+003	8.290062e-002
1.848436e+003	8.169891e-002
1.849400e+003	8.084741e-002
1.850364e+003	8.036566e-002
1.851328e+003	8.016291e-002
1.852292e+003	8.009523e-002
1.853257e+003	8.002805e-002
1.854221e+003	7.988642e-002
1.855185e+003	7.967572e-002
1.856149e+003	7.946078e-002
1.857114e+003	7.931755e-002
1.858078e+003	7.928281e-002
1.859042e+003	7.933588e-002
1.860006e+003	7.942644e-002
1.860971e+003	7.953209e-002
1.861935e+003	7.970140e-002
1.862899e+003	8.004829e-002
1.863863e+003	8.069250e-002
1.864828e+003	8.167715e-002
1.865792e+003	8.289629e-002
1.866756e+003	8.406325e-002
1.867720e+003	8.477364e-002
1.868684e+003	8.469830e-002
1.869649e+003	8.380330e-002
1.870613e+003	8.238644e-002
1.871577e+003	8.089001e-002
1.872541e+003	7.968459e-002
1.873506e+003	7.896977e-002
1.874470e+003	7.877154e-002
1.875434e+003	7.897148e-002
1.876398e+003	7.935281e-002
1.877363e+003	7.967108e-002
1.878327e+003	7.974108e-002
1.879291e+003	7.950369e-002
1.880255e+003	7.904580e-002
1.881219e+003	7.856345e-002
1.882184e+003	7.827932e-002
1.883148e+003	7.833975e-002
1.884112e+003	7.874465e-002
1.885076e+003	7.935079e-002
1.886041e+003	7.994857e-002
1.887005e+003	8.036536e-002
1.887969e+003	8.054676e-002
1.888933e+003	8.057345e-002
1.889898e+003	8.059470e-002
1.890862e+003	8.071718e-002
1.891826e+003	8.093202e-002
1.892790e+003	8.113326e-002
1.893755e+003	8.120165e-002
1.894719e+003	8.108603e-002
1.895683e+003	8.082788e-002
1.896647e+003	8.051272e-002
1.897611e+003	8.018900e-002
1.898576e+003	7.982590e-002
1.899540e+003	7.935371e-002
1.900504e+003	7.875502e-002
1.901468e+003	7.813054e-002
1.902433e+003	7.767659e-002
1.903397e+003	7.757688e-002
1.904361e+003	7.787915e-002
1.905325e+003	7.844782e-002
1.906290e+003	7.902607e-002
1.907254e+003	7.936207e-002
1.908218e+003	7.932763e-002
1.909182e+003	7.896946e-002
1.910146e+003	7.847512e-002
1.911111e+003	7.807757e-002
1.912075e+003	7.795711e-002
1.913039e+003	7.818584e-002
1.914003e+003	7.871947e-002
1.914968e+003	7.941455e-002
1.915932e+003	8.006571e-002
1.916896e+003	8.047836e-002
1.917860e+003	8.056489e-002
1.918825e+003	8.039629e-002
1.919789e+003	8.014790e-002
1.920753e+003	7.997154e-002
1.921717e+003	7.989519e-002
1.922682e+003	7.981813e-002
1.923646e+003	7.959726e-002
1.924610e+003	7.916345e-002
1.925574e+003	7.858349e-002
1.926538e+003	7.802650e-002
1.927503e+003	7.766925e-002
1.928467e+003	7.761335e-002
1.929431e+003	7.785145e-002
1.930395e+003	7.828385e-002
1.931360e+003	7.876248e-002
1.932324e+003	7.913625e-002
1.933288e+003	7.928763e-002
1.934252e+003	7.916406e-002
1.935217e+003	7.880750e-002
1.936181e+003	7.836281e-002
1.937145e+003	7.804030e-002
1.938109e+003	7.803295e-002
1.939073e+003	7.842294e-002
1.940038e+003	7.912266e-002
1.941002e+003	7.988814e-002
1.941966e+003	8.041925e-002
1.942930e+003	8.051261e-002
1.943895e+003	8.017237e-002
1.944859e+003	7.958739e-002
1.945823e+003	7.899988e-002
1.946787e+003	7.857050e-002
1.947752e+003	7.832514e-002
1.948716e+003	7.819592e-002
1.949680e+003	7.810929e-002
1.950644e+003	7.805733e-002
1.951609e+003	7.810225e-002
1.952573e+003	7.831568e-002
1.953537e+003	7.870113e-002
1.954501e+003	7.915810e-002
1.955465e+003	7.951265e-002
1.956430e+003	7.959625e-002
1.957394e+003	7.932239e-002
1.958358e+003	7.872702e-002
1.959322e+003	7.796335e-002
1.960287e+003	7.726092e-002
1.961251e+003	7.685994e-002
1.962215e+003	7.693005e-002
1.963179e+003	7.749510e-002
1.964144e+003	7.839706e-002
1.965108e+003	7.932913e-002
1.966072e+003	7.995029e-002
1.967036e+003	8.004577e-002
1.968000e+003	7.964198e-002
1.968965e+003	7.898628e-002
1.969929e+003	7.839323e-002
1.970893e+003	7.844933e-002
1.971857e+003	7.850543e-002
1.972822e+003	7.856144e-002
1.973786e+003	7.861754e-002
1.974750e+003	7.867364e-002
1.975714e+003	7.872974e-002
1.976679e+003	7.878574e-002
1.977643e+003	7.884184e-002
1.978607e+003	7.889795e-002
1.979571e+003	7.895405e-002
1.980536e+003	7.901005e-002
1.981500e+003	7.906615e-002
1.982464e+003	7.912225e-002
1.983428e+003	7.917826e-002
1.984392e+003	7.923435e-002
1.985357e+003	7.929046e-002
1.986321e+003	7.934656e-002
1.987285e+003	7.940256e-002
1.988249e+003	7.945867e-002
1.989214e+003	7.951477e-002
1.990178e+003	7.957087e-002
1.991142e+003	7.962687e-002
1.992106e+003	7.968297e-002
1.993071e+003	7.973907e-002
1.994035e+003	7.979517e-002
1.994999e+003	7.985117e-002
1.995963e+003	7.990728e-002
1.996927e+003	7.996338e-002
1.997892e+003	8.001938e-002
1.998856e+003	8.007547e-002
1.999820e+003	8.013159e-002
2.000784e+003	8.018769e-002
2.001749e+003	8.024368e-002
2.002713e+003	8.029979e-002
2.003677e+003	8.035590e-002
2.004641e+003	8.041199e-002
2.005606e+003	8.046799e-002
2.006570e+003	8.052409e-002
2.007534e+003	8.058020e-002
2.008498e+003	8.063629e-002
2.009463e+003	8.069230e-002
2.010427e+003	8.074841e-002
2.011391e+003	8.080450e-002
2.012355e+003	8.086061e-002
2.013319e+003	8.091661e-002
2.014284e+003	8.097272e-002
2.015248e+003	8.102881e-002
2.016212e+003	8.108481e-002
2.017176e+003	8.114091e-002
2.018141e+003	8.119702e-002
2.019105e+003	8.125311e-002
2.020069e+003	8.130912e-002
2.021033e+003	8.136523e-002
2.021998e+003	8.142132e-002
2.022962e+003	8.147743e-002
2.023926e+003	8.153343e-002
2.024890e+003	8.158953e-002
2.025854e+003	8.164563e-002
2.026819e+003	8.170173e-002
2.027783e+003	8.175773e-002
2.028747e+003	8.181384e-002
2.029711e+003	8.186993e-002
2.030676e+003	8.192594e-002
2.031640e+003	8.198205e-002
2.032604e+003	8.203814e-002
2.033568e+003	8.209424e-002
2.034533e+003	8.215025e-002
2.035497e+003	8.220635e-002
2.036461e+003	8.226245e-002
2.037425e+003	8.231855e-002
2.038390e+003	8.237455e-002
2.039354e+003	8.243066e-002
2.040318e+003	8.248676e-002
2.041282e+003	8.254287e-002
2.042246e+003	8.259887e-002
2.043211e+003	8.265496e-002
2.044175e+003	8.271107e-002
2.045139e+003	8.276717e-002
2.046103e+003	8.282317e-002
2.047068e+003	8.287927e-002
2.048032e+003	8.293537e-002
2.048996e+003	8.299138e-002
2.049960e+003	8.304748e-002
2.050925e+003	8.310357e-002
2.051889e+003	8.315968e-002
2.052853e+003	8.321568e-002
2.053817e+003	8.327178e-002
2.054781e+003	8.332787e-002
2.055746e+003	8.338399e-002
2.056710e+003	8.343999e-002
2.057674e+003	8.349609e-002
2.058638e+003	8.355219e-002
2.059603e+003	8.360830e-002
2.060567e+003	8.366430e-002
2.061531e+003	8.372039e-002
2.062495e+003	8.377650e-002
2.063460e+003	8.383249e-002
2.064424e+003	8.388861e-002
2.065388e+003	8.394469e-002
2.066352e+003	8.400081e-002
2.067317e+003	8.405681e-002
2.068281e+003	8.411290e-002
2.069245e+003	8.416901e-002
2.070209e+003	8.422512e-002
2.071174e+003	8.428112e-002
2.072138e+003	8.433721e-002
2.073102e+003	8.439332e-002
2.074066e+003	8.444942e-002
2.075031e+003	8.450542e-002
2.075995e+003	8.456152e-002
2.076959e+003	8.461763e-002
2.077923e+003	8.467363e-002
2.078887e+003	8.472972e-002
2.079852e+003	8.478583e-002
2.080816e+003	8.484194e-002
2.081780e+003	8.489794e-002
2.082744e+003	8.495403e-002
2.083708e+003	8.501013e-002
2.084673e+003	8.506624e-002
2.085637e+003	8.512224e-002
2.086601e+003	8.517834e-002
2.087565e+003	8.523445e-002
2.088530e+003	8.529054e-002
2.089494e+003	8.534654e-002
2.090458e+003	8.540265e-002
2.091422e+003	8.545876e-002
2.092387e+003	8.551485e-002
2.093351e+003	8.557085e-002
2.094315e+003	8.562695e-002
2.095279e+003	8.568306e-002
2.096244e+003	8.573906e-002
2.097208e+003	8.579516e-002
2.098172e+003	8.585126e-002
2.099136e+003	8.590736e-002
2.100101e+003	8.596337e-002
2.101065e+003	8.601946e-002
2.102029e+003	8.607557e-002
2.102993e+003	8.613167e-002
2.103958e+003	8.618767e-002
2.104922e+003	8.624377e-002
2.105886e+003	8.629988e-002
2.106850e+003	8.635598e-002
2.107814e+003	8.641198e-002
2.108779e+003	8.646808e-002
2.109743e+003	8.652418e-002
2.110707e+003	8.658028e-002
2.111671e+003	8.663628e-002
2.112635e+003	8.669239e-002
2.113600e+003	8.674849e-002
2.114564e+003	8.680449e-002
2.115528e+003	8.686060e-002
2.116492e+003	8.691670e-002
2.117457e+003	8.697280e-002
2.118421e+003	8.702879e-002
2.119385e+003	8.708490e-002
2.120349e+003	8.714100e-002
2.121314e+003	8.719710e-002
2.122278e+003	8.725310e-002
2.123242e+003	8.730921e-002
2.124206e+003	8.736531e-002
2.125171e+003	8.742141e-002
2.126135e+003	8.747742e-002
2.127099e+003	8.753352e-002
2.128063e+003	8.758961e-002
2.129028e+003	8.764561e-002
2.129992e+003	8.770172e-002
2.130956e+003	8.775783e-002
2.131920e+003	8.781392e-002
2.132885e+003	8.786992e-002
2.133849e+003	8.792603e-002
2.134813e+003	8.798213e-002
2.135777e+003	8.803823e-002
2.136741e+003	8.809423e-002
2.137706e+003	8.815034e-002
2.138670e+003	8.820643e-002
2.139634e+003	8.826254e-002
2.140598e+003	8.831853e-002
2.141563e+003	8.837464e-002
2.142527e+003	8.843074e-002
2.143491e+003	8.848674e-002
2.144455e+003	8.854285e-002
2.145419e+003	8.859894e-002
2.146384e+003	8.865505e-002
2.147348e+003	8.871105e-002
2.148312e+003	8.876716e-002
2.149276e+003	8.882325e-002
2.150241e+003	8.887935e-002
2.151205e+003	8.893536e-002
2.152169e+003	8.899146e-002
2.153133e+003	8.904756e-002
2.154098e+003	8.910366e-002
2.155062e+003	8.915966e-002
2.156026e+003	8.921576e-002
2.156990e+003	8.927186e-002
2.157955e+003	8.932798e-002
2.158919e+003	8.938397e-002
2.159883e+003	8.944007e-002
2.160847e+003	8.949617e-002
2.161812e+003	8.955218e-002
2.162776e+003	8.960828e-002
2.163740e+003	8.966438e-002
2.164704e+003	8.972048e-002
2.165668e+003	8.977648e-002
2.166633e+003	8.983259e-002
2.167597e+003	8.988868e-002
2.168561e+003	8.994479e-002
2.169525e+003	9.000079e-002
2.170490e+003	9.005689e-002
2.171454e+003	9.011300e-002
2.172418e+003	9.016910e-002
2.173382e+003	9.022510e-002
2.174346e+003	9.028120e-002
2.175311e+003	9.033730e-002
2.176275e+003	9.039330e-002
2.177239e+003	9.044941e-002
2.178203e+003	9.050550e-002
2.179168e+003	9.056161e-002
2.180132e+003	9.061761e-002
2.181096e+003	9.067371e-002
2.182060e+003	9.072982e-002
2.183025e+003	9.078592e-002
2.183989e+003	9.084192e-002
2.184953e+003	9.089801e-002
2.185917e+003	9.095412e-002
2.186882e+003	9.101023e-002
2.187846e+003	9.106623e-002
2.188810e+003	9.112232e-002
2.189774e+003	9.117843e-002
2.190739e+003	9.123453e-002
2.191703e+003	9.129053e-002
2.192667e+003	9.134664e-002
2.193631e+003	9.140274e-002
2.194595e+003	9.145874e-002
2.195560e+003	9.151483e-002
2.196524e+003	9.157094e-002
2.197488e+003	9.162705e-002
2.198452e+003	9.168305e-002
2.199417e+003	9.173914e-002
2.200381e+003	9.179524e-002
2.201345e+003	9.185135e-002
2.202309e+003	9.190735e-002
2.203273e+003	9.196345e-002
2.204238e+003	9.201956e-002
2.205202e+003	9.207565e-002
2.206166e+003	9.213165e-002
2.207130e+003	9.218776e-002
2.208095e+003	9.224387e-002
2.209059e+003	9.229986e-002
2.210023e+003	9.235596e-002
2.210987e+003	9.241206e-002
2.211952e+003	9.246816e-002
2.212916e+003	9.252417e-002
2.213880e+003	9.258027e-002
2.214844e+003	9.263638e-002
2.215809e+003	9.269247e-002
2.216773e+003	9.274847e-002
2.217737e+003	9.280458e-002
2.218701e+003	9.286068e-002
2.219666e+003	9.291678e-002
2.220630e+003	9.297278e-002
2.221594e+003	9.302888e-002
2.222558e+003	9.308499e-002
2.223522e+003	9.314108e-002
2.224487e+003	9.319708e-002
2.225451e+003	9.325320e-002
2.226415e+003	9.330929e-002
2.227379e+003	9.336530e-002
2.228344e+003	9.342140e-002
2.229308e+003	9.347750e-002
2.230272e+003	9.353360e-002
2.231236e+003	9.358960e-002
2.232200e+003	9.364570e-002
2.233165e+003	9.370181e-002
2.234129e+003	9.375791e-002
2.235093e+003	9.381390e-002
2.236057e+003	9.387001e-002
2.237022e+003	9.392611e-002
2.237986e+003	9.398222e-002
2.238950e+003	9.403822e-002
2.239914e+003	9.409432e-002
2.240879e+003	9.415042e-002
2.241843e+003	9.420642e-002
2.242807e+003	9.426253e-002
2.243771e+003	9.431863e-002
2.244736e+003	9.437472e-002
2.245700e+003	9.443072e-002
2.246664e+003	9.448684e-002
2.247628e+003	9.454293e-002
2.248593e+003	9.459904e-002
2.249557e+003	9.465504e-002
2.250521e+003	9.471114e-002
2.251485e+003	9.476724e-002
2.252449e+003	9.482334e-002
2.253414e+003	9.487934e-002
2.254378e+003	9.493545e-002
2.255342e+003	9.499154e-002
2.256306e+003	9.504765e-002
2.257271e+003	9.510364e-002
2.258235e+003	9.515975e-002
2.259199e+003	9.521585e-002
2.260163e+003	9.527185e-002
2.261127e+003	9.532796e-002
2.262092e+003	9.538405e-002
2.263056e+003	9.544016e-002
2.264020e+003	9.549616e-002
2.264984e+003	9.555227e-002
2.265949e+003	9.560836e-002
2.266913e+003	9.566446e-002
2.267877e+003	9.572046e-002
2.268841e+003	9.577657e-002
2.269806e+003	9.583267e-002
2.270770e+003	9.588878e-002
2.271734e+003	9.594478e-002
2.272698e+003	9.600087e-002
2.273663e+003	9.605698e-002
2.274627e+003	9.611298e-002
2.275591e+003	9.616908e-002
2.276555e+003	9.622518e-002
2.277520e+003	9.628128e-002
2.278484e+003	9.633729e-002
2.279448e+003	9.639339e-002
2.280412e+003	9.644949e-002
2.281376e+003	9.650560e-002
2.282341e+003	9.656160e-002
2.283305e+003	9.661769e-002
2.284269e+003	9.667380e-002
2.285233e+003	9.672990e-002
2.286198e+003	9.678590e-002
2.287162e+003	9.684200e-002
2.288126e+003	9.689810e-002
2.289090e+003	9.695411e-002
2.290054e+003	9.701021e-002
2.291019e+003	9.706631e-002
2.291983e+003	9.712242e-002
2.292947e+003	9.717842e-002
2.293911e+003	9.723452e-002
2.294876e+003	9.729062e-002
2.295840e+003	9.734672e-002
2.296804e+003	9.740272e-002
2.297768e+003	9.745882e-002
2.298733e+003	9.751492e-002
2.299697e+003	9.757103e-002
2.300661e+003	9.762703e-002
2.301625e+003	9.768312e-002
2.302590e+003	9.773923e-002
2.303554e+003	9.779533e-002
2.304518e+003	9.785134e-002
2.305482e+003	9.790743e-002
2.306447e+003	9.796354e-002
2.307411e+003	9.801954e-002
2.308375e+003	9.807564e-002
2.309339e+003	9.813175e-002
2.310303e+003	9.818785e-002
2.311268e+003	9.824385e-002
2.312232e+003	9.829994e-002
2.313196e+003	9.835605e-002
2.314160e+003	9.841215e-002
2.315125e+003	9.846815e-002
2.316089e+003	9.852425e-002
2.317053e+003	9.858036e-002
2.318017e+003	9.863646e-002
2.318981e+003	9.869246e-002
2.319946e+003	9.874856e-002
2.320910e+003	9.880467e-002
2.321874e+003	9.886076e-002
2.322838e+003	9.891676e-002
2.323803e+003	9.897286e-002
2.324767e+003	9.902897e-002
2.325731e+003	9.908497e-002
2.326695e+003	9.914108e-002
2.327660e+003	9.919717e-002
2.328624e+003	9.925327e-002
2.329588e+003	9.930928e-002
2.330552e+003	9.936538e-002
2.331517e+003	9.942149e-002
2.332481e+003	9.947758e-002
2.333445e+003	9.953358e-002
2.334409e+003	9.958969e-002
2.335374e+003	9.964579e-002
2.336338e+003	9.970189e-002
2.337302e+003	9.975789e-002
2.338266e+003	9.981399e-002
2.339230e+003	9.987009e-002
2.340195e+003	9.992610e-002
2.341159e+003	9.998220e-002
2.342123e+003	1.000383e-001
2.343087e+003	1.000944e-001
2.344052e+003	1.001504e-001
2.345016e+003	1.002065e-001
2.345980e+003	1.002626e-001
2.346944e+003	1.003187e-001
2.347908e+003	1.003747e-001
2.348873e+003	1.004308e-001
2.349837e+003	1.004869e-001
2.350801e+003	1.005430e-001
2.351765e+003	1.005990e-001
2.352730e+003	1.006551e-001
2.353694e+003	1.007112e-001
2.354658e+003	1.007672e-001
2.355622e+003	1.008233e-001
2.356587e+003	1.008794e-001
2.357551e+003	1.009355e-001
2.358515e+003	1.009915e-001
2.359479e+003	1.010476e-001
2.360444e+003	1.011037e-001
2.361408e+003	1.011598e-001
2.362372e+003	1.012158e-001
2.363336e+003	1.012719e-001
2.364301e+003	1.013280e-001
2.365265e+003	1.013841e-001
2.366229e+003	1.014401e-001
2.367193e+003	1.014962e-001
2.368157e+003	1.015523e-001
2.369122e+003	1.016084e-001
2.370086e+003	1.016645e-001
2.371050e+003	1.017206e-001
2.372014e+003	1.017767e-001
2.372979e+003	1.018327e-001
2.373943e+003	1.018888e-001
2.374907e+003	1.019449e-001
2.375871e+003	1.020010e-001
2.376835e+003	1.020570e-001
2.377800e+003	1.021131e-001
2.378764e+003	1.021692e-001
2.379728e+003	1.022253e-001
2.380692e+003	1.022813e-001
2.381657e+003	1.023374e-001
2.382621e+003	1.023935e-001
2.383585e+003	1.024496e-001
2.384549e+003	1.025056e-001
2.385514e+003	1.025617e-001
2.386478e+003	1.026178e-001
2.387442e+003	1.026738e-001
2.388406e+003	1.027299e-001
2.389371e+003	1.027860e-001
2.390335e+003	1.028421e-001
2.391299e+003	1.028981e-001
2.392263e+003	1.029542e-001
2.393228e+003	1.030103e-001
2.394192e+003	1.030664e-001
2.395156e+003	1.031224e-001
2.396120e+003	1.031785e-001
2.397084e+003	1.032346e-001
2.398049e+003	1.032907e-001
2.399013e+003	1.033467e-001
2.399977e+003	1.034028e-001
2.400941e+003	1.034589e-001
2.401906e+003	1.035150e-001
2.402870e+003	1.035710e-001
2.403834e+003	1.036271e-001
2.404798e+003	1.036832e-001
2.405762e+003	1.037392e-001
2.406727e+003	1.037953e-001
2.407691e+003	1.038514e-001
2.408655e+003	1.039075e-001
2.409619e+003	1.039635e-001
2.410584e+003	1.040196e-001
2.411548e+003	1.040757e-001
2.412512e+003	1.041318e-001
2.413476e+003	1.041878e-001
2.414441e+003	1.042439e-001
2.415405e+003	1.043000e-001
2.416369e+003	1.043561e-001
2.417333e+003	1.044121e-001
2.418298e+003	1.044682e-001
2.419262e+003	1.045243e-001
2.420226e+003	1.045804e-001
2.421190e+003	1.046364e-001
2.422155e+003	1.046925e-001
2.423119e+003	1.047487e-001
2.424083e+003	1.048046e-001
2.425047e+003	1.048607e-001
2.426011e+003	1.049168e-001
2.426976e+003	1.049730e-001
2.427940e+003	1.050290e-001
2.428904e+003	1.050851e-001
2.429868e+003	1.051412e-001
2.430833e+003	1.051973e-001
2.431797e+003	1.052533e-001
2.432761e+003	1.053094e-001
2.433725e+003	1.053655e-001
2.434689e+003	1.054216e-001
2.435654e+003	1.054776e-001
2.436618e+003	1.055337e-001
2.437582e+003	1.055898e-001
2.438546e+003	1.056458e-001
2.439511e+003	1.057019e-001
2.440475e+003	1.057580e-001
2.441439e+003	1.058141e-001
2.442403e+003	1.058701e-001
2.443368e+003	1.059262e-001
2.444332e+003	1.059823e-001
2.445296e+003	1.060384e-001
2.446260e+003	1.060944e-001
2.447225e+003	1.061505e-001
2.448189e+003	1.062066e-001
2.449153e+003	1.062627e-001
2.450117e+003	1.063187e-001
2.451082e+003	1.063748e-001
2.452046e+003	1.064309e-001
2.453010e+003	1.064869e-001
2.453974e+003	1.065430e-001
2.454938e+003	1.065991e-001
2.455903e+003	1.066552e-001
2.456867e+003	1.067112e-001
2.457831e+003	1.067673e-001
2.458795e+003	1.068234e-001
2.459760e+003	1.068795e-001
2.460724e+003	1.069355e-001
2.461688e+003	1.069916e-001
2.462652e+003	1.070477e-001
2.463616e+003	1.071038e-001
2.464581e+003	1.071598e-001
2.465545e+003	1.072159e-001
2.466509e+003	1.072720e-001
2.467473e+003	1.073281e-001
2.468438e+003	1.073841e-001
2.469402e+003	1.074402e-001
2.470366e+003	1.074963e-001
2.471330e+003	1.075523e-001
2.472295e+003	1.076084e-001
2.473259e+003	1.076645e-001
2.474223e+003	1.077206e-001
2.475187e+003	1.077766e-001
2.476152e+003	1.078328e-001
2.477116e+003	1.078888e-001
2.478080e+003	1.079450e-001
2.479044e+003	1.080009e-001
2.480009e+003	1.080571e-001
2.480973e+003	1.081131e-001
2.481937e+003	1.081693e-001
2.482901e+003	1.082253e-001
2.483865e+003	1.082814e-001
2.484830e+003	1.083375e-001
2.485794e+003	1.083935e-001
2.486758e+003	1.084496e-001
2.487722e+003	1.085057e-001
2.488687e+003	1.085618e-001
2.489651e+003	1.086178e-001
2.490615e+003	1.086739e-001
2.491579e+003	1.087300e-001
2.492543e+003	1.087861e-001
2.493508e+003	1.088421e-001
2.494472e+003	1.088982e-001
2.495436e+003	1.089543e-001
2.496400e+003	1.090104e-001
2.497365e+003	1.090664e-001
2.498329e+003	1.091225e-001
2.499293e+003	1.091786e-001
2.500257e+003	1.092346e-001
2.501222e+003	1.092907e-001
2.502186e+003	1.093468e-001
2.503150e+003	1.094029e-001
2.504114e+003	1.094589e-001
2.505079e+003	1.095150e-001
2.506043e+003	1.095711e-001
2.507007e+003	1.096272e-001
2.507971e+003	1.096832e-001
2.508936e+003	1.097393e-001
2.509900e+003	1.097954e-001
2.510864e+003	1.098515e-001
2.511828e+003	1.099075e-001
2.512792e+003	1.099636e-001
2.513757e+003	1.100197e-001
2.514721e+003	1.100758e-001
2.515685e+003	1.101318e-001
2.516649e+003	1.101879e-001
2.517614e+003	1.102440e-001
2.518578e+003	1.103000e-001
2.519542e+003	1.103561e-001
2.520506e+003	1.104122e-001
2.521470e+003	1.104683e-001
2.522435e+003	1.105243e-001
2.523399e+003	1.105804e-001
2.524363e+003	1.106365e-001
2.525327e+003	1.106926e-001
2.526292e+003	1.107486e-001
2.527256e+003	1.108047e-001
2.528220e+003	1.108608e-001
2.529184e+003	1.109169e-001
2.530149e+003	1.109729e-001
2.531113e+003	1.110290e-001
2.532077e+003	1.110851e-001
2.533041e+003	1.111411e-001
2.534006e+003	1.111972e-001
2.534970e+003	1.112534e-001
2.535934e+003	1.113095e-001
2.536898e+003	1.113655e-001
2.537863e+003	1.114215e-001
2.538827e+003	1.114777e-001
2.539791e+003	1.115338e-001
2.540755e+003	1.115898e-001
2.541719e+003	1.116459e-001
2.542684e+003	1.117020e-001
2.543648e+003	1.117581e-001
2.544612e+003	1.118141e-001
2.545576e+003	1.118702e-001
2.546541e+003	1.119263e-001
2.547505e+003	1.119824e-001
2.548469e+003	1.120384e-001
2.549433e+003	1.120945e-001
2.550397e+003	1.121506e-001
2.551362e+003	1.122066e-001
2.552326e+003	1.122627e-001
2.553290e+003	1.123188e-001
2.554254e+003	1.123749e-001
2.555219e+003	1.124309e-001
2.556183e+003	1.124870e-001
2.557147e+003	1.125431e-001
2.558111e+003	1.125992e-001
2.559076e+003	1.126552e-001
2.560040e+003	1.127113e-001
2.561004e+003	1.127674e-001
2.561968e+003	1.128235e-001
2.562933e+003	1.128795e-001
2.563897e+003	1.129356e-001
2.564861e+003	1.129917e-001
2.565825e+003	1.130477e-001
2.566790e+003	1.131038e-001
2.567754e+003	1.131599e-001
2.568718e+003	1.132160e-001
2.569682e+003	1.132720e-001
2.570646e+003	1.133281e-001
2.571611e+003	1.133842e-001
2.572575e+003	1.134403e-001
2.573539e+003	1.134963e-001
2.574503e+003	1.135524e-001
2.575468e+003	1.136085e-001
2.576432e+003	1.136646e-001
2.577396e+003	1.137206e-001
2.578360e+003	1.137767e-001
2.579324e+003	1.138328e-001
2.580289e+003	1.138889e-001
2.581253e+003	1.139449e-001
2.582217e+003	1.140010e-001
2.583181e+003	1.140571e-001
2.584146e+003	1.141131e-001
2.585110e+003	1.141692e-001
2.586074e+003	1.142253e-001
2.587038e+003	1.142814e-001
2.588003e+003	1.143374e-001
2.588967e+003	1.143935e-001
2.589931e+003	1.144497e-001
2.590895e+003	1.145058e-001
2.591860e+003	1.145618e-001
2.592824e+003	1.146179e-001
2.593788e+003	1.146739e-001
2.594752e+003	1.147301e-001
2.595717e+003	1.147861e-001
2.596681e+003	1.148422e-001
2.597645e+003	1.148983e-001
2.598609e+003	1.149544e-001
2.599573e+003	1.150104e-001
2.600538e+003	1.150665e-001
2.601502e+003	1.151226e-001
2.602466e+003	1.151786e-001
2.603430e+003	1.152347e-001
2.604395e+003	1.152908e-001
2.605359e+003	1.153469e-001
2.606323e+003	1.154029e-001
2.607287e+003	1.154590e-001
2.608251e+003	1.155151e-001
2.609216e+003	1.155712e-001
2.610180e+003	1.156272e-001
2.611144e+003	1.156833e-001
2.612108e+003	1.157394e-001
2.613073e+003	1.157955e-001
2.614037e+003	1.158515e-001
2.615001e+003	1.159076e-001
2.615965e+003	1.159637e-001
2.616930e+003	1.160197e-001
2.617894e+003	1.160758e-001
2.618858e+003	1.161319e-001
2.619822e+003	1.161880e-001
2.620787e+003	1.162440e-001
2.621751e+003	1.163001e-001
2.622715e+003	1.163562e-001
2.623679e+003	1.164123e-001
2.624644e+003	1.164683e-001
2.625608e+003	1.165244e-001
2.626572e+003	1.165805e-001
[truncated: 1,425 more rows]
