# Supplementary material for: Molecular Structural Changes in Alfalfa Detected by ATR-FTIR Spectroscopy in Response to Silencing of TT8 and HB12 Genes
Source: Int J Mol Sci. 2018 Mar 31;19(4):1046. doi: 10.3390/ijms19041046 (PMC5979274; doi:10.3390/ijms19041046)
Supplement: Supplementary file 1 [file ijms-19-01046-s001.zip › Supplementary materials/Spectra Source/T2/t2b-1.dx]

##TITLE= t2b
##JCAMP-DX= 4.24
##DATA TYPE= INFRARED SPECTRUM
##ORIGIN= JASCO
##OWNER= 
##DATE= 16/04/01
##TIME= 11:27:17
##SPECTROMETER/DATA SYSTEM= 
##RESOLUTION= 
##DELTAX=   0.96423347
##XUNITS= 1/CM
##YUNITS= ABSORBANCE
##XFACTOR= 1.00000
##YFACTOR= 1E-008
##FIRSTX=   699.0693
##LASTX=  4000.6047
##NPOINTS=     3425
##FIRSTY=      0.06445
##MAXY=      0.08557
##MINY=     -0.01372
##XYDATA= (X++(Y..Y))
699.0693 6444630 6431556 6391530 6326765 6246399 6163134 6088363 6028287
706.7831 5982984 5948584 5920835 5897645 5879123 5865480 5854720 5842148
714.4970 5822357 5792371 5753645 5711629 5673259 5643796 5624411 5611421
722.2109 5597382 5573463 5532332 5470922 5392400 5306144 5224723 5158632
729.9247 5111684 5080053 5055549 5030652 5001875 4969720 4936456 4904318
737.6386 4875544 4853054 4839586 4834878 4833381 4825745 4804501 4770014
745.3525 4731364 4700266 4682075 4671057 4654340 4622024 4575550 4527379
753.0663 4491975 4475172 4470286 4463920 4446692 4420248 4395020 4380767
760.7802 4377596 4374491 4356357 4314251 4251498 4181991 4122699 4085684
768.4941 4073924 4081788 4098340 4111235 4110164 4089693 4051100 4002104
776.2079 3953673 3914811 3888094 3868843 3848719 3821489 3787136 3751623
783.9218 3722638 3704247 3693869 3683390 3663640 3629652 3583678 3534202
791.6357 3491268 3460639 3440226 3421319 3394302 3355472 3310336 3270748
799.3495 3247430 3242924 3249956 3256354 3252898 3238516 3219411 3203323
807.0634 3193534 3186858 3176501 3157026 3127658 3092075 3055779 3023565
814.7773 2998698 2983392 2979023 2985149 2998041 3010448 3013768 3001932
822.4911 2974795 2938744 2903919 2879578 2870253 2874729 2887884 2903748
830.2050 2917752 2927247 2930917 2928331 2920189 2908661 2896766 2886589
837.9189 2877484 2865946 2847785 2821324 2789218 2757236 2730588 2710345
845.6328 2692573 2670922 2641040 2603915 2566033 2536243 2521201 2521857
853.3466 2532711 2544072 2546200 2533459 2506601 2472108 2438940 2414355
861.0605 2400971 2396491 2395953 2394910 2391594 2386971 2383083 2381036
868.7744 2379970 2377501 2371233 2360426 2346952 2335002 2329485 2333712
876.4882 2347493 2366876 2385998 2400216 2408666 2414543 2422833 2436917
884.2021 2456291 2476879 2493597 2503350 2506529 2506325 2506688 2510449
891.9160 2518596 2530626 2545206 2560491 2574072 2583074 2584805 2577868
899.6298 2563164 2544102 2525724 2513020 2509121 2514180 2525433 2538422
907.3437 2548801 2553941 2553648 2549810 2545288 2542660 2543288 2546923
915.0576 2551822 2555266 2554355 2546851 2531767 2509470 2481363 2449520
922.7714 2416654 2386325 2362826 2350139 2350045 2360481 2375564 2387920
930.4853 2392339 2388547 2381175 2376808 2380011 2390980 2406276 2421870
938.1992 2436101 2450423 2467606 2489062 2513562 2538420 2562199 2586716
945.9130 2616540 2656083 2706191 2762708 2818285 2866528 2905842 2940402
953.6269 2977610 3023693 3080206 3143474 3207033 3265333 3316388 3361970
961.3408 3405694 3450509 3497224 3544659 3590919 3634721 3675991 3715648
969.0546 3755052 3795603 3838649 3885472 3937079 3993767 4054777 4118431
976.7685 4182859 4247034 4311505 4378371 4450453 4530104 4618265 4714174
984.4824 4815784 4920572 5026354 5131733 5236041 5338882 5439665 5537545
992.1962 5631960 5723445 5814005 5906473 6003018 6103786 6206841 6309712
999.9101 6411545 6514146 6620885 6734036 6852494 6971707 7086056 7192086
1007.6240 7290282 7384186 7477575 7571762 7664825 7753036 7833237 7904455
1015.3378 7967907 8025825 8080255 8132679 8184384 8236812 8291158 8347226
1023.0517 8402372 8451615 8489397 8512324 8521346 8521835 8521178 8525098
1030.7656 8534848 8546979 8555777 8556754 8548968 8534885 8518285 8501950
1038.4795 8486783 8472631 8459789 8449734 8444478 8445104 8450740 8458836
1046.1934 8466568 8472341 8476326 8479657 8482853 8484521 8481266 8469020
1053.9072 8445169 8410328 8368708 8326735 8290523 8263514 8245473 8233244
1061.6211 8222679 8210561 8195577 8178132 8159415 8140382 8121058 8100389
1069.3350 8076715 8048749 8016631 7982226 7948068 7915203 7881312 7840803
1077.0488 7787384 7717762 7633834 7541617 7447534 7354849 7262936 7169863
1084.7627 7076055 6985950 6906159 6841465 6791721 6751964 6715610 6678382
1092.4766 6640280 6604554 6574744 6551997 6534302 6517810 6499045 6476514
1100.1904 6450811 6423380 6394869 6364142 6328523 6285060 6231960 6169302
1107.9043 6098666 6022082 5941105 5856598 5769174 5679703 5589337 5499054
1115.6182 5409245 5319865 5231161 5144358 5061630 4985195 4916133 4853818
1123.3320 4796398 4741982 4689624 4639400 4591586 4545715 4500318 4453597
1131.0459 4404552 4353719 4303046 4255081 4212045 4175331 4145505 4122572
1138.7598 4106220 4095953 4091174 4091217 4095206 4101679 4108223 4111554
1146.4736 4108386 4096823 4077521 4053759 4030159 4010602 3996402 3985630
1154.1875 3973861 3955921 3927859 3888358 3839078 3783797 3726728 3670733
1161.9014 3616320 3561921 3505238 3444803 3380784 3314598 3247744 3180793
1169.6152 3113259 3044391 2974214 2903998 2835804 2771437 2711562 2655587
1177.3291 2602354 2551114 2502151 2456670 2416114 2381397 2352543 2328905
1185.0430 2309768 2294917 2284839 2280408 2282230 2289970 2302056 2315970
1192.7568 2329092 2339722 2347767 2354690 2362699 2373591 2387872 2404638
1200.4707 2422212 2439104 2454698 2469281 2483511 2497744 2511743 2524977
1208.1846 2537289 2549436 2563037 2579871 2600976 2626188 2654497 2684985
1215.8984 2717597 2753072 2792034 2833946 2876870 2918383 2957068 2993464
1223.6123 3029698 3067997 3109127 3151834 3193643 3232345 3267130 3298717
1231.3262 3328571 3357860 3386772 3414442 3439353 3459945 3475201 3485017
1239.0400 3490222 3492193 3492263 3491243 3489341 3486447 3482481 3477493
1246.7539 3471516 3464465 3456313 3447456 3438845 3431554 3425957 3421129
1254.4678 3415018 3405458 3391372 3373397 3353550 3334207 3317066 3302635
1262.1816 3290338 3278886 3266614 3251767 3232921 3209606 3182845 3155133
1269.8955 3129618 3108744 3093033 3080738 3068616 3053460 3033590 3009614
1277.6094 2984116 2960440 2941127 2926743 2915675 2905037 2892198 2876112
1285.3232 2857739 2839368 2823263 2810474 2800530 2792155 2784462 2777744
1293.0371 2773348 2772743 2776473 2783727 2792849 2802454 2812355 2823625
1300.7510 2837694 2855058 2874469 2893223 2908469 2918830 2925362 2931266
1308.4648 2940469 2955873 2978131 3005400 3034015 3059711 3078906 3089631
1316.1787 3091921 3087624 3079663 3070838 3062571 3054290 3043942 3029409
1323.8926 3010002 2987155 2963927 2943604 2928264 2918112 2911892 2907923
1331.6064 2905082 2903232 2902998 2905169 2910069 2917086 2924538 2930017
1339.3203 2931345 2927705 2920108 2910821 2902273 2896277 2893876 2895632
1347.0342 2902011 2913536 2930591 2953046 2980037 3010087 3041441 3072409
1354.7480 3101658 3128557 3153563 3178401 3205709 3237964 3275833 3316742
1362.4619 3355198 3385690 3406231 3419478 3430931 3446072 3468105 3496980
1370.1758 3529843 3562446 3590595 3611178 3622861 3626453 3624376 3619273
1377.8896 3612748 3605276 3597238 3590179 3587220 3592109 3607470 3633173
1385.6035 3665476 3697793 3723911 3742041 3755871 3771641 3794390 3825731
1393.3174 3863167 3900729 3931199 3949232 3953400 3946030 3931683 3915504
1401.0313 3901947 3893984 3892842 3898078 3907908 3919891 3931970 3943303
1408.7451 3954366 3966371 3980476 3997148 4015978 4035983 4055989 4074555
1416.4590 4089448 4097450 4095611 4083622 4064502 4042219 4019236 3996335
1424.1729 3973824 3952433 3933222 3916794 3902669 3889471 3875983 3862255
1431.8867 3849663 3839800 3833051 3827504 3818797 3801986 3775038 3740158
1439.6006 3701309 3661595 3622949 3586889 3554754 3527032 3502478 3478073
1447.3145 3450330 3417471 3381036 3345423 3315679 3295545 3286826 3289076
1455.0283 3298073 3303528 3291921 3258769 3214388 3171533 3134477 3098959
1462.7422 3055496 2993734 2909751 2811979 2716543 2635673 2572252 2521867
1470.4561 2475734 2422490 2351806 2260968 2157856 2055163 1962888 1886136
1478.1699 1826261 1781987 1750111 1726575 1708116 1693647 1684427 1682990
1485.8838 1691559 1710407 1736357 1762674 1782476 1793936 1801343 1811233
1493.5977 1828622 1855524 1890587 1929233 1965429 1995402 2020037 2043345
1501.3115 2069895 2104285 2152037 2219527 2309659 2411540 2496817 2543326
1509.0254 2558154 2563447 2575776 2602061 2642493 2692912 2746540 2796503
1516.7393 2838796 2873690 2904561 2935150 2966959 2998629 3028278 3056613
1524.4531 3087310 3124297 3168590 3217598 3267891 3319214 3376226 3446279
1532.1670 3533618 3633056 3730373 3812287 3875667 3926964 3975725 4027499
1539.8809 4077630 4112966 4126398 4124377 4117696 4113744 4116181 4126341
1547.5947 4143695 4165825 4188747 4208121 4221325 4229354 4236888 4250463
1555.3086 4276356 4318353 4372705 4421349 4440116 4425999 4398938 4377461
1563.0225 4369190 4374750 4391815 4416903 4446125 4475600 4501990 4523521
1570.7363 4540971 4557498 4577387 4604482 4640120 4680545 4716984 4741936
1578.4502 4755599 4763963 4772924 4785341 4801238 4819278 4838337 4858201
1586.1641 4878988 4900131 4920166 4937584 4951942 4964174 4975814 4987846
1593.8779 5000087 5011405 5020482 5026542 5029685 5030815 5031276 5032237
1601.5918 5034019 5035757 5035800 5032733 5026252 5017233 5007026 4996662
1609.3057 4986625 4977339 4969747 4965248 4964893 4968109 4971513 4969491
1617.0195 4958209 4939619 4919753 4903850 4893944 4889098 4886623 4883882
1624.7334 4879978 4875679 4871664 4867282 4861245 4853474 4846066 4842423
1632.4473 4845331 4854771 4865775 4868817 4856428 4830334 4798500 4767621
1640.1611 4740891 4719607 4704446 4695160 4689108 4680126 4660806 4629088
1647.8750 4591372 4556379 4528125 4503719 4472738 4419762 4338685 4244381
1655.5889 4155653 4078623 4010809 3947540 3883234 3811170 3725846 3628171
1663.3027 3527291 3434576 3356075 3290354 3230664 3168642 3098888 3022338
1671.0166 2944300 2868534 2794162 2717518 2636184 2552294 2472283 2402736
1678.7305 2346753 2303498 2268671 2233690 2185497 2112867 2018522 1918899
1686.4443 1827565 1746700 1672472 1601780 1534640 1473014 1418444 1370636
1694.1582 1327886 1288627 1252307 1218328 1184134 1145524 1100430 1052206
1701.8721 1007397 970377 941055 916525 893946 872682 854627 842585 838386
1710.5502 842347 853898 872240 896363 924268 951681 971742 978221 970923
1719.2283 956263 942013 933263 932174 938980 952566 970731 990754 1010427
1727.9064 1028971 1047215 1066778 1088419 1109795 1124088 1122913 1103667
1735.6202 1072385 1037723 1004821 974361 944299 911921 875705 836342 796328
1744.2983 758608 725160 695766 667118 633223 588383 531846 469590 410268
1752.9764 359428 317467 281309 247061 211938 174946 136484 97602 59594 23817
1762.6188 -8733 -37978 -64745 -89963 -113700 -134874 -152015 -164866 -175785
1771.2969 -189384 -209643 -236548 -265977 -292968 -314585 -330356 -341356
1779.0107 -349290 -355917 -362718 -370697 -380214 -390808 -401139 -409328
1786.7246 -413706 -413536 -409342 -402978 -397501 -396342 -401392 -411447
1794.4385 -423068 -432929 -439229 -441805 -441857 -441611 -443571 -449308
1802.1523 -458554 -469420 -479501 -486975 -491134 -492320 -491506 -489846
1809.8662 -488399 -488083 -489672 -493657 -500037 -508208 -517073 -525333
1817.5801 -531839 -535811 -536828 -534730 -529692 -522502 -514708 -508211
1825.2939 -504340 -503218 -504108 -506413 -510347 -516565 -525023 -534351
1833.0078 -542527 -548162 -551327 -553422 -556067 -559628 -562556 -562212
1840.7217 -556499 -545370 -531699 -520739 -517415 -523058 -534894 -548536
1848.4355 -560467 -568921 -573704 -575717 -576389 -577056 -578462 -580554
1856.1494 -582688 -584110 -584455 -583928 -583029 -581980 -580299 -576855
1863.8633 -570459 -560683 -548579 -536993 -529940 -530688 -539574 -553641
1871.5771 -568498 -580466 -587563 -589531 -587546 -583760 -580600 -579905
1879.2910 -582262 -586808 -591597 -594418 -593818 -589798 -583780 -577845
1887.0049 -573707 -571906 -571641 -571430 -570214 -568081 -566083 -565404
1894.7188 -566552 -569115 -572244 -575458 -579063 -583751 -589695 -595895
1902.4326 -600402 -601392 -598391 -592745 -587004 -583668 -584010 -587566
1910.1465 -592474 -596421 -597617 -595346 -590048 -583147 -576682 -572585
1917.8604 -571726 -573400 -575866 -577617 -578375 -579140 -581333 -585640
1925.5742 -591398 -596928 -600475 -601030 -598666 -594373 -589621 -585910
1933.2881 -584407 -585634 -589174 -593589 -596791 -596864 -592992 -586045
1941.0020 -578445 -573172 -572245 -575623 -581431 -587264 -591527 -593963
1948.7158 -595246 -596106 -596622 -596176 -594057 -590230 -585693 -582173
1956.4297 -581343 -584062 -589973 -597555 -604529 -608510 -607814 -602204
1964.1436 -593249 -583995 -577828 -576880 -580889 -587399 -593287 -592730
1971.8574 -592173 -591617 -591060 -590503 -589946 -589390 -588833 -588276
1979.5713 -587719 -587163 -586606 -586049 -585493 -584936 -584379 -583822
1987.2852 -583266 -582709 -582152 -581595 -581039 -580482 -579925 -579368
1994.9990 -578812 -578255 -577698 -577142 -576585 -576028 -575471 -574915
2002.7129 -574358 -573801 -573244 -572688 -572131 -571574 -571017 -570461
2010.4268 -569904 -569347 -568790 -568234 -567677 -567120 -566564 -566007
2018.1406 -565450 -564893 -564337 -563780 -563223 -562666 -562110 -561553
2025.8545 -560996 -560439 -559883 -559326 -558769 -558213 -557656 -557099
2033.5684 -556542 -555986 -555429 -554872 -554315 -553759 -553202 -552645
2041.2822 -552088 -551532 -550975 -550418 -549861 -549305 -548748 -548191
2048.9961 -547635 -547078 -546521 -545964 -545408 -544851 -544294 -543737
2056.7100 -543181 -542624 -542067 -541510 -540954 -540397 -539840 -539284
2064.4238 -538727 -538170 -537613 -537057 -536500 -535943 -535386 -534830
2072.1377 -534273 -533716 -533159 -532603 -532046 -531489 -530933 -530376
2079.8516 -529819 -529262 -528706 -528149 -527592 -527035 -526479 -525922
2087.5654 -525365 -524808 -524252 -523695 -523138 -522581 -522025 -521468
2095.2793 -520911 -520355 -519798 -519241 -518684 -518128 -517571 -517014
2102.9932 -516457 -515901 -515344 -514787 -514230 -513674 -513117 -512560
2110.7070 -512003 -511447 -510890 -510333 -509777 -509220 -508663 -508106
2118.4209 -507550 -506993 -506436 -505879 -505323 -504766 -504209 -503652
2126.1348 -503096 -502539 -501982 -501426 -500869 -500312 -499755 -499199
2133.8486 -498642 -498085 -497528 -496972 -496415 -495858 -495301 -494745
2141.5625 -494188 -493631 -493075 -492518 -491961 -491404 -490848 -490291
2149.2764 -489734 -489177 -488621 -488064 -487507 -486950 -486394 -485837
2156.9902 -485280 -484723 -484167 -483610 -483053 -482497 -481940 -481383
2164.7041 -480826 -480270 -479713 -479156 -478599 -478043 -477486 -476929
2172.4180 -476372 -475816 -475259 -474702 -474146 -473589 -473032 -472475
2180.1318 -471919 -471362 -470805 -470248 -469692 -469135 -468578 -468021
2187.8457 -467465 -466908 -466351 -465794 -465238 -464681 -464124 -463568
2195.5596 -463011 -462454 -461897 -461341 -460784 -460227 -459670 -459114
2203.2734 -458557 -458000 -457443 -456887 -456330 -455773 -455217 -454660
2210.9873 -454103 -453546 -452990 -452433 -451876 -451319 -450763 -450206
2218.7012 -449649 -449092 -448536 -447979 -447422 -446865 -446309 -445752
2226.4150 -445195 -444639 -444082 -443525 -442968 -442412 -441855 -441298
2234.1289 -440741 -440185 -439628 -439071 -438514 -437958 -437401 -436844
2241.8428 -436288 -435731 -435174 -434617 -434061 -433504 -432947 -432390
2249.5566 -431834 -431277 -430720 -430163 -429607 -429050 -428493 -427936
2257.2705 -427380 -426823 -426266 -425710 -425153 -424596 -424039 -423483
2264.9844 -422926 -422369 -421812 -421256 -420699 -420142 -419585 -419029
2272.6982 -418472 -417915 -417359 -416802 -416245 -415688 -415132 -414575
2280.4121 -414018 -413461 -412905 -412348 -411791 -411234 -410678 -410121
2288.1260 -409564 -409008 -408451 -407894 -407337 -406781 -406224 -405667
2295.8398 -405110 -404554 -403997 -403440 -402883 -402327 -401770 -401213
2303.5537 -400656 -400100 -399543 -398986 -398430 -397873 -397316 -396759
2311.2676 -396203 -395646 -395089 -394532 -393976 -393419 -392862 -392305
2318.9814 -391749 -391192 -390635 -390078 -389522 -388965 -388408 -387852
2326.6953 -387295 -386738 -386181 -385625 -385068 -384511 -383954 -383398
2334.4092 -382841 -382284 -381727 -381171 -380614 -380057 -379501 -378944
2342.1230 -378387 -377830 -377274 -376717 -376160 -375603 -375047 -374490
2349.8369 -373933 -373376 -372820 -372263 -371706 -371150 -370593 -370036
2357.5508 -369479 -368923 -368366 -367809 -367252 -366696 -366139 -365582
2365.2646 -365025 -364469 -363912 -363355 -362798 -362242 -361685 -361128
2372.9785 -360572 -360015 -359458 -358901 -358345 -357788 -357231 -356674
2380.6924 -356118 -355561 -355004 -354447 -353891 -353334 -352777 -352221
2388.4063 -351664 -351107 -350550 -349994 -349437 -348880 -348323 -347767
2396.1201 -347210 -346653 -346096 -345540 -344983 -344426 -343869 -343313
2403.8340 -342756 -342199 -341643 -341086 -340529 -339972 -339416 -338859
2411.5479 -338302 -337745 -337189 -336632 -336075 -335518 -334962 -334405
2419.2617 -333848 -333292 -332735 -332178 -331621 -331065 -330508 -329951
2426.9756 -329394 -328838 -328281 -327724 -327167 -326611 -326054 -325497
2434.6895 -324940 -324384 -323827 -323270 -322714 -322157 -321600 -321043
2442.4033 -320487 -319930 -319373 -318816 -318260 -317703 -317146 -316589
2450.1172 -316033 -315476 -314919 -314363 -313806 -313249 -312692 -312136
2457.8311 -311579 -311022 -310465 -309909 -309352 -308795 -308238 -307682
2465.5449 -307125 -306568 -306011 -305455 -304898 -304341 -303785 -303228
2473.2588 -302671 -302114 -301558 -301001 -300444 -299887 -299331 -298774
2480.9727 -298217 -297660 -297104 -296547 -295990 -295434 -294877 -294320
2488.6865 -293763 -293207 -292650 -292093 -291536 -290980 -290423 -289866
2496.4004 -289309 -288753 -288196 -287639 -287083 -286526 -285969 -285412
2504.1143 -284856 -284299 -283742 -283185 -282629 -282072 -281515 -280958
2511.8281 -280402 -279845 -279288 -278731 -278175 -277618 -277061 -276505
2519.5420 -275948 -275391 -274834 -274278 -273721 -273164 -272607 -272051
2527.2559 -271494 -270937 -270380 -269824 -269267 -268710 -268154 -267597
2534.9697 -267040 -266483 -265927 -265370 -264813 -264256 -263700 -263143
2542.6836 -262586 -262029 -261473 -260916 -260359 -259802 -259246 -258689
2550.3975 -258132 -257576 -257019 -256462 -255905 -255349 -254792 -254235
2558.1113 -253678 -253122 -252565 -252008 -251451 -250895 -250338 -249781
2565.8252 -249225 -248668 -248111 -247554 -246998 -246441 -245884 -245327
2573.5391 -244771 -244214 -243657 -243100 -242544 -241987 -241430 -240873
2581.2529 -240317 -239760 -239203 -238647 -238090 -237533 -236976 -236420
2588.9668 -235863 -235306 -234749 -234193 -233636 -233079 -232522 -231966
2596.6807 -231409 -230852 -230295 -229739 -229182 -228625 -228069 -227512
2604.3945 -226955 -226398 -225842 -225285 -224728 -224171 -223615 -223058
2612.1084 -222501 -221944 -221388 -220831 -220274 -219718 -219161 -218604
2619.8223 -218047 -217491 -216934 -216377 -215820 -215264 -214707 -214150
2627.5361 -213593 -213037 -212480 -211923 -211367 -210810 -210253 -209696
2635.2500 -209140 -208583 -208026 -207469 -206913 -206356 -197416 -189642
2642.9639 -184186 -182003 -183555 -188375 -194893 -200835 -204170 -204060
2650.6777 -201185 -197140 -193308 -189941 -186129 -180686 -173373 -165579
2658.3916 -159891 -158705 -162671 -169963 -176936 -179894 -176977 -169068
2666.1055 -159182 -150756 -145904 -144651 -145435 -146343 -146164 -144699
2673.8193 -142382 -139772 -137325 -135467 -134624 -134973 -136057 -136706
2681.5332 -135551 -131901 -126368 -120684 -116709 -115270 -115624 -115942
2689.2471 -114487 -110675 -105329 -100029 -96078 -93814 -92650 -91667 -90248
2697.9253 -88316 -86150 -84089 -82421 -81477 -81661 -83203 -85700 -87877
2706.6033 -87943 -84522 -77660 -69160 -61904 -58428 -59590 -64141 -69474
2715.2815 -73097 -73917 -72572 -70665 -69473 -68976 -67849 -64392 -57758
2723.9595 -48683 -39271 -32017 -28699 -29749 -34315 -40756 -47184 -51856
2732.6377 -53483 -51557 -46632 -40250 -34367 -30456 -28806 -28479 -27975
2741.3157 -26145 -22777 -18571 -14652 -12017 -11171 -12022 -13921 -15834
2749.9939 -16678 -15775 -13183 -9641 -6114 -3219 -964 1027 3054 5068 6795 8082
2761.5647 9092 10177 11624 13591 16310 20258 25922 33173 40757 46496 48370
2772.1711 45885 40761 36317 35788 40558 49411 59245 66786 70257 70054 68172
2782.7778 66888 67556 70175 73812 77424 80525 83335 86504 90695 96288 103235
2793.3843 111015 118641 124856 128602 129654 129009 128655 130665 136069
2802.0625 144234 153219 160934 166334 169837 172688 175810 179048 181444
2810.7405 182352 182501 184081 189600 200226 214759 230017 242447 249984
2819.4187 253014 253943 255772 260588 268789 279277 290306 300423 309051
2828.0967 316548 323824 331770 340822 350929 361942 374159 388568 406487
2836.7749 428773 455163 484425 515507 549198 589300 642436 716128 815539
2845.4529 939781 1079207 1215533 1326180 1391974 1404451 1368477 1299037
2853.1667 1214756 1131798 1060404 1004419 962934 932655 909807 891098 874050
2861.8450 857206 840439 825064 813333 807315 807674 813095 820700 827211
2870.5229 830195 828816 823934 817721 813028 812570 817954 828813 842594
2879.2012 855456 864113 867684 868320 870036 876343 888212 903709 919528
2887.8792 933283 944937 956442 970031 986526 1004907 1023290 1040412 1056446
2896.5574 1072629 1090166 1109356 1129546 1149797 1169624 1189305 1209706
2904.2712 1231944 1257190 1286602 1321220 1361845 1409184 1464543 1530825
2911.9851 1612984 1716853 1845899 1996785 2156268 2302507 2411854 2468000
2919.6990 2467939 2421401 2345196 2256461 2168043 2087062 2015898 1954048
2927.4128 1899519 1849349 1799847 1747383 1689946 1628658 1567988 1513976
2935.1267 1471154 1439934 1416164 1393243 1365533 1331026 1291787 1252231
2942.8406 1216564 1187011 1163605 1145170 1130502 1118925 1110069 1103303
2950.5544 1097353 1090404 1080613 1066797 1048982 1028562 1007916 989566
2958.2683 975261 965461 959488 956152 954319 953000 950977 946480 937410
2966.9463 922194 900721 874659 846819 819914 795488 773638 753538 734297
2975.6245 715526 697392 680340 664867 651478 640689 632849 627773 624495
2984.3025 621404 616774 609335 598546 584552 568118 550842 535439 525508
2992.9807 524295 532786 548265 564616 574679 573577 561101 541723 522234
3001.6587 508394 502462 502804 505528 507052 506170 504607 505899 513210
3010.3369 527191 545052 561495 571224 571721 564704 555317 549487 550967
3019.0149 559737 572512 584814 593241 596725 596405 594536 593244 593714
3027.6931 595983 599192 602139 603975 604880 606362 610866 620624 636198
3036.3711 655521 674157 686962 690470 684769 673662 662853 657099 657986
3045.0493 663641 670451 675553 678444 680738 684478 690414 697549 704137
3053.7273 709188 713224 717770 724058 732039 740430 747652 752833 756174
3062.4055 758578 761008 764104 768198 773501 780128 787884 796048 803410
3071.0835 808645 810843 809936 806821 803114 800620 800673 803639 808862
3079.7617 815170 821694 828436 836092 845173 855059 863808 869095 869762
3088.4397 866917 863676 863582 868678 878417 890055 900200 906589 909134
3097.1179 909796 911514 916764 926341 938805 950867 958683 959577 953342
3105.7959 942411 930771 922222 918985 921363 928426 938952 951848 965900
3114.4741 979409 990368 997333 1000333 1001042 1001946 1005088 1011279 1020250
3123.1521 1031387 1044262 1058465 1073011 1086083 1095606 1100331 1100580
3130.8660 1097994 1094474 1091167 1088337 1086145 1085538 1088322 1096163
3138.5798 1109240 1125605 1141825 1154582 1162206 1165266 1165989 1167039
3146.2937 1170385 1176748 1185663 1195937 1206215 1215460 1223213 1229601
3154.0076 1235117 1240367 1245959 1252541 1260835 1271395 1284112 1297757
3161.7214 1310070 1318621 1322114 1321375 1319268 1319412 1324377 1334415
3169.4353 1347526 1360813 1372230 1381606 1390310 1399856 1410424 1420290
3177.1492 1426578 1426927 1421122 1411722 1403297 1400596 1406478 1420535
3184.8630 1439160 1457163 1470249 1476995 1479180 1480279 1483116 1488212
3192.5769 1493913 1498115 1500300 1502387 1507808 1519440 1537803 1560612
3200.2908 1583767 1602976 1615088 1618752 1614543 1604834 1593469 1585054
3208.0046 1583741 1591783 1608453 1630010 1650944 1666097 1672739 1671574
3215.7185 1666131 1660853 1659002 1661542 1667544 1675605 1685106 1696343
3223.4324 1709527 1723648 1736305 1744799 1747738 1745957 1742108 1739314
3231.1462 1739926 1745110 1755137 1769728 1787969 1808002 1827071 1842272
3238.8601 1851644 1854859 1853012 1847759 1840550 1832558 1825279 1821171
3246.5740 1823567 1835535 1858131 1888962 1922055 1949565 1964944 1966144
3254.2878 1956961 1945367 1939541 1943887 1957445 1975501 1993043 2007552
3262.0017 2019296 2029371 2037517 2041772 2040323 2033886 2026397 2023132
3269.7156 2027519 2038971 2053329 2065537 2072613 2074901 2074982 2075363
3277.4294 2076792 2078290 2078578 2077585 2076828 2078409 2083376 2090650
3285.1433 2097302 2100100 2097414 2090362 2082482 2078030 2079779 2087541
3292.8572 2098267 2107683 2112521 2112064 2108140 2103610 2100357 2098090
3300.5710 2094787 2088491 2079217 2069593 2063642 2064446 2072200 2083946
3308.2849 2095149 2102029 2103136 2099326 2092531 2084544 2076684 2070238
3315.9988 2066772 2067590 2072601 2079658 2085281 2086586 2083092 2076948
3323.7126 2071261 2067699 2065288 2061410 2054286 2044928 2036917 2033984
3331.4265 2037142 2043521 2047825 2045491 2035453 2020758 2006806 1998584
3339.1404 1998630 2006573 2019846 2034638 2046601 2051516 2046344 2030563
3346.8542 2006997 1981191 1959175 1944650 1937315 1933462 1928522 1919938
3354.5681 1908540 1897669 1890782 1889235 1891651 1895044 1896719 1895628
3362.2820 1892448 1888632 1885312 1882809 1880925 1879511 1878676 1878364
3369.9958 1877690 1874763 1867474 1855026 1839209 1824314 1815274 1814900
3377.7097 1821857 1830799 1834779 1828565 1810964 1784980 1756068 1729745
3385.4236 1709890 1698208 1694459 1696810 1702106 1706434 1706336 1700327
3393.1375 1689733 1678042 1668974 1664520 1664190 1665874 1667496 1668153
3400.8513 1667919 1666696 1663291 1655736 1642787 1625426 1607024 1591750
3408.5652 1582199 1577952 1576138 1573587 1568910 1562892 1557012 1551508
3416.2791 1544790 1534812 1521250 1506478 1494230 1486747 1482761 1478096
3423.9929 1468520 1452613 1432597 1412768 1396869 1386276 1379969 1375836
3431.7068 1372049 1367661 1362506 1356951 1351794 1348094 1346653 1347280
3439.4207 1348340 1347059 1340528 1326835 1305773 1278976 1249648 1221988
3447.1345 1200189 1187103 1183147 1186090 1191818 1195591 1193285 1182378
3454.8484 1162689 1136756 1109530 1087028 1073980 1071348 1075289 1078825
3462.5623 1075737 1064279 1047993 1032859 1022751 1016599 1009446 996650
3470.2761 977828 957385 941218 932238 928339 924463 917012 906755 897709
3478.9543 892942 890826 885084 869166 841771 808910 780688 765163 763508
3487.6323 769547 773823 769437 755622 736926 719260 705911 696032 686122
3496.3105 673077 656486 638656 622880 611552 605395 603920 606365 612104
3504.9885 620146 628288 632890 629787 616055 591607 559410 524061 489954
3513.6667 460392 437777 423905 419496 423140 430658 435837 432556 417447
3522.3447 391731 360983 332641 312594 302851 301484 304556 308658 312381
3531.0229 315816 318734 319089 313192 297779 272739 242369 213720 192966
3539.7009 182420 180123 181640 182442 179477 171565 159094 143680 127957
3548.3792 115080 107612 106066 107977 108606 103474 91063 73374 54064 36115
3558.0215 20932 9171 2070 1703 9619 24894 42967 56123 56371 40225 11498 -21988
3569.5923 -54571 -85206 -115364 -145747 -174352 -196870 -209137 -209906
3577.3062 -201853 -190302 -180738 -176565 -178238 -184074 -191935 -200567
3585.0200 -209969 -220769 -233024 -245489 -256332 -264534 -270482 -275518
3592.7339 -281090 -287856 -295148 -301460 -305945 -309802 -316353 -329447
3600.4478 -350814 -378147 -405775 -427540 -439598 -441713 -437023 -430463
3608.1616 -426245 -426061 -429601 -436532 -447441 -462647 -480235 -495479
3615.8755 -502644 -498480 -485708 -473651 -473219 -488719 -514711 -540750
3623.5894 -557725 -561014 -551367 -535673 -526537 -536089 -565436 -603271
3631.3032 -636363 -657356 -664869 -661559 -653105 -647189 -651265 -669558
3639.0171 -700760 -737582 -768912 -784350 -778788 -754168 -718157 -681834
3646.7310 -657416 -654075 -670980 -695785 -715720 -727897 -737675 -752633
3654.4448 -778314 -815074 -856341 -891393 -912130 -917482 -912334 -903981
3662.1587 -898770 -899647 -905526 -912932 -918505 -920594 -919376 -915632
3669.8726 -908907 -897040 -878005 -852707 -827471 -814429 -825796 -863934
3677.5864 -919656 -980929 -1039223 -1089080 -1126069 -1146751 -1150132
3684.3362 -1138477 -1116759 -1091749 -1071248 -1062173 -1066880 -1081446
3691.0857 -1099361 -1116214 -1130443 -1141498 -1148432 -1149969 -1145634
3697.8354 -1136881 -1127231 -1121013 -1121060 -1126819 -1134851 -1141625
3704.5850 -1145774 -1147789 -1148100 -1145475 -1137125 -1121253 -1100955
3711.3347 -1084744 -1080491 -1088973 -1104503 -1119999 -1130863 -1136179
3718.0842 -1137959 -1139032 -1140547 -1140931 -1137430 -1129077 -1118564
3724.8340 -1111273 -1111951 -1121749 -1138061 -1156556 -1173130 -1184670
3731.5835 -1189191 -1186257 -1177911 -1168918 -1164493 -1166476 -1172193
3738.3333 -1177200 -1178327 -1174799 -1168183 -1161943 -1159795 -1162276
3745.0828 -1165170 -1163596 -1156727 -1148274 -1144653 -1151736 -1169750
3751.8325 -1191541 -1209005 -1219440 -1224716 -1227659 -1229901 -1231587
3758.5820 -1232385 -1232859 -1234681 -1239378 -1246960 -1255574 -1262275
3765.3318 -1264548 -1261851 -1256245 -1251594 -1251697 -1258334 -1270312
3772.0813 -1284106 -1295530 -1301271 -1299863 -1292464 -1283450 -1279647
3778.8311 -1286998 -1306234 -1331489 -1353181 -1362580 -1355580 -1334639
3785.5806 -1308045 -1286138 -1276202 -1279199 -1290262 -1302076 -1308516
3792.3303 -1306578 -1296376 -1280063 -1260640 -1241303 -1225497 -1217119
3799.0798 -1219823 -1234667 -1257575 -1280524 -1297101 -1306625 -1313211
3805.8296 -1322068 -1335707 -1351916 -1365401 -1371603 -1368367 -1354848
3812.5791 -1330588 -1296714 -1258454 -1225268 -1206137 -1204360 -1216892
3819.3289 -1236751 -1255860 -1268490 -1274069 -1276299 -1279432 -1285594
3826.0784 -1294359 -1303499 -1310131 -1312022 -1308625 -1301364 -1292963
3832.8281 -1286075 -1281848 -1279192 -1275281 -1267320 -1254688 -1239654
3839.5776 -1225600 -1214679 -1207527 -1204770 -1208046 -1218960 -1236650
3846.3274 -1256386 -1270660 -1271682 -1253647 -1215135 -1163403 -1118808
3853.0769 -1107085 -1134554 -1181313 -1225265 -1256771 -1274430 -1278422
3859.8267 -1268187 -1244069 -1210772 -1178607 -1158891 -1156468 -1166776
3866.5762 -1179499 -1184776 -1178502 -1164868 -1154225 -1156434 -1174612
3873.3259 -1204352 -1237732 -1267668 -1289977 -1303356 -1308490 -1306867
3880.0754 -1299421 -1285551 -1263676 -1233721 -1200176 -1172838 -1162810
3886.8252 -1175823 -1208922 -1252641 -1295174 -1326077 -1339840 -1337880
3893.5747 -1326015 -1309378 -1289922 -1267665 -1243393 -1220574 -1204806
3900.3245 -1200664 -1208443 -1223722 -1240089 -1252989 -1262014 -1270129
3907.0740 -1280996 -1296581 -1316041 -1335886 -1351289 -1358121 -1354723
3913.8237 -1342570 -1325789 -1309858 -1299554 -1296646 -1298986 -1302245
3920.5732 -1303101 -1301530 -1300830 -1305257 -1316343 -1330593 -1341052
3927.3230 -1341817 -1331983 -1316462 -1303161 -1297640 -1298784 -1299776
3934.0725 -1294313 -1282500 -1271481 -1270721 -1285336 -1311542 -1337220
3940.8223 -1348020 -1336005 -1305042 -1268445 -1240693 -1229813 -1235027
3947.5718 -1249267 -1263821 -1272461 -1273257 -1267801 -1259357 -1251477
3954.3215 -1247258 -1248581 -1255194 -1264451 -1272412 -1275914 -1274245
3961.0710 -1269226 -1263685 -1259632 -1257696 -1258090 -1261905 -1271153
3967.8208 -1287167 -1308525 -1330339 -1345891 -1349803 -1340765 -1322162
3974.5703 -1300327 -1281599 -1269929 -1266152 -1268798 -1275482 -1283987
3981.3201 -1292784 -1301119 -1308882 -1316274 -1323262 -1329080 -1332188
3988.0696 -1331024 -1325248 -1316570 -1308252 -1303233 -1302094 -1302482
3994.8193 -1300724 -1294640 -1285410 -1276888 -1272691 -1273301 -1275524
##END= 
