# Supplementary material for: Molecular Structural Changes in Alfalfa Detected by ATR-FTIR Spectroscopy in Response to Silencing of TT8 and HB12 Genes
Source: Int J Mol Sci. 2018 Mar 31;19(4):1046. doi: 10.3390/ijms19041046 (PMC5979274; doi:10.3390/ijms19041046)
Supplement: Supplementary file 1 [file ijms-19-01046-s001.zip › Supplementary materials/Spectra Source/T2/t2b-1-derivative.CSV]

6.990693e+002	-1.399954e-003
7.000335e+002	-1.764127e-003
7.009977e+002	-2.087020e-003
7.019620e+002	-1.434296e-003
7.029262e+002	-4.331009e-004
7.038904e+002	2.788725e-004
7.048547e+002	6.098754e-004
7.058189e+002	8.016351e-004
7.067831e+002	8.961025e-004
7.077474e+002	7.772808e-004
7.087116e+002	5.417212e-004
7.096758e+002	4.239440e-004
7.106401e+002	4.895937e-004
7.116043e+002	5.544839e-004
7.125685e+002	5.601593e-004
7.135328e+002	3.909138e-004
7.144970e+002	1.436062e-004
7.154612e+002	-1.278299e-004
7.164255e+002	-3.637626e-004
7.173897e+002	-5.185188e-004
7.183539e+002	-5.754308e-004
7.193182e+002	-5.485329e-004
7.202824e+002	-4.694096e-004
7.212466e+002	-3.683291e-004
7.222109e+002	-2.632822e-004
7.231751e+002	-1.634255e-004
7.241393e+002	-7.993379e-005
7.251036e+002	-2.957483e-005
7.260678e+002	-2.310777e-005
7.270320e+002	-4.770995e-005
7.279963e+002	-6.274899e-005
7.289605e+002	-1.954482e-005
7.299247e+002	1.049364e-004
7.308890e+002	2.857907e-004
7.318532e+002	4.597713e-004
7.328174e+002	5.634673e-004
7.337817e+002	5.722911e-004
7.347459e+002	5.096222e-004
7.357101e+002	4.199089e-004
7.366744e+002	3.306688e-004
7.376386e+002	2.371701e-004
7.386028e+002	1.213295e-004
7.395671e+002	-1.583898e-005
7.405313e+002	-1.406084e-004
7.414955e+002	-2.058712e-004
7.424598e+002	-1.877969e-004
7.434240e+002	-1.091322e-004
7.443882e+002	-2.877547e-005
7.453525e+002	-3.321082e-006
7.463167e+002	-4.793444e-005
7.472809e+002	-1.247361e-004
7.482452e+002	-1.667857e-004
7.492094e+002	-1.214638e-004
7.501736e+002	1.397499e-005
7.511379e+002	1.854900e-004
7.521021e+002	3.078007e-004
7.530663e+002	3.089658e-004
7.540306e+002	1.711977e-004
7.549948e+002	-5.377238e-005
7.559590e+002	-2.654843e-004
7.569233e+002	-3.644108e-004
7.578875e+002	-3.055080e-004
7.588517e+002	-1.244009e-004
7.598160e+002	8.200199e-005
7.607802e+002	2.111687e-004
7.617444e+002	2.130026e-004
7.627087e+002	1.133291e-004
7.636729e+002	-1.109289e-005
7.646371e+002	-8.647062e-005
7.656014e+002	-8.643458e-005
7.665656e+002	-3.829533e-005
7.675298e+002	8.263972e-006
7.684941e+002	2.259007e-005
7.694583e+002	1.235275e-005
7.704225e+002	8.799501e-006
7.713868e+002	3.416523e-005
7.723510e+002	7.992950e-005
7.733152e+002	1.124923e-004
7.742795e+002	9.890582e-005
7.752437e+002	3.041008e-005
7.762079e+002	-7.328379e-005
7.771722e+002	-1.775466e-004
7.781364e+002	-2.495064e-004
7.791006e+002	-2.663173e-004
7.800649e+002	-2.166534e-004
7.810291e+002	-1.042968e-004
7.819933e+002	4.387628e-005
7.829576e+002	1.755191e-004
7.839218e+002	2.288702e-004
7.848860e+002	1.665710e-004
7.858503e+002	6.854822e-006
7.868145e+002	-1.749302e-004
7.877787e+002	-2.843421e-004
7.887430e+002	-2.646683e-004
7.897072e+002	-1.331888e-004
7.906714e+002	3.094226e-005
7.916357e+002	1.403275e-004
7.925999e+002	1.566754e-004
7.935641e+002	1.113797e-004
7.945284e+002	7.669748e-005
7.954926e+002	1.108876e-004
7.964568e+002	2.170746e-004
7.974211e+002	3.425575e-004
7.983853e+002	4.151299e-004
7.993495e+002	3.888989e-004
8.003138e+002	2.697279e-004
8.012780e+002	1.076059e-004
8.022422e+002	-3.476427e-005
8.032065e+002	-1.155677e-004
8.041707e+002	-1.305875e-004
8.051349e+002	-1.065074e-004
8.060992e+002	-7.808682e-005
8.070634e+002	-6.477081e-005
8.080276e+002	-6.132201e-005
8.089919e+002	-4.753231e-005
8.099561e+002	-9.250219e-006
8.109203e+002	4.541720e-005
8.118846e+002	8.801809e-005
8.128488e+002	8.976217e-005
8.138130e+002	4.508865e-005
8.147773e+002	-1.958663e-005
8.157415e+002	-5.973836e-005
8.167057e+002	-4.031932e-005
8.176700e+002	4.197324e-005
8.186342e+002	1.564459e-004
8.195984e+002	2.561174e-004
8.205627e+002	3.024289e-004
8.215269e+002	2.817778e-004
8.224911e+002	2.069983e-004
8.234554e+002	1.075138e-004
8.244196e+002	1.647562e-005
8.253839e+002	-3.946032e-005
8.263481e+002	-4.679569e-005
8.273123e+002	-8.963968e-006
8.282766e+002	5.382994e-005
8.292408e+002	1.107787e-004
8.302050e+002	1.321505e-004
8.311693e+002	1.016874e-004
8.321335e+002	2.308041e-005
8.330977e+002	-8.324919e-005
8.340620e+002	-1.910671e-004
8.350262e+002	-2.804132e-004
8.359904e+002	-3.438616e-004
8.369547e+002	-3.839548e-004
8.379189e+002	-4.045223e-004
8.388831e+002	-4.025197e-004
8.398474e+002	-3.668597e-004
8.408116e+002	-2.862458e-004
8.417758e+002	-1.616520e-004
8.427401e+002	-1.448837e-005
8.437043e+002	1.175666e-004
8.446685e+002	1.975692e-004
8.456328e+002	2.097151e-004
8.465970e+002	1.691085e-004
8.475612e+002	1.126697e-004
8.485255e+002	7.615513e-005
8.494897e+002	7.302339e-005
8.504539e+002	9.012495e-005
8.514182e+002	1.026335e-004
8.523824e+002	9.592831e-005
8.533466e+002	7.710046e-005
8.543109e+002	6.749511e-005
8.552751e+002	8.314350e-005
8.562393e+002	1.192574e-004
8.572036e+002	1.509473e-004
8.581678e+002	1.493980e-004
8.591320e+002	1.015676e-004
8.600963e+002	2.008864e-005
8.610605e+002	-6.199476e-005
8.620247e+002	-1.072025e-004
8.629890e+002	-9.108584e-005
8.639532e+002	-1.347952e-005
8.649174e+002	1.001231e-004
8.658817e+002	2.075076e-004
8.668459e+002	2.667554e-004
8.678101e+002	2.555134e-004
8.687744e+002	1.832704e-004
8.697386e+002	8.844812e-005
8.707028e+002	1.961262e-005
8.716671e+002	1.013976e-005
8.726313e+002	6.110859e-005
8.735955e+002	1.429569e-004
8.745598e+002	2.144370e-004
8.755240e+002	2.461458e-004
8.764882e+002	2.336929e-004
8.774525e+002	1.938475e-004
8.784167e+002	1.490950e-004
8.793809e+002	1.127608e-004
8.803452e+002	8.416352e-005
8.813094e+002	5.472282e-005
8.822736e+002	1.852506e-005
8.832379e+002	-2.081446e-005
8.842021e+002	-5.134218e-005
8.851663e+002	-6.075869e-005
8.861306e+002	-4.609736e-005
8.870948e+002	-1.901697e-005
8.880590e+002	-2.553643e-006
8.890233e+002	-1.956565e-005
8.899875e+002	-7.831302e-005
8.909517e+002	-1.638358e-004
8.919160e+002	-2.420606e-004
8.928802e+002	-2.763547e-004
8.938444e+002	-2.477863e-004
8.948087e+002	-1.667825e-004
8.957729e+002	-6.837392e-005
8.967371e+002	6.515301e-006
8.977014e+002	3.224217e-005
8.986656e+002	9.476254e-006
8.996298e+002	-3.901700e-005
9.005941e+002	-8.288721e-005
9.015583e+002	-9.889829e-005
9.025225e+002	-7.819595e-005
9.034868e+002	-2.531931e-005
9.044510e+002	4.681277e-005
9.054152e+002	1.215100e-004
9.063795e+002	1.810787e-004
9.073437e+002	2.089951e-004
9.083079e+002	1.928236e-004
9.092722e+002	1.275004e-004
9.102364e+002	1.773947e-005
9.112006e+002	-1.211915e-004
9.121649e+002	-2.645746e-004
9.131291e+002	-3.816642e-004
9.140933e+002	-4.425133e-004
9.150576e+002	-4.282060e-004
9.160218e+002	-3.410316e-004
9.169860e+002	-2.082327e-004
9.179503e+002	-7.402715e-005
9.189145e+002	1.911216e-005
9.198787e+002	5.085382e-005
9.208430e+002	3.280648e-005
9.218072e+002	8.368895e-007
9.227714e+002	-6.011902e-006
9.237357e+002	3.291573e-005
9.246999e+002	1.108884e-004
9.256641e+002	2.016668e-004
9.266284e+002	2.773366e-004
9.275926e+002	3.234402e-004
9.285568e+002	3.420544e-004
9.295211e+002	3.428239e-004
9.304853e+002	3.305971e-004
9.314495e+002	3.001383e-004
9.324138e+002	2.425416e-004
9.333780e+002	1.587679e-004
9.343422e+002	6.944920e-005
9.353065e+002	1.145401e-005
9.362707e+002	2.007582e-005
9.372349e+002	1.060924e-004
9.381992e+002	2.428798e-004
9.391634e+002	3.747959e-004
9.401276e+002	4.449163e-004
9.410919e+002	4.265456e-004
9.420561e+002	3.387228e-004
9.430203e+002	2.349845e-004
9.439846e+002	1.716884e-004
9.449488e+002	1.756276e-004
9.459130e+002	2.311382e-004
9.468773e+002	2.940136e-004
9.478415e+002	3.216311e-004
9.488057e+002	2.984749e-004
9.497700e+002	2.408888e-004
9.507342e+002	1.803229e-004
9.516984e+002	1.391420e-004
9.526627e+002	1.167305e-004
9.536269e+002	9.453175e-005
9.545911e+002	5.430295e-005
9.555554e+002	-5.247538e-006
9.565196e+002	-6.601072e-005
9.574838e+002	-1.035255e-004
9.584481e+002	-1.053270e-004
9.594123e+002	-8.095680e-005
9.603765e+002	-5.615855e-005
9.613408e+002	-5.505676e-005
9.623050e+002	-8.286433e-005
9.632692e+002	-1.214627e-004
9.642335e+002	-1.410973e-004
9.651977e+002	-1.199599e-004
9.661619e+002	-5.816024e-005
9.671262e+002	2.289619e-005
9.680904e+002	9.444140e-005
9.690546e+002	1.378379e-004
9.700189e+002	1.544943e-004
9.709831e+002	1.627108e-004
9.719473e+002	1.846744e-004
9.729116e+002	2.326489e-004
9.738758e+002	3.027410e-004
9.748400e+002	3.789299e-004
9.758043e+002	4.432339e-004
9.767685e+002	4.846917e-004
9.777327e+002	5.018637e-004
9.786970e+002	4.987066e-004
9.796612e+002	4.784678e-004
9.806254e+002	4.411677e-004
9.815897e+002	3.867212e-004
9.825539e+002	3.204282e-004
9.835181e+002	2.548278e-004
9.844824e+002	2.043265e-004
9.854466e+002	1.752617e-004
9.864108e+002	1.593201e-004
9.873751e+002	1.371636e-004
9.883393e+002	9.177575e-005
9.893035e+002	2.277042e-005
9.902678e+002	-4.948359e-005
9.912320e+002	-9.448814e-005
9.921962e+002	-9.060847e-005
9.931605e+002	-3.932531e-005
9.941247e+002	3.530828e-005
9.950889e+002	1.014967e-004
9.960532e+002	1.382314e-004
9.970174e+002	1.449956e-004
9.979816e+002	1.372116e-004
9.989459e+002	1.320898e-004
9.999101e+002	1.354143e-004
1.000874e+003	1.378346e-004
1.001839e+003	1.218700e-004
1.002803e+003	7.384778e-005
1.003767e+003	-7.249350e-006
1.004731e+003	-1.091006e-004
1.005695e+003	-2.131121e-004
1.006660e+003	-3.041307e-004
1.007624e+003	-3.764287e-004
1.008588e+003	-4.322465e-004
1.009552e+003	-4.744601e-004
1.010517e+003	-4.997291e-004
1.011481e+003	-4.988032e-004
1.012445e+003	-4.653510e-004
1.013409e+003	-4.070239e-004
1.014374e+003	-3.486584e-004
1.015338e+003	-3.218994e-004
1.016302e+003	-3.460152e-004
1.017266e+003	-4.131110e-004
1.018231e+003	-4.897452e-004
1.019195e+003	-5.358956e-004
1.020159e+003	-5.292142e-004
1.021123e+003	-4.780377e-004
1.022087e+003	-4.144640e-004
1.023052e+003	-3.731702e-004
1.024016e+003	-3.713397e-004
1.024980e+003	-4.028040e-004
1.025944e+003	-4.477870e-004
1.026909e+003	-4.881984e-004
1.027873e+003	-5.162173e-004
1.028837e+003	-5.313183e-004
1.029801e+003	-5.310647e-004
1.030766e+003	-5.056541e-004
1.031730e+003	-4.422273e-004
1.032694e+003	-3.362283e-004
1.033658e+003	-2.007207e-004
1.034623e+003	-6.535586e-005
1.035587e+003	3.638831e-005
1.036551e+003	8.490614e-005
1.037515e+003	8.616815e-005
1.038479e+003	6.921696e-005
1.039444e+003	6.942930e-005
1.040408e+003	1.065996e-004
1.041372e+003	1.712019e-004
1.042336e+003	2.281586e-004
1.043301e+003	2.368756e-004
1.044265e+003	1.756734e-004
1.045229e+003	5.531821e-005
1.046193e+003	-8.692401e-005
1.047158e+003	-2.084140e-004
1.048122e+003	-2.832793e-004
1.049086e+003	-3.116799e-004
1.050050e+003	-3.121206e-004
1.051015e+003	-3.046267e-004
1.051979e+003	-2.975135e-004
1.052943e+003	-2.856940e-004
1.053907e+003	-2.589565e-004
1.054871e+003	-2.121593e-004
1.055836e+003	-1.499296e-004
1.056800e+003	-8.404747e-005
1.057764e+003	-2.690798e-005
1.058728e+003	1.447160e-005
1.059693e+003	4.127302e-005
1.060657e+003	6.172680e-005
1.061621e+003	8.604672e-005
1.062585e+003	1.185055e-004
1.063550e+003	1.503639e-004
1.064514e+003	1.594827e-004
1.065478e+003	1.202244e-004
1.066442e+003	2.018327e-005
1.067406e+003	-1.271816e-004
1.068371e+003	-2.851143e-004
1.069335e+003	-4.126734e-004
1.070299e+003	-4.886179e-004
1.071263e+003	-5.230233e-004
1.072228e+003	-5.474462e-004
1.073192e+003	-5.900724e-004
1.074156e+003	-6.537342e-004
1.075120e+003	-7.125511e-004
1.076085e+003	-7.290466e-004
1.077049e+003	-6.789655e-004
1.078013e+003	-5.666392e-004
1.078977e+003	-4.215362e-004
1.079942e+003	-2.797398e-004
1.080906e+003	-1.631207e-004
1.081870e+003	-6.873850e-005
1.082834e+003	2.622777e-005
1.083798e+003	1.476868e-004
1.084763e+003	3.057006e-004
1.085727e+003	4.841555e-004
1.086691e+003	6.457446e-004
1.087655e+003	7.506533e-004
1.088620e+003	7.785984e-004
1.089584e+003	7.401865e-004
1.090548e+003	6.689202e-004
1.091512e+003	5.981908e-004
1.092477e+003	5.392033e-004
1.093441e+003	4.761014e-004
1.094405e+003	3.820287e-004
1.095369e+003	2.437638e-004
1.096333e+003	7.575572e-005
1.097298e+003	-8.734645e-005
1.098262e+003	-2.136546e-004
1.099226e+003	-2.945757e-004
1.100190e+003	-3.475538e-004
1.101155e+003	-4.001847e-004
1.102119e+003	-4.689635e-004
1.103083e+003	-5.486657e-004
1.104047e+003	-6.186510e-004
1.105012e+003	-6.589490e-004
1.105976e+003	-6.629625e-004
1.106940e+003	-6.383397e-004
1.107904e+003	-5.977603e-004
1.108869e+003	-5.484575e-004
1.109833e+003	-4.883673e-004
1.110797e+003	-4.103058e-004
1.111761e+003	-3.095535e-004
1.112725e+003	-1.888546e-004
1.113690e+003	-5.803707e-005
1.114654e+003	7.025342e-005
1.115618e+003	1.851626e-004
1.116582e+003	2.799575e-004
1.117547e+003	3.516678e-004
1.118511e+003	3.993728e-004
1.119475e+003	4.229255e-004
1.120439e+003	4.229929e-004
1.121404e+003	4.021283e-004
1.122368e+003	3.658092e-004
1.123332e+003	3.222006e-004
1.124296e+003	2.801140e-004
1.125260e+003	2.459473e-004
1.126225e+003	2.215046e-004
1.127189e+003	2.044747e-004
1.128153e+003	1.918377e-004
1.129117e+003	1.841953e-004
1.130082e+003	1.877445e-004
1.131046e+003	2.116533e-004
1.132010e+003	2.615888e-004
1.132974e+003	3.333866e-004
1.133939e+003	4.114961e-004
1.134903e+003	4.741758e-004
1.135867e+003	5.030207e-004
1.136831e+003	4.912340e-004
1.137796e+003	4.457411e-004
1.138760e+003	3.823241e-004
1.139724e+003	3.173464e-004
1.140688e+003	2.610190e-004
1.141652e+003	2.150671e-004
1.142617e+003	1.743177e-004
1.143581e+003	1.299233e-004
1.144545e+003	7.274048e-005
1.145509e+003	-3.237357e-006
1.146474e+003	-9.754652e-005
1.147438e+003	-2.014243e-004
1.148402e+003	-2.995499e-004
1.149366e+003	-3.758314e-004
1.150331e+003	-4.205295e-004
1.151295e+003	-4.341649e-004
1.152259e+003	-4.255664e-004
1.153223e+003	-4.057203e-004
1.154188e+003	-3.823001e-004
1.155152e+003	-3.589125e-004
1.156116e+003	-3.385954e-004
1.157080e+003	-3.271093e-004
1.158044e+003	-3.316820e-004
1.159009e+003	-3.551387e-004
1.159973e+003	-3.900576e-004
1.160937e+003	-4.184887e-004
1.161901e+003	-4.190782e-004
1.162866e+003	-3.780281e-004
1.163830e+003	-2.973251e-004
1.164794e+003	-1.951291e-004
1.165758e+003	-9.787407e-005
1.166723e+003	-2.824877e-005
1.167687e+003	4.861995e-006
1.168651e+003	9.610679e-006
1.169615e+003	6.250795e-006
1.170579e+003	1.668063e-005
1.171544e+003	5.374679e-005
1.172508e+003	1.157419e-004
1.173472e+003	1.888772e-004
1.174436e+003	2.561726e-004
1.175401e+003	3.074653e-004
1.176365e+003	3.445364e-004
1.177329e+003	3.783310e-004
1.178293e+003	4.202209e-004
1.179258e+003	4.731550e-004
1.180222e+003	5.284953e-004
1.181186e+003	5.705350e-004
1.182150e+003	5.856871e-004
1.183115e+003	5.703847e-004
1.184079e+003	5.328211e-004
1.185043e+003	4.877702e-004
1.186007e+003	4.480667e-004
1.186971e+003	4.181691e-004
1.187936e+003	3.935064e-004
1.188900e+003	3.652846e-004
1.189864e+003	3.271369e-004
1.190828e+003	2.792921e-004
1.191793e+003	2.279224e-004
1.192757e+003	1.806574e-004
1.193721e+003	1.415215e-004
1.194685e+003	1.086590e-004
1.195650e+003	7.629734e-005
1.196614e+003	3.964880e-005
1.197578e+003	-3.557282e-007
1.198542e+003	-3.579997e-005
1.199506e+003	-5.543548e-005
1.200471e+003	-5.152263e-005
1.201435e+003	-2.565934e-005
1.202399e+003	1.068080e-005
1.203363e+003	4.218694e-005
1.204328e+003	5.897792e-005
1.205292e+003	6.290066e-005
1.206256e+003	6.613582e-005
1.207220e+003	8.254017e-005
1.208185e+003	1.175750e-004
1.209149e+003	1.640277e-004
1.210113e+003	2.066423e-004
1.211077e+003	2.322761e-004
1.212042e+003	2.381688e-004
1.213006e+003	2.325402e-004
1.213970e+003	2.275122e-004
1.214934e+003	2.298345e-004
1.215898e+003	2.361027e-004
1.216863e+003	2.353313e-004
1.217827e+003	2.165233e-004
1.218791e+003	1.759854e-004
1.219755e+003	1.199574e-004
1.220720e+003	6.145994e-005
1.221684e+003	1.351054e-005
1.222648e+003	-1.745599e-005
1.223612e+003	-3.446050e-005
1.224577e+003	-4.756701e-005
1.225541e+003	-6.742138e-005
1.226505e+003	-9.857571e-005
1.227469e+003	-1.370342e-004
1.228433e+003	-1.739018e-004
1.229398e+003	-2.025850e-004
1.230362e+003	-2.240225e-004
1.231326e+003	-2.455006e-004
1.232290e+003	-2.736849e-004
1.233255e+003	-3.075826e-004
1.234219e+003	-3.376233e-004
1.235183e+003	-3.521888e-004
1.236147e+003	-3.465120e-004
1.237112e+003	-3.265641e-004
1.238076e+003	-3.044707e-004
1.239040e+003	-2.890102e-004
1.240004e+003	-2.790107e-004
1.240969e+003	-2.648463e-004
1.241933e+003	-2.365521e-004
1.242897e+003	-1.920782e-004
1.243861e+003	-1.395099e-004
1.244825e+003	-9.231702e-005
1.245790e+003	-6.179043e-005
1.246754e+003	-5.186954e-005
1.247718e+003	-5.872750e-005
1.248682e+003	-7.387675e-005
1.249647e+003	-8.799536e-005
1.250611e+003	-9.370028e-005
1.251575e+003	-8.733542e-005
1.252539e+003	-7.018389e-005
1.253504e+003	-4.865644e-005
1.254468e+003	-3.246432e-005
1.255432e+003	-3.065404e-005
1.256396e+003	-4.717741e-005
1.257360e+003	-7.844451e-005
1.258325e+003	-1.142077e-004
1.259289e+003	-1.412917e-004
1.260253e+003	-1.484817e-004
1.261217e+003	-1.307177e-004
1.262182e+003	-9.137574e-005
1.263146e+003	-4.197449e-005
1.264110e+003	1.171638e-006
1.265074e+003	2.305937e-005
1.266039e+003	1.690790e-005
1.267003e+003	-1.166987e-005
1.267967e+003	-4.649496e-005
1.268931e+003	-6.866422e-005
1.269896e+003	-6.624874e-005
1.270860e+003	-3.994899e-005
1.271824e+003	-1.309033e-006
1.272788e+003	3.492758e-005
1.273752e+003	5.895299e-005
1.274717e+003	6.922108e-005
1.275681e+003	6.965735e-005
1.276645e+003	6.410346e-005
1.277609e+003	5.305312e-005
1.278574e+003	3.535156e-005
1.279538e+003	1.292618e-005
1.280502e+003	-6.227421e-006
1.281466e+003	-1.024824e-005
1.282431e+003	9.838860e-006
1.283395e+003	5.325227e-005
1.284359e+003	1.075457e-004
1.285323e+003	1.537619e-004
1.286287e+003	1.762759e-004
1.287252e+003	1.717828e-004
1.288216e+003	1.520346e-004
1.289180e+003	1.381804e-004
1.290144e+003	1.491876e-004
1.291109e+003	1.904722e-004
1.292073e+003	2.493053e-004
1.293037e+003	3.002309e-004
1.294001e+003	3.180914e-004
1.294966e+003	2.914672e-004
1.295930e+003	2.288430e-004
1.296894e+003	1.541097e-004
1.297858e+003	9.433525e-005
1.298823e+003	6.699113e-005
1.299787e+003	7.336398e-005
1.300751e+003	1.006613e-004
1.301715e+003	1.303487e-004
1.302679e+003	1.471794e-004
1.303644e+003	1.440099e-004
1.304608e+003	1.212896e-004
1.305572e+003	8.375263e-005
1.306536e+003	3.756999e-005
1.307501e+003	-1.092958e-005
1.308465e+003	-5.595893e-005
1.309429e+003	-9.337908e-005
1.310393e+003	-1.220423e-004
1.311358e+003	-1.444806e-004
1.312322e+003	-1.662198e-004
1.313286e+003	-1.936184e-004
1.314250e+003	-2.309342e-004
1.315214e+003	-2.778984e-004
1.316179e+003	-3.288713e-004
1.317143e+003	-3.738488e-004
1.318107e+003	-4.010038e-004
1.319071e+003	-4.001919e-004
1.320036e+003	-3.662760e-004
1.321000e+003	-3.008496e-004
1.321964e+003	-2.117332e-004
1.322928e+003	-1.105759e-004
1.323893e+003	-9.610848e-006
1.324857e+003	8.094991e-005
1.325821e+003	1.537233e-004
1.326785e+003	2.036424e-004
1.327750e+003	2.283560e-004
1.328714e+003	2.302306e-004
1.329678e+003	2.169671e-004
1.330642e+003	1.978540e-004
1.331606e+003	1.776657e-004
1.332571e+003	1.538305e-004
1.333535e+003	1.197853e-004
1.334499e+003	7.195957e-005
1.335463e+003	1.521967e-005
1.336428e+003	-3.710560e-005
1.337392e+003	-6.900022e-005
1.338356e+003	-6.985959e-005
1.339320e+003	-3.965246e-005
1.340285e+003	1.206791e-005
1.341249e+003	7.187425e-005
1.342213e+003	1.283587e-004
1.343177e+003	1.748695e-004
1.344141e+003	2.090974e-004
1.345106e+003	2.317090e-004
1.346070e+003	2.459192e-004
1.347034e+003	2.578003e-004
1.347998e+003	2.754301e-004
1.348963e+003	3.046334e-004
1.349927e+003	3.417917e-004
1.350891e+003	3.702799e-004
1.351855e+003	3.677182e-004
1.352820e+003	3.203832e-004
1.353784e+003	2.321885e-004
1.354748e+003	1.221117e-004
1.355712e+003	1.505934e-005
1.356677e+003	-6.723014e-005
1.357641e+003	-1.122695e-004
1.358605e+003	-1.186656e-004
1.359569e+003	-9.421195e-005
1.360533e+003	-5.276898e-005
1.361498e+003	-1.138481e-005
1.362462e+003	1.374821e-005
1.363426e+003	1.291797e-005
1.364390e+003	-1.382105e-005
1.365355e+003	-5.941606e-005
1.366319e+003	-1.162444e-004
1.367283e+003	-1.799285e-004
1.368247e+003	-2.472706e-004
1.369212e+003	-3.108300e-004
1.370176e+003	-3.561135e-004
1.371140e+003	-3.659546e-004
1.372104e+003	-3.305846e-004
1.373068e+003	-2.562661e-004
1.374033e+003	-1.657382e-004
1.374997e+003	-8.909888e-005
1.375961e+003	-4.884264e-005
1.376925e+003	-4.665312e-005
1.377890e+003	-6.165102e-005
1.378854e+003	-6.277776e-005
1.379818e+003	-2.544795e-005
1.380782e+003	5.863341e-005
1.381747e+003	1.797100e-004
1.382711e+003	3.123414e-004
1.383675e+003	4.219485e-004
1.384639e+003	4.771844e-004
1.385604e+003	4.630628e-004
1.386568e+003	3.854985e-004
1.387532e+003	2.644051e-004
1.388496e+003	1.221125e-004
1.389460e+003	-2.406620e-005
1.390425e+003	-1.617363e-004
1.391389e+003	-2.790597e-004
1.392353e+003	-3.623137e-004
1.393317e+003	-3.992559e-004
1.394282e+003	-3.860095e-004
1.395246e+003	-3.313789e-004
1.396210e+003	-2.559042e-004
1.397174e+003	-1.866140e-004
1.398139e+003	-1.466792e-004
1.399103e+003	-1.413348e-004
1.400067e+003	-1.515754e-004
1.401031e+003	-1.456721e-004
1.401995e+003	-9.903406e-005
1.402960e+003	-5.026665e-006
1.403924e+003	1.252840e-004
1.404888e+003	2.655059e-004
1.405852e+003	3.771976e-004
1.406817e+003	4.220492e-004
1.407781e+003	3.825479e-004
1.408745e+003	2.731352e-004
1.409709e+003	1.287595e-004
1.410674e+003	-1.672552e-005
1.411638e+003	-1.427643e-004
1.412602e+003	-2.412955e-004
1.413566e+003	-3.106245e-004
1.414531e+003	-3.511726e-004
1.415495e+003	-3.657475e-004
1.416459e+003	-3.619115e-004
1.417423e+003	-3.514758e-004
1.418387e+003	-3.448383e-004
1.419352e+003	-3.439099e-004
1.420316e+003	-3.399414e-004
1.421280e+003	-3.179892e-004
1.422244e+003	-2.646439e-004
1.423209e+003	-1.763889e-004
1.424173e+003	-6.617024e-005
1.425137e+003	3.952396e-005
1.426101e+003	1.162339e-004
1.427066e+003	1.544078e-004
1.428030e+003	1.550099e-004
1.428994e+003	1.192631e-004
1.429958e+003	5.071364e-005
1.430922e+003	-3.541893e-005
1.431887e+003	-1.141057e-004
1.432851e+003	-1.651507e-004
1.433815e+003	-1.841628e-004
1.434779e+003	-1.813413e-004
1.435744e+003	-1.736138e-004
1.436708e+003	-1.756357e-004
1.437672e+003	-1.925597e-004
1.438636e+003	-2.189113e-004
1.439601e+003	-2.440275e-004
1.440565e+003	-2.566731e-004
1.441529e+003	-2.424269e-004
1.442493e+003	-1.790443e-004
1.443458e+003	-4.645034e-005
1.444422e+003	1.400388e-004
1.445386e+003	3.117698e-004
1.446350e+003	3.946333e-004
1.447314e+003	3.745701e-004
1.448279e+003	2.961962e-004
1.449243e+003	2.171886e-004
1.450207e+003	1.744445e-004
1.451171e+003	1.646296e-004
1.452136e+003	1.422327e-004
1.453100e+003	5.397441e-005
1.454064e+003	-1.087793e-004
1.455028e+003	-2.977468e-004
1.455993e+003	-4.507886e-004
1.456957e+003	-5.353259e-004
1.457921e+003	-5.529303e-004
1.458885e+003	-5.239385e-004
1.459849e+003	-4.796032e-004
1.460814e+003	-4.572925e-004
1.461778e+003	-4.807191e-004
1.462742e+003	-5.380252e-004
1.463706e+003	-5.882389e-004
1.464671e+003	-5.904755e-004
1.465635e+003	-5.272029e-004
1.466599e+003	-4.145174e-004
1.467563e+003	-2.980627e-004
1.468528e+003	-2.171958e-004
1.469492e+003	-1.589094e-004
1.470456e+003	-7.237695e-005
1.471420e+003	6.675868e-005
1.472385e+003	2.343448e-004
1.473349e+003	3.871203e-004
1.474313e+003	4.897821e-004
1.475277e+003	5.317915e-004
1.476241e+003	5.400000e-004
1.477206e+003	5.637814e-004
1.478170e+003	6.320455e-004
1.479134e+003	7.324821e-004
1.480098e+003	8.343523e-004
1.481063e+003	9.130352e-004
1.482027e+003	9.497304e-004
1.482991e+003	9.269499e-004
1.483955e+003	8.398833e-004
1.484920e+003	7.093230e-004
1.485884e+003	5.697654e-004
1.486848e+003	4.436907e-004
1.487812e+003	3.356113e-004
1.488776e+003	2.434762e-004
1.489741e+003	1.636113e-004
1.490705e+003	8.935747e-005
1.491669e+003	1.915650e-005
1.492633e+003	-2.150405e-005
1.493598e+003	2.645959e-005
1.494562e+003	1.952752e-004
1.495526e+003	4.117064e-004
1.496490e+003	5.466635e-004
1.497455e+003	5.486647e-004
1.498419e+003	4.636338e-004
1.499383e+003	3.503047e-004
1.500347e+003	2.342105e-004
1.501312e+003	1.256279e-004
1.502276e+003	4.177482e-005
1.503240e+003	-1.050318e-006
1.504204e+003	-5.465043e-006
1.505168e+003	8.691904e-006
1.506133e+003	2.040535e-005
1.507097e+003	1.663610e-005
1.508061e+003	-9.326055e-006
1.509025e+003	-6.064484e-005
1.509990e+003	-1.360173e-004
1.510954e+003	-2.284185e-004
1.511918e+003	-3.242093e-004
1.512882e+003	-3.997821e-004
1.513847e+003	-4.206023e-004
1.514811e+003	-3.515787e-004
1.515775e+003	-1.802457e-004
1.516739e+003	5.127169e-005
1.517703e+003	2.310547e-004
1.518668e+003	2.455001e-004
1.519632e+003	1.105745e-004
1.520596e+003	-2.055547e-005
1.521560e+003	-1.826175e-005
1.522525e+003	1.140054e-004
1.523489e+003	2.885404e-004
1.524453e+003	4.255061e-004
1.525417e+003	4.933981e-004
1.526382e+003	5.063452e-004
1.527346e+003	5.029781e-004
1.528310e+003	5.039821e-004
1.529274e+003	4.823168e-004
1.530239e+003	3.985416e-004
1.531203e+003	2.509453e-004
1.532167e+003	6.616919e-005
1.533131e+003	-1.327310e-004
1.534095e+003	-3.276030e-004
1.535060e+003	-4.937536e-004
1.536024e+003	-6.051012e-004
1.536988e+003	-6.521014e-004
1.537952e+003	-6.525794e-004
1.538917e+003	-6.428959e-004
1.539881e+003	-6.525005e-004
1.540845e+003	-6.801483e-004
1.541809e+003	-6.922403e-004
1.542774e+003	-6.464844e-004
1.543738e+003	-5.210605e-004
1.544702e+003	-3.213712e-004
1.545666e+003	-7.132510e-005
1.546630e+003	1.706374e-004
1.547595e+003	3.154741e-004
1.548559e+003	3.274234e-004
1.549523e+003	2.668705e-004
1.550487e+003	2.052259e-004
1.551452e+003	1.449323e-004
1.552416e+003	5.243719e-005
1.553380e+003	-6.576574e-005
1.554344e+003	-1.607252e-004
1.555309e+003	-1.983046e-004
1.556273e+003	-1.821432e-004
1.557237e+003	-1.345708e-004
1.558201e+003	-7.923517e-005
1.559166e+003	-3.505616e-005
1.560130e+003	-1.425652e-005
1.561094e+003	-2.016933e-005
1.562058e+003	-4.209376e-005
1.563022e+003	-5.370061e-005
1.563987e+003	-2.888282e-005
1.564951e+003	3.452761e-005
1.565915e+003	1.185302e-004
1.566879e+003	2.137405e-004
1.567844e+003	3.218352e-004
1.568808e+003	4.148003e-004
1.569772e+003	4.169806e-004
1.570736e+003	2.817978e-004
1.571701e+003	7.284420e-005
1.572665e+003	-9.828039e-005
1.573629e+003	-1.821837e-004
1.574593e+003	-1.937313e-004
1.575557e+003	-1.614263e-004
1.576522e+003	-1.091961e-004
1.577486e+003	-5.813796e-005
1.578450e+003	-2.533603e-005
1.579414e+003	-1.986150e-005
1.580379e+003	-4.055603e-005
1.581343e+003	-7.652003e-005
1.582307e+003	-1.107614e-004
1.583271e+003	-1.266143e-004
1.584236e+003	-1.133541e-004
1.585200e+003	-6.992052e-005
1.586164e+003	-1.018703e-005
1.587128e+003	3.467499e-005
1.588093e+003	3.248416e-005
1.589057e+003	-1.943155e-005
1.590021e+003	-8.824363e-005
1.590985e+003	-1.373928e-004
1.591949e+003	-1.554562e-004
1.592914e+003	-1.541310e-004
1.593878e+003	-1.504699e-004
1.594842e+003	-1.534131e-004
1.595806e+003	-1.607971e-004
1.596771e+003	-1.656138e-004
1.597735e+003	-1.651370e-004
1.598699e+003	-1.639851e-004
1.599663e+003	-1.681389e-004
1.600628e+003	-1.759738e-004
1.601592e+003	-1.747349e-004
1.602556e+003	-1.475343e-004
1.603520e+003	-8.996294e-005
1.604484e+003	-2.265649e-005
1.605449e+003	2.014005e-005
1.606413e+003	1.954741e-005
1.607377e+003	-1.479980e-005
1.608341e+003	-5.786388e-005
1.609306e+003	-8.710722e-005
1.610270e+003	-9.121482e-005
1.611234e+003	-7.195071e-005
1.612198e+003	-4.056420e-005
1.613163e+003	-9.253901e-006
1.614127e+003	1.552192e-005
1.615091e+003	3.217922e-005
1.616055e+003	3.901067e-005
1.617020e+003	3.236989e-005
1.617984e+003	1.024398e-005
1.618948e+003	-2.321536e-005
1.619912e+003	-5.616169e-005
1.620876e+003	-6.958683e-005
1.621841e+003	-4.183961e-005
1.622805e+003	3.465216e-005
1.623769e+003	1.342110e-004
1.624733e+003	2.094542e-004
1.625698e+003	2.285159e-004
1.626662e+003	1.879155e-004
1.627626e+003	9.774312e-005
1.628590e+003	-2.191935e-005
1.629555e+003	-1.371330e-004
1.630519e+003	-2.124226e-004
1.631483e+003	-2.273948e-004
1.632447e+003	-1.833850e-004
1.633411e+003	-1.084583e-004
1.634376e+003	-5.290881e-005
1.635340e+003	-5.567720e-005
1.636304e+003	-1.094970e-004
1.637268e+003	-1.706311e-004
1.638233e+003	-1.954799e-004
1.639197e+003	-1.624681e-004
1.640161e+003	-8.882256e-005
1.641125e+003	-4.185577e-005
1.642090e+003	-8.446318e-005
1.643054e+003	-1.943966e-004
1.644018e+003	-2.910550e-004
1.644982e+003	-3.303031e-004
1.645947e+003	-3.323464e-004
1.646911e+003	-3.390650e-004
1.647875e+003	-3.671808e-004
1.648839e+003	-4.062194e-004
1.649803e+003	-4.538327e-004
1.650768e+003	-5.224868e-004
1.651732e+003	-6.054190e-004
1.652696e+003	-6.636699e-004
1.653660e+003	-6.542115e-004
1.654625e+003	-5.624699e-004
1.655589e+003	-4.162448e-004
1.656553e+003	-2.764815e-004
1.657517e+003	-1.969381e-004
1.658482e+003	-1.746968e-004
1.659446e+003	-1.517570e-004
1.660410e+003	-7.430388e-005
1.661374e+003	5.916021e-005
1.662339e+003	1.950350e-004
1.663303e+003	2.495844e-004
1.664267e+003	1.674260e-004
1.665231e+003	-6.252598e-006
1.666195e+003	-1.482908e-004
1.667160e+003	-1.767134e-004
1.668124e+003	-9.640945e-005
1.669088e+003	5.837442e-005
1.670052e+003	2.524490e-004
1.671017e+003	4.203749e-004
1.671981e+003	4.686404e-004
1.672945e+003	3.547084e-004
1.673909e+003	1.471440e-004
1.674874e+003	-3.225899e-005
1.675838e+003	-1.121147e-004
1.676802e+003	-1.027779e-004
1.677766e+003	-5.715465e-005
1.678730e+003	-2.450035e-005
1.679695e+003	-2.649269e-005
1.680659e+003	-5.227825e-005
1.681623e+003	-7.133665e-005
1.682587e+003	-6.128111e-005
1.683552e+003	-2.625904e-005
1.684516e+003	1.347479e-005
1.685480e+003	4.346266e-005
1.686444e+003	6.253777e-005
1.687409e+003	7.642164e-005
1.688373e+003	9.295023e-005
1.689337e+003	1.243244e-004
1.690301e+003	1.865802e-004
1.691266e+003	2.878221e-004
1.692230e+003	4.113493e-004
1.693194e+003	5.081752e-004
1.694158e+003	5.170631e-004
1.695122e+003	4.186045e-004
1.696087e+003	2.716123e-004
1.697051e+003	1.636809e-004
1.698015e+003	1.283107e-004
1.698979e+003	1.381806e-004
1.699944e+003	1.589412e-004
1.700908e+003	1.822514e-004
1.701872e+003	2.216937e-004
1.702836e+003	2.944348e-004
1.703801e+003	4.016241e-004
1.704765e+003	5.162931e-004
1.705729e+003	5.945460e-004
1.706693e+003	6.088752e-004
1.707657e+003	5.667617e-004
1.708622e+003	4.915641e-004
1.709586e+003	3.957791e-004
1.710550e+003	2.822060e-004
1.711514e+003	1.643931e-004
1.712479e+003	7.123173e-005
1.713443e+003	2.442262e-005
1.714407e+003	1.765491e-005
1.715371e+003	2.296720e-005
1.716336e+003	1.385803e-005
1.717300e+003	-1.676217e-005
1.718264e+003	-5.228202e-005
1.719228e+003	-6.204814e-005
1.720193e+003	-2.347256e-005
1.721157e+003	5.375575e-005
1.722121e+003	1.270943e-004
1.723085e+003	1.568767e-004
1.724049e+003	1.410573e-004
1.725014e+003	1.069935e-004
1.725978e+003	7.662775e-005
1.726942e+003	4.504554e-005
1.727906e+003	-1.310923e-005
1.728871e+003	-1.165362e-004
1.729835e+003	-2.547847e-004
1.730799e+003	-3.959492e-004
1.731763e+003	-5.115539e-004
1.732728e+003	-5.864553e-004
1.733692e+003	-6.124225e-004
1.734656e+003	-5.849271e-004
1.735620e+003	-5.102906e-004
1.736584e+003	-4.143139e-004
1.737549e+003	-3.368809e-004
1.738513e+003	-3.068096e-004
1.739477e+003	-3.172626e-004
1.740441e+003	-3.296511e-004
1.741406e+003	-3.037334e-004
1.742370e+003	-2.265396e-004
1.743334e+003	-1.222939e-004
1.744298e+003	-3.886578e-005
1.745263e+003	-1.217771e-005
1.746227e+003	-3.489862e-005
1.747191e+003	-6.756291e-005
1.748155e+003	-7.923102e-005
1.749120e+003	-6.663383e-005
1.750084e+003	-4.187466e-005
1.751048e+003	-1.687580e-005
1.752012e+003	2.037089e-006
1.752976e+003	1.450318e-005
1.753941e+003	2.536602e-005
1.754905e+003	4.295126e-005
1.755869e+003	7.705767e-005
1.756833e+003	1.357926e-004
1.757798e+003	2.181017e-004
1.758762e+003	3.040094e-004
1.759726e+003	3.553579e-004
1.760690e+003	3.390885e-004
1.761655e+003	2.587763e-004
1.762619e+003	1.573794e-004
1.763583e+003	8.280543e-005
1.764547e+003	5.484024e-005
1.765511e+003	6.366149e-005
1.766476e+003	8.814513e-005
1.767440e+003	1.111264e-004
1.768404e+003	1.244759e-004
1.769368e+003	1.270790e-004
1.770333e+003	1.203694e-004
1.771297e+003	1.057083e-004
1.772261e+003	8.517511e-005
1.773225e+003	6.312905e-005
1.774190e+003	4.523769e-005
1.775154e+003	3.579581e-005
1.776118e+003	3.722416e-005
1.777082e+003	5.250151e-005
1.778047e+003	8.595805e-005
1.779011e+003	1.382892e-004
1.779975e+003	1.992112e-004
1.780939e+003	2.471117e-004
1.781903e+003	2.589542e-004
1.782868e+003	2.234066e-004
1.783832e+003	1.495510e-004
1.784796e+003	6.530609e-005
1.785760e+003	2.458112e-006
1.786725e+003	-2.189175e-005
1.787689e+003	-1.198231e-005
1.788653e+003	1.387761e-005
1.789617e+003	3.534852e-005
1.790582e+003	3.932086e-005
1.791546e+003	2.323067e-005
1.792510e+003	-7.306873e-006
1.793474e+003	-4.329198e-005
1.794438e+003	-7.599320e-005
1.795403e+003	-9.816403e-005
1.796367e+003	-1.040434e-004
1.797331e+003	-9.002830e-005
1.798295e+003	-5.625626e-005
1.799260e+003	-7.793390e-006
1.800224e+003	4.535327e-005
1.801188e+003	8.925452e-005
1.802152e+003	1.090470e-004
1.803117e+003	9.574243e-005
1.804081e+003	5.409317e-005
1.805045e+003	2.411859e-006
1.806009e+003	-3.873568e-005
1.806974e+003	-5.794325e-005
1.807938e+003	-5.446875e-005
1.808902e+003	-3.342652e-005
1.809866e+003	-2.315767e-006
1.810830e+003	2.983573e-005
1.811795e+003	5.374849e-005
1.812759e+003	6.325685e-005
1.813723e+003	5.881052e-005
1.814687e+003	4.768358e-005
1.815652e+003	3.988798e-005
1.816616e+003	4.202162e-005
1.817580e+003	5.271584e-005
1.818544e+003	6.334842e-005
1.819509e+003	6.458110e-005
1.820473e+003	5.344230e-005
1.821437e+003	3.456043e-005
1.822401e+003	1.529016e-005
1.823365e+003	-3.933970e-007
1.824330e+003	-1.489941e-005
1.825294e+003	-3.494297e-005
1.826258e+003	-6.519199e-005
1.827222e+003	-1.023248e-004
1.828187e+003	-1.344309e-004
1.829151e+003	-1.456484e-004
1.830115e+003	-1.230610e-004
1.831079e+003	-6.461628e-005
1.832044e+003	1.514905e-005
1.833008e+003	8.945769e-005
1.833972e+003	1.344107e-004
1.834936e+003	1.416292e-004
1.835901e+003	1.184331e-004
1.836865e+003	8.039192e-005
1.837829e+003	4.358471e-005
1.838793e+003	1.823323e-005
1.839757e+003	4.912557e-006
1.840722e+003	-3.900954e-006
1.841686e+003	-1.680364e-005
1.842650e+003	-3.606533e-005
1.843614e+003	-5.629059e-005
1.844579e+003	-6.971821e-005
1.845543e+003	-7.263533e-005
1.846507e+003	-6.809420e-005
1.847471e+003	-6.368541e-005
1.848436e+003	-6.545693e-005
1.849400e+003	-7.188044e-005
1.850364e+003	-7.302745e-005
1.851328e+003	-5.597064e-005
1.852292e+003	-1.236409e-005
1.853257e+003	5.567023e-005
1.854221e+003	1.332542e-004
1.855185e+003	1.967010e-004
1.856149e+003	2.245329e-004
1.857114e+003	2.088219e-004
1.858078e+003	1.576844e-004
1.859042e+003	8.863192e-005
1.860006e+003	1.990344e-005
1.860971e+003	-3.517974e-005
1.861935e+003	-7.013362e-005
1.862899e+003	-8.467594e-005
1.863863e+003	-8.301876e-005
1.864828e+003	-7.200846e-005
1.865792e+003	-5.921636e-005
1.866756e+003	-5.101512e-005
1.867720e+003	-5.115626e-005
1.868684e+003	-6.015651e-005
1.869649e+003	-7.522774e-005
1.870613e+003	-9.062052e-005
1.871577e+003	-9.882654e-005
1.872541e+003	-9.283985e-005
1.873506e+003	-6.874059e-005
1.874470e+003	-2.749211e-005
1.875434e+003	2.484541e-005
1.876398e+003	7.871026e-005
1.877363e+003	1.234031e-004
1.878327e+003	1.489475e-004
1.879291e+003	1.484602e-004
1.880255e+003	1.222135e-004
1.881219e+003	7.975303e-005
1.882184e+003	3.540885e-005
1.883148e+003	7.289716e-007
1.884112e+003	-1.859338e-005
1.885076e+003	-2.132304e-005
1.886041e+003	-1.025010e-005
1.887005e+003	6.415254e-006
1.887969e+003	1.599290e-005
1.888933e+003	6.944124e-006
1.889898e+003	-2.378439e-005
1.890862e+003	-6.712431e-005
1.891826e+003	-1.052330e-004
1.892790e+003	-1.204227e-004
1.893755e+003	-1.045598e-004
1.894719e+003	-6.354428e-005
1.895683e+003	-1.440047e-005
1.896647e+003	2.333585e-005
1.897611e+003	3.712640e-005
1.898576e+003	2.682927e-005
1.899540e+003	3.647738e-006
1.900504e+003	-1.629485e-005
1.901468e+003	-2.016898e-005
1.902433e+003	-4.118169e-006
1.903397e+003	2.602514e-005
1.904361e+003	5.829485e-005
1.905325e+003	8.032555e-005
1.906290e+003	8.524644e-005
1.907254e+003	7.484361e-005
1.908218e+003	5.720492e-005
1.909182e+003	4.020382e-005
1.910146e+003	2.628309e-005
1.911111e+003	1.254616e-005
1.912075e+003	-4.690404e-006
1.913039e+003	-2.502122e-005
1.914003e+003	-4.296229e-005
1.914968e+003	-5.188748e-005
1.915932e+003	-4.936260e-005
1.916896e+003	-3.904974e-005
1.917860e+003	-2.799227e-005
1.918825e+003	-2.193513e-005
1.919789e+003	-2.207214e-005
1.920753e+003	-2.519805e-005
1.921717e+003	-2.687361e-005
1.922682e+003	-2.493331e-005
1.923646e+003	-2.032272e-005
1.924610e+003	-1.494566e-005
1.925574e+003	-9.228594e-006
1.926538e+003	-1.843005e-006
1.927503e+003	8.851506e-006
1.928467e+003	2.354399e-005
1.929431e+003	4.135824e-005
1.930395e+003	5.923787e-005
1.931360e+003	7.203257e-005
1.932324e+003	7.446118e-005
1.933288e+003	6.382247e-005
1.934252e+003	4.131150e-005
1.935217e+003	1.152700e-005
1.936181e+003	-1.909436e-005
1.937145e+003	-4.442720e-005
1.938109e+003	-6.050876e-005
1.939073e+003	-6.579005e-005
1.940038e+003	-6.004059e-005
1.941002e+003	-4.376366e-005
1.941966e+003	-1.904691e-005
1.942930e+003	9.114886e-006
1.943895e+003	3.280221e-005
1.944859e+003	4.346425e-005
1.945823e+003	3.574634e-005
1.946787e+003	1.077389e-005
1.947752e+003	-2.321960e-005
1.948716e+003	-5.356345e-005
1.949680e+003	-6.790321e-005
1.950644e+003	-5.909586e-005
1.951609e+003	-2.846323e-005
1.952573e+003	1.402747e-005
1.953537e+003	5.334341e-005
1.954501e+003	7.574018e-005
1.955465e+003	7.476038e-005
1.956430e+003	5.355279e-005
1.957394e+003	1.748242e-005
1.958358e+003	-1.544406e-005
1.959322e+003	-2.475924e-005
1.960287e+003	-2.141773e-005
1.961251e+003	-1.990022e-005
1.962215e+003	-1.768417e-005
1.963179e+003	-1.060567e-005
1.964144e+003	3.169141e-006
1.965108e+003	2.077566e-005
1.966072e+003	3.551340e-005
1.967036e+003	4.026192e-005
1.968000e+003	3.118127e-005
1.968965e+003	9.600741e-006
1.969929e+003	-1.841396e-005
1.970893e+003	-4.406000e-005
1.971857e+003	-5.842669e-005
1.972822e+003	-5.530823e-005
1.973786e+003	-3.382496e-005
1.974750e+003	1.559260e-007
1.975714e+003	3.502141e-005
1.976679e+003	5.741991e-005
1.977643e+003	5.838519e-005
1.978607e+003	3.853935e-005
1.979571e+003	8.372928e-006
1.980536e+003	-1.774215e-005
1.981500e+003	-2.254414e-005
1.982464e+003	-8.530581e-006
1.983428e+003	-2.245391e-011
1.984392e+003	-1.625578e-009
1.985357e+003	1.024745e-009
1.986321e+003	1.036359e-009
1.987285e+003	-1.689843e-009
1.988249e+003	-1.438980e-009
1.989214e+003	1.598092e-009
1.990178e+003	1.514471e-009
1.991142e+003	-1.257414e-009
1.992106e+003	-9.569968e-010
1.993071e+003	1.885346e-009
1.994035e+003	-5.497298e-011
1.994999e+003	-3.216315e-009
1.995963e+003	6.891018e-011
1.996927e+003	3.162116e-009
1.997892e+003	-1.912442e-010
1.998856e+003	-3.018102e-009
1.999820e+003	5.481831e-010
2.000784e+003	3.584093e-009
2.001749e+003	2.725434e-010
2.002713e+003	-1.430075e-009
2.003677e+003	1.265931e-009
2.004641e+003	1.081655e-009
2.005606e+003	-1.452529e-009
2.006570e+003	-1.005776e-009
2.007534e+003	1.553184e-009
2.008498e+003	-4.784989e-010
2.009463e+003	-3.545767e-009
2.010427e+003	-3.205478e-010
2.011391e+003	3.143920e-009
2.012355e+003	1.935648e-011
2.013319e+003	-3.250383e-009
2.014284e+003	2.152468e-010
2.015248e+003	3.443176e-009
2.016212e+003	3.755192e-011
2.017176e+003	-1.755269e-009
2.018141e+003	7.525895e-010
2.019105e+003	6.650972e-010
2.020069e+003	-1.584155e-009
2.021033e+003	-1.243090e-009
2.021998e+003	1.450594e-009
2.022962e+003	1.505567e-009
2.023926e+003	-7.882062e-010
2.024890e+003	-5.818634e-010
2.025854e+003	1.786239e-009
2.026819e+003	-3.906190e-010
2.027783e+003	-3.510150e-009
2.028747e+003	-9.794533e-011
2.029711e+003	3.310388e-009
2.030676e+003	3.290627e-011
2.031640e+003	-3.147792e-009
2.032604e+003	4.057168e-010
2.033568e+003	3.719977e-009
2.034533e+003	5.481829e-010
2.035497e+003	-1.392136e-009
2.036461e+003	1.020487e-009
2.037425e+003	1.128885e-009
2.038390e+003	-1.213280e-009
2.039354e+003	-1.059200e-009
2.040318e+003	1.497050e-009
2.041282e+003	-6.341267e-010
2.042246e+003	-3.749787e-009
2.043211e+003	-4.250736e-010
2.044175e+003	2.993713e-009
2.045139e+003	1.145920e-010
2.046103e+003	-3.196958e-009
2.047068e+003	-1.610481e-010
2.048032e+003	3.258900e-009
2.048996e+003	1.850503e-010
2.049960e+003	-1.709587e-009
2.050925e+003	8.950551e-010
2.051889e+003	1.055716e-009
2.052853e+003	-1.275996e-009
2.053817e+003	-1.596157e-009
2.054781e+003	1.252767e-009
2.055746e+003	1.943803e-009
2.056710e+003	-8.726018e-010
2.057674e+003	-1.192762e-009
2.058638e+003	1.701844e-009
2.059603e+003	1.455626e-010
2.060567e+003	-3.068042e-009
2.061531e+003	-7.665246e-011
2.062495e+003	3.106756e-009
2.063460e+003	-1.277531e-011
2.064424e+003	-1.960837e-009
2.065388e+003	8.242100e-010
2.066352e+003	1.113012e-009
2.067317e+003	-1.283739e-009
2.068281e+003	-1.278319e-009
2.069245e+003	1.368134e-009
2.070209e+003	1.714233e-009
2.071174e+003	-7.676876e-010
2.072138e+003	-1.087848e-009
2.073102e+003	1.472273e-009
2.074066e+003	-2.760270e-010
2.075031e+003	-3.351037e-009
2.075995e+003	6.503877e-011
2.076959e+003	3.192313e-009
2.077923e+003	7.161995e-011
2.078887e+003	-3.000681e-009
2.079852e+003	2.245383e-010
2.080816e+003	3.645648e-009
2.081780e+003	3.863610e-010
2.082744e+003	-1.791659e-009
2.083708e+003	1.005002e-009
2.084673e+003	1.351100e-009
2.085637e+003	-1.183083e-009
2.086601e+003	-1.266705e-009
2.087565e+003	1.484274e-009
2.088530e+003	-1.633712e-010
2.089494e+003	-3.568995e-009
2.090458e+003	-1.935674e-010
2.091422e+003	3.426142e-009
2.092387e+003	-6.968438e-011
2.093351e+003	-3.565511e-009
2.094315e+003	-9.213807e-011
2.095279e+003	3.328971e-009
2.096244e+003	1.153662e-010
2.097208e+003	-3.045976e-009
2.098172e+003	2.392490e-010
2.099136e+003	3.332455e-009
2.100101e+003	-2.090506e-011
2.101065e+003	-1.476532e-009
2.102029e+003	1.466466e-009
2.102993e+003	1.190826e-009
2.103958e+003	-1.389039e-009
2.104922e+003	-1.042941e-009
2.105886e+003	1.799402e-009
2.106850e+003	-8.865377e-011
2.107814e+003	-3.486535e-009
2.108779e+003	-3.921674e-010
2.109743e+003	2.746720e-009
2.110707e+003	-2.237640e-010
2.111671e+003	-3.100175e-009
2.112635e+003	7.936235e-011
2.113600e+003	3.307291e-009
2.114564e+003	1.382069e-010
2.115528e+003	-1.662356e-009
2.116492e+003	1.179986e-009
2.117457e+003	1.096365e-009
2.118421e+003	-1.675519e-009
2.119385e+003	-1.375103e-009
2.120349e+003	1.369295e-009
2.121314e+003	1.229540e-009
2.122278e+003	-1.166050e-009
2.123242e+003	-8.249841e-010
2.124206e+003	1.868699e-009
2.125171e+003	-1.250447e-010
2.126135e+003	-3.150502e-009
2.127099e+003	3.673907e-010
2.128063e+003	3.358780e-009
2.129028e+003	-1.893091e-010
2.129992e+003	-1.839664e-009
2.130956e+003	9.047333e-010
2.131920e+003	7.649777e-010
2.132885e+003	-1.728557e-009
2.133849e+003	-1.342971e-009
2.134813e+003	1.587252e-009
2.135777e+003	1.589962e-009
2.136741e+003	-8.501481e-010
2.137706e+003	-7.417504e-010
2.138670e+003	1.670873e-009
2.139634e+003	-2.694461e-010
2.140598e+003	-3.343295e-009
2.141563e+003	1.223344e-010
2.142527e+003	3.448208e-009
2.143491e+003	-1.935765e-012
2.144455e+003	-3.354135e-009
2.145419e+003	-7.394296e-011
2.146384e+003	3.442789e-009
2.147348e+003	5.636682e-010
2.148312e+003	-1.376651e-009
2.149276e+003	1.035972e-009
2.150241e+003	1.144370e-009
2.151205e+003	-1.197795e-009
2.152169e+003	-1.043715e-009
2.153133e+003	1.560927e-009
2.154098e+003	-5.714113e-010
2.155062e+003	-3.642551e-009
2.156026e+003	-1.780821e-010
2.156990e+003	3.286386e-009
2.157955e+003	2.152465e-010
2.158919e+003	-3.288322e-009
2.159883e+003	-6.039338e-011
2.160847e+003	3.405236e-009
2.161812e+003	3.313872e-010
2.162776e+003	-1.608932e-009
2.163740e+003	8.036916e-010
2.164704e+003	9.120893e-010
2.165668e+003	-1.528021e-009
2.166633e+003	-1.573702e-009
2.167597e+003	1.211345e-009
2.168561e+003	1.500147e-009
2.169525e+003	-8.966037e-010
2.170490e+003	-8.911838e-010
2.171454e+003	1.755269e-009
2.172418e+003	5.265063e-011
2.173382e+003	-3.258899e-009
2.174346e+003	-2.229892e-010
2.175311e+003	3.196958e-009
2.176275e+003	2.516413e-011
2.177239e+003	-3.196184e-009
2.178203e+003	2.682846e-010
2.179168e+003	3.492342e-009
2.180132e+003	3.716498e-010
2.181096e+003	-1.524149e-009
2.182060e+003	1.220249e-009
2.183025e+003	1.618610e-009
2.183989e+003	-1.197795e-009
2.184953e+003	-1.517955e-009
2.185917e+003	1.376651e-009
2.186882e+003	-1.796306e-010
2.187846e+003	-3.393235e-009
2.188810e+003	-4.018456e-010
2.189774e+003	2.927899e-009
2.190739e+003	6.968283e-012
2.191703e+003	-3.398655e-009
2.192667e+003	-2.322815e-011
2.193631e+003	3.498536e-009
2.194595e+003	4.723043e-011
2.195560e+003	-1.938770e-009
2.196524e+003	9.035724e-010
2.197488e+003	1.249671e-009
2.198452e+003	-1.232249e-009
2.199417e+003	-1.552410e-009
2.200381e+003	1.154049e-009
2.201345e+003	1.506728e-009
2.202309e+003	-1.073137e-009
2.203273e+003	-7.204576e-010
2.204238e+003	1.986001e-009
2.205202e+003	-2.365395e-010
2.206166e+003	-3.397881e-009
2.207130e+003	2.322819e-011
2.208095e+003	3.444337e-009
2.209059e+003	1.850506e-010
2.210023e+003	-3.168310e-009
2.210987e+003	1.625966e-010
2.211952e+003	3.249222e-009
2.212916e+003	1.324004e-010
2.213880e+003	-1.470725e-009
2.214844e+003	1.130046e-009
2.215809e+003	1.282964e-009
2.216773e+003	-1.206699e-009
2.217737e+003	-9.585456e-010
2.218701e+003	1.936060e-009
2.219666e+003	-2.864800e-010
2.220630e+003	-3.782306e-009
2.221594e+003	-3.089335e-010
2.222558e+003	3.014230e-009
2.223522e+003	-1.548541e-010
2.224487e+003	-3.275547e-009
2.225451e+003	-5.148922e-011
2.226415e+003	3.412979e-009
2.227379e+003	1.916315e-010
2.228344e+003	-1.608932e-009
2.229308e+003	1.187729e-009
2.230272e+003	9.120889e-010
2.231236e+003	-1.667777e-009
2.232200e+003	-1.321678e-009
2.233165e+003	1.324775e-009
2.234129e+003	1.281803e-009
2.235093e+003	-1.211732e-009
2.236057e+003	-9.229292e-010
2.237022e+003	1.958901e-009
2.237986e+003	5.923150e-011
2.238950e+003	-3.060300e-009
2.239914e+003	1.231085e-010
2.240879e+003	3.114498e-009
2.241843e+003	-9.910670e-011
2.242807e+003	-3.172956e-009
2.243771e+003	2.926736e-010
2.244736e+003	3.520603e-009
2.245700e+003	1.703396e-011
2.246664e+003	-1.584930e-009
2.247628e+003	1.211731e-009
2.248593e+003	1.128110e-009
2.249557e+003	-1.061136e-009
2.250521e+003	-1.042941e-009
2.251485e+003	1.325162e-009
2.252449e+003	-5.172124e-010
2.253414e+003	-3.444725e-009
2.254378e+003	7.316851e-011
2.255342e+003	3.064558e-009
2.256306e+003	-4.835315e-010
2.257271e+003	-3.310389e-009
2.258235e+003	2.063425e-010
2.259199e+003	3.434271e-009
2.260163e+003	3.186116e-010
2.261127e+003	-1.715781e-009
2.262092e+003	8.888608e-010
2.263056e+003	1.042941e-009
2.264020e+003	-1.299224e-009
2.264984e+003	-1.190826e-009
2.265949e+003	1.221797e-009
2.266913e+003	1.330195e-009
2.267877e+003	-1.109915e-009
2.268841e+003	-1.107205e-009
2.269806e+003	1.920962e-009
2.270770e+003	6.697445e-011
2.271734e+003	-3.447047e-009
2.272698e+003	1.354995e-011
2.273663e+003	3.425755e-009
2.274627e+003	2.539607e-010
2.275591e+003	-1.686358e-009
2.276555e+003	7.262649e-010
2.277520e+003	8.346626e-010
2.278484e+003	-1.605447e-009
2.279448e+003	-1.602737e-009
2.280412e+003	1.327485e-009
2.281376e+003	1.713071e-009
2.282341e+003	-7.804633e-010
2.283305e+003	-9.202189e-010
2.284269e+003	1.824179e-009
2.285233e+003	1.738235e-010
2.286198e+003	-3.374266e-009
2.287162e+003	-3.828762e-010
2.288126e+003	3.135017e-009
2.289090e+003	2.075044e-010
2.290054e+003	-3.006100e-009
2.291019e+003	-1.471108e-011
2.291983e+003	3.315034e-009
2.292947e+003	5.404402e-010
2.293911e+003	-1.539635e-009
2.294876e+003	1.020487e-009
2.295840e+003	1.422720e-009
2.296804e+003	-1.251219e-009
2.297768e+003	-1.334840e-009
2.298733e+003	1.507503e-009
2.299697e+003	-1.951159e-010
2.300661e+003	-3.408721e-009
2.301625e+003	-4.173309e-010
2.302590e+003	2.912414e-009
2.303554e+003	1.378200e-010
2.304518e+003	-3.069203e-009
2.305482e+003	2.400258e-011
2.306447e+003	3.309227e-009
2.307411e+003	1.478856e-010
2.308375e+003	-3.065719e-009
2.309339e+003	2.090527e-010
2.310303e+003	3.630162e-009
2.311268e+003	3.708755e-010
2.312232e+003	-1.807145e-009
2.313196e+003	8.915712e-010
2.314160e+003	1.282190e-009
2.315125e+003	-1.015454e-009
2.316089e+003	-1.151338e-009
2.317053e+003	1.355358e-009
2.318017e+003	-2.477664e-010
2.318981e+003	-3.416851e-009
2.319946e+003	-9.368634e-011
2.320910e+003	3.281741e-009
2.321874e+003	-1.695648e-010
2.322838e+003	-3.428851e-009
2.323803e+003	-7.742255e-012
2.324767e+003	3.267030e-009
2.325731e+003	5.342514e-011
2.326695e+003	-1.932576e-009
2.327660e+003	7.204580e-010
2.328624e+003	1.019713e-009
2.329588e+003	-1.323613e-009
2.330552e+003	-1.023197e-009
2.331517e+003	1.536925e-009
2.332481e+003	1.216764e-009
2.333445e+003	-1.265156e-009
2.334409e+003	-9.190577e-010
2.335374e+003	1.923285e-009
2.336338e+003	-6.271589e-011
2.337302e+003	-3.465630e-009
2.338266e+003	-9.136397e-011
2.339230e+003	3.276321e-009
2.340195e+003	2.469919e-010
2.341159e+003	-1.456788e-009
2.342123e+003	1.049909e-009
2.343087e+003	9.662880e-010
2.344052e+003	-1.567895e-009
2.345016e+003	-1.221797e-009
2.345980e+003	1.672809e-009
2.346944e+003	1.352649e-009
2.347908e+003	-1.561701e-009
2.348873e+003	-1.216764e-009
2.349837e+003	1.808693e-009
2.350801e+003	9.717105e-011
2.351765e+003	-3.075785e-009
2.352730e+003	5.419909e-011
2.353694e+003	3.282128e-009
2.354658e+003	1.626001e-011
2.355622e+003	-3.057589e-009
2.356587e+003	3.623584e-010
2.357551e+003	3.398269e-009
2.358515e+003	-1.122643e-011
2.359479e+003	-1.767270e-009
2.360444e+003	1.160243e-009
2.361408e+003	1.594221e-009
2.362372e+003	-8.470503e-010
2.363336e+003	-1.125400e-009
2.364301e+003	1.430850e-009
2.365265e+003	-3.174503e-010
2.366229e+003	-3.339036e-009
2.367193e+003	-1.556278e-010
2.368157e+003	2.835762e-009
2.369122e+003	-3.778433e-010
2.370086e+003	-3.451693e-009
2.371050e+003	1.393705e-011
2.372014e+003	3.388203e-009
2.372979e+003	-1.471101e-011
2.373943e+003	-1.854375e-009
2.374907e+003	9.422858e-010
2.375871e+003	1.096365e-009
2.376835e+003	-1.193536e-009
2.377800e+003	-1.321678e-009
2.378764e+003	1.046425e-009
2.379728e+003	1.252768e-009
2.380692e+003	-9.430600e-010
2.381657e+003	-7.367172e-010
2.382621e+003	1.777722e-009
2.383585e+003	-2.984808e-010
2.384549e+003	-3.265094e-009
2.385514e+003	2.071171e-010
2.386478e+003	3.436207e-009
2.387442e+003	2.721558e-010
2.388406e+003	-3.133468e-009
2.389371e+003	9.446069e-011
2.390335e+003	3.560091e-009
2.391299e+003	4.862416e-010
2.392263e+003	-1.454078e-009
2.393228e+003	9.585457e-010
2.394192e+003	9.689982e-010
2.395156e+003	-1.426591e-009
2.396120e+003	-1.187342e-009
2.397084e+003	1.934899e-009
2.398049e+003	1.331743e-010
2.399013e+003	-3.565123e-009
2.399977e+003	-3.855858e-010
2.400941e+003	3.080044e-009
2.401906e+003	6.194482e-012
2.402870e+003	-3.305356e-009
2.403834e+003	-2.694455e-010
2.404798e+003	3.052557e-009
2.405762e+003	-7.471681e-011
2.406727e+003	-1.884184e-009
2.407691e+003	1.140112e-009
2.408655e+003	1.431624e-009
2.409619e+003	-1.298449e-009
2.410584e+003	-1.482725e-009
2.411548e+003	1.359617e-009
2.412512e+003	1.757979e-009
2.413476e+003	-1.058426e-009
2.414441e+003	-1.378586e-009
2.415405e+003	1.516020e-009
2.416369e+003	-4.026171e-011
2.417333e+003	-3.253867e-009
2.418298e+003	-1.161400e-010
2.419262e+003	3.167923e-009
2.420226e+003	2.013103e-010
2.421190e+003	-2.960032e-009
2.422155e+003	2.245382e-010
2.423119e+003	3.555445e-009
2.424083e+003	2.020845e-010
2.425047e+003	-1.783917e-009
2.426011e+003	1.058426e-009
2.426976e+003	1.404525e-009
2.427940e+003	-1.077396e-009
2.428904e+003	-1.251219e-009
2.429868e+003	1.409557e-009
2.430833e+003	-1.858248e-010
2.431797e+003	-3.200830e-009
2.432761e+003	-6.194135e-011
2.433725e+003	3.076946e-009
2.434689e+003	-8.439550e-011
2.435654e+003	-3.298000e-009
2.436618e+003	-2.322815e-011
2.437582e+003	3.397881e-009
2.438546e+003	1.385944e-010
2.439511e+003	-2.039425e-009
2.440475e+003	6.592903e-010
2.441439e+003	9.519641e-010
2.442403e+003	-1.301160e-009
2.443368e+003	-1.054168e-009
2.444332e+003	1.452529e-009
2.445296e+003	1.368908e-009
2.446260e+003	-1.165275e-009
2.447225e+003	-8.191767e-010
2.448189e+003	1.977484e-009
2.449153e+003	-2.005355e-010
2.450117e+003	-3.557767e-009
2.451082e+003	-1.900828e-010
2.452046e+003	3.267804e-009
2.453010e+003	2.829960e-010
2.453974e+003	-2.889960e-009
2.454938e+003	2.400239e-010
2.455903e+003	3.467953e-009
2.456867e+003	3.484221e-010
2.457831e+003	-1.301933e-009
2.458795e+003	1.258188e-009
2.459760e+003	9.380277e-010
2.460724e+003	-1.641838e-009
2.461688e+003	-1.349164e-009
2.462652e+003	1.578349e-009
2.463616e+003	-1.343354e-010
2.464581e+003	-3.262771e-009
2.465545e+003	6.969032e-012
2.466509e+003	3.134243e-009
2.467473e+003	-1.316254e-010
2.468438e+003	-3.153211e-009
2.469402e+003	3.019682e-011
2.470366e+003	3.021586e-009
2.471330e+003	-1.920186e-010
2.472295e+003	-1.748300e-009
2.473259e+003	1.146306e-009
2.474223e+003	9.724824e-010
2.475187e+003	-1.743267e-009
2.476152e+003	-1.436270e-009
2.477116e+003	1.360391e-009
2.478080e+003	1.514471e-009
2.479044e+003	-8.733756e-010
2.480009e+003	-9.569968e-010
2.480973e+003	1.647645e-009
2.481937e+003	-2.469918e-010
2.482901e+003	-3.320841e-009
2.483865e+003	9.910667e-011
2.484830e+003	3.281354e-009
2.485794e+003	7.045881e-011
2.486758e+003	-1.577186e-009
2.487722e+003	1.173793e-009
2.488687e+003	1.188117e-009
2.489651e+003	-1.244250e-009
2.490615e+003	-1.326710e-009
2.491579e+003	1.229540e-009
2.492543e+003	1.383620e-009
2.493508e+003	-9.585451e-010
2.494472e+003	-8.501475e-010
2.495436e+003	1.562476e-009
2.496400e+003	-4.757885e-010
2.497365e+003	-3.603062e-009
2.498329e+003	-5.226302e-011
2.499293e+003	3.595320e-009
2.500257e+003	4.668846e-010
2.501222e+003	-2.994874e-009
2.502186e+003	1.324001e-010
2.503150e+003	3.598030e-009
2.504114e+003	5.764438e-010
2.505079e+003	-1.600415e-009
2.506043e+003	7.676880e-010
2.507007e+003	8.760858e-010
2.507971e+003	-1.373167e-009
2.508936e+003	-1.081654e-009
2.509900e+003	1.706103e-009
2.510864e+003	-9.562224e-011
2.511828e+003	-3.313098e-009
2.512792e+003	-1.335611e-010
2.513757e+003	3.095529e-009
2.514721e+003	-6.852267e-011
2.515685e+003	-3.474147e-009
2.516649e+003	-2.462176e-010
2.517614e+003	3.219412e-009
2.518578e+003	1.455628e-010
2.519542e+003	-1.794756e-009
2.520506e+003	7.642040e-010
2.521470e+003	9.732567e-010
2.522435e+003	-1.313935e-009
2.523399e+003	-1.251219e-009
2.524363e+003	1.451368e-009
2.525327e+003	1.707264e-009
2.526292e+003	-1.063459e-009
2.527256e+003	-1.195472e-009
2.528220e+003	1.646871e-009
2.529184e+003	-5.574724e-011
2.530149e+003	-3.367297e-009
2.531113e+003	-1.850502e-010
2.532077e+003	3.335553e-009
2.533041e+003	3.166764e-010
2.534006e+003	-2.844665e-009
2.534970e+003	2.942226e-010
2.535934e+003	3.433111e-009
2.536898e+003	2.717690e-010
2.537863e+003	-1.668550e-009
2.538827e+003	1.173793e-009
2.539791e+003	1.572154e-009
2.540755e+003	-1.244250e-009
2.541719e+003	-1.564411e-009
2.542684e+003	1.232250e-009
2.543648e+003	-3.774562e-010
2.544612e+003	-3.310001e-009
2.545576e+003	1.200184e-011
2.546541e+003	3.097465e-009
2.547505e+003	-1.548487e-011
2.548469e+003	-3.176826e-009
2.549433e+003	7.743307e-012
2.550397e+003	3.338650e-009
2.551362e+003	-1.471052e-011
2.552326e+003	-2.000711e-009
2.553290e+003	7.436861e-010
2.554254e+003	9.384149e-010
2.555219e+003	-1.217925e-009
2.556183e+003	-9.709330e-010
2.557147e+003	1.438980e-009
2.558111e+003	1.306967e-009
2.559076e+003	-1.080879e-009
2.560040e+003	-7.804630e-010
2.561004e+003	1.824179e-009
2.561968e+003	-1.618221e-010
2.562933e+003	-3.473372e-009
2.563897e+003	-2.520247e-010
2.564861e+003	3.254254e-009
2.565825e+003	2.682845e-010
2.566790e+003	-2.860151e-009
2.567754e+003	4.095883e-010
2.568718e+003	3.536863e-009
2.569682e+003	2.709944e-010
2.570646e+003	-1.477306e-009
2.571611e+003	1.127336e-009
2.572575e+003	1.043715e-009
2.573539e+003	-1.490469e-009
2.574503e+003	-1.144370e-009
2.575468e+003	1.652291e-009
2.576432e+003	-5.257293e-010
2.577396e+003	-3.736624e-009
2.578360e+003	-2.400228e-011
2.579324e+003	3.301872e-009
2.580289e+003	-2.005357e-010
2.581253e+003	-3.364587e-009
2.582217e+003	-3.871331e-011
2.583181e+003	3.189216e-009
2.584146e+003	6.968462e-011
2.585110e+003	-2.951902e-009
2.586074e+003	2.315068e-010
2.587038e+003	3.369234e-009
2.588003e+003	2.562838e-010
2.588967e+003	-1.391362e-009
2.589931e+003	1.359618e-009
2.590895e+003	1.275997e-009
2.591860e+003	-1.111850e-009
2.592824e+003	-9.577708e-010
2.593788e+003	1.546216e-009
2.594752e+003	-3.484211e-010
2.595717e+003	-3.370007e-009
2.596681e+003	-1.865986e-010
2.597645e+003	2.804791e-009
2.598609e+003	-5.067594e-010
2.599573e+003	-3.487696e-009
2.600538e+003	1.153662e-010
2.601502e+003	3.526410e-009
2.602466e+003	3.534542e-010
2.603430e+003	-1.639128e-009
2.604395e+003	8.648590e-010
2.605359e+003	1.018939e-009
2.606323e+003	-1.368908e-009
2.607287e+003	-1.452529e-009
2.608251e+003	1.152113e-009
2.609216e+003	1.208247e-009
2.610180e+003	-1.187342e-009
2.611144e+003	-8.958295e-010
2.612108e+003	1.891927e-009
2.613073e+003	9.020258e-011
2.614037e+003	-3.127274e-009
2.615001e+003	1.006552e-010
2.615965e+003	3.426529e-009
2.616930e+003	2.624774e-010
2.617894e+003	-1.868699e-009
2.618858e+003	6.875512e-010
2.619822e+003	8.416307e-010
2.620787e+003	-1.500534e-009
2.621751e+003	-1.392136e-009
2.622715e+003	1.166824e-009
2.623679e+003	1.375877e-009
2.624644e+003	-9.113150e-010
2.625608e+003	-8.485991e-010
2.626572e+003	1.756043e-009
[truncated: 1,425 more rows]
