# Supplementary material for: Molecular Structural Changes in Alfalfa Detected by ATR-FTIR Spectroscopy in Response to Silencing of TT8 and HB12 Genes
Source: Int J Mol Sci. 2018 Mar 31;19(4):1046. doi: 10.3390/ijms19041046 (PMC5979274; doi:10.3390/ijms19041046)
Supplement: Supplementary file 1 [file ijms-19-01046-s001.zip › Supplementary materials/Spectra Source/T2/t2c-1.csv]

6.990693e+002	7.490904e-001
7.000335e+002	7.474462e-001
7.009977e+002	7.445223e-001
7.019620e+002	7.405376e-001
7.029262e+002	7.361158e-001
7.038904e+002	7.319205e-001
7.048547e+002	7.283268e-001
7.058189e+002	7.252847e-001
7.067831e+002	7.224420e-001
7.077474e+002	7.194371e-001
7.087116e+002	7.161516e-001
7.096758e+002	7.127316e-001
7.106401e+002	7.093709e-001
7.116043e+002	7.060649e-001
7.125685e+002	7.025850e-001
7.135328e+002	6.987433e-001
7.144970e+002	6.947258e-001
7.154612e+002	6.911563e-001
7.164255e+002	6.887463e-001
7.173897e+002	6.877387e-001
7.183539e+002	6.875476e-001
7.193182e+002	6.869088e-001
7.202824e+002	6.845466e-001
7.212466e+002	6.799659e-001
7.222109e+002	6.737782e-001
7.231751e+002	6.673015e-001
7.241393e+002	6.617645e-001
7.251036e+002	6.577070e-001
7.260678e+002	6.548790e-001
7.270320e+002	6.525527e-001
7.279963e+002	6.499714e-001
7.289605e+002	6.466777e-001
7.299247e+002	6.426083e-001
7.308890e+002	6.379936e-001
7.318532e+002	6.331773e-001
7.328174e+002	6.284521e-001
7.337817e+002	6.239594e-001
7.347459e+002	6.196837e-001
7.357101e+002	6.155576e-001
7.366744e+002	6.116365e-001
7.376386e+002	6.082335e-001
7.386028e+002	6.058863e-001
7.395671e+002	6.051101e-001
7.405313e+002	6.060425e-001
7.414955e+002	6.081983e-001
7.424598e+002	6.105174e-001
7.434240e+002	6.117221e-001
7.443882e+002	6.108042e-001
7.453525e+002	6.073907e-001
7.463167e+002	6.018233e-001
7.472809e+002	5.949782e-001
7.482452e+002	5.879695e-001
7.492094e+002	5.818880e-001
7.501736e+002	5.776172e-001
7.511379e+002	5.756879e-001
7.521021e+002	5.761331e-001
7.530663e+002	5.783895e-001
7.540306e+002	5.813602e-001
7.549948e+002	5.837097e-001
7.559590e+002	5.843303e-001
7.569233e+002	5.827678e-001
7.578875e+002	5.793712e-001
7.588517e+002	5.750756e-001
7.598160e+002	5.709400e-001
7.607802e+002	5.676875e-001
7.617444e+002	5.654665e-001
7.627087e+002	5.638996e-001
7.636729e+002	5.623372e-001
7.646371e+002	5.601709e-001
7.656014e+002	5.570877e-001
7.665656e+002	5.531960e-001
7.675298e+002	5.489959e-001
7.684941e+002	5.451890e-001
7.694583e+002	5.423796e-001
7.704225e+002	5.407879e-001
7.713868e+002	5.401331e-001
7.723510e+002	5.397699e-001
7.733152e+002	5.390133e-001
7.742795e+002	5.374563e-001
7.752437e+002	5.350944e-001
7.762079e+002	5.322059e-001
7.771722e+002	5.291057e-001
7.781364e+002	5.259641e-001
7.791006e+002	5.227936e-001
7.800649e+002	5.195633e-001
7.810291e+002	5.162975e-001
7.819933e+002	5.130659e-001
7.829576e+002	5.098877e-001
7.839218e+002	5.066610e-001
7.848860e+002	5.031976e-001
7.858503e+002	4.993422e-001
7.868145e+002	4.950814e-001
7.877787e+002	4.905602e-001
7.887430e+002	4.860117e-001
7.897072e+002	4.816684e-001
7.906714e+002	4.777175e-001
7.916357e+002	4.743013e-001
7.925999e+002	4.715199e-001
7.935641e+002	4.694003e-001
7.945284e+002	4.678542e-001
7.954926e+002	4.666673e-001
7.964568e+002	4.655560e-001
7.974211e+002	4.642700e-001
7.983853e+002	4.626905e-001
7.993495e+002	4.608710e-001
8.003138e+002	4.590023e-001
8.012780e+002	4.573165e-001
8.022422e+002	4.559643e-001
8.032065e+002	4.549158e-001
8.041707e+002	4.539314e-001
8.051349e+002	4.526460e-001
8.060992e+002	4.507536e-001
8.070634e+002	4.482067e-001
8.080276e+002	4.452989e-001
8.089919e+002	4.425442e-001
8.099561e+002	4.403925e-001
8.109203e+002	4.389489e-001
8.118846e+002	4.378898e-001
8.128488e+002	4.366499e-001
8.138130e+002	4.347765e-001
8.147773e+002	4.322209e-001
8.157415e+002	4.293768e-001
8.167057e+002	4.268403e-001
8.176700e+002	4.250514e-001
8.186342e+002	4.240453e-001
8.195984e+002	4.234607e-001
8.205627e+002	4.227865e-001
8.215269e+002	4.216833e-001
8.224911e+002	4.201923e-001
8.234554e+002	4.187210e-001
8.244196e+002	4.178298e-001
8.253839e+002	4.179390e-001
8.263481e+002	4.191070e-001
8.273123e+002	4.209820e-001
8.282766e+002	4.229455e-001
8.292408e+002	4.243659e-001
8.302050e+002	4.248372e-001
8.311693e+002	4.242836e-001
8.321335e+002	4.229002e-001
8.330977e+002	4.209920e-001
8.340620e+002	4.188262e-001
8.350262e+002	4.165799e-001
8.359904e+002	4.143773e-001
8.369547e+002	4.123357e-001
8.379189e+002	4.105535e-001
8.388831e+002	4.090426e-001
8.398474e+002	4.076862e-001
8.408116e+002	4.062875e-001
8.417758e+002	4.046932e-001
8.427401e+002	4.028916e-001
8.437043e+002	4.009961e-001
8.446685e+002	3.991284e-001
8.456328e+002	3.973204e-001
8.465970e+002	3.955442e-001
8.475612e+002	3.938558e-001
8.485255e+002	3.925031e-001
8.494897e+002	3.918476e-001
8.504539e+002	3.920994e-001
8.514182e+002	3.930506e-001
8.523824e+002	3.940419e-001
8.533466e+002	3.942379e-001
8.543109e+002	3.930545e-001
8.552751e+002	3.904497e-001
8.562393e+002	3.868936e-001
8.572036e+002	3.830711e-001
8.581678e+002	3.795559e-001
8.591320e+002	3.766713e-001
8.600963e+002	3.745633e-001
8.610605e+002	3.733360e-001
8.620247e+002	3.730810e-001
8.629890e+002	3.737720e-001
8.639532e+002	3.751447e-001
8.649174e+002	3.767106e-001
8.658817e+002	3.779286e-001
8.668459e+002	3.784206e-001
8.678101e+002	3.780784e-001
8.687744e+002	3.770108e-001
8.697386e+002	3.754110e-001
8.707028e+002	3.734783e-001
8.716671e+002	3.714478e-001
8.726313e+002	3.696647e-001
8.735955e+002	3.685811e-001
8.745598e+002	3.686118e-001
8.755240e+002	3.699086e-001
8.764882e+002	3.722024e-001
8.774525e+002	3.748432e-001
8.784167e+002	3.770596e-001
8.793809e+002	3.783158e-001
8.803452e+002	3.785741e-001
8.813094e+002	3.783087e-001
8.822736e+002	3.782501e-001
8.832379e+002	3.789884e-001
8.842021e+002	3.806546e-001
8.851663e+002	3.828661e-001
8.861306e+002	3.849725e-001
8.870948e+002	3.864605e-001
8.880590e+002	3.872726e-001
8.890233e+002	3.878422e-001
8.899875e+002	3.888290e-001
8.909517e+002	3.907161e-001
8.919160e+002	3.935125e-001
8.928802e+002	3.967210e-001
8.938444e+002	3.995617e-001
8.948087e+002	4.013033e-001
8.957729e+002	4.015286e-001
8.967371e+002	4.002407e-001
8.977014e+002	3.978240e-001
8.986656e+002	3.949264e-001
8.996298e+002	3.923067e-001
9.005941e+002	3.906464e-001
9.015583e+002	3.903306e-001
9.025225e+002	3.912696e-001
9.034868e+002	3.928837e-001
9.044510e+002	3.943377e-001
9.054152e+002	3.949528e-001
9.063795e+002	3.945687e-001
9.073437e+002	3.936008e-001
9.083079e+002	3.927180e-001
9.092722e+002	3.923420e-001
9.102364e+002	3.923259e-001
9.112006e+002	3.920646e-001
9.121649e+002	3.909745e-001
9.131291e+002	3.889857e-001
9.140933e+002	3.866599e-001
9.150576e+002	3.848201e-001
9.160218e+002	3.839639e-001
9.169860e+002	3.839041e-001
9.179503e+002	3.839121e-001
9.189145e+002	3.832504e-001
9.198787e+002	3.816885e-001
9.208430e+002	3.796306e-001
9.218072e+002	3.777947e-001
9.227714e+002	3.767293e-001
9.237357e+002	3.765312e-001
9.246999e+002	3.769253e-001
9.256641e+002	3.775627e-001
9.266284e+002	3.782472e-001
9.275926e+002	3.789164e-001
9.285568e+002	3.794572e-001
9.295211e+002	3.795908e-001
9.304853e+002	3.789917e-001
9.314495e+002	3.775766e-001
9.324138e+002	3.757243e-001
9.333780e+002	3.742073e-001
9.343422e+002	3.738283e-001
9.353065e+002	3.749795e-001
9.362707e+002	3.774132e-001
9.372349e+002	3.803760e-001
9.381992e+002	3.830214e-001
9.391634e+002	3.848454e-001
9.401276e+002	3.858933e-001
9.410919e+002	3.866494e-001
9.420561e+002	3.877237e-001
9.430203e+002	3.895508e-001
9.439846e+002	3.922655e-001
9.449488e+002	3.957679e-001
9.459130e+002	3.998621e-001
9.468773e+002	4.043420e-001
9.478415e+002	4.089888e-001
9.488057e+002	4.135528e-001
9.497700e+002	4.178116e-001
9.507342e+002	4.217099e-001
9.516984e+002	4.254737e-001
9.526627e+002	4.295675e-001
9.536269e+002	4.344660e-001
9.545911e+002	4.403585e-001
9.555554e+002	4.469826e-001
9.565196e+002	4.537104e-001
9.574838e+002	4.598502e-001
9.584481e+002	4.649822e-001
9.594123e+002	4.691306e-001
9.603765e+002	4.726877e-001
9.613408e+002	4.761710e-001
9.623050e+002	4.799789e-001
9.632692e+002	4.842703e-001
9.642335e+002	4.889892e-001
9.651977e+002	4.939606e-001
9.661619e+002	4.989747e-001
9.671262e+002	5.038301e-001
9.680904e+002	5.083606e-001
9.690546e+002	5.124824e-001
9.700189e+002	5.162587e-001
9.709831e+002	5.199346e-001
9.719473e+002	5.238959e-001
9.729116e+002	5.285463e-001
9.738758e+002	5.341586e-001
9.748400e+002	5.407791e-001
9.758043e+002	5.482327e-001
9.767685e+002	5.562180e-001
9.777327e+002	5.644273e-001
9.786970e+002	5.726306e-001
9.796612e+002	5.807026e-001
9.806254e+002	5.886127e-001
9.815897e+002	5.964178e-001
9.825539e+002	6.042618e-001
9.835181e+002	6.123602e-001
9.844824e+002	6.209391e-001
9.854466e+002	6.301361e-001
9.864108e+002	6.399205e-001
9.873751e+002	6.500931e-001
9.883393e+002	6.603776e-001
9.893035e+002	6.705499e-001
9.902678e+002	6.805149e-001
9.912320e+002	6.902798e-001
9.921962e+002	6.998630e-001
9.931605e+002	7.092257e-001
9.941247e+002	7.183024e-001
9.950889e+002	7.271136e-001
9.960532e+002	7.358645e-001
9.970174e+002	7.449300e-001
9.979816e+002	7.546982e-001
9.989459e+002	7.653604e-001
9.999101e+002	7.767788e-001
1.000874e+003	7.885222e-001
1.001839e+003	8.000571e-001
1.002803e+003	8.109887e-001
1.003767e+003	8.212311e-001
1.004731e+003	8.310223e-001
1.005695e+003	8.407924e-001
1.006660e+003	8.509503e-001
1.007624e+003	8.616829e-001
1.008588e+003	8.728442e-001
1.009552e+003	8.839808e-001
1.010517e+003	8.944867e-001
1.011481e+003	9.038317e-001
1.012445e+003	9.117664e-001
1.013409e+003	9.184148e-001
1.014374e+003	9.242178e-001
1.015338e+003	9.297629e-001
1.016302e+003	9.355845e-001
1.017266e+003	9.420082e-001
1.018231e+003	9.490751e-001
1.019195e+003	9.565462e-001
1.020159e+003	9.639676e-001
1.021123e+003	9.707892e-001
1.022087e+003	9.765276e-001
1.023052e+003	9.809304e-001
1.024016e+003	9.840776e-001
1.024980e+003	9.863554e-001
1.025944e+003	9.882949e-001
1.026909e+003	9.903447e-001
1.027873e+003	9.926865e-001
1.028837e+003	9.951841e-001
1.029801e+003	9.974795e-001
1.030766e+003	9.991744e-001
1.031730e+003	1.000000e+000
1.032694e+003	9.999118e-001
1.033658e+003	9.990829e-001
1.034623e+003	9.978185e-001
1.035587e+003	9.964319e-001
1.036551e+003	9.951243e-001
1.037515e+003	9.939195e-001
1.038479e+003	9.926826e-001
1.039444e+003	9.912261e-001
1.040408e+003	9.894558e-001
1.041372e+003	9.874765e-001
1.042336e+003	9.855917e-001
1.043301e+003	9.841818e-001
1.044265e+003	9.835278e-001
1.045229e+003	9.836721e-001
1.046193e+003	9.843920e-001
1.047158e+003	9.852931e-001
1.048122e+003	9.859630e-001
1.049086e+003	9.861029e-001
1.050050e+003	9.855759e-001
1.051015e+003	9.843670e-001
1.051979e+003	9.825044e-001
1.052943e+003	9.800035e-001
1.053907e+003	9.768792e-001
1.054871e+003	9.732144e-001
1.055836e+003	9.692298e-001
1.056800e+003	9.652842e-001
1.057764e+003	9.617755e-001
1.058728e+003	9.589777e-001
1.059693e+003	9.569082e-001
1.060657e+003	9.553150e-001
1.061621e+003	9.538150e-001
1.062585e+003	9.521206e-001
1.063550e+003	9.502243e-001
1.064514e+003	9.484220e-001
1.065478e+003	9.471408e-001
1.066442e+003	9.466551e-001
1.067406e+003	9.468548e-001
1.068371e+003	9.472105e-001
1.069335e+003	9.469780e-001
1.070299e+003	9.455357e-001
1.071263e+003	9.426579e-001
1.072228e+003	9.385620e-001
1.073192e+003	9.337012e-001
1.074156e+003	9.284502e-001
1.075120e+003	9.228910e-001
1.076085e+003	9.168364e-001
1.077049e+003	9.100528e-001
1.078013e+003	9.024931e-001
1.078977e+003	8.943577e-001
1.079942e+003	8.859395e-001
1.080906e+003	8.773980e-001
1.081870e+003	8.686645e-001
1.082834e+003	8.595791e-001
1.083798e+003	8.501595e-001
1.084763e+003	8.407866e-001
1.085727e+003	8.321331e-001
1.086691e+003	8.248524e-001
1.087655e+003	8.192217e-001
1.088620e+003	8.149765e-001
1.089584e+003	8.114521e-001
1.090548e+003	8.079442e-001
1.091512e+003	8.040706e-001
1.092477e+003	7.999273e-001
1.093441e+003	7.959722e-001
1.094405e+003	7.927290e-001
1.095369e+003	7.904937e-001
1.096333e+003	7.891928e-001
1.097298e+003	7.884400e-001
1.098262e+003	7.877225e-001
1.099226e+003	7.865972e-001
1.100190e+003	7.847980e-001
1.101155e+003	7.822250e-001
1.102119e+003	7.788655e-001
1.103083e+003	7.747180e-001
1.104047e+003	7.697687e-001
1.105012e+003	7.640220e-001
1.105976e+003	7.575455e-001
1.106940e+003	7.504848e-001
1.107904e+003	7.430374e-001
1.108869e+003	7.353969e-001
1.109833e+003	7.276942e-001
1.110797e+003	7.199599e-001
1.111761e+003	7.121181e-001
1.112725e+003	7.040223e-001
1.113690e+003	6.955284e-001
1.114654e+003	6.865904e-001
1.115618e+003	6.773362e-001
1.116582e+003	6.680779e-001
1.117547e+003	6.592300e-001
1.118511e+003	6.511582e-001
1.119475e+003	6.440251e-001
1.120439e+003	6.377110e-001
1.121404e+003	6.318572e-001
1.122368e+003	6.260251e-001
1.123332e+003	6.199000e-001
1.124296e+003	6.134439e-001
1.125260e+003	6.069164e-001
1.126225e+003	6.007420e-001
1.127189e+003	5.952830e-001
1.128153e+003	5.906357e-001
1.129117e+003	5.865650e-001
1.130082e+003	5.826255e-001
1.131046e+003	5.784046e-001
1.132010e+003	5.737482e-001
1.132974e+003	5.688379e-001
1.133939e+003	5.640827e-001
1.134903e+003	5.599040e-001
1.135867e+003	5.565463e-001
1.136831e+003	5.540096e-001
1.137796e+003	5.521082e-001
1.138760e+003	5.505841e-001
1.139724e+003	5.492037e-001
1.140688e+003	5.478089e-001
1.141652e+003	5.463428e-001
1.142617e+003	5.448648e-001
1.143581e+003	5.435396e-001
1.144545e+003	5.425699e-001
1.145509e+003	5.420792e-001
1.146474e+003	5.420063e-001
1.147438e+003	5.420911e-001
1.148402e+003	5.419834e-001
1.149366e+003	5.414090e-001
1.150331e+003	5.402848e-001
1.151295e+003	5.387014e-001
1.152259e+003	5.367938e-001
1.153223e+003	5.346059e-001
1.154188e+003	5.320537e-001
1.155152e+003	5.290059e-001
1.156116e+003	5.254122e-001
1.157080e+003	5.213726e-001
1.158044e+003	5.170934e-001
1.159009e+003	5.127631e-001
1.159973e+003	5.084384e-001
1.160937e+003	5.040112e-001
1.161901e+003	4.992717e-001
1.162866e+003	4.940169e-001
1.163830e+003	4.881411e-001
1.164794e+003	4.816723e-001
1.165758e+003	4.747603e-001
1.166723e+003	4.676343e-001
1.167687e+003	4.605460e-001
1.168651e+003	4.536999e-001
1.169615e+003	4.471823e-001
1.170579e+003	4.409188e-001
1.171544e+003	4.347023e-001
1.172508e+003	4.283011e-001
1.173472e+003	4.216040e-001
1.174436e+003	4.147214e-001
1.175401e+003	4.079668e-001
1.176365e+003	4.017137e-001
1.177329e+003	3.962083e-001
1.178293e+003	3.914496e-001
1.179258e+003	3.872156e-001
1.180222e+003	3.832199e-001
1.181186e+003	3.793052e-001
1.182150e+003	3.755539e-001
1.183115e+003	3.722528e-001
1.184079e+003	3.697352e-001
1.185043e+003	3.681963e-001
1.186007e+003	3.675864e-001
1.186971e+003	3.676344e-001
1.187936e+003	3.679816e-001
1.188900e+003	3.683477e-001
1.189864e+003	3.686355e-001
1.190828e+003	3.689280e-001
1.191793e+003	3.693931e-001
1.192757e+003	3.701648e-001
1.193721e+003	3.712717e-001
1.194685e+003	3.726442e-001
1.195650e+003	3.741758e-001
1.196614e+003	3.757858e-001
1.197578e+003	3.774390e-001
1.198542e+003	3.791232e-001
1.199506e+003	3.808178e-001
1.200471e+003	3.824883e-001
1.201435e+003	3.841116e-001
1.202399e+003	3.857057e-001
1.203363e+003	3.873243e-001
1.204328e+003	3.890153e-001
1.205292e+003	3.907689e-001
1.206256e+003	3.925046e-001
1.207220e+003	3.941171e-001
1.208185e+003	3.955578e-001
1.209149e+003	3.968965e-001
1.210113e+003	3.983164e-001
1.211077e+003	4.000390e-001
1.212042e+003	4.022231e-001
1.213006e+003	4.049009e-001
1.213970e+003	4.079851e-001
1.214934e+003	4.113347e-001
1.215898e+003	4.148269e-001
1.216863e+003	4.183930e-001
1.217827e+003	4.220079e-001
1.218791e+003	4.256650e-001
1.219755e+003	4.293697e-001
1.220720e+003	4.331578e-001
1.221684e+003	4.371119e-001
1.222648e+003	4.413400e-001
1.223612e+003	4.459104e-001
1.224577e+003	4.507753e-001
1.225541e+003	4.557419e-001
1.226505e+003	4.605241e-001
1.227469e+003	4.648577e-001
1.228433e+003	4.686146e-001
1.229398e+003	4.718498e-001
1.230362e+003	4.747524e-001
1.231326e+003	4.775325e-001
1.232290e+003	4.803081e-001
1.233255e+003	4.830559e-001
1.234219e+003	4.856441e-001
1.235183e+003	4.879217e-001
1.236147e+003	4.898014e-001
1.237112e+003	4.912860e-001
1.238076e+003	4.924275e-001
1.239040e+003	4.932573e-001
1.240004e+003	4.937472e-001
1.240969e+003	4.938381e-001
1.241933e+003	4.935199e-001
1.242897e+003	4.928989e-001
1.243861e+003	4.921870e-001
1.244825e+003	4.916023e-001
1.245790e+003	4.912412e-001
1.246754e+003	4.910128e-001
1.247718e+003	4.906920e-001
1.248682e+003	4.900622e-001
1.249647e+003	4.890530e-001
1.250611e+003	4.877802e-001
1.251575e+003	4.864657e-001
1.252539e+003	4.852976e-001
1.253504e+003	4.843293e-001
1.254468e+003	4.834754e-001
1.255432e+003	4.825934e-001
1.256396e+003	4.815783e-001
1.257360e+003	4.804066e-001
1.258325e+003	4.791118e-001
1.259289e+003	4.777302e-001
1.260253e+003	4.762617e-001
1.261217e+003	4.746743e-001
1.262182e+003	4.729339e-001
1.263146e+003	4.710284e-001
1.264110e+003	4.689719e-001
1.265074e+003	4.667958e-001
1.266039e+003	4.645461e-001
1.267003e+003	4.622886e-001
1.267967e+003	4.601022e-001
1.268931e+003	4.580502e-001
1.269896e+003	4.561399e-001
1.270860e+003	4.543064e-001
1.271824e+003	4.524499e-001
1.272788e+003	4.505103e-001
1.273752e+003	4.485260e-001
1.274717e+003	4.466192e-001
1.275681e+003	4.449085e-001
1.276645e+003	4.434103e-001
1.277609e+003	4.420122e-001
1.278574e+003	4.405454e-001
1.279538e+003	4.389102e-001
1.280502e+003	4.371507e-001
1.281466e+003	4.354135e-001
1.282431e+003	4.338213e-001
1.283395e+003	4.323665e-001
1.284359e+003	4.309152e-001
1.285323e+003	4.293196e-001
1.286287e+003	4.275481e-001
1.287252e+003	4.257277e-001
1.288216e+003	4.240753e-001
1.289180e+003	4.227758e-001
1.290144e+003	4.219096e-001
1.291109e+003	4.214658e-001
1.292073e+003	4.214025e-001
1.293037e+003	4.216770e-001
1.294001e+003	4.222271e-001
1.294966e+003	4.229467e-001
1.295930e+003	4.237150e-001
1.296894e+003	4.244801e-001
1.297858e+003	4.253257e-001
1.298823e+003	4.264396e-001
1.299787e+003	4.279851e-001
1.300751e+003	4.299631e-001
1.301715e+003	4.321762e-001
1.302679e+003	4.343315e-001
1.303644e+003	4.362106e-001
1.304608e+003	4.377856e-001
1.305572e+003	4.392098e-001
1.306536e+003	4.407080e-001
1.307501e+003	4.424549e-001
1.308465e+003	4.445176e-001
1.309429e+003	4.468685e-001
1.310393e+003	4.494190e-001
1.311358e+003	4.520341e-001
1.312322e+003	4.545339e-001
1.313286e+003	4.567156e-001
1.314250e+003	4.584092e-001
1.315214e+003	4.595354e-001
1.316179e+003	4.601154e-001
1.317143e+003	4.602202e-001
1.318107e+003	4.598944e-001
1.319071e+003	4.591098e-001
1.320036e+003	4.577876e-001
1.321000e+003	4.558693e-001
1.321964e+003	4.533850e-001
1.322928e+003	4.504752e-001
1.323893e+003	4.473615e-001
1.324857e+003	4.442904e-001
1.325821e+003	4.414802e-001
1.326785e+003	4.390822e-001
1.327750e+003	4.371618e-001
1.328714e+003	4.356960e-001
1.329678e+003	4.345865e-001
1.330642e+003	4.336945e-001
1.331606e+003	4.328970e-001
1.332571e+003	4.321468e-001
1.333535e+003	4.315006e-001
1.334499e+003	4.310869e-001
1.335463e+003	4.310144e-001
1.336428e+003	4.312675e-001
1.337392e+003	4.316529e-001
1.338356e+003	4.318551e-001
1.339320e+003	4.316086e-001
1.340285e+003	4.308774e-001
1.341249e+003	4.298872e-001
1.342213e+003	4.289773e-001
1.343177e+003	4.284109e-001
1.344141e+003	4.282829e-001
1.345106e+003	4.285568e-001
1.346070e+003	4.291605e-001
1.347034e+003	4.300631e-001
1.347998e+003	4.312777e-001
1.348963e+003	4.328060e-001
1.349927e+003	4.345902e-001
1.350891e+003	4.365270e-001
1.351855e+003	4.385347e-001
1.352820e+003	4.406077e-001
1.353784e+003	4.428063e-001
1.354748e+003	4.451979e-001
1.355712e+003	4.478129e-001
1.356677e+003	4.506639e-001
1.357641e+003	4.538060e-001
1.358605e+003	4.573534e-001
1.359569e+003	4.614040e-001
1.360533e+003	4.658948e-001
1.361498e+003	4.705045e-001
1.362462e+003	4.747489e-001
1.363426e+003	4.782688e-001
1.364390e+003	4.810562e-001
1.365355e+003	4.833951e-001
1.366319e+003	4.856002e-001
1.367283e+003	4.878110e-001
1.368247e+003	4.899727e-001
1.369212e+003	4.919738e-001
1.370176e+003	4.938025e-001
1.371140e+003	4.955835e-001
1.372104e+003	4.974599e-001
1.373068e+003	4.994247e-001
1.374033e+003	5.012544e-001
1.374997e+003	5.026385e-001
1.375961e+003	5.034083e-001
1.376925e+003	5.036474e-001
1.377890e+003	5.035890e-001
1.378854e+003	5.034326e-001
1.379818e+003	5.032506e-001
1.380782e+003	5.030399e-001
1.381747e+003	5.028545e-001
1.382711e+003	5.028957e-001
1.383675e+003	5.034770e-001
1.384639e+003	5.048749e-001
1.385604e+003	5.071299e-001
1.386568e+003	5.099134e-001
1.387532e+003	5.126346e-001
1.388496e+003	5.148194e-001
1.389460e+003	5.164503e-001
1.390425e+003	5.179490e-001
1.391389e+003	5.198874e-001
1.392353e+003	5.226780e-001
1.393317e+003	5.263404e-001
1.394282e+003	5.303948e-001
1.395246e+003	5.339933e-001
1.396210e+003	5.363076e-001
1.397174e+003	5.369419e-001
1.398139e+003	5.360819e-001
1.399103e+003	5.343412e-001
1.400067e+003	5.324665e-001
1.401031e+003	5.310765e-001
1.401995e+003	5.305229e-001
1.402960e+003	5.308710e-001
1.403924e+003	5.319378e-001
1.404888e+003	5.333689e-001
1.405852e+003	5.347664e-001
1.406817e+003	5.358570e-001
1.407781e+003	5.365955e-001
1.408745e+003	5.371315e-001
1.409709e+003	5.376922e-001
1.410674e+003	5.384688e-001
1.411638e+003	5.395585e-001
1.412602e+003	5.409656e-001
1.413566e+003	5.426417e-001
1.414531e+003	5.445140e-001
1.415495e+003	5.464514e-001
1.416459e+003	5.481803e-001
1.417423e+003	5.492476e-001
1.418387e+003	5.491857e-001
1.419352e+003	5.478663e-001
1.420316e+003	5.456589e-001
1.421280e+003	5.431367e-001
1.422244e+003	5.407016e-001
1.423209e+003	5.384972e-001
1.424173e+003	5.365328e-001
1.425137e+003	5.348095e-001
1.426101e+003	5.333521e-001
1.427066e+003	5.321580e-001
1.428030e+003	5.311379e-001
1.428994e+003	5.301270e-001
1.429958e+003	5.289906e-001
1.430922e+003	5.277468e-001
1.431887e+003	5.265718e-001
1.432851e+003	5.256643e-001
1.433815e+003	5.250636e-001
1.434779e+003	5.245141e-001
1.435744e+003	5.234692e-001
1.436708e+003	5.213723e-001
1.437672e+003	5.181109e-001
1.438636e+003	5.141168e-001
1.439601e+003	5.099634e-001
1.440565e+003	5.060052e-001
1.441529e+003	5.023510e-001
1.442493e+003	4.990003e-001
1.443458e+003	4.959504e-001
1.444422e+003	4.932107e-001
1.445386e+003	4.907475e-001
1.446350e+003	4.884178e-001
1.447314e+003	4.859756e-001
1.448279e+003	4.831906e-001
1.449243e+003	4.800278e-001
1.450207e+003	4.767343e-001
1.451171e+003	4.737423e-001
1.452136e+003	4.714833e-001
1.453100e+003	4.702546e-001
1.454064e+003	4.701295e-001
1.455028e+003	4.707919e-001
1.455993e+003	4.713065e-001
1.456957e+003	4.703463e-001
1.457921e+003	4.673336e-001
1.458885e+003	4.630833e-001
1.459849e+003	4.587362e-001
1.460814e+003	4.547158e-001
1.461778e+003	4.506851e-001
1.462742e+003	4.458507e-001
1.463706e+003	4.393658e-001
1.464671e+003	4.309572e-001
1.465635e+003	4.214004e-001
1.466599e+003	4.120914e-001
1.467563e+003	4.040729e-001
1.468528e+003	3.976132e-001
1.469492e+003	3.924045e-001
1.470456e+003	3.878007e-001
1.471420e+003	3.829067e-001
1.472385e+003	3.767766e-001
1.473349e+003	3.689230e-001
1.474313e+003	3.597038e-001
1.475277e+003	3.500316e-001
1.476241e+003	3.407901e-001
1.477206e+003	3.325731e-001
1.478170e+003	3.257160e-001
1.479134e+003	3.203533e-001
1.480098e+003	3.164355e-001
1.481063e+003	3.137627e-001
1.482027e+003	3.120821e-001
1.482991e+003	3.112194e-001
1.483955e+003	3.111563e-001
1.484920e+003	3.119989e-001
1.485884e+003	3.138421e-001
1.486848e+003	3.165614e-001
1.487812e+003	3.196177e-001
1.488776e+003	3.221112e-001
1.489741e+003	3.233243e-001
1.490705e+003	3.233558e-001
1.491669e+003	3.230567e-001
1.492633e+003	3.233915e-001
1.493598e+003	3.249742e-001
1.494562e+003	3.279627e-001
1.495526e+003	3.320767e-001
1.496490e+003	3.366541e-001
1.497455e+003	3.408925e-001
1.498419e+003	3.443049e-001
1.499383e+003	3.469803e-001
1.500347e+003	3.493635e-001
1.501312e+003	3.519349e-001
1.502276e+003	3.551550e-001
1.503240e+003	3.595928e-001
1.504204e+003	3.659726e-001
1.505168e+003	3.747948e-001
1.506133e+003	3.852526e-001
1.507097e+003	3.945749e-001
1.508061e+003	4.001638e-001
1.509025e+003	4.022458e-001
1.509990e+003	4.028589e-001
1.510954e+003	4.037501e-001
1.511918e+003	4.058038e-001
1.512882e+003	4.092617e-001
1.513847e+003	4.139234e-001
1.514811e+003	4.192526e-001
1.515775e+003	4.245521e-001
1.516739e+003	4.292494e-001
1.517703e+003	4.331334e-001
1.518668e+003	4.363735e-001
1.519632e+003	4.393336e-001
1.520596e+003	4.423018e-001
1.521560e+003	4.453042e-001
1.522525e+003	4.481798e-001
1.523489e+003	4.508570e-001
1.524453e+003	4.535244e-001
1.525417e+003	4.565323e-001
1.526382e+003	4.601597e-001
1.527346e+003	4.644732e-001
1.528310e+003	4.694202e-001
1.529274e+003	4.750666e-001
1.530239e+003	4.817298e-001
1.531203e+003	4.898166e-001
1.532167e+003	4.993663e-001
1.533131e+003	5.096163e-001
1.534095e+003	5.192237e-001
1.535060e+003	5.272132e-001
1.536024e+003	5.336261e-001
1.536988e+003	5.392460e-001
1.537952e+003	5.448858e-001
1.538917e+003	5.506945e-001
1.539881e+003	5.557219e-001
1.540845e+003	5.585831e-001
1.541809e+003	5.591127e-001
1.542774e+003	5.585032e-001
1.543738e+003	5.578956e-001
1.544702e+003	5.577465e-001
1.545666e+003	5.580813e-001
1.546630e+003	5.588120e-001
1.547595e+003	5.598671e-001
1.548559e+003	5.611872e-001
1.549523e+003	5.626839e-001
1.550487e+003	5.642384e-001
1.551452e+003	5.657644e-001
1.552416e+003	5.673037e-001
1.553380e+003	5.690774e-001
1.554344e+003	5.714602e-001
1.555309e+003	5.749025e-001
1.556273e+003	5.797384e-001
1.557237e+003	5.856486e-001
1.558201e+003	5.909129e-001
1.559166e+003	5.931345e-001
1.560130e+003	5.919411e-001
1.561094e+003	5.892614e-001
1.562058e+003	5.869347e-001
1.563022e+003	5.857314e-001
1.563987e+003	5.857341e-001
1.564951e+003	5.867608e-001
1.565915e+003	5.885686e-001
1.566879e+003	5.909272e-001
1.567844e+003	5.936055e-001
1.568808e+003	5.963222e-001
1.569772e+003	5.987911e-001
1.570736e+003	6.009015e-001
1.571701e+003	6.028470e-001
1.572665e+003	6.050526e-001
1.573629e+003	6.079569e-001
1.574593e+003	6.117072e-001
1.575557e+003	6.158286e-001
1.576522e+003	6.192725e-001
1.577486e+003	6.212203e-001
1.578450e+003	6.218366e-001
1.579414e+003	6.219787e-001
1.580379e+003	6.224583e-001
1.581343e+003	6.236768e-001
1.582307e+003	6.256142e-001
1.583271e+003	6.279699e-001
1.584236e+003	6.303853e-001
1.585200e+003	6.326533e-001
1.586164e+003	6.347742e-001
1.587128e+003	6.368544e-001
1.588093e+003	6.389754e-001
1.589057e+003	6.411315e-001
1.590021e+003	6.432462e-001
1.590985e+003	6.452164e-001
1.591949e+003	6.469485e-001
1.592914e+003	6.483785e-001
1.593878e+003	6.494808e-001
1.594842e+003	6.502649e-001
1.595806e+003	6.507537e-001
1.596771e+003	6.509677e-001
1.597735e+003	6.509409e-001
1.598699e+003	6.507615e-001
1.599663e+003	6.505882e-001
1.600628e+003	6.505943e-001
1.601592e+003	6.508560e-001
1.602556e+003	6.512714e-001
1.603520e+003	6.516016e-001
1.604484e+003	6.516214e-001
1.605449e+003	6.512585e-001
1.606413e+003	6.506017e-001
1.607377e+003	6.497837e-001
1.608341e+003	6.488525e-001
1.609306e+003	6.477593e-001
1.610270e+003	6.464772e-001
1.611234e+003	6.451227e-001
1.612198e+003	6.439444e-001
1.613163e+003	6.431903e-001
1.614127e+003	6.429341e-001
1.615091e+003	6.429303e-001
1.616055e+003	6.426366e-001
1.617020e+003	6.415976e-001
1.617984e+003	6.398973e-001
1.618948e+003	6.380769e-001
1.619912e+003	6.366693e-001
1.620876e+003	6.359156e-001
1.621841e+003	6.357414e-001
1.622805e+003	6.358480e-001
1.623769e+003	6.358966e-001
1.624733e+003	6.357170e-001
1.625698e+003	6.353415e-001
1.626662e+003	6.348302e-001
1.627626e+003	6.341295e-001
1.628590e+003	6.331393e-001
1.629555e+003	6.319098e-001
1.630519e+003	6.307390e-001
1.631483e+003	6.300690e-001
1.632447e+003	6.302765e-001
1.633411e+003	6.314291e-001
1.634376e+003	6.330027e-001
1.635340e+003	6.338308e-001
1.636304e+003	6.328161e-001
1.637268e+003	6.298994e-001
1.638233e+003	6.259034e-001
1.639197e+003	6.216652e-001
1.640161e+003	6.176849e-001
1.641125e+003	6.142625e-001
1.642090e+003	6.116417e-001
1.643054e+003	6.099848e-001
1.644018e+003	6.091989e-001
1.644982e+003	6.087343e-001
1.645947e+003	6.076748e-001
1.646911e+003	6.054136e-001
1.647875e+003	6.022732e-001
1.648839e+003	5.991457e-001
1.649803e+003	5.967097e-001
1.650768e+003	5.950114e-001
1.651732e+003	5.931850e-001
1.652696e+003	5.893681e-001
1.653660e+003	5.820665e-001
1.654625e+003	5.722101e-001
1.655589e+003	5.620487e-001
1.656553e+003	5.528484e-001
1.657517e+003	5.447822e-001
1.658482e+003	5.375978e-001
1.659446e+003	5.308546e-001
1.660410e+003	5.239019e-001
1.661374e+003	5.160415e-001
1.662339e+003	5.070406e-001
1.663303e+003	4.974835e-001
1.664267e+003	4.883693e-001
1.665231e+003	4.803670e-001
1.666195e+003	4.734746e-001
1.667160e+003	4.671383e-001
1.668124e+003	4.605954e-001
1.669088e+003	4.533430e-001
1.670052e+003	4.454928e-001
1.671017e+003	4.375826e-001
1.671981e+003	4.299819e-001
1.672945e+003	4.225774e-001
1.673909e+003	4.149560e-001
1.674874e+003	4.068106e-001
1.675838e+003	3.982918e-001
1.676802e+003	3.900159e-001
1.677766e+003	3.826635e-001
1.678730e+003	3.765997e-001
1.679695e+003	3.718136e-001
1.680659e+003	3.679730e-001
1.681623e+003	3.643492e-001
1.682587e+003	3.597443e-001
1.683552e+003	3.529736e-001
1.684516e+003	3.439994e-001
1.685480e+003	3.341438e-001
1.686444e+003	3.247092e-001
1.687409e+003	3.160809e-001
1.688373e+003	3.080817e-001
1.689337e+003	3.005483e-001
1.690301e+003	2.935539e-001
1.691266e+003	2.873144e-001
1.692230e+003	2.819887e-001
1.693194e+003	2.775624e-001
1.694158e+003	2.738788e-001
1.695122e+003	2.707424e-001
1.696087e+003	2.679555e-001
1.697051e+003	2.652172e-001
1.698015e+003	2.620202e-001
1.698979e+003	2.578250e-001
1.699944e+003	2.525488e-001
1.700908e+003	2.468527e-001
1.701872e+003	2.417083e-001
1.702836e+003	2.376903e-001
1.703801e+003	2.347452e-001
1.704765e+003	2.324410e-001
1.705729e+003	2.303295e-001
1.706693e+003	2.282180e-001
1.707657e+003	2.262471e-001
1.708622e+003	2.247344e-001
1.709586e+003	2.239370e-001
1.710550e+003	2.239469e-001
1.711514e+003	2.247377e-001
1.712479e+003	2.262478e-001
1.713443e+003	2.284094e-001
1.714407e+003	2.310833e-001
1.715371e+003	2.339102e-001
1.716336e+003	2.362225e-001
1.717300e+003	2.373085e-001
1.718264e+003	2.369886e-001
1.719228e+003	2.357860e-001
1.720193e+003	2.344416e-001
1.721157e+003	2.334528e-001
1.722121e+003	2.329965e-001
1.723085e+003	2.330413e-001
1.724049e+003	2.334678e-001
1.725014e+003	2.341637e-001
1.725978e+003	2.350869e-001
1.726942e+003	2.362790e-001
1.727906e+003	2.378304e-001
1.728871e+003	2.398268e-001
1.729835e+003	2.422948e-001
1.730799e+003	2.451147e-001
1.731763e+003	2.478788e-001
1.732728e+003	2.498146e-001
1.733692e+003	2.500947e-001
1.734656e+003	2.485111e-001
1.735620e+003	2.456633e-001
1.736584e+003	2.423348e-001
1.737549e+003	2.389403e-001
1.738513e+003	2.355038e-001
1.739477e+003	2.318866e-001
1.740441e+003	2.280077e-001
1.741406e+003	2.239491e-001
1.742370e+003	2.199127e-001
1.743334e+003	2.160995e-001
1.744298e+003	2.126399e-001
1.745263e+003	2.095737e-001
1.746227e+003	2.068033e-001
1.747191e+003	2.040107e-001
1.748155e+003	2.006529e-001
1.749120e+003	1.962024e-001
1.750084e+003	1.905841e-001
1.751048e+003	1.843780e-001
1.752012e+003	1.784501e-001
1.752976e+003	1.733756e-001
1.753941e+003	1.692068e-001
1.754905e+003	1.656265e-001
1.755869e+003	1.622263e-001
1.756833e+003	1.587268e-001
1.757798e+003	1.550542e-001
1.758762e+003	1.512703e-001
1.759726e+003	1.474512e-001
1.760690e+003	1.436373e-001
1.761655e+003	1.398765e-001
1.762619e+003	1.362742e-001
1.763583e+003	1.329680e-001
1.764547e+003	1.300517e-001
1.765511e+003	1.275409e-001
1.766476e+003	1.254048e-001
1.767440e+003	1.236156e-001
1.768404e+003	1.221563e-001
1.769368e+003	1.209607e-001
1.770333e+003	1.198260e-001
1.771297e+003	1.183986e-001
1.772261e+003	1.163435e-001
1.773225e+003	1.136130e-001
1.774190e+003	1.105292e-001
1.775154e+003	1.075702e-001
1.776118e+003	1.051094e-001
1.777082e+003	1.033074e-001
1.778047e+003	1.021250e-001
1.779011e+003	1.013722e-001
1.779975e+003	1.007847e-001
1.780939e+003	1.001306e-001
1.781903e+003	9.929564e-002
1.782868e+003	9.829026e-002
1.783832e+003	9.719437e-002
1.784796e+003	9.610728e-002
1.785760e+003	9.513686e-002
1.786725e+003	9.440876e-002
1.787689e+003	9.406177e-002
1.788653e+003	9.420688e-002
1.789617e+003	9.484876e-002
1.790582e+003	9.578478e-002
1.791546e+003	9.657717e-002
1.792510e+003	9.674291e-002
1.793474e+003	9.609627e-002
1.794438e+003	9.487333e-002
1.795403e+003	9.351061e-002
1.796367e+003	9.237500e-002
1.797331e+003	9.165232e-002
1.798295e+003	9.134414e-002
1.799260e+003	9.129763e-002
1.800224e+003	9.126553e-002
1.801188e+003	9.101439e-002
1.802152e+003	9.043718e-002
1.803117e+003	8.959590e-002
1.804081e+003	8.867538e-002
1.805045e+003	8.789656e-002
1.806009e+003	8.743189e-002
1.806974e+003	8.734247e-002
1.807938e+003	8.754737e-002
1.808902e+003	8.784428e-002
1.809866e+003	8.799177e-002
1.810830e+003	8.782832e-002
1.811795e+003	8.735394e-002
1.812759e+003	8.671059e-002
1.813723e+003	8.607872e-002
1.814687e+003	8.557452e-002
1.815652e+003	8.520992e-002
1.816616e+003	8.492403e-002
1.817580e+003	8.465629e-002
1.818544e+003	8.441249e-002
1.819509e+003	8.427031e-002
1.820473e+003	8.431866e-002
1.821437e+003	8.457640e-002
1.822401e+003	8.495080e-002
1.823365e+003	8.527303e-002
1.824330e+003	8.540547e-002
1.825294e+003	8.534980e-002
1.826258e+003	8.525082e-002
1.827222e+003	8.527587e-002
1.828187e+003	8.545848e-002
1.829151e+003	8.563092e-002
1.830115e+003	8.551829e-002
1.831079e+003	8.494962e-002
1.832044e+003	8.400102e-002
1.833008e+003	8.293474e-002
1.833972e+003	8.202101e-002
1.834936e+003	8.140188e-002
1.835901e+003	8.106114e-002
1.836865e+003	8.088741e-002
1.837829e+003	8.079165e-002
1.838793e+003	8.079725e-002
1.839757e+003	8.103206e-002
1.840722e+003	8.163596e-002
1.841686e+003	8.264005e-002
1.842650e+003	8.386977e-002
1.843614e+003	8.494025e-002
1.844579e+003	8.542978e-002
1.845543e+003	8.514288e-002
1.846507e+003	8.420318e-002
1.847471e+003	8.290742e-002
1.848436e+003	8.154588e-002
1.849400e+003	8.033194e-002
1.850364e+003	7.940729e-002
1.851328e+003	7.884916e-002
1.852292e+003	7.865857e-002
1.853257e+003	7.874918e-002
1.854221e+003	7.896858e-002
1.855185e+003	7.915111e-002
1.856149e+003	7.918321e-002
1.857114e+003	7.904150e-002
1.858078e+003	7.878239e-002
1.859042e+003	7.849208e-002
1.860006e+003	7.823792e-002
1.860971e+003	7.805998e-002
1.861935e+003	7.800338e-002
1.862899e+003	7.815078e-002
1.863863e+003	7.860958e-002
1.864828e+003	7.944434e-002
1.865792e+003	8.058280e-002
1.866756e+003	8.175025e-002
1.867720e+003	8.251641e-002
1.868684e+003	8.250842e-002
1.869649e+003	8.167072e-002
1.870613e+003	8.031488e-002
1.871577e+003	7.890116e-002
1.872541e+003	7.778408e-002
1.873506e+003	7.710699e-002
1.874470e+003	7.683163e-002
1.875434e+003	7.681952e-002
1.876398e+003	7.691675e-002
1.877363e+003	7.701398e-002
1.878327e+003	7.706708e-002
1.879291e+003	7.708240e-002
1.880255e+003	7.708891e-002
1.881219e+003	7.711927e-002
1.882184e+003	7.720256e-002
1.883148e+003	7.736160e-002
1.884112e+003	7.760853e-002
1.885076e+003	7.793790e-002
1.886041e+003	7.832056e-002
1.887005e+003	7.870221e-002
1.887969e+003	7.901343e-002
1.888933e+003	7.919468e-002
1.889898e+003	7.922798e-002
1.890862e+003	7.914864e-002
1.891826e+003	7.902361e-002
1.892790e+003	7.891263e-002
1.893755e+003	7.883944e-002
1.894719e+003	7.879128e-002
1.895683e+003	7.873955e-002
1.896647e+003	7.866415e-002
1.897611e+003	7.856409e-002
1.898576e+003	7.844760e-002
1.899540e+003	7.831644e-002
1.900504e+003	7.816179e-002
1.901468e+003	7.797513e-002
1.902433e+003	7.776344e-002
1.903397e+003	7.755183e-002
1.904361e+003	7.736884e-002
1.905325e+003	7.722355e-002
1.906290e+003	7.709203e-002
1.907254e+003	7.692362e-002
1.908218e+003	7.666736e-002
1.909182e+003	7.630744e-002
1.910146e+003	7.589193e-002
1.911111e+003	7.553174e-002
1.912075e+003	7.536434e-002
1.913039e+003	7.549974e-002
1.914003e+003	7.597475e-002
1.914968e+003	7.672881e-002
1.915932e+003	7.761017e-002
1.916896e+003	7.842045e-002
1.917860e+003	7.899216e-002
1.918825e+003	7.925485e-002
1.919789e+003	7.923604e-002
1.920753e+003	7.900408e-002
1.921717e+003	7.861555e-002
1.922682e+003	7.811088e-002
1.923646e+003	7.754587e-002
1.924610e+003	7.701040e-002
1.925574e+003	7.660545e-002
1.926538e+003	7.639311e-002
1.927503e+003	7.636577e-002
1.928467e+003	7.645704e-002
1.929431e+003	7.658353e-002
1.930395e+003	7.668552e-002
1.931360e+003	7.673495e-002
1.932324e+003	7.671404e-002
1.933288e+003	7.659288e-002
1.934252e+003	7.634064e-002
1.935217e+003	7.597091e-002
1.936181e+003	7.558082e-002
1.937145e+003	7.533664e-002
1.938109e+003	7.539809e-002
1.939073e+003	7.582277e-002
1.940038e+003	7.650611e-002
1.941002e+003	7.720117e-002
1.941966e+003	7.762861e-002
1.942930e+003	7.763209e-002
1.943895e+003	7.727511e-002
1.944859e+003	7.679741e-002
1.945823e+003	7.646621e-002
1.946787e+003	7.643245e-002
1.947752e+003	7.667241e-002
1.948716e+003	7.702462e-002
1.949680e+003	7.728574e-002
1.950644e+003	7.731216e-002
1.951609e+003	7.707644e-002
1.952573e+003	7.665965e-002
1.953537e+003	7.620021e-002
1.954501e+003	7.583222e-002
1.955465e+003	7.563740e-002
1.956430e+003	7.562273e-002
1.957394e+003	7.572464e-002
1.958358e+003	7.584030e-002
1.959322e+003	7.588001e-002
1.960287e+003	7.582296e-002
1.961251e+003	7.574187e-002
1.962215e+003	7.577242e-002
1.963179e+003	7.603062e-002
1.964144e+003	7.652308e-002
1.965108e+003	7.710918e-002
1.966072e+003	7.755404e-002
1.967036e+003	7.765879e-002
1.968000e+003	7.739151e-002
1.968965e+003	7.691858e-002
1.969929e+003	7.650519e-002
1.970893e+003	7.655922e-002
1.971857e+003	7.661315e-002
1.972822e+003	7.666708e-002
1.973786e+003	7.672101e-002
1.974750e+003	7.677495e-002
1.975714e+003	7.682888e-002
1.976679e+003	7.688281e-002
1.977643e+003	7.693674e-002
1.978607e+003	7.699068e-002
1.979571e+003	7.704461e-002
1.980536e+003	7.709855e-002
1.981500e+003	7.715248e-002
1.982464e+003	7.720640e-002
1.983428e+003	7.726043e-002
1.984392e+003	7.731436e-002
1.985357e+003	7.736830e-002
1.986321e+003	7.742223e-002
1.987285e+003	7.747617e-002
1.988249e+003	7.753010e-002
1.989214e+003	7.758403e-002
1.990178e+003	7.763796e-002
1.991142e+003	7.769190e-002
1.992106e+003	7.774583e-002
1.993071e+003	7.779976e-002
1.994035e+003	7.785369e-002
1.994999e+003	7.790762e-002
1.995963e+003	7.796156e-002
1.996927e+003	7.801558e-002
1.997892e+003	7.806952e-002
1.998856e+003	7.812346e-002
1.999820e+003	7.817739e-002
2.000784e+003	7.823131e-002
2.001749e+003	7.828525e-002
2.002713e+003	7.833918e-002
2.003677e+003	7.839312e-002
2.004641e+003	7.844704e-002
2.005606e+003	7.850097e-002
2.006570e+003	7.855491e-002
2.007534e+003	7.860885e-002
2.008498e+003	7.866278e-002
2.009463e+003	7.871671e-002
2.010427e+003	7.877074e-002
2.011391e+003	7.882467e-002
2.012355e+003	7.887860e-002
2.013319e+003	7.893253e-002
2.014284e+003	7.898647e-002
2.015248e+003	7.904040e-002
2.016212e+003	7.909433e-002
2.017176e+003	7.914826e-002
2.018141e+003	7.920220e-002
2.019105e+003	7.925613e-002
2.020069e+003	7.931007e-002
2.021033e+003	7.936399e-002
2.021998e+003	7.941792e-002
2.022962e+003	7.947195e-002
2.023926e+003	7.952588e-002
2.024890e+003	7.957982e-002
2.025854e+003	7.963375e-002
2.026819e+003	7.968769e-002
2.027783e+003	7.974162e-002
2.028747e+003	7.979555e-002
2.029711e+003	7.984948e-002
2.030676e+003	7.990342e-002
2.031640e+003	7.995735e-002
2.032604e+003	8.001128e-002
2.033568e+003	8.006521e-002
2.034533e+003	8.011915e-002
2.035497e+003	8.017316e-002
2.036461e+003	8.022710e-002
2.037425e+003	8.028104e-002
2.038390e+003	8.033498e-002
2.039354e+003	8.038890e-002
2.040318e+003	8.044283e-002
2.041282e+003	8.049677e-002
2.042246e+003	8.055070e-002
2.043211e+003	8.060464e-002
2.044175e+003	8.065856e-002
2.045139e+003	8.071250e-002
2.046103e+003	8.076643e-002
2.047068e+003	8.082037e-002
2.048032e+003	8.087430e-002
2.048996e+003	8.092833e-002
2.049960e+003	8.098225e-002
2.050925e+003	8.103619e-002
2.051889e+003	8.109012e-002
2.052853e+003	8.114405e-002
2.053817e+003	8.119798e-002
2.054781e+003	8.125191e-002
2.055746e+003	8.130585e-002
2.056710e+003	8.135978e-002
2.057674e+003	8.141372e-002
2.058638e+003	8.146765e-002
2.059603e+003	8.152159e-002
2.060567e+003	8.157551e-002
2.061531e+003	8.162944e-002
2.062495e+003	8.168347e-002
2.063460e+003	8.173740e-002
2.064424e+003	8.179133e-002
2.065388e+003	8.184528e-002
2.066352e+003	8.189920e-002
2.067317e+003	8.195314e-002
2.068281e+003	8.200707e-002
2.069245e+003	8.206100e-002
2.070209e+003	8.211493e-002
2.071174e+003	8.216886e-002
2.072138e+003	8.222280e-002
2.073102e+003	8.227672e-002
2.074066e+003	8.233067e-002
2.075031e+003	8.238468e-002
2.075995e+003	8.243863e-002
2.076959e+003	8.249256e-002
2.077923e+003	8.254649e-002
2.078887e+003	8.260042e-002
2.079852e+003	8.265435e-002
2.080816e+003	8.270828e-002
2.081780e+003	8.276222e-002
2.082744e+003	8.281615e-002
2.083708e+003	8.287009e-002
2.084673e+003	8.292402e-002
2.085637e+003	8.297795e-002
2.086601e+003	8.303189e-002
2.087565e+003	8.308581e-002
2.088530e+003	8.313984e-002
2.089494e+003	8.319377e-002
2.090458e+003	8.324770e-002
2.091422e+003	8.330163e-002
2.092387e+003	8.335557e-002
2.093351e+003	8.340951e-002
2.094315e+003	8.346344e-002
2.095279e+003	8.351737e-002
2.096244e+003	8.357130e-002
2.097208e+003	8.362523e-002
2.098172e+003	8.367917e-002
2.099136e+003	8.373310e-002
2.100101e+003	8.378702e-002
2.101065e+003	8.384096e-002
2.102029e+003	8.389498e-002
2.102993e+003	8.394892e-002
2.103958e+003	8.400285e-002
2.104922e+003	8.405679e-002
2.105886e+003	8.411072e-002
2.106850e+003	8.416465e-002
2.107814e+003	8.421858e-002
2.108779e+003	8.427252e-002
2.109743e+003	8.432645e-002
2.110707e+003	8.438038e-002
2.111671e+003	8.443431e-002
2.112635e+003	8.448825e-002
2.113600e+003	8.454219e-002
2.114564e+003	8.459620e-002
2.115528e+003	8.465014e-002
2.116492e+003	8.470408e-002
2.117457e+003	8.475801e-002
2.118421e+003	8.481193e-002
2.119385e+003	8.486587e-002
2.120349e+003	8.491980e-002
2.121314e+003	8.497374e-002
2.122278e+003	8.502767e-002
2.123242e+003	8.508160e-002
2.124206e+003	8.513553e-002
2.125171e+003	8.518947e-002
2.126135e+003	8.524340e-002
2.127099e+003	8.529733e-002
2.128063e+003	8.535136e-002
2.129028e+003	8.540529e-002
2.129992e+003	8.545922e-002
2.130956e+003	8.551315e-002
2.131920e+003	8.556709e-002
2.132885e+003	8.562103e-002
2.133849e+003	8.567496e-002
2.134813e+003	8.572888e-002
2.135777e+003	8.578282e-002
2.136741e+003	8.583675e-002
2.137706e+003	8.589069e-002
2.138670e+003	8.594462e-002
2.139634e+003	8.599854e-002
2.140598e+003	8.605257e-002
2.141563e+003	8.610650e-002
2.142527e+003	8.616044e-002
2.143491e+003	8.621438e-002
2.144455e+003	8.626831e-002
2.145419e+003	8.632224e-002
2.146384e+003	8.637617e-002
2.147348e+003	8.643010e-002
2.148312e+003	8.648404e-002
2.149276e+003	8.653797e-002
2.150241e+003	8.659190e-002
2.151205e+003	8.664583e-002
2.152169e+003	8.669977e-002
2.153133e+003	8.675379e-002
2.154098e+003	8.680773e-002
2.155062e+003	8.686166e-002
2.156026e+003	8.691560e-002
2.156990e+003	8.696952e-002
2.157955e+003	8.702345e-002
2.158919e+003	8.707739e-002
2.159883e+003	8.713132e-002
2.160847e+003	8.718526e-002
2.161812e+003	8.723919e-002
2.162776e+003	8.729312e-002
2.163740e+003	8.734705e-002
2.164704e+003	8.740099e-002
2.165668e+003	8.745492e-002
2.166633e+003	8.750895e-002
2.167597e+003	8.756288e-002
2.168561e+003	8.761681e-002
2.169525e+003	8.767074e-002
2.170490e+003	8.772467e-002
2.171454e+003	8.777861e-002
2.172418e+003	8.783255e-002
2.173382e+003	8.788648e-002
2.174346e+003	8.794040e-002
2.175311e+003	8.799434e-002
2.176275e+003	8.804827e-002
2.177239e+003	8.810221e-002
2.178203e+003	8.815613e-002
2.179168e+003	8.821007e-002
2.180132e+003	8.826409e-002
2.181096e+003	8.831802e-002
2.182060e+003	8.837196e-002
2.183025e+003	8.842590e-002
2.183989e+003	8.847983e-002
2.184953e+003	8.853376e-002
2.185917e+003	8.858769e-002
2.186882e+003	8.864162e-002
2.187846e+003	8.869556e-002
2.188810e+003	8.874950e-002
2.189774e+003	8.880343e-002
2.190739e+003	8.885735e-002
2.191703e+003	8.891129e-002
2.192667e+003	8.896531e-002
2.193631e+003	8.901925e-002
2.194595e+003	8.907318e-002
2.195560e+003	8.912711e-002
2.196524e+003	8.918104e-002
2.197488e+003	8.923497e-002
2.198452e+003	8.928891e-002
2.199417e+003	8.934285e-002
2.200381e+003	8.939677e-002
2.201345e+003	8.945071e-002
2.202309e+003	8.950464e-002
2.203273e+003	8.955857e-002
2.204238e+003	8.961251e-002
2.205202e+003	8.966643e-002
2.206166e+003	8.972047e-002
2.207130e+003	8.977439e-002
2.208095e+003	8.982833e-002
2.209059e+003	8.988225e-002
2.210023e+003	8.993620e-002
2.210987e+003	8.999013e-002
2.211952e+003	9.004406e-002
2.212916e+003	9.009799e-002
2.213880e+003	9.015192e-002
2.214844e+003	9.020586e-002
2.215809e+003	9.025979e-002
2.216773e+003	9.031372e-002
2.217737e+003	9.036766e-002
2.218701e+003	9.042159e-002
2.219666e+003	9.047561e-002
2.220630e+003	9.052954e-002
2.221594e+003	9.058348e-002
2.222558e+003	9.063742e-002
2.223522e+003	9.069134e-002
2.224487e+003	9.074528e-002
2.225451e+003	9.079921e-002
2.226415e+003	9.085314e-002
2.227379e+003	9.090708e-002
2.228344e+003	9.096101e-002
2.229308e+003	9.101494e-002
2.230272e+003	9.106887e-002
2.231236e+003	9.112281e-002
2.232200e+003	9.117683e-002
2.233165e+003	9.123076e-002
2.234129e+003	9.128470e-002
2.235093e+003	9.133863e-002
2.236057e+003	9.139255e-002
2.237022e+003	9.144649e-002
2.237986e+003	9.150042e-002
2.238950e+003	9.155437e-002
2.239914e+003	9.160829e-002
2.240879e+003	9.166222e-002
2.241843e+003	9.171616e-002
2.242807e+003	9.177009e-002
2.243771e+003	9.182402e-002
2.244736e+003	9.187795e-002
2.245700e+003	9.193198e-002
2.246664e+003	9.198591e-002
2.247628e+003	9.203984e-002
2.248593e+003	9.209377e-002
2.249557e+003	9.214772e-002
2.250521e+003	9.220165e-002
2.251485e+003	9.225558e-002
2.252449e+003	9.230950e-002
2.253414e+003	9.236344e-002
2.254378e+003	9.241737e-002
2.255342e+003	9.247131e-002
2.256306e+003	9.252524e-002
2.257271e+003	9.257917e-002
2.258235e+003	9.263320e-002
2.259199e+003	9.268712e-002
2.260163e+003	9.274106e-002
2.261127e+003	9.279500e-002
2.262092e+003	9.284893e-002
2.263056e+003	9.290286e-002
2.264020e+003	9.295679e-002
2.264984e+003	9.301072e-002
2.265949e+003	9.306466e-002
2.266913e+003	9.311860e-002
2.267877e+003	9.317253e-002
2.268841e+003	9.322646e-002
2.269806e+003	9.328039e-002
2.270770e+003	9.333441e-002
2.271734e+003	9.338835e-002
2.272698e+003	9.344228e-002
2.273663e+003	9.349622e-002
2.274627e+003	9.355015e-002
2.275591e+003	9.360407e-002
2.276555e+003	9.365801e-002
2.277520e+003	9.371195e-002
2.278484e+003	9.376588e-002
2.279448e+003	9.381981e-002
2.280412e+003	9.387374e-002
2.281376e+003	9.392767e-002
2.282341e+003	9.398161e-002
2.283305e+003	9.403554e-002
2.284269e+003	9.408957e-002
2.285233e+003	9.414350e-002
2.286198e+003	9.419743e-002
2.287162e+003	9.425136e-002
2.288126e+003	9.430530e-002
2.289090e+003	9.435923e-002
2.290054e+003	9.441317e-002
2.291019e+003	9.446710e-002
2.291983e+003	9.452102e-002
2.292947e+003	9.457496e-002
2.293911e+003	9.462889e-002
2.294876e+003	9.468284e-002
2.295840e+003	9.473676e-002
2.296804e+003	9.479069e-002
2.297768e+003	9.484472e-002
2.298733e+003	9.489865e-002
2.299697e+003	9.495258e-002
2.300661e+003	9.500652e-002
2.301625e+003	9.506045e-002
2.302590e+003	9.511438e-002
2.303554e+003	9.516831e-002
2.304518e+003	9.522224e-002
2.305482e+003	9.527618e-002
2.306447e+003	9.533012e-002
2.307411e+003	9.538405e-002
2.308375e+003	9.543797e-002
2.309339e+003	9.549191e-002
2.310303e+003	9.554593e-002
2.311268e+003	9.559987e-002
2.312232e+003	9.565380e-002
2.313196e+003	9.570774e-002
2.314160e+003	9.576166e-002
2.315125e+003	9.581559e-002
2.316089e+003	9.586953e-002
2.317053e+003	9.592347e-002
2.318017e+003	9.597740e-002
2.318981e+003	9.603133e-002
2.319946e+003	9.608526e-002
2.320910e+003	9.613919e-002
2.321874e+003	9.619313e-002
2.322838e+003	9.624707e-002
2.323803e+003	9.630109e-002
2.324767e+003	9.635502e-002
2.325731e+003	9.640895e-002
2.326695e+003	9.646288e-002
2.327660e+003	9.651682e-002
2.328624e+003	9.657075e-002
2.329588e+003	9.662469e-002
2.330552e+003	9.667861e-002
2.331517e+003	9.673254e-002
2.332481e+003	9.678648e-002
2.333445e+003	9.684042e-002
2.334409e+003	9.689435e-002
2.335374e+003	9.694828e-002
2.336338e+003	9.700230e-002
2.337302e+003	9.705624e-002
2.338266e+003	9.711017e-002
2.339230e+003	9.716410e-002
2.340195e+003	9.721804e-002
2.341159e+003	9.727196e-002
2.342123e+003	9.732590e-002
2.343087e+003	9.737983e-002
2.344052e+003	9.743377e-002
2.345016e+003	9.748770e-002
2.345980e+003	9.754163e-002
2.346944e+003	9.759557e-002
2.347908e+003	9.764949e-002
2.348873e+003	9.770343e-002
2.349837e+003	9.775745e-002
2.350801e+003	9.781139e-002
2.351765e+003	9.786532e-002
2.352730e+003	9.791925e-002
2.353694e+003	9.797318e-002
2.354658e+003	9.802711e-002
2.355622e+003	9.808105e-002
2.356587e+003	9.813499e-002
2.357551e+003	9.818891e-002
2.358515e+003	9.824285e-002
2.359479e+003	9.829678e-002
2.360444e+003	9.835071e-002
2.361408e+003	9.840465e-002
2.362372e+003	9.845858e-002
2.363336e+003	9.851260e-002
2.364301e+003	9.856653e-002
2.365265e+003	9.862046e-002
2.366229e+003	9.867440e-002
2.367193e+003	9.872834e-002
2.368157e+003	9.878227e-002
2.369122e+003	9.883620e-002
2.370086e+003	9.889013e-002
2.371050e+003	9.894406e-002
2.372014e+003	9.899800e-002
2.372979e+003	9.905194e-002
2.373943e+003	9.910586e-002
2.374907e+003	9.915980e-002
2.375871e+003	9.921382e-002
2.376835e+003	9.926775e-002
2.377800e+003	9.932169e-002
2.378764e+003	9.937562e-002
2.379728e+003	9.942956e-002
2.380692e+003	9.948348e-002
2.381657e+003	9.953741e-002
2.382621e+003	9.959134e-002
2.383585e+003	9.964529e-002
2.384549e+003	9.969922e-002
2.385514e+003	9.975315e-002
2.386478e+003	9.980708e-002
2.387442e+003	9.986101e-002
2.388406e+003	9.991504e-002
2.389371e+003	9.996897e-002
2.390335e+003	1.000229e-001
2.391299e+003	1.000768e-001
2.392263e+003	1.001308e-001
2.393228e+003	1.001847e-001
2.394192e+003	1.002386e-001
2.395156e+003	1.002926e-001
2.396120e+003	1.003465e-001
2.397084e+003	1.004004e-001
2.398049e+003	1.004544e-001
2.399013e+003	1.005083e-001
2.399977e+003	1.005622e-001
2.400941e+003	1.006162e-001
2.401906e+003	1.006702e-001
2.402870e+003	1.007241e-001
2.403834e+003	1.007781e-001
2.404798e+003	1.008320e-001
2.405762e+003	1.008859e-001
2.406727e+003	1.009399e-001
2.407691e+003	1.009938e-001
2.408655e+003	1.010477e-001
2.409619e+003	1.011016e-001
2.410584e+003	1.011556e-001
2.411548e+003	1.012095e-001
2.412512e+003	1.012635e-001
2.413476e+003	1.013174e-001
2.414441e+003	1.013713e-001
2.415405e+003	1.014253e-001
2.416369e+003	1.014793e-001
2.417333e+003	1.015332e-001
2.418298e+003	1.015871e-001
2.419262e+003	1.016411e-001
2.420226e+003	1.016950e-001
2.421190e+003	1.017489e-001
2.422155e+003	1.018029e-001
2.423119e+003	1.018568e-001
2.424083e+003	1.019107e-001
2.425047e+003	1.019647e-001
2.426011e+003	1.020186e-001
2.426976e+003	1.020725e-001
2.427940e+003	1.021266e-001
2.428904e+003	1.021805e-001
2.429868e+003	1.022344e-001
2.430833e+003	1.022884e-001
2.431797e+003	1.023423e-001
2.432761e+003	1.023962e-001
2.433725e+003	1.024502e-001
2.434689e+003	1.025041e-001
2.435654e+003	1.025580e-001
2.436618e+003	1.026120e-001
2.437582e+003	1.026659e-001
2.438546e+003	1.027198e-001
2.439511e+003	1.027738e-001
2.440475e+003	1.028277e-001
2.441439e+003	1.028817e-001
2.442403e+003	1.029356e-001
2.443368e+003	1.029896e-001
2.444332e+003	1.030435e-001
2.445296e+003	1.030974e-001
2.446260e+003	1.031514e-001
2.447225e+003	1.032053e-001
2.448189e+003	1.032592e-001
2.449153e+003	1.033132e-001
2.450117e+003	1.033671e-001
2.451082e+003	1.034210e-001
2.452046e+003	1.034750e-001
2.453010e+003	1.035289e-001
2.453974e+003	1.035828e-001
2.454938e+003	1.036369e-001
2.455903e+003	1.036908e-001
2.456867e+003	1.037447e-001
2.457831e+003	1.037987e-001
2.458795e+003	1.038526e-001
2.459760e+003	1.039065e-001
2.460724e+003	1.039605e-001
2.461688e+003	1.040144e-001
2.462652e+003	1.040683e-001
2.463616e+003	1.041223e-001
2.464581e+003	1.041762e-001
2.465545e+003	1.042301e-001
2.466509e+003	1.042840e-001
2.467473e+003	1.043381e-001
2.468438e+003	1.043920e-001
2.469402e+003	1.044459e-001
2.470366e+003	1.044999e-001
2.471330e+003	1.045538e-001
2.472295e+003	1.046077e-001
2.473259e+003	1.046617e-001
2.474223e+003	1.047156e-001
2.475187e+003	1.047695e-001
2.476152e+003	1.048235e-001
2.477116e+003	1.048774e-001
2.478080e+003	1.049313e-001
2.479044e+003	1.049853e-001
2.480009e+003	1.050392e-001
2.480973e+003	1.050932e-001
2.481937e+003	1.051472e-001
2.482901e+003	1.052011e-001
2.483865e+003	1.052550e-001
2.484830e+003	1.053090e-001
2.485794e+003	1.053629e-001
2.486758e+003	1.054168e-001
2.487722e+003	1.054708e-001
2.488687e+003	1.055247e-001
2.489651e+003	1.055786e-001
2.490615e+003	1.056326e-001
2.491579e+003	1.056865e-001
2.492543e+003	1.057404e-001
2.493508e+003	1.057944e-001
2.494472e+003	1.058484e-001
2.495436e+003	1.059023e-001
2.496400e+003	1.059562e-001
2.497365e+003	1.060102e-001
2.498329e+003	1.060641e-001
2.499293e+003	1.061180e-001
2.500257e+003	1.061720e-001
2.501222e+003	1.062259e-001
2.502186e+003	1.062798e-001
2.503150e+003	1.063338e-001
2.504114e+003	1.063877e-001
2.505079e+003	1.064416e-001
2.506043e+003	1.064956e-001
2.507007e+003	1.065496e-001
2.507971e+003	1.066035e-001
2.508936e+003	1.066575e-001
2.509900e+003	1.067114e-001
2.510864e+003	1.067653e-001
2.511828e+003	1.068193e-001
2.512792e+003	1.068732e-001
2.513757e+003	1.069271e-001
2.514721e+003	1.069811e-001
2.515685e+003	1.070350e-001
2.516649e+003	1.070889e-001
2.517614e+003	1.071429e-001
2.518578e+003	1.071968e-001
2.519542e+003	1.072508e-001
2.520506e+003	1.073048e-001
2.521470e+003	1.073587e-001
2.522435e+003	1.074126e-001
2.523399e+003	1.074665e-001
2.524363e+003	1.075205e-001
2.525327e+003	1.075744e-001
2.526292e+003	1.076283e-001
2.527256e+003	1.076823e-001
2.528220e+003	1.077362e-001
2.529184e+003	1.077901e-001
2.530149e+003	1.078441e-001
2.531113e+003	1.078980e-001
2.532077e+003	1.079519e-001
2.533041e+003	1.080060e-001
2.534006e+003	1.080599e-001
2.534970e+003	1.081138e-001
2.535934e+003	1.081678e-001
2.536898e+003	1.082217e-001
2.537863e+003	1.082756e-001
2.538827e+003	1.083296e-001
2.539791e+003	1.083835e-001
2.540755e+003	1.084374e-001
2.541719e+003	1.084914e-001
2.542684e+003	1.085453e-001
2.543648e+003	1.085992e-001
2.544612e+003	1.086532e-001
2.545576e+003	1.087072e-001
2.546541e+003	1.087611e-001
2.547505e+003	1.088150e-001
2.548469e+003	1.088690e-001
2.549433e+003	1.089229e-001
2.550397e+003	1.089768e-001
2.551362e+003	1.090308e-001
2.552326e+003	1.090847e-001
2.553290e+003	1.091386e-001
2.554254e+003	1.091926e-001
2.555219e+003	1.092465e-001
2.556183e+003	1.093004e-001
2.557147e+003	1.093544e-001
2.558111e+003	1.094083e-001
2.559076e+003	1.094623e-001
2.560040e+003	1.095163e-001
2.561004e+003	1.095702e-001
2.561968e+003	1.096241e-001
2.562933e+003	1.096781e-001
2.563897e+003	1.097320e-001
2.564861e+003	1.097859e-001
2.565825e+003	1.098399e-001
2.566790e+003	1.098938e-001
2.567754e+003	1.099477e-001
2.568718e+003	1.100017e-001
2.569682e+003	1.100556e-001
2.570646e+003	1.101095e-001
2.571611e+003	1.101635e-001
2.572575e+003	1.102175e-001
2.573539e+003	1.102714e-001
2.574503e+003	1.103253e-001
2.575468e+003	1.103793e-001
2.576432e+003	1.104332e-001
2.577396e+003	1.104871e-001
2.578360e+003	1.105411e-001
2.579324e+003	1.105950e-001
2.580289e+003	1.106489e-001
2.581253e+003	1.107029e-001
2.582217e+003	1.107568e-001
2.583181e+003	1.108107e-001
2.584146e+003	1.108647e-001
2.585110e+003	1.109187e-001
2.586074e+003	1.109726e-001
2.587038e+003	1.110266e-001
2.588003e+003	1.110805e-001
2.588967e+003	1.111344e-001
2.589931e+003	1.111884e-001
2.590895e+003	1.112423e-001
2.591860e+003	1.112962e-001
2.592824e+003	1.113502e-001
2.593788e+003	1.114041e-001
2.594752e+003	1.114580e-001
2.595717e+003	1.115120e-001
2.596681e+003	1.115659e-001
2.597645e+003	1.116198e-001
2.598609e+003	1.116739e-001
2.599573e+003	1.117278e-001
2.600538e+003	1.117817e-001
2.601502e+003	1.118356e-001
2.602466e+003	1.118896e-001
2.603430e+003	1.119435e-001
2.604395e+003	1.119974e-001
2.605359e+003	1.120514e-001
2.606323e+003	1.121053e-001
2.607287e+003	1.121592e-001
2.608251e+003	1.122132e-001
2.609216e+003	1.122671e-001
2.610180e+003	1.123210e-001
2.611144e+003	1.123751e-001
2.612108e+003	1.124290e-001
2.613073e+003	1.124829e-001
2.614037e+003	1.125369e-001
2.615001e+003	1.125908e-001
2.615965e+003	1.126447e-001
2.616930e+003	1.126987e-001
2.617894e+003	1.127526e-001
2.618858e+003	1.128065e-001
2.619822e+003	1.128605e-001
2.620787e+003	1.129144e-001
2.621751e+003	1.129683e-001
2.622715e+003	1.130223e-001
2.623679e+003	1.130762e-001
2.624644e+003	1.131302e-001
2.625608e+003	1.131842e-001
2.626572e+003	1.132381e-001
[truncated: 1,425 more rows]
