# Supplementary material for: Molecular Structural Changes in Alfalfa Detected by ATR-FTIR Spectroscopy in Response to Silencing of TT8 and HB12 Genes
Source: Int J Mol Sci. 2018 Mar 31;19(4):1046. doi: 10.3390/ijms19041046 (PMC5979274; doi:10.3390/ijms19041046)
Supplement: Supplementary file 1 [file ijms-19-01046-s001.zip › Supplementary materials/Spectra Source/T2/t2c-1.dx]

##TITLE= t2c
##JCAMP-DX= 4.24
##DATA TYPE= INFRARED SPECTRUM
##ORIGIN= JASCO
##OWNER= 
##DATE= 16/04/01
##TIME= 11:31:01
##SPECTROMETER/DATA SYSTEM= 
##RESOLUTION= 
##DELTAX=   0.96423347
##XUNITS= 1/CM
##YUNITS= ABSORBANCE
##XFACTOR= 1.00000
##YFACTOR= 1E-008
##FIRSTX=   699.0693
##LASTX=  4000.6047
##NPOINTS=     3425
##FIRSTY=      0.06635
##MAXY=      0.09370
##MINY=     -0.01532
##XYDATA= (X++(Y..Y))
699.0693 6634835 6616910 6585032 6541589 6493380 6447641 6408461 6375295
706.7831 6344303 6311542 6275722 6238435 6201795 6165751 6127812 6085928
714.4970 6042127 6003211 5976936 5965950 5963867 5956902 5931149 5881207
722.2109 5813747 5743135 5682768 5638531 5607699 5582337 5554194 5518284
729.9247 5473918 5423606 5371097 5319581 5270599 5223984 5178999 5136249
737.6386 5099148 5073558 5065095 5075261 5098765 5124049 5137182 5127175
745.3525 5089959 5029262 4954633 4878221 4811917 4765355 4744321 4749174
753.0663 4773775 4806163 4831778 4838545 4821510 4784477 4737646 4692558
760.7802 4657097 4632883 4615800 4598765 4575148 4541533 4499104 4453312
768.4941 4411808 4381178 4363825 4356686 4352727 4344478 4327502 4301752
776.2079 4270260 4236461 4202209 4167643 4132425 4096820 4061587 4026937
783.9218 3991758 3953998 3911965 3865512 3816220 3766630 3719277 3676202
791.6357 3638958 3608633 3585525 3568668 3555728 3543612 3529592 3512371
799.3495 3492534 3472161 3453781 3439039 3427608 3416875 3402861 3382230
807.0634 3354462 3322760 3292727 3269268 3253529 3241982 3228465 3208040
814.7773 3180178 3149170 3121516 3102012 3091043 3084670 3077319 3065292
822.4911 3049036 3032995 3023279 3024470 3037203 3057646 3079053 3094539
830.2050 3099677 3093641 3078559 3057755 3034142 3009652 2985638 2963380
837.9189 2943949 2927477 2912689 2897440 2880058 2860416 2839750 2819388
845.6328 2799676 2780311 2761903 2747155 2740009 2742754 2753125 2763932
853.3466 2766069 2753167 2724769 2685998 2644323 2605999 2574550 2551568
861.0605 2538187 2535407 2542940 2557906 2574978 2588258 2593622 2589891
868.7744 2578251 2560809 2539738 2517601 2498161 2486347 2486681 2500820
876.4882 2525828 2554619 2578783 2592479 2595295 2592402 2591763 2599812
884.2021 2617978 2642089 2665053 2681277 2690130 2696340 2707099 2727673
891.9160 2758161 2793141 2824112 2843099 2845556 2831515 2805167 2773575
899.6298 2745014 2726913 2723470 2733707 2751305 2767157 2773863 2769676
907.3437 2759123 2749498 2745399 2745224 2742375 2730490 2708807 2683450
915.0576 2663392 2654057 2653405 2653493 2646278 2629250 2606813 2586797
922.7714 2575182 2573023 2577319 2584268 2591731 2599027 2604923 2606380
930.4853 2599848 2584420 2564225 2547686 2543554 2556105 2582639 2614940
938.1992 2643781 2663668 2675093 2683336 2695049 2714968 2744565 2782750
945.9130 2827387 2876229 2926890 2976649 3023081 3065582 3106616 3151249
953.6269 3204654 3268897 3341116 3414466 3481405 3537357 3582584 3621365
961.3408 3659342 3700858 3747644 3799092 3853292 3907959 3960895 4010288
969.0546 4055226 4096396 4136473 4179661 4230362 4291550 4363729 4444992
976.7685 4532052 4621553 4710990 4798993 4885233 4970328 5055847 5144140
984.4824 5237670 5337940 5444615 5555521 5667647 5778551 5887193 5993655
992.1962 6098135 6200211 6299171 6395234 6490641 6589477 6695974 6812218
999.9101 6936707 7064740 7190497 7309680 7421347 7528095 7634613 7745359
1007.6240 7862371 7984057 8105473 8220013 8321897 8408405 8480889 8544155
1015.3378 8604611 8668081 8738115 8815161 8896615 8977526 9051898 9114461
1023.0517 9162463 9196775 9221608 9242754 9265102 9290633 9317862 9342889
1030.7656 9361367 9370368 9369406 9360369 9346585 9331467 9317211 9304076
1038.4795 9290590 9274711 9255410 9233832 9213282 9197911 9190781 9192354
1046.1934 9200203 9210026 9217330 9218856 9213109 9199929 9179623 9152357
1053.9072 9118294 9078339 9034897 8991881 8953627 8923124 8900562 8883192
1061.6211 8866838 8848365 8827690 8808041 8794072 8788777 8790954 8794832
1069.3350 8792298 8776573 8745199 8700542 8647548 8590299 8529690 8463681
1077.0488 8389722 8307303 8218607 8126828 8033704 7938488 7839435 7736738
1084.7627 7634550 7540205 7460828 7399439 7353156 7314731 7276487 7234255
1092.4766 7189083 7145962 7110603 7086233 7072050 7063843 7056020 7043752
1100.1904 7024136 6996084 6959458 6914240 6860279 6797627 6727017 6650038
1107.9043 6568843 6485542 6401564 6317241 6231747 6143482 6050878 5953431
1115.6182 5852538 5751600 5655136 5567133 5489365 5420525 5356704 5293120
1123.3320 5226342 5155954 5084788 5017472 4957956 4907289 4862908 4819958
1131.0459 4773940 4723174 4669640 4617796 4572238 4535630 4507974 4487244
1138.7598 4470628 4455578 4440371 4424387 4408274 4393826 4383254 4377904
1146.4736 4377108 4378034 4376859 4370596 4358340 4341077 4320279 4296426
1154.1875 4268601 4235372 4196192 4152151 4105496 4058286 4011136 3962868
1161.9014 3911196 3853906 3789845 3719320 3643962 3566271 3488991 3414352
1169.6152 3343294 3275006 3207231 3137442 3064427 2989390 2915748 2847574
1177.3291 2787552 2735670 2689509 2645946 2603266 2562367 2526377 2498929
1185.0430 2482152 2475502 2476025 2479811 2483802 2486940 2490129 2495199
1192.7568 2503613 2515681 2530644 2547343 2564896 2582920 2601281 2619757
1200.4707 2637969 2655668 2673047 2690694 2709130 2728249 2747172 2764752
1208.1846 2780459 2795054 2810535 2829315 2853128 2882322 2915947 2952466
1215.8984 2990540 3029419 3068830 3108702 3149093 3190392 3233501 3279598
1223.6123 3329427 3382466 3436614 3488752 3535999 3576959 3612230 3643876
1231.3262 3674186 3704447 3734404 3762622 3787453 3807947 3824133 3836578
1239.0400 3845625 3850966 3851957 3848488 3841717 3833955 3827581 3823644
1246.7539 3821154 3817656 3810790 3799787 3785911 3771579 3758844 3748287
1254.4678 3738978 3729362 3718295 3705520 3691404 3676341 3660331 3643024
1262.1816 3624049 3603275 3580854 3557129 3532602 3507990 3484152 3461780
1269.8955 3440953 3420964 3400724 3379577 3357943 3337154 3318503 3302170
1277.6094 3286927 3270935 3253108 3233925 3214985 3197626 3181765 3165942
1285.3232 3148547 3129232 3109385 3091370 3077203 3067759 3062921 3062230
1293.0371 3065223 3071221 3079066 3087442 3095784 3105003 3117147 3133997
1300.7510 3155562 3179690 3203188 3223675 3240846 3256374 3272708 3291753
1308.4648 3314242 3339872 3367679 3396190 3423444 3447230 3465695 3477973
1316.1787 3484296 3485439 3481887 3473333 3458918 3438003 3410918 3379195
1323.8926 3345247 3311765 3281127 3254983 3234046 3218065 3205968 3196243
1331.6064 3187549 3179370 3172325 3167814 3167023 3169783 3173985 3176189
1339.3203 3173502 3165530 3154734 3144815 3138639 3137244 3140230 3146812
1347.0342 3156652 3169894 3186557 3206009 3227124 3249014 3271614 3295584
1354.7480 3321659 3350168 3381252 3415508 3454183 3498345 3547306 3597563
1362.4619 3643838 3682213 3712603 3738102 3762143 3786246 3809815 3831631
1370.1758 3851569 3870986 3891444 3912864 3932813 3947903 3956295 3958902
1377.8896 3958266 3956561 3954576 3952279 3950258 3950707 3957045 3972285
1385.6035 3996870 4027217 4056885 4080705 4098486 4114825 4135959 4166383
1393.3174 4206312 4250515 4289747 4314979 4321894 4312518 4293540 4273101
1401.0313 4257947 4251912 4255706 4267338 4282940 4298176 4310066 4318117
1408.7451 4323962 4330074 4338541 4350422 4365762 4384036 4404449 4425572
1416.4590 4444421 4456057 4455382 4440997 4416931 4389433 4362884 4338851
1424.1729 4317434 4298646 4282756 4269738 4258617 4247595 4235205 4221645
1431.8867 4208835 4198941 4192392 4186401 4175009 4152147 4116590 4073044
1439.6006 4027762 3984608 3944768 3908238 3874986 3845117 3818262 3792862
1447.3145 3766236 3735873 3701390 3665483 3632863 3608234 3594838 3593475
1455.0283 3600696 3606307 3595838 3562992 3516654 3469259 3425428 3381483
1462.7422 3328776 3258074 3166400 3062207 2960716 2873295 2802868 2746080
1470.4561 2695888 2642531 2575698 2490075 2389562 2284111 2183356 2093771
1478.1699 2019012 1960545 1917832 1888691 1870369 1860963 1860275 1869462
1485.8838 1889557 1919204 1952525 1979710 1992936 1993280 1990019 1993669
1493.5977 2010924 2043506 2088359 2138264 2184473 2221677 2250845 2276828
1501.3115 2304862 2339969 2388352 2457908 2554091 2668107 2769743 2830676
1509.0254 2853375 2860060 2869775 2892166 2929866 2980690 3038791 3096568
1516.7393 3147781 3190126 3225451 3257724 3290084 3322818 3354169 3383357
1524.4531 3412438 3445232 3484779 3531807 3585741 3647301 3719946 3808113
1532.1670 3912228 4023978 4128723 4215827 4285744 4347014 4408502 4471831
1539.8809 4526643 4557837 4563611 4556966 4550341 4548716 4552366 4560332
1547.5947 4571836 4586228 4602546 4619493 4636131 4652913 4672250 4698229
1555.3086 4735758 4788481 4852917 4910312 4934531 4921520 4892306 4866939
1563.0225 4853820 4853850 4865043 4884752 4910467 4939667 4969286 4996203
1570.7363 5019211 5040423 5064469 5096133 5137020 5181954 5219500 5240736
1578.4502 5247456 5249005 5254234 5267518 5288641 5314324 5340657 5365384
1586.1641 5388507 5411187 5434310 5457817 5480873 5502353 5521237 5536827
1593.8779 5548845 5557394 5562723 5565056 5564764 5562808 5560919 5560985
1601.5918 5563838 5568367 5571967 5572183 5568226 5561066 5552147 5541995
1609.3057 5530077 5516098 5501331 5488486 5480263 5477471 5477428 5474227
1617.0195 5462899 5444361 5424515 5409168 5400951 5399052 5400214 5400744
1624.7334 5398787 5394692 5389117 5381478 5370683 5357279 5344514 5337208
1632.4473 5339471 5352038 5369194 5378222 5367160 5335360 5291794 5245587
1640.1611 5202192 5164879 5136306 5118241 5109673 5104608 5093057 5068404
1647.8750 5034166 5000068 4973510 4954995 4935083 4893469 4813864 4706405
1655.5889 4595620 4495314 4407373 4329046 4255528 4179726 4094029 3995896
1663.3027 3891700 3792334 3705089 3629944 3560863 3489529 3410461 3324874
1671.0166 3238633 3155767 3075039 2991947 2903142 2810267 2720039 2639880
1678.7305 2573769 2521589 2479717 2440209 2390004 2316186 2218345 2110895
1686.4443 2008035 1913965 1826754 1744622 1668366 1600340 1542276 1494019
1694.1582 1453858 1419664 1389280 1359426 1324571 1278832 1221309 1159207
1701.8721 1103121 1059315 1027206 1002084 979064 956043 934556 918064 909370
1710.5502 909478 918099 934563 958130 987282 1018102 1043312 1055152 1051665
1719.2283 1038553 1023896 1013115 1008141 1008629 1013279 1020866 1030931
1726.9421 1043928 1060842 1082608 1109515 1140259 1170394 1191499 1194553
1734.6560 1177288 1146240 1109951 1072943 1035476 996040 953750 909502 865495
1743.3341 823922 786204 752774 722570 692124 655516 606994 545741 478079
1752.0122 413451 358126 312676 273642 236571 198418 158378 117124 75486 33905
1761.6545 -7097 -46370 -82416 -114211 -141585 -164874 -184380 -200291 -213325
1770.3326 -225697 -241259 -263664 -293433 -327055 -359315 -386144 -405790
1778.0465 -418681 -426888 -433293 -440425 -449528 -460489 -472437 -484289
1785.7604 -494869 -502807 -506590 -505008 -498010 -487805 -479166 -477359
1793.4742 -484409 -497742 -512599 -524980 -532859 -536219 -536726 -537076
1801.1881 -539814 -546107 -555279 -565315 -573806 -578872 -579847 -577613
1808.9020 -574376 -572768 -574550 -579722 -586736 -593625 -599122 -603097
1816.6158 -606214 -609133 -611791 -613341 -612814 -610004 -605922 -602409
1824.3297 -600965 -601572 -602651 -602378 -600387 -598507 -599735 -605935
1832.0436 -616277 -627902 -637864 -644614 -648329 -650223 -651267 -651206
1839.7574 -648646 -642062 -631115 -617708 -606037 -600700 -603828 -614073
1847.4713 -628200 -643044 -656279 -666360 -672445 -674523 -673535 -671143
1855.1852 -669153 -668803 -670348 -673173 -676338 -679109 -681049 -681666
1862.8990 -680059 -675057 -665956 -653544 -640816 -632463 -632550 -641683
1870.6129 -656465 -671878 -684057 -691439 -694441 -694573 -693513 -692453
1878.3268 -691874 -691707 -691636 -691305 -690397 -688663 -685971 -682380
1886.0406 -678208 -674047 -670654 -668678 -668315 -669180 -670543 -671753
1893.7545 -672551 -673076 -673640 -674462 -675553 -676823 -678253 -679939
1901.4684 -681974 -684282 -686589 -688584 -690168 -691602 -693438 -696232
1909.1823 -700156 -704686 -708613 -710438 -708962 -703783 -695562 -685953
1916.8961 -677119 -670886 -668022 -668227 -670756 -674992 -680494 -686654
1924.6100 -692492 -696907 -699222 -699520 -698525 -697146 -696034 -695495
1932.3239 -695723 -697044 -699794 -703825 -708078 -710740 -710070 -705440
1940.0377 -697990 -690412 -685752 -685714 -689606 -694814 -698425 -698793
1947.7516 -696177 -692337 -689490 -689202 -691772 -696316 -701325 -705337
1955.4655 -707461 -707621 -706510 -705249 -704816 -705438 -706322 -705989
1963.1793 -703174 -697805 -691415 -686565 -685423 -688337 -693493 -698000
1970.8932 -697411 -696823 -696235 -695647 -695059 -694471 -693883 -693295
1978.6071 -692707 -692119 -691531 -690943 -690355 -689766 -689178 -688590
1986.3209 -688002 -687414 -686826 -686238 -685650 -685062 -684474 -683886
1994.0348 -683298 -682710 -682122 -681533 -680945 -680357 -679769 -679181
2001.7487 -678593 -678005 -677417 -676829 -676241 -675653 -675065 -674477
2009.4625 -673889 -673300 -672712 -672124 -671536 -670948 -670360 -669772
2017.1764 -669184 -668596 -668008 -667420 -666832 -666244 -665655 -665067
2024.8903 -664479 -663891 -663303 -662715 -662127 -661539 -660951 -660363
2032.6041 -659775 -659187 -658599 -658010 -657422 -656834 -656246 -655658
2040.3180 -655070 -654482 -653894 -653306 -652718 -652130 -651542 -650954
2048.0320 -650366 -649777 -649189 -648601 -648013 -647425 -646837 -646249
2055.7458 -645661 -645073 -644485 -643897 -643309 -642721 -642133 -641544
2063.4597 -640956 -640368 -639780 -639192 -638604 -638016 -637428 -636840
2071.1736 -636252 -635664 -635076 -634488 -633899 -633311 -632723 -632135
2078.8875 -631547 -630959 -630371 -629783 -629195 -628607 -628019 -627431
2086.6013 -626843 -626255 -625666 -625078 -624490 -623902 -623314 -622726
2094.3152 -622138 -621550 -620962 -620374 -619786 -619198 -618610 -618022
2102.0291 -617433 -616845 -616257 -615669 -615081 -614493 -613905 -613317
2109.7429 -612729 -612141 -611553 -610965 -610377 -609788 -609200 -608612
2117.4568 -608024 -607436 -606848 -606260 -605672 -605084 -604496 -603908
2125.1707 -603320 -602732 -602144 -601555 -600967 -600379 -599791 -599203
2132.8845 -598615 -598027 -597439 -596851 -596263 -595675 -595087 -594499
2140.5984 -593910 -593322 -592734 -592146 -591558 -590970 -590382 -589794
2148.3123 -589206 -588618 -588030 -587442 -586854 -586265 -585677 -585089
2156.0261 -584501 -583913 -583325 -582737 -582149 -581561 -580973 -580385
2163.7400 -579797 -579209 -578621 -578032 -577444 -576856 -576268 -575680
2171.4539 -575092 -574504 -573916 -573328 -572740 -572152 -571564 -570976
2179.1677 -570388 -569799 -569211 -568623 -568035 -567447 -566859 -566271
2186.8816 -565683 -565095 -564507 -563919 -563331 -562743 -562154 -561566
2194.5955 -560978 -560390 -559802 -559214 -558626 -558038 -557450 -556862
2202.3093 -556274 -555686 -555098 -554510 -553921 -553333 -552745 -552157
2210.0232 -551569 -550981 -550393 -549805 -549217 -548629 -548041 -547453
2217.7371 -546865 -546277 -545688 -545100 -544512 -543924 -543336 -542748
2225.4509 -542160 -541572 -540984 -540396 -539808 -539220 -538632 -538043
2233.1648 -537455 -536867 -536279 -535691 -535103 -534515 -533927 -533339
2240.8787 -532751 -532163 -531575 -530987 -530399 -529810 -529222 -528634
2248.5925 -528046 -527458 -526870 -526282 -525694 -525106 -524518 -523930
2256.3064 -523342 -522754 -522165 -521577 -520989 -520401 -519813 -519225
2264.0203 -518637 -518049 -517461 -516873 -516285 -515697 -515109 -514520
2271.7341 -513932 -513344 -512756 -512168 -511580 -510992 -510404 -509816
2279.4480 -509228 -508640 -508052 -507464 -506876 -506287 -505699 -505111
2287.1619 -504523 -503935 -503347 -502759 -502171 -501583 -500995 -500407
2294.8757 -499819 -499231 -498643 -498054 -497466 -496878 -496290 -495702
2302.5896 -495114 -494526 -493938 -493350 -492762 -492174 -491586 -490998
2310.3035 -490409 -489821 -489233 -488645 -488057 -487469 -486881 -486293
2318.0173 -485705 -485117 -484529 -483941 -483353 -482765 -482176 -481588
2325.7312 -481000 -480412 -479824 -479236 -478648 -478060 -477472 -476884
2333.4451 -476296 -475708 -475120 -474531 -473943 -473355 -472767 -472179
2341.1589 -471591 -471003 -470415 -469827 -469239 -468651 -468063 -467475
2348.8728 -466887 -466298 -465710 -465122 -464534 -463946 -463358 -462770
2356.5867 -462182 -461594 -461006 -460418 -459830 -459242 -458654 -458065
2364.3005 -457477 -456889 -456301 -455713 -455125 -454537 -453949 -453361
2372.0144 -452773 -452185 -451597 -451009 -450420 -449832 -449244 -448656
2379.7283 -448068 -447480 -446892 -446304 -445716 -445128 -444540 -443952
2387.4421 -443364 -442775 -442187 -441599 -441011 -440423 -439835 -439247
2395.1560 -438659 -438071 -437483 -436895 -436307 -435719 -435131 -434542
2402.8699 -433954 -433366 -432778 -432190 -431602 -431014 -430426 -429838
2410.5837 -429250 -428662 -428074 -427486 -426898 -426309 -425721 -425133
2418.2976 -424545 -423957 -423369 -422781 -422193 -421605 -421017 -420429
2426.0115 -419841 -419253 -418664 -418076 -417488 -416900 -416312 -415724
2433.7253 -415136 -414548 -413960 -413372 -412784 -412196 -411608 -411020
2441.4392 -410431 -409843 -409255 -408667 -408079 -407491 -406903 -406315
2449.1531 -405727 -405139 -404551 -403963 -403375 -402787 -402198 -401610
2456.8669 -401022 -400434 -399846 -399258 -398670 -398082 -397494 -396906
2464.5808 -396318 -395730 -395142 -394553 -393965 -393377 -392789 -392201
2472.2947 -391613 -391025 -390437 -389849 -389261 -388673 -388085 -387497
2480.0085 -386909 -386320 -385732 -385144 -384556 -383968 -383380 -382792
2487.7224 -382204 -381616 -381028 -380440 -379852 -379264 -378675 -378087
2495.4363 -377499 -376911 -376323 -375735 -375147 -374559 -373971 -373383
2503.1501 -372795 -372207 -371619 -371031 -370442 -369854 -369266 -368678
2510.8640 -368090 -367502 -366914 -366326 -365738 -365150 -364562 -363974
2518.5779 -363386 -362797 -362209 -361621 -361033 -360445 -359857 -359269
2526.2917 -358681 -358093 -357505 -356917 -356329 -355741 -355153 -354564
2534.0056 -353976 -353388 -352800 -352212 -351624 -351036 -350448 -349860
2541.7195 -349272 -348684 -348096 -347508 -346919 -346331 -345743 -345155
2549.4333 -344567 -343979 -343391 -342803 -342215 -341627 -341039 -340451
2557.1472 -339863 -339275 -338686 -338098 -337510 -336922 -336334 -335746
2564.8611 -335158 -334570 -333982 -333394 -332806 -332218 -331630 -331042
2572.5750 -330453 -329865 -329277 -328689 -328101 -327513 -326925 -326337
2580.2888 -325749 -325161 -324573 -323985 -323397 -322808 -322220 -321632
2588.0027 -321044 -320456 -319868 -319280 -318692 -318104 -317516 -316928
2595.7166 -316340 -315752 -315164 -314575 -313987 -313399 -312811 -312223
2603.4304 -311635 -311047 -310459 -309871 -309283 -308695 -308107 -307519
2611.1443 -306930 -306342 -305754 -305166 -304578 -303990 -303402 -302814
2618.8582 -302226 -301638 -301050 -300462 -299874 -299286 -298697 -298109
2626.5720 -297521 -296933 -296345 -295757 -295169 -294581 -293993 -293405
2634.2859 -292817 -292229 -291641 -291052 -290464 -289876 -289288 -279709
2641.9998 -270812 -264432 -261286 -260994 -262464 -264425 -265854 -266163
2649.7136 -265159 -262931 -259798 -256278 -252930 -250028 -247266 -243852
2657.4275 -239090 -233159 -227422 -223880 -223955 -227439 -232391 -236155
2665.1414 -236826 -234183 -229518 -224616 -220692 -217964 -215979 -214226
2672.8552 -212509 -210880 -209336 -207643 -205436 -202501 -199025 -195613
2680.5691 -193091 -192138 -192897 -194721 -196234 -195795 -192246 -185579
2688.2830 -177099 -168898 -162863 -159799 -159191 -159733 -160206 -160107
2695.9968 -159617 -159050 -158305 -156800 -153969 -149910 -145630 -142619
2703.7107 -141977 -143661 -146337 -147960 -146770 -142183 -135131 -127695
2711.4246 -122183 -120073 -121302 -124301 -126781 -126876 -123999 -118912
2719.1384 -113006 -107325 -102010 -96494 -90245 -83461 -77244 -73186 -72687
2727.8164 -76378 -83836 -93564 -103215 -110072 -111827 -107452 -97756 -85254
2736.4946 -73257 -64600 -60605 -60791 -63377 -66258 -67922 -67903 -66597
2745.1726 -64655 -62332 -59257 -54790 -48771 -42075 -36455 -33626 -34141
2753.8508 -36919 -39859 -41225 -40782 -39834 -40064 -42032 -44479 -45034
2762.5288 -41845 -34979 -26573 -19624 -16257 -16664 -19354 -22409 -24787
2771.2070 -26706 -28936 -31580 -33338 -31883 -25204 -13048 2478 17637 28750
2780.8494 33929 33906 31545 30357 32828 39374 48340 56919 62491 63800 61521
2791.4558 58032 56483 59459 67743 79728 91888 100301 102627 99534 94682 93045
2802.0625 98350 111017 127803 143421 153202 155294 151259 144944 140525 140866
2811.7048 146857 157627 171147 184810 196026 202936 205189 204343 203458
2820.3828 205846 213560 226437 242241 257816 270588 279668 286116 292382
2829.0610 301255 314728 333166 355078 377681 398132 414936 428820 442523
2837.7390 459560 482707 513252 551639 599145 659373 738142 841024 969086
2846.4172 1114680 1260107 1381445 1456996 1475980 1442184 1370855 1281666
2854.1311 1192008 1113186 1049899 1001946 966646 940746 921289 905748 892046
2862.8091 878851 866024 854756 847052 844710 848296 856678 867319 877112
2871.4873 883327 884353 880103 872083 863063 856290 854336 858041 866179
2880.1653 876228 885922 894647 903701 915191 930321 948332 966914 983798
2888.8435 998340 1011894 1026727 1044298 1064180 1084323 1102372 1117033
2896.5574 1128641 1138813 1149654 1163110 1180649 1203118 1230627 1262511
2904.2712 1297540 1334399 1372154 1410486 1449784 1491488 1538881 1597867
2911.9851 1676701 1783683 1922789 2088766 2264697 2425023 2544186 2606472
2919.6990 2611033 2569565 2499395 2416618 2332247 2251727 2176538 2106237
2927.4128 2039792 1975991 1913461 1851007 1788396 1727072 1669985 1620230
2935.1267 1579122 1544939 1513365 1479570 1440727 1397427 1353114 1311992
2942.8406 1276755 1247518 1222455 1199539 1178176 1159704 1146465 1140054
2950.5544 1139807 1142436 1143116 1137480 1123500 1102262 1077276 1052783
2958.2683 1032016 1016226 1004711 995513 986294 975117 961043 944457 926888
2966.9463 910191 895351 881606 866617 847779 823993 796746 769692 746874
2975.6245 730602 720282 712895 704827 693931 680589 667148 656123 648321
2984.3025 642119 634328 622129 604804 584194 563709 546663 535077 529470
2992.9807 529303 533349 539641 545380 547469 543842 534853 523606 514611
3001.6587 511382 514443 521119 527303 530077 529470 528249 529959 536521
3010.3369 546851 557326 563767 563790 558133 550272 544587 544180 549543
3019.0149 558694 568522 576438 581411 583994 585621 587726 591175 596116
3027.6931 602109 608351 613972 618410 621763 624896 629079 635216 643069
3036.3711 650985 656458 657425 653656 647424 642840 643993 652773 667687
3045.0493 684465 698260 706178 708613 708600 709675 713765 720466 727927
3053.7273 734410 739273 742873 745832 748587 751615 755884 762703 772744
3062.4055 784945 796454 804099 806604 805863 806052 810926 821160 833656
3071.0835 843433 846869 844132 839112 836885 840419 848665 857250 861284
3079.7617 858446 850438 841986 838153 841694 851944 865635 878886 889070
3088.4397 895621 899660 903026 907408 913876 922672 933069 943403 951576
3097.1179 956080 957010 956304 956781 960477 967380 975552 982532 986922
3105.7959 988945 989708 990078 990306 990742 992755 998596 1009816 1025310
3114.4741 1040728 1050194 1049536 1038928 1023133 1009241 1003403 1008473
3122.1880 1023529 1044967 1068235 1089340 1105850 1117299 1124933 1130761
3129.9019 1136269 1141547 1145517 1147183 1147032 1147406 1151445 1161304
3137.6157 1176863 1195739 1214419 1229706 1239710 1244155 1244236 1242250
3145.3296 1241003 1242948 1249286 1259523 1271842 1284108 1294867 1303722
3153.0435 1311011 1317233 1322777 1328102 1334033 1341741 1352261 1365806
3160.7573 1381305 1396501 1408634 1415507 1416534 1413279 1409087 1407766
3168.4712 1411842 1421331 1433807 1445833 1454951 1460972 1465818 1472102
3176.1851 1481432 1493513 1506504 1518267 1527626 1534876 1541360 1548512
3183.8989 1557020 1566584 1576358 1585722 1594794 1604246 1614549 1625203
3191.6128 1634693 1641370 1644780 1646466 1649497 1656842 1669549 1685938
3199.3267 1702387 1715162 1722123 1723331 1720497 1715954 1711939 1710417
3207.0405 1713100 1721134 1734440 1751251 1768486 1783004 1792992 1798499
3214.7544 1800730 1800768 1798896 1795215 1791026 1789553 1794898 1809516
3222.4683 1831987 1856956 1877697 1889791 1893488 1893113 1893935 1898697
3230.1821 1906242 1913042 1916352 1916584 1917277 1922846 1935801 1955286
3237.8960 1977660 1998439 2014207 2023432 2026178 2023391 2016500 2007443
3245.6099 1998709 1992930 1992030 1996496 2005363 2017069 2030630 2046288
3253.3237 2065043 2087297 2111606 2134584 2152238 2161957 2163868 2160695
3261.0376 2156314 2154011 2155479 2160860 2169339 2179589 2189876 2198197
3268.7515 2202889 2203593 2201875 2200841 2203713 2212182 2225539 2241074
3276.4653 2255371 2265655 2270589 2270436 2266812 2262168 2258926 2258440
3284.1792 2260324 2262808 2264182 2264418 2265629 2270677 2280714 2293522
3291.8931 2304250 2308346 2304683 2296519 2289491 2288082 2293066 2301613
3299.6069 2309625 2314294 2315011 2312438 2307120 2299181 2289312 2279759
3307.3208 2273896 2274243 2280432 2288961 2295238 2296487 2293287 2288578
3315.0347 2285018 2282849 2279923 2273765 2263939 2252855 2244464 2241895
3322.7485 2245685 2253636 2262102 2267692 2268422 2263998 2255493 2244757
3330.4624 2233725 2223660 2214588 2205323 2194379 2181403 2168229 2158600
3338.1763 2156390 2163293 2177426 2193838 2206692 2211863 2208437 2198389
3345.8901 2184953 2170959 2158107 2147228 2138838 2133252 2130169 2128289
3353.6040 2125538 2119978 2110818 2098786 2085597 2072966 2061969 2053181
3361.3179 2047305 2045497 2048779 2056718 2066358 2072572 2070165 2056765
3369.0317 2034633 2010009 1990121 1979559 1978148 1981505 1983758 1980627
3376.7456 1971035 1956690 1940475 1925022 1912157 1902966 1897833 1896183
3384.4595 1896318 1895847 1892672 1885887 1875961 1864180 1851940 1840428
3392.1733 1830697 1823664 1819644 1817644 1815165 1809085 1797426 1780934
3399.8872 1763275 1749448 1743193 1744904 1751246 1756732 1756352 1747818
3407.6011 1732268 1713273 1694923 1680118 1669794 1663149 1658408 1653681
3415.3149 1647643 1639966 1631370 1623127 1616037 1609408 1600867 1587533
3423.0288 1568016 1543858 1519268 1499105 1486256 1480044 1476747 1471968
3430.7427 1463320 1451711 1440479 1433062 1430722 1431749 1432546 1429811
3438.4565 1422361 1411478 1399612 1388401 1377454 1364794 1348614 1329018
3446.1704 1308394 1290039 1276020 1265941 1257466 1247952 1235870 1221178
3453.8843 1204833 1188126 1172426 1159266 1150270 1146526 1147665 1151378
3461.5981 1153964 1151783 1142744 1126920 1106001 1082087 1056663 1030392
3469.3120 1003715 977677 954232 935688 923602 917862 916665 917420 917911
3477.9900 916871 913794 908428 900594 890471 878871 866986 855643 844745
3486.6682 833489 821289 808604 796808 787055 779061 770923 760245 745833
3495.3462 728688 711471 696783 685632 677154 669555 661417 652523 643745
3504.0244 636206 630360 625513 619823 610663 595405 572644 543350 511014
3512.7024 480426 455728 438853 429159 424446 422735 423533 427541 434952
3521.3806 443670 449001 445460 429737 402797 369706 337364 311496 294421
3530.0586 284596 277880 269577 256240 236832 213154 189376 170466 159994
3538.7368 158432 162971 168825 171223 167196 156552 141598 125550 110507 96555
3548.3792 82651 68290 54442 42987 35007 29187 21827 8613 -13244 -43806 -80303
3558.9856 -117759 -150154 -171894 -179070 -170299 -147567 -117265 -90034
3566.6995 -76891 -82592 -103089 -130519 -159625 -189614 -221790 -255896
3574.4133 -287837 -310711 -318825 -311799 -295673 -280160 -273493 -278030
3582.1272 -289490 -299976 -302511 -295112 -283120 -277338 -286619 -310710
3589.8411 -341082 -367441 -382852 -385600 -379076 -369992 -365032 -368042
3597.5549 -379920 -400324 -428628 -463179 -500257 -534509 -560817 -576058
3605.2688 -579912 -574834 -565237 -555737 -549282 -546573 -546965 -549530
3612.9827 -553342 -557342 -560623 -563454 -568522 -581122 -606748 -646361
3620.6965 -693513 -737109 -766812 -775853 -761086 -723385 -670610 -620988
3628.4104 -597937 -612615 -654374 -703278 -745226 -775242 -794350 -806228
3636.1243 -814944 -823659 -834203 -847163 -861828 -875941 -885840 -887390
3643.8381 -877299 -854361 -821098 -786424 -766806 -778479 -821512 -877261
3651.5520 -925035 -954298 -964598 -962493 -959160 -965862 -987046 -1017488
3659.2659 -1047201 -1068587 -1080012 -1085105 -1089066 -1094318 -1098627
3666.0156 -1096828 -1084819 -1063994 -1042932 -1031950 -1033789 -1041205
3672.7654 -1043059 -1032164 -1011841 -997330 -1005594 -1041464 -1096553
3679.5149 -1157674 -1213026 -1254588 -1279236 -1288540 -1286560 -1277001
3686.2646 -1261936 -1242971 -1223606 -1209606 -1205471 -1211213 -1223778
3693.0142 -1240365 -1259748 -1281389 -1303934 -1324577 -1339939 -1347889
3699.7639 -1348946 -1345989 -1342002 -1337623 -1331033 -1320226 -1305084
3706.5134 -1287673 -1271194 -1258551 -1251139 -1248488 -1249201 -1252404
3713.2632 -1258026 -1265959 -1275480 -1285344 -1294131 -1300490 -1303295
3720.0127 -1301820 -1296103 -1287440 -1278710 -1273960 -1276770 -1287985
3726.7625 -1304613 -1320962 -1330986 -1330264 -1317276 -1294374 -1268222
3733.5120 -1248482 -1243637 -1255681 -1278950 -1305065 -1328237 -1346191
3740.2617 -1358253 -1363509 -1360294 -1347552 -1327374 -1304971 -1284869
3747.0112 -1268996 -1258987 -1258817 -1273909 -1305207 -1344361 -1379107
3753.7610 -1402129 -1412699 -1413941 -1410985 -1410046 -1416455 -1431718
3760.5105 -1452367 -1471959 -1484145 -1484817 -1473321 -1452899 -1429877
3767.2603 -1411506 -1403413 -1407918 -1423667 -1446358 -1470199 -1489484
3774.0098 -1499781 -1498829 -1487550 -1470877 -1456786 -1452263 -1458501
3780.7595 -1470104 -1479068 -1479542 -1470171 -1453756 -1435350 -1420112
3787.5090 -1411966 -1413127 -1423774 -1441473 -1460818 -1474142 -1473873
3794.2588 -1456156 -1423667 -1384952 -1350431 -1328448 -1323698 -1336952
3801.0083 -1364658 -1399588 -1433761 -1461319 -1479088 -1486239 -1484802
3807.7581 -1479860 -1477014 -1478566 -1482240 -1482596 -1473279 -1450130
3814.5076 -1415345 -1378957 -1353431 -1345711 -1354531 -1372733 -1390964
3821.2573 -1402162 -1405321 -1404814 -1406030 -1411937 -1422305 -1434537
3828.0068 -1445227 -1451857 -1453822 -1452234 -1448946 -1445640 -1443478
3834.7566 -1443035 -1444035 -1444834 -1442504 -1434511 -1421205 -1406668
3841.5061 -1396976 -1397165 -1408418 -1426800 -1444786 -1454987 -1453153
3848.2559 -1438351 -1411167 -1372229 -1323259 -1271765 -1234159 -1225657
3855.0054 -1245946 -1282827 -1323481 -1358048 -1378874 -1380949 -1364689
3861.7551 -1338681 -1317641 -1313871 -1329080 -1354547 -1377855 -1389493
3868.5046 -1386352 -1372265 -1355582 -1344582 -1343644 -1352663 -1368943
3875.2544 -1389255 -1410866 -1431582 -1449255 -1461221 -1464321 -1455997
3882.0039 -1436134 -1408672 -1381833 -1365527 -1365880 -1380865 -1401578
3888.7537 -1417792 -1423171 -1417885 -1407731 -1399242 -1394368 -1390079
3895.5032 -1382295 -1369719 -1355306 -1344758 -1342305 -1346653 -1351429
3902.2529 -1350458 -1343134 -1335059 -1333682 -1343385 -1364011 -1392193
3909.0024 -1422870 -1450028 -1467471 -1470454 -1457852 -1433662 -1406768
3915.7522 -1388253 -1386313 -1401200 -1424686 -1445355 -1455285 -1453321
3922.5017 -1444348 -1436056 -1434589 -1440995 -1450812 -1456986 -1453882
3929.2515 -1440274 -1420341 -1401853 -1391596 -1390961 -1395646 -1399735
3936.0010 -1400412 -1399775 -1402926 -1413848 -1431731 -1450334 -1461306
3942.7507 -1459461 -1445963 -1427060 -1410107 -1400261 -1399332 -1406182
3949.5002 -1417681 -1429819 -1438959 -1443110 -1442714 -1440315 -1438803
3956.2500 -1439012 -1438577 -1433538 -1422038 -1407362 -1397430 -1400149
3962.9995 -1417540 -1443182 -1465270 -1473363 -1464338 -1443795 -1422110
3969.7493 -1407923 -1403601 -1405583 -1408685 -1410567 -1412905 -1418790
3976.4988 -1429002 -1440518 -1448452 -1449716 -1445482 -1440634 -1440672
3983.2485 -1448275 -1461748 -1476011 -1485159 -1485119 -1475489 -1460123
3989.9980 -1446163 -1441395 -1450599 -1472619 -1500106 -1522692 -1532095
3996.7478 -1526138 -1509124 -1488540 -1470629 -1457875
##END= 
