# Supplementary material for: Molecular Structural Changes in Alfalfa Detected by ATR-FTIR Spectroscopy in Response to Silencing of TT8 and HB12 Genes
Source: Int J Mol Sci. 2018 Mar 31;19(4):1046. doi: 10.3390/ijms19041046 (PMC5979274; doi:10.3390/ijms19041046)
Supplement: Supplementary file 1 [file ijms-19-01046-s001.zip › Supplementary materials/Spectra Source/T2/t2c-1-derivative.CSV]

6.990693e+002	-6.293533e-004
7.000335e+002	-7.636072e-004
7.009977e+002	-8.348838e-004
7.019620e+002	-4.031983e-004
7.029262e+002	1.358907e-005
7.038904e+002	1.322834e-004
7.048547e+002	1.209193e-004
7.058189e+002	1.347088e-004
7.067831e+002	5.692476e-005
7.077474e+002	-3.552841e-005
7.087116e+002	1.158590e-004
7.096758e+002	3.466058e-004
7.106401e+002	2.848684e-004
7.116043e+002	1.642896e-004
7.125685e+002	2.786836e-005
7.135328e+002	-1.082249e-004
7.144970e+002	-1.679067e-004
7.154612e+002	-1.482944e-004
7.164255e+002	-8.268582e-005
7.173897e+002	-1.764020e-005
7.183539e+002	1.169883e-005
7.193182e+002	-3.318733e-006
7.202824e+002	-4.594172e-005
7.212466e+002	-8.990026e-005
7.222109e+002	-1.198600e-004
7.231751e+002	-1.419466e-004
7.241393e+002	-1.752734e-004
7.251036e+002	-2.294450e-004
7.260678e+002	-2.859192e-004
7.270320e+002	-3.005411e-004
7.279963e+002	-2.291434e-004
7.289605e+002	-5.999800e-005
7.299247e+002	1.698970e-004
7.308890e+002	3.887776e-004
7.318532e+002	5.283157e-004
7.328174e+002	5.601402e-004
7.337817e+002	5.036272e-004
7.347459e+002	4.021490e-004
7.357101e+002	2.913596e-004
7.366744e+002	1.843681e-004
7.376386e+002	7.898530e-005
7.386028e+002	-2.482851e-005
7.395671e+002	-1.128767e-004
7.405313e+002	-1.593003e-004
7.414955e+002	-1.422232e-004
7.424598e+002	-6.155213e-005
7.434240e+002	5.373154e-005
7.443882e+002	1.548040e-004
7.453525e+002	1.945821e-004
7.463167e+002	1.505159e-004
7.472809e+002	3.714986e-005
7.482452e+002	-9.776575e-005
7.492094e+002	-1.922745e-004
7.501736e+002	-1.965588e-004
7.511379e+002	-9.581194e-005
7.521021e+002	8.034472e-005
7.530663e+002	2.670526e-004
7.540306e+002	3.894295e-004
7.549948e+002	3.935476e-004
7.559590e+002	2.691206e-004
7.569233e+002	5.300791e-005
7.578875e+002	-1.878093e-004
7.588517e+002	-3.844123e-004
7.598160e+002	-4.905839e-004
7.607802e+002	-4.928007e-004
7.617444e+002	-4.047674e-004
7.627087e+002	-2.548656e-004
7.636729e+002	-7.640621e-005
7.646371e+002	9.569916e-005
7.656014e+002	2.262635e-004
7.665656e+002	2.858166e-004
7.675298e+002	2.622602e-004
7.684941e+002	1.706981e-004
7.694583e+002	5.144317e-005
7.704225e+002	-4.665284e-005
7.713868e+002	-8.935390e-005
7.723510e+002	-7.286949e-005
7.733152e+002	-2.315905e-005
7.742795e+002	1.969736e-005
7.752437e+002	2.188353e-005
7.762079e+002	-2.991975e-005
7.771722e+002	-1.252960e-004
7.781364e+002	-2.360611e-004
7.791006e+002	-3.270357e-004
7.800649e+002	-3.680170e-004
7.810291e+002	-3.442549e-004
7.819933e+002	-2.621125e-004
7.829576e+002	-1.464919e-004
7.839218e+002	-2.985321e-005
7.848860e+002	6.190621e-005
7.858503e+002	1.186980e-004
7.868145e+002	1.457633e-004
7.877787e+002	1.555864e-004
7.887430e+002	1.594698e-004
7.897072e+002	1.647052e-004
7.906714e+002	1.768229e-004
7.916357e+002	2.011368e-004
7.925999e+002	2.391238e-004
7.935641e+002	2.821880e-004
7.945284e+002	3.105096e-004
7.954926e+002	3.019508e-004
7.964568e+002	2.468681e-004
7.974211e+002	1.575993e-004
7.983853e+002	6.373729e-005
7.993495e+002	-5.063502e-006
8.003138e+002	-3.677927e-005
8.012780e+002	-4.232963e-005
8.022422e+002	-4.491617e-005
8.032065e+002	-6.179613e-005
8.041707e+002	-9.206091e-005
8.051349e+002	-1.186300e-004
8.060992e+002	-1.218239e-004
8.070634e+002	-9.418473e-005
8.080276e+002	-4.643388e-005
8.089919e+002	-1.215877e-006
8.099561e+002	2.067273e-005
8.109203e+002	1.288519e-005
8.118846e+002	-1.217152e-005
8.128488e+002	-2.956435e-005
8.138130e+002	-1.532037e-005
8.147773e+002	3.987748e-005
8.157415e+002	1.243791e-004
8.167057e+002	2.109772e-004
8.176700e+002	2.717724e-004
8.186342e+002	2.937173e-004
8.195984e+002	2.844689e-004
8.205627e+002	2.640721e-004
8.215269e+002	2.481604e-004
8.224911e+002	2.351954e-004
8.234554e+002	2.079596e-004
8.244196e+002	1.487941e-004
8.253839e+002	5.697280e-005
8.263481e+002	-4.587049e-005
8.273123e+002	-1.275382e-004
8.282766e+002	-1.660581e-004
8.292408e+002	-1.640191e-004
8.302050e+002	-1.459647e-004
8.311693e+002	-1.412839e-004
8.321335e+002	-1.655658e-004
8.330977e+002	-2.132642e-004
8.340620e+002	-2.644418e-004
8.350262e+002	-2.977092e-004
8.359904e+002	-2.990624e-004
8.369547e+002	-2.626706e-004
8.379189e+002	-1.879019e-004
8.388831e+002	-7.904928e-005
8.398474e+002	5.105680e-005
8.408116e+002	1.787754e-004
8.417758e+002	2.745045e-004
8.427401e+002	3.143141e-004
8.437043e+002	2.911322e-004
8.446685e+002	2.174315e-004
8.456328e+002	1.176539e-004
8.465970e+002	1.637110e-005
8.475612e+002	-6.959563e-005
8.485255e+002	-1.316386e-004
8.494897e+002	-1.655401e-004
8.504539e+002	-1.688556e-004
8.514182e+002	-1.419318e-004
8.523824e+002	-9.038568e-005
8.533466e+002	-2.543612e-005
8.543109e+002	3.895084e-005
8.552751e+002	9.000599e-005
8.562393e+002	1.188468e-004
8.572036e+002	1.217448e-004
8.581678e+002	1.012284e-004
8.591320e+002	6.708148e-005
8.600963e+002	3.512725e-005
8.610605e+002	2.192242e-005
8.620247e+002	3.698302e-005
8.629890e+002	7.751655e-005
8.639532e+002	1.297631e-004
8.649174e+002	1.760632e-004
8.658817e+002	2.022693e-004
8.668459e+002	2.006887e-004
8.678101e+002	1.689275e-004
8.687744e+002	1.092596e-004
8.697386e+002	3.167606e-005
8.707028e+002	-4.241812e-005
8.716671e+002	-8.312593e-005
8.726313e+002	-6.510634e-005
8.735955e+002	1.538077e-005
8.745598e+002	1.322418e-004
8.755240e+002	2.393374e-004
8.764882e+002	2.946828e-004
8.774525e+002	2.836525e-004
8.784167e+002	2.252716e-004
8.793809e+002	1.575405e-004
8.803452e+002	1.128222e-004
8.813094e+002	1.005910e-004
8.822736e+002	1.077934e-004
8.832379e+002	1.132367e-004
8.842021e+002	1.030874e-004
8.851663e+002	7.625268e-005
8.861306e+002	3.847609e-005
8.870948e+002	-6.665188e-006
8.880590e+002	-6.059507e-005
8.890233e+002	-1.242880e-004
8.899875e+002	-1.907931e-004
8.909517e+002	-2.442393e-004
8.919160e+002	-2.680330e-004
8.928802e+002	-2.562887e-004
8.938444e+002	-2.190045e-004
8.948087e+002	-1.762176e-004
8.957729e+002	-1.453326e-004
8.967371e+002	-1.313753e-004
8.977014e+002	-1.272703e-004
8.986656e+002	-1.227223e-004
8.996298e+002	-1.132161e-004
9.005941e+002	-1.010851e-004
9.015583e+002	-8.841335e-005
9.025225e+002	-6.985309e-005
9.034868e+002	-3.434114e-005
9.044510e+002	2.332739e-005
9.054152e+002	9.035379e-005
9.063795e+002	1.354971e-004
9.073437e+002	1.246707e-004
9.083079e+002	4.386395e-005
9.092722e+002	-8.672013e-005
9.102364e+002	-2.186373e-004
9.112006e+002	-2.989232e-004
9.121649e+002	-2.971251e-004
9.131291e+002	-2.191963e-004
9.140933e+002	-1.008148e-004
9.150576e+002	1.410866e-005
9.160218e+002	9.570551e-005
9.169860e+002	1.383173e-004
9.179503e+002	1.545550e-004
9.189145e+002	1.596100e-004
9.198787e+002	1.577249e-004
9.208430e+002	1.404535e-004
9.218072e+002	9.765286e-005
9.227714e+002	3.263433e-005
9.237357e+002	-3.104784e-005
9.246999e+002	-5.884036e-005
9.256641e+002	-2.665876e-005
9.266284e+002	5.971772e-005
9.275926e+002	1.625593e-004
9.285568e+002	2.316519e-004
9.295211e+002	2.338622e-004
9.304853e+002	1.730514e-004
9.314495e+002	8.683713e-005
9.324138e+002	2.315003e-005
9.333780e+002	1.346571e-005
9.343422e+002	6.024490e-005
9.353065e+002	1.435982e-004
9.362707e+002	2.377237e-004
9.372349e+002	3.229470e-004
9.381992e+002	3.866644e-004
9.391634e+002	4.182564e-004
9.401276e+002	4.078753e-004
9.410919e+002	3.533064e-004
9.420561e+002	2.690704e-004
9.430203e+002	1.873007e-004
9.439846e+002	1.452475e-004
9.449488e+002	1.651124e-004
9.459130e+002	2.393141e-004
9.468773e+002	3.318862e-004
9.478415e+002	3.960706e-004
9.488057e+002	3.976557e-004
9.497700e+002	3.306548e-004
9.507342e+002	2.175386e-004
9.516984e+002	9.580998e-005
9.526627e+002	-1.936436e-007
9.536269e+002	-5.248801e-005
9.545911e+002	-6.241099e-005
9.555554e+002	-4.476522e-005
9.565196e+002	-1.883981e-005
9.574838e+002	-1.649105e-006
9.584481e+002	-5.107042e-006
9.594123e+002	-3.518153e-005
9.603765e+002	-9.024708e-005
9.613408e+002	-1.584863e-004
9.623050e+002	-2.175220e-004
9.632692e+002	-2.399202e-004
9.642335e+002	-2.044305e-004
9.651977e+002	-1.076459e-004
9.661619e+002	3.119705e-005
9.671262e+002	1.763798e-004
9.680904e+002	2.903774e-004
9.690546e+002	3.494362e-004
9.700189e+002	3.521054e-004
9.709831e+002	3.170951e-004
9.719473e+002	2.729403e-004
9.729116e+002	2.455767e-004
9.738758e+002	2.493852e-004
9.748400e+002	2.842440e-004
9.758043e+002	3.380560e-004
9.767685e+002	3.925846e-004
9.777327e+002	4.302210e-004
9.786970e+002	4.394235e-004
9.796612e+002	4.171072e-004
9.806254e+002	3.675898e-004
9.815897e+002	2.992958e-004
9.825539e+002	2.215131e-004
9.835181e+002	1.430622e-004
9.844824e+002	7.287310e-005
9.854466e+002	2.066475e-005
9.864108e+002	-4.343795e-006
9.873751e+002	2.961301e-006
9.883393e+002	3.950068e-005
9.893035e+002	9.225892e-005
9.902678e+002	1.409790e-004
9.912320e+002	1.651436e-004
9.921962e+002	1.527352e-004
9.931605e+002	1.067607e-004
9.941247e+002	4.585370e-005
9.950889e+002	-2.377152e-006
9.960532e+002	-1.328367e-005
9.970174e+002	2.285072e-005
9.979816e+002	9.503199e-005
9.989459e+002	1.754855e-004
9.999101e+002	2.316252e-004
1.000874e+003	2.396262e-004
1.001839e+003	1.922935e-004
1.002803e+003	9.808360e-005
1.003767e+003	-2.574576e-005
1.004731e+003	-1.597811e-004
1.005695e+003	-2.850230e-004
1.006660e+003	-3.826778e-004
1.007624e+003	-4.356649e-004
1.008588e+003	-4.346250e-004
1.009552e+003	-3.857330e-004
1.010517e+003	-3.135268e-004
1.011481e+003	-2.538597e-004
1.012445e+003	-2.386323e-004
1.013409e+003	-2.802720e-004
1.014374e+003	-3.650812e-004
1.015338e+003	-4.594430e-004
1.016302e+003	-5.254658e-004
1.017266e+003	-5.377476e-004
1.018231e+003	-4.933799e-004
1.019195e+003	-4.119189e-004
1.020159e+003	-3.268225e-004
1.021123e+003	-2.724167e-004
1.022087e+003	-2.711742e-004
1.023052e+003	-3.255813e-004
1.024016e+003	-4.176546e-004
1.024980e+003	-5.166474e-004
1.025944e+003	-5.917457e-004
1.026909e+003	-6.238188e-004
1.027873e+003	-6.106700e-004
1.028837e+003	-5.640762e-004
1.029801e+003	-5.015378e-004
1.030766e+003	-4.380523e-004
1.031730e+003	-3.819678e-004
1.032694e+003	-3.351326e-004
1.033658e+003	-2.949536e-004
1.034623e+003	-2.561933e-004
1.035587e+003	-2.121278e-004
1.036551e+003	-1.562040e-004
1.037515e+003	-8.486608e-005
1.038479e+003	-5.812295e-007
1.039444e+003	8.677793e-005
1.040408e+003	1.614738e-004
1.041372e+003	2.061431e-004
1.042336e+003	2.073202e-004
1.043301e+003	1.606080e-004
1.044265e+003	7.395266e-005
1.045229e+003	-3.271745e-005
1.046193e+003	-1.327624e-004
1.047158e+003	-2.024243e-004
1.048122e+003	-2.312041e-004
1.049086e+003	-2.273527e-004
1.050050e+003	-2.139462e-004
1.051015e+003	-2.158646e-004
1.051979e+003	-2.440650e-004
1.052943e+003	-2.864319e-004
1.053907e+003	-3.117583e-004
1.054871e+003	-2.859424e-004
1.055836e+003	-1.917846e-004
1.056800e+003	-4.106336e-005
1.057764e+003	1.286126e-004
1.058728e+003	2.709553e-004
1.059693e+003	3.524811e-004
1.060657e+003	3.659100e-004
1.061621e+003	3.279356e-004
1.062585e+003	2.638150e-004
1.063550e+003	1.896917e-004
1.064514e+003	1.048451e-004
1.065478e+003	-1.196668e-006
1.066442e+003	-1.330053e-004
1.067406e+003	-2.781450e-004
1.068371e+003	-4.104896e-004
1.069335e+003	-5.065930e-004
1.070299e+003	-5.628516e-004
1.071263e+003	-5.994802e-004
1.072228e+003	-6.464857e-004
1.073192e+003	-7.201710e-004
1.074156e+003	-8.065063e-004
1.075120e+003	-8.639195e-004
1.076085e+003	-8.452950e-004
1.077049e+003	-7.261453e-004
1.078013e+003	-5.215239e-004
1.078977e+003	-2.810791e-004
1.079942e+003	-6.489734e-005
1.080906e+003	8.598726e-005
1.081870e+003	1.676966e-004
1.082834e+003	2.105287e-004
1.083798e+003	2.576723e-004
1.084763e+003	3.388721e-004
1.085727e+003	4.546490e-004
1.086691e+003	5.793979e-004
1.087655e+003	6.795749e-004
1.088620e+003	7.337494e-004
1.089584e+003	7.410562e-004
1.090548e+003	7.139141e-004
1.091512e+003	6.626305e-004
1.092477e+003	5.851349e-004
1.093441e+003	4.703163e-004
1.094405e+003	3.120194e-004
1.095369e+003	1.219761e-004
1.096333e+003	-6.935167e-005
1.097298e+003	-2.259630e-004
1.098262e+003	-3.251321e-004
1.099226e+003	-3.694227e-004
1.100190e+003	-3.843369e-004
1.101155e+003	-4.035237e-004
1.102119e+003	-4.507677e-004
1.103083e+003	-5.287016e-004
1.104047e+003	-6.190550e-004
1.105012e+003	-6.925015e-004
1.105976e+003	-7.218585e-004
1.106940e+003	-6.922886e-004
1.107904e+003	-6.051110e-004
1.108869e+003	-4.754820e-004
1.109833e+003	-3.264851e-004
1.110797e+003	-1.823469e-004
1.111761e+003	-6.258700e-005
1.112725e+003	2.226226e-005
1.113690e+003	7.295498e-005
1.114654e+003	1.007652e-004
1.115618e+003	1.228620e-004
1.116582e+003	1.546808e-004
1.117547e+003	2.024172e-004
1.118511e+003	2.599926e-004
1.119475e+003	3.128828e-004
1.120439e+003	3.467043e-004
1.121404e+003	3.550305e-004
1.122368e+003	3.414826e-004
1.123332e+003	3.154682e-004
1.124296e+003	2.856958e-004
1.125260e+003	2.567626e-004
1.126225e+003	2.307407e-004
1.127189e+003	2.109166e-004
1.128153e+003	2.030626e-004
1.129117e+003	2.123360e-004
1.130082e+003	2.383983e-004
1.131046e+003	2.734183e-004
1.132010e+003	3.052982e-004
1.132974e+003	3.241036e-004
1.133939e+003	3.272003e-004
1.134903e+003	3.197529e-004
1.135867e+003	3.109135e-004
1.136831e+003	3.086756e-004
1.137796e+003	3.161516e-004
1.138760e+003	3.302859e-004
1.139724e+003	3.425220e-004
1.140688e+003	3.409219e-004
1.141652e+003	3.138650e-004
1.142617e+003	2.548644e-004
1.143581e+003	1.665328e-004
1.144545e+003	6.115589e-005
1.145509e+003	-4.324604e-005
1.146474e+003	-1.297750e-004
1.147438e+003	-1.889122e-004
1.148402e+003	-2.211536e-004
1.149366e+003	-2.354102e-004
1.150331e+003	-2.447173e-004
1.151295e+003	-2.614027e-004
1.152259e+003	-2.931134e-004
1.153223e+003	-3.402072e-004
1.154188e+003	-3.950209e-004
1.155152e+003	-4.438844e-004
1.156116e+003	-4.720789e-004
1.157080e+003	-4.701427e-004
1.158044e+003	-4.384799e-004
1.159009e+003	-3.875044e-004
1.159973e+003	-3.328979e-004
1.160937e+003	-2.885804e-004
1.161901e+003	-2.611993e-004
1.162866e+003	-2.486494e-004
1.163830e+003	-2.426361e-004
1.164794e+003	-2.331502e-004
1.165758e+003	-2.124144e-004
1.166723e+003	-1.770353e-004
1.167687e+003	-1.282775e-004
1.168651e+003	-7.091839e-005
1.169615e+003	-1.108645e-005
1.170579e+003	4.639573e-005
1.171544e+003	1.001146e-004
1.172508e+003	1.523404e-004
1.173472e+003	2.069497e-004
1.174436e+003	2.659619e-004
1.175401e+003	3.269414e-004
1.176365e+003	3.834957e-004
1.177329e+003	4.291207e-004
1.178293e+003	4.617737e-004
1.179258e+003	4.854508e-004
1.180222e+003	5.069660e-004
1.181186e+003	5.298314e-004
1.182150e+003	5.499679e-004
1.183115e+003	5.572101e-004
1.184079e+003	5.422652e-004
1.185043e+003	5.043446e-004
1.186007e+003	4.535188e-004
1.186971e+003	4.052842e-004
1.187936e+003	3.707430e-004
1.188900e+003	3.493363e-004
1.189864e+003	3.295244e-004
1.190828e+003	2.971582e-004
1.191793e+003	2.457299e-004
1.192757e+003	1.814435e-004
1.193721e+003	1.196985e-004
1.194685e+003	7.559542e-005
1.195650e+003	5.494924e-005
1.196614e+003	5.153587e-005
1.197578e+003	5.185250e-005
1.198542e+003	4.376419e-005
1.199506e+003	2.347686e-005
1.200471e+003	-3.092694e-006
1.201435e+003	-2.471055e-005
1.202399e+003	-3.156347e-005
1.203363e+003	-2.008764e-005
1.204328e+003	6.399595e-006
1.205292e+003	4.062545e-005
1.206256e+003	7.523128e-005
1.207220e+003	1.052092e-004
1.208185e+003	1.282941e-004
1.209149e+003	1.443192e-004
1.210113e+003	1.548500e-004
1.211077e+003	1.633491e-004
1.212042e+003	1.748783e-004
1.213006e+003	1.942390e-004
1.213970e+003	2.227203e-004
1.214934e+003	2.553625e-004
1.215898e+003	2.811468e-004
1.216863e+003	2.870414e-004
1.217827e+003	2.643185e-004
1.218791e+003	2.136440e-004
1.219755e+003	1.456816e-004
1.220720e+003	7.644371e-005
1.221684e+003	1.977186e-005
1.222648e+003	-1.877920e-005
1.223612e+003	-4.308869e-005
1.224577e+003	-6.227655e-005
1.225541e+003	-8.433434e-005
1.226505e+003	-1.120842e-004
1.227469e+003	-1.439545e-004
1.228433e+003	-1.781140e-004
1.229398e+003	-2.157222e-004
1.230362e+003	-2.597889e-004
1.231326e+003	-3.101321e-004
1.232290e+003	-3.589340e-004
1.233255e+003	-3.918032e-004
1.234219e+003	-3.952391e-004
1.235183e+003	-3.660003e-004
1.236147e+003	-3.154603e-004
1.237112e+003	-2.648875e-004
1.238076e+003	-2.339627e-004
1.239040e+003	-2.298546e-004
1.240004e+003	-2.439531e-004
1.240969e+003	-2.580771e-004
1.241933e+003	-2.556618e-004
1.242897e+003	-2.306224e-004
1.243861e+003	-1.888787e-004
1.244825e+003	-1.428507e-004
1.245790e+003	-1.035355e-004
1.246754e+003	-7.532413e-005
1.247718e+003	-5.609276e-005
1.248682e+003	-4.139566e-005
1.249647e+003	-2.912906e-005
1.250611e+003	-2.144715e-005
1.251575e+003	-2.298018e-005
1.252539e+003	-3.679956e-005
1.253504e+003	-6.095519e-005
1.254468e+003	-8.796262e-005
1.255432e+003	-1.078722e-004
1.256396e+003	-1.133891e-004
1.257360e+003	-1.040555e-004
1.258325e+003	-8.688679e-005
1.259289e+003	-7.271483e-005
1.260253e+003	-7.004067e-005
1.261217e+003	-7.987126e-005
1.262182e+003	-9.469595e-005
1.263146e+003	-1.025749e-004
1.264110e+003	-9.412933e-005
1.265074e+003	-6.822082e-005
1.266039e+003	-3.273198e-005
1.267003e+003	1.923933e-007
1.267967e+003	2.151772e-005
1.268931e+003	3.043794e-005
1.269896e+003	3.372800e-005
1.270860e+003	3.982649e-005
1.271824e+003	5.204519e-005
1.272788e+003	6.595899e-005
1.273752e+003	7.269378e-005
1.274717e+003	6.540391e-005
1.275681e+003	4.415280e-005
1.276645e+003	1.597567e-005
1.277609e+003	-9.245569e-006
1.278574e+003	-2.360674e-005
1.279538e+003	-2.358152e-005
1.280502e+003	-9.616040e-006
1.281466e+003	1.517727e-005
1.282431e+003	4.579677e-005
1.283395e+003	7.607101e-005
1.284359e+003	1.005414e-004
1.285323e+003	1.173899e-004
1.286287e+003	1.301727e-004
1.287252e+003	1.460620e-004
1.288216e+003	1.709726e-004
1.289180e+003	2.049522e-004
1.290144e+003	2.415825e-004
1.291109e+003	2.719898e-004
1.292073e+003	2.899924e-004
1.293037e+003	2.941870e-004
1.294001e+003	2.860594e-004
1.294966e+003	2.669835e-004
1.295930e+003	2.376504e-004
1.296894e+003	2.004932e-004
1.297858e+003	1.620736e-004
1.298823e+003	1.318611e-004
1.299787e+003	1.171564e-004
1.300751e+003	1.180674e-004
1.301715e+003	1.270656e-004
1.302679e+003	1.337221e-004
1.303644e+003	1.306173e-004
1.304608e+003	1.156763e-004
1.305572e+003	9.006548e-005
1.306536e+003	5.487682e-005
1.307501e+003	1.021713e-005
1.308465e+003	-4.280371e-005
1.309429e+003	-1.002499e-004
1.310393e+003	-1.567447e-004
1.311358e+003	-2.094124e-004
1.312322e+003	-2.604029e-004
1.313286e+003	-3.147022e-004
1.314250e+003	-3.743374e-004
1.315214e+003	-4.338094e-004
1.316179e+003	-4.808298e-004
1.317143e+003	-5.022006e-004
1.318107e+003	-4.907497e-004
1.319071e+003	-4.485511e-004
1.320036e+003	-3.846528e-004
1.321000e+003	-3.095272e-004
1.321964e+003	-2.302518e-004
1.322928e+003	-1.490650e-004
1.323893e+003	-6.511574e-005
1.324857e+003	2.225827e-005
1.325821e+003	1.101408e-004
1.326785e+003	1.902526e-004
1.327750e+003	2.511360e-004
1.328714e+003	2.840669e-004
1.329678e+003	2.878543e-004
1.330642e+003	2.682299e-004
1.331606e+003	2.333704e-004
1.332571e+003	1.901235e-004
1.333535e+003	1.432507e-004
1.334499e+003	9.694690e-005
1.335463e+003	5.669053e-005
1.336428e+003	2.933055e-005
1.337392e+003	2.049085e-005
1.338356e+003	3.099084e-005
1.339320e+003	5.547922e-005
1.340285e+003	8.484568e-005
1.341249e+003	1.107822e-004
1.342213e+003	1.292786e-004
1.343177e+003	1.410638e-004
1.344141e+003	1.497463e-004
1.345106e+003	1.599649e-004
1.346070e+003	1.767121e-004
1.347034e+003	2.048075e-004
1.347998e+003	2.467665e-004
1.348963e+003	2.985926e-004
1.349927e+003	3.466719e-004
1.350891e+003	3.718676e-004
1.351855e+003	3.615136e-004
1.352820e+003	3.191149e-004
1.353784e+003	2.614555e-004
1.354748e+003	2.061445e-004
1.355712e+003	1.611130e-004
1.356677e+003	1.230747e-004
1.357641e+003	8.407758e-005
1.358605e+003	4.032105e-005
1.359569e+003	-3.761368e-006
1.360533e+003	-3.925047e-005
1.361498e+003	-6.112912e-005
1.362462e+003	-7.419114e-005
1.363426e+003	-9.053788e-005
1.364390e+003	-1.200355e-004
1.365355e+003	-1.627691e-004
1.366319e+003	-2.103492e-004
1.367283e+003	-2.529756e-004
1.368247e+003	-2.846552e-004
1.369212e+003	-3.033101e-004
1.370176e+003	-3.081638e-004
1.371140e+003	-2.984725e-004
1.372104e+003	-2.747145e-004
1.373068e+003	-2.390263e-004
1.374033e+003	-1.931371e-004
1.374997e+003	-1.384334e-004
1.375961e+003	-8.055802e-005
1.376925e+003	-3.104860e-005
1.377890e+003	-8.094744e-007
1.378854e+003	8.183111e-006
1.379818e+003	6.549610e-006
1.380782e+003	1.616584e-005
1.381747e+003	6.175307e-005
1.382711e+003	1.543856e-004
1.383675e+003	2.769669e-004
1.384639e+003	3.867901e-004
1.385604e+003	4.374276e-004
1.386568e+003	4.047661e-004
1.387532e+003	2.985381e-004
1.388496e+003	1.527425e-004
1.389460e+003	4.796143e-006
1.390425e+003	-1.202276e-004
1.391389e+003	-2.124141e-004
1.392353e+003	-2.712922e-004
1.393317e+003	-2.998141e-004
1.394282e+003	-3.016955e-004
1.395246e+003	-2.809350e-004
1.396210e+003	-2.430365e-004
1.397174e+003	-1.984003e-004
1.398139e+003	-1.632451e-004
1.399103e+003	-1.513489e-004
1.400067e+003	-1.609646e-004
1.401031e+003	-1.715620e-004
1.401995e+003	-1.549749e-004
1.402960e+003	-8.968615e-005
1.403924e+003	2.980836e-005
1.404888e+003	1.858638e-004
1.405852e+003	3.342502e-004
1.406817e+003	4.171420e-004
1.407781e+003	3.959522e-004
1.408745e+003	2.779773e-004
1.409709e+003	1.088742e-004
1.410674e+003	-5.893443e-005
1.411638e+003	-1.909035e-004
1.412602e+003	-2.750930e-004
1.413566e+003	-3.145288e-004
1.414531e+003	-3.186603e-004
1.415495e+003	-2.998589e-004
1.416459e+003	-2.732831e-004
1.417423e+003	-2.546441e-004
1.418387e+003	-2.536811e-004
1.419352e+003	-2.679206e-004
1.420316e+003	-2.827632e-004
1.421280e+003	-2.780212e-004
1.422244e+003	-2.368966e-004
1.423209e+003	-1.555358e-004
1.424173e+003	-5.042951e-005
1.425137e+003	4.680275e-005
1.426101e+003	1.103516e-004
1.427066e+003	1.349638e-004
1.428030e+003	1.266042e-004
1.428994e+003	8.679459e-005
1.429958e+003	1.529183e-005
1.430922e+003	-7.571381e-005
1.431887e+003	-1.609948e-004
1.432851e+003	-2.185128e-004
1.433815e+003	-2.413860e-004
1.434779e+003	-2.358005e-004
1.435744e+003	-2.143380e-004
1.436708e+003	-1.911950e-004
1.437672e+003	-1.775161e-004
1.438636e+003	-1.773602e-004
1.439601e+003	-1.873638e-004
1.440565e+003	-1.981607e-004
1.441529e+003	-1.927146e-004
1.442493e+003	-1.441506e-004
1.443458e+003	-2.693014e-005
1.444422e+003	1.499368e-004
1.445386e+003	3.220451e-004
1.446350e+003	4.115558e-004
1.447314e+003	3.935889e-004
1.448279e+003	3.053555e-004
1.449243e+003	2.071956e-004
1.450207e+003	1.437568e-004
1.451171e+003	1.177101e-004
1.452136e+003	8.756398e-005
1.453100e+003	2.708898e-006
1.454064e+003	-1.477554e-004
1.455028e+003	-3.235910e-004
1.455993e+003	-4.699020e-004
1.456957e+003	-5.546954e-004
1.457921e+003	-5.750572e-004
1.458885e+003	-5.459875e-004
1.459849e+003	-4.936641e-004
1.460814e+003	-4.514275e-004
1.461778e+003	-4.442566e-004
1.462742e+003	-4.691008e-004
1.463706e+003	-4.961853e-004
1.464671e+003	-4.914740e-004
1.465635e+003	-4.380055e-004
1.466599e+003	-3.472573e-004
1.467563e+003	-2.572304e-004
1.468528e+003	-2.010124e-004
1.469492e+003	-1.640357e-004
1.470456e+003	-9.608799e-005
1.471420e+003	2.815910e-005
1.472385e+003	1.867027e-004
1.473349e+003	3.391629e-004
1.474313e+003	4.551006e-004
1.475277e+003	5.274484e-004
1.476241e+003	5.755957e-004
1.477206e+003	6.271653e-004
1.478170e+003	6.894604e-004
1.479134e+003	7.480712e-004
1.480098e+003	7.912769e-004
1.481063e+003	8.204193e-004
1.482027e+003	8.372462e-004
1.482991e+003	8.333171e-004
1.483955e+003	7.967430e-004
1.484920e+003	7.255763e-004
1.485884e+003	6.282617e-004
1.486848e+003	5.139800e-004
1.487812e+003	3.905931e-004
1.488776e+003	2.677884e-004
1.489741e+003	1.537678e-004
1.490705e+003	5.052366e-005
1.491669e+003	-3.954518e-005
1.492633e+003	-9.168225e-005
1.493598e+003	-4.667800e-005
1.494562e+003	1.359096e-004
1.495526e+003	3.922530e-004
1.496490e+003	5.867990e-004
1.497455e+003	6.457144e-004
1.498419e+003	5.927687e-004
1.499383e+003	4.738810e-004
1.500347e+003	3.135503e-004
1.501312e+003	1.363438e-004
1.502276e+003	-1.416847e-005
1.503240e+003	-9.718901e-005
1.504204e+003	-1.052101e-004
1.505168e+003	-6.395885e-005
1.506133e+003	-1.040121e-005
1.507097e+003	2.401563e-005
1.508061e+003	1.935528e-005
1.509025e+003	-2.920169e-005
1.509990e+003	-1.107534e-004
1.510954e+003	-2.073515e-004
1.511918e+003	-3.040892e-004
1.512882e+003	-3.866193e-004
1.513847e+003	-4.309328e-004
1.514811e+003	-4.026650e-004
1.515775e+003	-2.749461e-004
1.516739e+003	-6.497596e-005
1.517703e+003	1.349292e-004
1.518668e+003	2.066959e-004
1.519632e+003	1.375011e-004
1.520596e+003	4.982222e-005
1.521560e+003	5.897407e-005
1.522525e+003	1.652632e-004
1.523489e+003	2.986642e-004
1.524453e+003	4.037108e-004
1.525417e+003	4.696428e-004
1.526382e+003	5.176722e-004
1.527346e+003	5.704496e-004
1.528310e+003	6.118846e-004
1.529274e+003	5.861234e-004
1.530239e+003	4.618657e-004
1.531203e+003	2.714134e-004
1.532167e+003	6.776452e-005
1.533131e+003	-1.237730e-004
1.534095e+003	-3.025969e-004
1.535060e+003	-4.677393e-004
1.536024e+003	-6.077894e-004
1.536988e+003	-7.097082e-004
1.537952e+003	-7.709408e-004
1.538917e+003	-8.010140e-004
1.539881e+003	-8.105332e-004
1.540845e+003	-7.978115e-004
1.541809e+003	-7.471071e-004
1.542774e+003	-6.423897e-004
1.543738e+003	-4.827580e-004
1.544702e+003	-2.777432e-004
1.545666e+003	-3.622810e-005
1.546630e+003	2.062170e-004
1.547595e+003	3.733333e-004
1.548559e+003	4.233138e-004
1.549523e+003	3.968161e-004
1.550487e+003	3.426233e-004
1.551452e+003	2.529293e-004
1.552416e+003	1.101240e-004
1.553380e+003	-4.945045e-005
1.554344e+003	-1.640314e-004
1.555309e+003	-2.096780e-004
1.556273e+003	-2.031441e-004
1.557237e+003	-1.714144e-004
1.558201e+003	-1.378072e-004
1.559166e+003	-1.190735e-004
1.560130e+003	-1.216759e-004
1.561094e+003	-1.388796e-004
1.562058e+003	-1.499885e-004
1.563022e+003	-1.263746e-004
1.563987e+003	-5.272173e-005
1.564951e+003	5.292159e-005
1.565915e+003	1.559910e-004
1.566879e+003	2.449837e-004
1.567844e+003	3.325538e-004
1.568808e+003	4.061420e-004
1.569772e+003	4.021477e-004
1.570736e+003	2.772904e-004
1.571701e+003	8.902592e-005
1.572665e+003	-6.214158e-005
1.573629e+003	-1.377370e-004
1.574593e+003	-1.589953e-004
1.575557e+003	-1.522440e-004
1.576522e+003	-1.300971e-004
1.577486e+003	-9.792049e-005
1.578450e+003	-6.072836e-005
1.579414e+003	-2.665601e-005
1.580379e+003	-6.705339e-006
1.581343e+003	-8.405036e-006
1.582307e+003	-2.729109e-005
1.583271e+003	-4.606277e-005
1.584236e+003	-4.424195e-005
1.585200e+003	-1.213414e-005
1.586164e+003	3.667402e-005
1.587128e+003	6.378496e-005
1.588093e+003	3.111607e-005
1.589057e+003	-5.940986e-005
1.590021e+003	-1.612494e-004
1.590985e+003	-2.256577e-004
1.591949e+003	-2.380398e-004
1.592914e+003	-2.151798e-004
1.593878e+003	-1.834585e-004
1.594842e+003	-1.615968e-004
1.595806e+003	-1.540243e-004
1.596771e+003	-1.547778e-004
1.597735e+003	-1.572268e-004
1.598699e+003	-1.599122e-004
1.599663e+003	-1.639347e-004
1.600628e+003	-1.670459e-004
1.601592e+003	-1.609590e-004
1.602556e+003	-1.350315e-004
1.603520e+003	-8.732052e-005
1.604484e+003	-3.501542e-005
1.605449e+003	-6.504228e-006
1.606413e+003	-1.695676e-005
1.607377e+003	-5.642355e-005
1.608341e+003	-1.013679e-004
1.609306e+003	-1.301697e-004
1.610270e+003	-1.302334e-004
1.611234e+003	-1.006667e-004
1.612198e+003	-5.161713e-005
1.613163e+003	2.254994e-006
1.614127e+003	4.944378e-005
1.615091e+003	8.342247e-005
1.616055e+003	9.984874e-005
1.617020e+003	9.525803e-005
1.617984e+003	6.922629e-005
1.618948e+003	2.661366e-005
1.619912e+003	-2.170132e-005
1.620876e+003	-5.656184e-005
1.621841e+003	-5.069008e-005
1.622805e+003	1.361680e-005
1.623769e+003	1.160322e-004
1.624733e+003	2.029441e-004
1.625698e+003	2.312521e-004
1.626662e+003	1.914418e-004
1.627626e+003	9.287618e-005
1.628590e+003	-4.454401e-005
1.629555e+003	-1.863243e-004
1.630519e+003	-2.927813e-004
1.631483e+003	-3.352123e-004
1.632447e+003	-3.038385e-004
1.633411e+003	-2.164812e-004
1.634376e+003	-1.230641e-004
1.635340e+003	-7.796795e-005
1.636304e+003	-9.566942e-005
1.637268e+003	-1.443167e-004
1.638233e+003	-1.765346e-004
1.639197e+003	-1.531373e-004
1.640161e+003	-6.551853e-005
1.641125e+003	3.031150e-005
1.642090e+003	4.603080e-005
1.643054e+003	-3.387731e-005
1.644018e+003	-1.365756e-004
1.644982e+003	-1.992320e-004
1.645947e+003	-2.274771e-004
1.646911e+003	-2.636561e-004
1.647875e+003	-3.282537e-004
1.648839e+003	-4.048113e-004
1.649803e+003	-4.795730e-004
1.650768e+003	-5.626469e-004
1.651732e+003	-6.559298e-004
1.652696e+003	-7.282677e-004
1.653660e+003	-7.351118e-004
1.654625e+003	-6.532132e-004
1.655589e+003	-5.020781e-004
1.656553e+003	-3.426509e-004
1.657517e+003	-2.402249e-004
1.658482e+003	-2.064527e-004
1.659446e+003	-1.858232e-004
1.660410e+003	-1.113799e-004
1.661374e+003	3.609163e-005
1.662339e+003	2.130976e-004
1.663303e+003	3.278697e-004
1.664267e+003	2.921485e-004
1.665231e+003	1.141679e-004
1.666195e+003	-8.329582e-005
1.667160e+003	-1.828731e-004
1.668124e+003	-1.602174e-004
1.669088e+003	-4.239260e-005
1.670052e+003	1.374568e-004
1.671017e+003	3.209590e-004
1.671981e+003	4.167373e-004
1.672945e+003	3.653393e-004
1.673909e+003	2.056355e-004
1.674874e+003	4.067830e-005
1.675838e+003	-5.445719e-005
1.676802e+003	-7.416239e-005
1.677766e+003	-5.714545e-005
1.678730e+003	-4.563222e-005
1.679695e+003	-6.000934e-005
1.680659e+003	-9.042702e-005
1.681623e+003	-1.066274e-004
1.682587e+003	-8.445245e-005
1.683552e+003	-2.577629e-005
1.684516e+003	4.817890e-005
1.685480e+003	1.154596e-004
1.686444e+003	1.613160e-004
1.687409e+003	1.780414e-004
1.688373e+003	1.695441e-004
1.689337e+003	1.575885e-004
1.690301e+003	1.749509e-004
1.691266e+003	2.440538e-004
1.692230e+003	3.562807e-004
1.693194e+003	4.650199e-004
1.694158e+003	5.038187e-004
1.695122e+003	4.373655e-004
1.696087e+003	3.043794e-004
1.697051e+003	1.841650e-004
1.698015e+003	1.194794e-004
1.698979e+003	9.809235e-005
1.699944e+003	9.467833e-005
1.700908e+003	1.024988e-004
1.701872e+003	1.335620e-004
1.702836e+003	2.047285e-004
1.703801e+003	3.205275e-004
1.704765e+003	4.591001e-004
1.705729e+003	5.771894e-004
1.706693e+003	6.392249e-004
1.707657e+003	6.390234e-004
1.708622e+003	5.877430e-004
1.709586e+003	4.923381e-004
1.710550e+003	3.586172e-004
1.711514e+003	2.097487e-004
1.712479e+003	8.463938e-005
1.713443e+003	9.809431e-006
1.714407e+003	-2.027225e-005
1.715371e+003	-3.212175e-005
1.716336e+003	-4.947964e-005
1.717300e+003	-7.842612e-005
1.718264e+003	-1.044151e-004
1.719228e+003	-1.005077e-004
1.720193e+003	-4.806108e-005
1.721157e+003	4.020239e-005
1.722121e+003	1.215132e-004
1.723085e+003	1.590755e-004
1.724049e+003	1.539702e-004
1.725014e+003	1.343077e-004
1.725978e+003	1.202020e-004
1.726942e+003	1.028490e-004
1.727906e+003	5.185242e-005
1.728871e+003	-5.442489e-005
1.729835e+003	-2.022855e-004
1.730799e+003	-3.517228e-004
1.731763e+003	-4.690399e-004
1.732728e+003	-5.423016e-004
1.733692e+003	-5.722956e-004
1.734656e+003	-5.619198e-004
1.735620e+003	-5.171368e-004
1.736584e+003	-4.544823e-004
1.737549e+003	-4.008690e-004
1.738513e+003	-3.766385e-004
1.739477e+003	-3.754469e-004
1.740441e+003	-3.658509e-004
1.741406e+003	-3.160122e-004
1.742370e+003	-2.190117e-004
1.743334e+003	-1.016983e-004
1.744298e+003	-1.105090e-005
1.745263e+003	2.042595e-005
1.746227e+003	3.069063e-006
1.747191e+003	-2.391013e-005
1.748155e+003	-3.327548e-005
1.749120e+003	-2.716781e-005
1.750084e+003	-2.168648e-005
1.751048e+003	-2.662588e-005
1.752012e+003	-3.798993e-005
1.752976e+003	-4.308237e-005
1.753941e+003	-3.046939e-005
1.754905e+003	4.420013e-006
1.755869e+003	6.113602e-005
1.756833e+003	1.374347e-004
1.757798e+003	2.267490e-004
1.758762e+003	3.108293e-004
1.759726e+003	3.585868e-004
1.760690e+003	3.429303e-004
1.761655e+003	2.668529e-004
1.762619e+003	1.679122e-004
1.763583e+003	9.012111e-005
1.764547e+003	5.425413e-005
1.765511e+003	5.476533e-005
1.766476e+003	7.478209e-005
1.767440e+003	9.895809e-005
1.768404e+003	1.179148e-004
1.769368e+003	1.275077e-004
1.770333e+003	1.263721e-004
1.771297e+003	1.141391e-004
1.772261e+003	9.178815e-005
1.773225e+003	6.316018e-005
1.774190e+003	3.485880e-005
1.775154e+003	1.384574e-005
1.776118e+003	5.691994e-006
1.777082e+003	1.582976e-005
1.778047e+003	5.086928e-005
1.779011e+003	1.140969e-004
1.779975e+003	1.956398e-004
1.780939e+003	2.689820e-004
1.781903e+003	3.028358e-004
1.782868e+003	2.795416e-004
1.783832e+003	2.053147e-004
1.784796e+003	1.074767e-004
1.785760e+003	2.064900e-005
1.786725e+003	-3.032707e-005
1.787689e+003	-3.949617e-005
1.788653e+003	-1.781658e-005
1.789617e+003	1.457478e-005
1.790582e+003	3.724472e-005
1.791546e+003	3.723112e-005
1.792510e+003	1.330419e-005
1.793474e+003	-2.518911e-005
1.794438e+003	-6.400266e-005
1.795403e+003	-9.050885e-005
1.796367e+003	-9.778336e-005
1.797331e+003	-8.554599e-005
1.798295e+003	-5.849840e-005
1.799260e+003	-2.284416e-005
1.800224e+003	1.669599e-005
1.801188e+003	5.598351e-005
1.802152e+003	8.714370e-005
1.803117e+003	9.811447e-005
1.804081e+003	8.141901e-005
1.805045e+003	4.346545e-005
1.806009e+003	1.202974e-006
1.806974e+003	-2.978707e-005
1.807938e+003	-4.151149e-005
1.808902e+003	-3.230009e-005
1.809866e+003	-5.712053e-006
1.810830e+003	2.840598e-005
1.811795e+003	5.524842e-005
1.812759e+003	6.179763e-005
1.813723e+003	4.538259e-005
1.814687e+003	1.678613e-005
1.815652e+003	-5.300983e-006
1.816616e+003	-5.237669e-006
1.817580e+003	1.948079e-005
1.818544e+003	5.560121e-005
1.819509e+003	8.206590e-005
1.820473e+003	8.315713e-005
1.821437e+003	5.689733e-005
1.822401e+003	1.429243e-005
1.823365e+003	-2.812075e-005
1.824330e+003	-5.778879e-005
1.825294e+003	-7.229244e-005
1.826258e+003	-7.800781e-005
1.827222e+003	-8.284479e-005
1.828187e+003	-8.895920e-005
1.829151e+003	-8.986388e-005
1.830115e+003	-7.355092e-005
1.831079e+003	-3.160672e-005
1.832044e+003	3.052414e-005
1.833008e+003	9.244459e-005
1.833972e+003	1.308312e-004
1.834936e+003	1.340090e-004
1.835901e+003	1.068558e-004
1.836865e+003	6.538225e-005
1.837829e+003	2.719098e-005
1.838793e+003	3.049773e-006
1.839757e+003	-7.079546e-006
1.840722e+003	-1.177722e-005
1.841686e+003	-2.058348e-005
1.842650e+003	-3.632233e-005
1.843614e+003	-5.413281e-005
1.844579e+003	-6.734719e-005
1.845543e+003	-7.312850e-005
1.846507e+003	-7.329111e-005
1.847471e+003	-7.195274e-005
1.848436e+003	-7.247111e-005
1.849400e+003	-7.457885e-005
1.850364e+003	-7.314388e-005
1.851328e+003	-5.975096e-005
1.852292e+003	-2.648244e-005
1.853257e+003	2.932416e-005
1.854221e+003	1.005635e-004
1.855185e+003	1.691903e-004
1.856149e+003	2.122212e-004
1.857114e+003	2.132718e-004
1.858078e+003	1.714328e-004
1.859042e+003	1.009721e-004
1.860006e+003	2.340653e-005
1.860971e+003	-4.156502e-005
1.861935e+003	-8.172316e-005
1.862899e+003	-9.423171e-005
1.863863e+003	-8.486283e-005
1.864828e+003	-6.485581e-005
1.865792e+003	-4.604156e-005
1.866756e+003	-3.622847e-005
1.867720e+003	-3.704383e-005
1.868684e+003	-4.502537e-005
1.869649e+003	-5.479546e-005
1.870613e+003	-6.209126e-005
1.871577e+003	-6.474889e-005
1.872541e+003	-6.134327e-005
1.873506e+003	-4.921759e-005
1.874470e+003	-2.435050e-005
1.875434e+003	1.588970e-005
1.876398e+003	6.848807e-005
1.877363e+003	1.220137e-004
1.878327e+003	1.585190e-004
1.879291e+003	1.617489e-004
1.880255e+003	1.283685e-004
1.881219e+003	7.261289e-005
1.882184e+003	1.759725e-005
1.883148e+003	-1.948453e-005
1.884112e+003	-3.473165e-005
1.885076e+003	-3.419959e-005
1.886041e+003	-2.685412e-005
1.887005e+003	-1.984722e-005
1.887969e+003	-1.697200e-005
1.888933e+003	-1.904027e-005
1.889898e+003	-2.500994e-005
1.890862e+003	-3.296563e-005
1.891826e+003	-4.055561e-005
1.892790e+003	-4.520363e-005
1.893755e+003	-4.468971e-005
1.894719e+003	-3.815021e-005
1.895683e+003	-2.692733e-005
1.896647e+003	-1.463252e-005
1.897611e+003	-6.068536e-006
1.898576e+003	-5.170591e-006
1.899540e+003	-1.283385e-005
1.900504e+003	-2.576468e-005
1.901468e+003	-3.714451e-005
1.902433e+003	-3.924710e-005
1.903397e+003	-2.714095e-005
1.904361e+003	-1.682000e-006
1.905325e+003	3.023918e-005
1.906290e+003	5.912291e-005
1.907254e+003	7.802233e-005
1.908218e+003	8.544821e-005
1.909182e+003	8.387514e-005
1.910146e+003	7.592960e-005
1.911111e+003	6.225394e-005
1.912075e+003	4.272964e-005
1.913039e+003	1.914734e-005
1.914003e+003	-3.862661e-006
1.914968e+003	-2.089475e-005
1.915932e+003	-2.907718e-005
1.916896e+003	-2.989597e-005
1.917860e+003	-2.814882e-005
1.918825e+003	-2.884964e-005
1.919789e+003	-3.435726e-005
1.920753e+003	-4.355959e-005
1.921717e+003	-5.332442e-005
1.922682e+003	-6.075886e-005
1.923646e+003	-6.423194e-005
1.924610e+003	-6.252468e-005
1.925574e+003	-5.367752e-005
1.926538e+003	-3.544069e-005
1.927503e+003	-7.311989e-006
1.928467e+003	2.752979e-005
1.929431e+003	6.190402e-005
1.930395e+003	8.633221e-005
1.931360e+003	9.257586e-005
1.932324e+003	7.785135e-005
1.933288e+003	4.715383e-005
1.934252e+003	1.178414e-005
1.935217e+003	-1.533421e-005
1.936181e+003	-2.528527e-005
1.937145e+003	-1.713105e-005
1.938109e+003	1.988406e-006
1.939073e+003	2.099045e-005
1.940038e+003	3.068190e-005
1.941002e+003	2.773293e-005
1.941966e+003	1.487944e-005
1.942930e+003	-2.077115e-006
1.943895e+003	-1.808337e-005
1.944859e+003	-3.096745e-005
1.945823e+003	-4.092755e-005
1.946787e+003	-4.845317e-005
1.947752e+003	-5.268578e-005
1.948716e+003	-5.139427e-005
1.949680e+003	-4.227388e-005
1.950644e+003	-2.464503e-005
1.951609e+003	-8.174063e-007
1.952573e+003	2.373431e-005
1.953537e+003	4.214851e-005
1.954501e+003	4.931486e-005
1.955465e+003	4.438059e-005
1.956430e+003	3.117251e-005
1.957394e+003	1.394580e-005
1.958358e+003	4.928499e-006
1.959322e+003	1.480006e-005
1.960287e+003	2.956641e-005
1.961251e+003	3.350984e-005
1.962215e+003	2.565664e-005
1.963179e+003	1.008300e-005
1.964144e+003	-6.791636e-006
1.965108e+003	-1.924126e-005
1.966072e+003	-2.423305e-005
1.967036e+003	-2.204222e-005
1.968000e+003	-1.572051e-005
1.968965e+003	-9.732130e-006
1.969929e+003	-7.974822e-006
1.970893e+003	-1.164496e-005
1.971857e+003	-1.802894e-005
1.972822e+003	-2.140001e-005
1.973786e+003	-1.616234e-005
1.974750e+003	-7.885209e-007
1.975714e+003	1.999351e-005
1.976679e+003	3.673640e-005
1.977643e+003	4.038929e-005
1.978607e+003	2.826384e-005
1.979571e+003	6.584176e-006
1.980536e+003	-1.293653e-005
1.981500e+003	-1.641993e-005
1.982464e+003	-6.141320e-006
1.983428e+003	-3.848120e-010
1.984392e+003	-2.285256e-009
1.985357e+003	-1.796303e-010
1.986321e+003	1.293804e-009
1.987285e+003	1.203215e-009
1.988249e+003	5.807021e-010
1.989214e+003	-4.181048e-011
1.990178e+003	-1.324000e-010
1.991142e+003	-2.686714e-010
1.992106e+003	-6.403206e-010
1.993071e+003	-1.491630e-009
1.994035e+003	-3.960389e-010
1.994999e+003	1.948836e-009
1.995963e+003	1.305031e-009
1.996927e+003	-1.243090e-009
1.997892e+003	-2.033231e-009
1.998856e+003	2.593805e-010
1.999820e+003	1.591511e-009
2.000784e+003	7.847220e-010
2.001749e+003	4.130728e-010
2.002713e+003	3.302260e-010
2.003677e+003	-4.142345e-011
2.004641e+003	-8.482122e-010
2.005606e+003	-1.418462e-009
2.006570e+003	-1.414978e-009
2.007534e+003	2.949964e-010
2.008498e+003	2.298806e-009
2.009463e+003	2.481534e-010
2.010427e+003	-1.795918e-009
2.011391e+003	3.135795e-011
2.012355e+003	1.228766e-009
2.013319e+003	8.571163e-010
2.014284e+003	7.208447e-010
2.015248e+003	6.302553e-010
2.016212e+003	7.742697e-012
2.017176e+003	-6.147700e-010
2.018141e+003	-7.053593e-010
2.019105e+003	-8.416309e-010
2.020069e+003	-1.213280e-009
2.021033e+003	-1.587257e-011
2.021998e+003	7.340075e-010
2.022962e+003	-8.203385e-010
2.023926e+003	-2.690586e-010
2.024890e+003	1.159856e-009
2.025854e+003	1.260124e-009
2.026819e+003	1.117271e-009
2.027783e+003	4.947582e-010
2.028747e+003	-7.549129e-011
2.029711e+003	-4.026202e-010
2.030676e+003	-5.834120e-010
2.031640e+003	-9.550615e-010
2.032604e+003	-1.761850e-009
2.033568e+003	-4.297197e-010
2.034533e+003	1.862892e-009
2.035497e+003	-2.005360e-010
2.036461e+003	-2.071945e-009
2.037425e+003	3.147407e-010
2.038390e+003	1.743655e-009
2.039354e+003	9.891290e-010
2.040318e+003	2.841568e-010
2.041282e+003	1.083976e-010
2.042246e+003	-1.169148e-010
2.043211e+003	-6.805829e-010
2.044175e+003	-1.198569e-009
2.045139e+003	-1.528408e-009
2.046103e+003	-9.291449e-012
2.047068e+003	2.039038e-009
2.048032e+003	1.542732e-009
2.048996e+003	-8.474379e-010
2.049960e+003	-2.050653e-009
2.050925e+003	-2.678970e-010
2.051889e+003	9.295105e-010
2.052853e+003	7.003266e-010
2.053817e+003	7.560741e-010
2.054781e+003	3.766821e-010
2.055746e+003	-1.935674e-010
2.056710e+003	-6.174799e-010
2.057674e+003	-8.466635e-010
2.058638e+003	-1.071976e-009
2.059603e+003	3.201601e-010
2.060567e+003	2.102916e-009
2.061531e+003	-1.281417e-010
2.062495e+003	-2.122660e-009
2.063460e+003	-2.090528e-010
2.064424e+003	1.456401e-009
2.065388e+003	1.313548e-009
2.066352e+003	8.818927e-010
2.067317e+003	6.004459e-010
2.068281e+003	-1.548548e-011
2.069245e+003	-3.871348e-010
2.070209e+003	-6.124471e-010
2.071174e+003	-1.176115e-009
2.072138e+003	-1.694102e-009
2.073102e+003	-2.678974e-010
2.074066e+003	1.976323e-009
2.075031e+003	-1.316259e-010
2.075995e+003	-2.093237e-009
2.076959e+003	3.495828e-010
2.077923e+003	1.591511e-009
2.078887e+003	7.924646e-010
2.079852e+003	1.842760e-010
2.080816e+003	3.484151e-012
2.081780e+003	1.083968e-011
2.082744e+003	-4.653360e-010
2.083708e+003	-1.181922e-009
2.084673e+003	-1.561314e-009
2.085637e+003	1.041391e-010
2.086601e+003	2.352231e-009
2.087565e+003	1.627127e-009
2.088530e+003	-1.232250e-009
2.089494e+003	-2.378169e-009
2.090458e+003	-3.511310e-010
2.091422e+003	9.430602e-010
2.092387e+003	7.622682e-010
2.093351e+003	7.696239e-010
2.094315e+003	4.397851e-010
2.095279e+003	-7.820120e-011
2.096244e+003	-6.418693e-010
2.097208e+003	-8.671816e-010
2.098172e+003	-1.042941e-009
2.099136e+003	1.544666e-010
2.100101e+003	1.981743e-009
2.101065e+003	-6.232866e-011
2.102029e+003	-2.112981e-009
2.102993e+003	-1.091718e-010
2.103958e+003	1.747139e-009
2.104922e+003	1.802887e-009
2.105886e+003	9.960975e-010
2.106850e+003	1.447884e-010
2.107814e+003	-1.289159e-010
2.108779e+003	-3.097078e-010
2.109743e+003	-6.368365e-010
2.110707e+003	-1.207086e-009
2.111671e+003	-1.829599e-009
2.112635e+003	-3.627455e-010
2.113600e+003	1.922124e-009
2.114564e+003	-4.723044e-011
2.115528e+003	-1.964322e-009
2.116492e+003	3.805535e-010
2.117457e+003	1.476145e-009
2.118421e+003	6.248352e-010
2.119385e+003	2.531860e-010
2.120349e+003	1.169147e-010
2.121314e+003	2.632510e-011
2.122278e+003	-5.961875e-010
2.123242e+003	-1.218700e-009
2.124206e+003	-1.309290e-009
2.125171e+003	1.641449e-010
2.126135e+003	2.269771e-009
2.127099e+003	3.693266e-010
2.128063e+003	-1.911284e-009
2.129028e+003	-1.285286e-010
2.129992e+003	1.068879e-009
2.130956e+003	7.417502e-010
2.131920e+003	8.420180e-010
2.132885e+003	8.455023e-010
2.133849e+003	2.752528e-010
2.134813e+003	-5.315360e-010
2.135777e+003	-9.031852e-010
2.136741e+003	-9.860321e-010
2.137706e+003	-1.357682e-009
2.138670e+003	-1.157534e-010
2.139634e+003	8.706660e-010
2.140598e+003	-8.338883e-010
2.141563e+003	-3.844247e-010
2.142527e+003	1.281029e-009
2.143491e+003	1.475370e-009
2.144455e+003	1.384781e-009
2.145419e+003	5.779920e-010
2.146384e+003	-2.733173e-010
2.147348e+003	-6.449666e-010
2.148312e+003	-7.812379e-010
2.149276e+003	-8.718276e-010
2.150241e+003	-1.494340e-009
2.151205e+003	-3.608098e-010
2.152169e+003	1.785465e-009
2.153133e+003	-2.779629e-010
2.154098e+003	-2.100980e-009
2.155062e+003	3.824893e-010
2.156026e+003	1.811403e-009
2.156990e+003	9.600939e-010
2.157955e+003	1.087847e-010
2.158919e+003	-2.183441e-010
2.159883e+003	-1.180762e-010
2.160847e+003	-2.609288e-010
2.161812e+003	-8.834413e-010
2.162776e+003	-1.453691e-009
2.163740e+003	-1.711138e-010
2.164704e+003	1.979032e-009
2.165668e+003	1.534989e-009
2.166633e+003	-1.047199e-009
2.167597e+003	-2.058395e-009
2.168561e+003	-3.279030e-010
2.169525e+003	7.676881e-010
2.170490e+003	6.770985e-010
2.171454e+003	8.714403e-010
2.172418e+003	7.808508e-010
2.173382e+003	-2.593805e-011
2.174346e+003	-8.772473e-010
2.175311e+003	-1.248897e-009
2.176275e+003	-1.385168e-009
2.177239e+003	4.266223e-010
2.178203e+003	2.532248e-009
2.179168e+003	1.471111e-010
2.180132e+003	-2.238026e-009
2.181096e+003	-2.787370e-010
2.182060e+003	1.578736e-009
2.183025e+003	1.634483e-009
2.183989e+003	1.070814e-009
2.184953e+003	2.717685e-010
2.185917e+003	-4.332039e-010
2.186882e+003	-6.623876e-010
2.187846e+003	-6.066400e-010
2.188810e+003	-9.860321e-010
2.189774e+003	-1.556282e-009
2.190739e+003	-2.241510e-010
2.191703e+003	1.783530e-009
2.192667e+003	-2.226024e-010
2.193631e+003	-2.034006e-009
2.194595e+003	2.206671e-010
2.195560e+003	1.514858e-009
2.196524e+003	7.158120e-010
2.197488e+003	5.536021e-011
2.198452e+003	6.271583e-011
2.199417e+003	2.125369e-010
2.200381e+003	-1.145919e-010
2.201345e+003	-8.691173e-010
2.202309e+003	-1.574090e-009
2.203273e+003	6.193821e-012
2.204238e+003	2.164083e-009
2.205202e+003	1.291481e-009
2.206166e+003	-1.192762e-009
2.207130e+003	-2.064202e-009
2.208095e+003	-2.435076e-010
2.209059e+003	8.966040e-010
2.210023e+003	9.523513e-010
2.210987e+003	1.008099e-009
2.211952e+003	3.921675e-010
2.212916e+003	-1.703393e-010
2.213880e+003	-8.307912e-010
2.214844e+003	-1.157920e-009
2.215809e+003	-1.248510e-009
2.216773e+003	2.222151e-010
2.217737e+003	2.323970e-009
2.218701e+003	7.742687e-011
2.219666e+003	-2.169116e-009
2.220630e+003	-1.896966e-011
2.221594e+003	1.792821e-009
2.222558e+003	1.563637e-009
2.223522e+003	8.586646e-010
2.224487e+003	1.575638e-010
2.225451e+003	-4.506249e-010
2.226415e+003	-6.314168e-010
2.227379e+003	-6.240610e-010
2.228344e+003	-9.539000e-010
2.229308e+003	-1.471886e-009
2.230272e+003	-2.795113e-010
2.231236e+003	1.732041e-009
2.232200e+003	-1.761461e-010
2.233165e+003	-1.987549e-009
2.234129e+003	2.187314e-010
2.235093e+003	1.416139e-009
2.236057e+003	6.170927e-010
2.237022e+003	5.342463e-011
2.237986e+003	2.555090e-010
2.238950e+003	4.092015e-010
2.239914e+003	-2.512504e-010
2.240879e+003	-1.050296e-009
2.241843e+003	-1.560540e-009
2.242807e+003	-2.980964e-011
2.243771e+003	2.270545e-009
2.244736e+003	4.146214e-010
2.245700e+003	-1.726234e-009
2.246664e+003	-1.420784e-010
2.247628e+003	9.535132e-010
2.248593e+003	8.629233e-010
2.249557e+003	1.057265e-009
2.250521e+003	9.666754e-010
2.251485e+003	1.598866e-010
2.252449e+003	-6.914227e-010
2.253414e+003	-1.063072e-009
2.254378e+003	-1.199344e-009
2.255342e+003	-1.289933e-009
2.256306e+003	1.362712e-010
2.257271e+003	8.261454e-010
2.258235e+003	-9.802253e-010
2.259199e+003	-2.942225e-010
2.260163e+003	1.465305e-009
2.261127e+003	1.565573e-009
2.262092e+003	1.238444e-009
2.263056e+003	3.871346e-010
2.264020e+003	-4.641746e-010
2.264984e+003	-7.913034e-010
2.265949e+003	-6.910353e-010
2.266913e+003	-6.875512e-010
2.267877e+003	-1.257801e-009
2.268841e+003	-3.085463e-010
2.269806e+003	1.556669e-009
2.270770e+003	-3.069977e-010
2.271734e+003	-1.979807e-009
2.272698e+003	2.671234e-010
2.273663e+003	1.651517e-009
2.274627e+003	8.002073e-010
2.275591e+003	-6.581306e-012
2.276555e+003	-9.717079e-011
2.277520e+003	9.717079e-011
2.278484e+003	6.581306e-012
2.279448e+003	-8.002073e-010
2.280412e+003	-1.651517e-009
2.281376e+003	-2.671234e-010
2.282341e+003	1.979807e-009
2.283305e+003	1.580284e-009
2.284269e+003	-9.600941e-010
2.285233e+003	-2.125370e-009
2.286198e+003	-2.601544e-010
2.287162e+003	1.019713e-009
2.288126e+003	8.768599e-010
2.289090e+003	9.771279e-010
2.290054e+003	6.499992e-010
2.291019e+003	-2.013102e-010
2.291983e+003	-1.052619e-009
2.292947e+003	-1.379748e-009
2.293911e+003	-1.279480e-009
2.294876e+003	4.800468e-010
2.295840e+003	2.439336e-009
2.296804e+003	5.419885e-011
2.297768e+003	-2.330938e-009
2.298733e+003	-2.253125e-010
2.299697e+003	1.586478e-009
2.300661e+003	1.450207e-009
2.301625e+003	1.078557e-009
2.302590e+003	2.272480e-010
2.303554e+003	-5.795407e-010
2.304518e+003	-6.701302e-010
2.305482e+003	-4.757884e-010
2.306447e+003	-5.663780e-010
2.307411e+003	-1.373167e-009
2.308375e+003	-3.220961e-010
2.309339e+003	1.741719e-009
2.310303e+003	-2.617031e-010
2.311268e+003	-1.979032e-009
2.312232e+003	2.690589e-010
2.313196e+003	1.507116e-009
2.314160e+003	7.003266e-010
2.315125e+003	1.300773e-010
2.316089e+003	1.335615e-010
2.317053e+003	2.338294e-010
2.318017e+003	-9.329935e-011
2.318981e+003	-9.446085e-010
2.319946e+003	-1.795918e-009
2.320910e+003	-3.670040e-010
2.321874e+003	2.116465e-009
2.322838e+003	4.893384e-010
2.323803e+003	-1.663131e-009
2.324767e+003	1.006568e-011
2.325731e+003	1.248123e-009
2.326695e+003	9.182836e-010
2.327660e+003	9.256391e-010
2.328624e+003	7.448473e-010
2.329588e+003	1.366586e-010
2.330552e+003	-6.623876e-010
2.331517e+003	-1.322839e-009
2.332481e+003	-1.315484e-009
2.333445e+003	-1.165663e-009
2.334409e+003	2.632514e-010
2.335374e+003	2.038264e-009
2.336338e+003	-2.450565e-010
2.337302e+003	-2.385911e-009
2.338266e+003	-2.280223e-010
2.339230e+003	1.445174e-009
2.340195e+003	1.219861e-009
2.341159e+003	7.096179e-010
2.342123e+003	-8.942813e-011
2.343087e+003	-7.498800e-010
2.344052e+003	-5.961874e-010
2.345016e+003	-3.941029e-010
2.345980e+003	-9.577712e-010
2.346944e+003	-7.743739e-013
2.347908e+003	1.823792e-009
2.348873e+003	1.191601e-009
2.349837e+003	-1.154049e-009
2.350801e+003	-1.886894e-009
2.351765e+003	1.742109e-010
2.352730e+003	1.225281e-009
2.353694e+003	4.707558e-010
2.354658e+003	2.899640e-010
2.355622e+003	4.920484e-010
2.356587e+003	1.649195e-010
2.357551e+003	-4.955323e-010
2.358515e+003	-1.058039e-009
2.359479e+003	-1.673971e-009
2.360444e+003	-8.517150e-012
2.361408e+003	2.378169e-009
2.362372e+003	2.702202e-010
2.363336e+003	-1.833857e-009
2.364301e+003	1.254317e-010
2.365265e+003	1.311226e-009
2.366229e+003	9.318333e-010
2.367193e+003	9.875806e-010
2.368157e+003	7.583970e-010
2.369122e+003	5.342453e-011
2.370086e+003	-7.456216e-010
2.371050e+003	-1.309290e-009
2.372014e+003	-1.107205e-009
2.372979e+003	-9.535133e-010
2.373943e+003	1.420783e-010
2.374907e+003	5.508927e-010
2.375871e+003	-1.202054e-009
2.376835e+003	-2.717687e-010
2.377800e+003	1.540022e-009
2.378764e+003	1.403750e-009
2.379728e+003	1.032101e-009
2.380692e+003	3.271287e-010
2.381657e+003	-4.273968e-010
2.382621e+003	-6.081887e-010
2.383585e+003	-4.061042e-010
2.384549e+003	-6.352880e-010
2.385514e+003	-1.340261e-009
2.386478e+003	-1.389813e-010
2.387442e+003	1.688295e-009
2.388406e+003	-3.596481e-010
2.389371e+003	-2.076978e-009
2.390335e+003	1.176892e-010
2.391299e+003	1.636806e-009
2.392263e+003	1.014293e-009
2.393228e+003	2.454434e-010
2.394192e+003	1.025907e-010
2.395156e+003	2.028586e-010
2.396120e+003	-1.242701e-010
2.397084e+003	-9.755793e-010
2.398049e+003	-1.826889e-009
2.399013e+003	-3.979747e-010
2.399977e+003	2.085495e-009
2.400941e+003	1.633709e-009
2.401906e+003	-1.053006e-009
2.402870e+003	-2.218282e-009
2.403834e+003	-3.530666e-010
2.404798e+003	1.073137e-009
2.405762e+003	9.825478e-010
2.406727e+003	8.462766e-010
2.407691e+003	4.746273e-010
2.408655e+003	-3.766821e-010
2.409619e+003	-1.183471e-009
2.410584e+003	-1.274060e-009
2.411548e+003	-1.079719e-009
2.412512e+003	5.857346e-010
2.413476e+003	2.454821e-009
2.414441e+003	2.237639e-010
2.415405e+003	-2.101368e-009
2.416369e+003	-2.245382e-010
2.417333e+003	1.404138e-009
2.418298e+003	1.223346e-009
2.419262e+003	8.962167e-010
2.420226e+003	3.259674e-010
2.421190e+003	-2.965452e-010
2.422155e+003	-4.393979e-010
2.423119e+003	-3.391298e-010
2.424083e+003	-6.662588e-010
2.425047e+003	-1.517568e-009
2.426011e+003	-4.664973e-010
2.426976e+003	1.641838e-009
2.427940e+003	-1.250446e-010
2.428904e+003	-1.992582e-009
2.429868e+003	5.574770e-011
2.430833e+003	1.574864e-009
2.431797e+003	9.523514e-010
2.432761e+003	3.298389e-010
2.433725e+003	2.392494e-010
2.434689e+003	1.029780e-010
2.435654e+003	-2.686713e-010
2.436618e+003	-1.119981e-009
2.437582e+003	-1.926769e-009
2.438546e+003	-2.613161e-010
2.439511e+003	2.169890e-009
2.440475e+003	1.571767e-009
2.441439e+003	-1.114948e-009
2.442403e+003	-2.133886e-009
2.443368e+003	-7.007112e-011
2.444332e+003	1.171857e-009
2.445296e+003	8.002074e-010
2.446260e+003	7.173607e-010
2.447225e+003	3.457114e-010
2.448189e+003	-4.610775e-010
2.449153e+003	-1.031327e-009
2.450117e+003	-1.027843e-009
2.451082e+003	-9.275749e-010
2.452046e+003	5.013392e-010
2.453010e+003	2.325905e-009
2.453974e+003	1.927931e-010
2.454938e+003	-2.132338e-009
2.455903e+003	-2.555089e-010
2.456867e+003	1.275222e-009
2.457831e+003	1.138950e-009
2.458795e+003	1.048361e-009
2.459760e+003	4.258482e-010
2.460724e+003	-1.966644e-010
2.461688e+003	-1.893089e-010
2.462652e+003	-3.701006e-010
2.463616e+003	-9.782894e-010
2.464581e+003	-1.777336e-009
2.465545e+003	-5.354073e-010
2.466509e+003	1.907413e-009
2.467473e+003	-5.419894e-011
2.468438e+003	-2.162147e-009
2.469402e+003	1.304647e-010
2.470366e+003	1.507116e-009
2.471330e+003	9.368660e-010
2.472295e+003	5.129536e-010
2.473259e+003	2.837698e-010
2.474223e+003	5.845736e-011
2.475187e+003	-5.497313e-010
2.476152e+003	-1.304257e-009
2.477116e+003	-1.728169e-009
2.478080e+003	-1.703416e-011
2.479044e+003	2.223315e-009
2.480009e+003	1.153662e-010
2.480973e+003	-1.793982e-009
2.481937e+003	4.606904e-010
2.482901e+003	1.608545e-009
2.483865e+003	9.035725e-010
2.484830e+003	7.278131e-010
2.485794e+003	3.561639e-010
2.486758e+003	-2.597674e-010
2.487722e+003	-5.412144e-010
2.488687e+003	-8.265325e-010
2.489651e+003	-9.171222e-010
2.490615e+003	-1.244251e-009
2.491579e+003	-2.322862e-012
2.492543e+003	2.016972e-009
2.493508e+003	-1.695651e-010
2.494472e+003	-2.164083e-009
2.495436e+003	-2.949964e-010
2.496400e+003	1.133918e-009
2.497365e+003	1.043328e-009
2.498329e+003	6.116729e-010
2.499293e+003	2.779628e-010
2.500257e+003	-1.014293e-010
2.501222e+003	-4.285581e-010
2.502186e+003	-8.002073e-010
2.503150e+003	-1.362714e-009
2.504114e+003	-2.284112e-011
2.505079e+003	1.943029e-009
2.506043e+003	-6.039300e-011
2.507007e+003	-2.022005e-009
2.507971e+003	2.183441e-010
2.508936e+003	1.685198e-009
2.509900e+003	1.253542e-009
2.510864e+003	9.720952e-010
2.511828e+003	3.561639e-010
2.512792e+003	-1.548545e-011
2.513757e+003	-3.871348e-010
2.514721e+003	-1.003066e-009
2.515685e+003	-1.284513e-009
2.516649e+003	-1.569832e-009
2.517614e+003	-5.071481e-011
2.518578e+003	1.953095e-009
2.519542e+003	-5.303752e-011
2.520506e+003	-1.958514e-009
2.521470e+003	7.355679e-012
2.522435e+003	1.347229e-009
2.523399e+003	6.867768e-010
2.524363e+003	3.596481e-010
2.525327e+003	2.690586e-010
2.526292e+003	-1.625966e-010
2.527256e+003	-6.426437e-010
2.528220e+003	-1.074299e-009
2.529184e+003	-1.164888e-009
2.530149e+003	4.103626e-010
2.531113e+003	2.331712e-009
2.532077e+003	1.986002e-010
2.533041e+003	-2.076978e-009
2.534006e+003	-1.962773e-010
2.534970e+003	1.097914e-009
2.535934e+003	9.171222e-010
2.536898e+003	8.265325e-010
2.537863e+003	5.412143e-010
2.538827e+003	2.597674e-010
2.539791e+003	-3.561640e-010
2.540755e+003	-7.278133e-010
2.541719e+003	-1.099463e-009
2.542684e+003	-1.715394e-009
2.543648e+003	-9.446102e-011
2.544612e+003	2.055685e-009
2.545576e+003	-1.463371e-010
2.546541e+003	-2.254285e-009
2.547505e+003	1.324003e-010
2.548469e+003	1.895799e-009
2.549433e+003	1.235347e-009
2.550397e+003	4.363008e-010
2.551362e+003	-7.394278e-011
2.552326e+003	-2.992553e-010
2.553290e+003	-5.284389e-010
2.554254e+003	-9.523513e-010
2.555219e+003	-1.522601e-009
2.556183e+003	-2.922870e-010
2.557147e+003	1.948062e-009
2.558111e+003	1.447884e-009
2.559076e+003	-1.092494e-009
2.560040e+003	-2.059170e-009
2.561004e+003	-8.555655e-011
2.561968e+003	1.164114e-009
2.562933e+003	6.538703e-010
2.563897e+003	4.285581e-010
2.564861e+003	1.993744e-010
2.565825e+003	-7.820124e-011
2.566790e+003	-4.498505e-010
2.567754e+003	-9.155735e-010
2.568718e+003	-1.185407e-009
2.569682e+003	3.046749e-010
2.570646e+003	2.233767e-009
2.571611e+003	5.497311e-011
2.572575e+003	-2.078139e-009
2.573539e+003	-2.535732e-010
2.574503e+003	1.273286e-009
2.575468e+003	1.329034e-009
2.576432e+003	1.095978e-009
2.577396e+003	5.779922e-010
2.578360e+003	-8.245966e-011
2.579324e+003	-3.561639e-010
2.580289e+003	-5.814762e-010
2.581253e+003	-1.145145e-009
2.582217e+003	-1.663131e-009
2.583181e+003	-2.369265e-010
2.584146e+003	2.007294e-009
2.585110e+003	-1.006551e-010
2.586074e+003	-2.208604e-009
2.587038e+003	8.400845e-011
2.588003e+003	1.606996e-009
2.588967e+003	1.089010e-009
2.589931e+003	4.285581e-010
2.590895e+003	1.548538e-010
2.591860e+003	-2.167955e-010
2.592824e+003	-8.327269e-010
2.593788e+003	-1.114174e-009
2.594752e+003	-1.399492e-009
2.595717e+003	1.196244e-010
2.596681e+003	2.123434e-009
2.597645e+003	1.173018e-010
2.598609e+003	-1.788175e-009
2.599573e+003	1.776948e-010
2.600538e+003	1.517568e-009
2.601502e+003	8.571163e-010
2.602466e+003	5.299872e-010
2.603430e+003	4.393979e-010
2.604395e+003	1.540796e-010
2.605359e+003	-1.273673e-010
2.606323e+003	-7.432985e-010
2.607287e+003	-1.114948e-009
2.608251e+003	-1.388653e-009
2.609216e+003	-1.467241e-010
2.610180e+003	1.917091e-009
2.611144e+003	-3.290650e-011
2.612108e+003	-2.177633e-009
2.613073e+003	-4.103625e-010
2.614037e+003	1.255091e-009
2.615001e+003	1.112238e-009
2.615965e+003	6.805828e-010
2.616930e+003	3.991359e-010
2.617894e+003	-2.167956e-010
2.618858e+003	-5.884449e-010
2.619822e+003	-9.600941e-010
2.620787e+003	-1.576026e-009
2.621751e+003	4.490730e-011
2.622715e+003	2.195054e-009
2.623679e+003	-6.968578e-012
2.624644e+003	-2.114917e-009
2.625608e+003	2.717685e-010
2.626572e+003	1.937222e-009
[truncated: 1,425 more rows]
