# Supplementary material for: Molecular Structural Changes in Alfalfa Detected by ATR-FTIR Spectroscopy in Response to Silencing of TT8 and HB12 Genes
Source: Int J Mol Sci. 2018 Mar 31;19(4):1046. doi: 10.3390/ijms19041046 (PMC5979274; doi:10.3390/ijms19041046)
Supplement: Supplementary file 1 [file ijms-19-01046-s001.zip › Supplementary materials/Spectra Source/T2/t2d-1.csv]

6.990693e+002	7.388880e-001
7.000335e+002	7.340840e-001
7.009977e+002	7.291778e-001
7.019620e+002	7.250010e-001
7.029262e+002	7.222601e-001
7.038904e+002	7.211450e-001
7.048547e+002	7.211354e-001
7.058189e+002	7.211239e-001
7.067831e+002	7.198449e-001
7.077474e+002	7.164416e-001
7.087116e+002	7.108892e-001
7.096758e+002	7.040173e-001
7.106401e+002	6.970830e-001
7.116043e+002	6.911307e-001
7.125685e+002	6.865315e-001
7.135328e+002	6.830015e-001
7.144970e+002	6.800840e-001
7.154612e+002	6.777230e-001
7.164255e+002	6.764602e-001
7.173897e+002	6.770635e-001
7.183539e+002	6.798003e-001
7.193182e+002	6.838388e-001
7.202824e+002	6.872549e-001
7.212466e+002	6.878106e-001
7.222109e+002	6.840925e-001
7.231751e+002	6.762443e-001
7.241393e+002	6.658419e-001
7.251036e+002	6.551108e-001
7.260678e+002	6.460160e-001
7.270320e+002	6.396123e-001
7.279963e+002	6.358255e-001
7.289605e+002	6.336830e-001
7.299247e+002	6.318784e-001
7.308890e+002	6.294109e-001
7.318532e+002	6.260017e-001
7.328174e+002	6.220958e-001
7.337817e+002	6.184784e-001
7.347459e+002	6.157479e-001
7.357101e+002	6.139684e-001
7.366744e+002	6.127072e-001
7.376386e+002	6.113911e-001
7.386028e+002	6.097186e-001
7.395671e+002	6.078334e-001
7.405313e+002	6.061593e-001
7.414955e+002	6.050364e-001
7.424598e+002	6.044363e-001
7.434240e+002	6.039508e-001
7.443882e+002	6.030388e-001
7.453525e+002	6.013457e-001
7.463167e+002	5.988895e-001
7.472809e+002	5.960261e-001
7.482452e+002	5.932511e-001
7.492094e+002	5.909668e-001
7.501736e+002	5.893199e-001
7.511379e+002	5.881515e-001
7.521021e+002	5.870486e-001
7.530663e+002	5.854791e-001
7.540306e+002	5.829863e-001
7.549948e+002	5.793977e-001
7.559590e+002	5.749691e-001
7.569233e+002	5.703702e-001
7.578875e+002	5.664725e-001
7.588517e+002	5.639948e-001
7.598160e+002	5.631636e-001
7.607802e+002	5.635635e-001
7.617444e+002	5.642751e-001
7.627087e+002	5.642528e-001
7.636729e+002	5.627609e-001
7.646371e+002	5.596519e-001
7.656014e+002	5.553688e-001
7.665656e+002	5.507047e-001
7.675298e+002	5.464710e-001
7.684941e+002	5.432332e-001
7.694583e+002	5.411918e-001
7.704225e+002	5.401978e-001
7.713868e+002	5.398434e-001
7.723510e+002	5.395854e-001
7.733152e+002	5.388818e-001
7.742795e+002	5.373389e-001
7.752437e+002	5.348283e-001
7.762079e+002	5.315304e-001
7.771722e+002	5.278598e-001
7.781364e+002	5.242949e-001
7.791006e+002	5.211849e-001
7.800649e+002	5.186213e-001
7.810291e+002	5.164297e-001
7.819933e+002	5.142652e-001
7.829576e+002	5.117565e-001
7.839218e+002	5.086241e-001
7.848860e+002	5.047340e-001
7.858503e+002	5.000911e-001
7.868145e+002	4.948111e-001
7.877787e+002	4.891164e-001
7.887430e+002	4.833514e-001
7.897072e+002	4.779693e-001
7.906714e+002	4.734241e-001
7.916357e+002	4.699677e-001
7.925999e+002	4.674588e-001
7.935641e+002	4.653466e-001
7.945284e+002	4.629187e-001
7.954926e+002	4.597175e-001
7.964568e+002	4.558626e-001
7.974211e+002	4.520350e-001
7.983853e+002	4.490856e-001
7.993495e+002	4.475107e-001
8.003138e+002	4.471484e-001
8.012780e+002	4.472990e-001
8.022422e+002	4.471627e-001
8.032065e+002	4.462625e-001
8.041707e+002	4.445829e-001
8.051349e+002	4.424028e-001
8.060992e+002	4.400377e-001
8.070634e+002	4.377142e-001
8.080276e+002	4.356161e-001
8.089919e+002	4.339468e-001
8.099561e+002	4.328512e-001
8.109203e+002	4.322222e-001
8.118846e+002	4.315947e-001
8.128488e+002	4.303173e-001
8.138130e+002	4.279623e-001
8.147773e+002	4.247028e-001
8.157415e+002	4.213488e-001
8.167057e+002	4.189563e-001
8.176700e+002	4.182326e-001
8.186342e+002	4.191086e-001
8.195984e+002	4.207456e-001
8.205627e+002	4.219623e-001
8.215269e+002	4.218200e-001
8.224911e+002	4.200410e-001
8.234554e+002	4.170726e-001
8.244196e+002	4.138190e-001
8.253839e+002	4.112174e-001
8.263481e+002	4.098626e-001
8.273123e+002	4.098278e-001
8.282766e+002	4.107187e-001
8.292408e+002	4.119087e-001
8.302050e+002	4.128334e-001
8.311693e+002	4.132056e-001
8.321335e+002	4.130580e-001
8.330977e+002	4.126087e-001
8.340620e+002	4.120425e-001
8.350262e+002	4.113471e-001
8.359904e+002	4.103025e-001
8.369547e+002	4.086294e-001
8.379189e+002	4.062010e-001
8.388831e+002	4.031809e-001
8.398474e+002	3.999912e-001
8.408116e+002	3.971218e-001
8.417758e+002	3.948894e-001
8.427401e+002	3.932949e-001
8.437043e+002	3.920697e-001
8.446685e+002	3.908816e-001
8.456328e+002	3.895655e-001
8.465970e+002	3.882204e-001
8.475612e+002	3.871142e-001
8.485255e+002	3.864635e-001
8.494897e+002	3.862504e-001
8.504539e+002	3.861980e-001
8.514182e+002	3.859088e-001
8.523824e+002	3.850530e-001
8.533466e+002	3.834809e-001
8.543109e+002	3.812150e-001
8.552751e+002	3.783786e-001
8.562393e+002	3.751447e-001
8.572036e+002	3.717369e-001
8.581678e+002	3.684340e-001
8.591320e+002	3.655296e-001
8.600963e+002	3.632380e-001
8.610605e+002	3.616168e-001
8.620247e+002	3.605692e-001
8.629890e+002	3.599366e-001
8.639532e+002	3.596165e-001
8.649174e+002	3.596220e-001
8.658817e+002	3.600428e-001
8.668459e+002	3.609301e-001
8.678101e+002	3.621772e-001
8.687744e+002	3.634629e-001
8.697386e+002	3.643115e-001
8.707028e+002	3.642737e-001
8.716671e+002	3.631733e-001
8.726313e+002	3.612959e-001
8.735955e+002	3.593753e-001
8.745598e+002	3.583145e-001
8.755240e+002	3.587383e-001
8.764882e+002	3.606254e-001
8.774525e+002	3.632669e-001
8.784167e+002	3.656142e-001
8.793809e+002	3.668269e-001
8.803452e+002	3.666919e-001
8.813094e+002	3.656800e-001
8.822736e+002	3.646489e-001
8.832379e+002	3.644134e-001
8.842021e+002	3.654341e-001
8.851663e+002	3.677350e-001
8.861306e+002	3.709890e-001
8.870948e+002	3.746565e-001
8.880590e+002	3.781122e-001
8.890233e+002	3.807821e-001
8.899875e+002	3.823151e-001
8.909517e+002	3.827302e-001
8.919160e+002	3.824327e-001
8.928802e+002	3.820372e-001
8.938444e+002	3.820716e-001
8.948087e+002	3.827364e-001
8.957729e+002	3.838686e-001
8.967371e+002	3.851214e-001
8.977014e+002	3.862204e-001
8.986656e+002	3.871081e-001
8.996298e+002	3.878861e-001
9.005941e+002	3.886155e-001
9.015583e+002	3.891456e-001
9.025225e+002	3.891191e-001
9.034868e+002	3.881763e-001
9.044510e+002	3.862365e-001
9.054152e+002	3.836637e-001
9.063795e+002	3.811779e-001
9.073437e+002	3.795331e-001
9.083079e+002	3.791265e-001
9.092722e+002	3.797753e-001
9.102364e+002	3.808042e-001
9.112006e+002	3.814129e-001
9.121649e+002	3.811112e-001
9.131291e+002	3.799672e-001
9.140933e+002	3.785234e-001
9.150576e+002	3.774472e-001
9.160218e+002	3.771371e-001
9.169860e+002	3.775184e-001
9.179503e+002	3.781219e-001
9.189145e+002	3.783603e-001
9.198787e+002	3.778179e-001
9.208430e+002	3.764041e-001
9.218072e+002	3.743350e-001
9.227714e+002	3.720065e-001
9.237357e+002	3.698507e-001
9.246999e+002	3.682221e-001
9.256641e+002	3.673187e-001
9.266284e+002	3.671284e-001
9.275926e+002	3.674220e-001
9.285568e+002	3.678248e-001
9.295211e+002	3.679746e-001
9.304853e+002	3.677067e-001
9.314495e+002	3.671668e-001
9.324138e+002	3.667689e-001
9.333780e+002	3.670001e-001
9.343422e+002	3.681668e-001
9.353065e+002	3.702208e-001
9.362707e+002	3.727633e-001
9.372349e+002	3.752278e-001
9.381992e+002	3.771423e-001
9.391634e+002	3.783379e-001
9.401276e+002	3.790064e-001
9.410919e+002	3.795936e-001
9.420561e+002	3.805960e-001
9.430203e+002	3.823628e-001
9.439846e+002	3.849927e-001
9.449488e+002	3.883525e-001
9.459130e+002	3.921916e-001
9.468773e+002	3.962834e-001
9.478415e+002	4.005298e-001
9.488057e+002	4.049852e-001
9.497700e+002	4.098019e-001
9.507342e+002	4.151268e-001
9.516984e+002	4.210013e-001
9.526627e+002	4.273147e-001
9.536269e+002	4.338317e-001
9.545911e+002	4.402848e-001
9.555554e+002	4.464851e-001
9.565196e+002	4.523924e-001
9.574838e+002	4.580974e-001
9.584481e+002	4.637169e-001
9.594123e+002	4.692603e-001
9.603765e+002	4.745623e-001
9.613408e+002	4.793491e-001
9.623050e+002	4.834230e-001
9.632692e+002	4.868541e-001
9.642335e+002	4.900376e-001
9.651977e+002	4.935445e-001
9.661619e+002	4.978271e-001
9.671262e+002	5.029561e-001
9.680904e+002	5.085612e-001
9.690546e+002	5.140313e-001
9.700189e+002	5.188628e-001
9.709831e+002	5.229529e-001
9.719473e+002	5.266686e-001
9.729116e+002	5.306703e-001
9.738758e+002	5.356111e-001
9.748400e+002	5.418915e-001
9.758043e+002	5.495762e-001
9.767685e+002	5.584631e-001
9.777327e+002	5.682109e-001
9.786970e+002	5.784402e-001
9.796612e+002	5.887829e-001
9.806254e+002	5.989167e-001
9.815897e+002	6.086194e-001
9.825539e+002	6.178310e-001
9.835181e+002	6.266773e-001
9.844824e+002	6.354175e-001
9.854466e+002	6.443354e-001
9.864108e+002	6.536379e-001
9.873751e+002	6.634172e-001
9.883393e+002	6.736693e-001
9.893035e+002	6.843123e-001
9.902678e+002	6.951526e-001
9.912320e+002	7.058300e-001
9.921962e+002	7.158340e-001
9.931605e+002	7.246761e-001
9.941247e+002	7.321759e-001
9.950889e+002	7.386882e-001
9.960532e+002	7.450746e-001
9.970174e+002	7.523612e-001
9.979816e+002	7.612529e-001
9.989459e+002	7.718030e-001
9.999101e+002	7.834591e-001
1.000874e+003	7.954488e-001
1.001839e+003	8.072393e-001
1.002803e+003	8.187525e-001
1.003767e+003	8.302157e-001
1.004731e+003	8.418030e-001
1.005695e+003	8.533718e-001
1.006660e+003	8.645011e-001
1.007624e+003	8.747830e-001
1.008588e+003	8.841184e-001
1.009552e+003	8.927767e-001
1.010517e+003	9.011809e-001
1.011481e+003	9.095975e-001
1.012445e+003	9.179757e-001
1.013409e+003	9.260390e-001
1.014374e+003	9.335351e-001
1.015338e+003	9.404363e-001
1.016302e+003	9.469507e-001
1.017266e+003	9.533588e-001
1.018231e+003	9.598089e-001
1.019195e+003	9.662126e-001
1.020159e+003	9.722876e-001
1.021123e+003	9.777003e-001
1.022087e+003	9.822208e-001
1.023052e+003	9.858175e-001
1.024016e+003	9.886595e-001
1.024980e+003	9.910315e-001
1.025944e+003	9.931939e-001
1.026909e+003	9.952534e-001
1.027873e+003	9.971193e-001
1.028837e+003	9.985867e-001
1.029801e+003	9.995000e-001
1.030766e+003	9.998907e-001
1.031730e+003	9.999728e-001
1.032694e+003	9.999875e-001
1.033658e+003	1.000000e+000
1.034623e+003	9.998019e-001
1.035587e+003	9.990038e-001
1.036551e+003	9.972677e-001
1.037515e+003	9.945316e-001
1.038479e+003	9.910909e-001
1.039444e+003	9.875048e-001
1.040408e+003	9.844029e-001
1.041372e+003	9.822974e-001
1.042336e+003	9.814604e-001
1.043301e+003	9.818668e-001
1.044265e+003	9.831922e-001
1.045229e+003	9.848726e-001
1.046193e+003	9.862589e-001
1.047158e+003	9.868400e-001
1.048122e+003	9.864447e-001
1.049086e+003	9.852803e-001
1.050050e+003	9.837502e-001
1.051015e+003	9.821357e-001
1.051979e+003	9.803578e-001
1.052943e+003	9.780071e-001
1.053907e+003	9.746644e-001
1.054871e+003	9.703054e-001
1.055836e+003	9.654993e-001
1.056800e+003	9.612187e-001
1.057764e+003	9.583437e-001
1.058728e+003	9.571598e-001
1.059693e+003	9.571669e-001
1.060657e+003	9.573330e-001
1.061621e+003	9.566498e-001
1.062585e+003	9.546649e-001
1.063550e+003	9.516929e-001
1.064514e+003	9.485999e-001
1.065478e+003	9.463019e-001
1.066442e+003	9.452544e-001
1.067406e+003	9.451959e-001
1.068371e+003	9.452654e-001
1.069335e+003	9.444315e-001
1.070299e+003	9.420084e-001
1.071263e+003	9.379936e-001
1.072228e+003	9.330336e-001
1.073192e+003	9.280298e-001
1.074156e+003	9.235996e-001
1.075120e+003	9.197038e-001
1.076085e+003	9.156651e-001
1.077049e+003	9.105659e-001
1.078013e+003	9.037768e-001
1.078977e+003	8.952879e-001
1.079942e+003	8.856589e-001
1.080906e+003	8.756702e-001
1.081870e+003	8.659416e-001
1.082834e+003	8.567580e-001
1.083798e+003	8.481504e-001
1.084763e+003	8.400893e-001
1.085727e+003	8.326076e-001
1.086691e+003	8.257779e-001
1.087655e+003	8.196166e-001
1.088620e+003	8.140449e-001
1.089584e+003	8.089591e-001
1.090548e+003	8.043411e-001
1.091512e+003	8.002925e-001
1.092477e+003	7.969423e-001
1.093441e+003	7.942963e-001
1.094405e+003	7.921582e-001
1.095369e+003	7.901977e-001
1.096333e+003	7.881240e-001
1.097298e+003	7.858330e-001
1.098262e+003	7.834187e-001
1.099226e+003	7.810416e-001
1.100190e+003	7.787602e-001
1.101155e+003	7.764422e-001
1.102119e+003	7.738103e-001
1.103083e+003	7.705716e-001
1.104047e+003	7.665327e-001
1.105012e+003	7.616312e-001
1.105976e+003	7.558944e-001
1.106940e+003	7.493852e-001
1.107904e+003	7.421870e-001
1.108869e+003	7.344269e-001
1.109833e+003	7.262867e-001
1.110797e+003	7.179605e-001
1.111761e+003	7.095666e-001
1.112725e+003	7.010803e-001
1.113690e+003	6.923541e-001
1.114654e+003	6.832358e-001
1.115618e+003	6.737200e-001
1.116582e+003	6.640314e-001
1.117547e+003	6.545702e-001
1.118511e+003	6.457451e-001
1.119475e+003	6.377931e-001
1.120439e+003	6.306946e-001
1.121404e+003	6.242279e-001
1.122368e+003	6.181100e-001
1.123332e+003	6.121271e-001
1.124296e+003	6.061799e-001
1.125260e+003	6.002508e-001
1.126225e+003	5.943552e-001
1.127189e+003	5.885375e-001
1.128153e+003	5.829028e-001
1.129117e+003	5.776270e-001
1.130082e+003	5.728937e-001
1.131046e+003	5.687771e-001
1.132010e+003	5.651631e-001
1.132974e+003	5.617865e-001
1.133939e+003	5.583866e-001
1.134903e+003	5.548759e-001
1.135867e+003	5.513942e-001
1.136831e+003	5.481998e-001
1.137796e+003	5.454745e-001
1.138760e+003	5.431970e-001
1.139724e+003	5.411830e-001
1.140688e+003	5.392615e-001
1.141652e+003	5.374438e-001
1.142617e+003	5.359433e-001
1.143581e+003	5.350245e-001
1.144545e+003	5.347878e-001
1.145509e+003	5.350509e-001
1.146474e+003	5.354125e-001
1.147438e+003	5.354493e-001
1.148402e+003	5.349122e-001
1.149366e+003	5.337964e-001
1.150331e+003	5.322620e-001
1.151295e+003	5.304855e-001
1.152259e+003	5.285465e-001
1.153223e+003	5.264121e-001
1.154188e+003	5.239950e-001
1.155152e+003	5.212254e-001
1.156116e+003	5.180847e-001
1.157080e+003	5.145951e-001
1.158044e+003	5.107906e-001
1.159009e+003	5.066971e-001
1.159973e+003	5.023248e-001
1.160937e+003	4.976586e-001
1.161901e+003	4.926368e-001
1.162866e+003	4.871376e-001
1.163830e+003	4.810013e-001
1.164794e+003	4.741051e-001
1.165758e+003	4.664678e-001
1.166723e+003	4.583178e-001
1.167687e+003	4.500678e-001
1.168651e+003	4.421816e-001
1.169615e+003	4.349886e-001
1.170579e+003	4.285465e-001
1.171544e+003	4.226308e-001
1.172508e+003	4.168596e-001
1.173472e+003	4.108866e-001
1.174436e+003	4.045573e-001
1.175401e+003	3.979532e-001
1.176365e+003	3.913194e-001
1.177329e+003	3.849390e-001
1.178293e+003	3.790326e-001
1.179258e+003	3.737260e-001
1.180222e+003	3.690751e-001
1.181186e+003	3.651038e-001
1.182150e+003	3.618180e-001
1.183115e+003	3.591902e-001
1.184079e+003	3.571373e-001
1.185043e+003	3.555251e-001
1.186007e+003	3.542075e-001
1.186971e+003	3.530902e-001
1.187936e+003	3.521804e-001
1.188900e+003	3.515930e-001
1.189864e+003	3.515008e-001
1.190828e+003	3.520490e-001
1.191793e+003	3.532750e-001
1.192757e+003	3.550717e-001
1.193721e+003	3.572135e-001
1.194685e+003	3.594308e-001
1.195650e+003	3.614987e-001
1.196614e+003	3.632980e-001
1.197578e+003	3.648293e-001
1.198542e+003	3.661811e-001
1.199506e+003	3.674775e-001
1.200471e+003	3.688282e-001
1.201435e+003	3.702993e-001
1.202399e+003	3.719006e-001
1.203363e+003	3.735859e-001
1.204328e+003	3.752593e-001
1.205292e+003	3.767961e-001
1.206256e+003	3.780851e-001
1.207220e+003	3.790925e-001
1.208185e+003	3.799148e-001
1.209149e+003	3.807876e-001
1.210113e+003	3.820165e-001
1.211077e+003	3.838519e-001
1.212042e+003	3.863704e-001
1.213006e+003	3.894437e-001
1.213970e+003	3.928299e-001
1.214934e+003	3.963378e-001
1.215898e+003	3.999510e-001
1.216863e+003	4.038160e-001
1.217827e+003	4.080941e-001
1.218791e+003	4.127831e-001
1.219755e+003	4.176516e-001
1.220720e+003	4.223527e-001
1.221684e+003	4.266441e-001
1.222648e+003	4.305538e-001
1.223612e+003	4.343577e-001
1.224577e+003	4.383761e-001
1.225541e+003	4.427309e-001
1.226505e+003	4.472434e-001
1.227469e+003	4.515445e-001
1.228433e+003	4.553171e-001
1.229398e+003	4.584953e-001
1.230362e+003	4.612876e-001
1.231326e+003	4.640250e-001
1.232290e+003	4.669476e-001
1.233255e+003	4.700697e-001
1.234219e+003	4.731884e-001
1.235183e+003	4.760038e-001
1.236147e+003	4.782632e-001
1.237112e+003	4.798567e-001
1.238076e+003	4.808356e-001
1.239040e+003	4.813688e-001
1.240004e+003	4.816658e-001
1.240969e+003	4.818982e-001
1.241933e+003	4.821474e-001
1.242897e+003	4.824022e-001
1.243861e+003	4.825994e-001
1.244825e+003	4.826798e-001
1.245790e+003	4.826165e-001
1.246754e+003	4.823990e-001
1.247718e+003	4.819975e-001
1.248682e+003	4.813547e-001
1.249647e+003	4.804252e-001
1.250611e+003	4.792377e-001
1.251575e+003	4.779227e-001
1.252539e+003	4.766705e-001
1.253504e+003	4.756386e-001
1.254468e+003	4.748701e-001
1.255432e+003	4.742760e-001
1.256396e+003	4.736876e-001
1.257360e+003	4.729375e-001
1.258325e+003	4.719255e-001
1.259289e+003	4.706403e-001
1.260253e+003	4.691452e-001
1.261217e+003	4.675368e-001
1.262182e+003	4.658906e-001
1.263146e+003	4.642142e-001
1.264110e+003	4.624353e-001
1.265074e+003	4.604482e-001
1.266039e+003	4.582051e-001
1.267003e+003	4.557936e-001
1.267967e+003	4.534326e-001
1.268931e+003	4.513613e-001
1.269896e+003	4.496856e-001
1.270860e+003	4.482925e-001
1.271824e+003	4.469088e-001
1.272788e+003	4.452758e-001
1.273752e+003	4.433164e-001
1.274717e+003	4.411682e-001
1.275681e+003	4.390641e-001
1.276645e+003	4.371566e-001
1.277609e+003	4.354246e-001
1.278574e+003	4.337239e-001
1.279538e+003	4.319357e-001
1.280502e+003	4.300822e-001
1.281466e+003	4.283193e-001
1.282431e+003	4.268147e-001
1.283395e+003	4.256158e-001
1.284359e+003	4.246116e-001
1.285323e+003	4.236130e-001
1.286287e+003	4.224863e-001
1.287252e+003	4.212469e-001
1.288216e+003	4.200537e-001
1.289180e+003	4.191202e-001
1.290144e+003	4.186046e-001
1.291109e+003	4.185401e-001
1.292073e+003	4.188288e-001
1.293037e+003	4.192879e-001
1.294001e+003	4.197247e-001
1.294966e+003	4.200181e-001
1.295930e+003	4.201846e-001
1.296894e+003	4.203925e-001
1.297858e+003	4.209029e-001
1.298823e+003	4.219518e-001
1.299787e+003	4.236287e-001
1.300751e+003	4.258220e-001
1.301715e+003	4.282678e-001
1.302679e+003	4.306741e-001
1.303644e+003	4.328497e-001
1.304608e+003	4.347680e-001
1.305572e+003	4.365453e-001
1.306536e+003	4.383621e-001
1.307501e+003	4.403782e-001
1.308465e+003	4.426754e-001
1.309429e+003	4.452316e-001
1.310393e+003	4.479211e-001
1.311358e+003	4.505396e-001
1.312322e+003	4.528648e-001
1.313286e+003	4.547442e-001
1.314250e+003	4.561661e-001
1.315214e+003	4.572554e-001
1.316179e+003	4.581763e-001
1.317143e+003	4.589903e-001
1.318107e+003	4.595565e-001
1.319071e+003	4.595540e-001
1.320036e+003	4.586319e-001
1.321000e+003	4.566049e-001
1.321964e+003	4.535713e-001
1.322928e+003	4.498917e-001
1.323893e+003	4.460551e-001
1.324857e+003	4.425105e-001
1.325821e+003	4.395385e-001
1.326785e+003	4.372067e-001
1.327750e+003	4.354118e-001
1.328714e+003	4.339800e-001
1.329678e+003	4.327676e-001
1.330642e+003	4.317180e-001
1.331606e+003	4.308609e-001
1.332571e+003	4.302682e-001
1.333535e+003	4.299957e-001
1.334499e+003	4.300409e-001
1.335463e+003	4.303252e-001
1.336428e+003	4.306978e-001
1.337392e+003	4.309625e-001
1.338356e+003	4.309293e-001
1.339320e+003	4.304908e-001
1.340285e+003	4.296811e-001
1.341249e+003	4.286696e-001
1.342213e+003	4.276881e-001
1.343177e+003	4.269497e-001
1.344141e+003	4.266018e-001
1.345106e+003	4.267165e-001
1.346070e+003	4.272990e-001
1.347034e+003	4.283012e-001
1.347998e+003	4.296413e-001
1.348963e+003	4.312289e-001
1.349927e+003	4.329921e-001
1.350891e+003	4.348983e-001
1.351855e+003	4.369547e-001
1.352820e+003	4.391859e-001
1.353784e+003	4.416009e-001
1.354748e+003	4.441766e-001
1.355712e+003	4.468864e-001
1.356677e+003	4.497643e-001
1.357641e+003	4.529486e-001
1.358605e+003	4.566445e-001
1.359569e+003	4.609896e-001
1.360533e+003	4.658705e-001
1.361498e+003	4.708184e-001
1.362462e+003	4.751554e-001
1.363426e+003	4.783877e-001
1.364390e+003	4.805288e-001
1.365355e+003	4.820510e-001
1.366319e+003	4.835543e-001
1.367283e+003	4.854500e-001
1.368247e+003	4.878354e-001
1.369212e+003	4.905665e-001
1.370176e+003	4.934341e-001
1.371140e+003	4.963016e-001
1.372104e+003	4.991035e-001
1.373068e+003	5.017349e-001
1.374033e+003	5.039691e-001
1.374997e+003	5.055256e-001
1.375961e+003	5.062495e-001
1.376925e+003	5.062258e-001
1.377890e+003	5.057232e-001
1.378854e+003	5.050522e-001
1.379818e+003	5.044655e-001
1.380782e+003	5.041382e-001
1.381747e+003	5.041975e-001
1.382711e+003	5.047488e-001
1.383675e+003	5.058654e-001
1.384639e+003	5.075384e-001
1.385604e+003	5.096137e-001
1.386568e+003	5.117910e-001
1.387532e+003	5.137606e-001
1.388496e+003	5.154266e-001
1.389460e+003	5.170028e-001
1.390425e+003	5.188911e-001
1.391389e+003	5.214748e-001
1.392353e+003	5.249483e-001
1.393317e+003	5.291883e-001
1.394282e+003	5.336832e-001
1.395246e+003	5.376188e-001
1.396210e+003	5.401716e-001
1.397174e+003	5.408750e-001
1.398139e+003	5.398352e-001
1.399103e+003	5.376955e-001
1.400067e+003	5.353757e-001
1.401031e+003	5.337110e-001
1.401995e+003	5.331668e-001
1.402960e+003	5.337411e-001
1.403924e+003	5.350552e-001
1.404888e+003	5.365795e-001
1.405852e+003	5.379161e-001
1.406817e+003	5.389851e-001
1.407781e+003	5.399656e-001
1.408745e+003	5.410547e-001
1.409709e+003	5.422665e-001
1.410674e+003	5.434306e-001
1.411638e+003	5.443836e-001
1.412602e+003	5.451972e-001
1.413566e+003	5.462227e-001
1.414531e+003	5.478881e-001
1.415495e+003	5.503823e-001
1.416459e+003	5.533825e-001
1.417423e+003	5.559675e-001
1.418387e+003	5.569800e-001
1.419352e+003	5.558615e-001
1.420316e+003	5.531546e-001
1.421280e+003	5.499790e-001
1.422244e+003	5.471559e-001
1.423209e+003	5.448872e-001
1.424173e+003	5.429696e-001
1.425137e+003	5.411454e-001
1.426101e+003	5.393289e-001
1.427066e+003	5.376146e-001
1.428030e+003	5.361283e-001
1.428994e+003	5.348807e-001
1.429958e+003	5.337558e-001
1.430922e+003	5.326360e-001
1.431887e+003	5.315184e-001
1.432851e+003	5.304903e-001
1.433815e+003	5.295848e-001
1.434779e+003	5.286305e-001
1.435744e+003	5.272213e-001
1.436708e+003	5.249309e-001
1.437672e+003	5.216684e-001
1.438636e+003	5.177520e-001
1.439601e+003	5.135997e-001
1.440565e+003	5.094733e-001
1.441529e+003	5.054947e-001
1.442493e+003	5.017662e-001
1.443458e+003	4.984161e-001
1.444422e+003	4.955209e-001
1.445386e+003	4.929766e-001
1.446350e+003	4.904531e-001
1.447314e+003	4.875228e-001
1.448279e+003	4.839309e-001
1.449243e+003	4.798246e-001
1.450207e+003	4.757254e-001
1.451171e+003	4.722594e-001
1.452136e+003	4.699025e-001
1.453100e+003	4.689020e-001
1.454064e+003	4.692616e-001
1.455028e+003	4.705772e-001
1.455993e+003	4.717132e-001
1.456957e+003	4.709769e-001
1.457921e+003	4.675076e-001
1.458885e+003	4.622366e-001
1.459849e+003	4.566807e-001
1.460814e+003	4.515750e-001
1.461778e+003	4.467348e-001
1.462742e+003	4.414023e-001
1.463706e+003	4.346884e-001
1.464671e+003	4.262457e-001
1.465635e+003	4.168164e-001
1.466599e+003	4.078510e-001
1.467563e+003	4.004890e-001
1.468528e+003	3.950419e-001
1.469492e+003	3.911106e-001
1.470456e+003	3.877553e-001
1.471420e+003	3.835801e-001
1.472385e+003	3.771365e-001
1.473349e+003	3.678493e-001
1.474313e+003	3.565831e-001
1.475277e+003	3.449700e-001
1.476241e+003	3.343536e-001
1.477206e+003	3.254160e-001
1.478170e+003	3.183241e-001
1.479134e+003	3.129208e-001
1.480098e+003	3.088522e-001
1.481063e+003	3.057171e-001
1.482027e+003	3.032632e-001
1.482991e+003	3.015313e-001
1.483955e+003	3.008296e-001
1.484920e+003	3.015369e-001
1.485884e+003	3.038287e-001
1.486848e+003	3.074024e-001
1.487812e+003	3.113050e-001
1.488776e+003	3.141729e-001
1.489741e+003	3.151009e-001
1.490705e+003	3.144367e-001
1.491669e+003	3.134778e-001
1.492633e+003	3.134951e-001
1.493598e+003	3.151609e-001
1.494562e+003	3.185028e-001
1.495526e+003	3.230026e-001
1.496490e+003	3.277396e-001
1.497455e+003	3.317633e-001
1.498419e+003	3.346663e-001
1.499383e+003	3.367915e-001
1.500347e+003	3.388357e-001
1.501312e+003	3.414339e-001
1.502276e+003	3.451394e-001
1.503240e+003	3.506088e-001
1.504204e+003	3.586358e-001
1.505168e+003	3.696148e-001
1.506133e+003	3.821862e-001
1.507097e+003	3.926645e-001
1.508061e+003	3.980301e-001
1.509025e+003	3.990357e-001
1.509990e+003	3.985043e-001
1.510954e+003	3.986477e-001
1.511918e+003	4.004965e-001
1.512882e+003	4.042577e-001
1.513847e+003	4.095924e-001
1.514811e+003	4.157672e-001
1.515775e+003	4.218826e-001
1.516739e+003	4.272086e-001
1.517703e+003	4.314196e-001
1.518668e+003	4.345814e-001
1.519632e+003	4.369807e-001
1.520596e+003	4.389643e-001
1.521560e+003	4.408514e-001
1.522525e+003	4.429093e-001
1.523489e+003	4.453565e-001
1.524453e+003	4.483485e-001
1.525417e+003	4.519276e-001
1.526382e+003	4.559916e-001
1.527346e+003	4.603781e-001
1.528310e+003	4.650714e-001
1.529274e+003	4.703750e-001
1.530239e+003	4.768767e-001
1.531203e+003	4.851434e-001
1.532167e+003	4.951935e-001
1.533131e+003	5.060904e-001
1.534095e+003	5.163122e-001
1.535060e+003	5.248762e-001
1.536024e+003	5.320265e-001
1.536988e+003	5.388594e-001
1.537952e+003	5.464715e-001
1.538917e+003	5.550282e-001
1.539881e+003	5.629759e-001
1.540845e+003	5.678045e-001
1.541809e+003	5.687041e-001
1.542774e+003	5.672446e-001
1.543738e+003	5.653064e-001
1.544702e+003	5.638777e-001
1.545666e+003	5.632762e-001
1.546630e+003	5.635708e-001
1.547595e+003	5.647513e-001
1.548559e+003	5.667124e-001
1.549523e+003	5.691999e-001
1.550487e+003	5.718273e-001
1.551452e+003	5.742193e-001
1.552416e+003	5.762438e-001
1.553380e+003	5.781642e-001
1.554344e+003	5.805923e-001
1.555309e+003	5.842984e-001
1.556273e+003	5.898862e-001
1.557237e+003	5.970536e-001
1.558201e+003	6.035774e-001
1.559166e+003	6.062442e-001
1.560130e+003	6.044893e-001
1.561094e+003	6.008610e-001
1.562058e+003	5.978456e-001
1.563022e+003	5.965130e-001
1.563987e+003	5.969803e-001
1.564951e+003	5.989446e-001
1.565915e+003	6.019239e-001
1.566879e+003	6.053554e-001
1.567844e+003	6.086565e-001
1.568808e+003	6.113328e-001
1.569772e+003	6.131716e-001
1.570736e+003	6.143806e-001
1.571701e+003	6.155010e-001
1.572665e+003	6.171741e-001
1.573629e+003	6.199171e-001
1.574593e+003	6.238686e-001
1.575557e+003	6.284809e-001
1.576522e+003	6.325796e-001
1.577486e+003	6.352232e-001
1.578450e+003	6.365167e-001
1.579414e+003	6.373041e-001
1.580379e+003	6.383646e-001
1.581343e+003	6.400185e-001
1.582307e+003	6.421514e-001
1.583271e+003	6.444303e-001
1.584236e+003	6.465836e-001
1.585200e+003	6.485748e-001
1.586164e+003	6.505501e-001
1.587128e+003	6.526468e-001
1.588093e+003	6.548591e-001
1.589057e+003	6.570557e-001
1.590021e+003	6.590919e-001
1.590985e+003	6.609021e-001
1.591949e+003	6.625044e-001
1.592914e+003	6.639451e-001
1.593878e+003	6.652484e-001
1.594842e+003	6.664031e-001
1.595806e+003	6.673740e-001
1.596771e+003	6.681148e-001
1.597735e+003	6.685812e-001
1.598699e+003	6.687512e-001
1.599663e+003	6.686509e-001
1.600628e+003	6.683636e-001
1.601592e+003	6.680121e-001
1.602556e+003	6.677198e-001
1.603520e+003	6.675743e-001
1.604484e+003	6.676035e-001
1.605449e+003	6.677530e-001
1.606413e+003	6.678581e-001
1.607377e+003	6.676401e-001
1.608341e+003	6.667902e-001
1.609306e+003	6.651655e-001
1.610270e+003	6.629644e-001
1.611234e+003	6.606934e-001
1.612198e+003	6.589326e-001
1.613163e+003	6.580861e-001
1.614127e+003	6.581995e-001
1.615091e+003	6.588160e-001
1.616055e+003	6.590240e-001
1.617020e+003	6.580075e-001
1.617984e+003	6.557509e-001
1.618948e+003	6.529942e-001
1.619912e+003	6.505779e-001
1.620876e+003	6.490135e-001
1.621841e+003	6.484091e-001
1.622805e+003	6.485125e-001
1.623769e+003	6.488450e-001
1.624733e+003	6.489623e-001
1.625698e+003	6.486561e-001
1.626662e+003	6.479071e-001
1.627626e+003	6.467360e-001
1.628590e+003	6.451835e-001
1.629555e+003	6.434214e-001
1.630519e+003	6.418151e-001
1.631483e+003	6.408395e-001
1.632447e+003	6.409052e-001
1.633411e+003	6.421149e-001
1.634376e+003	6.439176e-001
1.635340e+003	6.449670e-001
1.636304e+003	6.438838e-001
1.637268e+003	6.404681e-001
1.638233e+003	6.356627e-001
1.639197e+003	6.305466e-001
1.640161e+003	6.258339e-001
1.641125e+003	6.219648e-001
1.642090e+003	6.192525e-001
1.643054e+003	6.178590e-001
1.644018e+003	6.175911e-001
1.644982e+003	6.176386e-001
1.645947e+003	6.166897e-001
1.646911e+003	6.138620e-001
1.647875e+003	6.095964e-001
1.648839e+003	6.052027e-001
1.649803e+003	6.017963e-001
1.650768e+003	5.997517e-001
1.651732e+003	5.983217e-001
1.652696e+003	5.952533e-001
1.653660e+003	5.880890e-001
1.654625e+003	5.771518e-001
1.655589e+003	5.650773e-001
1.656553e+003	5.538237e-001
1.657517e+003	5.440006e-001
1.658482e+003	5.355461e-001
1.659446e+003	5.280730e-001
1.660410e+003	5.208716e-001
1.661374e+003	5.130590e-001
1.662339e+003	5.041481e-001
1.663303e+003	4.945479e-001
1.664267e+003	4.852515e-001
1.665231e+003	4.770370e-001
1.666195e+003	4.700198e-001
1.667160e+003	4.637041e-001
1.668124e+003	4.572906e-001
1.669088e+003	4.501401e-001
1.670052e+003	4.421923e-001
1.671017e+003	4.338985e-001
1.671981e+003	4.256801e-001
1.672945e+003	4.175639e-001
1.673909e+003	4.092965e-001
1.674874e+003	4.007037e-001
1.675838e+003	3.919982e-001
1.676802e+003	3.837580e-001
1.677766e+003	3.765603e-001
1.678730e+003	3.706684e-001
1.679695e+003	3.660003e-001
1.680659e+003	3.621607e-001
1.681623e+003	3.583446e-001
1.682587e+003	3.532885e-001
1.683552e+003	3.458439e-001
1.684516e+003	3.361526e-001
1.685480e+003	3.257079e-001
1.686444e+003	3.158148e-001
1.687409e+003	3.067494e-001
1.688373e+003	2.982491e-001
1.689337e+003	2.901570e-001
1.690301e+003	2.826357e-001
1.691266e+003	2.760228e-001
1.692230e+003	2.705752e-001
1.693194e+003	2.663170e-001
1.694158e+003	2.630646e-001
1.695122e+003	2.605399e-001
1.696087e+003	2.584193e-001
1.697051e+003	2.562394e-001
1.698015e+003	2.533103e-001
1.698979e+003	2.489436e-001
1.699944e+003	2.430480e-001
1.700908e+003	2.364669e-001
1.701872e+003	2.304338e-001
1.702836e+003	2.256847e-001
1.703801e+003	2.221641e-001
1.704765e+003	2.193339e-001
1.705729e+003	2.166326e-001
1.706693e+003	2.138311e-001
1.707657e+003	2.111420e-001
1.708622e+003	2.090170e-001
1.709586e+003	2.078327e-001
1.710550e+003	2.077452e-001
1.711514e+003	2.087417e-001
1.712479e+003	2.107354e-001
1.713443e+003	2.135814e-001
1.714407e+003	2.169775e-001
1.715371e+003	2.202897e-001
1.716336e+003	2.225278e-001
1.717300e+003	2.228237e-001
1.718264e+003	2.211847e-001
1.719228e+003	2.185216e-001
1.720193e+003	2.158693e-001
1.721157e+003	2.138377e-001
1.722121e+003	2.126250e-001
1.723085e+003	2.122212e-001
1.724049e+003	2.125437e-001
1.725014e+003	2.134852e-001
1.725978e+003	2.149190e-001
1.726942e+003	2.167116e-001
1.727906e+003	2.187584e-001
1.728871e+003	2.210203e-001
1.729835e+003	2.235093e-001
1.730799e+003	2.261775e-001
1.731763e+003	2.287072e-001
1.732728e+003	2.303568e-001
1.733692e+003	2.302425e-001
1.734656e+003	2.280980e-001
1.735620e+003	2.245804e-001
1.736584e+003	2.206469e-001
1.737549e+003	2.169128e-001
1.738513e+003	2.135436e-001
1.739477e+003	2.104084e-001
1.740441e+003	2.072434e-001
1.741406e+003	2.038067e-001
1.742370e+003	2.000287e-001
1.743334e+003	1.960793e-001
1.744298e+003	1.923085e-001
1.745263e+003	1.890864e-001
1.746227e+003	1.865836e-001
1.747191e+003	1.845460e-001
1.748155e+003	1.822147e-001
1.749120e+003	1.786235e-001
1.750084e+003	1.732814e-001
1.751048e+003	1.666677e-001
1.752012e+003	1.599081e-001
1.752976e+003	1.539670e-001
1.753941e+003	1.491751e-001
1.754905e+003	1.453023e-001
1.755869e+003	1.418821e-001
1.756833e+003	1.385232e-001
1.757798e+003	1.350685e-001
1.758762e+003	1.315570e-001
1.759726e+003	1.280646e-001
1.760690e+003	1.245849e-001
1.761655e+003	1.210439e-001
1.762619e+003	1.174093e-001
1.763583e+003	1.137639e-001
1.764547e+003	1.102842e-001
1.765511e+003	1.071752e-001
1.766476e+003	1.046328e-001
1.767440e+003	1.028260e-001
1.768404e+003	1.018455e-001
1.769368e+003	1.015879e-001
1.770333e+003	1.016263e-001
1.771297e+003	1.012259e-001
1.772261e+003	9.967014e-002
1.773225e+003	9.676250e-002
1.774190e+003	9.300362e-002
1.775154e+003	8.922873e-002
1.776118e+003	8.612750e-002
1.777082e+003	8.402364e-002
1.778047e+003	8.287553e-002
1.779011e+003	8.235806e-002
1.779975e+003	8.200492e-002
1.780939e+003	8.141159e-002
1.781903e+003	8.040532e-002
1.782868e+003	7.906694e-002
1.783832e+003	7.762741e-002
1.784796e+003	7.634541e-002
1.785760e+003	7.543430e-002
1.786725e+003	7.504103e-002
1.787689e+003	7.524837e-002
1.788653e+003	7.606153e-002
1.789617e+003	7.734673e-002
1.790582e+003	7.874285e-002
1.791546e+003	7.967374e-002
1.792510e+003	7.961697e-002
1.793474e+003	7.848960e-002
1.794438e+003	7.671251e-002
1.795403e+003	7.488979e-002
1.796367e+003	7.349832e-002
1.797331e+003	7.277952e-002
1.798295e+003	7.273254e-002
1.799260e+003	7.312192e-002
1.800224e+003	7.354037e-002
1.801188e+003	7.357913e-002
1.802152e+003	7.302852e-002
1.803117e+003	7.195532e-002
1.804081e+003	7.061848e-002
1.805045e+003	6.932922e-002
1.806009e+003	6.834805e-002
1.806974e+003	6.783611e-002
1.807938e+003	6.783194e-002
1.808902e+003	6.823421e-002
1.809866e+003	6.880371e-002
1.810830e+003	6.922691e-002
1.811795e+003	6.924444e-002
1.812759e+003	6.876912e-002
1.813723e+003	6.790296e-002
1.814687e+003	6.685039e-002
1.815652e+003	6.580334e-002
1.816616e+003	6.487779e-002
1.817580e+003	6.412973e-002
1.818544e+003	6.362476e-002
1.819509e+003	6.348196e-002
1.820473e+003	6.383384e-002
1.821437e+003	6.471696e-002
1.822401e+003	6.597328e-002
1.823365e+003	6.725731e-002
1.824330e+003	6.819556e-002
1.825294e+003	6.861013e-002
1.826258e+003	6.860945e-002
1.827222e+003	6.844504e-002
1.828187e+003	6.826531e-002
1.829151e+003	6.798047e-002
1.830115e+003	6.736417e-002
1.831079e+003	6.630889e-002
1.832044e+003	6.497981e-002
1.833008e+003	6.370789e-002
1.833972e+003	6.275647e-002
1.834936e+003	6.217234e-002
1.835901e+003	6.179943e-002
1.836865e+003	6.143368e-002
1.837829e+003	6.102124e-002
1.838793e+003	6.074677e-002
1.839757e+003	6.093278e-002
1.840722e+003	6.183702e-002
1.841686e+003	6.345899e-002
1.842650e+003	6.541706e-002
1.843614e+003	6.700086e-002
1.844579e+003	6.752055e-002
1.845543e+003	6.675951e-002
1.846507e+003	6.507409e-002
1.847471e+003	6.307396e-002
1.848436e+003	6.127596e-002
1.849400e+003	5.996538e-002
1.850364e+003	5.920502e-002
1.851328e+003	5.889401e-002
1.852292e+003	5.884189e-002
1.853257e+003	5.885293e-002
1.854221e+003	5.879897e-002
1.855185e+003	5.865771e-002
1.856149e+003	5.850656e-002
1.857114e+003	5.846752e-002
1.858078e+003	5.862360e-002
1.859042e+003	5.894740e-002
1.860006e+003	5.929648e-002
1.860971e+003	5.949907e-002
1.861935e+003	5.949093e-002
1.862899e+003	5.940664e-002
1.863863e+003	5.954625e-002
1.864828e+003	6.022416e-002
1.865792e+003	6.156535e-002
1.866756e+003	6.333740e-002
1.867720e+003	6.493747e-002
1.868684e+003	6.565675e-002
1.869649e+003	6.512650e-002
1.870613e+003	6.355375e-002
1.871577e+003	6.152282e-002
1.872541e+003	5.961853e-002
1.873506e+003	5.819721e-002
1.874470e+003	5.735914e-002
1.875434e+003	5.702654e-002
1.876398e+003	5.704736e-002
1.877363e+003	5.727989e-002
1.878327e+003	5.763052e-002
1.879291e+003	5.804452e-002
1.880255e+003	5.847721e-002
1.881219e+003	5.888015e-002
1.882184e+003	5.921354e-002
1.883148e+003	5.946855e-002
1.884112e+003	5.967162e-002
1.885076e+003	5.986065e-002
1.886041e+003	6.004812e-002
1.887005e+003	6.020178e-002
1.887969e+003	6.026321e-002
1.888933e+003	6.019771e-002
1.889898e+003	6.003901e-002
1.890862e+003	5.987944e-002
1.891826e+003	5.980406e-002
1.892790e+003	5.982179e-002
1.893755e+003	5.985105e-002
1.894719e+003	5.977122e-002
1.895683e+003	5.950856e-002
1.896647e+003	5.909612e-002
1.897611e+003	5.865742e-002
1.898576e+003	5.832413e-002
1.899540e+003	5.815516e-002
1.900504e+003	5.811428e-002
1.901468e+003	5.811476e-002
1.902433e+003	5.808714e-002
1.903397e+003	5.802146e-002
1.904361e+003	5.795838e-002
1.905325e+003	5.794366e-002
1.906290e+003	5.798716e-002
1.907254e+003	5.805333e-002
1.908218e+003	5.808308e-002
1.909182e+003	5.803337e-002
1.910146e+003	5.791168e-002
1.911111e+003	5.778680e-002
1.912075e+003	5.776607e-002
1.913039e+003	5.794734e-002
1.914003e+003	5.836724e-002
1.914968e+003	5.896541e-002
1.915932e+003	5.958820e-002
1.916896e+003	6.004986e-002
1.917860e+003	6.023724e-002
1.918825e+003	6.017988e-002
1.919789e+003	6.001353e-002
1.920753e+003	5.986055e-002
1.921717e+003	5.973285e-002
1.922682e+003	5.953569e-002
1.923646e+003	5.916423e-002
1.924610e+003	5.861479e-002
1.925574e+003	5.801506e-002
1.926538e+003	5.754439e-002
1.927503e+003	5.731438e-002
1.928467e+003	5.730847e-002
1.929431e+003	5.741766e-002
1.930395e+003	5.753712e-002
1.931360e+003	5.764098e-002
1.932324e+003	5.777043e-002
1.933288e+003	5.795102e-002
1.934252e+003	5.812512e-002
1.935217e+003	5.817812e-002
1.936181e+003	5.805130e-002
1.937145e+003	5.784309e-002
1.938109e+003	5.779523e-002
1.939073e+003	5.815031e-002
1.940038e+003	5.896610e-002
1.941002e+003	6.001469e-002
1.941966e+003	6.086487e-002
1.942930e+003	6.113663e-002
1.943895e+003	6.075558e-002
1.944859e+003	5.999115e-002
1.945823e+003	5.925394e-002
1.946787e+003	5.882997e-002
1.947752e+003	5.874500e-002
1.948716e+003	5.881738e-002
1.949680e+003	5.883249e-002
1.950644e+003	5.870412e-002
1.951609e+003	5.851083e-002
1.952573e+003	5.839912e-002
1.953537e+003	5.844504e-002
1.954501e+003	5.858814e-002
1.955465e+003	5.868096e-002
1.956430e+003	5.860103e-002
1.957394e+003	5.833159e-002
1.958358e+003	5.795752e-002
1.959322e+003	5.759942e-002
1.960287e+003	5.734820e-002
1.961251e+003	5.724569e-002
1.962215e+003	5.730382e-002
1.963179e+003	5.752269e-002
1.964144e+003	5.787942e-002
1.965108e+003	5.830242e-002
1.966072e+003	5.866943e-002
1.967036e+003	5.885361e-002
1.968000e+003	5.879751e-002
1.968965e+003	5.855414e-002
1.969929e+003	5.825612e-002
1.970893e+003	5.831444e-002
1.971857e+003	5.837286e-002
1.972822e+003	5.843119e-002
1.973786e+003	5.848961e-002
1.974750e+003	5.854803e-002
1.975714e+003	5.860636e-002
1.976679e+003	5.866478e-002
1.977643e+003	5.872320e-002
1.978607e+003	5.878153e-002
1.979571e+003	5.883995e-002
1.980536e+003	5.889827e-002
1.981500e+003	5.895670e-002
1.982464e+003	5.901512e-002
1.983428e+003	5.907344e-002
1.984392e+003	5.913187e-002
1.985357e+003	5.919029e-002
1.986321e+003	5.924862e-002
1.987285e+003	5.930704e-002
1.988249e+003	5.936546e-002
1.989214e+003	5.942379e-002
1.990178e+003	5.948221e-002
1.991142e+003	5.954053e-002
1.992106e+003	5.959895e-002
1.993071e+003	5.965738e-002
1.994035e+003	5.971570e-002
1.994999e+003	5.977413e-002
1.995963e+003	5.983255e-002
1.996927e+003	5.989087e-002
1.997892e+003	5.994929e-002
1.998856e+003	6.000762e-002
1.999820e+003	6.006604e-002
2.000784e+003	6.012446e-002
2.001749e+003	6.018279e-002
2.002713e+003	6.024121e-002
2.003677e+003	6.029963e-002
2.004641e+003	6.035796e-002
2.005606e+003	6.041638e-002
2.006570e+003	6.047470e-002
2.007534e+003	6.053313e-002
2.008498e+003	6.059155e-002
2.009463e+003	6.064988e-002
2.010427e+003	6.070830e-002
2.011391e+003	6.076672e-002
2.012355e+003	6.082505e-002
2.013319e+003	6.088347e-002
2.014284e+003	6.094179e-002
2.015248e+003	6.100022e-002
2.016212e+003	6.105864e-002
2.017176e+003	6.111696e-002
2.018141e+003	6.117539e-002
2.019105e+003	6.123381e-002
2.020069e+003	6.129213e-002
2.021033e+003	6.135056e-002
2.021998e+003	6.140888e-002
2.022962e+003	6.146730e-002
2.023926e+003	6.152572e-002
2.024890e+003	6.158405e-002
2.025854e+003	6.164247e-002
2.026819e+003	6.170090e-002
2.027783e+003	6.175922e-002
2.028747e+003	6.181765e-002
2.029711e+003	6.187597e-002
2.030676e+003	6.193439e-002
2.031640e+003	6.199282e-002
2.032604e+003	6.205114e-002
2.033568e+003	6.210956e-002
2.034533e+003	6.216798e-002
2.035497e+003	6.222631e-002
2.036461e+003	6.228473e-002
2.037425e+003	6.234306e-002
2.038390e+003	6.240148e-002
2.039354e+003	6.245990e-002
2.040318e+003	6.251823e-002
2.041282e+003	6.257665e-002
2.042246e+003	6.263507e-002
2.043211e+003	6.269339e-002
2.044175e+003	6.275181e-002
2.045139e+003	6.281015e-002
2.046103e+003	6.286857e-002
2.047068e+003	6.292699e-002
2.048032e+003	6.298532e-002
2.048996e+003	6.304374e-002
2.049960e+003	6.310216e-002
2.050925e+003	6.316049e-002
2.051889e+003	6.321891e-002
2.052853e+003	6.327723e-002
2.053817e+003	6.333566e-002
2.054781e+003	6.339408e-002
2.055746e+003	6.345240e-002
2.056710e+003	6.351083e-002
2.057674e+003	6.356925e-002
2.058638e+003	6.362757e-002
2.059603e+003	6.368600e-002
2.060567e+003	6.374442e-002
2.061531e+003	6.380274e-002
2.062495e+003	6.386116e-002
2.063460e+003	6.391949e-002
2.064424e+003	6.397791e-002
2.065388e+003	6.403634e-002
2.066352e+003	6.409466e-002
2.067317e+003	6.415308e-002
2.068281e+003	6.421150e-002
2.069245e+003	6.426983e-002
2.070209e+003	6.432825e-002
2.071174e+003	6.438658e-002
2.072138e+003	6.444500e-002
2.073102e+003	6.450342e-002
2.074066e+003	6.456175e-002
2.075031e+003	6.462017e-002
2.075995e+003	6.467859e-002
2.076959e+003	6.473692e-002
2.077923e+003	6.479535e-002
2.078887e+003	6.485366e-002
2.079852e+003	6.491209e-002
2.080816e+003	6.497051e-002
2.081780e+003	6.502884e-002
2.082744e+003	6.508726e-002
2.083708e+003	6.514568e-002
2.084673e+003	6.520400e-002
2.085637e+003	6.526243e-002
2.086601e+003	6.532075e-002
2.087565e+003	6.537917e-002
2.088530e+003	6.543760e-002
2.089494e+003	6.549592e-002
2.090458e+003	6.555434e-002
2.091422e+003	6.561277e-002
2.092387e+003	6.567109e-002
2.093351e+003	6.572951e-002
2.094315e+003	6.578784e-002
2.095279e+003	6.584626e-002
2.096244e+003	6.590468e-002
2.097208e+003	6.596301e-002
2.098172e+003	6.602143e-002
2.099136e+003	6.607985e-002
2.100101e+003	6.613818e-002
2.101065e+003	6.619661e-002
2.102029e+003	6.625493e-002
2.102993e+003	6.631335e-002
2.103958e+003	6.637178e-002
2.104922e+003	6.643010e-002
2.105886e+003	6.648852e-002
2.106850e+003	6.654694e-002
2.107814e+003	6.660527e-002
2.108779e+003	6.666369e-002
2.109743e+003	6.672201e-002
2.110707e+003	6.678044e-002
2.111671e+003	6.683886e-002
2.112635e+003	6.689718e-002
2.113600e+003	6.695561e-002
2.114564e+003	6.701403e-002
2.115528e+003	6.707235e-002
2.116492e+003	6.713078e-002
2.117457e+003	6.718910e-002
2.118421e+003	6.724752e-002
2.119385e+003	6.730594e-002
2.120349e+003	6.736428e-002
2.121314e+003	6.742270e-002
2.122278e+003	6.748112e-002
2.123242e+003	6.753944e-002
2.124206e+003	6.759787e-002
2.125171e+003	6.765619e-002
2.126135e+003	6.771462e-002
2.127099e+003	6.777304e-002
2.128063e+003	6.783136e-002
2.129028e+003	6.788978e-002
2.129992e+003	6.794821e-002
2.130956e+003	6.800653e-002
2.131920e+003	6.806495e-002
2.132885e+003	6.812328e-002
2.133849e+003	6.818170e-002
2.134813e+003	6.824012e-002
2.135777e+003	6.829844e-002
2.136741e+003	6.835687e-002
2.137706e+003	6.841529e-002
2.138670e+003	6.847362e-002
2.139634e+003	6.853204e-002
2.140598e+003	6.859046e-002
2.141563e+003	6.864879e-002
2.142527e+003	6.870721e-002
2.143491e+003	6.876554e-002
2.144455e+003	6.882396e-002
2.145419e+003	6.888238e-002
2.146384e+003	6.894071e-002
2.147348e+003	6.899913e-002
2.148312e+003	6.905745e-002
2.149276e+003	6.911588e-002
2.150241e+003	6.917430e-002
2.151205e+003	6.923263e-002
2.152169e+003	6.929105e-002
2.153133e+003	6.934947e-002
2.154098e+003	6.940779e-002
2.155062e+003	6.946621e-002
2.156026e+003	6.952464e-002
2.156990e+003	6.958296e-002
2.157955e+003	6.964139e-002
2.158919e+003	6.969971e-002
2.159883e+003	6.975813e-002
2.160847e+003	6.981655e-002
2.161812e+003	6.987488e-002
2.162776e+003	6.993330e-002
2.163740e+003	6.999172e-002
2.164704e+003	7.005005e-002
2.165668e+003	7.010847e-002
2.166633e+003	7.016680e-002
2.167597e+003	7.022522e-002
2.168561e+003	7.028364e-002
2.169525e+003	7.034197e-002
2.170490e+003	7.040039e-002
2.171454e+003	7.045881e-002
2.172418e+003	7.051714e-002
2.173382e+003	7.057556e-002
2.174346e+003	7.063389e-002
2.175311e+003	7.069231e-002
2.176275e+003	7.075073e-002
2.177239e+003	7.080906e-002
2.178203e+003	7.086748e-002
2.179168e+003	7.092590e-002
2.180132e+003	7.098422e-002
2.181096e+003	7.104265e-002
2.182060e+003	7.110097e-002
2.183025e+003	7.115940e-002
2.183989e+003	7.121782e-002
2.184953e+003	7.127614e-002
2.185917e+003	7.133456e-002
2.186882e+003	7.139299e-002
2.187846e+003	7.145131e-002
2.188810e+003	7.150973e-002
2.189774e+003	7.156806e-002
2.190739e+003	7.162648e-002
2.191703e+003	7.168490e-002
2.192667e+003	7.174323e-002
2.193631e+003	7.180165e-002
2.194595e+003	7.186007e-002
2.195560e+003	7.191841e-002
2.196524e+003	7.197683e-002
2.197488e+003	7.203515e-002
2.198452e+003	7.209357e-002
2.199417e+003	7.215199e-002
2.200381e+003	7.221032e-002
2.201345e+003	7.226875e-002
2.202309e+003	7.232717e-002
2.203273e+003	7.238549e-002
2.204238e+003	7.244391e-002
2.205202e+003	7.250224e-002
2.206166e+003	7.256066e-002
2.207130e+003	7.261908e-002
2.208095e+003	7.267740e-002
2.209059e+003	7.273583e-002
2.210023e+003	7.279425e-002
2.210987e+003	7.285257e-002
2.211952e+003	7.291099e-002
2.212916e+003	7.296932e-002
2.213880e+003	7.302774e-002
2.214844e+003	7.308617e-002
2.215809e+003	7.314450e-002
2.216773e+003	7.320292e-002
2.217737e+003	7.326134e-002
2.218701e+003	7.331967e-002
2.219666e+003	7.337809e-002
2.220630e+003	7.343641e-002
2.221594e+003	7.349484e-002
2.222558e+003	7.355326e-002
2.223522e+003	7.361158e-002
2.224487e+003	7.367000e-002
2.225451e+003	7.372843e-002
2.226415e+003	7.378676e-002
2.227379e+003	7.384517e-002
2.228344e+003	7.390349e-002
2.229308e+003	7.396192e-002
2.230272e+003	7.402034e-002
2.231236e+003	7.407867e-002
2.232200e+003	7.413709e-002
2.233165e+003	7.419551e-002
2.234129e+003	7.425384e-002
2.235093e+003	7.431226e-002
2.236057e+003	7.437068e-002
2.237022e+003	7.442901e-002
2.237986e+003	7.448743e-002
2.238950e+003	7.454576e-002
2.239914e+003	7.460418e-002
2.240879e+003	7.466260e-002
2.241843e+003	7.472093e-002
2.242807e+003	7.477935e-002
2.243771e+003	7.483777e-002
2.244736e+003	7.489610e-002
2.245700e+003	7.495452e-002
2.246664e+003	7.501285e-002
2.247628e+003	7.507126e-002
2.248593e+003	7.512969e-002
2.249557e+003	7.518802e-002
2.250521e+003	7.524644e-002
2.251485e+003	7.530486e-002
2.252449e+003	7.536318e-002
2.253414e+003	7.542161e-002
2.254378e+003	7.547993e-002
2.255342e+003	7.553835e-002
2.256306e+003	7.559677e-002
2.257271e+003	7.565510e-002
2.258235e+003	7.571353e-002
2.259199e+003	7.577194e-002
2.260163e+003	7.583027e-002
2.261127e+003	7.588869e-002
2.262092e+003	7.594702e-002
2.263056e+003	7.600544e-002
2.264020e+003	7.606386e-002
2.264984e+003	7.612219e-002
2.265949e+003	7.618061e-002
2.266913e+003	7.623904e-002
2.267877e+003	7.629737e-002
2.268841e+003	7.635578e-002
2.269806e+003	7.641411e-002
2.270770e+003	7.647254e-002
2.271734e+003	7.653095e-002
2.272698e+003	7.658927e-002
2.273663e+003	7.664770e-002
2.274627e+003	7.670612e-002
2.275591e+003	7.676444e-002
2.276555e+003	7.682287e-002
2.277520e+003	7.688119e-002
2.278484e+003	7.693962e-002
2.279448e+003	7.699803e-002
2.280412e+003	7.705636e-002
2.281376e+003	7.711479e-002
2.282341e+003	7.717321e-002
2.283305e+003	7.723154e-002
2.284269e+003	7.728995e-002
2.285233e+003	7.734828e-002
2.286198e+003	7.740670e-002
2.287162e+003	7.746513e-002
2.288126e+003	7.752346e-002
2.289090e+003	7.758188e-002
2.290054e+003	7.764030e-002
2.291019e+003	7.769863e-002
2.291983e+003	7.775704e-002
2.292947e+003	7.781537e-002
2.293911e+003	7.787380e-002
2.294876e+003	7.793221e-002
2.295840e+003	7.799053e-002
2.296804e+003	7.804896e-002
2.297768e+003	7.810739e-002
2.298733e+003	7.816571e-002
2.299697e+003	7.822413e-002
2.300661e+003	7.828245e-002
2.301625e+003	7.834088e-002
2.302590e+003	7.839931e-002
2.303554e+003	7.845763e-002
2.304518e+003	7.851604e-002
2.305482e+003	7.857447e-002
2.306447e+003	7.863280e-002
2.307411e+003	7.869122e-002
2.308375e+003	7.874955e-002
2.309339e+003	7.880796e-002
2.310303e+003	7.886639e-002
2.311268e+003	7.892472e-002
2.312232e+003	7.898314e-002
2.313196e+003	7.904156e-002
2.314160e+003	7.909989e-002
2.315125e+003	7.915830e-002
2.316089e+003	7.921663e-002
2.317053e+003	7.927506e-002
2.318017e+003	7.933348e-002
2.318981e+003	7.939181e-002
2.319946e+003	7.945022e-002
2.320910e+003	7.950865e-002
2.321874e+003	7.956697e-002
2.322838e+003	7.962540e-002
2.323803e+003	7.968381e-002
2.324767e+003	7.974214e-002
2.325731e+003	7.980057e-002
2.326695e+003	7.985889e-002
2.327660e+003	7.991732e-002
2.328624e+003	7.997573e-002
2.329588e+003	8.003406e-002
2.330552e+003	8.009248e-002
2.331517e+003	8.015091e-002
2.332481e+003	8.020923e-002
2.333445e+003	8.026765e-002
2.334409e+003	8.032598e-002
2.335374e+003	8.038440e-002
2.336338e+003	8.044282e-002
2.337302e+003	8.050115e-002
2.338266e+003	8.055957e-002
2.339230e+003	8.061799e-002
2.340195e+003	8.067631e-002
2.341159e+003	8.073474e-002
2.342123e+003	8.079307e-002
2.343087e+003	8.085149e-002
2.344052e+003	8.090991e-002
2.345016e+003	8.096823e-002
2.345980e+003	8.102666e-002
2.346944e+003	8.108509e-002
2.347908e+003	8.114341e-002
2.348873e+003	8.120182e-002
2.349837e+003	8.126015e-002
2.350801e+003	8.131858e-002
2.351765e+003	8.137700e-002
2.352730e+003	8.143533e-002
2.353694e+003	8.149374e-002
2.354658e+003	8.155217e-002
2.355622e+003	8.161049e-002
2.356587e+003	8.166891e-002
2.357551e+003	8.172724e-002
2.358515e+003	8.178566e-002
2.359479e+003	8.184408e-002
2.360444e+003	8.190241e-002
2.361408e+003	8.196083e-002
2.362372e+003	8.201925e-002
2.363336e+003	8.207759e-002
2.364301e+003	8.213600e-002
2.365265e+003	8.219433e-002
2.366229e+003	8.225275e-002
2.367193e+003	8.231118e-002
2.368157e+003	8.236950e-002
2.369122e+003	8.242792e-002
2.370086e+003	8.248635e-002
2.371050e+003	8.254467e-002
2.372014e+003	8.260310e-002
2.372979e+003	8.266142e-002
2.373943e+003	8.271984e-002
2.374907e+003	8.277826e-002
2.375871e+003	8.283659e-002
2.376835e+003	8.289500e-002
2.377800e+003	8.295343e-002
2.378764e+003	8.301175e-002
2.379728e+003	8.307017e-002
2.380692e+003	8.312850e-002
2.381657e+003	8.318692e-002
2.382621e+003	8.324535e-002
2.383585e+003	8.330368e-002
2.384549e+003	8.336209e-002
2.385514e+003	8.342052e-002
2.386478e+003	8.347885e-002
2.387442e+003	8.353727e-002
2.388406e+003	8.359560e-002
2.389371e+003	8.365401e-002
2.390335e+003	8.371244e-002
2.391299e+003	8.377076e-002
2.392263e+003	8.382919e-002
2.393228e+003	8.388761e-002
2.394192e+003	8.394593e-002
2.395156e+003	8.400436e-002
2.396120e+003	8.406278e-002
2.397084e+003	8.412111e-002
2.398049e+003	8.417952e-002
2.399013e+003	8.423785e-002
2.399977e+003	8.429627e-002
2.400941e+003	8.435469e-002
2.401906e+003	8.441301e-002
2.402870e+003	8.447144e-002
2.403834e+003	8.452985e-002
2.404798e+003	8.458818e-002
2.405762e+003	8.464661e-002
2.406727e+003	8.470494e-002
2.407691e+003	8.476336e-002
2.408655e+003	8.482178e-002
2.409619e+003	8.488011e-002
2.410584e+003	8.493853e-002
2.411548e+003	8.499695e-002
2.412512e+003	8.505528e-002
2.413476e+003	8.511370e-002
2.414441e+003	8.517202e-002
2.415405e+003	8.523045e-002
2.416369e+003	8.528887e-002
2.417333e+003	8.534720e-002
2.418298e+003	8.540562e-002
2.419262e+003	8.546404e-002
2.420226e+003	8.552237e-002
2.421190e+003	8.558078e-002
2.422155e+003	8.563911e-002
2.423119e+003	8.569753e-002
2.424083e+003	8.575595e-002
2.425047e+003	8.581427e-002
2.426011e+003	8.587270e-002
2.426976e+003	8.593113e-002
2.427940e+003	8.598945e-002
2.428904e+003	8.604787e-002
2.429868e+003	8.610620e-002
2.430833e+003	8.616462e-002
2.431797e+003	8.622304e-002
2.432761e+003	8.628137e-002
2.433725e+003	8.633979e-002
2.434689e+003	8.639821e-002
2.435654e+003	8.645654e-002
2.436618e+003	8.651496e-002
2.437582e+003	8.657329e-002
2.438546e+003	8.663171e-002
2.439511e+003	8.669014e-002
2.440475e+003	8.674846e-002
2.441439e+003	8.680688e-002
2.442403e+003	8.686530e-002
2.443368e+003	8.692363e-002
2.444332e+003	8.698204e-002
2.445296e+003	8.704037e-002
2.446260e+003	8.709879e-002
2.447225e+003	8.715722e-002
2.448189e+003	8.721554e-002
2.449153e+003	8.727396e-002
2.450117e+003	8.733239e-002
2.451082e+003	8.739071e-002
2.452046e+003	8.744914e-002
2.453010e+003	8.750746e-002
2.453974e+003	8.756588e-002
2.454938e+003	8.762430e-002
2.455903e+003	8.768263e-002
2.456867e+003	8.774105e-002
2.457831e+003	8.779947e-002
2.458795e+003	8.785780e-002
2.459760e+003	8.791623e-002
2.460724e+003	8.797455e-002
2.461688e+003	8.803297e-002
2.462652e+003	8.809140e-002
2.463616e+003	8.814972e-002
2.464581e+003	8.820814e-002
2.465545e+003	8.826656e-002
2.466509e+003	8.832489e-002
2.467473e+003	8.838331e-002
2.468438e+003	8.844164e-002
2.469402e+003	8.850005e-002
2.470366e+003	8.855848e-002
2.471330e+003	8.861680e-002
2.472295e+003	8.867523e-002
2.473259e+003	8.873365e-002
2.474223e+003	8.879197e-002
2.475187e+003	8.885040e-002
2.476152e+003	8.890872e-002
2.477116e+003	8.896715e-002
2.478080e+003	8.902556e-002
2.479044e+003	8.908390e-002
2.480009e+003	8.914232e-002
2.480973e+003	8.920074e-002
2.481937e+003	8.925907e-002
2.482901e+003	8.931749e-002
2.483865e+003	8.937591e-002
2.484830e+003	8.943424e-002
2.485794e+003	8.949266e-002
2.486758e+003	8.955098e-002
2.487722e+003	8.960941e-002
2.488687e+003	8.966782e-002
2.489651e+003	8.972615e-002
2.490615e+003	8.978457e-002
2.491579e+003	8.984300e-002
2.492543e+003	8.990132e-002
2.493508e+003	8.995974e-002
2.494472e+003	9.001806e-002
2.495436e+003	9.007649e-002
2.496400e+003	9.013492e-002
2.497365e+003	9.019324e-002
2.498329e+003	9.025166e-002
2.499293e+003	9.031008e-002
2.500257e+003	9.036841e-002
2.501222e+003	9.042683e-002
2.502186e+003	9.048516e-002
2.503150e+003	9.054358e-002
2.504114e+003	9.060200e-002
2.505079e+003	9.066033e-002
2.506043e+003	9.071875e-002
2.507007e+003	9.077717e-002
2.507971e+003	9.083550e-002
2.508936e+003	9.089392e-002
2.509900e+003	9.095224e-002
2.510864e+003	9.101067e-002
2.511828e+003	9.106909e-002
2.512792e+003	9.112742e-002
2.513757e+003	9.118583e-002
2.514721e+003	9.124426e-002
2.515685e+003	9.130258e-002
2.516649e+003	9.136101e-002
2.517614e+003	9.141933e-002
2.518578e+003	9.147775e-002
2.519542e+003	9.153618e-002
2.520506e+003	9.159450e-002
2.521470e+003	9.165293e-002
2.522435e+003	9.171134e-002
2.523399e+003	9.176967e-002
2.524363e+003	9.182809e-002
2.525327e+003	9.188642e-002
2.526292e+003	9.194484e-002
2.527256e+003	9.200326e-002
2.528220e+003	9.206159e-002
2.529184e+003	9.212001e-002
2.530149e+003	9.217843e-002
2.531113e+003	9.223676e-002
2.532077e+003	9.229518e-002
2.533041e+003	9.235351e-002
2.534006e+003	9.241193e-002
2.534970e+003	9.247035e-002
2.535934e+003	9.252868e-002
2.536898e+003	9.258710e-002
2.537863e+003	9.264552e-002
2.538827e+003	9.270384e-002
2.539791e+003	9.276227e-002
2.540755e+003	9.282059e-002
2.541719e+003	9.287902e-002
2.542684e+003	9.293744e-002
2.543648e+003	9.299576e-002
2.544612e+003	9.305419e-002
2.545576e+003	9.311261e-002
2.546541e+003	9.317093e-002
2.547505e+003	9.322935e-002
2.548469e+003	9.328768e-002
2.549433e+003	9.334610e-002
2.550397e+003	9.340452e-002
2.551362e+003	9.346285e-002
2.552326e+003	9.352127e-002
2.553290e+003	9.357970e-002
2.554254e+003	9.363802e-002
2.555219e+003	9.369645e-002
2.556183e+003	9.375477e-002
2.557147e+003	9.381320e-002
2.558111e+003	9.387161e-002
2.559076e+003	9.392994e-002
2.560040e+003	9.398836e-002
2.561004e+003	9.404679e-002
2.561968e+003	9.410511e-002
2.562933e+003	9.416353e-002
2.563897e+003	9.422196e-002
2.564861e+003	9.428028e-002
2.565825e+003	9.433871e-002
2.566790e+003	9.439702e-002
2.567754e+003	9.445545e-002
2.568718e+003	9.451387e-002
2.569682e+003	9.457220e-002
2.570646e+003	9.463061e-002
2.571611e+003	9.468904e-002
2.572575e+003	9.474736e-002
2.573539e+003	9.480579e-002
2.574503e+003	9.486411e-002
2.575468e+003	9.492254e-002
2.576432e+003	9.498096e-002
2.577396e+003	9.503929e-002
2.578360e+003	9.509771e-002
2.579324e+003	9.515613e-002
2.580289e+003	9.521446e-002
2.581253e+003	9.527288e-002
2.582217e+003	9.533121e-002
2.583181e+003	9.538962e-002
2.584146e+003	9.544805e-002
2.585110e+003	9.550637e-002
2.586074e+003	9.556480e-002
2.587038e+003	9.562322e-002
2.588003e+003	9.568154e-002
2.588967e+003	9.573997e-002
2.589931e+003	9.579829e-002
2.590895e+003	9.585671e-002
2.591860e+003	9.591513e-002
2.592824e+003	9.597346e-002
2.593788e+003	9.603188e-002
2.594752e+003	9.609030e-002
2.595717e+003	9.614863e-002
2.596681e+003	9.620705e-002
2.597645e+003	9.626538e-002
2.598609e+003	9.632380e-002
2.599573e+003	9.638222e-002
2.600538e+003	9.644055e-002
2.601502e+003	9.649897e-002
2.602466e+003	9.655739e-002
2.603430e+003	9.661572e-002
2.604395e+003	9.667414e-002
2.605359e+003	9.673247e-002
2.606323e+003	9.679089e-002
2.607287e+003	9.684931e-002
2.608251e+003	9.690763e-002
2.609216e+003	9.696606e-002
2.610180e+003	9.702449e-002
2.611144e+003	9.708280e-002
2.612108e+003	9.714123e-002
2.613073e+003	9.719955e-002
2.614037e+003	9.725798e-002
2.615001e+003	9.731639e-002
2.615965e+003	9.737472e-002
2.616930e+003	9.743314e-002
2.617894e+003	9.749156e-002
2.618858e+003	9.754989e-002
2.619822e+003	9.760831e-002
2.620787e+003	9.766664e-002
2.621751e+003	9.772506e-002
2.622715e+003	9.778348e-002
2.623679e+003	9.784181e-002
2.624644e+003	9.790023e-002
2.625608e+003	9.795865e-002
2.626572e+003	9.801698e-002
[truncated: 1,425 more rows]
