# Supplementary material for: Molecular Structural Changes in Alfalfa Detected by ATR-FTIR Spectroscopy in Response to Silencing of TT8 and HB12 Genes
Source: Int J Mol Sci. 2018 Mar 31;19(4):1046. doi: 10.3390/ijms19041046 (PMC5979274; doi:10.3390/ijms19041046)
Supplement: Supplementary file 1 [file ijms-19-01046-s001.zip › Supplementary materials/Spectra Source/T2/t2d-1.dx]

##TITLE= t2d
##JCAMP-DX= 4.24
##DATA TYPE= INFRARED SPECTRUM
##ORIGIN= JASCO
##OWNER= 
##DATE= 16/04/01
##TIME= 11:38:24
##SPECTROMETER/DATA SYSTEM= 
##RESOLUTION= 
##DELTAX=   0.96423347
##XUNITS= 1/CM
##YUNITS= ABSORBANCE
##XFACTOR= 1.00000
##YFACTOR= 1E-008
##FIRSTX=   699.0693
##LASTX=  4000.6047
##NPOINTS=     3425
##FIRSTY=      0.06476
##MAXY=      0.09171
##MINY=     -0.01151
##XYDATA= (X++(Y..Y))
699.0693 6475634 6426050 6375411 6332300 6304011 6292501 6292402 6292283
706.7831 6279083 6243955 6186646 6115719 6044147 5982711 5935241 5898806
714.4970 5868694 5844325 5831291 5837517 5865766 5907448 5942707 5948443
722.2109 5910066 5829063 5721695 5610935 5517064 5450969 5411883 5389770
729.9247 5371144 5345676 5310488 5270174 5232838 5204654 5186288 5173270
737.6386 5159686 5142423 5122966 5105687 5094097 5087903 5082892 5073479
745.3525 5056004 5030653 5001098 4972456 4948878 4931881 4919821 4908437
753.0663 4892238 4866509 4829470 4783760 4736293 4696063 4670490 4661911
760.7802 4666038 4673383 4673153 4657754 4625665 4581458 4533317 4489620
768.4941 4456201 4435131 4424871 4421214 4418550 4411289 4395363 4369451
776.2079 4335412 4297526 4260731 4228631 4202172 4179551 4157211 4131318
783.9218 4098986 4058835 4010913 3956417 3897640 3838137 3782586 3735673
791.6357 3699998 3674103 3652302 3627243 3594202 3554413 3514907 3484466
799.3495 3468211 3464471 3466025 3464618 3455327 3437991 3415490 3391079
807.0634 3367097 3345442 3328212 3316904 3310411 3303935 3290750 3266443
814.7773 3232801 3198183 3173489 3166020 3175061 3191957 3204515 3203046
822.4911 3184684 3154046 3120465 3093612 3079629 3079270 3088465 3100748
830.2050 3110292 3114133 3112610 3107972 3102129 3094951 3084169 3066900
837.9189 3041836 3010664 2977743 2948126 2925084 2908627 2895981 2883719
845.6328 2870134 2856251 2844833 2838117 2835918 2835377 2832392 2823559
853.3466 2807333 2783946 2754670 2721292 2686118 2652028 2622050 2598398
861.0605 2581665 2570852 2564323 2561019 2561076 2565418 2574577 2587449
868.7744 2600719 2609477 2609087 2597730 2578352 2558529 2547580 2551954
876.4882 2571432 2598696 2622923 2635440 2634047 2623603 2612960 2610529
884.2021 2621065 2644813 2678399 2716253 2751920 2779477 2795300 2799585
891.9160 2796514 2792431 2792787 2799649 2811334 2824265 2835608 2844771
899.6298 2852801 2860329 2865801 2865527 2855796 2835775 2809219 2783563
907.3437 2766586 2762389 2769086 2779706 2785988 2782874 2771066 2756164
915.0576 2745057 2741856 2745791 2752021 2754481 2748883 2734290 2712934
922.7714 2688901 2666650 2649841 2640516 2638552 2641582 2645740 2647286
930.4853 2644521 2638948 2634841 2637228 2649270 2670470 2696712 2722149
938.1992 2741909 2754249 2761149 2767210 2777556 2795793 2822937 2857615
945.9130 2897239 2939473 2983301 3029287 3079003 3133963 3194596 3259759
953.6269 3327024 3393629 3457625 3518596 3577480 3635481 3692697 3747421
961.3408 3796828 3838876 3874289 3907148 3943343 3987546 4040485 4098337
969.0546 4154796 4204664 4246879 4285231 4326534 4377530 4442353 4521670
976.7685 4613395 4714006 4819587 4926338 5030933 5131078 5226155 5317461
984.4824 5407673 5499718 5595733 5696668 5802485 5912335 6024223 6134428
992.1962 6237683 6328947 6406355 6473572 6539488 6614696 6706470 6815363
999.9101 6935670 7059421 7181115 7299947 7418264 7537861 7657267 7772137
1007.6240 7878261 7974615 8063982 8150724 8237596 8324070 8407295 8484665
1015.3378 8555895 8623133 8689273 8755848 8821943 8884645 8940512 8987170
1023.0517 9024293 9053627 9078109 9100428 9121685 9140944 9156089 9165516
1030.7656 9169549 9170396 9170547 9170677 9168632 9160394 9142475 9114235
1038.4795 9078722 9041708 9009692 8987961 8979321 8983517 8997196 9014541
1046.1934 9028848 9034847 9030767 9018748 9002955 8986292 8967941 8943679
1053.9072 8909178 8864187 8814581 8770398 8740725 8728505 8728578 8730293
1061.6211 8723241 8702755 8672079 8640155 8616436 8605625 8605021 8605739
1069.3350 8597131 8572122 8530684 8479489 8427843 8382117 8341907 8300222
1077.0488 8247591 8177518 8089901 7990516 7887418 7787005 7692218 7603375
1084.7627 7520173 7442952 7372460 7308866 7251358 7198866 7151202 7109414
1092.4766 7074835 7047525 7025457 7005222 6983818 6960172 6935252 6910718
1100.1904 6887171 6863246 6836081 6802653 6760965 6710375 6651164 6583980
1107.9043 6509684 6429588 6345571 6259633 6172995 6085405 5995338 5901224
1115.6182 5803008 5703008 5605355 5514268 5432192 5358926 5292180 5229035
1123.3320 5167282 5105899 5044702 4983852 4923805 4865647 4811194 4762339
1131.0459 4719850 4682548 4647697 4612606 4576370 4540434 4507463 4479334
1138.7598 4455827 4435040 4415208 4396446 4380959 4371475 4369032 4371749
1146.4736 4375481 4375860 4370317 4358800 4342963 4324626 4304614 4282584
1154.1875 4257636 4229049 4196633 4160616 4121348 4079097 4033969 3985807
1161.9014 3933975 3877216 3813880 3742702 3663874 3579754 3494603 3413206
1169.6152 3338964 3272473 3211415 3151848 3090198 3024871 2956707 2888237
1177.3291 2822382 2761420 2706649 2658644 2617655 2583741 2556618 2535430
1185.0430 2518790 2505190 2493658 2484268 2478205 2477253 2482911 2495566
1192.7568 2514110 2536216 2559102 2580446 2599017 2614822 2628775 2642155
1200.4707 2656097 2671280 2687808 2705203 2722475 2738336 2751641 2762038
1208.1846 2770526 2779534 2792218 2811162 2837156 2868877 2903828 2940034
1215.8984 2977327 3017220 3061376 3109773 3160023 3208545 3252838 3293191
1223.6123 3332453 3373928 3418876 3465451 3509845 3548784 3581586 3610407
1231.3262 3638661 3668827 3701051 3733240 3762299 3785620 3802067 3812170
1239.0400 3817673 3820739 3823137 3825710 3828340 3830375 3831205 3830551
1246.7539 3828306 3824163 3817528 3807934 3795677 3782105 3769181 3758530
1254.4678 3750598 3744466 3738393 3730651 3720205 3706940 3691509 3674908
1262.1816 3657917 3640614 3622253 3601744 3578591 3553702 3529333 3507954
1269.8955 3490658 3476280 3461998 3445143 3424919 3402747 3381029 3361342
1277.6094 3343464 3325911 3307454 3288323 3270128 3254598 3242224 3231860
1285.3232 3221552 3209924 3197131 3184815 3175180 3169859 3169193 3172173
1293.0371 3176912 3181419 3184448 3186166 3188312 3193580 3204407 3221715
1300.7510 3244352 3269597 3294433 3316888 3336688 3355032 3373784 3394593
1308.4648 3418303 3444686 3472446 3499473 3523472 3542870 3557546 3568789
1316.1787 3578295 3586696 3592540 3592514 3582997 3562075 3530764 3492786
1323.8926 3453187 3416601 3385926 3361858 3343333 3328555 3316041 3305207
1331.6064 3296361 3290243 3287431 3287897 3290831 3294678 3297410 3297067
1339.3203 3292541 3284184 3273743 3263613 3255992 3252401 3253585 3259597
1347.0342 3269941 3283773 3300159 3318358 3338033 3359257 3382287 3407213
1354.7480 3433797 3461766 3491471 3524337 3562484 3607332 3657710 3708779
1362.4619 3753543 3786904 3809003 3824715 3840231 3859797 3884418 3912607
1370.1758 3942204 3971801 4000721 4027880 4050941 4067006 4074478 4074233
1377.8896 4069045 4062120 4056063 4052685 4053298 4058988 4070513 4087781
1385.6035 4109201 4131673 4152003 4169198 4185466 4204956 4231624 4267475
1393.3174 4311237 4357631 4398252 4424601 4431861 4421129 4399044 4375100
1401.0313 4357919 4352302 4358229 4371793 4387525 4401321 4412355 4422475
1408.7451 4433715 4446223 4458238 4468075 4476472 4487057 4504246 4529989
1416.4590 4560956 4587637 4598088 4586543 4558604 4525827 4496688 4473273
1424.1729 4453481 4434652 4415903 4398209 4382868 4369991 4358381 4346823
1431.8867 4335288 4324677 4315331 4305480 4290935 4267295 4233622 4193199
1439.6006 4150341 4107751 4066687 4028203 3993625 3963743 3937482 3911436
1447.3145 3881191 3844118 3801735 3759426 3723652 3699325 3688998 3692710
1455.0283 3706289 3718014 3710415 3674606 3620203 3562857 3510159 3460202
1462.7422 3405163 3335866 3248726 3151402 3058867 2982880 2926658 2886082
1470.4561 2851451 2808357 2741849 2645993 2529710 2409846 2300270 2208022
1478.1699 2134823 2079053 2037060 2004701 1979374 1961498 1954255 1961555
1485.8838 1985210 2022096 2062376 2091977 2101555 2094700 2084802 2084981
1493.5977 2102174 2136667 2183112 2232004 2273535 2303497 2325433 2346532
1501.3115 2373348 2411594 2468046 2550897 2664215 2793970 2902120 2957501
1509.0254 2967880 2962395 2963876 2982958 3021778 3076840 3140572 3203692
1516.7393 3258664 3302128 3334762 3359526 3380000 3399477 3420717 3445975
1524.4531 3476857 3513799 3555745 3601020 3649462 3704202 3771309 3856633
1532.1670 3960364 4072835 4178338 4266731 4340532 4411057 4489625 4577942
1539.8809 4659974 4709811 4719096 4704033 4684027 4669281 4663072 4666114
1547.5947 4678298 4698539 4724214 4751332 4776021 4796916 4816738 4841800
1555.3086 4880052 4937726 5011704 5079038 5106563 5088450 5051000 5019878
1563.0225 5006123 5010947 5031221 5061972 5097389 5131461 5159085 5178064
1570.7363 5190542 5202106 5219375 5247687 5288472 5336077 5378382 5405667
1578.4502 5419018 5427145 5438090 5455161 5477176 5500698 5522922 5543474
1586.1641 5563862 5585503 5608337 5631009 5652025 5670709 5687248 5702118
1593.8779 5715569 5727487 5737508 5745155 5749969 5751724 5750688 5747723
1601.5918 5744095 5741078 5739576 5739877 5741420 5742505 5740255 5731483
1609.3057 5714714 5691995 5668555 5650381 5641644 5642815 5649178 5651325
1617.0195 5640833 5617542 5589089 5564149 5548002 5541764 5542832 5546263
1624.7334 5547474 5544314 5536583 5524495 5508471 5490284 5473705 5463635
1632.4473 5464313 5476799 5495406 5506237 5495057 5459802 5410204 5357398
1640.1611 5308757 5268822 5240827 5226444 5223679 5224170 5214376 5185189
1647.8750 5141163 5095813 5060655 5039551 5024792 4993121 4919176 4806289
1655.5889 4681663 4565510 4464122 4376860 4299726 4225398 4144761 4052788
1663.3027 3953700 3857748 3772963 3700536 3635349 3569153 3495349 3413317
1671.0166 3327714 3242888 3159117 3073786 2985096 2895243 2810193 2735902
1678.7305 2675090 2626908 2587279 2547891 2495705 2418866 2318838 2211034
1686.4443 2108924 2015356 1927621 1844099 1766468 1698214 1641987 1598037
1694.1582 1564467 1538409 1516521 1494022 1463789 1418719 1357868 1289942
1701.8721 1227672 1178654 1142317 1113105 1085224 1056309 1028553 1006620
1709.5859 994397 993493 1003779 1024356 1053731 1088784 1122970 1146071
1717.2998 1149125 1132208 1104721 1077346 1056377 1043860 1039692 1043021
1725.0137 1052738 1067537 1086039 1107165 1130511 1156201 1183741 1209851
1732.7275 1226877 1225697 1203563 1167256 1126657 1088116 1053341 1020982
1740.4414 988314 952843 913848 873085 834165 800908 775076 754045 729983
1749.1195 692916 637779 569516 499747 438427 388968 348995 313694 279025
1757.7976 243368 207124 171078 135162 98614 61100 23474 -12441 -44530 -70771
1767.4399 -89420 -99540 -102199 -101803 -105935 -121993 -152004 -190801
1775.1538 -229763 -261772 -283487 -295337 -300678 -304323 -310447 -320833
1782.8677 -334647 -349505 -362737 -372141 -376200 -374060 -365667 -352402
1790.5815 -337992 -328384 -328970 -340606 -358948 -377761 -392123 -399542
1798.2954 -400027 -396008 -391689 -391289 -396972 -408049 -421847 -435154
1806.0093 -445281 -450565 -450608 -446456 -440578 -436210 -436029 -440935
1813.7231 -449875 -460739 -471546 -481099 -488820 -494032 -495506 -491874
1821.4370 -482759 -469792 -456539 -446855 -442576 -442583 -444280 -446135
1829.1509 -449075 -455436 -466328 -480046 -493174 -502994 -509023 -512872
1836.8647 -516647 -520904 -523737 -521817 -512484 -495743 -475533 -459186
1844.5786 -453822 -461677 -479073 -499717 -518275 -531802 -539650 -542860
1852.2925 -543398 -543284 -543841 -545299 -546859 -547262 -545651 -542309
1860.0063 -538706 -536615 -536699 -537569 -536128 -529131 -515288 -496998
1867.7202 -480483 -473059 -478532 -494765 -515727 -535382 -550052 -558702
1875.4341 -562135 -561920 -559520 -555901 -551628 -547162 -543003 -539562
1883.1479 -536930 -534834 -532883 -530948 -529362 -528728 -529404 -531042
1890.8618 -532689 -533467 -533284 -532982 -533806 -536517 -540774 -545302
1898.5757 -548742 -550486 -550908 -550903 -551188 -551866 -552517 -552669
1906.2896 -552220 -551537 -551230 -551743 -552999 -554288 -554502 -552631
1914.0034 -548297 -542123 -535695 -530930 -528996 -529588 -531305 -532884
1921.7173 -534202 -536237 -540071 -545742 -551932 -556790 -559164 -559225
1929.4312 -558098 -556865 -555793 -554457 -552593 -550796 -550249 -551558
1937.1450 -553707 -554201 -550536 -542116 -531293 -522518 -519713 -523646
1944.8589 -531536 -539145 -543521 -544398 -543651 -543495 -544820 -546815
1952.5728 -547968 -547494 -546017 -545059 -545884 -548665 -552526 -556222
1960.2866 -558815 -559873 -559273 -557014 -553332 -548966 -545178 -543277
1968.0005 -543856 -546368 -549444 -548842 -548239 -547637 -547034 -546431
1975.7144 -545829 -545226 -544623 -544021 -543418 -542816 -542213 -541610
1983.4282 -541008 -540405 -539802 -539200 -538597 -537994 -537392 -536789
1991.1421 -536187 -535584 -534981 -534379 -533776 -533173 -532571 -531968
1998.8560 -531366 -530763 -530160 -529558 -528955 -528352 -527750 -527147
2006.5698 -526545 -525942 -525339 -524737 -524134 -523531 -522929 -522326
2014.2837 -521724 -521121 -520518 -519916 -519313 -518710 -518108 -517505
2021.9976 -516903 -516300 -515697 -515095 -514492 -513889 -513287 -512684
2029.7114 -512082 -511479 -510876 -510274 -509671 -509068 -508466 -507863
2037.4253 -507261 -506658 -506055 -505453 -504850 -504247 -503645 -503042
2045.1392 -502440 -501837 -501234 -500632 -500029 -499426 -498824 -498221
2052.8530 -497619 -497016 -496413 -495811 -495208 -494605 -494003 -493400
2060.5669 -492797 -492195 -491592 -490990 -490387 -489784 -489182 -488579
2068.2808 -487976 -487374 -486771 -486169 -485566 -484963 -484361 -483758
2075.9946 -483155 -482553 -481950 -481348 -480745 -480142 -479540 -478937
2083.7085 -478334 -477732 -477129 -476527 -475924 -475321 -474719 -474116
2091.4224 -473513 -472911 -472308 -471706 -471103 -470500 -469898 -469295
2099.1362 -468692 -468090 -467487 -466885 -466282 -465679 -465077 -464474
2106.8501 -463871 -463269 -462666 -462064 -461461 -460858 -460256 -459653
2114.5640 -459050 -458448 -457845 -457243 -456640 -456037 -455435 -454832
2122.2778 -454229 -453627 -453024 -452422 -451819 -451216 -450614 -450011
2129.9917 -449408 -448806 -448203 -447601 -446998 -446395 -445793 -445190
2137.7056 -444587 -443985 -443382 -442779 -442177 -441574 -440972 -440369
2145.4194 -439766 -439164 -438561 -437959 -437356 -436753 -436151 -435548
2153.1333 -434945 -434343 -433740 -433137 -432535 -431932 -431330 -430727
2160.8472 -430124 -429522 -428919 -428316 -427714 -427111 -426509 -425906
2168.5610 -425303 -424701 -424098 -423495 -422893 -422290 -421688 -421085
2176.2749 -420482 -419880 -419277 -418674 -418072 -417469 -416867 -416264
2183.9888 -415661 -415059 -414456 -413853 -413251 -412648 -412046 -411443
2191.7026 -410840 -410238 -409635 -409032 -408430 -407827 -407225 -406622
2199.4165 -406019 -405417 -404814 -404211 -403609 -403006 -402404 -401801
2207.1304 -401198 -400596 -399993 -399390 -398788 -398185 -397583 -396980
2214.8442 -396377 -395775 -395172 -394569 -393967 -393364 -392762 -392159
2222.5581 -391556 -390954 -390351 -389748 -389146 -388543 -387941 -387338
2230.2720 -386735 -386133 -385530 -384927 -384325 -383722 -383119 -382517
2237.9858 -381914 -381312 -380709 -380106 -379504 -378901 -378298 -377696
2245.6997 -377093 -376491 -375888 -375285 -374683 -374080 -373477 -372875
2253.4136 -372272 -371670 -371067 -370464 -369862 -369259 -368656 -368054
2261.1274 -367451 -366849 -366246 -365643 -365041 -364438 -363835 -363233
2268.8413 -362630 -362028 -361425 -360822 -360220 -359617 -359014 -358412
2276.5552 -357809 -357207 -356604 -356001 -355399 -354796 -354193 -353591
2284.2690 -352988 -352386 -351783 -351180 -350578 -349975 -349372 -348770
2291.9829 -348167 -347565 -346962 -346359 -345757 -345154 -344551 -343949
2299.6968 -343346 -342744 -342141 -341538 -340936 -340333 -339730 -339128
2307.4106 -338525 -337923 -337320 -336717 -336115 -335512 -334909 -334307
2315.1245 -333704 -333102 -332499 -331896 -331294 -330691 -330088 -329486
2322.8384 -328883 -328280 -327678 -327075 -326473 -325870 -325267 -324665
2330.5522 -324062 -323459 -322857 -322254 -321652 -321049 -320446 -319844
2338.2661 -319241 -318638 -318036 -317433 -316831 -316228 -315625 -315023
2345.9800 -314420 -313817 -313215 -312612 -312010 -311407 -310804 -310202
2353.6938 -309599 -308996 -308394 -307791 -307189 -306586 -305983 -305381
2361.4077 -304778 -304175 -303573 -302970 -302368 -301765 -301162 -300560
2369.1216 -299957 -299354 -298752 -298149 -297547 -296944 -296341 -295739
2376.8354 -295136 -294533 -293931 -293328 -292726 -292123 -291520 -290918
2384.5493 -290315 -289712 -289110 -288507 -287905 -287302 -286699 -286097
2392.2632 -285494 -284891 -284289 -283686 -283083 -282481 -281878 -281276
2399.9771 -280673 -280070 -279468 -278865 -278262 -277660 -277057 -276455
2407.6909 -275852 -275249 -274647 -274044 -273441 -272839 -272236 -271634
2415.4048 -271031 -270428 -269826 -269223 -268620 -268018 -267415 -266813
2423.1187 -266210 -265607 -265005 -264402 -263799 -263197 -262594 -261992
2430.8325 -261389 -260786 -260184 -259581 -258978 -258376 -257773 -257171
2438.5464 -256568 -255965 -255363 -254760 -254157 -253555 -252952 -252350
2446.2603 -251747 -251144 -250542 -249939 -249336 -248734 -248131 -247529
2453.9741 -246926 -246323 -245721 -245118 -244515 -243913 -243310 -242708
2461.6880 -242105 -241502 -240900 -240297 -239694 -239092 -238489 -237887
2469.4019 -237284 -236681 -236079 -235476 -234873 -234271 -233668 -233066
2477.1157 -232463 -231860 -231258 -230655 -230052 -229450 -228847 -228244
2484.8296 -227642 -227039 -226437 -225834 -225231 -224629 -224026 -223423
2492.5435 -222821 -222218 -221616 -221013 -220410 -219808 -219205 -218602
2500.2573 -218000 -217397 -216795 -216192 -215589 -214987 -214384 -213781
2507.9712 -213179 -212576 -211974 -211371 -210768 -210166 -209563 -208960
2515.6851 -208358 -207755 -207153 -206550 -205947 -205345 -204742 -204139
2523.3989 -203537 -202934 -202332 -201729 -201126 -200524 -199921 -199318
2531.1128 -198716 -198113 -197511 -196908 -196305 -195703 -195100 -194497
2538.8267 -193895 -193292 -192690 -192087 -191484 -190882 -190279 -189676
2546.5405 -189074 -188471 -187869 -187266 -186663 -186061 -185458 -184855
2554.2544 -184253 -183650 -183048 -182445 -181842 -181240 -180637 -180034
2561.9683 -179432 -178829 -178226 -177624 -177021 -176419 -175816 -175213
2569.6821 -174611 -174008 -173405 -172803 -172200 -171598 -170995 -170392
2577.3960 -169790 -169187 -168584 -167982 -167379 -166777 -166174 -165571
2585.1099 -164969 -164366 -163763 -163161 -162558 -161956 -161353 -160750
2592.8237 -160148 -159545 -158942 -158340 -157737 -157135 -156532 -155929
2600.5376 -155327 -154724 -154121 -153519 -152916 -152314 -151711 -151108
2608.2515 -150506 -149903 -149300 -148698 -148095 -147493 -146890 -146287
2615.9653 -145685 -145082 -144479 -143877 -143274 -142672 -142069 -141466
2623.6792 -140864 -140261 -139658 -139056 -138453 -137851 -137248 -136645
2631.3931 -136043 -135440 -134837 -134235 -133632 -133030 -132427 -131824
2639.1069 -131222 -130619 -125044 -115959 -106104 -98970 -96895 -99595 -104176
2647.7852 -106732 -104616 -97961 -89485 -82727 -79839 -80335 -81564 -80525
2656.4631 -75834 -68579 -61588 -57656 -57938 -61449 -65861 -68900 -69384
2665.1414 -67390 -63703 -59176 -54492 -50305 -47380 -46368 -47325 -49404
2673.8193 -51099 -50993 -48494 -44054 -38718 -33412 -28517 -23980 -19767
2682.4976 -16173 -13702 -12648 -12761 -13310 -13470 -12701 -10827 -7841 -3722
2692.1399 1507 7494 13388 18034 20534 20791 19641 18408 18152 19102 20647
2702.7463 21869 22279 22262 22949 25571 30670 37621 44768 50140 52374 51355
2713.3530 48209 44670 42198 41367 41878 43122 44851 47460 51642 57658 64770
2723.9595 71279 75251 75482 72126 66621 61037 57295 56674 59684 66088 74844
2734.5662 84078 91410 94817 93745 89727 85876 85346 89602 97615 106541 113419
2745.1726 116764 117054 115954 114965 114511 113995 112643 110439 108493
2753.8508 108618 112363 120060 130388 140754 148369 151546 150546 147488
2762.5288 145349 146592 152191 161479 172708 183784 192758 198016 198470
2771.2070 193984 185838 176788 170328 169344 174789 185176 197183 207079
2779.8850 212233 212022 207840 202379 198585 198700 203650 212897 224701
2788.5632 236720 246761 253474 256772 257782 258287 259835 262909 266657
2797.2412 269458 270145 269174 268930 272717 282870 299083 318076 334987
2805.9194 345739 348983 346491 341863 338513 338226 341044 346190 353119
2814.5974 361840 372420 384257 395884 405576 412340 416563 419805 423860
2823.2756 429719 437124 444994 452410 459478 467492 478255 492976 511456
2831.9536 532109 552851 572293 590452 608459 627452 647472 667358 686098
2840.6318 705089 729950 770434 837791 940090 1077023 1236418 1394977 1524640
2849.3098 1602736 1620608 1585612 1515994 1432647 1352301 1284353 1231206
2857.0237 1190768 1159421 1134148 1113215 1095729 1080886 1067683 1055294
2864.7375 1043773 1034408 1029311 1030331 1037831 1050036 1063363 1073680
2872.4514 1077968 1075674 1069092 1062561 1060722 1066561 1080088 1098331
2880.1653 1116699 1131103 1139779 1143884 1146625 1151497 1160619 1174024
2887.8792 1190076 1206558 1221732 1234869 1246168 1256321 1266059 1275908
2895.5930 1286216 1297356 1309928 1324793 1342840 1364603 1389991 1418371
2903.3069 1449041 1481742 1516753 1554378 1594202 1634950 1675566 1717335
2911.0208 1765792 1830836 1923981 2053032 2216066 2397954 2572665 2711776
2918.7346 2795041 2816772 2785060 2716062 2627636 2535031 2448863 2374516
2926.4485 2312302 2258396 2206728 2151607 2090152 2023422 1955685 1892243
2934.1624 1836982 1790882 1752059 1717078 1682677 1647036 1610131 1573213
2941.8762 1537833 1504959 1474636 1446337 1419750 1395425 1374731 1358999
2949.5901 1348320 1340897 1333606 1323664 1310394 1295861 1283752 1277063
2957.3040 1276052 1277840 1277941 1272675 1260926 1244242 1225516 1207348
2965.0178 1191123 1177060 1164711 1153265 1141492 1127709 1110204 1088060
2972.7317 1061847 1033607 1006035 981356 960575 943426 928885 915801 903356
2981.4099 891289 879920 869958 862028 856018 850643 843696 833122 818416
2990.0879 801456 786048 776231 774218 779162 787561 795136 799084 799337
2998.7661 798039 797649 798942 800349 799184 793994 786338 780523 781204
3007.4441 790311 805357 820394 829133 828367 819576 807847 798971 796638
3016.1223 801253 810658 821832 832369 841007 847318 851180 852535 851591
3024.8003 849212 847090 847446 852254 862316 876694 892947 908221 920627
3033.4785 930042 937703 944889 951689 956850 958879 957569 954710 953349
3042.1565 956040 963352 973657 984249 992886 998699 1002057 1003832 1004810
3050.8347 1005652 1007182 1010462 1016412 1025216 1036024 1047278 1057508
3058.5486 1066081 1073449 1080792 1089335 1099712 1111667 1124160 1135789
3066.2625 1145283 1151792 1154875 1154305 1150038 1142541 1133308 1125037
3073.9763 1120988 1123576 1132960 1146612 1160377 1170510 1175490 1176440
3081.6902 1176028 1176735 1179756 1185110 1192526 1202138 1214349 1229082
3089.4041 1245234 1260953 1274593 1285542 1294197 1301074 1305814 1306997
3097.1179 1303097 1293977 1281846 1270898 1265681 1269060 1280878 1298035
3104.8318 1315837 1329882 1337656 1339298 1337359 1335718 1338012 1346148
3112.5457 1359442 1374789 1387891 1395100 1395051 1389291 1381604 1376420
3120.2595 1377116 1384948 1398926 1416506 1434683 1451033 1464376 1474876
3127.9734 1483560 1491462 1498847 1504995 1508813 1509977 1509855 1511418
3135.6873 1517949 1531200 1550126 1571039 1589216 1601096 1605840 1605435
3143.4011 1603413 1603072 1606203 1612870 1622083 1632736 1644225 1656500
3151.1150 1669742 1683989 1698956 1714086 1728699 1742131 1753816 1763338
3158.8289 1770503 1775457 1778807 1781679 1785548 1791797 1801080 1812811
3166.5427 1825176 1835833 1843048 1846620 1847990 1849435 1852889 1859186
3174.2566 1868168 1879394 1892723 1908218 1925454 1942896 1958007 1968221
3181.9705 1972231 1970912 1967382 1966159 1971653 1986440 2009870 2037649
3189.6843 2062887 2078633 2081017 2071397 2056141 2043880 2041623 2051808
3197.3982 2071856 2096240 2119565 2138699 2152939 2162717 2168234 2169158
3205.1121 2165467 2158580 2151691 2148813 2152949 2164494 2180889 2197847
3212.8259 2211489 2220170 2224908 2228242 2232376 2237938 2244181 2250331
3220.5398 2256877 2265641 2278449 2295432 2314313 2331327 2343162 2348601
3228.2537 2348853 2346550 2344327 2343948 2346286 2351676 2360061 2370810
3235.9675 2382577 2393640 2402671 2409391 2414560 2419224 2423762 2427479
3243.6814 2429190 2428515 2427043 2428385 2436728 2454492 2480441 2509553
3251.3953 2535086 2551935 2559354 2561182 2563320 2570096 2582041 2596443
3259.1091 2609990 2621300 2631449 2642298 2654231 2665215 2671945 2672073
3266.8230 2665803 2655820 2645869 2639178 2637631 2641775 2651086 2664112
3274.5369 2678567 2691749 2701358 2706330 2707169 2705544 2703456 2702433
3282.2507 2703102 2705195 2707896 2710389 2712415 2714578 2718135 2724234
3289.9646 2733019 2743238 2752753 2759704 2763467 2764698 2764433 2763013
3297.6785 2759779 2753852 2745396 2736250 2729264 2726657 2728577 2732973
3305.3923 2736963 2738744 2738681 2738779 2740967 2745471 2750454 2753115
3313.1062 2751323 2744624 2734063 2721257 2707635 2694425 2683154 2675941
3320.8201 2675033 2681688 2695099 2712035 2727513 2736297 2734712 2722170
3328.5339 2701780 2679549 2662199 2654391 2656786 2666118 2677321 2686370
3336.2478 2691925 2694767 2695801 2694530 2689410 2679686 2666949 2654806
3343.9617 2646711 2643624 2643347 2642011 2636458 2625749 2610945 2593795
3351.6755 2575682 2557560 2540558 2526306 2516538 2512264 2513229 2518009
3359.3894 2524515 2530540 2534197 2534381 2531231 2526231 2521571 2518880
3367.1033 2518088 2517233 2513379 2503998 2487942 2465697 2439264 2412076
3374.8171 2388789 2374317 2371841 2380612 2395162 2407113 2409070 2398429
3382.5310 2378664 2357165 2340946 2332938 2331108 2330592 2327051 2318978
3390.2449 2307857 2296641 2287861 2282554 2280332 2280129 2280920 2282021
3397.9587 2283008 2283445 2282616 2279415 2272562 2261197 2245666 2227954
3405.6726 2211251 2198574 2191105 2187300 2183488 2175764 2162074 2143197
3413.3865 2122081 2102085 2085375 2072421 2062619 2055191 2049556 2044997
3421.1003 2040246 2033733 2024596 2013668 2003475 1996859 1994902 1995494
3428.8142 1993771 1984563 1965569 1939263 1912154 1891598 1881886 1881896
3436.5281 1885695 1885698 1876514 1857424 1832414 1808099 1790867 1784614
3444.2419 1789605 1802295 1815990 1822634 1815699 1793087 1758302 1718978
3451.9558 1683362 1656511 1638228 1624093 1609153 1591816 1575162 1564695
3459.6697 1564076 1571823 1581346 1584409 1575639 1555113 1527637 1499687
3467.3835 1476277 1459522 1449096 1443398 1440241 1436937 1430615 1419424
3475.0974 1404026 1387882 1375417 1368954 1366541 1362502 1350847 1329492
3482.8113 1302192 1276617 1259981 1255264 1260089 1268423 1273830 1272354
3490.5251 1263604 1249846 1234098 1218441 1203331 1188071 1172012 1155508
3498.2390 1139756 1125532 1111850 1095871 1074778 1048642 1021838 1001241
3505.9529 992230 995269 1005113 1013091 1011451 997278 973337 945519 919238
3514.6309 897294 879945 866346 855979 849050 845738 845032 844237 839813
3523.3091 829274 812880 793693 775715 761341 749942 738676 724901 708211
3531.9871 690451 673905 659223 644708 627537 606029 581157 556148 534771
3540.6653 519837 512731 513553 521015 532007 541785 545691 541579 530885
3549.3433 517359 504371 492498 478966 459663 432499 399470 365915 337940
3558.0215 319827 312654 314643 322806 334537 347762 359760 366023 361139
3566.6995 342471 313628 282810 257076 238617 225311 213412 200261 185903
3575.3777 172726 163290 157994 154472 149207 140220 128876 119489 117073
3584.0557 124504 139900 155305 159373 144936 115029 80444 52401 37338 35079
3593.6980 39217 40152 30479 9088 -19393 -48388 -72867 -90785 -102607 -109934
3603.3403 -114506 -118118 -122820 -130443 -141294 -153272 -163034 -168760
3611.0542 -171779 -175250 -180886 -186475 -186478 -175752 -154540 -131926
3618.7681 -123929 -144009 -192347 -255312 -314798 -356376 -371204 -355401
3626.4819 -311824 -255003 -210917 -201444 -227480 -273476 -322884 -365708
3634.1958 -398322 -421332 -437459 -449631 -459818 -469024 -477793 -486155
3641.9097 -492681 -493533 -482632 -453418 -402624 -336756 -278286 -258514
3649.6235 -290722 -355674 -422315 -470927 -497131 -507308 -513744 -528450
3657.3374 -555922 -590995 -624291 -648995 -663666 -671288 -676307 -681497
3665.0515 -686668 -689723 -688754 -683768 -676728 -669144 -659357 -643074
3672.7654 -616999 -583386 -553432 -544086 -565849 -614603 -677562 -742357
3680.4792 -799871 -843692 -870192 -879199 -873582 -857618 -835624 -811769
3688.1931 -790521 -776281 -771953 -778323 -794865 -820173 -851265 -882916
3695.9070 -908408 -921818 -920528 -906406 -885087 -863655 -847718 -839616
3703.6208 -839012 -844672 -855185 -868138 -878965 -881293 -870346 -848605
3711.3347 -827500 -819659 -829186 -850962 -876587 -899222 -915008 -922352
3719.0486 -920622 -909369 -888865 -861645 -833655 -813362 -808273 -820713
3726.7625 -846399 -877076 -904371 -921789 -924768 -910600 -879868 -839312
3734.4763 -802856 -785837 -794415 -821507 -853353 -877490 -885712 -874238
3742.1902 -845181 -809525 -784561 -780868 -793900 -812233 -828671 -843778
3749.9041 -863521 -892266 -925708 -953391 -967523 -966727 -954874 -939534
3757.6179 -930053 -933533 -950460 -974760 -998608 -1016966 -1028767 -1035585
3765.3318 -1039396 -1040682 -1038078 -1030159 -1018298 -1007981 -1006545
3772.0813 -1018627 -1043148 -1073735 -1101244 -1116765 -1115003 -1097689
3778.8311 -1074256 -1057136 -1054434 -1066044 -1085042 -1101833 -1108710
3785.5806 -1103424 -1090124 -1076713 -1069938 -1071437 -1077170 -1080231
3792.3303 -1074960 -1060078 -1039169 -1018011 -1000511 -986743 -974831 -964808
3800.0442 -960798 -968444 -988834 -1015865 -1040409 -1056133 -1062479 -1064409
3807.7581 -1068643 -1077885 -1088394 -1092845 -1084539 -1060755 -1025959
3814.5076 -993103 -977931 -987895 -1017141 -1051812 -1078014 -1087601 -1081117
3822.2214 -1065689 -1048725 -1033995 -1022960 -1017705 -1021730 -1037669
3828.9712 -1063648 -1091640 -1109952 -1108674 -1084648 -1043084 -995447
3835.7207 -955220 -933108 -932866 -950023 -975434 -1001015 -1022674 -1039438
3843.4346 -1051429 -1058741 -1061401 -1059632 -1053704 -1043476 -1028066
3850.1843 -1006165 -977679 -947009 -924262 -917977 -927035 -944506 -964582
3857.8982 -983631 -998468 -1005480 -1001740 -987651 -968527 -951993 -942546
3865.6121 -938823 -935943 -930182 -922504 -918684 -925267 -944100 -970569
3873.3259 -997098 -1017916 -1031133 -1037954 -1040906 -1042441 -1044044
3880.0754 -1045623 -1045460 -1041252 -1032098 -1020273 -1011127 -1010083
3886.8252 -1018631 -1033210 -1047909 -1058324 -1064046 -1068191 -1073550
3893.5747 -1078624 -1077771 -1064788 -1036872 -997549 -957317 -929734 -923685
3901.2886 -937806 -962038 -984514 -998350 -1004011 -1006737 -1012213 -1023717
3909.0024 -1041243 -1061899 -1081192 -1094875 -1100467 -1097597 -1087388
3915.7522 -1071818 -1053650 -1036530 -1024406 -1020293 -1025322 -1038624
3922.5017 -1057686 -1078771 -1097425 -1109337 -1111497 -1103303 -1087318
3929.2515 -1069232 -1056145 -1052845 -1058252 -1065839 -1068725 -1065010
3936.0010 -1058794 -1056517 -1061671 -1071731 -1079670 -1079421 -1071336
3942.7507 -1062765 -1062442 -1073340 -1090009 -1101981 -1100374 -1083543
3949.5002 -1058185 -1035022 -1022381 -1022565 -1032618 -1047428 -1062474
3956.2500 -1074972 -1083725 -1088739 -1091340 -1094414 -1101642 -1115173
3962.9995 -1132928 -1147867 -1150729 -1135279 -1102987 -1063809 -1031702
3969.7493 -1017055 -1020971 -1035406 -1048978 -1054143 -1050711 -1043751
3976.4988 -1038360 -1035888 -1034382 -1032036 -1030084 -1032483 -1042770
3983.2485 -1060986 -1083323 -1104531 -1120810 -1130872 -1134946 -1133318
3989.9980 -1126078 -1114143 -1100148 -1087832 -1080125 -1077541 -1078344
3996.7478 -1080379 -1082976 -1087257 -1094657 -1104966
##END= 
