# Supplementary material for: Molecular Structural Changes in Alfalfa Detected by ATR-FTIR Spectroscopy in Response to Silencing of TT8 and HB12 Genes
Source: Int J Mol Sci. 2018 Mar 31;19(4):1046. doi: 10.3390/ijms19041046 (PMC5979274; doi:10.3390/ijms19041046)
Supplement: Supplementary file 1 [file ijms-19-01046-s001.zip › Supplementary materials/Spectra Source/T2/t2d-1-derivative.CSV]

6.990693e+002	1.686375e-004
7.000335e+002	3.627153e-004
7.009977e+002	7.564471e-004
7.019620e+002	1.287677e-003
7.029262e+002	1.193007e-003
7.038904e+002	4.554435e-004
7.048547e+002	-3.097993e-004
7.058189e+002	-5.540641e-004
7.067831e+002	-4.599903e-004
7.077474e+002	-4.005063e-004
7.087116e+002	-2.171016e-004
7.096758e+002	2.615276e-004
7.106401e+002	5.846749e-004
7.116043e+002	5.304723e-004
7.125685e+002	3.235179e-004
7.135328e+002	6.966700e-005
7.144970e+002	-1.241781e-004
7.154612e+002	-2.017582e-004
7.164255e+002	-1.685160e-004
7.173897e+002	-8.356314e-005
7.183539e+002	-2.647259e-005
7.193182e+002	-5.438827e-005
7.202824e+002	-1.719514e-004
7.212466e+002	-3.314565e-004
7.222109e+002	-4.633169e-004
7.231751e+002	-5.176969e-004
7.241393e+002	-4.901280e-004
7.251036e+002	-4.140064e-004
7.260678e+002	-3.266176e-004
7.270320e+002	-2.356901e-004
7.279963e+002	-1.132947e-004
7.289605e+002	7.703580e-005
7.299247e+002	3.391517e-004
7.308890e+002	6.203920e-004
7.318532e+002	8.275351e-004
7.328174e+002	8.773535e-004
7.337817e+002	7.471301e-004
7.347459e+002	4.883522e-004
7.357101e+002	1.975432e-004
7.366744e+002	-3.067249e-005
7.376386e+002	-1.400841e-004
7.386028e+002	-1.269206e-004
7.395671e+002	-3.245695e-005
7.405313e+002	7.938037e-005
7.414955e+002	1.496951e-004
7.424598e+002	1.463616e-004
7.434240e+002	7.173324e-005
7.443882e+002	-4.479471e-005
7.453525e+002	-1.635656e-004
7.463167e+002	-2.514533e-004
7.472809e+002	-2.908533e-004
7.482452e+002	-2.791149e-004
7.492094e+002	-2.229472e-004
7.501736e+002	-1.340178e-004
7.511379e+002	-2.840831e-005
7.521021e+002	7.248519e-005
7.530663e+002	1.440648e-004
7.540306e+002	1.656915e-004
7.549948e+002	1.300510e-004
7.559590e+002	4.891785e-005
7.569233e+002	-4.898335e-005
7.578875e+002	-1.277629e-004
7.588517e+002	-1.573959e-004
7.598160e+002	-1.245093e-004
7.607802e+002	-3.717674e-005
7.617444e+002	7.733468e-005
7.627087e+002	1.808106e-004
7.636729e+002	2.361141e-004
7.646371e+002	2.199435e-004
7.656014e+002	1.323553e-004
7.665656e+002	-9.082099e-007
7.675298e+002	-1.355154e-004
7.684941e+002	-2.238580e-004
7.694583e+002	-2.333809e-004
7.704225e+002	-1.604103e-004
7.713868e+002	-3.292005e-005
7.723510e+002	9.975881e-005
7.733152e+002	1.861053e-004
7.742795e+002	1.918057e-004
7.752437e+002	1.107966e-004
7.762079e+002	-3.554928e-005
7.771722e+002	-2.080105e-004
7.781364e+002	-3.617026e-004
7.791006e+002	-4.568735e-004
7.800649e+002	-4.682443e-004
7.810291e+002	-3.935216e-004
7.819933e+002	-2.582271e-004
7.829576e+002	-1.107341e-004
7.839218e+002	-4.346912e-006
7.848860e+002	2.770089e-005
7.858503e+002	-9.686696e-006
7.868145e+002	-7.537894e-005
7.877787e+002	-1.149010e-004
7.887430e+002	-9.061022e-005
7.897072e+002	9.980602e-008
7.906714e+002	1.288355e-004
7.916357e+002	2.563712e-004
7.925999e+002	3.528600e-004
7.935641e+002	4.055664e-004
7.945284e+002	4.141571e-004
7.954926e+002	3.831894e-004
7.964568e+002	3.202986e-004
7.974211e+002	2.394550e-004
7.983853e+002	1.618163e-004
7.993495e+002	1.087790e-004
8.003138e+002	9.023589e-005
8.012780e+002	9.728752e-005
8.022422e+002	1.061581e-004
8.032065e+002	9.171980e-005
8.041707e+002	4.219242e-005
8.051349e+002	-3.353557e-005
8.060992e+002	-1.091590e-004
8.070634e+002	-1.525678e-004
8.080276e+002	-1.406455e-004
8.089919e+002	-7.142769e-005
8.099561e+002	3.182779e-005
8.109203e+002	1.284030e-004
8.118846e+002	1.784927e-004
8.128488e+002	1.638417e-004
8.138130e+002	9.812519e-005
8.147773e+002	1.899050e-005
8.157415e+002	-3.419401e-005
8.167057e+002	-4.212179e-005
8.176700e+002	-1.201301e-005
8.186342e+002	3.429601e-005
8.195984e+002	7.932039e-005
8.205627e+002	1.198191e-004
8.215269e+002	1.604859e-004
8.224911e+002	1.992470e-004
8.234554e+002	2.195600e-004
8.244196e+002	1.986932e-004
8.253839e+002	1.263858e-004
8.263481e+002	1.853329e-005
8.273123e+002	-8.640301e-005
8.282766e+002	-1.475186e-004
8.292408e+002	-1.451409e-004
8.302050e+002	-9.280851e-005
8.311693e+002	-3.034035e-005
8.321335e+002	-2.510838e-006
8.330977e+002	-3.550226e-005
8.340620e+002	-1.233912e-004
8.350262e+002	-2.308722e-004
8.359904e+002	-3.101963e-004
8.369547e+002	-3.238024e-004
8.379189e+002	-2.615626e-004
8.388831e+002	-1.441492e-004
8.398474e+002	-1.119393e-005
8.408116e+002	9.866786e-005
8.417758e+002	1.642861e-004
8.427401e+002	1.863238e-004
8.437043e+002	1.790035e-004
8.446685e+002	1.568164e-004
8.456328e+002	1.256864e-004
8.465970e+002	8.321327e-005
8.475612e+002	2.561680e-005
8.485255e+002	-4.495572e-005
8.494897e+002	-1.179563e-004
8.504539e+002	-1.778817e-004
8.514182e+002	-2.110181e-004
8.523824e+002	-2.113893e-004
8.533466e+002	-1.825902e-004
8.543109e+002	-1.344371e-004
8.552751e+002	-7.630999e-005
8.562393e+002	-1.165733e-005
8.572036e+002	6.162978e-005
8.581678e+002	1.441978e-004
8.591320e+002	2.268772e-004
8.600963e+002	2.893581e-004
8.610605e+002	3.102275e-004
8.620247e+002	2.830558e-004
8.629890e+002	2.258219e-004
8.639532e+002	1.735730e-004
8.649174e+002	1.567026e-004
8.658817e+002	1.798318e-004
8.668459e+002	2.175754e-004
8.678101e+002	2.312737e-004
8.687744e+002	1.946406e-004
8.697386e+002	1.099597e-004
8.707028e+002	4.792770e-006
8.716671e+002	-8.566182e-005
8.726313e+002	-1.360958e-004
8.735955e+002	-1.375785e-004
8.745598e+002	-9.335575e-005
8.755240e+002	-1.227215e-005
8.764882e+002	9.315382e-005
8.774525e+002	2.045743e-004
8.784167e+002	2.975778e-004
8.793809e+002	3.473778e-004
8.803452e+002	3.382149e-004
8.813094e+002	2.704998e-004
8.822736e+002	1.614825e-004
8.832379e+002	3.983220e-005
8.842021e+002	-6.275486e-005
8.851663e+002	-1.202955e-004
8.861306e+002	-1.202835e-004
8.870948e+002	-6.883129e-005
8.880590e+002	9.653048e-006
8.890233e+002	8.015775e-005
8.899875e+002	1.100488e-004
8.909517e+002	8.128050e-005
8.919160e+002	-4.035532e-006
8.928802e+002	-1.259519e-004
8.938444e+002	-2.536433e-004
8.948087e+002	-3.531825e-004
8.957729e+002	-3.952423e-004
8.967371e+002	-3.640044e-004
8.977014e+002	-2.662471e-004
8.986656e+002	-1.348245e-004
8.996298e+002	-1.975602e-005
9.005941e+002	3.339073e-005
9.015583e+002	7.609319e-006
9.025225e+002	-7.453819e-005
9.034868e+002	-1.622174e-004
9.044510e+002	-2.044729e-004
9.054152e+002	-1.777476e-004
9.063795e+002	-9.563146e-005
9.073437e+002	3.711085e-006
9.083079e+002	8.197100e-005
9.092722e+002	1.200589e-004
9.102364e+002	1.214689e-004
9.112006e+002	1.012695e-004
9.121649e+002	7.171718e-005
9.131291e+002	3.548264e-005
9.140933e+002	-1.032837e-005
9.150576e+002	-6.484723e-005
9.160218e+002	-1.176118e-004
9.169860e+002	-1.514945e-004
9.179503e+002	-1.525778e-004
9.189145e+002	-1.198592e-004
9.198787e+002	-6.762236e-005
9.208430e+002	-1.810252e-005
9.218072e+002	1.150541e-005
9.227714e+002	1.965052e-005
9.237357e+002	2.154561e-005
9.246999e+002	3.948166e-005
9.256641e+002	8.806433e-005
9.266284e+002	1.636241e-004
9.275926e+002	2.446488e-004
9.285568e+002	3.030648e-004
9.295211e+002	3.192316e-004
9.304853e+002	2.914622e-004
9.314495e+002	2.350335e-004
9.324138e+002	1.727966e-004
9.333780e+002	1.242368e-004
9.343422e+002	9.929689e-005
9.353065e+002	9.874065e-005
9.362707e+002	1.181786e-004
9.372349e+002	1.515920e-004
9.381992e+002	1.923690e-004
9.391634e+002	2.330102e-004
9.401276e+002	2.659574e-004
9.410919e+002	2.864023e-004
9.420561e+002	2.953435e-004
9.430203e+002	3.001372e-004
9.439846e+002	3.112732e-004
9.449488e+002	3.368029e-004
9.459130e+002	3.774059e-004
9.468773e+002	4.244881e-004
9.478415e+002	4.619442e-004
9.488057e+002	4.707541e-004
9.497700e+002	4.351817e-004
9.507342e+002	3.493172e-004
9.516984e+002	2.219333e-004
9.526627e+002	7.679933e-005
9.536269e+002	-5.374026e-005
9.545911e+002	-1.409772e-004
9.555554e+002	-1.726441e-004
9.565196e+002	-1.591869e-004
9.574838e+002	-1.288769e-004
9.584481e+002	-1.133245e-004
9.594123e+002	-1.310383e-004
9.603765e+002	-1.783457e-004
9.613408e+002	-2.327020e-004
9.623050e+002	-2.657349e-004
9.632692e+002	-2.575964e-004
9.642335e+002	-2.043375e-004
9.651977e+002	-1.155051e-004
9.661619e+002	-5.669019e-006
9.671262e+002	1.132825e-004
9.680904e+002	2.341391e-004
9.690546e+002	3.507709e-004
9.700189e+002	4.533509e-004
9.709831e+002	5.274251e-004
9.719473e+002	5.587930e-004
9.729116e+002	5.416778e-004
9.738758e+002	4.848453e-004
9.748400e+002	4.111402e-004
9.758043e+002	3.497062e-004
9.767685e+002	3.242349e-004
9.777327e+002	3.426012e-004
9.786970e+002	3.923923e-004
9.796612e+002	4.440592e-004
9.806254e+002	4.607306e-004
9.815897e+002	4.119300e-004
9.825539e+002	2.869581e-004
9.835181e+002	1.026837e-004
9.844824e+002	-9.895062e-005
9.854466e+002	-2.649851e-004
9.864108e+002	-3.524014e-004
9.873751e+002	-3.461853e-004
9.883393e+002	-2.646684e-004
9.893035e+002	-1.485877e-004
9.902678e+002	-3.978124e-005
9.912320e+002	3.792927e-005
9.921962e+002	8.470837e-005
9.931605e+002	1.155734e-004
9.941247e+002	1.443668e-004
9.950889e+002	1.729844e-004
9.960532e+002	1.928246e-004
9.970174e+002	1.956005e-004
9.979816e+002	1.836722e-004
9.989459e+002	1.708586e-004
9.999101e+002	1.724395e-004
1.000874e+003	1.914832e-004
1.001839e+003	2.116683e-004
1.002803e+003	2.027314e-004
1.003767e+003	1.366220e-004
1.004731e+003	5.614921e-006
1.005695e+003	-1.684472e-004
1.006660e+003	-3.405375e-004
1.007624e+003	-4.626993e-004
1.008588e+003	-5.080033e-004
1.009552e+003	-4.844253e-004
1.010517e+003	-4.294226e-004
1.011481e+003	-3.874835e-004
1.012445e+003	-3.841136e-004
1.013409e+003	-4.129368e-004
1.014374e+003	-4.446143e-004
1.015338e+003	-4.511643e-004
1.016302e+003	-4.278596e-004
1.017266e+003	-3.964612e-004
1.018231e+003	-3.875645e-004
1.019195e+003	-4.158470e-004
1.020159e+003	-4.675845e-004
1.021123e+003	-5.101343e-004
1.022087e+003	-5.159324e-004
1.023052e+003	-4.825760e-004
1.024016e+003	-4.342825e-004
1.024980e+003	-4.047445e-004
1.025944e+003	-4.149131e-004
1.026909e+003	-4.613446e-004
1.027873e+003	-5.209433e-004
1.028837e+003	-5.657363e-004
1.029801e+003	-5.761510e-004
1.030766e+003	-5.456324e-004
1.031730e+003	-4.778362e-004
1.032694e+003	-3.821414e-004
1.033658e+003	-2.713397e-004
1.034623e+003	-1.606250e-004
1.035587e+003	-6.476374e-005
1.036551e+003	7.218631e-006
1.037515e+003	5.628405e-005
1.038479e+003	9.205999e-005
1.039444e+003	1.252512e-004
1.040408e+003	1.583864e-004
1.041372e+003	1.818201e-004
1.042336e+003	1.787917e-004
1.043301e+003	1.368407e-004
1.044265e+003	5.816793e-005
1.045229e+003	-3.831702e-005
1.046193e+003	-1.252898e-004
1.047158e+003	-1.810384e-004
1.048122e+003	-2.010477e-004
1.049086e+003	-2.000563e-004
1.050050e+003	-2.026753e-004
1.051015e+003	-2.271972e-004
1.051979e+003	-2.716731e-004
1.052943e+003	-3.110072e-004
1.053907e+003	-3.083725e-004
1.054871e+003	-2.361287e-004
1.055836e+003	-9.515838e-005
1.056800e+003	7.937680e-005
1.057764e+003	2.316090e-004
1.058728e+003	3.123001e-004
1.059693e+003	3.047634e-004
1.060657e+003	2.329287e-004
1.061621e+003	1.451507e-004
1.062585e+003	8.315383e-005
1.063550e+003	5.618058e-005
1.064514e+003	3.793885e-005
1.065478e+003	-1.134976e-005
1.066442e+003	-1.134004e-004
1.067406e+003	-2.537334e-004
1.068371e+003	-3.904776e-004
1.069335e+003	-4.835763e-004
1.070299e+003	-5.225606e-004
1.071263e+003	-5.323294e-004
1.072228e+003	-5.528859e-004
1.073192e+003	-6.081921e-004
1.074156e+003	-6.867339e-004
1.075120e+003	-7.471798e-004
1.076085e+003	-7.444134e-004
1.077049e+003	-6.576924e-004
1.078013e+003	-5.028356e-004
1.078977e+003	-3.223469e-004
1.079942e+003	-1.613308e-004
1.080906e+003	-4.434668e-005
1.081870e+003	3.409139e-005
1.082834e+003	1.017991e-004
1.083798e+003	1.898608e-004
1.084763e+003	3.133749e-004
1.085727e+003	4.621577e-004
1.086691e+003	6.055703e-004
1.087655e+003	7.081805e-004
1.088620e+003	7.473516e-004
1.089584e+003	7.229276e-004
1.090548e+003	6.540040e-004
1.091512e+003	5.658522e-004
1.092477e+003	4.760404e-004
1.093441e+003	3.882963e-004
1.094405e+003	2.963497e-004
1.095369e+003	1.929366e-004
1.096333e+003	7.673581e-005
1.097298e+003	-4.667158e-005
1.098262e+003	-1.684857e-004
1.099226e+003	-2.808088e-004
1.100190e+003	-3.782383e-004
1.101155e+003	-4.573997e-004
1.102119e+003	-5.167506e-004
1.103083e+003	-5.576401e-004
1.104047e+003	-5.849953e-004
1.105012e+003	-6.053287e-004
1.105976e+003	-6.220760e-004
1.106940e+003	-6.313729e-004
1.107904e+003	-6.221093e-004
1.108869e+003	-5.813556e-004
1.109833e+003	-5.021058e-004
1.110797e+003	-3.882771e-004
1.111761e+003	-2.538136e-004
1.112725e+003	-1.170142e-004
1.113690e+003	5.929690e-006
1.114654e+003	1.047807e-004
1.115618e+003	1.759018e-004
1.116582e+003	2.213614e-004
1.117547e+003	2.480315e-004
1.118511e+003	2.663024e-004
1.119475e+003	2.870859e-004
1.120439e+003	3.171844e-004
1.121404e+003	3.553013e-004
1.122368e+003	3.918438e-004
1.123332e+003	4.136906e-004
1.124296e+003	4.114549e-004
1.125260e+003	3.846532e-004
1.126225e+003	3.415300e-004
1.127189e+003	2.942090e-004
1.128153e+003	2.529509e-004
1.129117e+003	2.232970e-004
1.130082e+003	2.071647e-004
1.131046e+003	2.056514e-004
1.132010e+003	2.203273e-004
1.132974e+003	2.515632e-004
1.133939e+003	2.952987e-004
1.134903e+003	3.413745e-004
1.135867e+003	3.756893e-004
1.136831e+003	3.858485e-004
1.137796e+003	3.673144e-004
1.138760e+003	3.262520e-004
1.139724e+003	2.767798e-004
1.140688e+003	2.335456e-004
1.141652e+003	2.036377e-004
1.142617e+003	1.826492e-004
1.143581e+003	1.576634e-004
1.144545e+003	1.156811e-004
1.145509e+003	5.229569e-005
1.146474e+003	-2.509477e-005
1.147438e+003	-1.017835e-004
1.148402e+003	-1.648273e-004
1.149366e+003	-2.104378e-004
1.150331e+003	-2.447576e-004
1.151295e+003	-2.780695e-004
1.152259e+003	-3.172545e-004
1.153223e+003	-3.619433e-004
1.154188e+003	-4.063046e-004
1.155152e+003	-4.438733e-004
1.156116e+003	-4.710009e-004
1.157080e+003	-4.866185e-004
1.158044e+003	-4.897295e-004
1.159009e+003	-4.779486e-004
1.159973e+003	-4.490256e-004
1.160937e+003	-4.041664e-004
1.161901e+003	-3.498073e-004
1.162866e+003	-2.956164e-004
1.163830e+003	-2.497623e-004
1.164794e+003	-2.148026e-004
1.165758e+003	-1.870538e-004
1.166723e+003	-1.594476e-004
1.167687e+003	-1.254054e-004
1.168651e+003	-8.104416e-005
1.169615e+003	-2.494313e-005
1.170579e+003	4.309050e-005
1.171544e+003	1.221716e-004
1.172508e+003	2.086295e-004
1.173472e+003	2.939510e-004
1.174436e+003	3.650880e-004
1.175401e+003	4.087085e-004
1.176365e+003	4.181488e-004
1.177329e+003	3.991743e-004
1.178293e+003	3.702167e-004
1.179258e+003	3.555153e-004
1.180222e+003	3.739061e-004
1.181186e+003	4.291607e-004
1.182150e+003	5.074457e-004
1.183115e+003	5.834988e-004
1.184079e+003	6.321511e-004
1.185043e+003	6.389214e-004
1.186007e+003	6.043430e-004
1.186971e+003	5.407367e-004
1.187936e+003	4.645768e-004
1.188900e+003	3.894961e-004
1.189864e+003	3.233227e-004
1.190828e+003	2.690693e-004
1.191793e+003	2.272556e-004
1.192757e+003	1.968613e-004
1.193721e+003	1.743250e-004
1.194685e+003	1.524260e-004
1.195650e+003	1.215139e-004
1.196614e+003	7.387632e-005
1.197578e+003	9.325701e-006
1.198542e+003	-6.184870e-005
1.199506e+003	-1.216363e-004
1.200471e+003	-1.523270e-004
1.201435e+003	-1.455257e-004
1.202399e+003	-1.063754e-004
1.203363e+003	-4.987981e-005
1.204328e+003	8.323490e-006
1.205292e+003	6.032661e-005
1.206256e+003	1.076437e-004
1.207220e+003	1.554658e-004
1.208185e+003	2.045629e-004
1.209149e+003	2.478692e-004
1.210113e+003	2.749365e-004
1.211077e+003	2.808051e-004
1.212042e+003	2.717564e-004
1.213006e+003	2.624220e-004
1.213970e+003	2.654663e-004
1.214934e+003	2.812224e-004
1.215898e+003	2.952919e-004
1.216863e+003	2.865696e-004
1.217827e+003	2.406997e-004
1.218791e+003	1.601322e-004
1.219755e+003	6.431191e-005
1.220720e+003	-2.002876e-005
1.221684e+003	-7.260250e-005
1.222648e+003	-8.943174e-005
1.223612e+003	-8.363294e-005
1.224577e+003	-7.714989e-005
1.225541e+003	-8.822463e-005
1.226505e+003	-1.216861e-004
1.227469e+003	-1.676049e-004
1.228433e+003	-2.089659e-004
1.229398e+003	-2.334419e-004
1.230362e+003	-2.414419e-004
1.231326e+003	-2.446780e-004
1.232290e+003	-2.561020e-004
1.233255e+003	-2.786877e-004
1.234219e+003	-3.019370e-004
1.235183e+003	-3.095323e-004
1.236147e+003	-2.927193e-004
1.237112e+003	-2.589004e-004
1.238076e+003	-2.281368e-004
1.239040e+003	-2.195134e-004
1.240004e+003	-2.373469e-004
1.240969e+003	-2.674664e-004
1.241933e+003	-2.860648e-004
1.242897e+003	-2.744827e-004
1.243861e+003	-2.297497e-004
1.244825e+003	-1.648970e-004
1.245790e+003	-1.006390e-004
1.246754e+003	-5.483654e-005
1.247718e+003	-3.562017e-005
1.248682e+003	-4.009980e-005
1.249647e+003	-5.745481e-005
1.250611e+003	-7.437897e-005
1.251575e+003	-8.107409e-005
1.252539e+003	-7.576187e-005
1.253504e+003	-6.522330e-005
1.254468e+003	-6.013033e-005
1.255432e+003	-6.727222e-005
1.256396e+003	-8.393113e-005
1.257360e+003	-9.922396e-005
1.258325e+003	-1.022364e-004
1.259289e+003	-9.093907e-005
1.260253e+003	-7.444124e-005
1.261217e+003	-6.608571e-005
1.262182e+003	-7.256230e-005
1.263146e+003	-8.793137e-005
1.264110e+003	-9.760507e-005
1.265074e+003	-8.920783e-005
1.266039e+003	-6.185122e-005
1.267003e+003	-2.681540e-005
1.267967e+003	5.272553e-007
1.268931e+003	1.120706e-005
1.269896e+003	7.990376e-006
1.270860e+003	2.311465e-006
1.271824e+003	5.788871e-006
1.272788e+003	2.241395e-005
1.273752e+003	4.611452e-005
1.274717e+003	6.457738e-005
1.275681e+003	6.675827e-005
1.276645e+003	4.993541e-005
1.277609e+003	2.253657e-005
1.278574e+003	9.885822e-007
1.279538e+003	1.627619e-006
1.280502e+003	3.144825e-005
1.281466e+003	8.289075e-005
1.282431e+003	1.364627e-004
1.283395e+003	1.707613e-004
1.284359e+003	1.745263e-004
1.285323e+003	1.530842e-004
1.286287e+003	1.247207e-004
1.287252e+003	1.093995e-004
1.288216e+003	1.173666e-004
1.289180e+003	1.449181e-004
1.290144e+003	1.792508e-004
1.291109e+003	2.078438e-004
1.292073e+003	2.252261e-004
1.293037e+003	2.329805e-004
1.294001e+003	2.347583e-004
1.294966e+003	2.317221e-004
1.295930e+003	2.223831e-004
1.296894e+003	2.061977e-004
1.297858e+003	1.868004e-004
1.298823e+003	1.712237e-004
1.299787e+003	1.651417e-004
1.300751e+003	1.680276e-004
1.301715e+003	1.726063e-004
1.302679e+003	1.693561e-004
1.303644e+003	1.525039e-004
1.304608e+003	1.229805e-004
1.305572e+003	8.653756e-005
1.306536e+003	4.889487e-005
1.307501e+003	1.171202e-005
1.308465e+003	-2.789494e-005
1.309429e+003	-7.464930e-005
1.310393e+003	-1.318993e-004
1.311358e+003	-1.999779e-004
1.312322e+003	-2.759500e-004
1.313286e+003	-3.538254e-004
1.314250e+003	-4.252749e-004
1.315214e+003	-4.814240e-004
1.316179e+003	-5.153751e-004
1.317143e+003	-5.239603e-004
1.318107e+003	-5.076915e-004
1.319071e+003	-4.692700e-004
1.320036e+003	-4.120212e-004
1.321000e+003	-3.395220e-004
1.321964e+003	-2.562299e-004
1.322928e+003	-1.675759e-004
1.323893e+003	-7.848977e-005
1.324857e+003	8.566561e-006
1.325821e+003	9.362584e-005
1.326785e+003	1.764009e-004
1.327750e+003	2.528216e-004
1.328714e+003	3.138996e-004
1.329678e+003	3.478962e-004
1.330642e+003	3.450319e-004
1.331606e+003	3.030084e-004
1.332571e+003	2.303557e-004
1.333535e+003	1.448736e-004
1.334499e+003	6.741935e-005
1.335463e+003	1.434581e-005
1.336428e+003	-7.671735e-006
1.337392e+003	-2.452582e-006
1.338356e+003	1.913329e-005
1.339320e+003	4.512068e-005
1.340285e+003	6.796596e-005
1.341249e+003	8.676212e-005
1.342213e+003	1.052109e-004
1.343177e+003	1.271184e-004
1.344141e+003	1.529266e-004
1.345106e+003	1.800633e-004
1.346070e+003	2.066726e-004
1.347034e+003	2.352725e-004
1.347998e+003	2.724096e-004
1.348963e+003	3.222533e-004
1.349927e+003	3.772856e-004
1.350891e+003	4.159939e-004
1.351855e+003	4.145516e-004
1.352820e+003	3.640805e-004
1.353784e+003	2.772969e-004
1.354748e+003	1.800227e-004
1.355712e+003	9.666011e-005
1.356677e+003	3.962952e-005
1.357641e+003	7.277929e-006
1.358605e+003	-1.014374e-005
1.359569e+003	-2.134066e-005
1.360533e+003	-2.877858e-005
1.361498e+003	-3.119168e-005
1.362462e+003	-3.046373e-005
1.363426e+003	-3.497133e-005
1.364390e+003	-5.524483e-005
1.365355e+003	-9.664175e-005
1.366319e+003	-1.560234e-004
1.367283e+003	-2.232532e-004
1.368247e+003	-2.842119e-004
1.369212e+003	-3.239336e-004
1.370176e+003	-3.307337e-004
1.371140e+003	-3.015273e-004
1.372104e+003	-2.459434e-004
1.373068e+003	-1.845712e-004
1.374033e+003	-1.390850e-004
1.374997e+003	-1.203887e-004
1.375961e+003	-1.245284e-004
1.376925e+003	-1.378334e-004
1.377890e+003	-1.450061e-004
1.378854e+003	-1.347557e-004
1.379818e+003	-1.004449e-004
1.380782e+003	-3.664501e-005
1.381747e+003	6.217107e-005
1.382711e+003	1.948312e-004
1.383675e+003	3.427038e-004
1.384639e+003	4.675525e-004
1.385604e+003	5.251011e-004
1.386568e+003	4.875915e-004
1.387532e+003	3.600882e-004
1.388496e+003	1.786248e-004
1.389460e+003	-8.003251e-006
1.390425e+003	-1.591279e-004
1.391389e+003	-2.542464e-004
1.392353e+003	-2.945462e-004
1.393317e+003	-2.966983e-004
1.394282e+003	-2.812671e-004
1.395246e+003	-2.611335e-004
1.396210e+003	-2.385119e-004
1.397174e+003	-2.124717e-004
1.398139e+003	-1.876741e-004
1.399103e+003	-1.738023e-004
1.400067e+003	-1.758752e-004
1.401031e+003	-1.853295e-004
1.401995e+003	-1.795993e-004
1.402960e+003	-1.298258e-004
1.403924e+003	-1.369632e-005
1.404888e+003	1.667498e-004
1.405852e+003	3.674130e-004
1.406817e+003	5.074327e-004
1.407781e+003	5.152990e-004
1.408745e+003	3.823628e-004
1.409709e+003	1.673498e-004
1.410674e+003	-4.840206e-005
1.411638e+003	-2.070551e-004
1.412602e+003	-2.918465e-004
1.413566e+003	-3.188216e-004
1.414531e+003	-3.171449e-004
1.415495e+003	-3.115067e-004
1.416459e+003	-3.133816e-004
1.417423e+003	-3.210922e-004
1.418387e+003	-3.260806e-004
1.419352e+003	-3.210102e-004
1.420316e+003	-3.042161e-004
1.421280e+003	-2.781080e-004
1.422244e+003	-2.439683e-004
1.423209e+003	-1.991117e-004
1.424173e+003	-1.407476e-004
1.425137e+003	-7.079531e-005
1.426101e+003	6.288512e-006
1.427066e+003	8.445817e-005
1.428030e+003	1.461611e-004
1.428994e+003	1.579074e-004
1.429958e+003	9.353363e-005
1.430922e+003	-3.137598e-005
1.431887e+003	-1.601205e-004
1.432851e+003	-2.378730e-004
1.433815e+003	-2.489202e-004
1.434779e+003	-2.162208e-004
1.435744e+003	-1.784963e-004
1.436708e+003	-1.664867e-004
1.437672e+003	-1.878834e-004
1.438636e+003	-2.276513e-004
1.439601e+003	-2.626145e-004
1.440565e+003	-2.755805e-004
1.441529e+003	-2.547788e-004
1.442493e+003	-1.824985e-004
1.443458e+003	-3.701702e-005
1.444422e+003	1.718326e-004
1.445386e+003	3.715609e-004
1.446350e+003	4.713676e-004
1.447314e+003	4.438763e-004
1.448279e+003	3.366246e-004
1.449243e+003	2.197391e-004
1.450207e+003	1.402366e-004
1.451171e+003	1.000887e-004
1.452136e+003	5.802032e-005
1.453100e+003	-3.554688e-005
1.454064e+003	-1.897465e-004
1.455028e+003	-3.614576e-004
1.455993e+003	-4.936213e-004
1.456957e+003	-5.548644e-004
1.457921e+003	-5.444911e-004
1.458885e+003	-4.801629e-004
1.459849e+003	-3.952393e-004
1.460814e+003	-3.380344e-004
1.461778e+003	-3.466472e-004
1.462742e+003	-4.142073e-004
1.463706e+003	-4.905984e-004
1.464671e+003	-5.197764e-004
1.465635e+003	-4.728388e-004
1.466599e+003	-3.635293e-004
1.467563e+003	-2.471303e-004
1.468528e+003	-1.816840e-004
1.469492e+003	-1.669826e-004
1.470456e+003	-1.460267e-004
1.471420e+003	-7.561863e-005
1.472385e+003	3.835072e-005
1.473349e+003	1.677429e-004
1.474313e+003	2.906289e-004
1.475277e+003	4.008026e-004
1.476241e+003	5.066919e-004
1.477206e+003	6.161624e-004
1.478170e+003	7.210264e-004
1.479134e+003	8.073671e-004
1.480098e+003	8.758196e-004
1.481063e+003	9.362052e-004
1.482027e+003	9.840387e-004
1.482991e+003	9.931204e-004
1.483955e+003	9.376277e-004
1.484920e+003	8.201879e-004
1.485884e+003	6.696306e-004
1.486848e+003	5.142835e-004
1.487812e+003	3.689864e-004
1.488776e+003	2.398243e-004
1.489741e+003	1.259511e-004
1.490705e+003	1.968611e-005
1.491669e+003	-8.001312e-005
1.492633e+003	-1.376396e-004
1.493598e+003	-7.148524e-005
1.494562e+003	1.684039e-004
1.495526e+003	4.933763e-004
1.496490e+003	7.316196e-004
1.497455e+003	7.985261e-004
1.498419e+003	7.281835e-004
1.499383e+003	5.738267e-004
1.500347e+003	3.631616e-004
1.501312e+003	1.328975e-004
1.502276e+003	-5.298299e-005
1.503240e+003	-1.407415e-004
1.504204e+003	-1.265233e-004
1.505168e+003	-5.002361e-005
1.506133e+003	3.627365e-005
1.507097e+003	8.584522e-005
1.508061e+003	6.507521e-005
1.509025e+003	-3.552848e-005
1.509990e+003	-1.919239e-004
1.510954e+003	-3.587688e-004
1.511918e+003	-4.951468e-004
1.512882e+003	-5.745905e-004
1.513847e+003	-5.761838e-004
1.514811e+003	-4.783835e-004
1.515775e+003	-2.714873e-004
1.516739e+003	5.158022e-006
1.517703e+003	2.306454e-004
1.518668e+003	2.701369e-004
1.519632e+003	1.330466e-004
1.520596e+003	-1.100402e-005
1.521560e+003	-2.062278e-005
1.522525e+003	9.633737e-005
1.523489e+003	2.510406e-004
1.524453e+003	3.772948e-004
1.525417e+003	4.652472e-004
1.526382e+003	5.490382e-004
1.527346e+003	6.699339e-004
1.528310e+003	8.097986e-004
1.529274e+003	8.708917e-004
1.530239e+003	7.715154e-004
1.531203e+003	5.321213e-004
1.532167e+003	2.344022e-004
1.533131e+003	-5.597171e-005
1.534095e+003	-3.088310e-004
1.535060e+003	-5.133848e-004
1.536024e+003	-6.655939e-004
1.536988e+003	-7.669179e-004
1.537952e+003	-8.266299e-004
1.538917e+003	-8.593414e-004
1.539881e+003	-8.759555e-004
1.540845e+003	-8.740123e-004
1.541809e+003	-8.372749e-004
1.542774e+003	-7.490213e-004
1.543738e+003	-6.057496e-004
1.544702e+003	-4.074900e-004
1.545666e+003	-1.471674e-004
1.546630e+003	1.422480e-004
1.547595e+003	3.616449e-004
1.548559e+003	4.500822e-004
1.549523e+003	4.571481e-004
1.550487e+003	4.419213e-004
1.551452e+003	3.770456e-004
1.552416e+003	2.163069e-004
1.553380e+003	2.863146e-006
1.554344e+003	-1.630826e-004
1.555309e+003	-2.322478e-004
1.556273e+003	-2.271324e-004
1.557237e+003	-1.931884e-004
1.558201e+003	-1.645763e-004
1.559166e+003	-1.560882e-004
1.560130e+003	-1.672184e-004
1.561094e+003	-1.887784e-004
1.562058e+003	-2.037814e-004
1.563022e+003	-1.877116e-004
1.563987e+003	-1.240855e-004
1.564951e+003	-2.437258e-005
1.565915e+003	8.550645e-005
1.566879e+003	2.019669e-004
1.567844e+003	3.400731e-004
1.568808e+003	4.735440e-004
1.569772e+003	5.053284e-004
1.570736e+003	3.654639e-004
1.571701e+003	1.241984e-004
1.572665e+003	-7.978816e-005
1.573629e+003	-1.827778e-004
1.574593e+003	-2.016997e-004
1.575557e+003	-1.681903e-004
1.576522e+003	-1.058086e-004
1.577486e+003	-3.639648e-005
1.578450e+003	1.727759e-005
1.579414e+003	3.643116e-005
1.580379e+003	1.399004e-005
1.581343e+003	-3.983626e-005
1.582307e+003	-1.002159e-004
1.583271e+003	-1.387800e-004
1.584236e+003	-1.349320e-004
1.585200e+003	-8.356811e-005
1.586164e+003	-3.372670e-006
1.587128e+003	6.058226e-005
1.588093e+003	6.059518e-005
1.589057e+003	-1.119392e-005
1.590021e+003	-1.132374e-004
1.590985e+003	-1.943341e-004
1.591949e+003	-2.309407e-004
1.592914e+003	-2.282222e-004
1.593878e+003	-2.033810e-004
1.594842e+003	-1.723336e-004
1.595806e+003	-1.447432e-004
1.596771e+003	-1.266194e-004
1.597735e+003	-1.242150e-004
1.598699e+003	-1.421643e-004
1.599663e+003	-1.777874e-004
1.600628e+003	-2.180978e-004
1.601592e+003	-2.413095e-004
1.602556e+003	-2.239662e-004
1.603520e+003	-1.578373e-004
1.604484e+003	-6.728378e-005
1.605449e+003	4.880912e-007
1.606413e+003	1.320531e-005
1.607377e+003	-2.381598e-005
1.608341e+003	-8.152694e-005
1.609306e+003	-1.303166e-004
1.610270e+003	-1.508608e-004
1.611234e+003	-1.375032e-004
1.612198e+003	-9.834034e-005
1.613163e+003	-4.804955e-005
1.614127e+003	2.737722e-006
1.615091e+003	5.015461e-005
1.616055e+003	9.043073e-005
1.617020e+003	1.141483e-004
1.617984e+003	1.086662e-004
1.618948e+003	6.627735e-005
1.619912e+003	-6.331079e-006
1.620876e+003	-7.989258e-005
1.621841e+003	-1.056238e-004
1.622805e+003	-4.548855e-005
1.623769e+003	8.490346e-005
1.624733e+003	2.177254e-004
1.625698e+003	2.880812e-004
1.626662e+003	2.692154e-004
1.627626e+003	1.615396e-004
1.628590e+003	-1.319534e-005
1.629555e+003	-2.059497e-004
1.630519e+003	-3.562614e-004
1.631483e+003	-4.180595e-004
1.632447e+003	-3.718839e-004
1.633411e+003	-2.377877e-004
1.634376e+003	-8.568725e-005
1.635340e+003	-9.684931e-007
1.636304e+003	-1.897794e-005
1.637268e+003	-1.057036e-004
1.638233e+003	-1.942605e-004
1.639197e+003	-2.173029e-004
1.640161e+003	-1.365173e-004
1.641125e+003	5.404249e-007
1.642090e+003	7.252822e-005
1.643054e+003	1.916212e-005
1.644018e+003	-9.659203e-005
1.644982e+003	-1.911411e-004
1.645947e+003	-2.520985e-004
1.646911e+003	-3.190283e-004
1.647875e+003	-4.141732e-004
1.648839e+003	-5.155355e-004
1.649803e+003	-6.001606e-004
1.650768e+003	-6.763160e-004
1.651732e+003	-7.516812e-004
1.652696e+003	-8.000615e-004
1.653660e+003	-7.770250e-004
1.654625e+003	-6.577426e-004
1.655589e+003	-4.640914e-004
1.656553e+003	-2.673026e-004
1.657517e+003	-1.473770e-004
1.658482e+003	-1.224631e-004
1.659446e+003	-1.272236e-004
1.660410e+003	-7.631785e-005
1.661374e+003	6.477345e-005
1.662339e+003	2.607370e-004
1.663303e+003	4.148181e-004
1.664267e+003	4.111555e-004
1.665231e+003	2.241813e-004
1.666195e+003	-2.324461e-005
1.667160e+003	-1.788388e-004
1.668124e+003	-1.900781e-004
1.669088e+003	-8.039613e-005
1.670052e+003	1.086955e-004
1.671017e+003	3.076693e-004
1.671981e+003	4.147885e-004
1.672945e+003	3.657231e-004
1.673909e+003	2.010791e-004
1.674874e+003	2.852211e-005
1.675838e+003	-7.294052e-005
1.676802e+003	-9.592875e-005
1.677766e+003	-7.928562e-005
1.678730e+003	-6.622863e-005
1.679695e+003	-7.897252e-005
1.680659e+003	-1.103935e-004
1.681623e+003	-1.314877e-004
1.682587e+003	-1.150396e-004
1.683552e+003	-5.657237e-005
1.684516e+003	2.832355e-005
1.685480e+003	1.193645e-004
1.686444e+003	1.974334e-004
1.687409e+003	2.441165e-004
1.688373e+003	2.516474e-004
1.689337e+003	2.381989e-004
1.690301e+003	2.433679e-004
1.691266e+003	2.990905e-004
1.692230e+003	4.003538e-004
1.693194e+003	4.966851e-004
1.694158e+003	5.159113e-004
1.695122e+003	4.228824e-004
1.696087e+003	2.633288e-004
1.697051e+003	1.223918e-004
1.698015e+003	4.214509e-005
1.698979e+003	7.455890e-006
1.699944e+003	-6.169429e-006
1.700908e+003	8.030267e-008
1.701872e+003	4.576179e-005
1.702836e+003	1.525210e-004
1.703801e+003	3.208561e-004
1.704765e+003	5.134638e-004
1.705729e+003	6.683312e-004
1.706693e+003	7.418097e-004
1.707657e+003	7.332059e-004
1.708622e+003	6.619074e-004
1.709586e+003	5.374603e-004
1.710550e+003	3.659197e-004
1.711514e+003	1.763826e-004
1.712479e+003	2.061069e-005
1.713443e+003	-6.344014e-005
1.714407e+003	-8.020881e-005
1.715371e+003	-6.609406e-005
1.716336e+003	-5.900805e-005
1.717300e+003	-7.539483e-005
1.718264e+003	-1.022202e-004
1.719228e+003	-1.055153e-004
1.720193e+003	-5.630445e-005
1.721157e+003	3.931053e-005
1.722121e+003	1.373706e-004
1.723085e+003	1.945099e-004
1.724049e+003	2.060442e-004
1.725014e+003	1.977418e-004
1.725978e+003	1.883647e-004
1.726942e+003	1.669220e-004
1.727906e+003	1.026653e-004
1.728871e+003	-2.109561e-005
1.729835e+003	-1.838699e-004
1.730799e+003	-3.454297e-004
1.731763e+003	-4.788226e-004
1.732728e+003	-5.758742e-004
1.733692e+003	-6.304709e-004
1.734656e+003	-6.301137e-004
1.735620e+003	-5.662116e-004
1.736584e+003	-4.531102e-004
1.737549e+003	-3.344853e-004
1.738513e+003	-2.592645e-004
1.739477e+003	-2.426147e-004
1.740441e+003	-2.538508e-004
1.741406e+003	-2.447165e-004
1.742370e+003	-1.886808e-004
1.743334e+003	-1.012826e-004
1.744298e+003	-3.004839e-005
1.745263e+003	-1.520676e-005
1.746227e+003	-5.148327e-005
1.747191e+003	-9.564206e-005
1.748155e+003	-1.103774e-004
1.749120e+003	-9.015941e-005
1.750084e+003	-5.255525e-005
1.751048e+003	-1.978405e-005
1.752012e+003	-6.747031e-006
1.752976e+003	-1.576467e-005
1.753941e+003	-3.618357e-005
1.754905e+003	-4.796512e-005
1.755869e+003	-2.764026e-005
1.756833e+003	4.400940e-005
1.757798e+003	1.706703e-004
1.758762e+003	3.267324e-004
1.759726e+003	4.542002e-004
1.760690e+003	4.895437e-004
1.761655e+003	4.123040e-004
1.762619e+003	2.661449e-004
1.763583e+003	1.233208e-004
1.764547e+003	3.297384e-005
1.765511e+003	4.054704e-006
1.766476e+003	2.033254e-005
1.767440e+003	5.876940e-005
1.768404e+003	9.917274e-005
1.769368e+003	1.279220e-004
1.770333e+003	1.383120e-004
1.771297e+003	1.283016e-004
1.772261e+003	9.854347e-005
1.773225e+003	5.315010e-005
1.774190e+003	1.227987e-006
1.775154e+003	-4.417063e-005
1.776118e+003	-6.893880e-005
1.777082e+003	-5.956468e-005
1.778047e+003	-4.809373e-006
1.779011e+003	9.720863e-005
1.779975e+003	2.279717e-004
1.780939e+003	3.470554e-004
1.781903e+003	4.084968e-004
1.782868e+003	3.840110e-004
1.783832e+003	2.784738e-004
1.784796e+003	1.308385e-004
1.785760e+003	-3.620991e-006
1.786725e+003	-8.150781e-005
1.787689e+003	-8.958986e-005
1.788653e+003	-4.443480e-005
1.789617e+003	1.966777e-005
1.790582e+003	6.664721e-005
1.791546e+003	7.311791e-005
1.792510e+003	3.596947e-005
1.793474e+003	-2.998765e-005
1.794438e+003	-1.016109e-004
1.795403e+003	-1.571695e-004
1.796367e+003	-1.814986e-004
1.797331e+003	-1.675402e-004
1.798295e+003	-1.169677e-004
1.799260e+003	-4.000038e-005
1.800224e+003	4.665228e-005
1.801188e+003	1.226527e-004
1.802152e+003	1.667610e-004
1.803117e+003	1.628767e-004
1.804081e+003	1.109089e-004
1.805045e+003	3.152540e-005
1.806009e+003	-4.558752e-005
1.806974e+003	-9.849237e-005
1.807938e+003	-1.174163e-004
1.808902e+003	-9.974696e-005
1.809866e+003	-4.858545e-005
1.810830e+003	2.313846e-005
1.811795e+003	9.179187e-005
1.812759e+003	1.322645e-004
1.813723e+003	1.327027e-004
1.814687e+003	1.021290e-004
1.815652e+003	6.403991e-005
1.816616e+003	4.111222e-005
1.817580e+003	4.169447e-005
1.818544e+003	5.701174e-005
1.819509e+003	7.056208e-005
1.820473e+003	7.063169e-005
1.821437e+003	5.519472e-005
1.822401e+003	2.876512e-005
1.823365e+003	-2.736638e-006
1.824330e+003	-3.600216e-005
1.825294e+003	-7.184735e-005
1.826258e+003	-1.123611e-004
1.827222e+003	-1.554670e-004
1.828187e+003	-1.916010e-004
1.829151e+003	-2.043524e-004
1.830115e+003	-1.755589e-004
1.831079e+003	-9.686343e-005
1.832044e+003	1.716225e-005
1.833008e+003	1.296414e-004
1.833972e+003	2.014449e-004
1.834936e+003	2.134552e-004
1.835901e+003	1.732834e-004
1.836865e+003	1.072777e-004
1.837829e+003	4.598352e-005
1.838793e+003	9.079071e-006
1.839757e+003	-3.263058e-006
1.840722e+003	-6.792153e-006
1.841686e+003	-1.905584e-005
1.842650e+003	-4.554493e-005
1.843614e+003	-7.761108e-005
1.844579e+003	-1.019198e-004
1.845543e+003	-1.106543e-004
1.846507e+003	-1.049335e-004
1.847471e+003	-9.212868e-005
1.848436e+003	-8.010492e-005
1.849400e+003	-7.152127e-005
1.850364e+003	-6.170692e-005
1.851328e+003	-4.113275e-005
1.852292e+003	-4.433580e-007
1.853257e+003	6.357150e-005
1.854221e+003	1.426140e-004
1.855185e+003	2.166455e-004
1.856149e+003	2.620099e-004
1.857114e+003	2.630245e-004
1.858078e+003	2.188031e-004
1.859042e+003	1.426842e-004
1.860006e+003	5.605292e-005
1.860971e+003	-2.062439e-005
1.861935e+003	-7.519735e-005
1.862899e+003	-1.061373e-004
1.863863e+003	-1.197349e-004
1.864828e+003	-1.245626e-004
1.865792e+003	-1.262494e-004
1.866756e+003	-1.250567e-004
1.867720e+003	-1.173334e-004
1.868684e+003	-9.991384e-005
1.869649e+003	-7.448837e-005
1.870613e+003	-4.853091e-005
1.871577e+003	-3.129970e-005
1.872541e+003	-2.699726e-005
1.873506e+003	-2.999996e-005
1.874470e+003	-2.646689e-005
1.875434e+003	-2.173591e-006
1.876398e+003	4.806618e-005
1.877363e+003	1.146754e-004
1.878327e+003	1.745986e-004
1.879291e+003	2.011626e-004
1.880255e+003	1.801667e-004
1.881219e+003	1.209101e-004
1.882184e+003	4.956379e-005
1.883148e+003	-1.011147e-005
1.884112e+003	-4.920745e-005
1.885076e+003	-7.074030e-005
1.886041e+003	-8.052657e-005
1.887005e+003	-8.204656e-005
1.887969e+003	-7.663135e-005
1.888933e+003	-6.558994e-005
1.889898e+003	-5.151762e-005
1.890862e+003	-3.793039e-005
1.891826e+003	-2.765997e-005
1.892790e+003	-2.127573e-005
1.893755e+003	-1.682485e-005
1.894719e+003	-1.117291e-005
1.895683e+003	-2.258773e-006
1.896647e+003	9.003837e-006
1.897611e+003	1.856550e-005
1.898576e+003	2.142703e-005
1.899540e+003	1.527765e-005
1.900504e+003	3.319213e-006
1.901468e+003	-6.155316e-006
1.902433e+003	-4.138825e-006
1.903397e+003	1.298731e-005
1.904361e+003	3.969704e-005
1.905325e+003	6.324688e-005
1.906290e+003	7.137441e-005
1.907254e+003	6.096610e-005
1.908218e+003	4.045432e-005
1.909182e+003	2.319861e-005
1.910146e+003	1.721668e-005
1.911111e+003	1.967136e-005
1.912075e+003	2.013666e-005
1.913039e+003	9.627707e-006
1.914003e+003	-1.203597e-005
1.914968e+003	-3.630387e-005
1.915932e+003	-5.273901e-005
1.916896e+003	-5.663896e-005
1.917860e+003	-5.157929e-005
1.918825e+003	-4.553185e-005
1.919789e+003	-4.409201e-005
1.920753e+003	-4.633367e-005
1.921717e+003	-4.648259e-005
1.922682e+003	-3.966135e-005
1.923646e+003	-2.649316e-005
1.924610e+003	-1.243400e-005
1.925574e+003	-2.668943e-006
1.926538e+003	2.667041e-006
1.927503e+003	9.110671e-006
1.928467e+003	2.408446e-005
1.929431e+003	5.083285e-005
1.930395e+003	8.363712e-005
1.931360e+003	1.088811e-004
1.932324e+003	1.130529e-004
1.933288e+003	9.178834e-005
1.934252e+003	5.265190e-005
1.935217e+003	1.039578e-005
1.936181e+003	-2.121166e-005
1.937145e+003	-3.620044e-005
1.938109e+003	-3.815383e-005
1.939073e+003	-3.582300e-005
1.940038e+003	-3.596234e-005
1.941002e+003	-3.889064e-005
1.941966e+003	-3.972313e-005
1.942930e+003	-3.378724e-005
1.943895e+003	-2.186676e-005
1.944859e+003	-1.111144e-005
1.945823e+003	-1.057943e-005
1.946787e+003	-2.432449e-005
1.947752e+003	-4.700365e-005
1.948716e+003	-6.557840e-005
1.949680e+003	-6.643877e-005
1.950644e+003	-4.357234e-005
1.951609e+003	-2.987698e-006
1.952573e+003	3.935180e-005
1.953537e+003	6.589575e-005
1.954501e+003	6.784543e-005
1.955465e+003	5.001374e-005
1.956430e+003	2.617261e-005
1.957394e+003	5.453515e-006
1.958358e+003	-4.017588e-006
1.959322e+003	3.457378e-006
1.960287e+003	1.415614e-005
1.961251e+003	1.495344e-005
1.962215e+003	8.905226e-006
1.963179e+003	4.123819e-006
1.964144e+003	6.438571e-006
1.965108e+003	1.478015e-005
1.966072e+003	2.249690e-005
1.967036e+003	2.288583e-005
1.968000e+003	1.410272e-005
1.968965e+003	-1.758867e-007
1.969929e+003	-1.397936e-005
1.970893e+003	-2.291404e-005
1.971857e+003	-2.568700e-005
1.972822e+003	-2.295870e-005
1.973786e+003	-1.559612e-005
1.974750e+003	-4.351852e-006
1.975714e+003	8.940166e-006
1.976679e+003	2.041857e-005
1.977643e+003	2.528180e-005
1.978607e+003	2.072429e-005
1.979571e+003	8.391287e-006
1.980536e+003	-6.116680e-006
1.981500e+003	-1.120695e-005
1.982464e+003	-4.686988e-006
1.983428e+003	-1.243864e-009
1.984392e+003	3.871264e-012
1.985357e+003	1.251606e-009
1.986321e+003	1.302515e-009
1.987285e+003	-1.890185e-009
1.988249e+003	-1.995680e-010
1.989214e+003	1.658292e-009
1.990178e+003	-1.393298e-009
1.991142e+003	-1.441690e-009
1.992106e+003	-1.939547e-010
1.993071e+003	1.079912e-009
1.994035e+003	9.635784e-010
1.994999e+003	-2.278094e-009
1.995963e+003	-3.248060e-010
1.996927e+003	1.602351e-009
1.997892e+003	-1.449239e-009
1.998856e+003	4.086207e-010
1.999820e+003	2.099238e-009
2.000784e+003	2.287965e-010
2.001749e+003	-3.213216e-010
2.002713e+003	-2.266867e-009
2.003677e+003	-3.135791e-010
2.004641e+003	1.639709e-009
2.005606e+003	-1.628095e-009
2.006570e+003	3.251933e-010
2.007534e+003	2.278481e-009
2.008498e+003	2.839633e-010
2.009463e+003	-3.170631e-010
2.010427e+003	-2.095366e-009
2.011391e+003	-2.636386e-010
2.012355e+003	1.594221e-009
2.013319e+003	-1.598479e-009
2.014284e+003	1.875669e-010
2.015248e+003	2.140855e-009
2.016212e+003	3.135790e-010
2.017176e+003	-3.135790e-010
2.018141e+003	-2.189827e-009
2.019105e+003	-2.142792e-010
2.020069e+003	1.690036e-009
2.021033e+003	-1.528795e-009
2.021998e+003	2.558959e-010
2.022962e+003	2.087624e-009
2.023926e+003	3.093204e-010
2.024890e+003	-2.917060e-010
2.025854e+003	-2.286224e-009
2.026819e+003	-4.308811e-010
2.027783e+003	1.566928e-009
2.028747e+003	-1.464337e-009
2.029711e+003	4.856605e-010
2.030676e+003	2.319324e-009
2.031640e+003	2.332485e-010
2.032604e+003	-5.069528e-010
2.033568e+003	-2.282546e-009
2.034533e+003	-2.599610e-010
2.035497e+003	1.663905e-009
2.036461e+003	-1.511180e-009
2.037425e+003	2.715750e-010
2.038390e+003	2.128854e-009
2.039354e+003	3.538410e-010
2.040318e+003	-3.164825e-010
2.041282e+003	-2.309065e-009
2.042246e+003	-2.336358e-010
2.043211e+003	1.648420e-009
2.044175e+003	-1.666421e-009
2.045139e+003	3.358395e-010
2.046103e+003	2.191763e-009
2.047068e+003	-1.077977e-009
2.048032e+003	-9.819671e-010
2.048996e+003	2.886091e-010
2.049960e+003	1.391943e-009
2.050925e+003	1.420010e-009
2.051889e+003	-1.700102e-009
2.052853e+003	3.697136e-011
2.053817e+003	1.939932e-009
2.054781e+003	-1.188117e-009
2.055746e+003	-1.288771e-009
2.056710e+003	7.665251e-011
2.057674e+003	1.494340e-009
2.058638e+003	1.257801e-009
2.059603e+003	-2.152469e-009
2.060567e+003	-2.005359e-010
2.061531e+003	1.845471e-009
2.062495e+003	-1.230314e-009
2.063460e+003	-1.515245e-009
2.064424e+003	-5.288261e-010
2.065388e+003	9.868064e-010
2.066352e+003	1.084752e-009
2.067317e+003	-2.231444e-009
2.068281e+003	-3.251931e-010
2.069245e+003	1.483113e-009
2.070209e+003	-1.544280e-009
2.071174e+003	5.539899e-010
2.072138e+003	2.171439e-009
2.073102e+003	3.445483e-011
2.074066e+003	-3.484212e-010
2.075031e+003	-2.102529e-009
2.075995e+003	-2.942225e-010
2.076959e+003	1.758366e-009
2.077923e+003	-1.505567e-009
2.078887e+003	1.118819e-010
2.079852e+003	2.210152e-009
2.080816e+003	4.560445e-010
2.081780e+003	-3.631323e-010
2.082744e+003	-2.117239e-009
2.083708e+003	-1.896957e-011
2.084673e+003	1.598479e-009
2.085637e+003	-1.811790e-009
2.086601e+003	1.401429e-010
2.087565e+003	2.088205e-009
2.088530e+003	3.786178e-010
2.089494e+003	-1.517565e-010
2.090458e+003	-2.292611e-009
2.091422e+003	-4.386236e-010
2.092387e+003	1.704167e-009
2.093351e+003	-1.323226e-009
2.094315e+003	2.942225e-010
2.095279e+003	1.911671e-009
2.096244e+003	2.555088e-010
2.097208e+003	-2.253123e-010
2.098172e+003	-2.317776e-009
2.099136e+003	-3.174505e-010
2.100101e+003	1.682875e-009
2.101065e+003	-1.682875e-009
2.102029e+003	3.174505e-010
2.102993e+003	2.317776e-009
2.103958e+003	2.253123e-010
2.104922e+003	-2.555088e-010
2.105886e+003	-1.911671e-009
2.106850e+003	-2.942225e-010
2.107814e+003	1.323226e-009
2.108779e+003	-1.704167e-009
2.109743e+003	4.386236e-010
2.110707e+003	2.292611e-009
2.111671e+003	2.497016e-010
2.112635e+003	-3.251932e-010
2.113600e+003	-2.271319e-009
2.114564e+003	-2.709944e-010
2.115528e+003	1.827276e-009
2.116492e+003	-1.582994e-009
2.117457e+003	3.445496e-011
2.118421e+003	2.132725e-009
2.119385e+003	3.786177e-010
2.120349e+003	-4.405591e-010
2.121314e+003	-2.194666e-009
2.122278e+003	-9.639640e-011
2.123242e+003	1.521052e-009
2.124206e+003	-1.742880e-009
2.125171e+003	3.097080e-010
2.126135e+003	2.118014e-009
2.127099e+003	-9.093794e-010
2.128063e+003	-7.134890e-010
2.129028e+003	2.245384e-010
2.129992e+003	1.162566e-009
2.130956e+003	1.358456e-009
2.131920e+003	-1.668938e-009
2.132885e+003	1.393685e-010
2.133849e+003	2.045620e-009
2.134813e+003	1.006549e-010
2.135777e+003	-5.710236e-010
2.136741e+003	-2.419205e-009
2.137706e+003	-4.645619e-010
2.138670e+003	1.343745e-009
2.139634e+003	-1.829986e-009
2.140598e+003	2.160212e-010
2.141563e+003	2.167954e-009
2.142527e+003	-1.242315e-009
2.143491e+003	-1.380910e-009
2.144455e+003	-7.742639e-012
2.145419e+003	1.121142e-009
2.146384e+003	1.072750e-009
2.147348e+003	-1.908961e-009
2.148312e+003	-5.497319e-011
2.149276e+003	1.753333e-009
2.150241e+003	-1.221797e-009
2.151205e+003	5.419887e-010
2.152169e+003	2.159437e-009
2.153133e+003	5.032746e-010
2.154098e+003	1.203987e-010
2.155062e+003	-2.016585e-009
2.156026e+003	-3.507443e-010
2.156990e+003	1.746364e-009
2.157955e+003	-1.236508e-009
2.158919e+003	-1.337163e-009
2.159883e+003	-1.169149e-010
2.160847e+003	1.057652e-009
2.161812e+003	9.635783e-010
2.162776e+003	-2.011552e-009
2.163740e+003	-2.477663e-010
2.164704e+003	1.369682e-009
2.165668e+003	-1.706103e-009
2.166633e+003	3.399043e-010
2.167597e+003	2.193892e-009
2.168561e+003	2.477660e-010
2.169525e+003	-2.787369e-010
2.170490e+003	-2.224863e-009
2.171454e+003	-3.708752e-010
2.172418e+003	1.675132e-009
2.173382e+003	-1.498598e-009
2.174346e+003	1.633708e-010
2.175311e+003	2.163696e-009
2.176275e+003	4.095884e-010
2.177239e+003	-4.095884e-010
2.178203e+003	-2.310033e-009
2.179168e+003	-2.640258e-010
2.180132e+003	1.736299e-009
2.181096e+003	-1.430850e-009
2.182060e+003	2.872541e-010
2.183025e+003	2.051040e-009
2.183989e+003	2.485405e-010
2.184953e+003	-1.865987e-010
2.185917e+003	-1.989098e-009
2.186882e+003	-3.716494e-010
2.187846e+003	1.294191e-009
2.188810e+003	-1.636418e-009
2.189774e+003	4.084271e-010
2.190739e+003	2.210152e-009
2.191703e+003	2.574444e-010
2.192667e+003	-3.251931e-010
2.193631e+003	-2.034780e-009
2.194595e+003	-3.445500e-011
2.195560e+003	1.582994e-009
2.196524e+003	-1.827276e-009
2.197488e+003	2.709943e-010
2.198452e+003	2.369264e-009
2.199417e+003	2.322807e-010
2.200381e+003	-4.850796e-010
2.201345e+003	-2.186924e-009
2.202309e+003	-3.786178e-010
2.203273e+003	1.475370e-009
2.204238e+003	-1.506341e-009
2.205202e+003	3.476471e-010
2.206166e+003	2.155953e-009
2.207130e+003	4.541090e-010
2.208095e+003	-2.632514e-010
2.209059e+003	-2.400235e-009
2.210023e+003	-4.483020e-010
2.210987e+003	1.597705e-009
2.211952e+003	-1.429688e-009
2.212916e+003	3.329360e-010
2.213880e+003	2.193505e-009
2.214844e+003	4.928224e-010
2.215809e+003	-2.233766e-010
2.216773e+003	-2.210152e-009
2.217737e+003	-3.941031e-010
2.218701e+003	1.369683e-009
2.219666e+003	-1.559766e-009
2.220630e+003	4.405594e-010
2.221594e+003	2.102528e-009
2.222558e+003	-1.071202e-009
2.223522e+003	-9.275748e-010
2.224487e+003	2.469920e-010
2.225451e+003	1.375877e-009
2.226415e+003	1.526085e-009
2.227379e+003	-1.737848e-009
2.228344e+003	-1.203990e-010
2.229308e+003	1.977871e-009
2.230272e+003	-9.515773e-010
2.231236e+003	-1.236508e-009
2.232200e+003	-2.500891e-010
2.233165e+003	1.167598e-009
2.234129e+003	1.408009e-009
2.235093e+003	-1.862505e-009
2.236057e+003	-2.973195e-010
2.237022e+003	1.799789e-009
2.237986e+003	-1.130821e-009
2.238950e+003	-1.468015e-009
2.239914e+003	-3.902318e-010
2.240879e+003	9.268005e-010
2.241843e+003	1.069266e-009
2.242807e+003	-1.958127e-009
2.243771e+003	-3.406785e-010
2.244736e+003	1.325162e-009
2.245700e+003	-1.507502e-009
2.246664e+003	5.907676e-010
2.247628e+003	2.111433e-009
2.248593e+003	-2.555104e-011
2.249557e+003	-4.095885e-010
2.250521e+003	-2.119175e-009
2.251485e+003	-1.711136e-010
2.252449e+003	1.682875e-009
2.253414e+003	-1.780820e-009
2.254378e+003	1.974390e-011
2.255342e+003	2.346811e-009
2.256306e+003	7.769794e-010
2.257271e+003	-1.401426e-010
2.258235e+003	-2.326680e-009
2.259199e+003	-3.251933e-010
2.260163e+003	1.676293e-009
2.261127e+003	-1.539248e-009
2.262092e+003	2.768012e-010
2.263056e+003	1.996066e-009
2.264020e+003	1.033647e-010
2.264984e+003	-3.251932e-010
2.265949e+003	-2.173374e-009
2.266913e+003	-3.639068e-010
2.267877e+003	1.347616e-009
2.268841e+003	-1.582994e-009
2.269806e+003	4.161696e-010
2.270770e+003	2.025875e-009
2.271734e+003	2.651870e-010
2.272698e+003	-1.254317e-010
2.273663e+003	-2.027037e-009
2.274627e+003	-3.166765e-010
2.275591e+003	1.537312e-009
2.276555e+003	-1.542345e-009
2.277520e+003	5.025008e-010
2.278484e+003	2.697554e-009
2.279448e+003	5.160503e-010
2.280412e+003	-6.809700e-010
2.281376e+003	-2.186924e-009
2.282341e+003	6.155435e-011
2.283305e+003	1.345680e-009
2.284269e+003	-2.109110e-009
2.285233e+003	8.594398e-011
2.286198e+003	2.130789e-009
2.287162e+003	3.244189e-010
2.288126e+003	-3.027390e-010
2.289090e+003	-2.346810e-009
2.290054e+003	-4.939836e-010
2.291019e+003	1.596544e-009
2.291983e+003	-1.291094e-009
2.292947e+003	3.708755e-010
2.293911e+003	2.133500e-009
2.294876e+003	3.337103e-010
2.295840e+003	-2.934477e-010
2.296804e+003	-2.001873e-009
2.297768e+003	-1.478854e-010
2.298733e+003	1.758366e-009
2.299697e+003	-1.505567e-009
2.300661e+003	2.582188e-010
2.301625e+003	2.506697e-009
2.302590e+003	4.231380e-010
2.303554e+003	-7.738823e-010
2.304518e+003	-2.377782e-009
2.305482e+003	-2.806730e-010
2.306447e+003	1.329033e-009
2.307411e+003	-1.704941e-009
2.308375e+003	3.855861e-010
2.309339e+003	2.238413e-009
2.310303e+003	-9.809995e-010
2.311268e+003	-1.073912e-009
2.312232e+003	-4.181024e-011
2.313196e+003	1.375877e-009
2.314160e+003	1.618997e-009
2.315125e+003	-1.746752e-009
2.316089e+003	1.045268e-011
2.317053e+003	2.056459e-009
2.318017e+003	-1.020487e-009
2.318981e+003	-1.066169e-009
2.319946e+003	1.606609e-010
2.320910e+003	1.290707e-009
2.321874e+003	1.197795e-009
2.322838e+003	-1.972064e-009
2.323803e+003	-1.625981e-011
2.324767e+003	1.747526e-009
2.325731e+003	-1.614352e-009
2.326695e+003	-1.515245e-009
2.327660e+003	-1.931804e-010
2.328624e+003	8.416308e-010
2.329588e+003	8.482123e-010
2.330552e+003	-2.126918e-009
2.331517e+003	-3.174505e-010
2.332481e+003	1.492017e-009
2.333445e+003	-1.727395e-009
2.334409e+003	1.254318e-010
2.335374e+003	2.215959e-009
2.336338e+003	6.016075e-010
2.337302e+003	-2.175694e-010
2.338266e+003	-2.209378e-009
2.339230e+003	-2.547347e-010
2.340195e+003	1.599253e-009
2.341159e+003	-1.382458e-009
2.342123e+003	4.715300e-010
2.343087e+003	2.377781e-009
2.344052e+003	4.850795e-010
2.345016e+003	-4.231384e-010
2.345980e+003	-2.217895e-009
2.346944e+003	-2.582191e-010
2.347908e+003	1.216764e-009
2.348873e+003	-1.758366e-009
2.349837e+003	3.387426e-010
2.350801e+003	1.948449e-009
2.351765e+003	1.877600e-010
2.352730e+003	-2.028587e-010
2.353694e+003	-2.104464e-009
2.354658e+003	-3.941033e-010
2.355622e+003	1.459885e-009
2.356587e+003	-1.619772e-009
2.357551e+003	4.250739e-010
2.358515e+003	2.424237e-009
2.359479e+003	2.338292e-010
2.360444e+003	-4.455920e-010
2.361408e+003	-1.917478e-009
2.362372e+003	-1.896960e-011
2.363336e+003	1.789337e-009
2.364301e+003	-1.376651e-009
2.365265e+003	1.962773e-010
2.366229e+003	2.155953e-009
2.367193e+003	3.611965e-010
2.368157e+003	-5.470213e-010
2.369122e+003	-2.537668e-009
2.370086e+003	-5.868963e-010
2.371050e+003	1.503631e-009
2.372014e+003	-1.384007e-009
2.372979e+003	2.779626e-010
2.373943e+003	2.040587e-009
2.374907e+003	2.407974e-010
2.375871e+003	-3.863607e-010
2.376835e+003	-2.094786e-009
2.377800e+003	-2.407982e-010
2.378764e+003	1.567508e-009
2.379728e+003	-1.651904e-009
2.380692e+003	3.484209e-010
2.381657e+003	2.348746e-009
2.382621e+003	-8.706664e-010
2.383585e+003	-8.184030e-010
2.384549e+003	4.084270e-010
2.385514e+003	1.538473e-009
2.386478e+003	1.445561e-009
2.387442e+003	-1.724298e-009
2.388406e+003	8.516954e-011
2.389371e+003	1.894637e-009
2.390335e+003	-1.275222e-009
2.391299e+003	-1.368134e-009
2.392263e+003	-3.360328e-010
2.393228e+003	1.081654e-009
2.394192e+003	1.324775e-009
2.395156e+003	-2.040974e-009
2.396120e+003	-2.837697e-010
2.397084e+003	1.762237e-009
2.398049e+003	-1.314709e-009
2.399013e+003	-1.360391e-009
2.399977e+003	-1.335616e-010
2.400941e+003	9.964848e-010
2.401906e+003	9.035726e-010
2.402870e+003	-2.315840e-009
2.403834e+003	-3.166761e-010
2.404798e+003	1.728169e-009
2.405762e+003	-1.351487e-009
2.406727e+003	5.025009e-010
2.407691e+003	2.408752e-009
2.408655e+003	5.160504e-010
2.409619e+003	-3.921674e-010
2.410584e+003	-2.186924e-009
2.411548e+003	-2.272482e-010
2.412512e+003	1.345680e-009
2.413476e+003	-1.918252e-009
2.414441e+003	3.251932e-011
2.415405e+003	2.025101e-009
2.416369e+003	4.552703e-010
2.417333e+003	-1.273672e-010
2.418298e+003	-2.171438e-009
2.419262e+003	-3.631324e-010
2.420226e+003	1.490856e-009
2.421190e+003	-1.490856e-009
2.422155e+003	3.631324e-010
2.423119e+003	2.171438e-009
2.424083e+003	2.253123e-010
2.425047e+003	-4.018457e-010
2.426011e+003	-2.208216e-009
2.426976e+003	-1.633709e-010
2.427940e+003	1.933738e-009
2.428904e+003	-1.330195e-009
2.429868e+003	2.427336e-010
2.430833e+003	2.202409e-009
2.431797e+003	4.076529e-010
2.432761e+003	-5.005650e-010
2.433725e+003	-2.393267e-009
2.434689e+003	-4.870154e-010
2.435654e+003	1.366973e-009
2.436618e+003	-1.712684e-009
2.437582e+003	3.321616e-010
2.438546e+003	2.331325e-009
2.439511e+003	2.872539e-010
2.440475e+003	-3.399042e-010
2.441439e+003	-2.048330e-009
2.442403e+003	-1.943416e-010
2.443368e+003	1.613965e-009
2.444332e+003	-1.507503e-009
2.445296e+003	3.019651e-010
2.446260e+003	2.111433e-009
2.447225e+003	2.632514e-010
2.448189e+003	-1.653064e-010
2.449153e+003	-2.155953e-009
2.450117e+003	-3.921676e-010
2.451082e+003	1.758366e-009
2.452046e+003	-1.407622e-009
2.453010e+003	1.653066e-010
2.453974e+003	2.027037e-009
2.454938e+003	1.788562e-010
2.455903e+003	-4.483019e-010
2.456867e+003	-2.156727e-009
2.457831e+003	-3.027393e-010
2.458795e+003	1.505567e-009
2.459760e+003	-1.713845e-009
2.460724e+003	2.864798e-010
2.461688e+003	2.286805e-009
2.462652e+003	3.406785e-010
2.463616e+003	-1.858245e-010
2.464581e+003	-2.034006e-009
2.465545e+003	-2.245381e-010
2.466509e+003	1.584930e-009
2.467473e+003	-1.536538e-009
2.468438e+003	2.717686e-010
2.469402e+003	2.125756e-009
2.470366e+003	-9.539001e-010
2.471330e+003	-9.577712e-010
2.472295e+003	2.613160e-010
2.473259e+003	1.529956e-009
2.474223e+003	1.481565e-009
2.475187e+003	-1.786239e-009
2.476152e+003	2.322812e-011
2.477116e+003	1.832696e-009
2.478080e+003	-1.288772e-009
2.479044e+003	-1.236508e-009
2.480009e+003	-9.678295e-012
2.480973e+003	1.120368e-009
2.481937e+003	1.027456e-009
2.482901e+003	-2.191956e-009
2.483865e+003	-1.927929e-010
2.484830e+003	1.852053e-009
2.485794e+003	-1.227604e-009
2.486758e+003	-1.275996e-009
2.487722e+003	-1.471113e-010
2.488687e+003	9.817737e-010
2.489651e+003	9.333820e-010
2.490615e+003	-2.048330e-009
2.491579e+003	-1.943416e-010
2.492543e+003	1.711910e-009
2.493508e+003	-1.552023e-009
2.494472e+003	2.117627e-010
2.495436e+003	2.362296e-009
2.496400e+003	4.695943e-010
2.497365e+003	-4.386235e-010
2.498329e+003	-2.331325e-009
2.499293e+003	-4.250740e-010
2.500257e+003	1.428914e-009
2.501222e+003	-1.552797e-009
2.502186e+003	3.011909e-010
2.503150e+003	2.109497e-009
2.504114e+003	1.633707e-010
2.505079e+003	-4.637873e-010
2.506043e+003	-2.270158e-009
2.507007e+003	-2.253124e-010
2.507971e+003	1.773851e-009
2.508936e+003	-1.445561e-009
2.509900e+003	3.639067e-010
2.510864e+003	2.173374e-009
2.511828e+003	3.251931e-010
2.512792e+003	-1.033648e-010
2.513757e+003	-1.996066e-009
2.514721e+003	-4.231382e-010
2.515685e+003	1.536538e-009
2.516649e+003	-1.629450e-009
2.517614e+003	1.343358e-010
2.518578e+003	2.186924e-009
2.519542e+003	2.407977e-010
2.520506e+003	-3.863604e-010
2.521470e+003	-2.094786e-009
2.522435e+003	-2.407979e-010
2.523399e+003	1.567508e-009
2.524363e+003	-1.553959e-009
2.525327e+003	2.555089e-010
2.526292e+003	2.064976e-009
2.527256e+003	2.167952e-010
2.528220e+003	-3.097078e-010
2.529184e+003	-2.255834e-009
2.530149e+003	-2.555090e-010
2.531113e+003	1.744816e-009
2.532077e+003	-1.474596e-009
2.533041e+003	4.316552e-010
2.534006e+003	2.241123e-009
2.534970e+003	2.961579e-010
2.535934e+003	-2.787369e-010
2.536898e+003	-2.126918e-009
2.537863e+003	-3.174505e-010
2.538827e+003	1.492017e-009
2.539791e+003	-1.873732e-009
2.540755e+003	1.711136e-010
2.541719e+003	2.407978e-009
2.542684e+003	4.095884e-010
2.543648e+003	-2.632515e-010
2.544612e+003	-2.111433e-009
2.545576e+003	-3.019652e-010
2.546541e+003	1.507502e-009
2.547505e+003	-1.613965e-009
2.548469e+003	1.943416e-010
2.549433e+003	2.048330e-009
2.550397e+003	-1.031327e-009
2.551362e+003	-1.035198e-009
2.552326e+003	2.322810e-010
2.553290e+003	1.597705e-009
2.554254e+003	1.549313e-009
2.555219e+003	-1.766883e-009
2.556183e+003	1.393685e-010
2.557147e+003	2.045620e-009
2.558111e+003	-1.172631e-009
2.559076e+003	-1.265543e-009
2.560040e+003	-3.871345e-011
2.561004e+003	1.188116e-009
2.561968e+003	1.095204e-009
2.562933e+003	-2.220992e-009
2.563897e+003	-1.238831e-010
2.564861e+003	1.973226e-009
2.565825e+003	-1.342970e-009
2.566790e+003	-1.435883e-009
2.567754e+003	-2.090529e-010
2.568718e+003	9.198319e-010
2.569682e+003	8.714403e-010
2.570646e+003	-2.110271e-009
2.571611e+003	-2.562832e-010
2.572575e+003	1.552023e-009
2.573539e+003	-1.667389e-009
2.574503e+003	3.329359e-010
2.575468e+003	2.333261e-009
2.576432e+003	3.871346e-010
2.577396e+003	-1.877602e-010
2.578360e+003	-2.132725e-009
2.579324e+003	-3.232575e-010
2.580289e+003	1.582994e-009
2.581253e+003	-1.538473e-009
2.582217e+003	2.709944e-010
2.583181e+003	2.080462e-009
2.584146e+003	2.322807e-010
2.585110e+003	-3.426141e-010
2.586074e+003	-2.385524e-009
2.587038e+003	-3.851991e-010
2.588003e+003	1.711910e-009
2.588967e+003	-1.507502e-009
2.589931e+003	3.019651e-010
2.590895e+003	2.111433e-009
2.591860e+003	2.632515e-010
2.592824e+003	-2.632515e-010
2.593788e+003	-2.111433e-009
2.594752e+003	-3.019651e-010
2.595717e+003	1.507502e-009
2.596681e+003	-1.711910e-009
2.597645e+003	3.851991e-010
2.598609e+003	2.385524e-009
2.599573e+003	3.426141e-010
2.600538e+003	-2.322807e-010
2.601502e+003	-2.080462e-009
2.602466e+003	-2.709944e-010
2.603430e+003	1.538473e-009
2.604395e+003	-1.485049e-009
2.605359e+003	3.766821e-010
2.606323e+003	1.949610e-009
2.607287e+003	5.690863e-011
2.608251e+003	-3.716492e-010
2.609216e+003	-2.317776e-009
2.610180e+003	-3.174505e-010
2.611144e+003	1.682875e-009
2.612108e+003	-1.536537e-009
2.613073e+003	2.717687e-010
2.614037e+003	2.125757e-009
2.615001e+003	4.173313e-010
2.615965e+003	-2.098268e-010
2.616930e+003	-2.155953e-009
2.617894e+003	-2.497018e-010
2.618858e+003	1.559766e-009
2.619822e+003	-1.756430e-009
2.620787e+003	3.406787e-010
2.621751e+003	2.437787e-009
2.622715e+003	3.948773e-010
2.623679e+003	-2.768012e-010
2.624644e+003	-2.124982e-009
2.625608e+003	-2.187312e-010
2.626572e+003	1.590736e-009
[truncated: 1,425 more rows]
