# Supplementary material for: Molecular Structural Changes in Alfalfa Detected by ATR-FTIR Spectroscopy in Response to Silencing of TT8 and HB12 Genes
Source: Int J Mol Sci. 2018 Mar 31;19(4):1046. doi: 10.3390/ijms19041046 (PMC5979274; doi:10.3390/ijms19041046)
Supplement: Supplementary file 1 [file ijms-19-01046-s001.zip › Supplementary materials/Spectra Source/T2/t2e-1.csv]

6.990693e+002	7.630941e-001
7.000335e+002	7.634937e-001
7.009977e+002	7.633684e-001
7.019620e+002	7.616400e-001
7.029262e+002	7.580071e-001
7.038904e+002	7.530912e-001
7.048547e+002	7.480711e-001
7.058189e+002	7.440299e-001
7.067831e+002	7.414059e-001
7.077474e+002	7.398503e-001
7.087116e+002	7.385237e-001
7.096758e+002	7.365990e-001
7.106401e+002	7.336505e-001
7.116043e+002	7.297454e-001
7.125685e+002	7.252763e-001
7.135328e+002	7.207232e-001
7.144970e+002	7.165182e-001
7.154612e+002	7.130454e-001
7.164255e+002	7.106580e-001
7.173897e+002	7.095739e-001
7.183539e+002	7.096289e-001
7.193182e+002	7.100484e-001
7.202824e+002	7.095051e-001
7.212466e+002	7.066216e-001
7.222109e+002	7.007072e-001
7.231751e+002	6.922312e-001
7.241393e+002	6.826701e-001
7.251036e+002	6.738262e-001
7.260678e+002	6.670219e-001
7.270320e+002	6.625801e-001
7.279963e+002	6.598366e-001
7.289605e+002	6.576595e-001
7.299247e+002	6.551559e-001
7.308890e+002	6.521174e-001
7.318532e+002	6.489351e-001
7.328174e+002	6.461021e-001
7.337817e+002	6.437006e-001
7.347459e+002	6.412625e-001
7.357101e+002	6.381056e-001
7.366744e+002	6.338894e-001
7.376386e+002	6.289745e-001
7.386028e+002	6.243124e-001
7.395671e+002	6.209321e-001
7.405313e+002	6.193641e-001
7.414955e+002	6.193681e-001
7.424598e+002	6.201079e-001
7.434240e+002	6.206160e-001
7.443882e+002	6.202393e-001
7.453525e+002	6.188338e-001
7.463167e+002	6.166790e-001
7.472809e+002	6.142443e-001
7.482452e+002	6.119545e-001
7.492094e+002	6.100284e-001
7.501736e+002	6.084077e-001
7.511379e+002	6.067860e-001
7.521021e+002	6.047569e-001
7.530663e+002	6.020502e-001
7.540306e+002	5.987433e-001
7.549948e+002	5.952866e-001
7.559590e+002	5.922789e-001
7.569233e+002	5.901027e-001
7.578875e+002	5.886658e-001
7.588517e+002	5.874447e-001
7.598160e+002	5.858139e-001
7.607802e+002	5.834228e-001
7.617444e+002	5.803419e-001
7.627087e+002	5.768908e-001
7.636729e+002	5.733202e-001
7.646371e+002	5.696332e-001
7.656014e+002	5.656934e-001
7.665656e+002	5.615017e-001
7.675298e+002	5.573671e-001
7.684941e+002	5.537803e-001
7.694583e+002	5.510733e-001
7.704225e+002	5.491427e-001
7.713868e+002	5.474829e-001
7.723510e+002	5.455204e-001
7.733152e+002	5.429841e-001
7.742795e+002	5.400326e-001
7.752437e+002	5.370609e-001
7.762079e+002	5.343720e-001
7.771722e+002	5.319803e-001
7.781364e+002	5.296724e-001
7.791006e+002	5.272256e-001
7.800649e+002	5.245696e-001
7.810291e+002	5.217679e-001
7.819933e+002	5.188791e-001
7.829576e+002	5.158653e-001
7.839218e+002	5.126393e-001
7.848860e+002	5.091897e-001
7.858503e+002	5.056412e-001
7.868145e+002	5.021839e-001
7.877787e+002	4.989410e-001
7.887430e+002	4.959127e-001
7.897072e+002	4.930452e-001
7.906714e+002	4.903386e-001
7.916357e+002	4.878562e-001
7.925999e+002	4.856042e-001
7.935641e+002	4.834077e-001
7.945284e+002	4.809548e-001
7.954926e+002	4.780468e-001
7.964568e+002	4.748807e-001
7.974211e+002	4.721000e-001
7.983853e+002	4.704930e-001
7.993495e+002	4.704900e-001
8.003138e+002	4.718048e-001
8.012780e+002	4.734958e-001
8.022422e+002	4.744326e-001
8.032065e+002	4.738678e-001
8.041707e+002	4.717526e-001
8.051349e+002	4.686311e-001
8.060992e+002	4.652427e-001
8.070634e+002	4.621254e-001
8.080276e+002	4.594564e-001
8.089919e+002	4.571575e-001
8.099561e+002	4.551001e-001
8.109203e+002	4.532287e-001
8.118846e+002	4.515375e-001
8.128488e+002	4.499830e-001
8.138130e+002	4.484609e-001
8.147773e+002	4.468907e-001
8.157415e+002	4.453336e-001
8.167057e+002	4.440131e-001
8.176700e+002	4.431790e-001
8.186342e+002	4.428893e-001
8.195984e+002	4.428801e-001
8.205627e+002	4.426546e-001
8.215269e+002	4.417681e-001
8.224911e+002	4.401299e-001
8.234554e+002	4.381020e-001
8.244196e+002	4.363043e-001
8.253839e+002	4.352414e-001
8.263481e+002	4.350072e-001
8.273123e+002	4.352707e-001
8.282766e+002	4.355427e-001
8.292408e+002	4.355170e-001
8.302050e+002	4.352281e-001
8.311693e+002	4.349276e-001
8.321335e+002	4.348028e-001
8.330977e+002	4.347835e-001
8.340620e+002	4.345895e-001
8.350262e+002	4.339595e-001
8.359904e+002	4.328469e-001
8.369547e+002	4.314112e-001
8.379189e+002	4.298196e-001
8.388831e+002	4.280590e-001
8.398474e+002	4.259442e-001
8.408116e+002	4.233315e-001
8.417758e+002	4.203458e-001
8.427401e+002	4.174005e-001
8.437043e+002	4.149594e-001
8.446685e+002	4.132186e-001
8.456328e+002	4.119630e-001
8.465970e+002	4.107151e-001
8.475612e+002	4.090639e-001
8.485255e+002	4.069230e-001
8.494897e+002	4.045413e-001
8.504539e+002	4.022926e-001
8.514182e+002	4.004296e-001
8.523824e+002	3.989784e-001
8.533466e+002	3.977998e-001
8.543109e+002	3.967132e-001
8.552751e+002	3.955649e-001
8.562393e+002	3.942275e-001
8.572036e+002	3.925975e-001
8.581678e+002	3.906452e-001
8.591320e+002	3.884797e-001
8.600963e+002	3.863379e-001
8.610605e+002	3.844568e-001
8.620247e+002	3.829130e-001
8.629890e+002	3.815700e-001
8.639532e+002	3.802080e-001
8.649174e+002	3.787472e-001
8.658817e+002	3.773721e-001
8.668459e+002	3.764300e-001
8.678101e+002	3.761550e-001
8.687744e+002	3.764303e-001
8.697386e+002	3.767857e-001
8.707028e+002	3.766585e-001
8.716671e+002	3.757457e-001
8.726313e+002	3.742102e-001
8.735955e+002	3.726159e-001
8.745598e+002	3.716495e-001
8.755240e+002	3.718113e-001
8.764882e+002	3.732346e-001
8.774525e+002	3.756822e-001
8.784167e+002	3.786677e-001
8.793809e+002	3.816167e-001
8.803452e+002	3.840165e-001
8.813094e+002	3.855367e-001
8.822736e+002	3.861047e-001
8.832379e+002	3.859081e-001
8.842021e+002	3.853103e-001
8.851663e+002	3.847132e-001
8.861306e+002	3.844321e-001
8.870948e+002	3.846391e-001
8.880590e+002	3.853726e-001
8.890233e+002	3.865728e-001
8.899875e+002	3.881040e-001
8.909517e+002	3.897720e-001
8.919160e+002	3.913718e-001
8.928802e+002	3.927699e-001
8.938444e+002	3.939765e-001
8.948087e+002	3.951352e-001
8.957729e+002	3.964079e-001
8.967371e+002	3.978163e-001
8.977014e+002	3.991584e-001
8.986656e+002	4.000770e-001
8.996298e+002	4.002585e-001
9.005941e+002	3.996363e-001
9.015583e+002	3.984657e-001
9.025225e+002	3.972126e-001
9.034868e+002	3.963170e-001
9.044510e+002	3.959688e-001
9.054152e+002	3.960225e-001
9.063795e+002	3.960994e-001
9.073437e+002	3.958186e-001
9.083079e+002	3.950285e-001
9.092722e+002	3.939104e-001
9.102364e+002	3.928918e-001
9.112006e+002	3.924190e-001
9.121649e+002	3.927202e-001
9.131291e+002	3.936898e-001
9.140933e+002	3.949490e-001
9.150576e+002	3.960260e-001
9.160218e+002	3.965394e-001
9.169860e+002	3.962909e-001
9.179503e+002	3.952606e-001
9.189145e+002	3.935591e-001
9.198787e+002	3.913924e-001
9.208430e+002	3.890375e-001
9.218072e+002	3.867941e-001
9.227714e+002	3.848989e-001
9.237357e+002	3.834522e-001
9.246999e+002	3.824176e-001
9.256641e+002	3.817019e-001
9.266284e+002	3.812396e-001
9.275926e+002	3.809941e-001
9.285568e+002	3.808725e-001
9.295211e+002	3.806569e-001
9.304853e+002	3.800747e-001
9.314495e+002	3.790066e-001
9.324138e+002	3.776828e-001
9.333780e+002	3.766663e-001
9.343422e+002	3.765642e-001
9.353065e+002	3.776337e-001
9.362707e+002	3.795724e-001
9.372349e+002	3.816797e-001
9.381992e+002	3.833075e-001
9.391634e+002	3.842911e-001
9.401276e+002	3.850541e-001
9.410919e+002	3.863090e-001
9.420561e+002	3.885666e-001
9.430203e+002	3.918034e-001
9.439846e+002	3.955093e-001
9.449488e+002	3.990605e-001
9.459130e+002	4.021399e-001
9.468773e+002	4.049143e-001
9.478415e+002	4.078702e-001
9.488057e+002	4.114573e-001
9.497700e+002	4.158060e-001
9.507342e+002	4.207173e-001
9.516984e+002	4.258961e-001
9.526627e+002	4.312223e-001
9.536269e+002	4.368327e-001
9.545911e+002	4.429491e-001
9.555554e+002	4.495991e-001
9.565196e+002	4.564602e-001
9.574838e+002	4.629695e-001
9.584481e+002	4.686356e-001
9.594123e+002	4.733325e-001
9.603765e+002	4.773617e-001
9.613408e+002	4.812399e-001
9.623050e+002	4.853688e-001
9.632692e+002	4.898191e-001
9.642335e+002	4.943619e-001
9.651977e+002	4.986931e-001
9.661619e+002	5.026710e-001
9.671262e+002	5.064015e-001
9.680904e+002	5.101449e-001
9.690546e+002	5.141484e-001
9.700189e+002	5.185423e-001
9.709831e+002	5.233546e-001
9.719473e+002	5.285929e-001
9.729116e+002	5.342917e-001
9.738758e+002	5.404744e-001
9.748400e+002	5.470681e-001
9.758043e+002	5.538698e-001
9.767685e+002	5.606256e-001
9.777327e+002	5.671927e-001
9.786970e+002	5.736693e-001
9.796612e+002	5.803783e-001
9.806254e+002	5.876862e-001
9.815897e+002	5.957653e-001
9.825539e+002	6.044654e-001
9.835181e+002	6.134010e-001
9.844824e+002	6.222119e-001
9.854466e+002	6.308252e-001
9.864108e+002	6.395252e-001
9.873751e+002	6.487643e-001
9.883393e+002	6.588256e-001
9.893035e+002	6.695614e-001
9.902678e+002	6.803923e-001
9.912320e+002	6.905854e-001
9.921962e+002	6.996512e-001
9.931605e+002	7.076262e-001
9.941247e+002	7.150739e-001
9.950889e+002	7.228112e-001
9.960532e+002	7.315190e-001
9.970174e+002	7.414497e-001
9.979816e+002	7.523828e-001
9.989459e+002	7.638288e-001
9.999101e+002	7.753488e-001
1.000874e+003	7.867951e-001
1.001839e+003	7.983336e-001
1.002803e+003	8.102466e-001
1.003767e+003	8.226547e-001
1.004731e+003	8.353457e-001
1.005695e+003	8.478259e-001
1.006660e+003	8.595538e-001
1.007624e+003	8.701943e-001
1.008588e+003	8.797284e-001
1.009552e+003	8.883638e-001
1.010517e+003	8.963472e-001
1.011481e+003	9.038305e-001
1.012445e+003	9.108833e-001
1.013409e+003	9.176055e-001
1.014374e+003	9.242136e-001
1.015338e+003	9.310046e-001
1.016302e+003	9.382080e-001
1.017266e+003	9.458347e-001
1.018231e+003	9.536247e-001
1.019195e+003	9.611281e-001
1.020159e+003	9.678665e-001
1.021123e+003	9.734947e-001
1.022087e+003	9.779008e-001
1.023052e+003	9.812320e-001
1.024016e+003	9.838451e-001
1.024980e+003	9.861881e-001
1.025944e+003	9.886367e-001
1.026909e+003	9.913402e-001
1.027873e+003	9.941549e-001
1.028837e+003	9.967182e-001
1.029801e+003	9.986401e-001
1.030766e+003	9.997091e-001
1.031730e+003	1.000000e+000
1.032694e+003	9.998144e-001
1.033658e+003	9.994988e-001
1.034623e+003	9.992449e-001
1.035587e+003	9.989897e-001
1.036551e+003	9.984723e-001
1.037515e+003	9.974168e-001
1.038479e+003	9.957427e-001
1.039444e+003	9.936830e-001
1.040408e+003	9.917265e-001
1.041372e+003	9.904011e-001
1.042336e+003	9.900048e-001
1.043301e+003	9.904439e-001
1.044265e+003	9.912831e-001
1.045229e+003	9.919906e-001
1.046193e+003	9.922272e-001
1.047158e+003	9.919961e-001
1.048122e+003	9.915584e-001
1.049086e+003	9.911845e-001
1.050050e+003	9.909199e-001
1.051015e+003	9.905286e-001
1.051979e+003	9.896460e-001
1.052943e+003	9.880229e-001
1.053907e+003	9.856889e-001
1.054871e+003	9.829261e-001
1.055836e+003	9.800937e-001
1.056800e+003	9.774323e-001
1.057764e+003	9.749875e-001
1.058728e+003	9.726849e-001
1.059693e+003	9.704803e-001
1.060657e+003	9.684626e-001
1.061621e+003	9.668274e-001
1.062585e+003	9.657493e-001
1.063550e+003	9.652546e-001
1.064514e+003	9.651883e-001
1.065478e+003	9.652956e-001
1.066442e+003	9.653388e-001
1.067406e+003	9.651563e-001
1.068371e+003	9.646225e-001
1.069335e+003	9.635738e-001
1.070299e+003	9.617911e-001
1.071263e+003	9.590884e-001
1.072228e+003	9.554366e-001
1.073192e+003	9.510084e-001
1.074156e+003	9.460766e-001
1.075120e+003	9.408244e-001
1.076085e+003	9.352141e-001
1.077049e+003	9.290252e-001
1.078013e+003	9.220334e-001
1.078977e+003	9.141902e-001
1.079942e+003	9.056606e-001
1.080906e+003	8.967062e-001
1.081870e+003	8.875346e-001
1.082834e+003	8.782542e-001
1.083798e+003	8.689647e-001
1.084763e+003	8.598800e-001
1.085727e+003	8.513462e-001
1.086691e+003	8.437102e-001
1.087655e+003	8.371298e-001
1.088620e+003	8.314815e-001
1.089584e+003	8.264477e-001
1.090548e+003	8.217337e-001
1.091512e+003	8.172633e-001
1.092477e+003	8.132275e-001
1.093441e+003	8.099544e-001
1.094405e+003	8.076848e-001
1.095369e+003	8.063795e-001
1.096333e+003	8.056564e-001
1.097298e+003	8.048950e-001
1.098262e+003	8.034633e-001
1.099226e+003	8.009674e-001
1.100190e+003	7.974060e-001
1.101155e+003	7.931417e-001
1.102119e+003	7.886909e-001
1.103083e+003	7.844393e-001
1.104047e+003	7.804404e-001
1.105012e+003	7.764078e-001
1.105976e+003	7.718922e-001
1.106940e+003	7.665231e-001
1.107904e+003	7.601649e-001
1.108869e+003	7.529156e-001
1.109833e+003	7.449849e-001
1.110797e+003	7.365574e-001
1.111761e+003	7.277272e-001
1.112725e+003	7.185212e-001
1.113690e+003	7.089713e-001
1.114654e+003	6.991810e-001
1.115618e+003	6.893567e-001
1.116582e+003	6.797984e-001
1.117547e+003	6.708438e-001
1.118511e+003	6.627789e-001
1.119475e+003	6.557262e-001
1.120439e+003	6.495652e-001
1.121404e+003	6.439386e-001
1.122368e+003	6.383709e-001
1.123332e+003	6.324610e-001
1.124296e+003	6.260604e-001
1.125260e+003	6.193383e-001
1.126225e+003	6.126973e-001
1.127189e+003	6.065732e-001
1.128153e+003	6.012250e-001
1.129117e+003	5.966218e-001
1.130082e+003	5.924835e-001
1.131046e+003	5.884556e-001
1.132010e+003	5.843188e-001
1.132974e+003	5.801160e-001
1.133939e+003	5.761246e-001
1.134903e+003	5.726889e-001
1.135867e+003	5.700165e-001
1.136831e+003	5.680608e-001
1.137796e+003	5.665604e-001
1.138760e+003	5.652002e-001
1.139724e+003	5.637838e-001
1.140688e+003	5.623079e-001
1.141652e+003	5.609012e-001
1.142617e+003	5.596908e-001
1.143581e+003	5.586922e-001
1.144545e+003	5.577990e-001
1.145509e+003	5.568603e-001
1.146474e+003	5.557801e-001
1.147438e+003	5.545607e-001
1.148402e+003	5.532639e-001
1.149366e+003	5.519284e-001
1.150331e+003	5.505127e-001
1.151295e+003	5.489058e-001
1.152259e+003	5.470002e-001
1.153223e+003	5.447659e-001
1.154188e+003	5.422651e-001
1.155152e+003	5.395903e-001
1.156116e+003	5.367614e-001
1.157080e+003	5.336595e-001
1.158044e+003	5.300502e-001
1.159009e+003	5.256981e-001
1.159973e+003	5.205032e-001
1.160937e+003	5.145774e-001
1.161901e+003	5.082078e-001
1.162866e+003	5.017313e-001
1.163830e+003	4.953897e-001
1.164794e+003	4.892495e-001
1.165758e+003	4.832150e-001
1.166723e+003	4.771146e-001
1.167687e+003	4.707955e-001
1.168651e+003	4.641835e-001
1.169615e+003	4.572879e-001
1.170579e+003	4.501787e-001
1.171544e+003	4.429663e-001
1.172508e+003	4.357972e-001
1.173472e+003	4.288575e-001
1.174436e+003	4.223528e-001
1.175401e+003	4.164532e-001
1.176365e+003	4.112196e-001
1.177329e+003	4.065568e-001
1.178293e+003	4.022402e-001
1.179258e+003	3.980193e-001
1.180222e+003	3.937545e-001
1.181186e+003	3.895058e-001
1.182150e+003	3.855152e-001
1.183115e+003	3.820888e-001
1.184079e+003	3.794481e-001
1.185043e+003	3.776400e-001
1.186007e+003	3.765463e-001
1.186971e+003	3.759691e-001
1.187936e+003	3.757268e-001
1.188900e+003	3.757063e-001
1.189864e+003	3.758653e-001
1.190828e+003	3.762082e-001
1.191793e+003	3.767682e-001
1.192757e+003	3.775887e-001
1.193721e+003	3.786965e-001
1.194685e+003	3.800662e-001
1.195650e+003	3.816049e-001
1.196614e+003	3.831842e-001
1.197578e+003	3.847120e-001
1.198542e+003	3.861868e-001
1.199506e+003	3.876845e-001
1.200471e+003	3.892762e-001
1.201435e+003	3.909410e-001
1.202399e+003	3.925508e-001
1.203363e+003	3.939492e-001
1.204328e+003	3.950675e-001
1.205292e+003	3.959900e-001
1.206256e+003	3.969218e-001
1.207220e+003	3.980874e-001
1.208185e+003	3.996400e-001
1.209149e+003	4.016283e-001
1.210113e+003	4.040137e-001
1.211077e+003	4.066954e-001
1.212042e+003	4.095239e-001
1.213006e+003	4.123259e-001
1.213970e+003	4.149710e-001
1.214934e+003	4.174632e-001
1.215898e+003	4.199849e-001
1.216863e+003	4.228320e-001
1.217827e+003	4.262524e-001
1.218791e+003	4.302922e-001
1.219755e+003	4.347638e-001
1.220720e+003	4.393690e-001
1.221684e+003	4.438902e-001
1.222648e+003	4.483033e-001
1.223612e+003	4.527341e-001
1.224577e+003	4.573005e-001
1.225541e+003	4.619722e-001
1.226505e+003	4.665542e-001
1.227469e+003	4.707979e-001
1.228433e+003	4.745430e-001
1.229398e+003	4.777886e-001
1.230362e+003	4.806578e-001
1.231326e+003	4.833038e-001
1.232290e+003	4.858324e-001
1.233255e+003	4.882751e-001
1.234219e+003	4.906063e-001
1.235183e+003	4.927659e-001
1.236147e+003	4.946771e-001
1.237112e+003	4.962641e-001
1.238076e+003	4.974798e-001
1.239040e+003	4.983302e-001
1.240004e+003	4.988773e-001
1.240969e+003	4.992106e-001
1.241933e+003	4.994064e-001
1.242897e+003	4.995018e-001
1.243861e+003	4.994946e-001
1.244825e+003	4.993595e-001
1.245790e+003	4.990624e-001
1.246754e+003	4.985677e-001
1.247718e+003	4.978488e-001
1.248682e+003	4.969054e-001
1.249647e+003	4.957802e-001
1.250611e+003	4.945549e-001
1.251575e+003	4.933215e-001
1.252539e+003	4.921437e-001
1.253504e+003	4.910395e-001
1.254468e+003	4.899887e-001
1.255432e+003	4.889530e-001
1.256396e+003	4.878813e-001
1.257360e+003	4.867049e-001
1.258325e+003	4.853447e-001
1.259289e+003	4.837548e-001
1.260253e+003	4.819877e-001
1.261217e+003	4.802187e-001
1.262182e+003	4.786830e-001
1.263146e+003	4.775395e-001
1.264110e+003	4.767457e-001
1.265074e+003	4.760442e-001
1.266039e+003	4.750848e-001
1.267003e+003	4.736132e-001
1.267967e+003	4.716043e-001
1.268931e+003	4.692512e-001
1.269896e+003	4.668266e-001
1.270860e+003	4.645171e-001
1.271824e+003	4.623440e-001
1.272788e+003	4.602129e-001
1.273752e+003	4.580347e-001
1.274717e+003	4.558172e-001
1.275681e+003	4.536631e-001
1.276645e+003	4.516878e-001
1.277609e+003	4.499299e-001
1.278574e+003	4.483203e-001
1.279538e+003	4.467270e-001
1.280502e+003	4.450370e-001
1.281466e+003	4.432188e-001
1.282431e+003	4.413344e-001
1.283395e+003	4.395072e-001
1.284359e+003	4.378744e-001
1.285323e+003	4.365419e-001
1.286287e+003	4.355465e-001
1.287252e+003	4.348316e-001
1.288216e+003	4.342504e-001
1.289180e+003	4.336175e-001
1.290144e+003	4.327951e-001
1.291109e+003	4.317734e-001
1.292073e+003	4.306855e-001
1.293037e+003	4.297404e-001
1.294001e+003	4.291101e-001
1.294966e+003	4.288445e-001
1.295930e+003	4.288745e-001
1.296894e+003	4.291004e-001
1.297858e+003	4.294991e-001
1.298823e+003	4.301629e-001
1.299787e+003	4.312339e-001
1.300751e+003	4.327771e-001
1.301715e+003	4.346825e-001
1.302679e+003	4.366773e-001
1.303644e+003	4.384472e-001
1.304608e+003	4.397994e-001
1.305572e+003	4.407699e-001
1.306536e+003	4.416083e-001
1.307501e+003	4.426492e-001
1.308465e+003	4.441455e-001
1.309429e+003	4.461555e-001
1.310393e+003	4.485337e-001
1.311358e+003	4.510150e-001
1.312322e+003	4.533320e-001
1.313286e+003	4.553042e-001
1.314250e+003	4.568606e-001
1.315214e+003	4.580047e-001
1.316179e+003	4.587649e-001
1.317143e+003	4.591663e-001
1.318107e+003	4.592307e-001
1.319071e+003	4.589773e-001
1.320036e+003	4.584101e-001
1.321000e+003	4.574966e-001
1.321964e+003	4.561747e-001
1.322928e+003	4.544044e-001
1.323893e+003	4.522390e-001
1.324857e+003	4.498668e-001
1.325821e+003	4.475773e-001
1.326785e+003	4.456541e-001
1.327750e+003	4.442518e-001
1.328714e+003	4.433327e-001
1.329678e+003	4.427049e-001
1.330642e+003	4.421439e-001
1.331606e+003	4.415302e-001
1.332571e+003	4.409335e-001
1.333535e+003	4.405943e-001
1.334499e+003	4.408076e-001
1.335463e+003	4.417539e-001
1.336428e+003	4.433437e-001
1.337392e+003	4.451473e-001
1.338356e+003	4.464977e-001
1.339320e+003	4.467917e-001
1.340285e+003	4.458500e-001
1.341249e+003	4.440509e-001
1.342213e+003	4.421185e-001
1.343177e+003	4.407472e-001
1.344141e+003	4.403210e-001
1.345106e+003	4.408402e-001
1.346070e+003	4.420239e-001
1.347034e+003	4.435145e-001
1.347998e+003	4.450763e-001
1.348963e+003	4.466859e-001
1.349927e+003	4.484743e-001
1.350891e+003	4.505780e-001
1.351855e+003	4.530141e-001
1.352820e+003	4.556507e-001
1.353784e+003	4.582829e-001
1.354748e+003	4.607631e-001
1.355712e+003	4.631196e-001
1.356677e+003	4.655854e-001
1.357641e+003	4.685163e-001
1.358605e+003	4.722317e-001
1.359569e+003	4.768351e-001
1.360533e+003	4.820716e-001
1.361498e+003	4.873147e-001
1.362462e+003	4.917980e-001
1.363426e+003	4.950285e-001
1.364390e+003	4.970587e-001
1.365355e+003	4.983796e-001
1.366319e+003	4.995976e-001
1.367283e+003	5.011721e-001
1.368247e+003	5.033239e-001
1.369212e+003	5.060635e-001
1.370176e+003	5.092607e-001
1.371140e+003	5.126877e-001
1.372104e+003	5.160216e-001
1.373068e+003	5.188567e-001
1.374033e+003	5.208122e-001
1.374997e+003	5.217252e-001
1.375961e+003	5.217646e-001
1.376925e+003	5.213211e-001
1.377890e+003	5.207623e-001
1.378854e+003	5.202705e-001
1.379818e+003	5.198644e-001
1.380782e+003	5.195510e-001
1.381747e+003	5.194712e-001
1.382711e+003	5.199225e-001
1.383675e+003	5.212340e-001
1.384639e+003	5.235692e-001
1.385604e+003	5.267504e-001
1.386568e+003	5.302309e-001
1.387532e+003	5.333527e-001
1.388496e+003	5.358021e-001
1.389460e+003	5.378523e-001
1.390425e+003	5.401642e-001
1.391389e+003	5.433816e-001
1.392353e+003	5.477969e-001
1.393317e+003	5.531471e-001
1.394282e+003	5.585850e-001
1.395246e+003	5.629492e-001
1.396210e+003	5.652934e-001
1.397174e+003	5.653416e-001
1.398139e+003	5.635644e-001
1.399103e+003	5.608978e-001
1.400067e+003	5.583365e-001
1.401031e+003	5.565936e-001
1.401995e+003	5.559410e-001
1.402960e+003	5.562345e-001
1.403924e+003	5.570679e-001
1.404888e+003	5.580025e-001
1.405852e+003	5.588034e-001
1.406817e+003	5.595487e-001
1.407781e+003	5.605103e-001
1.408745e+003	5.619006e-001
1.409709e+003	5.636900e-001
1.410674e+003	5.656178e-001
1.411638e+003	5.673855e-001
1.412602e+003	5.688999e-001
1.413566e+003	5.703484e-001
1.414531e+003	5.720187e-001
1.415495e+003	5.739932e-001
1.416459e+003	5.759075e-001
1.417423e+003	5.769517e-001
1.418387e+003	5.763093e-001
1.419352e+003	5.738848e-001
1.420316e+003	5.705153e-001
1.421280e+003	5.672832e-001
1.422244e+003	5.647733e-001
1.423209e+003	5.629581e-001
1.424173e+003	5.615124e-001
1.425137e+003	5.601582e-001
1.426101e+003	5.588259e-001
1.427066e+003	5.575924e-001
1.428030e+003	5.565029e-001
1.428994e+003	5.554605e-001
1.429958e+003	5.542980e-001
1.430922e+003	5.529675e-001
1.431887e+003	5.516345e-001
1.432851e+003	5.505625e-001
1.433815e+003	5.498810e-001
1.434779e+003	5.493795e-001
1.435744e+003	5.484540e-001
1.436708e+003	5.463876e-001
1.437672e+003	5.428944e-001
1.438636e+003	5.383332e-001
1.439601e+003	5.333208e-001
1.440565e+003	5.283141e-001
1.441529e+003	5.235500e-001
1.442493e+003	5.191747e-001
1.443458e+003	5.153258e-001
1.444422e+003	5.121003e-001
1.445386e+003	5.094640e-001
1.446350e+003	5.072070e-001
1.447314e+003	5.050088e-001
1.448279e+003	5.025986e-001
1.449243e+003	4.999231e-001
1.450207e+003	4.971958e-001
1.451171e+003	4.947946e-001
1.452136e+003	4.931113e-001
1.453100e+003	4.924438e-001
1.454064e+003	4.928815e-001
1.455028e+003	4.940434e-001
1.455993e+003	4.947307e-001
1.456957e+003	4.932353e-001
1.457921e+003	4.889235e-001
1.458885e+003	4.830881e-001
1.459849e+003	4.774284e-001
1.460814e+003	4.726128e-001
1.461778e+003	4.682359e-001
1.462742e+003	4.632311e-001
1.463706e+003	4.563895e-001
1.464671e+003	4.472077e-001
1.465635e+003	4.366065e-001
1.466599e+003	4.264520e-001
1.467563e+003	4.182391e-001
1.468528e+003	4.124282e-001
1.469492e+003	4.086220e-001
1.470456e+003	4.058147e-001
1.471420e+003	4.024739e-001
1.472385e+003	3.968969e-001
1.473349e+003	3.881876e-001
1.474313e+003	3.770142e-001
1.475277e+003	3.650655e-001
1.476241e+003	3.539157e-001
1.477206e+003	3.445061e-001
1.478170e+003	3.372015e-001
1.479134e+003	3.319391e-001
1.480098e+003	3.283347e-001
1.481063e+003	3.258404e-001
1.482027e+003	3.239935e-001
1.482991e+003	3.226525e-001
1.483955e+003	3.220540e-001
1.484920e+003	3.226488e-001
1.485884e+003	3.248030e-001
1.486848e+003	3.284520e-001
1.487812e+003	3.328107e-001
1.488776e+003	3.364667e-001
1.489741e+003	3.382172e-001
1.490705e+003	3.380806e-001
1.491669e+003	3.372545e-001
1.492633e+003	3.371639e-001
1.493598e+003	3.387324e-001
1.494562e+003	3.421885e-001
1.495526e+003	3.470664e-001
1.496490e+003	3.522958e-001
1.497455e+003	3.566392e-001
1.498419e+003	3.594849e-001
1.499383e+003	3.612299e-001
1.500347e+003	3.627952e-001
1.501312e+003	3.650131e-001
1.502276e+003	3.685161e-001
1.503240e+003	3.739411e-001
1.504204e+003	3.820023e-001
1.505168e+003	3.929751e-001
1.506133e+003	4.053688e-001
1.507097e+003	4.154385e-001
1.508061e+003	4.202551e-001
1.509025e+003	4.207358e-001
1.509990e+003	4.198313e-001
1.510954e+003	4.198469e-001
1.511918e+003	4.219022e-001
1.512882e+003	4.262676e-001
1.513847e+003	4.325698e-001
1.514811e+003	4.398801e-001
1.515775e+003	4.469728e-001
1.516739e+003	4.528069e-001
1.517703e+003	4.569274e-001
1.518668e+003	4.595183e-001
1.519632e+003	4.611807e-001
1.520596e+003	4.626302e-001
1.521560e+003	4.644181e-001
1.522525e+003	4.667844e-001
1.523489e+003	4.697267e-001
1.524453e+003	4.731655e-001
1.525417e+003	4.770162e-001
1.526382e+003	4.811794e-001
1.527346e+003	4.855824e-001
1.528310e+003	4.903192e-001
1.529274e+003	4.957655e-001
1.530239e+003	5.025191e-001
1.531203e+003	5.110997e-001
1.532167e+003	5.214497e-001
1.533131e+003	5.325798e-001
1.534095e+003	5.429882e-001
1.535060e+003	5.517729e-001
1.536024e+003	5.592364e-001
1.536988e+003	5.664285e-001
1.537952e+003	5.742430e-001
1.538917e+003	5.825011e-001
1.539881e+003	5.893888e-001
1.540845e+003	5.926332e-001
1.541809e+003	5.921046e-001
1.542774e+003	5.898249e-001
1.543738e+003	5.876492e-001
1.544702e+003	5.863393e-001
1.545666e+003	5.860026e-001
1.546630e+003	5.865586e-001
1.547595e+003	5.878837e-001
1.548559e+003	5.897833e-001
1.549523e+003	5.919621e-001
1.550487e+003	5.940959e-001
1.551452e+003	5.959983e-001
1.552416e+003	5.977776e-001
1.553380e+003	5.998337e-001
1.554344e+003	6.027008e-001
1.555309e+003	6.068560e-001
1.556273e+003	6.124645e-001
1.557237e+003	6.188155e-001
1.558201e+003	6.237394e-001
1.559166e+003	6.248447e-001
1.560130e+003	6.223766e-001
1.561094e+003	6.187976e-001
1.562058e+003	6.160281e-001
1.563022e+003	6.147214e-001
1.563987e+003	6.148678e-001
1.564951e+003	6.162473e-001
1.565915e+003	6.185711e-001
1.566879e+003	6.214720e-001
1.567844e+003	6.244710e-001
1.568808e+003	6.270540e-001
1.569772e+003	6.289356e-001
1.570736e+003	6.303002e-001
1.571701e+003	6.317307e-001
1.572665e+003	6.339009e-001
1.573629e+003	6.372634e-001
1.574593e+003	6.417352e-001
1.575557e+003	6.464210e-001
1.576522e+003	6.498885e-001
1.577486e+003	6.512945e-001
1.578450e+003	6.511409e-001
1.579414e+003	6.506458e-001
1.580379e+003	6.507825e-001
1.581343e+003	6.519368e-001
1.582307e+003	6.539977e-001
1.583271e+003	6.565803e-001
1.584236e+003	6.592844e-001
1.585200e+003	6.618791e-001
1.586164e+003	6.643049e-001
1.587128e+003	6.665497e-001
1.588093e+003	6.685674e-001
1.589057e+003	6.703066e-001
1.590021e+003	6.717851e-001
1.590985e+003	6.730972e-001
1.591949e+003	6.743341e-001
1.592914e+003	6.754987e-001
1.593878e+003	6.764995e-001
1.594842e+003	6.772294e-001
1.595806e+003	6.776546e-001
1.596771e+003	6.778387e-001
1.597735e+003	6.778929e-001
1.598699e+003	6.779079e-001
1.599663e+003	6.779171e-001
1.600628e+003	6.778977e-001
1.601592e+003	6.777925e-001
1.602556e+003	6.775454e-001
1.603520e+003	6.771445e-001
1.604484e+003	6.766477e-001
1.605449e+003	6.761572e-001
1.606413e+003	6.757342e-001
1.607377e+003	6.753030e-001
1.608341e+003	6.746347e-001
1.609306e+003	6.734868e-001
1.610270e+003	6.718320e-001
1.611234e+003	6.699676e-001
1.612198e+003	6.683931e-001
1.613163e+003	6.675611e-001
1.614127e+003	6.676267e-001
1.615091e+003	6.682281e-001
1.616055e+003	6.684893e-001
1.617020e+003	6.675802e-001
1.617984e+003	6.654814e-001
1.618948e+003	6.629664e-001
1.619912e+003	6.609089e-001
1.620876e+003	6.598049e-001
1.621841e+003	6.596823e-001
1.622805e+003	6.601778e-001
1.623769e+003	6.607455e-001
1.624733e+003	6.609700e-001
1.625698e+003	6.607298e-001
1.626662e+003	6.600716e-001
1.627626e+003	6.590365e-001
1.628590e+003	6.576885e-001
1.629555e+003	6.562680e-001
1.630519e+003	6.552365e-001
1.631483e+003	6.551277e-001
1.632447e+003	6.563092e-001
1.633411e+003	6.586866e-001
1.634376e+003	6.613545e-001
1.635340e+003	6.626281e-001
1.636304e+003	6.611452e-001
1.637268e+003	6.571361e-001
1.638233e+003	6.519805e-001
1.639197e+003	6.469165e-001
1.640161e+003	6.426123e-001
1.641125e+003	6.394079e-001
1.642090e+003	6.375310e-001
1.643054e+003	6.370629e-001
1.644018e+003	6.376918e-001
1.644982e+003	6.384402e-001
1.645947e+003	6.378751e-001
1.646911e+003	6.352010e-001
1.647875e+003	6.311333e-001
1.648839e+003	6.271964e-001
1.649803e+003	6.244972e-001
1.650768e+003	6.231632e-001
1.651732e+003	6.220021e-001
1.652696e+003	6.183662e-001
1.653660e+003	6.100392e-001
1.654625e+003	5.982162e-001
1.655589e+003	5.860484e-001
1.656553e+003	5.753362e-001
1.657517e+003	5.662974e-001
1.658482e+003	5.585111e-001
1.659446e+003	5.513112e-001
1.660410e+003	5.438387e-001
1.661374e+003	5.353016e-001
1.662339e+003	5.255849e-001
1.663303e+003	5.155439e-001
1.664267e+003	5.063879e-001
1.665231e+003	4.987839e-001
1.666195e+003	4.925211e-001
1.667160e+003	4.867053e-001
1.668124e+003	4.802189e-001
1.669088e+003	4.723843e-001
1.670052e+003	4.634824e-001
1.671017e+003	4.544480e-001
1.671981e+003	4.459375e-001
1.672945e+003	4.378386e-001
1.673909e+003	4.295605e-001
1.674874e+003	4.206728e-001
1.675838e+003	4.114367e-001
1.676802e+003	4.027769e-001
1.677766e+003	3.956418e-001
1.678730e+003	3.904485e-001
1.679695e+003	3.870407e-001
1.680659e+003	3.848065e-001
1.681623e+003	3.825883e-001
1.682587e+003	3.785973e-001
1.683552e+003	3.711463e-001
1.684516e+003	3.603043e-001
1.685480e+003	3.481456e-001
1.686444e+003	3.366907e-001
1.687409e+003	3.266015e-001
1.688373e+003	3.176831e-001
1.689337e+003	3.096724e-001
1.690301e+003	3.025363e-001
1.691266e+003	2.963806e-001
1.692230e+003	2.912632e-001
1.693194e+003	2.871191e-001
1.694158e+003	2.838407e-001
1.695122e+003	2.813779e-001
1.696087e+003	2.796654e-001
1.697051e+003	2.783259e-001
1.698015e+003	2.764339e-001
1.698979e+003	2.728047e-001
1.699944e+003	2.669117e-001
1.700908e+003	2.595808e-001
1.701872e+003	2.524590e-001
1.702836e+003	2.467883e-001
1.703801e+003	2.428197e-001
1.704765e+003	2.400583e-001
1.705729e+003	2.377782e-001
1.706693e+003	2.354798e-001
1.707657e+003	2.331423e-001
1.708622e+003	2.311450e-001
1.709586e+003	2.299594e-001
1.710550e+003	2.299041e-001
1.711514e+003	2.310876e-001
1.712479e+003	2.334431e-001
1.713443e+003	2.367311e-001
1.714407e+003	2.404626e-001
1.715371e+003	2.437945e-001
1.716336e+003	2.456407e-001
1.717300e+003	2.452883e-001
1.718264e+003	2.430944e-001
1.719228e+003	2.402443e-001
1.720193e+003	2.378122e-001
1.721157e+003	2.362776e-001
1.722121e+003	2.356549e-001
1.723085e+003	2.357576e-001
1.724049e+003	2.363738e-001
1.725014e+003	2.373530e-001
1.725978e+003	2.386354e-001
1.726942e+003	2.402329e-001
1.727906e+003	2.421861e-001
1.728871e+003	2.445218e-001
1.729835e+003	2.472053e-001
1.730799e+003	2.500440e-001
1.731763e+003	2.525423e-001
1.732728e+003	2.538750e-001
1.733692e+003	2.533122e-001
1.734656e+003	2.509305e-001
1.735620e+003	2.476389e-001
1.736584e+003	2.443790e-001
1.737549e+003	2.415626e-001
1.738513e+003	2.391006e-001
1.739477e+003	2.366449e-001
1.740441e+003	2.338224e-001
1.741406e+003	2.304390e-001
1.742370e+003	2.265808e-001
1.743334e+003	2.225526e-001
1.744298e+003	2.187238e-001
1.745263e+003	2.153830e-001
1.746227e+003	2.126015e-001
1.747191e+003	2.100973e-001
1.748155e+003	2.072030e-001
1.749120e+003	2.031348e-001
1.750084e+003	1.975591e-001
1.751048e+003	1.909689e-001
1.752012e+003	1.843676e-001
1.752976e+003	1.785782e-001
1.753941e+003	1.738690e-001
1.754905e+003	1.700363e-001
1.755869e+003	1.666805e-001
1.756833e+003	1.634520e-001
1.757798e+003	1.601732e-001
1.758762e+003	1.568131e-001
1.759726e+003	1.533851e-001
1.760690e+003	1.498813e-001
1.761655e+003	1.462965e-001
1.762619e+003	1.426893e-001
1.763583e+003	1.391955e-001
1.764547e+003	1.359839e-001
1.765511e+003	1.332150e-001
1.766476e+003	1.310333e-001
1.767440e+003	1.295557e-001
1.768404e+003	1.288062e-001
1.769368e+003	1.285962e-001
1.770333e+003	1.284314e-001
1.771297e+003	1.276025e-001
1.772261e+003	1.255562e-001
1.773225e+003	1.223205e-001
1.774190e+003	1.185178e-001
1.775154e+003	1.149232e-001
1.776118e+003	1.120489e-001
1.777082e+003	1.100403e-001
1.778047e+003	1.087657e-001
1.779011e+003	1.079385e-001
1.779975e+003	1.072421e-001
1.780939e+003	1.064457e-001
1.781903e+003	1.054657e-001
1.782868e+003	1.043428e-001
1.783832e+003	1.031813e-001
1.784796e+003	1.021149e-001
1.785760e+003	1.013044e-001
1.786725e+003	1.009292e-001
1.787689e+003	1.011451e-001
1.788653e+003	1.020072e-001
1.789617e+003	1.033625e-001
1.790582e+003	1.047510e-001
1.791546e+003	1.054672e-001
1.792510e+003	1.049424e-001
1.793474e+003	1.032151e-001
1.794438e+003	1.009342e-001
1.795403e+003	9.889566e-002
1.796367e+003	9.764399e-002
1.797331e+003	9.735338e-002
1.798295e+003	9.784763e-002
1.799260e+003	9.867100e-002
1.800224e+003	9.925593e-002
1.801188e+003	9.919148e-002
1.802152e+003	9.842453e-002
1.803117e+003	9.723146e-002
1.804081e+003	9.601622e-002
1.805045e+003	9.511019e-002
1.806009e+003	9.467020e-002
1.806974e+003	9.466067e-002
1.807938e+003	9.488477e-002
1.808902e+003	9.505413e-002
1.809866e+003	9.489817e-002
1.810830e+003	9.428937e-002
1.811795e+003	9.331058e-002
1.812759e+003	9.220111e-002
1.813723e+003	9.121111e-002
1.814687e+003	9.046756e-002
1.815652e+003	8.993237e-002
1.816616e+003	8.946689e-002
1.817580e+003	8.896650e-002
1.818544e+003	8.847236e-002
1.819509e+003	8.816700e-002
1.820473e+003	8.824797e-002
1.821437e+003	8.877619e-002
1.822401e+003	8.960748e-002
1.823365e+003	9.045897e-002
1.824330e+003	9.108362e-002
1.825294e+003	9.142899e-002
1.826258e+003	9.162987e-002
1.827222e+003	9.182953e-002
1.828187e+003	9.198956e-002
1.829151e+003	9.186662e-002
1.830115e+003	9.120328e-002
1.831079e+003	8.998162e-002
1.832044e+003	8.848169e-002
1.833008e+003	8.708377e-002
1.833972e+003	8.603384e-002
1.834936e+003	8.536229e-002
1.835901e+003	8.495957e-002
1.836865e+003	8.472245e-002
1.837829e+003	8.466716e-002
1.838793e+003	8.492306e-002
1.839757e+003	8.562102e-002
1.840722e+003	8.677182e-002
1.841686e+003	8.819682e-002
1.842650e+003	8.953181e-002
1.843614e+003	9.033971e-002
1.844579e+003	9.033471e-002
1.845543e+003	8.954955e-002
1.846507e+003	8.826184e-002
1.847471e+003	8.678267e-002
1.848436e+003	8.533937e-002
1.849400e+003	8.408704e-002
1.850364e+003	8.314665e-002
1.851328e+003	8.259768e-002
1.852292e+003	8.243784e-002
1.853257e+003	8.256371e-002
1.854221e+003	8.281103e-002
1.855185e+003	8.303032e-002
1.856149e+003	8.314788e-002
1.857114e+003	8.317147e-002
1.858078e+003	8.314373e-002
1.859042e+003	8.308853e-002
1.860006e+003	8.300021e-002
1.860971e+003	8.288727e-002
1.861935e+003	8.283433e-002
1.862899e+003	8.301598e-002
1.863863e+003	8.363638e-002
1.864828e+003	8.481596e-002
1.865792e+003	8.646940e-002
1.866756e+003	8.822881e-002
1.867720e+003	8.949972e-002
1.868684e+003	8.972865e-002
1.869649e+003	8.875788e-002
1.870613e+003	8.694214e-002
1.871577e+003	8.490843e-002
1.872541e+003	8.322016e-002
1.873506e+003	8.219213e-002
1.874470e+003	8.186112e-002
1.875434e+003	8.203728e-002
1.876398e+003	8.240359e-002
1.877363e+003	8.265316e-002
1.878327e+003	8.261146e-002
1.879291e+003	8.228271e-002
1.880255e+003	8.181026e-002
1.881219e+003	8.139376e-002
1.882184e+003	8.121260e-002
1.883148e+003	8.138093e-002
1.884112e+003	8.193047e-002
1.885076e+003	8.280924e-002
1.886041e+003	8.387756e-002
1.887005e+003	8.491249e-002
1.887969e+003	8.564905e-002
1.888933e+003	8.588296e-002
1.889898e+003	8.558875e-002
1.890862e+003	8.495278e-002
1.891826e+003	8.426962e-002
1.892790e+003	8.377650e-002
1.893755e+003	8.354269e-002
1.894719e+003	8.347011e-002
1.895683e+003	8.338378e-002
1.896647e+003	8.315156e-002
1.897611e+003	8.275611e-002
1.898576e+003	8.228233e-002
1.899540e+003	8.185083e-002
1.900504e+003	8.155785e-002
1.901468e+003	8.145548e-002
1.902433e+003	8.155606e-002
1.903397e+003	8.183574e-002
1.904361e+003	8.222856e-002
1.905325e+003	8.262289e-002
1.906290e+003	8.287963e-002
1.907254e+003	8.287764e-002
1.908218e+003	8.256955e-002
1.909182e+003	8.202171e-002
1.910146e+003	8.140980e-002
1.911111e+003	8.095887e-002
1.912075e+003	8.085810e-002
1.913039e+003	8.119071e-002
1.914003e+003	8.190490e-002
1.914968e+003	8.282226e-002
1.915932e+003	8.368554e-002
1.916896e+003	8.425424e-002
1.917860e+003	8.442342e-002
1.918825e+003	8.428066e-002
1.919789e+003	8.403146e-002
1.920753e+003	8.384539e-002
1.921717e+003	8.374169e-002
1.922682e+003	8.359061e-002
1.923646e+003	8.321913e-002
1.924610e+003	8.254834e-002
1.925574e+003	8.166599e-002
1.926538e+003	8.078544e-002
1.927503e+003	8.013436e-002
1.928467e+003	7.985043e-002
1.929431e+003	7.993469e-002
1.930395e+003	8.026683e-002
1.931360e+003	8.066418e-002
1.932324e+003	8.095112e-002
1.933288e+003	8.101312e-002
1.934252e+003	8.082695e-002
1.935217e+003	8.047339e-002
1.936181e+003	8.012559e-002
1.937145e+003	8.000574e-002
1.938109e+003	8.030685e-002
1.939073e+003	8.110277e-002
1.940038e+003	8.227704e-002
1.941002e+003	8.351372e-002
1.941966e+003	8.439248e-002
1.942930e+003	8.458232e-002
1.943895e+003	8.402523e-002
1.944859e+003	8.296700e-002
1.945823e+003	8.181291e-002
1.946787e+003	8.092272e-002
1.947752e+003	8.047254e-002
1.948716e+003	8.043602e-002
1.949680e+003	8.066418e-002
1.950644e+003	8.100133e-002
1.951609e+003	8.136046e-002
1.952573e+003	8.172072e-002
1.953537e+003	8.206974e-002
1.954501e+003	8.235472e-002
1.955465e+003	8.248625e-002
1.956430e+003	8.239009e-002
1.957394e+003	8.206097e-002
1.958358e+003	8.158068e-002
1.959322e+003	8.109540e-002
1.960287e+003	8.077279e-002
1.961251e+003	8.076137e-002
1.962215e+003	8.115221e-002
1.963179e+003	8.193982e-002
1.964144e+003	8.298635e-002
1.965108e+003	8.401872e-002
1.966072e+003	8.469782e-002
1.967036e+003	8.476227e-002
1.968000e+003	8.417838e-002
1.968965e+003	8.318337e-002
1.969929e+003	8.217033e-002
1.970893e+003	8.222525e-002
1.971857e+003	8.228017e-002
1.972822e+003	8.233508e-002
1.973786e+003	8.239000e-002
1.974750e+003	8.244491e-002
1.975714e+003	8.249983e-002
1.976679e+003	8.255475e-002
1.977643e+003	8.260967e-002
1.978607e+003	8.266459e-002
1.979571e+003	8.271950e-002
1.980536e+003	8.277442e-002
1.981500e+003	8.282933e-002
1.982464e+003	8.288425e-002
1.983428e+003	8.293916e-002
1.984392e+003	8.299408e-002
1.985357e+003	8.304901e-002
1.986321e+003	8.310382e-002
1.987285e+003	8.315874e-002
1.988249e+003	8.321365e-002
1.989214e+003	8.326858e-002
1.990178e+003	8.332349e-002
1.991142e+003	8.337840e-002
1.992106e+003	8.343332e-002
1.993071e+003	8.348823e-002
1.994035e+003	8.354316e-002
1.994999e+003	8.359807e-002
1.995963e+003	8.365299e-002
1.996927e+003	8.370791e-002
1.997892e+003	8.376282e-002
1.998856e+003	8.381774e-002
1.999820e+003	8.387265e-002
2.000784e+003	8.392757e-002
2.001749e+003	8.398249e-002
2.002713e+003	8.403741e-002
2.003677e+003	8.409232e-002
2.004641e+003	8.414724e-002
2.005606e+003	8.420216e-002
2.006570e+003	8.425707e-002
2.007534e+003	8.431199e-002
2.008498e+003	8.436690e-002
2.009463e+003	8.442182e-002
2.010427e+003	8.447675e-002
2.011391e+003	8.453165e-002
2.012355e+003	8.458658e-002
2.013319e+003	8.464149e-002
2.014284e+003	8.469640e-002
2.015248e+003	8.475133e-002
2.016212e+003	8.480623e-002
2.017176e+003	8.486116e-002
2.018141e+003	8.491607e-002
2.019105e+003	8.497099e-002
2.020069e+003	8.502581e-002
2.021033e+003	8.508073e-002
2.021998e+003	8.513565e-002
2.022962e+003	8.519056e-002
2.023926e+003	8.524548e-002
2.024890e+003	8.530039e-002
2.025854e+003	8.535532e-002
2.026819e+003	8.541022e-002
2.027783e+003	8.546515e-002
2.028747e+003	8.552006e-002
2.029711e+003	8.557498e-002
2.030676e+003	8.562990e-002
2.031640e+003	8.568481e-002
2.032604e+003	8.573973e-002
2.033568e+003	8.579464e-002
2.034533e+003	8.584956e-002
2.035497e+003	8.590449e-002
2.036461e+003	8.595939e-002
2.037425e+003	8.601432e-002
2.038390e+003	8.606923e-002
2.039354e+003	8.612414e-002
2.040318e+003	8.617906e-002
2.041282e+003	8.623397e-002
2.042246e+003	8.628890e-002
2.043211e+003	8.634380e-002
2.044175e+003	8.639873e-002
2.045139e+003	8.645365e-002
2.046103e+003	8.650856e-002
2.047068e+003	8.656348e-002
2.048032e+003	8.661839e-002
2.048996e+003	8.667331e-002
2.049960e+003	8.672823e-002
2.050925e+003	8.678314e-002
2.051889e+003	8.683807e-002
2.052853e+003	8.689297e-002
2.053817e+003	8.694780e-002
2.054781e+003	8.700272e-002
2.055746e+003	8.705763e-002
2.056710e+003	8.711255e-002
2.057674e+003	8.716747e-002
2.058638e+003	8.722238e-002
2.059603e+003	8.727730e-002
2.060567e+003	8.733222e-002
2.061531e+003	8.738713e-002
2.062495e+003	8.744206e-002
2.063460e+003	8.749696e-002
2.064424e+003	8.755188e-002
2.065388e+003	8.760680e-002
2.066352e+003	8.766171e-002
2.067317e+003	8.771664e-002
2.068281e+003	8.777154e-002
2.069245e+003	8.782647e-002
2.070209e+003	8.788139e-002
2.071174e+003	8.793630e-002
2.072138e+003	8.799122e-002
2.073102e+003	8.804613e-002
2.074066e+003	8.810105e-002
2.075031e+003	8.815597e-002
2.075995e+003	8.821088e-002
2.076959e+003	8.826580e-002
2.077923e+003	8.832072e-002
2.078887e+003	8.837564e-002
2.079852e+003	8.843055e-002
2.080816e+003	8.848546e-002
2.081780e+003	8.854038e-002
2.082744e+003	8.859530e-002
2.083708e+003	8.865022e-002
2.084673e+003	8.870513e-002
2.085637e+003	8.876006e-002
2.086601e+003	8.881497e-002
2.087565e+003	8.886980e-002
2.088530e+003	8.892470e-002
2.089494e+003	8.897962e-002
2.090458e+003	8.903454e-002
2.091422e+003	8.908945e-002
2.092387e+003	8.914437e-002
2.093351e+003	8.919928e-002
2.094315e+003	8.925421e-002
2.095279e+003	8.930913e-002
2.096244e+003	8.936404e-002
2.097208e+003	8.941896e-002
2.098172e+003	8.947387e-002
2.099136e+003	8.952879e-002
2.100101e+003	8.958370e-002
2.101065e+003	8.963862e-002
2.102029e+003	8.969354e-002
2.102993e+003	8.974846e-002
2.103958e+003	8.980338e-002
2.104922e+003	8.985829e-002
2.105886e+003	8.991320e-002
2.106850e+003	8.996812e-002
2.107814e+003	9.002304e-002
2.108779e+003	9.007796e-002
2.109743e+003	9.013287e-002
2.110707e+003	9.018780e-002
2.111671e+003	9.024271e-002
2.112635e+003	9.029762e-002
2.113600e+003	9.035254e-002
2.114564e+003	9.040745e-002
2.115528e+003	9.046238e-002
2.116492e+003	9.051728e-002
2.117457e+003	9.057221e-002
2.118421e+003	9.062712e-002
2.119385e+003	9.068204e-002
2.120349e+003	9.073696e-002
2.121314e+003	9.079187e-002
2.122278e+003	9.084670e-002
2.123242e+003	9.090161e-002
2.124206e+003	9.095653e-002
2.125171e+003	9.101144e-002
2.126135e+003	9.106636e-002
2.127099e+003	9.112128e-002
2.128063e+003	9.117620e-002
2.129028e+003	9.123112e-002
2.129992e+003	9.128603e-002
2.130956e+003	9.134094e-002
2.131920e+003	9.139586e-002
2.132885e+003	9.145078e-002
2.133849e+003	9.150569e-002
2.134813e+003	9.156061e-002
2.135777e+003	9.161554e-002
2.136741e+003	9.167044e-002
2.137706e+003	9.172536e-002
2.138670e+003	9.178028e-002
2.139634e+003	9.183519e-002
2.140598e+003	9.189012e-002
2.141563e+003	9.194502e-002
2.142527e+003	9.199995e-002
2.143491e+003	9.205486e-002
2.144455e+003	9.210978e-002
2.145419e+003	9.216470e-002
2.146384e+003	9.221961e-002
2.147348e+003	9.227453e-002
2.148312e+003	9.232944e-002
2.149276e+003	9.238436e-002
2.150241e+003	9.243928e-002
2.151205e+003	9.249419e-002
2.152169e+003	9.254912e-002
2.153133e+003	9.260402e-002
2.154098e+003	9.265894e-002
2.155062e+003	9.271386e-002
2.156026e+003	9.276868e-002
2.156990e+003	9.282359e-002
2.157955e+003	9.287852e-002
2.158919e+003	9.293343e-002
2.159883e+003	9.298835e-002
2.160847e+003	9.304328e-002
2.161812e+003	9.309818e-002
2.162776e+003	9.315310e-002
2.163740e+003	9.320801e-002
2.164704e+003	9.326293e-002
2.165668e+003	9.331786e-002
2.166633e+003	9.337276e-002
2.167597e+003	9.342769e-002
2.168561e+003	9.348260e-002
2.169525e+003	9.353752e-002
2.170490e+003	9.359244e-002
2.171454e+003	9.364735e-002
2.172418e+003	9.370227e-002
2.173382e+003	9.375717e-002
2.174346e+003	9.381210e-002
2.175311e+003	9.386702e-002
2.176275e+003	9.392193e-002
2.177239e+003	9.397686e-002
2.178203e+003	9.403176e-002
2.179168e+003	9.408668e-002
2.180132e+003	9.414160e-002
2.181096e+003	9.419651e-002
2.182060e+003	9.425144e-002
2.183025e+003	9.430634e-002
2.183989e+003	9.436127e-002
2.184953e+003	9.441619e-002
2.185917e+003	9.447110e-002
2.186882e+003	9.452602e-002
2.187846e+003	9.458093e-002
2.188810e+003	9.463585e-002
2.189774e+003	9.469067e-002
2.190739e+003	9.474559e-002
2.191703e+003	9.480050e-002
2.192667e+003	9.485543e-002
2.193631e+003	9.491033e-002
2.194595e+003	9.496526e-002
2.195560e+003	9.502017e-002
2.196524e+003	9.507509e-002
2.197488e+003	9.513001e-002
2.198452e+003	9.518491e-002
2.199417e+003	9.523984e-002
2.200381e+003	9.529476e-002
2.201345e+003	9.534967e-002
2.202309e+003	9.540460e-002
2.203273e+003	9.545950e-002
2.204238e+003	9.551442e-002
2.205202e+003	9.556934e-002
2.206166e+003	9.562425e-002
2.207130e+003	9.567917e-002
2.208095e+003	9.573408e-002
2.209059e+003	9.578901e-002
2.210023e+003	9.584392e-002
2.210987e+003	9.589884e-002
2.211952e+003	9.595376e-002
2.212916e+003	9.600867e-002
2.213880e+003	9.606359e-002
2.214844e+003	9.611850e-002
2.215809e+003	9.617343e-002
2.216773e+003	9.622834e-002
2.217737e+003	9.628326e-002
2.218701e+003	9.633818e-002
2.219666e+003	9.639309e-002
2.220630e+003	9.644801e-002
2.221594e+003	9.650292e-002
2.222558e+003	9.655784e-002
2.223522e+003	9.661265e-002
2.224487e+003	9.666758e-002
2.225451e+003	9.672250e-002
2.226415e+003	9.677741e-002
2.227379e+003	9.683233e-002
2.228344e+003	9.688724e-002
2.229308e+003	9.694216e-002
2.230272e+003	9.699707e-002
2.231236e+003	9.705199e-002
2.232200e+003	9.710691e-002
2.233165e+003	9.716183e-002
2.234129e+003	9.721675e-002
2.235093e+003	9.727166e-002
2.236057e+003	9.732658e-002
2.237022e+003	9.738149e-002
2.237986e+003	9.743641e-002
2.238950e+003	9.749133e-002
2.239914e+003	9.754624e-002
2.240879e+003	9.760117e-002
2.241843e+003	9.765608e-002
2.242807e+003	9.771100e-002
2.243771e+003	9.776591e-002
2.244736e+003	9.782083e-002
2.245700e+003	9.787575e-002
2.246664e+003	9.793065e-002
2.247628e+003	9.798558e-002
2.248593e+003	9.804049e-002
2.249557e+003	9.809541e-002
2.250521e+003	9.815034e-002
2.251485e+003	9.820524e-002
2.252449e+003	9.826016e-002
2.253414e+003	9.831508e-002
2.254378e+003	9.836999e-002
2.255342e+003	9.842492e-002
2.256306e+003	9.847982e-002
2.257271e+003	9.853465e-002
2.258235e+003	9.858957e-002
2.259199e+003	9.864448e-002
2.260163e+003	9.869940e-002
2.261127e+003	9.875432e-002
2.262092e+003	9.880923e-002
2.263056e+003	9.886415e-002
2.264020e+003	9.891906e-002
2.264984e+003	9.897398e-002
2.265949e+003	9.902891e-002
2.266913e+003	9.908381e-002
2.267877e+003	9.913874e-002
2.268841e+003	9.919365e-002
2.269806e+003	9.924857e-002
2.270770e+003	9.930349e-002
2.271734e+003	9.935839e-002
2.272698e+003	9.941332e-002
2.273663e+003	9.946823e-002
2.274627e+003	9.952315e-002
2.275591e+003	9.957808e-002
2.276555e+003	9.963298e-002
2.277520e+003	9.968790e-002
2.278484e+003	9.974281e-002
2.279448e+003	9.979773e-002
2.280412e+003	9.985265e-002
2.281376e+003	9.990756e-002
2.282341e+003	9.996249e-002
2.283305e+003	1.000174e-001
2.284269e+003	1.000723e-001
2.285233e+003	1.001272e-001
2.286198e+003	1.001821e-001
2.287162e+003	1.002371e-001
2.288126e+003	1.002920e-001
2.289090e+003	1.003469e-001
2.290054e+003	1.004018e-001
2.291019e+003	1.004566e-001
2.291983e+003	1.005116e-001
2.292947e+003	1.005665e-001
2.293911e+003	1.006214e-001
2.294876e+003	1.006763e-001
2.295840e+003	1.007312e-001
2.296804e+003	1.007861e-001
2.297768e+003	1.008411e-001
2.298733e+003	1.008960e-001
2.299697e+003	1.009509e-001
2.300661e+003	1.010058e-001
2.301625e+003	1.010607e-001
2.302590e+003	1.011156e-001
2.303554e+003	1.011705e-001
2.304518e+003	1.012255e-001
2.305482e+003	1.012804e-001
2.306447e+003	1.013353e-001
2.307411e+003	1.013902e-001
2.308375e+003	1.014451e-001
2.309339e+003	1.015001e-001
2.310303e+003	1.015550e-001
2.311268e+003	1.016099e-001
2.312232e+003	1.016648e-001
2.313196e+003	1.017197e-001
2.314160e+003	1.017746e-001
2.315125e+003	1.018296e-001
2.316089e+003	1.018845e-001
2.317053e+003	1.019394e-001
2.318017e+003	1.019943e-001
2.318981e+003	1.020492e-001
2.319946e+003	1.021041e-001
2.320910e+003	1.021591e-001
2.321874e+003	1.022140e-001
2.322838e+003	1.022689e-001
2.323803e+003	1.023238e-001
2.324767e+003	1.023786e-001
2.325731e+003	1.024335e-001
2.326695e+003	1.024885e-001
2.327660e+003	1.025434e-001
2.328624e+003	1.025983e-001
2.329588e+003	1.026532e-001
2.330552e+003	1.027081e-001
2.331517e+003	1.027630e-001
2.332481e+003	1.028180e-001
2.333445e+003	1.028729e-001
2.334409e+003	1.029278e-001
2.335374e+003	1.029827e-001
2.336338e+003	1.030376e-001
2.337302e+003	1.030925e-001
2.338266e+003	1.031475e-001
2.339230e+003	1.032024e-001
2.340195e+003	1.032573e-001
2.341159e+003	1.033122e-001
2.342123e+003	1.033671e-001
2.343087e+003	1.034220e-001
2.344052e+003	1.034770e-001
2.345016e+003	1.035319e-001
2.345980e+003	1.035868e-001
2.346944e+003	1.036417e-001
2.347908e+003	1.036966e-001
2.348873e+003	1.037515e-001
2.349837e+003	1.038065e-001
2.350801e+003	1.038614e-001
2.351765e+003	1.039163e-001
2.352730e+003	1.039712e-001
2.353694e+003	1.040261e-001
2.354658e+003	1.040810e-001
2.355622e+003	1.041360e-001
2.356587e+003	1.041909e-001
2.357551e+003	1.042458e-001
2.358515e+003	1.043006e-001
2.359479e+003	1.043555e-001
2.360444e+003	1.044104e-001
2.361408e+003	1.044654e-001
2.362372e+003	1.045203e-001
2.363336e+003	1.045752e-001
2.364301e+003	1.046301e-001
2.365265e+003	1.046850e-001
2.366229e+003	1.047399e-001
2.367193e+003	1.047949e-001
2.368157e+003	1.048498e-001
2.369122e+003	1.049047e-001
2.370086e+003	1.049596e-001
2.371050e+003	1.050145e-001
2.372014e+003	1.050695e-001
2.372979e+003	1.051244e-001
2.373943e+003	1.051793e-001
2.374907e+003	1.052342e-001
2.375871e+003	1.052891e-001
2.376835e+003	1.053440e-001
2.377800e+003	1.053990e-001
2.378764e+003	1.054539e-001
2.379728e+003	1.055088e-001
2.380692e+003	1.055637e-001
2.381657e+003	1.056186e-001
2.382621e+003	1.056735e-001
2.383585e+003	1.057284e-001
2.384549e+003	1.057834e-001
2.385514e+003	1.058383e-001
2.386478e+003	1.058932e-001
2.387442e+003	1.059481e-001
2.388406e+003	1.060030e-001
2.389371e+003	1.060579e-001
2.390335e+003	1.061129e-001
2.391299e+003	1.061678e-001
2.392263e+003	1.062227e-001
2.393228e+003	1.062775e-001
2.394192e+003	1.063324e-001
2.395156e+003	1.063874e-001
2.396120e+003	1.064423e-001
2.397084e+003	1.064972e-001
2.398049e+003	1.065521e-001
2.399013e+003	1.066070e-001
2.399977e+003	1.066619e-001
2.400941e+003	1.067169e-001
2.401906e+003	1.067718e-001
2.402870e+003	1.068267e-001
2.403834e+003	1.068816e-001
2.404798e+003	1.069365e-001
2.405762e+003	1.069914e-001
2.406727e+003	1.070464e-001
2.407691e+003	1.071013e-001
2.408655e+003	1.071562e-001
2.409619e+003	1.072111e-001
2.410584e+003	1.072660e-001
2.411548e+003	1.073209e-001
2.412512e+003	1.073759e-001
2.413476e+003	1.074308e-001
2.414441e+003	1.074857e-001
2.415405e+003	1.075406e-001
2.416369e+003	1.075955e-001
2.417333e+003	1.076504e-001
2.418298e+003	1.077053e-001
2.419262e+003	1.077603e-001
2.420226e+003	1.078152e-001
2.421190e+003	1.078701e-001
2.422155e+003	1.079250e-001
2.423119e+003	1.079799e-001
2.424083e+003	1.080349e-001
2.425047e+003	1.080898e-001
2.426011e+003	1.081447e-001
2.426976e+003	1.081995e-001
2.427940e+003	1.082544e-001
2.428904e+003	1.083093e-001
2.429868e+003	1.083643e-001
2.430833e+003	1.084192e-001
2.431797e+003	1.084741e-001
2.432761e+003	1.085290e-001
2.433725e+003	1.085839e-001
2.434689e+003	1.086388e-001
2.435654e+003	1.086938e-001
2.436618e+003	1.087487e-001
2.437582e+003	1.088036e-001
2.438546e+003	1.088585e-001
2.439511e+003	1.089134e-001
2.440475e+003	1.089683e-001
2.441439e+003	1.090233e-001
2.442403e+003	1.090782e-001
2.443368e+003	1.091331e-001
2.444332e+003	1.091880e-001
2.445296e+003	1.092429e-001
2.446260e+003	1.092978e-001
2.447225e+003	1.093528e-001
2.448189e+003	1.094077e-001
2.449153e+003	1.094626e-001
2.450117e+003	1.095175e-001
2.451082e+003	1.095724e-001
2.452046e+003	1.096273e-001
2.453010e+003	1.096823e-001
2.453974e+003	1.097372e-001
2.454938e+003	1.097921e-001
2.455903e+003	1.098470e-001
2.456867e+003	1.099019e-001
2.457831e+003	1.099568e-001
2.458795e+003	1.100118e-001
2.459760e+003	1.100667e-001
2.460724e+003	1.101215e-001
2.461688e+003	1.101764e-001
2.462652e+003	1.102313e-001
2.463616e+003	1.102862e-001
2.464581e+003	1.103412e-001
2.465545e+003	1.103961e-001
2.466509e+003	1.104510e-001
2.467473e+003	1.105059e-001
2.468438e+003	1.105608e-001
2.469402e+003	1.106158e-001
2.470366e+003	1.106707e-001
2.471330e+003	1.107256e-001
2.472295e+003	1.107805e-001
2.473259e+003	1.108354e-001
2.474223e+003	1.108903e-001
2.475187e+003	1.109452e-001
2.476152e+003	1.110002e-001
2.477116e+003	1.110551e-001
2.478080e+003	1.111100e-001
2.479044e+003	1.111649e-001
2.480009e+003	1.112198e-001
2.480973e+003	1.112748e-001
2.481937e+003	1.113297e-001
2.482901e+003	1.113846e-001
2.483865e+003	1.114395e-001
2.484830e+003	1.114944e-001
2.485794e+003	1.115493e-001
2.486758e+003	1.116043e-001
2.487722e+003	1.116592e-001
2.488687e+003	1.117141e-001
2.489651e+003	1.117690e-001
2.490615e+003	1.118239e-001
2.491579e+003	1.118788e-001
2.492543e+003	1.119338e-001
2.493508e+003	1.119887e-001
2.494472e+003	1.120435e-001
2.495436e+003	1.120984e-001
2.496400e+003	1.121533e-001
2.497365e+003	1.122082e-001
2.498329e+003	1.122632e-001
2.499293e+003	1.123181e-001
2.500257e+003	1.123730e-001
2.501222e+003	1.124279e-001
2.502186e+003	1.124828e-001
2.503150e+003	1.125377e-001
2.504114e+003	1.125927e-001
2.505079e+003	1.126476e-001
2.506043e+003	1.127025e-001
2.507007e+003	1.127574e-001
2.507971e+003	1.128123e-001
2.508936e+003	1.128672e-001
2.509900e+003	1.129222e-001
2.510864e+003	1.129771e-001
2.511828e+003	1.130320e-001
2.512792e+003	1.130869e-001
2.513757e+003	1.131418e-001
2.514721e+003	1.131967e-001
2.515685e+003	1.132517e-001
2.516649e+003	1.133066e-001
2.517614e+003	1.133615e-001
2.518578e+003	1.134164e-001
2.519542e+003	1.134713e-001
2.520506e+003	1.135262e-001
2.521470e+003	1.135812e-001
2.522435e+003	1.136361e-001
2.523399e+003	1.136910e-001
2.524363e+003	1.137459e-001
2.525327e+003	1.138008e-001
2.526292e+003	1.138557e-001
2.527256e+003	1.139107e-001
2.528220e+003	1.139655e-001
2.529184e+003	1.140204e-001
2.530149e+003	1.140753e-001
2.531113e+003	1.141302e-001
2.532077e+003	1.141851e-001
2.533041e+003	1.142401e-001
2.534006e+003	1.142950e-001
2.534970e+003	1.143499e-001
2.535934e+003	1.144048e-001
2.536898e+003	1.144597e-001
2.537863e+003	1.145146e-001
2.538827e+003	1.145696e-001
2.539791e+003	1.146245e-001
2.540755e+003	1.146794e-001
2.541719e+003	1.147343e-001
2.542684e+003	1.147892e-001
2.543648e+003	1.148441e-001
2.544612e+003	1.148991e-001
2.545576e+003	1.149540e-001
2.546541e+003	1.150089e-001
2.547505e+003	1.150638e-001
2.548469e+003	1.151187e-001
2.549433e+003	1.151736e-001
2.550397e+003	1.152286e-001
2.551362e+003	1.152835e-001
2.552326e+003	1.153384e-001
2.553290e+003	1.153933e-001
2.554254e+003	1.154482e-001
2.555219e+003	1.155031e-001
2.556183e+003	1.155581e-001
2.557147e+003	1.156130e-001
2.558111e+003	1.156679e-001
2.559076e+003	1.157228e-001
2.560040e+003	1.157777e-001
2.561004e+003	1.158326e-001
2.561968e+003	1.158875e-001
2.562933e+003	1.159424e-001
2.563897e+003	1.159973e-001
2.564861e+003	1.160522e-001
2.565825e+003	1.161071e-001
2.566790e+003	1.161620e-001
2.567754e+003	1.162170e-001
2.568718e+003	1.162719e-001
2.569682e+003	1.163268e-001
2.570646e+003	1.163817e-001
2.571611e+003	1.164366e-001
2.572575e+003	1.164915e-001
2.573539e+003	1.165465e-001
2.574503e+003	1.166014e-001
2.575468e+003	1.166563e-001
2.576432e+003	1.167112e-001
2.577396e+003	1.167661e-001
2.578360e+003	1.168211e-001
2.579324e+003	1.168760e-001
2.580289e+003	1.169309e-001
2.581253e+003	1.169858e-001
2.582217e+003	1.170407e-001
2.583181e+003	1.170956e-001
2.584146e+003	1.171506e-001
2.585110e+003	1.172055e-001
2.586074e+003	1.172604e-001
2.587038e+003	1.173153e-001
2.588003e+003	1.173702e-001
2.588967e+003	1.174251e-001
2.589931e+003	1.174800e-001
2.590895e+003	1.175350e-001
2.591860e+003	1.175899e-001
2.592824e+003	1.176448e-001
2.593788e+003	1.176997e-001
2.594752e+003	1.177546e-001
2.595717e+003	1.178095e-001
2.596681e+003	1.178644e-001
2.597645e+003	1.179193e-001
2.598609e+003	1.179742e-001
2.599573e+003	1.180291e-001
2.600538e+003	1.180840e-001
2.601502e+003	1.181390e-001
2.602466e+003	1.181939e-001
2.603430e+003	1.182488e-001
2.604395e+003	1.183037e-001
2.605359e+003	1.183586e-001
2.606323e+003	1.184135e-001
2.607287e+003	1.184685e-001
2.608251e+003	1.185234e-001
2.609216e+003	1.185783e-001
2.610180e+003	1.186332e-001
2.611144e+003	1.186881e-001
2.612108e+003	1.187430e-001
2.613073e+003	1.187980e-001
2.614037e+003	1.188529e-001
2.615001e+003	1.189078e-001
2.615965e+003	1.189627e-001
2.616930e+003	1.190176e-001
2.617894e+003	1.190725e-001
2.618858e+003	1.191275e-001
2.619822e+003	1.191824e-001
2.620787e+003	1.192373e-001
2.621751e+003	1.192922e-001
2.622715e+003	1.193471e-001
2.623679e+003	1.194020e-001
2.624644e+003	1.194570e-001
2.625608e+003	1.195119e-001
2.626572e+003	1.195668e-001
[truncated: 1,425 more rows]
