# Supplementary material for: Molecular Structural Changes in Alfalfa Detected by ATR-FTIR Spectroscopy in Response to Silencing of TT8 and HB12 Genes
Source: Int J Mol Sci. 2018 Mar 31;19(4):1046. doi: 10.3390/ijms19041046 (PMC5979274; doi:10.3390/ijms19041046)
Supplement: Supplementary file 1 [file ijms-19-01046-s001.zip › Supplementary materials/Spectra Source/T2/t2e-1.dx]

##TITLE= t2e
##JCAMP-DX= 4.24
##DATA TYPE= INFRARED SPECTRUM
##ORIGIN= JASCO
##OWNER= 
##DATE= 16/04/01
##TIME= 11:38:57
##SPECTROMETER/DATA SYSTEM= 
##RESOLUTION= 
##DELTAX=   0.96423347
##XUNITS= 1/CM
##YUNITS= ABSORBANCE
##XFACTOR= 1.00000
##YFACTOR= 1E-008
##FIRSTX=   699.0693
##LASTX=  4000.6047
##NPOINTS=     3425
##FIRSTY=      0.06525
##MAXY=      0.09036
##MINY=     -0.01562
##XYDATA= (X++(Y..Y))
699.0693 6524978 6529212 6527884 6509567 6471066 6418968 6365766 6322938
706.7831 6295129 6278642 6264583 6244186 6212938 6171552 6124190 6075936
714.4970 6031372 5994568 5969266 5957777 5958361 5962805 5957048 5926489
722.2109 5863809 5773981 5672654 5578928 5506816 5459742 5430668 5407595
729.9247 5381062 5348860 5315135 5285111 5259660 5233821 5200365 5155683
737.6386 5103595 5054186 5018362 5001745 5001788 5009628 5015012 5011021
745.3525 4996125 4973288 4947486 4923219 4902807 4885631 4868444 4846939
753.0663 4818255 4783209 4746575 4714699 4691636 4676408 4663467 4646184
760.7802 4620843 4588192 4551618 4513778 4474703 4432949 4388527 4344708
768.4941 4306696 4278008 4257547 4239957 4219158 4192279 4160999 4129505
776.2079 4101009 4075663 4051204 4025272 3997124 3967432 3936817 3904877
783.9218 3870689 3834130 3796523 3759883 3725516 3693422 3663033 3634349
791.6357 3608040 3584174 3560896 3534900 3504082 3470528 3441058 3424028
799.3495 3423996 3437930 3455850 3465779 3459793 3437376 3404295 3368386
807.0634 3335348 3307063 3282699 3260896 3241063 3223139 3206665 3190534
814.7773 3173893 3157391 3143397 3134557 3131487 3131389 3129000 3119605
822.4911 3102243 3080752 3061700 3050435 3047953 3050746 3053629 3053356
830.2050 3050295 3047110 3045787 3045583 3043527 3036850 3025059 3009843
837.9189 2992976 2974317 2951905 2924216 2892574 2861360 2835489 2817041
845.6328 2803733 2790509 2773010 2750321 2725080 2701248 2681504 2666124
853.3466 2653634 2642118 2629949 2615775 2598500 2577810 2554861 2532162
861.0605 2512227 2495866 2481632 2467198 2451717 2437144 2427159 2424245
868.7744 2427163 2430929 2429581 2419907 2403635 2386738 2376496 2378211
876.4882 2393295 2419234 2450874 2482127 2507560 2523671 2529691 2527607
884.2021 2521272 2514944 2511965 2514158 2521932 2534652 2550879 2568556
891.9160 2585511 2600328 2613115 2625395 2638883 2653809 2668032 2677768
899.6298 2679691 2673097 2660691 2647411 2637920 2634229 2634798 2635614
907.3437 2632637 2624264 2612415 2601619 2596609 2599801 2610076 2623421
915.0576 2634835 2640276 2637643 2626724 2608692 2585729 2560773 2536997
922.7714 2516912 2501580 2490615 2483030 2478131 2475529 2474240 2471956
930.4853 2465786 2454466 2440437 2429664 2428582 2439916 2460462 2482796
938.1992 2500047 2510470 2518557 2531856 2555782 2590085 2629360 2666995
945.9130 2699630 2729032 2760359 2798374 2844461 2896511 2951395 3007842
953.6269 3067300 3132121 3202596 3275310 3344295 3404343 3454120 3496821
961.3408 3537922 3581679 3628843 3676987 3722889 3765046 3804581 3844253
969.0546 3886682 3933248 3984248 4039763 4100159 4165681 4235561 4307645
976.7685 4379242 4448839 4517477 4588578 4666027 4751648 4843851 4938549
984.4824 5031926 5123209 5215410 5313325 5419953 5533730 5648515 5756539
992.1962 5852618 5937135 6016065 6098065 6190349 6295593 6411460 6532764
999.9101 6654851 6776158 6898441 7024694 7156194 7290692 7422955 7547245
1007.6240 7660013 7761054 7852571 7937177 8016484 8091229 8162470 8232503
1015.3378 8304472 8380813 8461640 8544198 8623717 8695131 8754777 8801472
1023.0517 8836777 8864469 8889300 8915250 8943901 8973731 9000897 9021264
1030.7656 9032594 9035677 9033710 9030365 9027674 9024970 9019487 9008300
1038.4795 8990559 8968730 8947995 8933949 8929750 8934403 8943296 8950794
1046.1934 8953302 8950853 8946215 8942252 8939447 8935300 8925946 8908746
1053.9072 8884010 8854730 8824712 8796507 8770598 8746195 8722831 8701448
1061.6211 8684118 8672693 8667450 8666746 8667883 8668342 8666407 8660751
1069.3350 8649636 8630744 8602101 8563399 8516470 8464204 8408541 8349084
1077.0488 8283495 8209396 8126275 8035880 7940982 7843782 7745431 7646982
1084.7627 7550702 7460263 7379337 7309599 7249739 7196391 7146432 7099056
1092.4766 7056285 7021597 6997545 6983711 6976047 6967979 6952805 6926354
1100.1904 6888611 6843419 6796250 6751192 6708812 6666075 6618220 6561318
1107.9043 6493934 6417107 6333059 6243745 6150164 6052600 5951391 5847634
1115.6182 5743519 5642220 5547321 5461850 5387106 5321813 5262183 5203177
1123.3320 5140545 5072711 5001472 4931091 4866188 4809509 4760725 4716867
1131.0459 4674180 4630339 4585799 4543498 4507087 4478765 4458038 4442138
1138.7598 4427722 4412712 4397070 4382162 4369334 4358752 4349286 4339337
1146.4736 4327889 4314967 4301223 4287070 4272066 4255037 4234842 4211162
1154.1875 4184659 4156312 4126332 4093458 4055207 4009084 3954030 3891228
1161.9014 3823724 3755087 3687880 3622806 3558854 3494202 3427234 3357160
1169.6152 3284081 3208739 3132303 3056326 2982780 2913843 2851320 2795855
1177.3291 2746440 2700693 2655960 2610762 2565735 2523444 2487131 2459145
1185.0430 2439983 2428392 2422275 2419707 2419490 2421174 2424809 2430744
1192.7568 2439439 2451179 2465696 2482002 2498740 2514931 2530561 2546433
1200.4707 2563302 2580945 2598006 2612826 2624677 2634454 2644329 2656682
1208.1846 2673136 2694208 2719488 2747908 2777884 2807579 2835612 2862024
1215.8984 2888749 2918922 2955171 2997985 3045374 3094179 3142094 3188864
1223.6123 3235821 3284215 3333725 3382285 3427259 3466949 3501345 3531752
1231.3262 3559795 3586592 3612480 3637186 3660073 3680327 3697146 3710030
1239.0400 3719043 3724841 3728373 3730448 3731459 3731383 3729951 3726802
1246.7539 3721560 3713941 3703943 3692018 3679033 3665961 3653479 3641777
1254.4678 3630641 3619664 3608307 3595840 3581424 3564575 3545847 3527099
1262.1816 3510824 3498705 3490293 3482859 3472691 3457095 3435805 3410867
1269.8955 3385171 3360695 3337665 3315080 3291996 3268495 3245666 3224732
1277.6094 3206102 3189044 3172159 3154248 3134979 3115008 3095643 3078339
1285.3232 3064218 3053669 3046092 3039933 3033225 3024510 3013682 3002153
1293.0371 2992137 2985457 2982642 2982960 2985354 2989579 2996614 3007965
1300.7510 3024319 3044512 3065653 3084410 3098740 3109026 3117911 3128942
1308.4648 3144800 3166101 3191305 3217602 3242157 3263059 3279553 3291678
1316.1787 3299734 3303989 3304671 3301986 3295975 3286293 3272284 3253523
1323.8926 3230574 3205434 3181170 3160788 3145927 3136186 3129533 3123587
1331.6064 3117084 3110760 3107165 3109425 3119454 3136302 3155417 3169728
1339.3203 3172844 3162864 3143797 3123318 3108785 3104269 3109771 3122316
1347.0342 3138113 3154664 3171723 3190676 3212971 3238788 3266731 3294626
1354.7480 3320911 3345885 3372017 3403079 3442454 3491240 3546736 3602302
1362.4619 3649815 3684052 3705567 3719566 3732475 3749161 3771965 3800999
1370.1758 3834882 3871202 3906534 3936580 3957304 3966980 3967398 3962697
1377.8896 3956775 3951563 3947260 3943938 3943092 3947875 3961774 3986522
1385.6035 4020236 4057122 4090207 4116165 4137893 4162394 4196492 4243285
1393.3174 4299985 4357616 4403867 4428710 4429221 4410386 4382126 4354982
1401.0313 4336511 4329595 4332705 4341538 4351442 4359930 4367829 4378020
1408.7451 4392754 4411718 4432148 4450882 4466932 4482283 4499985 4520910
1416.4590 4541198 4552264 4545455 4519761 4484051 4449798 4423199 4403961
1424.1729 4388640 4374288 4360168 4347096 4335550 4324503 4312183 4298082
1431.8867 4283955 4272594 4265372 4260057 4250249 4228349 4191328 4142990
1439.6006 4089869 4036808 3986319 3939950 3899160 3864977 3837038 3813118
1447.3145 3789822 3764279 3735924 3707020 3681573 3663733 3656659 3661298
1455.0283 3673612 3680896 3665047 3619352 3557509 3497528 3446493 3400107
1462.7422 3347067 3274560 3177253 3064902 2957286 2870247 2808664 2768326
1470.4561 2738575 2703169 2644065 2551765 2433351 2306720 2188555 2088834
1478.1699 2011421 1955650 1917452 1891017 1871444 1857232 1850889 1857193
1485.8838 1880023 1918694 1964888 2003633 2022185 2020737 2011982 2011022
1493.5977 2027645 2064272 2115968 2171388 2217419 2247578 2266070 2282660
1501.3115 2306165 2343289 2400782 2486214 2602502 2733850 2840567 2891612
1509.0254 2896707 2887121 2887286 2909069 2955332 3022122 3099596 3174764
1516.7393 3236593 3280261 3307719 3325337 3340698 3359646 3384724 3415907
1524.4531 3452350 3493159 3537281 3583943 3634143 3691862 3763436 3854372
1532.1670 3964061 4082015 4192322 4285422 4364519 4440740 4523557 4611075
1539.8809 4684070 4718455 4712852 4688692 4665634 4651752 4648184 4654076
1547.5947 4668120 4688251 4711342 4733956 4754118 4772974 4794764 4825149
1555.3086 4869186 4928625 4995931 5048114 5059827 5033670 4995741 4966390
1563.0225 4952543 4954094 4968713 4993341 5024085 5055867 5083242 5103182
1570.7363 5117644 5132804 5155805 5191439 5238831 5288491 5325239 5340139
1578.4502 5338511 5333264 5334713 5346946 5368787 5396157 5424816 5452314
1586.1641 5478021 5501813 5523196 5541627 5557296 5571202 5584310 5596652
1593.8779 5607259 5614994 5619501 5621452 5622026 5622185 5622283 5622077
1601.5918 5620962 5618343 5614095 5608830 5603631 5599148 5594578 5587496
1609.3057 5575331 5557793 5538035 5521348 5512531 5513226 5519600 5522368
1617.0195 5512733 5490491 5463837 5442032 5430331 5429032 5434284 5440300
1624.7334 5442679 5440134 5433158 5422188 5407902 5392848 5381916 5380763
1632.4473 5393285 5418479 5446754 5460251 5444536 5402048 5347409 5293742
1640.1611 5248127 5214167 5194275 5189314 5195980 5203911 5197922 5169583
1647.8750 5126473 5084751 5056145 5042007 5029702 4991169 4902921 4777622
1655.5889 4648670 4535143 4439350 4356832 4280529 4201336 4110861 4007885
1663.3027 3901472 3804438 3723851 3657479 3595844 3527102 3444071 3349730
1671.0166 3253984 3163792 3077961 2990230 2896039 2798156 2706380 2630764
1678.7305 2575726 2539611 2515932 2492424 2450128 2371163 2256261 2127405
1686.4443 2006007 1899083 1804567 1719671 1644043 1578806 1524572 1480654
1694.1582 1445909 1419809 1401660 1387465 1367413 1328952 1266498 1188806
1701.8721 1113330 1053233 1011174 981909 957745 933387 908614 887447 874882
1710.5502 874296 886839 911802 946648 986194 1021505 1041071 1037336 1014085
1719.2283 983880 958105 941842 935242 936331 942861 953239 966829 983759
1727.9064 1004459 1029213 1057652 1087736 1114213 1128337 1122372 1097132
1735.6202 1062247 1027699 997851 971760 945734 915822 879965 839076 796386
1744.2983 755809 720403 690925 664386 633713 590598 531508 461666 391706
1752.9764 330351 280443 239825 204260 170045 135297 99687 63357 26224 -11767
1762.6188 -49995 -87022 -121058 -150403 -173524 -189184 -197127 -199352
1770.3326 -201099 -209884 -231570 -265862 -306162 -344257 -374719 -396005
1778.0465 -409514 -418280 -425660 -434101 -444487 -456387 -468696 -479998
1785.7604 -488588 -492564 -490276 -481139 -466776 -452061 -444471 -450032
1793.4742 -468338 -492511 -514115 -527380 -530460 -525222 -516496 -510297
1801.1881 -510980 -519108 -531752 -544631 -554233 -558896 -558997 -556622
1808.9020 -554827 -556480 -562932 -573305 -585063 -595555 -603435 -609107
1816.6158 -614040 -619343 -624580 -627816 -626958 -621360 -612550 -603526
1824.3297 -596906 -593246 -591117 -589001 -587305 -588608 -595638 -608585
1832.0436 -624481 -639296 -650423 -657540 -661808 -664321 -664907 -662195
1839.7574 -654798 -642602 -627500 -613352 -604790 -604843 -613164 -626811
1847.4713 -642487 -657783 -671055 -681021 -686839 -688533 -687199 -684578
1855.1852 -682254 -681008 -680758 -681052 -681637 -682573 -683770 -684331
1862.8990 -682406 -675831 -663330 -645807 -627161 -613692 -611266 -621554
1870.6129 -640797 -662350 -680242 -691137 -694645 -692778 -688896 -686251
1878.3268 -686693 -690177 -695184 -699598 -701518 -699734 -693910 -684597
1886.0406 -673275 -662307 -654501 -652022 -655140 -661880 -669120 -674346
1893.7545 -676824 -677593 -678508 -680969 -685160 -690181 -694754 -697859
1901.4684 -698944 -697878 -694914 -690751 -686572 -683851 -683872 -687137
1909.1823 -692943 -699428 -704207 -705275 -701750 -694181 -684459 -675310
1916.8961 -669283 -667490 -669003 -671644 -673616 -674715 -676316 -680253
1924.6100 -687362 -696713 -706045 -712945 -715954 -715061 -711541 -707330
1932.3239 -704289 -703632 -705605 -709352 -713038 -714308 -711117 -702682
1940.0377 -690237 -677131 -667818 -665806 -671710 -682925 -695156 -704590
1947.7516 -709361 -709748 -707330 -703757 -699951 -696133 -692434 -689414
1955.4655 -688020 -689039 -692527 -697617 -702760 -706179 -706300 -702158
1963.1793 -693811 -682720 -671779 -664582 -663899 -670087 -680632 -691368
1970.8932 -690786 -690204 -689622 -689040 -688458 -687876 -687294 -686712
1978.6071 -686130 -685548 -684966 -684384 -683802 -683220 -682638 -682056
1986.3209 -681475 -680893 -680311 -679729 -679147 -678565 -677983 -677401
1994.0348 -676819 -676237 -675655 -675073 -674491 -673909 -673327 -672745
2001.7487 -672163 -671581 -670999 -670417 -669835 -669253 -668671 -668089
2009.4625 -667507 -666925 -666343 -665761 -665179 -664597 -664015 -663433
2017.1764 -662851 -662269 -661687 -661106 -660524 -659942 -659360 -658778
2024.8903 -658196 -657614 -657032 -656450 -655868 -655286 -654704 -654122
2032.6041 -653540 -652958 -652376 -651794 -651212 -650630 -650048 -649466
2040.3180 -648884 -648302 -647720 -647138 -646556 -645974 -645392 -644810
2048.0320 -644228 -643646 -643064 -642482 -641900 -641318 -640737 -640155
2055.7458 -639573 -638991 -638409 -637827 -637245 -636663 -636081 -635499
2063.4597 -634917 -634335 -633753 -633171 -632589 -632007 -631425 -630843
2071.1736 -630261 -629679 -629097 -628515 -627933 -627351 -626769 -626187
2078.8875 -625605 -625023 -624441 -623859 -623277 -622695 -622113 -621531
2086.6013 -620949 -620368 -619786 -619204 -618622 -618040 -617458 -616876
2094.3152 -616294 -615712 -615130 -614548 -613966 -613384 -612802 -612220
2102.0291 -611638 -611056 -610474 -609892 -609310 -608728 -608146 -607564
2109.7429 -606982 -606400 -605818 -605236 -604654 -604072 -603490 -602908
2117.4568 -602326 -601744 -601162 -600580 -599998 -599417 -598835 -598253
2125.1707 -597671 -597089 -596507 -595925 -595343 -594761 -594179 -593597
2132.8845 -593015 -592433 -591851 -591269 -590687 -590105 -589523 -588941
2140.5984 -588359 -587777 -587195 -586613 -586031 -585449 -584867 -584285
2148.3123 -583703 -583121 -582539 -581957 -581375 -580793 -580211 -579629
2156.0261 -579048 -578466 -577884 -577302 -576720 -576138 -575556 -574974
2163.7400 -574392 -573810 -573228 -572646 -572064 -571482 -570900 -570318
2171.4539 -569736 -569154 -568572 -567990 -567408 -566826 -566244 -565662
2179.1677 -565080 -564498 -563916 -563334 -562752 -562170 -561588 -561006
2186.8816 -560424 -559842 -559260 -558679 -558097 -557515 -556933 -556351
2194.5955 -555769 -555187 -554605 -554023 -553441 -552859 -552277 -551695
2202.3093 -551113 -550531 -549949 -549367 -548785 -548203 -547621 -547039
2210.0232 -546457 -545875 -545293 -544711 -544129 -543547 -542965 -542383
2217.7371 -541801 -541219 -540637 -540055 -539473 -538891 -538310 -537728
2225.4509 -537146 -536564 -535982 -535400 -534818 -534236 -533654 -533072
2233.1648 -532490 -531908 -531326 -530744 -530162 -529580 -528998 -528416
2240.8787 -527834 -527252 -526670 -526088 -525506 -524924 -524342 -523760
2248.5925 -523178 -522596 -522014 -521432 -520850 -520268 -519686 -519104
2256.3064 -518522 -517941 -517359 -516777 -516195 -515613 -515031 -514449
2264.0203 -513867 -513285 -512703 -512121 -511539 -510957 -510375 -509793
2271.7341 -509211 -508629 -508047 -507465 -506883 -506301 -505719 -505137
2279.4480 -504555 -503973 -503391 -502809 -502227 -501645 -501063 -500481
2287.1619 -499899 -499317 -498735 -498153 -497572 -496990 -496408 -495826
2294.8757 -495244 -494662 -494080 -493498 -492916 -492334 -491752 -491170
2302.5896 -490588 -490006 -489424 -488842 -488260 -487678 -487096 -486514
2310.3035 -485932 -485350 -484768 -484186 -483604 -483022 -482440 -481858
2318.0173 -481276 -480694 -480112 -479530 -478948 -478366 -477784 -477203
2325.7312 -476621 -476039 -475457 -474875 -474293 -473711 -473129 -472547
2333.4451 -471965 -471383 -470801 -470219 -469637 -469055 -468473 -467891
2341.1589 -467309 -466727 -466145 -465563 -464981 -464399 -463817 -463235
2348.8728 -462653 -462071 -461489 -460907 -460325 -459743 -459161 -458579
2356.5867 -457997 -457415 -456834 -456252 -455670 -455088 -454506 -453924
2364.3005 -453342 -452760 -452178 -451596 -451014 -450432 -449850 -449268
2372.0144 -448686 -448104 -447522 -446940 -446358 -445776 -445194 -444612
2379.7283 -444030 -443448 -442866 -442284 -441702 -441120 -440538 -439956
2387.4421 -439374 -438792 -438210 -437628 -437046 -436464 -435883 -435301
2395.1560 -434719 -434137 -433555 -432973 -432391 -431809 -431227 -430645
2402.8699 -430063 -429481 -428899 -428317 -427735 -427153 -426571 -425989
2410.5837 -425407 -424825 -424243 -423661 -423079 -422497 -421915 -421333
2418.2976 -420751 -420169 -419587 -419005 -418423 -417841 -417259 -416677
2426.0115 -416095 -415514 -414932 -414350 -413768 -413186 -412604 -412022
2433.7253 -411440 -410858 -410276 -409694 -409112 -408530 -407948 -407366
2441.4392 -406784 -406202 -405620 -405038 -404456 -403874 -403292 -402710
2449.1531 -402128 -401546 -400964 -400382 -399800 -399218 -398636 -398054
2456.8669 -397472 -396890 -396308 -395726 -395145 -394563 -393981 -393399
2464.5808 -392817 -392235 -391653 -391071 -390489 -389907 -389325 -388743
2472.2947 -388161 -387579 -386997 -386415 -385833 -385251 -384669 -384087
2480.0085 -383505 -382923 -382341 -381759 -381177 -380595 -380013 -379431
2487.7224 -378849 -378267 -377685 -377103 -376521 -375939 -375357 -374776
2495.4363 -374194 -373612 -373030 -372448 -371866 -371284 -370702 -370120
2503.1501 -369538 -368956 -368374 -367792 -367210 -366628 -366046 -365464
2510.8640 -364882 -364300 -363718 -363136 -362554 -361972 -361390 -360808
2518.5779 -360226 -359644 -359062 -358480 -357898 -357316 -356734 -356152
2526.2917 -355570 -354988 -354407 -353825 -353243 -352661 -352079 -351497
2534.0056 -350915 -350333 -349751 -349169 -348587 -348005 -347423 -346841
2541.7195 -346259 -345677 -345095 -344513 -343931 -343349 -342767 -342185
2549.4333 -341603 -341021 -340439 -339857 -339275 -338693 -338111 -337529
2557.1472 -336947 -336365 -335783 -335201 -334619 -334038 -333456 -332874
2564.8611 -332292 -331710 -331128 -330546 -329964 -329382 -328800 -328218
2572.5750 -327636 -327054 -326472 -325890 -325308 -324726 -324144 -323562
2580.2888 -322980 -322398 -321816 -321234 -320652 -320070 -319488 -318906
2588.0027 -318324 -317742 -317160 -316578 -315996 -315414 -314832 -314250
2595.7166 -313669 -313087 -312505 -311923 -311341 -310759 -310177 -309595
2603.4304 -309013 -308431 -307849 -307267 -306685 -306103 -305521 -304939
2611.1443 -304357 -303775 -303193 -302611 -302029 -301447 -300865 -300283
2618.8582 -299701 -299119 -298537 -297955 -297373 -296791 -296209 -295627
2626.5720 -295045 -294463 -293881 -293300 -292718 -292136 -291554 -290972
2634.2859 -290390 -289808 -289226 -288644 -288062 -287480 -286898 -279257
2641.9998 -273625 -270524 -269771 -270598 -271944 -272879 -273017 -272654
2649.7136 -272457 -272833 -273406 -273030 -270426 -265091 -257839 -250561
2657.4275 -245254 -242907 -242963 -243693 -243263 -240790 -236735 -232432
2665.1414 -229152 -227360 -226643 -226207 -225482 -224332 -222813 -220825
2672.8552 -218067 -214393 -210227 -206576 -204517 -204466 -205798 -207124
2680.5691 -207062 -204963 -201146 -196550 -192143 -188485 -185672 -183539
2688.2830 -181877 -180495 -179163 -177572 -175427 -172614 -169325 -165981
2695.9968 -162990 -160456 -158049 -155174 -151387 -146840 -142440 -139523
2703.7107 -139110 -141162 -144308 -146379 -145550 -141482 -135699 -130849
2711.4246 -129191 -131180 -135102 -138029 -137548 -133181 -126574 -120368
2719.1384 -116521 -115182 -114808 -113353 -109668 -104222 -98743 -95160 -94532
2727.8164 -96593 -100029 -103198 -104823 -104361 -101986 -98335 -94191 -90224
2736.4946 -86828 -84058 -81682 -79362 -76905 -74458 -72504 -71557 -71708
2745.1726 -72296 -72029 -69586 -64431 -57307 -50057 -44799 -42938 -44583
2753.8508 -48661 -53548 -57745 -60206 -60297 -57644 -52154 -44240 -35010
2762.5288 -26134 -19333 -15713 -15289 -16977 -19049 -19826 -18312 -14489 -9183
2772.1711 -3577 1387 5408 8814 12164 15741 19283 22154 23815 24249 24023 23963
2783.7419 24709 26496 29281 33023 37812 43681 50270 56702 61906 65243 67005
2794.3486 68358 70679 74701 80049 85528 89961 93011 95376 98247 102412 107664
2804.9551 112941 117048 119437 120510 121313 122938 126120 131228 138479
2813.6333 148027 159760 172960 186228 197888 206713 212565 216511 220352
2822.3113 225801 233753 243999 255485 266965 277727 288006 298836 311337
2830.9895 325826 341353 356111 368645 379152 389995 404874 427074 457869
2839.6675 496301 540709 591210 651503 728492 829203 955842 1101084 1246544
2848.3457 1366848 1438779 1450876 1407673 1326436 1229270 1135316 1056197
2856.0596 995481 951112 918862 894943 876912 863238 852588 843649 835487
2864.7375 827926 821461 816772 814272 814063 816173 820663 827329 835234
2873.4158 842659 847779 849773 849533 849327 851545 857376 866345 876948
2882.0938 887777 898235 908394 918361 927921 936847 945524 955117 966899
2890.7720 981211 997001 1012542 1026881 1040815 1056445 1075514 1097842
2898.4858 1121194 1142852 1161741 1179499 1199634 1225380 1257810 1295444
2906.1997 1335474 1375661 1415790 1458224 1507772 1571214 1656344 1769920
2913.9136 1914208 2082970 2259310 2418229 2534381 2591378 2587090 2532306
2921.6274 2444860 2343233 2242215 2151038 2073288 2007851 1950501 1895911
2929.3413 1839704 1779973 1717725 1656153 1599122 1549575 1508473 1474535
2937.0552 1444755 1415425 1383392 1347148 1307373 1266620 1228215 1194884
2944.7690 1167835 1146722 1130372 1117609 1107565 1099361 1091625 1082507
2952.4829 1070388 1054863 1037227 1020015 1005815 996093 990718 988321 987062
2961.1609 985208 981263 973814 961500 943342 919338 890964 861154 833612
2969.8391 811584 796596 787712 781758 774504 762356 743781 719850 693711
2978.5171 669327 650045 637513 631204 628675 626501 621627 612620 600176
2987.1953 586508 573925 563517 554907 547189 540219 535050 532990 534015
2995.8733 535982 535602 530661 521836 512600 507117 507586 512918 519637
3004.5515 524255 525344 523930 522199 521722 522496 523297 522846 520849
3013.2295 518299 516999 518752 524626 534562 547369 561100 573669 583489
3021.9077 589856 592923 593362 591996 589613 587014 585093 584800 586929
3030.5857 591909 599727 610038 622317 635893 649837 662832 673235 679497
3039.2639 680825 677830 672711 668706 668908 674950 686284 700484 714430
3047.9419 725708 733394 737888 740061 740467 739179 736257 732357 728948
3056.6201 727956 731083 739192 752029 768220 785442 800749 811186 814713
3065.2981 811202 802953 794243 789823 792886 803456 818102 831367 838385
3073.9763 837358 830431 822381 817913 819313 825909 835469 846195 857622
3082.6543 869785 881654 890562 893522 889597 881391 874220 873294 880854
3091.3325 895216 912150 927360 938262 944199 945619 943412 939027 934863
3100.0105 933928 938460 948335 960677 971275 976960 977303 974496 971693
3108.6887 971165 973592 978715 986447 997271 1011529 1028290 1044910 1057870
3117.3667 1064469 1064293 1059561 1054194 1052192 1056127 1066335 1081029
3125.0806 1097169 1111731 1122862 1130437 1135734 1140435 1145520 1150759
3132.7944 1155108 1157733 1158915 1160195 1163634 1170734 1181694 1195396
3140.5083 1209980 1223527 1234466 1241681 1244608 1243560 1240118 1237163
3148.2222 1238151 1245768 1260643 1280915 1303024 1323301 1339414 1350888
3155.9360 1358610 1363888 1367810 1371195 1374843 1379591 1385996 1393929
3163.6499 1402539 1410732 1417832 1423926 1429696 1435974 1443433 1452516
3171.3638 1463402 1475749 1488371 1499316 1506686 1509869 1510300 1510936
3179.0776 1514538 1521921 1531472 1540345 1546475 1549961 1552904 1557932
3186.7915 1566598 1578716 1592815 1607039 1619754 1629734 1636254 1639425
3194.5054 1640512 1641745 1645371 1652485 1662540 1673986 1685499 1696708
3202.2192 1707766 1718283 1726786 1731512 1732052 1730417 1730364 1735215
3209.9331 1745736 1759723 1773644 1785038 1793796 1801438 1809139 1816267
3217.6470 1820662 1820447 1815917 1810019 1807000 1810151 1820145 1834938
3225.3608 1851064 1865416 1876453 1884335 1890145 1894907 1899076 1902786
3233.0747 1906531 1911633 1919946 1932810 1949833 1968330 1983977 1992521
3240.7886 1991730 1982598 1969149 1956881 1950528 1952221 1961007 1973980
3248.5024 1988303 2002886 2018671 2037425 2059845 2084285 2107018 2123921
3256.2163 2132568 2133449 2129766 2126033 2126267 2132514 2144205 2158529
3263.9302 2171750 2181002 2185687 2187633 2189755 2194032 2200179 2206040
3271.6440 2209437 2210050 2209831 2211558 2216697 2224303 2231848 2237243
3279.3579 2240406 2243135 2247474 2253883 2260622 2264813 2264380 2259552
3287.0718 2252946 2248218 2248114 2253045 2261011 2268909 2274424 2277290
3294.7856 2279102 2281822 2286053 2290323 2291892 2288461 2279542 2266643
3302.4995 2252409 2239593 2230565 2227213 2230596 2240037 2252320 2262161
3310.2134 2264394 2256882 2242095 2225984 2214594 2210565 2211838 2213375
3317.9272 2210695 2202894 2193348 2187883 2191587 2205944 2227554 2248994
3325.6411 2261571 2259005 2240488 2211511 2181722 2160616 2153242 2158233
3333.3550 2169174 2178314 2180365 2174356 2162985 2150550 2141018 2137038
3341.0688 2139575 2147597 2157796 2165014 2163891 2151298 2128251 2099977
3348.7827 2073871 2056412 2050663 2055503 2066574 2078112 2084778 2083045
3356.4966 2072006 2053550 2031730 2011352 1996209 1987761 1984966 1985357
3364.2104 1986673 1987949 1989365 1991025 1991703 1988659 1978904 1961239
3371.9243 1937729 1913469 1894472 1884719 1884049 1888214 1891128 1887979
3379.6382 1877405 1861555 1844305 1828974 1816953 1807845 1800595 1794582
3387.3521 1789919 1787011 1785959 1786302 1787167 1787515 1786278 1782441
3395.0659 1775287 1764841 1752206 1739412 1728694 1721620 1718599 1719015
3402.7798 1721658 1725000 1727133 1725720 1718473 1704236 1684113 1661684
3410.4937 1641820 1628508 1622897 1622766 1623765 1621636 1614080 1601268
3418.2075 1585069 1567761 1551098 1536021 1522785 1511087 1500096 1488675
3425.9214 1475938 1461864 1447334 1433277 1419490 1404249 1385452 1362726
3433.6353 1338879 1319261 1309086 1310451 1321079 1335522 1347811 1353708
3441.3491 1351385 1340765 1322714 1298930 1272210 1246074 1223281 1204226
3449.0630 1186882 1168773 1149518 1131784 1119626 1115241 1116611 1118197
3456.7769 1114525 1104030 1090195 1079002 1074457 1075453 1076325 1070663
3464.4907 1055545 1033246 1009528 990065 977599 971411 968738 966493 962067
3473.1689 953415 939355 920501 899927 882357 871707 868406 868549 866007
3481.8469 856487 840526 822898 808785 799727 792324 780616 760498 733016
3490.5251 704208 681746 670789 671390 678513 684378 681932 667699 642731
3499.2031 611624 580569 555260 539113 532306 532208 534982 537197 536458
3507.8813 531159 520155 503026 480773 456147 432931 414329 401324 392024
3516.5593 382657 369929 353321 335695 321654 314636 314570 317699 318798
3525.2375 314235 303727 289797 275677 263282 252560 242222 230845 217362
3533.9155 200895 180589 156113 128662 101599 79816 67954 68420 80116 98250
3543.5579 115370 123784 118883 101563 77723 55018 39039 30763 26028 17537 -858
3554.1646 -29996 -64555 -96136 -117808 -127285 -127131 -121931 -114420 -103801
3562.8425 -87754 -66616 -46809 -40171 -56931 -96590 -147135 -194262 -229918
3571.5208 -253646 -269446 -282135 -295004 -309270 -324935 -341756 -359220
3579.2346 -375769 -388498 -394080 -390250 -376713 -355259 -329794 -306402
3586.9485 -292189 -292057 -305936 -329598 -357634 -385401 -409466 -427717
3594.6624 -439715 -446760 -451209 -455538 -461828 -471568 -485276 -502066
3602.3762 -519849 -536328 -550118 -561413 -571911 -583860 -598367 -614036
3610.0901 -627131 -633196 -629042 -614169 -591186 -565323 -543555 -533660
3617.8040 -542526 -572826 -619673 -671600 -716477 -746598 -759170 -754488
3625.5178 -735176 -707652 -683827 -677496 -694131 -726515 -763032 -796092
3633.2317 -823048 -843729 -858653 -868782 -876060 -883503 -894090 -908849
3640.9456 -925384 -938210 -940928 -928640 -899305 -854743 -803017 -761020
3648.6594 -749499 -776961 -831728 -894798 -953271 -1001766 -1038817 -1064461
3656.3733 -1079808 -1087227 -1089908 -1091081 -1093721 -1100381 -1112353
3663.1230 -1128435 -1144679 -1155733 -1156748 -1145098 -1122051 -1093352
3669.8726 -1066112 -1043492 -1023598 -1003913 -986638 -980737 -996876 -1037228
3677.5864 -1092585 -1150357 -1201556 -1241557 -1268680 -1283379 -1287689
3684.3362 -1284164 -1274724 -1260338 -1242023 -1222702 -1207942 -1203710
3691.0857 -1213258 -1236554 -1271254 -1312903 -1354733 -1388636 -1407736
3697.8354 -1409249 -1395882 -1374871 -1354676 -1340632 -1332496 -1326191
3704.5850 -1317653 -1304904 -1287456 -1264989 -1237438 -1207404 -1183010
3711.3347 -1175980 -1193543 -1232800 -1283637 -1334818 -1377375 -1405271
3718.0842 -1415204 -1406539 -1381324 -1344096 -1301592 -1262419 -1235922
3724.8340 -1229235 -1243582 -1273064 -1307336 -1335573 -1348826 -1340951
3731.5835 -1310119 -1262005 -1212579 -1184594 -1194188 -1237942 -1296324
3738.3333 -1348885 -1383729 -1397172 -1390448 -1368522 -1340913 -1319574
3745.0828 -1311093 -1312411 -1316341 -1318207 -1318201 -1321210 -1333833
3751.8325 -1358558 -1391478 -1426239 -1457447 -1480637 -1491792 -1488952
3758.5820 -1475253 -1459474 -1451591 -1456984 -1474071 -1495682 -1512421
3765.3318 -1516973 -1507992 -1491263 -1476822 -1473483 -1484171 -1505098
3772.0813 -1528904 -1548633 -1559607 -1559335 -1547448 -1526762 -1504257
3778.8311 -1489251 -1488282 -1500896 -1520262 -1537415 -1545746 -1543737
3785.5806 -1535139 -1526535 -1523612 -1528359 -1538640 -1549786 -1556824
3792.3303 -1556171 -1546505 -1528810 -1505571 -1479435 -1452460 -1426916
3799.0798 -1407049 -1399422 -1409430 -1435870 -1470103 -1501224 -1521219
3805.8296 -1527032 -1521044 -1509970 -1500803 -1496470 -1495232 -1492884
3812.5791 -1484996 -1468935 -1446098 -1422504 -1405484 -1399063 -1402452
3819.3289 -1411396 -1420430 -1425759 -1427610 -1429552 -1435400 -1446771
3826.0784 -1462357 -1478340 -1489651 -1491843 -1482821 -1463629 -1438125
3832.8281 -1411864 -1390541 -1378279 -1376106 -1381163 -1387790 -1391059
3839.5776 -1390491 -1390416 -1396836 -1413684 -1440399 -1471480 -1498375
3846.3274 -1512793 -1509060 -1484318 -1437893 -1372451 -1298950 -1242205
3853.0769 -1231549 -1271340 -1334249 -1391356 -1429992 -1449037 -1451680
3859.8267 -1442825 -1429072 -1418017 -1414923 -1418715 -1422006 -1416092
3866.5762 -1396673 -1366922 -1337199 -1321004 -1327809 -1357188 -1399435
3873.3259 -1441774 -1474382 -1492773 -1497380 -1492282 -1483631 -1477184
3880.0754 -1475151 -1474873 -1471633 -1463828 -1455946 -1456131 -1469247
3886.8252 -1491469 -1512053 -1520425 -1512838 -1495193 -1479607 -1474743
3893.5747 -1478158 -1478792 -1465520 -1433956 -1389447 -1345855 -1318873
3900.3245 -1316745 -1336326 -1367997 -1403540 -1439543 -1475125 -1508421
3907.0740 -1535860 -1554091 -1562174 -1562199 -1557804 -1551512 -1543068
3913.8237 -1530320 -1512036 -1490330 -1470292 -1456408 -1448850 -1443718
3920.5732 -1437206 -1429770 -1426885 -1435553 -1458333 -1489433 -1516845
3927.3230 -1529153 -1521859 -1499891 -1475664 -1462885 -1468528 -1488649
3934.0725 -1511851 -1527116 -1529587 -1521374 -1508507 -1496771 -1488857
3940.8223 -1484161 -1480880 -1478476 -1478372 -1482549 -1491628 -1504129
3947.5718 -1517161 -1527795 -1534103 -1535295 -1531267 -1522423 -1510117
3954.3215 -1497086 -1486928 -1482499 -1484317 -1490429 -1498011 -1505371
3961.0710 -1512570 -1520014 -1526314 -1527681 -1519966 -1502167 -1478702
3967.8208 -1458296 -1449539 -1455818 -1473175 -1492750 -1506144 -1510020
3974.5703 -1506996 -1502619 -1501006 -1502442 -1504399 -1504647 -1503741
3981.3201 -1504888 -1511344 -1523456 -1537756 -1548876 -1552885 -1549632
3988.0696 -1542538 -1536081 -1532761 -1531573 -1528913 -1521148 -1507168
3994.8193 -1489488 -1473376 -1464511 -1466258 -1477832 -1494290 -1508596
##END= 
