# Supplementary material for: Molecular Structural Changes in Alfalfa Detected by ATR-FTIR Spectroscopy in Response to Silencing of TT8 and HB12 Genes
Source: Int J Mol Sci. 2018 Mar 31;19(4):1046. doi: 10.3390/ijms19041046 (PMC5979274; doi:10.3390/ijms19041046)
Supplement: Supplementary file 1 [file ijms-19-01046-s001.zip › Supplementary materials/Spectra Source/T2/t2e-1-derivative.CSV]

6.990693e+002	-5.721845e-004
7.000335e+002	-8.865672e-004
7.009977e+002	-1.394941e-003
7.019620e+002	-1.515189e-003
7.029262e+002	-8.701605e-004
7.038904e+002	-1.405867e-004
7.048547e+002	1.335342e-004
7.058189e+002	4.629213e-005
7.067831e+002	-9.531809e-005
7.077474e+002	-1.482424e-004
7.087116e+002	-1.498221e-005
7.096758e+002	2.913897e-004
7.106401e+002	4.331250e-004
7.116043e+002	3.989903e-004
7.125685e+002	2.600024e-004
7.135328e+002	7.987339e-006
7.144970e+002	-2.618629e-004
7.154612e+002	-4.481410e-004
7.164255e+002	-4.963438e-004
7.173897e+002	-4.210880e-004
7.183539e+002	-2.877769e-004
7.193182e+002	-1.678890e-004
7.202824e+002	-9.906518e-005
7.212466e+002	-7.497358e-005
7.222109e+002	-6.662051e-005
7.231751e+002	-5.412343e-005
7.241393e+002	-4.264210e-005
7.251036e+002	-5.113558e-005
7.260678e+002	-8.529360e-005
7.270320e+002	-1.190584e-004
7.279963e+002	-1.028432e-004
7.289605e+002	3.914535e-006
7.299247e+002	1.975890e-004
7.308890e+002	4.191216e-004
7.318532e+002	5.793975e-004
7.328174e+002	6.086284e-004
7.337817e+002	4.973736e-004
7.347459e+002	3.011304e-004
7.357101e+002	1.077093e-004
7.366744e+002	-8.452644e-006
7.376386e+002	-1.873903e-005
7.386028e+002	5.312567e-005
7.395671e+002	1.495690e-004
7.405313e+002	2.118455e-004
7.414955e+002	2.098377e-004
7.424598e+002	1.531800e-004
7.434240e+002	7.861504e-005
7.443882e+002	2.287766e-005
7.453525e+002	-1.213802e-006
7.463167e+002	-1.020894e-005
7.472809e+002	-3.390071e-005
7.482452e+002	-8.925512e-005
7.492094e+002	-1.635184e-004
7.501736e+002	-2.198363e-004
7.511379e+002	-2.225661e-004
7.521021e+002	-1.645288e-004
7.530663e+002	-7.590503e-005
7.540306e+002	-7.090401e-006
7.549948e+002	3.189542e-006
7.559590e+002	-4.759993e-005
7.569233e+002	-1.252606e-004
7.578875e+002	-1.815960e-004
7.588517e+002	-1.841019e-004
7.598160e+002	-1.331737e-004
7.607802e+002	-5.776871e-005
7.617444e+002	4.513055e-006
7.627087e+002	2.865007e-005
7.636729e+002	1.279137e-005
7.646371e+002	-2.470147e-005
7.656014e+002	-5.687296e-005
7.665656e+002	-6.126810e-005
7.675298e+002	-2.914284e-005
7.684941e+002	3.157171e-005
7.694583e+002	9.994413e-005
7.704225e+002	1.513083e-004
7.713868e+002	1.686973e-004
7.723510e+002	1.504838e-004
7.733152e+002	1.090297e-004
7.742795e+002	6.077140e-005
7.752437e+002	1.490981e-005
7.762079e+002	-3.012372e-005
7.771722e+002	-7.914440e-005
7.781364e+002	-1.282427e-004
7.791006e+002	-1.602074e-004
7.800649e+002	-1.540687e-004
7.810291e+002	-1.031647e-004
7.819933e+002	-2.699190e-005
7.829576e+002	3.531851e-005
7.839218e+002	4.835464e-005
7.848860e+002	5.042965e-006
7.858503e+002	-6.542975e-005
7.868145e+002	-1.131298e-004
7.877787e+002	-9.660709e-005
7.887430e+002	-6.754492e-006
7.897072e+002	1.293227e-004
7.906714e+002	2.647724e-004
7.916357e+002	3.572766e-004
7.925999e+002	3.862918e-004
7.935641e+002	3.560685e-004
7.945284e+002	2.872104e-004
7.954926e+002	2.044610e-004
7.964568e+002	1.272585e-004
7.974211e+002	6.570767e-005
7.983853e+002	2.135814e-005
7.993495e+002	-9.101844e-006
8.003138e+002	-2.960017e-005
8.012780e+002	-4.248574e-005
8.022422e+002	-4.972803e-005
8.032065e+002	-5.595103e-005
8.041707e+002	-6.927166e-005
8.051349e+002	-9.676431e-005
8.060992e+002	-1.362682e-004
8.070634e+002	-1.714618e-004
8.080276e+002	-1.769487e-004
8.089919e+002	-1.330212e-004
8.099561e+002	-4.096602e-005
8.109203e+002	7.305358e-005
8.118846e+002	1.704056e-004
8.128488e+002	2.212276e-004
8.138130e+002	2.197784e-004
8.147773e+002	1.835873e-004
8.157415e+002	1.386641e-004
8.167057e+002	1.031704e-004
8.176700e+002	8.131576e-005
8.186342e+002	6.910414e-005
8.195984e+002	6.369780e-005
8.205627e+002	6.682676e-005
8.215269e+002	8.001187e-005
8.224911e+002	9.810748e-005
8.234554e+002	1.092553e-004
8.244196e+002	1.026873e-004
8.253839e+002	7.768834e-005
8.263481e+002	4.514494e-005
8.273123e+002	1.943475e-005
8.282766e+002	6.994628e-006
8.292408e+002	9.409488e-007
8.302050e+002	-1.385704e-005
8.311693e+002	-4.927453e-005
8.321335e+002	-1.047189e-004
8.330977e+002	-1.665460e-004
8.340620e+002	-2.157827e-004
8.350262e+002	-2.385485e-004
8.359904e+002	-2.327753e-004
8.369547e+002	-2.079526e-004
8.379189e+002	-1.788777e-004
8.388831e+002	-1.571463e-004
8.398474e+002	-1.447249e-004
8.408116e+002	-1.330440e-004
8.417758e+002	-1.086785e-004
8.427401e+002	-6.297858e-005
8.437043e+002	1.469283e-007
8.446685e+002	6.415044e-005
8.456328e+002	1.088116e-004
8.465970e+002	1.227728e-004
8.475612e+002	1.105303e-004
8.485255e+002	8.808351e-005
8.494897e+002	7.010866e-005
8.504539e+002	5.885992e-005
8.514182e+002	4.418972e-005
8.523824e+002	1.513854e-005
8.533466e+002	-2.653707e-005
8.543109e+002	-6.289292e-005
8.552751e+002	-7.039945e-005
8.562393e+002	-3.706935e-005
8.572036e+002	2.704687e-005
8.581678e+002	9.414716e-005
8.591320e+002	1.346408e-004
8.600963e+002	1.334253e-004
8.610605e+002	9.610207e-005
8.620247e+002	4.329396e-005
8.629890e+002	-6.919578e-007
8.639532e+002	-1.717242e-005
8.649174e+002	2.793156e-006
8.658817e+002	5.779625e-005
8.668459e+002	1.366695e-004
8.678101e+002	2.205628e-004
8.687744e+002	2.881966e-004
8.697386e+002	3.237393e-004
8.707028e+002	3.230820e-004
8.716671e+002	2.936332e-004
8.726313e+002	2.473134e-004
8.735955e+002	1.925332e-004
8.745598e+002	1.322754e-004
8.755240e+002	6.978582e-005
8.764882e+002	1.541217e-005
8.774525e+002	-1.413952e-005
8.784167e+002	-6.500318e-006
8.793809e+002	3.336381e-005
8.803452e+002	7.993222e-005
8.813094e+002	9.939144e-005
8.822736e+002	7.075602e-005
8.832379e+002	1.050637e-006
8.842021e+002	-7.697470e-005
8.851663e+002	-1.236683e-004
8.861306e+002	-1.153369e-004
8.870948e+002	-5.653997e-005
8.880590e+002	2.461985e-005
8.890233e+002	9.313820e-005
8.899875e+002	1.243595e-004
8.909517e+002	1.125810e-004
8.919160e+002	6.877007e-005
8.928802e+002	1.136245e-005
8.938444e+002	-4.386849e-005
8.948087e+002	-9.017417e-005
8.957729e+002	-1.301026e-004
8.967371e+002	-1.700343e-004
8.977014e+002	-2.122389e-004
8.986656e+002	-2.497147e-004
8.996298e+002	-2.680617e-004
9.005941e+002	-2.540098e-004
9.015583e+002	-2.049042e-004
9.025225e+002	-1.318696e-004
9.034868e+002	-5.382793e-005
9.044510e+002	1.316136e-005
9.054152e+002	6.292346e-005
9.063795e+002	9.744796e-005
9.073437e+002	1.190425e-004
9.083079e+002	1.242126e-004
9.092722e+002	1.051202e-004
9.102364e+002	5.728754e-005
9.112006e+002	-1.338499e-005
9.121649e+002	-9.036533e-005
9.131291e+002	-1.530998e-004
9.140933e+002	-1.855333e-004
9.150576e+002	-1.816942e-004
9.160218e+002	-1.470993e-004
9.169860e+002	-9.737476e-005
9.179503e+002	-5.462869e-005
9.189145e+002	-4.027629e-005
9.198787e+002	-6.440299e-005
9.208430e+002	-1.164376e-004
9.218072e+002	-1.650543e-004
9.227714e+002	-1.716428e-004
9.237357e+002	-1.121640e-004
9.246999e+002	5.963005e-006
9.256641e+002	1.443791e-004
9.266284e+002	2.532882e-004
9.275926e+002	2.984267e-004
9.285568e+002	2.785801e-004
9.295211e+002	2.231751e-004
9.304853e+002	1.727304e-004
9.314495e+002	1.554803e-004
9.324138e+002	1.744058e-004
9.333780e+002	2.108137e-004
9.343422e+002	2.401092e-004
9.353065e+002	2.487907e-004
9.362707e+002	2.420859e-004
9.372349e+002	2.379353e-004
9.381992e+002	2.517163e-004
9.391634e+002	2.826294e-004
9.401276e+002	3.122279e-004
9.410919e+002	3.175559e-004
9.420561e+002	2.903291e-004
9.430203e+002	2.475363e-004
9.439846e+002	2.235000e-004
9.449488e+002	2.465403e-004
9.459130e+002	3.160365e-004
9.468773e+002	3.975880e-004
9.478415e+002	4.420381e-004
9.488057e+002	4.165422e-004
9.497700e+002	3.261318e-004
9.507342e+002	2.104350e-004
9.516984e+002	1.178487e-004
9.526627e+002	7.520380e-005
9.536269e+002	7.345925e-005
9.545911e+002	7.782645e-005
9.555554e+002	5.338578e-005
9.565196e+002	-1.227173e-005
9.574838e+002	-1.036082e-004
9.584481e+002	-1.899076e-004
9.594123e+002	-2.451056e-004
9.603765e+002	-2.606476e-004
9.613408e+002	-2.443694e-004
9.623050e+002	-2.091522e-004
9.632692e+002	-1.618790e-004
9.642335e+002	-1.013532e-004
9.651977e+002	-2.545885e-005
9.661619e+002	6.010097e-005
9.671262e+002	1.402626e-004
9.680904e+002	1.985283e-004
9.690546e+002	2.282315e-004
9.700189e+002	2.376759e-004
9.709831e+002	2.441891e-004
9.719473e+002	2.611299e-004
9.729116e+002	2.881371e-004
9.738758e+002	3.127346e-004
9.748400e+002	3.221608e-004
9.758043e+002	3.156539e-004
9.767685e+002	3.066251e-004
9.777327e+002	3.121379e-004
9.786970e+002	3.375577e-004
9.796612e+002	3.687076e-004
9.806254e+002	3.787347e-004
9.815897e+002	3.458529e-004
9.825539e+002	2.696102e-004
9.835181e+002	1.738872e-004
9.844824e+002	9.378813e-005
9.854466e+002	5.468675e-005
9.864108e+002	5.731765e-005
9.873751e+002	7.899570e-005
9.883393e+002	9.040456e-005
9.893035e+002	7.675814e-005
9.902678e+002	4.870613e-005
9.912320e+002	3.496732e-005
9.921962e+002	6.131166e-005
9.931605e+002	1.305369e-004
9.941247e+002	2.180149e-004
9.950889e+002	2.865843e-004
9.960532e+002	3.105443e-004
9.970174e+002	2.914054e-004
9.979816e+002	2.537360e-004
9.989459e+002	2.242612e-004
9.999101e+002	2.098926e-004
1.000874e+003	1.912155e-004
1.001839e+003	1.363895e-004
1.002803e+003	2.538469e-005
1.003767e+003	-1.325883e-004
1.004731e+003	-3.002552e-004
1.005695e+003	-4.309401e-004
1.006660e+003	-4.926564e-004
1.007624e+003	-4.835007e-004
1.008588e+003	-4.307270e-004
1.009552e+003	-3.754691e-004
1.010517e+003	-3.520147e-004
1.011481e+003	-3.719779e-004
1.012445e+003	-4.205651e-004
1.013409e+003	-4.662740e-004
1.014374e+003	-4.788536e-004
1.015338e+003	-4.460626e-004
1.016302e+003	-3.802011e-004
1.017266e+003	-3.109288e-004
1.018231e+003	-2.690181e-004
1.019195e+003	-2.709895e-004
1.020159e+003	-3.132739e-004
1.021123e+003	-3.777558e-004
1.022087e+003	-4.430974e-004
1.023052e+003	-4.940641e-004
1.024016e+003	-5.246270e-004
1.024980e+003	-5.358747e-004
1.025944e+003	-5.323630e-004
1.026909e+003	-5.191485e-004
1.027873e+003	-4.995101e-004
1.028837e+003	-4.732660e-004
1.029801e+003	-4.369437e-004
1.030766e+003	-3.870932e-004
1.031730e+003	-3.254692e-004
1.032694e+003	-2.617261e-004
1.033658e+003	-2.095522e-004
1.034623e+003	-1.771776e-004
1.035587e+003	-1.591474e-004
1.036551e+003	-1.372062e-004
1.037515e+003	-9.189514e-005
1.038479e+003	-1.764286e-005
1.039444e+003	6.987827e-005
1.040408e+003	1.407080e-004
1.041372e+003	1.680810e-004
1.042336e+003	1.446841e-004
1.043301e+003	8.655405e-005
1.044265e+003	2.210054e-005
1.045229e+003	-2.604336e-005
1.046193e+003	-5.412274e-005
1.047158e+003	-7.697946e-005
1.048122e+003	-1.151049e-004
1.049086e+003	-1.778654e-004
1.050050e+003	-2.539793e-004
1.051015e+003	-3.155278e-004
1.051979e+003	-3.331451e-004
1.052943e+003	-2.928163e-004
1.053907e+003	-2.037052e-004
1.054871e+003	-9.240380e-005
1.055836e+003	1.207415e-005
1.056800e+003	9.234314e-005
1.057764e+003	1.469426e-004
1.058728e+003	1.837171e-004
1.059693e+003	2.089911e-004
1.060657e+003	2.212390e-004
1.061621e+003	2.130839e-004
1.062585e+003	1.783146e-004
1.063550e+003	1.172222e-004
1.064514e+003	3.631023e-005
1.065478e+003	-5.622358e-005
1.066442e+003	-1.546829e-004
1.067406e+003	-2.566147e-004
1.068371e+003	-3.608711e-004
1.069335e+003	-4.656129e-004
1.070299e+003	-5.676941e-004
1.071263e+003	-6.626440e-004
1.072228e+003	-7.440392e-004
1.073192e+003	-8.027141e-004
1.074156e+003	-8.275475e-004
1.075120e+003	-8.088804e-004
1.076085e+003	-7.432328e-004
1.077049e+003	-6.363863e-004
1.078013e+003	-5.026847e-004
1.078977e+003	-3.607021e-004
1.079942e+003	-2.271886e-004
1.080906e+003	-1.113443e-004
1.081870e+003	-1.120595e-005
1.082834e+003	8.597383e-005
1.083798e+003	1.976857e-004
1.084763e+003	3.351701e-004
1.085727e+003	4.925730e-004
1.086691e+003	6.439595e-004
1.087655e+003	7.529754e-004
1.088620e+003	7.915107e-004
1.089584e+003	7.558318e-004
1.090548e+003	6.685337e-004
1.091512e+003	5.640706e-004
1.092477e+003	4.679541e-004
1.093441e+003	3.844984e-004
1.094405e+003	3.010168e-004
1.095369e+003	2.033886e-004
1.096333e+003	8.965897e-005
1.097298e+003	-2.867587e-005
1.098262e+003	-1.370498e-004
1.099226e+003	-2.298132e-004
1.100190e+003	-3.136341e-004
1.101155e+003	-4.002595e-004
1.102119e+003	-4.952264e-004
1.103083e+003	-5.914011e-004
1.104047e+003	-6.713048e-004
1.105012e+003	-7.156101e-004
1.105976e+003	-7.119721e-004
1.106940e+003	-6.597837e-004
1.107904e+003	-5.699515e-004
1.108869e+003	-4.608103e-004
1.109833e+003	-3.518731e-004
1.110797e+003	-2.573504e-004
1.111761e+003	-1.817166e-004
1.112725e+003	-1.195153e-004
1.113690e+003	-5.979843e-005
1.114654e+003	7.261132e-006
1.115618e+003	8.532157e-005
1.116582e+003	1.707543e-004
1.117547e+003	2.549670e-004
1.118511e+003	3.277857e-004
1.119475e+003	3.801419e-004
1.120439e+003	4.060221e-004
1.121404e+003	4.043243e-004
1.122368e+003	3.802041e-004
1.123332e+003	3.441844e-004
1.124296e+003	3.081487e-004
1.125260e+003	2.801291e-004
1.126225e+003	2.616583e-004
1.127189e+003	2.500965e-004
1.128153e+003	2.441838e-004
1.129117e+003	2.478099e-004
1.130082e+003	2.680001e-004
1.131046e+003	3.078115e-004
1.132010e+003	3.596983e-004
1.132974e+003	4.054932e-004
1.133939e+003	4.245373e-004
1.134903e+003	4.053971e-004
1.135867e+003	3.533724e-004
1.136831e+003	2.883163e-004
1.137796e+003	2.336661e-004
1.138760e+003	2.032185e-004
1.139724e+003	1.937209e-004
1.140688e+003	1.878385e-004
1.141652e+003	1.656168e-004
1.142617e+003	1.173858e-004
1.143581e+003	5.006505e-005
1.144545e+003	-1.715056e-005
1.145509e+003	-6.510330e-005
1.146474e+003	-8.717665e-005
1.147438e+003	-9.379857e-005
1.148402e+003	-1.058871e-004
1.149366e+003	-1.414565e-004
1.150331e+003	-2.041514e-004
1.151295e+003	-2.810492e-004
1.152259e+003	-3.507171e-004
1.153223e+003	-3.956995e-004
1.154188e+003	-4.112618e-004
1.155152e+003	-4.055244e-004
1.156116e+003	-3.922094e-004
1.157080e+003	-3.818046e-004
1.158044e+003	-3.770058e-004
1.159009e+003	-3.743842e-004
1.159973e+003	-3.695466e-004
1.160937e+003	-3.609617e-004
1.161901e+003	-3.494341e-004
1.162866e+003	-3.342035e-004
1.163830e+003	-3.096531e-004
1.164794e+003	-2.665338e-004
1.165758e+003	-1.980444e-004
1.166723e+003	-1.068819e-004
1.167687e+003	-7.775304e-006
1.168651e+003	7.766344e-005
1.169615e+003	1.316556e-004
1.170579e+003	1.501419e-004
1.171544e+003	1.454086e-004
1.172508e+003	1.396346e-004
1.173472e+003	1.534067e-004
1.174436e+003	1.960939e-004
1.175401e+003	2.631537e-004
1.176365e+003	3.405415e-004
1.177329e+003	4.122998e-004
1.178293e+003	4.666949e-004
1.179258e+003	4.986490e-004
1.180222e+003	5.091151e-004
1.181186e+003	5.030559e-004
1.182150e+003	4.872055e-004
1.183115e+003	4.679716e-004
1.184079e+003	4.497893e-004
1.185043e+003	4.345947e-004
1.186007e+003	4.225707e-004
1.186971e+003	4.132143e-004
1.187936e+003	4.053251e-004
1.188900e+003	3.956908e-004
1.189864e+003	3.781299e-004
1.190828e+003	3.451209e-004
1.191793e+003	2.922117e-004
1.192757e+003	2.223327e-004
1.193721e+003	1.462681e-004
1.194685e+003	7.801781e-005
1.195650e+003	2.799263e-005
1.196614e+003	-1.008976e-006
1.197578e+003	-1.254066e-005
1.198542e+003	-1.193752e-005
1.199506e+003	-2.926473e-006
1.200471e+003	1.193086e-005
1.201435e+003	2.863863e-005
1.202399e+003	4.115225e-005
1.203363e+003	4.477395e-005
1.204328e+003	4.084349e-005
1.205292e+003	3.778462e-005
1.206256e+003	4.628807e-005
1.207220e+003	7.180716e-005
1.208185e+003	1.104691e-004
1.209149e+003	1.519775e-004
1.210113e+003	1.870645e-004
1.211077e+003	2.131224e-004
1.212042e+003	2.335492e-004
1.213006e+003	2.520690e-004
1.213970e+003	2.675246e-004
1.214934e+003	2.737573e-004
1.215898e+003	2.643632e-004
1.216863e+003	2.378577e-004
1.217827e+003	1.989748e-004
1.218791e+003	1.557059e-004
1.219755e+003	1.150656e-004
1.220720e+003	8.052732e-005
1.221684e+003	5.169732e-005
1.222648e+003	2.502555e-005
1.223612e+003	-5.236159e-006
1.224577e+003	-4.511450e-005
1.225541e+003	-9.744810e-005
1.226505e+003	-1.584915e-004
1.227469e+003	-2.178277e-004
1.228433e+003	-2.632477e-004
1.229398e+003	-2.880691e-004
1.230362e+003	-2.953800e-004
1.231326e+003	-2.952987e-004
1.232290e+003	-2.968964e-004
1.233255e+003	-3.013016e-004
1.234219e+003	-3.018462e-004
1.235183e+003	-2.910680e-004
1.236147e+003	-2.684660e-004
1.237112e+003	-2.423396e-004
1.238076e+003	-2.241710e-004
1.239040e+003	-2.203954e-004
1.240004e+003	-2.282814e-004
1.240969e+003	-2.385270e-004
1.241933e+003	-2.415363e-004
1.242897e+003	-2.321560e-004
1.243861e+003	-2.103097e-004
1.244825e+003	-1.791762e-004
1.245790e+003	-1.438642e-004
1.246754e+003	-1.113879e-004
1.247718e+003	-8.984668e-005
1.248682e+003	-8.484388e-005
1.249647e+003	-9.470776e-005
1.250611e+003	-1.088519e-004
1.251575e+003	-1.123211e-004
1.252539e+003	-9.467098e-005
1.253504e+003	-5.707451e-005
1.254468e+003	-1.229945e-005
1.255432e+003	2.267191e-005
1.256396e+003	3.629419e-005
1.257360e+003	2.786506e-005
1.258325e+003	5.746288e-006
1.259289e+003	-1.930681e-005
1.260253e+003	-4.047370e-005
1.261217e+003	-5.677165e-005
1.262182e+003	-7.043492e-005
1.263146e+003	-8.283331e-005
1.264110e+003	-9.223671e-005
1.265074e+003	-9.476017e-005
1.266039e+003	-8.743838e-005
1.267003e+003	-7.123092e-005
1.267967e+003	-5.196120e-005
1.268931e+003	-3.821862e-005
1.269896e+003	-3.692432e-005
1.270860e+003	-4.869683e-005
1.271824e+003	-6.579260e-005
1.272788e+003	-7.462408e-005
1.273752e+003	-6.237577e-005
1.274717e+003	-2.446144e-005
1.275681e+003	3.163375e-005
1.276645e+003	8.895287e-005
1.277609e+003	1.291618e-004
1.278574e+003	1.417498e-004
1.279538e+003	1.289476e-004
1.280502e+003	1.033964e-004
1.281466e+003	8.026003e-005
1.282431e+003	6.887360e-005
1.283395e+003	6.902310e-005
1.284359e+003	7.366426e-005
1.285323e+003	7.558736e-005
1.286287e+003	7.333526e-005
1.287252e+003	7.253364e-005
1.288216e+003	8.204263e-005
1.289180e+003	1.076392e-004
1.290144e+003	1.472317e-004
1.291109e+003	1.905493e-004
1.292073e+003	2.234846e-004
1.293037e+003	2.347804e-004
1.294001e+003	2.217391e-004
1.294966e+003	1.920851e-004
1.295930e+003	1.607964e-004
1.296894e+003	1.430764e-004
1.297858e+003	1.468322e-004
1.298823e+003	1.686397e-004
1.299787e+003	1.956038e-004
1.300751e+003	2.123812e-004
1.301715e+003	2.093765e-004
1.302679e+003	1.870019e-004
1.303644e+003	1.533966e-004
1.304608e+003	1.177045e-004
1.305572e+003	8.410640e-005
1.306536e+003	5.083160e-005
1.307501e+003	1.421849e-005
1.308465e+003	-2.620719e-005
1.309429e+003	-6.631674e-005
1.310393e+003	-1.008753e-004
1.311358e+003	-1.288397e-004
1.312322e+003	-1.557286e-004
1.313286e+003	-1.904860e-004
1.314250e+003	-2.386942e-004
1.315214e+003	-2.970628e-004
1.316179e+003	-3.532454e-004
1.317143e+003	-3.913796e-004
1.318107e+003	-4.000410e-004
1.319071e+003	-3.778301e-004
1.320036e+003	-3.332661e-004
1.321000e+003	-2.790469e-004
1.321964e+003	-2.241747e-004
1.322928e+003	-1.686063e-004
1.323893e+003	-1.036150e-004
1.324857e+003	-1.867138e-005
1.325821e+003	8.754835e-005
1.326785e+003	1.991164e-004
1.327750e+003	2.866672e-004
1.328714e+003	3.239611e-004
1.329678e+003	3.046766e-004
1.330642e+003	2.451998e-004
1.331606e+003	1.727221e-004
1.332571e+003	1.098259e-004
1.333535e+003	6.583334e-005
1.334499e+003	3.754574e-005
1.335463e+003	1.656114e-005
1.336428e+003	-2.099083e-006
1.337392e+003	-1.571145e-005
1.338356e+003	-1.660354e-005
1.339320e+003	6.909773e-007
1.340285e+003	3.373143e-005
1.341249e+003	7.205013e-005
1.342213e+003	1.024339e-004
1.343177e+003	1.164318e-004
1.344141e+003	1.160847e-004
1.345106e+003	1.144926e-004
1.346070e+003	1.304067e-004
1.347034e+003	1.792273e-004
1.347998e+003	2.637310e-004
1.348963e+003	3.674631e-004
1.349927e+003	4.557511e-004
1.350891e+003	4.901758e-004
1.351855e+003	4.518685e-004
1.352820e+003	3.544964e-004
1.353784e+003	2.340696e-004
1.354748e+003	1.260254e-004
1.355712e+003	4.896183e-005
1.356677e+003	2.793916e-006
1.357641e+003	-2.274760e-005
1.358605e+003	-3.676846e-005
1.359569e+003	-4.057250e-005
1.360533e+003	-3.064598e-005
1.361498e+003	-8.702707e-006
1.362462e+003	1.163139e-005
1.363426e+003	1.017871e-005
1.364390e+003	-2.634696e-005
1.365355e+003	-9.546884e-005
1.366319e+003	-1.812074e-004
1.367283e+003	-2.630821e-004
1.368247e+003	-3.244143e-004
1.369212e+003	-3.558264e-004
1.370176e+003	-3.544743e-004
1.371140e+003	-3.228501e-004
1.372104e+003	-2.691589e-004
1.373068e+003	-2.062204e-004
1.374033e+003	-1.469991e-004
1.374997e+003	-1.012924e-004
1.375961e+003	-7.592832e-005
1.376925e+003	-7.283356e-005
1.377890e+003	-8.375804e-005
1.378854e+003	-8.916056e-005
1.379818e+003	-6.384953e-005
1.380782e+003	1.444607e-005
1.381747e+003	1.541574e-004
1.382711e+003	3.374551e-004
1.383675e+003	5.166276e-004
1.384639e+003	6.304599e-004
1.385604e+003	6.348733e-004
1.386568e+003	5.262024e-004
1.387532e+003	3.401639e-004
1.388496e+003	1.295005e-004
1.389460e+003	-6.164155e-005
1.390425e+003	-2.106883e-004
1.391389e+003	-3.147988e-004
1.392353e+003	-3.819189e-004
1.393317e+003	-4.217747e-004
1.394282e+003	-4.393225e-004
1.395246e+003	-4.326186e-004
1.396210e+003	-3.980811e-004
1.397174e+003	-3.408059e-004
1.398139e+003	-2.790583e-004
1.399103e+003	-2.341144e-004
1.400067e+003	-2.123502e-004
1.401031e+003	-1.969433e-004
1.401995e+003	-1.561425e-004
1.402960e+003	-5.974702e-005
1.403924e+003	1.039220e-004
1.404888e+003	3.117228e-004
1.405852e+003	4.984185e-004
1.406817e+003	5.796877e-004
1.407781e+003	5.070182e-004
1.408745e+003	3.071014e-004
1.409709e+003	6.168406e-005
1.410674e+003	-1.484635e-004
1.411638e+003	-2.822760e-004
1.412602e+003	-3.416936e-004
1.413566e+003	-3.532893e-004
1.414531e+003	-3.464487e-004
1.415495e+003	-3.397567e-004
1.416459e+003	-3.382847e-004
1.417423e+003	-3.380284e-004
1.418387e+003	-3.323345e-004
1.419352e+003	-3.162392e-004
1.420316e+003	-2.873015e-004
1.421280e+003	-2.440627e-004
1.422244e+003	-1.838216e-004
1.423209e+003	-1.035068e-004
1.424173e+003	-7.140382e-006
1.425137e+003	8.871744e-005
1.426101e+003	1.636829e-004
1.427066e+003	2.044749e-004
1.428030e+003	1.997636e-004
1.428994e+003	1.339872e-004
1.429958e+003	4.227772e-006
1.430922e+003	-1.571448e-004
1.431887e+003	-2.936469e-004
1.432851e+003	-3.646509e-004
1.433815e+003	-3.681030e-004
1.434779e+003	-3.292464e-004
1.435744e+003	-2.783988e-004
1.436708e+003	-2.363706e-004
1.437672e+003	-2.097370e-004
1.438636e+003	-1.944679e-004
1.439601e+003	-1.838301e-004
1.440565e+003	-1.716679e-004
1.441529e+003	-1.452851e-004
1.442493e+003	-7.605500e-005
1.443458e+003	6.894785e-005
1.444422e+003	2.808521e-004
1.445386e+003	4.784599e-004
1.446350e+003	5.645269e-004
1.447314e+003	5.132622e-004
1.448279e+003	3.770135e-004
1.449243e+003	2.322857e-004
1.450207e+003	1.342179e-004
1.451171e+003	8.738133e-005
1.452136e+003	4.068514e-005
1.453100e+003	-7.148481e-005
1.454064e+003	-2.651647e-004
1.455028e+003	-4.880052e-004
1.455993e+003	-6.655169e-004
1.456957e+003	-7.512370e-004
1.457921e+003	-7.352178e-004
1.458885e+003	-6.318941e-004
1.459849e+003	-4.798563e-004
1.460814e+003	-3.438128e-004
1.461778e+003	-2.850656e-004
1.462742e+003	-3.142551e-004
1.463706e+003	-3.838428e-004
1.464671e+003	-4.284887e-004
1.465635e+003	-4.078617e-004
1.466599e+003	-3.285927e-004
1.467563e+003	-2.419205e-004
1.468528e+003	-1.981053e-004
1.469492e+003	-1.844566e-004
1.470456e+003	-1.385343e-004
1.471420e+003	-2.755385e-005
1.472385e+003	1.234646e-004
1.473349e+003	2.697987e-004
1.474313e+003	3.804567e-004
1.475277e+003	4.515604e-004
1.476241e+003	5.089215e-004
1.477206e+003	5.851426e-004
1.478170e+003	6.846772e-004
1.479134e+003	7.853277e-004
1.480098e+003	8.717025e-004
1.481063e+003	9.458491e-004
1.482027e+003	1.005466e-003
1.482991e+003	1.028494e-003
1.483955e+003	9.881062e-004
1.484920e+003	8.797516e-004
1.485884e+003	7.237135e-004
1.486848e+003	5.453402e-004
1.487812e+003	3.658839e-004
1.488776e+003	2.042156e-004
1.489741e+003	7.100398e-005
1.490705e+003	-3.700725e-005
1.491669e+003	-1.242533e-004
1.492633e+003	-1.637138e-004
1.493598e+003	-8.397790e-005
1.494562e+003	1.557769e-004
1.495526e+003	4.635319e-004
1.496490e+003	6.741235e-004
1.497455e+003	7.166481e-004
1.498419e+003	6.369511e-004
1.499383e+003	4.910313e-004
1.500347e+003	2.994186e-004
1.501312e+003	8.867946e-005
1.502276e+003	-7.983370e-005
1.503240e+003	-1.461571e-004
1.504204e+003	-1.014430e-004
1.505168e+003	1.061636e-005
1.506133e+003	1.268223e-004
1.507097e+003	1.893114e-004
1.508061e+003	1.577273e-004
1.509025e+003	2.581659e-005
1.509990e+003	-1.674733e-004
1.510954e+003	-3.588423e-004
1.511918e+003	-4.993470e-004
1.512882e+003	-5.678713e-004
1.513847e+003	-5.547676e-004
1.514811e+003	-4.475033e-004
1.515775e+003	-2.405260e-004
1.516739e+003	2.604045e-005
1.517703e+003	2.328686e-004
1.518668e+003	2.502532e-004
1.519632e+003	9.496787e-005
1.520596e+003	-5.943694e-005
1.521560e+003	-7.261753e-005
1.522525e+003	4.730284e-005
1.523489e+003	2.159386e-004
1.524453e+003	3.728839e-004
1.525417e+003	5.085254e-004
1.526382e+003	6.454608e-004
1.527346e+003	7.989837e-004
1.528310e+003	9.219432e-004
1.529274e+003	9.124981e-004
1.530239e+003	7.216011e-004
1.531203e+003	4.124809e-004
1.532167e+003	8.845210e-005
1.533131e+003	-1.893191e-004
1.534095e+003	-4.091359e-004
1.535060e+003	-5.788401e-004
1.536024e+003	-7.053517e-004
1.536988e+003	-7.936691e-004
1.537952e+003	-8.528585e-004
1.538917e+003	-8.949767e-004
1.539881e+003	-9.247029e-004
1.540845e+003	-9.297117e-004
1.541809e+003	-8.842068e-004
1.542774e+003	-7.671611e-004
1.543738e+003	-5.786355e-004
1.544702e+003	-3.328697e-004
1.545666e+003	-4.838569e-005
1.546630e+003	2.240901e-004
1.547595e+003	4.035177e-004
1.548559e+003	4.664695e-004
1.549523e+003	4.715969e-004
1.550487e+003	4.529020e-004
1.551452e+003	3.629032e-004
1.552416e+003	1.658997e-004
1.553380e+003	-7.100507e-005
1.554344e+003	-2.395612e-004
1.555309e+003	-2.982568e-004
1.556273e+003	-2.770860e-004
1.557237e+003	-2.254444e-004
1.558201e+003	-1.818994e-004
1.559166e+003	-1.651986e-004
1.560130e+003	-1.745455e-004
1.561094e+003	-1.942426e-004
1.562058e+003	-1.961575e-004
1.563022e+003	-1.474028e-004
1.563987e+003	-3.669736e-005
1.564951e+003	1.047459e-004
1.565915e+003	2.308823e-004
1.566879e+003	3.288040e-004
1.567844e+003	4.121718e-004
1.568808e+003	4.622401e-004
1.569772e+003	4.118179e-004
1.570736e+003	2.346585e-004
1.571701e+003	1.578139e-005
1.572665e+003	-1.352421e-004
1.573629e+003	-1.907906e-004
1.574593e+003	-1.831756e-004
1.575557e+003	-1.439705e-004
1.576522e+003	-9.107304e-005
1.577486e+003	-3.819196e-005
1.578450e+003	5.376602e-007
1.579414e+003	1.239950e-005
1.580379e+003	-7.833852e-006
1.581343e+003	-5.094621e-005
1.582307e+003	-9.405125e-005
1.583271e+003	-1.117096e-004
1.584236e+003	-8.782620e-005
1.585200e+003	-2.338188e-005
1.586164e+003	5.559556e-005
1.587128e+003	9.880788e-005
1.588093e+003	6.306492e-005
1.589057e+003	-4.348607e-005
1.590021e+003	-1.641838e-004
1.590985e+003	-2.462041e-004
1.591949e+003	-2.749223e-004
1.592914e+003	-2.639430e-004
1.593878e+003	-2.328317e-004
1.594842e+003	-1.950424e-004
1.595806e+003	-1.564426e-004
1.596771e+003	-1.211790e-004
1.597735e+003	-9.805691e-005
1.598699e+003	-9.832420e-005
1.599663e+003	-1.254435e-004
1.600628e+003	-1.671479e-004
1.601592e+003	-1.967328e-004
1.602556e+003	-1.846237e-004
1.603520e+003	-1.201067e-004
1.604484e+003	-3.049397e-005
1.605449e+003	3.137374e-005
1.606413e+003	3.087631e-005
1.607377e+003	-2.191236e-005
1.608341e+003	-8.849227e-005
1.609306e+003	-1.316563e-004
1.610270e+003	-1.320024e-004
1.611234e+003	-9.233006e-005
1.612198e+003	-3.307647e-005
1.613163e+003	2.197459e-005
1.614127e+003	6.031970e-005
1.615091e+003	8.223057e-005
1.616055e+003	9.093329e-005
1.617020e+003	8.526865e-005
1.617984e+003	6.139701e-005
1.618948e+003	1.871739e-005
1.619912e+003	-3.394155e-005
1.620876e+003	-7.125688e-005
1.621841e+003	-5.350319e-005
1.622805e+003	4.277819e-005
1.623769e+003	1.845265e-004
1.624733e+003	2.965082e-004
1.625698e+003	3.259496e-004
1.626662e+003	2.668243e-004
1.627626e+003	1.317959e-004
1.628590e+003	-5.619355e-005
1.629555e+003	-2.502358e-004
1.630519e+003	-3.904707e-004
1.631483e+003	-4.312252e-004
1.632447e+003	-3.573596e-004
1.633411e+003	-2.000216e-004
1.634376e+003	-4.266449e-005
1.635340e+003	2.538898e-005
1.636304e+003	-1.961894e-005
1.637268e+003	-1.257651e-004
1.638233e+003	-2.140049e-004
1.639197e+003	-2.159369e-004
1.640161e+003	-1.083364e-004
1.641125e+003	3.395046e-005
1.642090e+003	7.966802e-005
1.643054e+003	-6.072086e-006
1.644018e+003	-1.308871e-004
1.644982e+003	-2.112167e-004
1.645947e+003	-2.564967e-004
1.646911e+003	-3.235279e-004
1.647875e+003	-4.336758e-004
1.648839e+003	-5.557446e-004
1.649803e+003	-6.638247e-004
1.650768e+003	-7.652876e-004
1.651732e+003	-8.587000e-004
1.652696e+003	-9.048352e-004
1.653660e+003	-8.533868e-004
1.654625e+003	-6.858567e-004
1.655589e+003	-4.423883e-004
1.656553e+003	-2.185294e-004
1.657517e+003	-1.082561e-004
1.658482e+003	-1.172622e-004
1.659446e+003	-1.489003e-004
1.660410e+003	-9.501944e-005
1.661374e+003	7.525593e-005
1.662339e+003	2.985725e-004
1.663303e+003	4.426878e-004
1.664267e+003	3.808604e-004
1.665231e+003	1.232997e-004
1.666195e+003	-1.559602e-004
1.667160e+003	-2.893899e-004
1.668124e+003	-2.438269e-004
1.669088e+003	-6.304511e-005
1.670052e+003	1.990063e-004
1.671017e+003	4.549143e-004
1.671981e+003	5.770735e-004
1.672945e+003	4.907847e-004
1.673909e+003	2.607325e-004
1.674874e+003	3.319416e-005
1.675838e+003	-9.244333e-005
1.676802e+003	-1.129171e-004
1.677766e+003	-8.274606e-005
1.678730e+003	-6.157609e-005
1.679695e+003	-8.182167e-005
1.680659e+003	-1.343053e-004
1.681623e+003	-1.776200e-004
1.682587e+003	-1.740084e-004
1.683552e+003	-1.185643e-004
1.684516e+003	-3.120697e-005
1.685480e+003	6.698960e-005
1.686444e+003	1.595115e-004
1.687409e+003	2.278417e-004
1.688373e+003	2.581433e-004
1.689337e+003	2.615444e-004
1.690301e+003	2.777879e-004
1.691266e+003	3.464108e-004
1.692230e+003	4.683536e-004
1.693194e+003	5.875123e-004
1.694158e+003	6.132324e-004
1.695122e+003	4.938802e-004
1.696087e+003	2.812539e-004
1.697051e+003	8.639086e-005
1.698015e+003	-2.775052e-005
1.698979e+003	-7.214006e-005
1.699944e+003	-7.540702e-005
1.700908e+003	-4.402953e-005
1.701872e+003	3.448152e-005
1.702836e+003	1.712608e-004
1.703801e+003	3.542014e-004
1.704765e+003	5.378053e-004
1.705729e+003	6.660395e-004
1.706693e+003	7.164372e-004
1.707657e+003	7.092819e-004
1.708622e+003	6.664424e-004
1.709586e+003	5.786820e-004
1.710550e+003	4.265560e-004
1.711514e+003	2.266005e-004
1.712479e+003	3.931138e-005
1.713443e+003	-7.765681e-005
1.714407e+003	-1.143052e-004
1.715371e+003	-1.033618e-004
1.716336e+003	-8.601695e-005
1.717300e+003	-8.517603e-005
1.718264e+003	-9.508715e-005
1.719228e+003	-8.750249e-005
1.720193e+003	-3.718134e-005
1.721157e+003	4.787555e-005
1.722121e+003	1.273891e-004
1.723085e+003	1.694001e-004
1.724049e+003	1.804872e-004
1.725014e+003	1.872564e-004
1.725978e+003	1.984156e-004
1.726942e+003	1.901131e-004
1.727906e+003	1.252207e-004
1.728871e+003	-8.225635e-006
1.729835e+003	-1.785655e-004
1.730799e+003	-3.376966e-004
1.731763e+003	-4.583955e-004
1.732728e+003	-5.376049e-004
1.733692e+003	-5.771721e-004
1.734656e+003	-5.735349e-004
1.735620e+003	-5.242423e-004
1.736584e+003	-4.419582e-004
1.737549e+003	-3.590773e-004
1.738513e+003	-3.093196e-004
1.739477e+003	-2.990361e-004
1.740441e+003	-3.008844e-004
1.741406e+003	-2.787929e-004
1.742370e+003	-2.192199e-004
1.743334e+003	-1.439438e-004
1.744298e+003	-9.472836e-005
1.745263e+003	-9.525930e-005
1.746227e+003	-1.249467e-004
1.747191e+003	-1.399469e-004
1.748155e+003	-1.164720e-004
1.749120e+003	-6.445047e-005
1.750084e+003	-9.835650e-006
1.751048e+003	2.504095e-005
1.752012e+003	3.131818e-005
1.752976e+003	1.552852e-005
1.753941e+003	-4.813704e-006
1.754905e+003	-8.747757e-006
1.755869e+003	2.236163e-005
1.756833e+003	1.006423e-004
1.757798e+003	2.237426e-004
1.758762e+003	3.632741e-004
1.759726e+003	4.640759e-004
1.760690e+003	4.718573e-004
1.761655e+003	3.770629e-004
1.762619e+003	2.281305e-004
1.763583e+003	9.357874e-005
1.764547e+003	1.498411e-005
1.765511e+003	-5.056556e-006
1.766476e+003	1.371333e-005
1.767440e+003	4.768309e-005
1.768404e+003	7.899808e-005
1.769368e+003	9.823326e-005
1.770333e+003	1.025477e-004
1.771297e+003	9.177265e-005
1.772261e+003	6.635350e-005
1.773225e+003	2.892439e-005
1.774190e+003	-1.326920e-005
1.775154e+003	-4.849445e-005
1.776118e+003	-6.254200e-005
1.777082e+003	-4.037368e-005
1.778047e+003	3.025709e-005
1.779011e+003	1.482089e-004
1.779975e+003	2.862780e-004
1.780939e+003	3.942906e-004
1.781903e+003	4.245304e-004
1.782868e+003	3.596834e-004
1.783832e+003	2.230209e-004
1.784796e+003	6.785108e-005
1.785760e+003	-4.881517e-005
1.786725e+003	-9.444723e-005
1.787689e+003	-7.266319e-005
1.788653e+003	-1.447695e-005
1.789617e+003	4.098938e-005
1.790582e+003	6.512187e-005
1.791546e+003	4.961730e-005
1.792510e+003	4.792830e-006
1.793474e+003	-4.969737e-005
1.794438e+003	-9.490579e-005
1.795403e+003	-1.184818e-004
1.796367e+003	-1.158730e-004
1.797331e+003	-8.921939e-005
1.798295e+003	-4.543214e-005
1.799260e+003	6.713597e-006
1.800224e+003	5.890244e-005
1.801188e+003	1.017349e-004
1.802152e+003	1.212029e-004
1.803117e+003	1.025940e-004
1.804081e+003	4.462659e-005
1.805045e+003	-3.253785e-005
1.806009e+003	-9.939975e-005
1.806974e+003	-1.352327e-004
1.807938e+003	-1.327733e-004
1.808902e+003	-9.406554e-005
1.809866e+003	-2.983930e-005
1.810830e+003	3.921461e-005
1.811795e+003	8.821172e-005
1.812759e+003	1.016546e-004
1.813723e+003	8.409410e-005
1.814687e+003	5.749519e-005
1.815652e+003	4.690780e-005
1.816616e+003	6.467089e-005
1.817580e+003	1.026513e-004
1.818544e+003	1.374511e-004
1.819509e+003	1.458677e-004
1.820473e+003	1.189958e-004
1.821437e+003	6.492143e-005
1.822401e+003	1.452079e-006
1.823365e+003	-5.397588e-005
1.824330e+003	-9.211244e-005
1.825294e+003	-1.139369e-004
1.826258e+003	-1.261248e-004
1.827222e+003	-1.340612e-004
1.828187e+003	-1.370779e-004
1.829151e+003	-1.275305e-004
1.830115e+003	-9.499930e-005
1.831079e+003	-3.578397e-005
1.832044e+003	3.903055e-005
1.833008e+003	1.068262e-004
1.833972e+003	1.469007e-004
1.834936e+003	1.515926e-004
1.835901e+003	1.277260e-004
1.836865e+003	9.096178e-005
1.837829e+003	5.704023e-005
1.838793e+003	3.353100e-005
1.839757e+003	1.688554e-005
1.840722e+003	-2.536457e-006
1.841686e+003	-3.053983e-005
1.842650e+003	-6.280181e-005
1.843614e+003	-8.876174e-005
1.844579e+003	-1.011081e-004
1.845543e+003	-1.005490e-004
1.846507e+003	-9.316643e-005
1.847471e+003	-8.511330e-005
1.848436e+003	-7.866442e-005
1.849400e+003	-7.105715e-005
1.850364e+003	-5.629218e-005
1.851328e+003	-2.838255e-005
1.852292e+003	1.594734e-005
1.853257e+003	7.543154e-005
1.854221e+003	1.430456e-004
1.855185e+003	2.061350e-004
1.856149e+003	2.485366e-004
1.857114e+003	2.548853e-004
1.858078e+003	2.172248e-004
1.859042e+003	1.410580e-004
1.860006e+003	4.516763e-005
1.860971e+003	-4.570673e-005
1.861935e+003	-1.101672e-004
1.862899e+003	-1.371550e-004
1.863863e+003	-1.291931e-004
1.864828e+003	-1.005638e-004
1.865792e+003	-7.018418e-005
1.866756e+003	-5.268503e-005
1.867720e+003	-5.307685e-005
1.868684e+003	-6.762067e-005
1.869649e+003	-8.875910e-005
1.870613e+003	-1.095032e-004
1.871577e+003	-1.243298e-004
1.872541e+003	-1.271885e-004
1.873506e+003	-1.099469e-004
1.874470e+003	-6.459140e-005
1.875434e+003	1.077737e-005
1.876398e+003	1.058248e-004
1.877363e+003	1.967939e-004
1.878327e+003	2.534138e-004
1.879291e+003	2.528944e-004
1.880255e+003	1.944671e-004
1.881219e+003	1.030196e-004
1.882184e+003	1.520529e-005
1.883148e+003	-4.202025e-005
1.884112e+003	-6.245486e-005
1.885076e+003	-5.619757e-005
1.886041e+003	-3.920032e-005
1.887005e+003	-2.574765e-005
1.887969e+003	-2.496655e-005
1.888933e+003	-3.919080e-005
1.889898e+003	-6.375596e-005
1.890862e+003	-8.908514e-005
1.891826e+003	-1.045943e-004
1.892790e+003	-1.026533e-004
1.893755e+003	-8.112215e-005
1.894719e+003	-4.387959e-005
1.895683e+003	4.925622e-007
1.896647e+003	4.113845e-005
1.897611e+003	6.771468e-005
1.898576e+003	7.317156e-005
1.899540e+003	5.646336e-005
1.900504e+003	2.467456e-005
1.901468e+003	-7.560160e-006
1.902433e+003	-2.359531e-005
1.903397e+003	-1.382059e-005
1.904361e+003	1.764239e-005
1.905325e+003	5.428578e-005
1.906290e+003	7.696300e-005
1.907254e+003	7.576089e-005
1.908218e+003	5.528206e-005
1.909182e+003	2.966919e-005
1.910146e+003	1.195340e-005
1.911111e+003	5.991785e-006
1.912075e+003	6.189588e-006
1.913039e+003	3.876950e-006
1.914003e+003	-5.622088e-006
1.914968e+003	-2.062592e-005
1.915932e+003	-3.592291e-005
1.916896e+003	-4.724641e-005
1.917860e+003	-5.378172e-005
1.918825e+003	-5.759288e-005
1.919789e+003	-6.108313e-005
1.920753e+003	-6.464987e-005
1.921717e+003	-6.647163e-005
1.922682e+003	-6.430719e-005
1.923646e+003	-5.718545e-005
1.924610e+003	-4.543345e-005
1.925574e+003	-2.962380e-005
1.926538e+003	-9.859645e-006
1.927503e+003	1.438018e-005
1.928467e+003	4.405338e-005
1.929431e+003	7.910298e-005
1.930395e+003	1.154533e-004
1.931360e+003	1.435544e-004
1.932324e+003	1.518730e-004
1.933288e+003	1.334056e-004
1.934252e+003	9.003486e-005
1.935217e+003	3.226223e-005
1.936181e+003	-2.481090e-005
1.937145e+003	-6.742455e-005
1.938109e+003	-8.823044e-005
1.939073e+003	-8.754044e-005
1.940038e+003	-7.073487e-005
1.941002e+003	-4.485013e-005
1.941966e+003	-1.689534e-005
1.942930e+003	6.275192e-006
1.943895e+003	1.825832e-005
1.944859e+003	1.467669e-005
1.945823e+003	-4.462403e-006
1.946787e+003	-3.331014e-005
1.947752e+003	-6.115040e-005
1.948716e+003	-7.582085e-005
1.949680e+003	-6.809807e-005
1.950644e+003	-3.537101e-005
1.951609e+003	1.640858e-005
1.952573e+003	7.330967e-005
1.953537e+003	1.174641e-004
1.954501e+003	1.339817e-004
1.955465e+003	1.173834e-004
1.956430e+003	7.384337e-005
1.957394e+003	8.610392e-006
1.958358e+003	-5.017728e-005
1.959322e+003	-6.359576e-005
1.960287e+003	-4.748784e-005
1.961251e+003	-3.112466e-005
1.962215e+003	-1.840040e-005
1.963179e+003	-8.742470e-006
1.964144e+003	-2.332692e-007
1.965108e+003	7.056216e-006
1.966072e+003	1.030193e-005
1.967036e+003	6.070486e-006
1.968000e+003	-6.704355e-006
1.968965e+003	-2.532188e-005
1.969929e+003	-4.420154e-005
1.970893e+003	-5.698548e-005
1.971857e+003	-5.842106e-005
1.972822e+003	-4.554509e-005
1.973786e+003	-1.866216e-005
1.974750e+003	1.760196e-005
1.975714e+003	5.388004e-005
1.976679e+003	7.783262e-005
1.977643e+003	7.902589e-005
1.978607e+003	5.511814e-005
1.979571e+003	1.492532e-005
1.980536e+003	-2.517902e-005
1.981500e+003	-3.549996e-005
1.982464e+003	-1.403977e-005
1.983428e+003	-4.111003e-010
1.984392e+003	-2.787149e-010
1.985357e+003	-1.463296e-010
1.986321e+003	3.173786e-011
1.987285e+003	4.018240e-010
1.988249e+003	5.798912e-010
1.989214e+003	7.122769e-010
1.990178e+003	9.426077e-010
1.991142e+003	1.222491e-009
1.992106e+003	1.310356e-009
1.993071e+003	1.446613e-009
1.994035e+003	1.726497e-009
1.994999e+003	1.713707e-009
1.995963e+003	2.136056e-009
1.996927e+003	5.125364e-010
1.997892e+003	-2.030766e-009
1.998856e+003	-1.257708e-009
1.999820e+003	-5.226317e-011
2.000784e+003	7.471702e-011
2.001749e+003	-1.366586e-010
2.002713e+003	-1.076235e-010
2.003677e+003	1.134305e-010
2.004641e+003	-5.226319e-011
2.005606e+003	7.471700e-011
2.006570e+003	1.234480e-009
2.007534e+003	1.815519e-009
2.008498e+003	-3.894277e-010
2.009463e+003	-2.012948e-009
2.010427e+003	-1.782617e-009
2.011391e+003	-1.649070e-009
2.012355e+003	-1.613468e-009
2.013319e+003	-1.240672e-009
2.014284e+003	-9.162677e-010
2.015248e+003	-1.027003e-009
2.016212e+003	-6.046533e-010
2.017176e+003	-4.722676e-010
2.018141e+003	-4.862192e-010
2.019105e+003	3.020384e-011
2.020069e+003	6.193439e-011
2.021033e+003	3.863386e-010
2.021998e+003	5.187239e-010
2.022962e+003	5.047727e-010
2.023926e+003	1.021196e-009
2.024890e+003	1.052926e-009
2.025854e+003	1.377331e-009
2.026819e+003	1.607661e-009
2.027783e+003	1.549189e-009
2.028747e+003	1.829073e-009
2.029711e+003	2.011012e-009
2.030676e+003	3.886533e-010
2.031640e+003	-2.105096e-009
2.032604e+003	-1.329328e-009
2.033568e+003	1.231088e-010
2.034533e+003	1.354971e-011
2.035497e+003	-4.645617e-011
2.036461e+003	-5.807019e-011
2.037425e+003	2.709944e-011
2.038390e+003	-8.245973e-011
2.039354e+003	0.000000e+000
2.040318e+003	1.355654e-009
2.041282e+003	1.940564e-009
2.042246e+003	-3.545855e-010
2.043211e+003	-2.067146e-009
2.044175e+003	-2.023802e-009
2.045139e+003	-1.887545e-009
2.046103e+003	-1.270467e-009
2.047068e+003	-1.040136e-009
2.048032e+003	-1.098608e-009
2.048996e+003	-8.187244e-010
2.049960e+003	-6.367855e-010
2.050925e+003	-3.569015e-010
2.051889e+003	-4.153735e-010
2.052853e+003	-1.850431e-010
2.053817e+003	1.393613e-010
2.054781e+003	1.710916e-010
2.055746e+003	6.875147e-010
2.056710e+003	6.735635e-010
2.057674e+003	8.059491e-010
2.058638e+003	1.130353e-009
2.059603e+003	1.162084e-009
2.060567e+003	1.678507e-009
2.061531e+003	1.664555e-009
2.062495e+003	1.796941e-009
2.063460e+003	2.219290e-009
2.064424e+003	2.063129e-010
2.065388e+003	-2.050897e-009
2.066352e+003	-1.184927e-009
2.067317e+003	-7.742695e-011
2.068281e+003	1.161396e-012
2.069245e+003	8.245970e-011
2.070209e+003	-7.665267e-011
2.071174e+003	5.419886e-011
2.072138e+003	3.871347e-011
2.073102e+003	-7.471700e-011
2.074066e+003	1.227512e-009
2.075031e+003	1.898753e-009
2.075995e+003	-1.664380e-010
2.076959e+003	-2.082632e-009
2.077923e+003	-1.950246e-009
2.078887e+003	-1.527897e-009
2.079852e+003	-1.540687e-009
2.080816e+003	-1.260803e-009
2.081780e+003	-1.222491e-009
2.082744e+003	-9.437691e-010
2.083708e+003	-5.214196e-010
2.084673e+003	-5.342093e-010
2.085637e+003	-2.543257e-010
2.086601e+003	-1.180690e-010
2.087565e+003	-3.020395e-011
2.088530e+003	2.496798e-010
2.089494e+003	4.800102e-010
2.090458e+003	6.123960e-010
2.091422e+003	7.904635e-010
2.092387e+003	1.160550e-009
2.093351e+003	1.338617e-009
2.094315e+003	1.471003e-009
2.095279e+003	1.603388e-009
2.096244e+003	1.927792e-009
2.097208e+003	2.252197e-009
2.098172e+003	4.823399e-010
2.099136e+003	-1.868944e-009
2.100101e+003	-1.242223e-009
2.101065e+003	2.075042e-010
2.102029e+003	9.329162e-018
2.102993e+003	-2.075042e-010
2.103958e+003	-3.097078e-011
2.104922e+003	-9.871936e-011
2.105886e+003	1.745978e-010
2.106850e+003	1.548538e-011
2.107814e+003	-1.920188e-010
2.108779e+003	1.257708e-009
2.109743e+003	1.884429e-009
2.110707e+003	-4.668546e-010
2.111671e+003	-2.236711e-009
2.112635e+003	-1.912307e-009
2.113600e+003	-1.587903e-009
2.114564e+003	-1.455517e-009
2.115528e+003	-1.323132e-009
2.116492e+003	-1.145064e-009
2.117457e+003	-7.749781e-010
2.118421e+003	-5.969106e-010
2.119385e+003	-4.645248e-010
2.120349e+003	-2.341944e-010
2.121314e+003	4.568932e-011
2.122278e+003	1.335544e-010
2.123242e+003	2.698111e-010
2.124206e+003	5.496947e-010
2.125171e+003	5.369050e-010
2.126135e+003	9.592545e-010
2.127099e+003	1.091640e-009
2.128063e+003	1.077688e-009
2.129028e+003	1.594112e-009
2.129992e+003	1.625842e-009
2.130956e+003	1.950246e-009
2.131920e+003	2.082632e-009
2.132885e+003	1.664380e-010
2.133849e+003	-1.898753e-009
2.134813e+003	-1.227512e-009
2.135777e+003	7.471700e-011
2.136741e+003	-3.871347e-011
2.137706e+003	-5.419886e-011
2.138670e+003	7.665267e-011
2.139634e+003	1.134305e-010
2.140598e+003	1.056878e-010
2.141563e+003	-2.888025e-010
2.142527e+003	1.021169e-009
2.143491e+003	2.135293e-009
2.144455e+003	-3.584569e-010
2.145419e+003	-2.319171e-009
2.146384e+003	-1.750485e-009
2.147348e+003	-1.618099e-009
2.148312e+003	-1.632051e-009
2.149276e+003	-1.115627e-009
2.150241e+003	-1.083897e-009
2.151205e+003	-7.594927e-010
2.152169e+003	-6.271071e-010
2.153133e+003	-6.410583e-010
2.154098e+003	-1.246352e-010
2.155062e+003	-9.290493e-011
2.156026e+003	2.314995e-010
2.156990e+003	4.618299e-010
2.157955e+003	4.033578e-010
2.158919e+003	6.832419e-010
2.159883e+003	8.651808e-010
2.160847e+003	1.145064e-009
2.161812e+003	1.086592e-009
2.162776e+003	1.316923e-009
2.163740e+003	1.641327e-009
2.164704e+003	1.673058e-009
2.165668e+003	2.189481e-009
2.166633e+003	4.196241e-010
2.167597e+003	-2.123679e-009
2.168561e+003	-1.302229e-009
2.169525e+003	9.794509e-011
2.170490e+003	8.245973e-011
2.171454e+003	-2.709944e-011
2.172418e+003	5.807019e-011
2.173382e+003	4.645617e-011
2.174346e+003	-1.354971e-011
2.175311e+003	-1.231088e-010
2.176275e+003	1.329328e-009
2.177239e+003	2.105096e-009
2.178203e+003	-3.886533e-010
2.179168e+003	-2.011012e-009
2.180132e+003	-1.829073e-009
2.181096e+003	-1.549189e-009
2.182060e+003	-1.607661e-009
2.183025e+003	-1.377331e-009
2.183989e+003	-1.052926e-009
2.184953e+003	-1.021196e-009
2.185917e+003	-5.047727e-010
2.186882e+003	-5.187239e-010
2.187846e+003	-3.863386e-010
2.188810e+003	-6.193439e-011
2.189774e+003	-3.020384e-011
2.190739e+003	4.862192e-010
2.191703e+003	4.722676e-010
2.192667e+003	6.046533e-010
2.193631e+003	1.027003e-009
2.194595e+003	1.014213e-009
2.195560e+003	1.294097e-009
2.196524e+003	1.430353e-009
2.197488e+003	1.518218e-009
2.198452e+003	1.798102e-009
2.199417e+003	2.028433e-009
2.200381e+003	4.049130e-010
2.201345e+003	-1.800034e-009
2.202309e+003	-1.218995e-009
2.203273e+003	-5.923161e-011
2.204238e+003	6.774859e-011
2.205202e+003	-9.794510e-011
2.206166e+003	1.231089e-010
2.207130e+003	1.521440e-010
2.208095e+003	-5.923163e-011
2.209059e+003	6.774855e-011
2.210023e+003	1.273194e-009
2.210987e+003	2.046252e-009
2.211952e+003	-4.970510e-010
2.212916e+003	-2.120571e-009
2.213880e+003	-1.698221e-009
2.214844e+003	-1.711012e-009
2.215809e+003	-1.431128e-009
2.216773e+003	-1.294871e-009
2.217737e+003	-1.207006e-009
2.218701e+003	-1.073459e-009
2.219666e+003	-8.953916e-010
2.220630e+003	-5.264666e-010
2.221594e+003	-3.038789e-010
2.222558e+003	-3.173786e-011
2.223522e+003	1.463296e-010
2.224487e+003	2.787149e-010
2.225451e+003	4.111003e-010
2.226415e+003	7.355049e-010
2.227379e+003	1.059909e-009
2.228344e+003	1.045958e-009
2.229308e+003	1.370362e-009
2.230272e+003	1.646375e-009
2.231236e+003	1.779922e-009
2.232200e+003	1.867787e-009
2.233165e+003	2.004043e-009
2.234129e+003	3.816849e-010
2.235093e+003	-2.066383e-009
2.236057e+003	-1.098596e-009
2.237022e+003	1.548538e-011
2.237986e+003	-1.920188e-010
2.238950e+003	-1.548539e-011
2.239914e+003	-8.323395e-011
2.240879e+003	4.374624e-011
2.241843e+003	-1.676294e-010
2.242807e+003	-1.385942e-010
2.243771e+003	1.501990e-009
2.244736e+003	1.985084e-009
2.245700e+003	-4.602733e-010
2.246664e+003	-2.082632e-009
2.247628e+003	-1.949085e-009
2.248593e+003	-1.718754e-009
2.249557e+003	-1.440032e-009
2.250521e+003	-1.209701e-009
2.251485e+003	-9.298173e-010
2.252449e+003	-8.419525e-010
2.253414e+003	-7.056954e-010
2.254378e+003	-4.258114e-010
2.255342e+003	-4.386015e-010
2.256306e+003	-1.625221e-011
2.257271e+003	1.161333e-010
2.258235e+003	1.021817e-010
2.259199e+003	6.186047e-010
2.260163e+003	6.503355e-010
2.261127e+003	9.747398e-010
2.262092e+003	1.107125e-009
2.263056e+003	1.093174e-009
2.264020e+003	1.609597e-009
2.264984e+003	1.641327e-009
2.265949e+003	1.965732e-009
2.266913e+003	2.196062e-009
2.267877e+003	2.353480e-010
2.268841e+003	-1.920046e-009
2.269806e+003	-1.192670e-009
2.270770e+003	-7.742693e-011
2.271734e+003	-2.353779e-010
2.272698e+003	-5.613454e-011
2.273663e+003	1.231088e-010
2.274627e+003	1.354971e-011
2.275591e+003	-4.645617e-011
2.276555e+003	-5.807019e-011
2.277520e+003	1.104403e-009
2.278484e+003	1.876299e-009
2.279448e+003	-1.888919e-010
2.280412e+003	-2.059404e-009
2.281376e+003	-1.734999e-009
2.282341e+003	-1.602614e-009
2.283305e+003	-1.616565e-009
2.284269e+003	-1.100142e-009
2.285233e+003	-1.068412e-009
2.286198e+003	-7.440074e-010
2.287162e+003	-5.136767e-010
2.288126e+003	-5.721484e-010
2.289090e+003	-2.922647e-010
2.290054e+003	-1.103261e-010
2.291019e+003	1.695579e-010
2.291983e+003	1.110858e-010
2.292947e+003	3.414162e-010
2.293911e+003	6.658207e-010
2.294876e+003	6.975514e-010
2.295840e+003	1.213974e-009
2.296804e+003	1.200023e-009
2.297768e+003	1.332408e-009
2.298733e+003	1.656813e-009
2.299697e+003	1.688543e-009
2.300661e+003	2.204966e-009
2.301625e+003	5.814463e-010
2.302590e+003	-1.909593e-009
2.303554e+003	-1.226738e-009
2.304518e+003	-1.354971e-011
2.305482e+003	-1.231088e-010
2.306447e+003	1.540796e-010
2.307411e+003	2.888025e-010
2.308375e+003	-1.056878e-010
2.309339e+003	-1.134305e-010
2.310303e+003	-7.665267e-011
2.311268e+003	1.229448e-009
2.312232e+003	1.952952e-009
2.313196e+003	-3.042579e-010
2.314160e+003	-2.028433e-009
2.315125e+003	-1.996702e-009
2.316089e+003	-1.480279e-009
2.317053e+003	-1.494231e-009
2.318017e+003	-1.361845e-009
2.318981e+003	-1.037441e-009
2.319946e+003	-1.005711e-009
2.320910e+003	-4.892873e-010
2.321874e+003	-5.032386e-010
2.322838e+003	-3.708532e-010
2.323803e+003	5.149611e-011
2.324767e+003	3.870614e-011
2.325731e+003	3.185898e-010
2.326695e+003	4.548465e-010
2.327660e+003	5.427118e-010
2.328624e+003	8.225958e-010
2.329588e+003	1.052926e-009
2.330552e+003	1.185312e-009
2.331517e+003	1.363379e-009
2.332481e+003	1.733465e-009
2.333445e+003	1.911533e-009
2.334409e+003	2.043918e-009
2.335374e+003	4.203984e-010
2.336338e+003	-1.784549e-009
2.337302e+003	-1.203510e-009
2.338266e+003	-4.374624e-011
2.339230e+003	8.323395e-011
2.340195e+003	1.548539e-011
2.341159e+003	1.920188e-010
2.342123e+003	-1.548538e-011
2.343087e+003	-7.665268e-011
2.344052e+003	1.521440e-010
2.345016e+003	1.121050e-009
2.345980e+003	1.946371e-009
2.346944e+003	-3.526499e-010
2.347908e+003	-2.167027e-009
2.348873e+003	-2.033480e-009
2.349837e+003	-1.757468e-009
2.350801e+003	-1.433063e-009
2.351765e+003	-1.447015e-009
2.352730e+003	-1.122610e-009
2.353694e+003	-7.982062e-010
2.354658e+003	-6.658206e-010
2.355622e+003	-5.334349e-010
2.356587e+003	-3.553676e-010
2.357551e+003	-8.322661e-011
2.358515e+003	1.393613e-010
2.359479e+003	5.082860e-010
2.360444e+003	6.863533e-010
2.361408e+003	8.199004e-010
2.362372e+003	9.077655e-010
2.363336e+003	1.044022e-009
2.364301e+003	1.323906e-009
2.365265e+003	1.311116e-009
2.366229e+003	1.733465e-009
2.367193e+003	1.865851e-009
2.368157e+003	1.851899e-009
2.369122e+003	4.660802e-010
2.370086e+003	-1.937467e-009
2.371050e+003	-1.213962e-009
2.372014e+003	-1.521440e-010
2.372979e+003	-1.231089e-010
2.373943e+003	9.794510e-011
2.374907e+003	-6.774859e-011
2.375871e+003	5.923161e-011
2.376835e+003	-5.419886e-011
2.377800e+003	-6.968425e-011
2.378764e+003	6.116728e-011
2.379728e+003	1.175249e-009
2.380692e+003	1.951016e-009
2.381657e+003	-2.043772e-010
2.382621e+003	-2.018754e-009
2.383585e+003	-1.882498e-009
2.384549e+003	-1.602614e-009
2.385514e+003	-1.615404e-009
2.386478e+003	-1.193054e-009
2.387442e+003	-1.060669e-009
2.388406e+003	-1.074621e-009
2.389371e+003	-5.581973e-010
2.390335e+003	-5.264666e-010
2.391299e+003	-2.020624e-010
2.392263e+003	-6.967708e-011
2.393228e+003	-8.362847e-011
2.394192e+003	4.327946e-010
2.395156e+003	4.645249e-010
2.396120e+003	7.889295e-010
2.397084e+003	1.019260e-009
2.398049e+003	9.607881e-010
2.399013e+003	1.240672e-009
2.399977e+003	1.422611e-009
2.400941e+003	1.702495e-009
2.401906e+003	1.644023e-009
2.402870e+003	1.874353e-009
2.403834e+003	5.891891e-010
2.404798e+003	-1.856168e-009
2.405762e+003	-1.319650e-009
2.406727e+003	-5.807019e-011
2.407691e+003	2.709944e-011
2.408655e+003	-8.245973e-011
2.409619e+003	0.000000e+000
2.410584e+003	8.245973e-011
2.411548e+003	-2.709944e-011
2.412512e+003	5.807019e-011
2.413476e+003	1.319650e-009
2.414441e+003	1.856168e-009
2.415405e+003	-5.891891e-010
2.416369e+003	-1.874353e-009
2.417333e+003	-1.644023e-009
2.418298e+003	-1.702495e-009
2.419262e+003	-1.422611e-009
2.420226e+003	-1.240672e-009
2.421190e+003	-9.607881e-010
2.422155e+003	-1.019260e-009
2.423119e+003	-7.889295e-010
2.424083e+003	-4.645249e-010
2.425047e+003	-4.327946e-010
2.426011e+003	8.362847e-011
2.426976e+003	6.967708e-011
2.427940e+003	2.020624e-010
2.428904e+003	5.264666e-010
2.429868e+003	5.581973e-010
2.430833e+003	1.074621e-009
2.431797e+003	1.060669e-009
2.432761e+003	1.193054e-009
2.433725e+003	1.615404e-009
2.434689e+003	1.504669e-009
2.435654e+003	1.829073e-009
2.436618e+003	2.201869e-009
2.437582e+003	3.352288e-010
2.438546e+003	-1.966502e-009
2.439511e+003	-1.190734e-009
2.440475e+003	-7.665267e-011
2.441439e+003	5.419886e-011
2.442403e+003	3.871347e-011
2.443368e+003	-7.471700e-011
2.444332e+003	5.226319e-011
2.445296e+003	-1.134305e-010
2.446260e+003	1.076235e-010
2.447225e+003	1.409852e-009
2.448189e+003	1.892946e-009
2.449153e+003	-4.583376e-010
2.450117e+003	-2.182512e-009
2.451082e+003	-1.666089e-009
2.452046e+003	-1.680041e-009
2.453010e+003	-1.547655e-009
2.453974e+003	-1.125306e-009
2.454938e+003	-1.138096e-009
2.455903e+003	-8.582122e-010
2.456867e+003	-8.199003e-010
2.457831e+003	-6.875146e-010
2.458795e+003	-1.710916e-010
2.459760e+003	6.975695e-012
2.460724e+003	-6.975670e-012
2.461688e+003	1.710915e-010
2.462652e+003	5.411777e-010
2.463616e+003	7.192453e-010
2.464581e+003	8.516309e-010
2.465545e+003	1.081961e-009
2.466509e+003	1.361845e-009
2.467473e+003	1.449710e-009
2.468438e+003	1.488022e-009
2.469402e+003	1.958763e-009
2.470366e+003	2.234776e-009
2.471330e+003	4.660803e-010
2.472295e+003	-2.027669e-009
2.473259e+003	-1.349847e-009
2.474223e+003	9.871933e-011
2.475187e+003	3.097080e-011
2.476152e+003	2.075042e-010
2.477116e+003	-2.238999e-017
2.478080e+003	-2.075042e-010
2.479044e+003	-3.097077e-011
2.480009e+003	-9.871935e-011
2.480973e+003	1.447792e-009
2.481937e+003	2.081094e-009
2.482901e+003	-6.491950e-010
2.483865e+003	-2.219290e-009
2.484830e+003	-1.842623e-009
2.485794e+003	-1.612292e-009
2.486758e+003	-1.478745e-009
2.487722e+003	-1.345198e-009
2.488687e+003	-1.114868e-009
2.489651e+003	-9.824825e-010
2.490615e+003	-8.044150e-010
2.491579e+003	-2.879916e-010
2.492543e+003	-1.556062e-010
2.493508e+003	-2.152398e-010
2.494472e+003	1.091646e-010
2.495436e+003	3.329138e-010
2.496400e+003	7.029999e-010
2.497365e+003	8.353856e-010
2.498329e+003	8.736976e-010
2.499293e+003	1.153581e-009
2.500257e+003	1.140791e-009
2.501222e+003	1.563141e-009
2.502186e+003	1.793471e-009
2.503150e+003	1.734999e-009
2.504114e+003	2.014883e-009
2.505079e+003	1.966345e-010
2.506043e+003	-2.060576e-009
2.507007e+003	-1.242997e-009
2.507971e+003	5.923163e-011
2.508936e+003	9.213807e-011
2.509900e+003	-2.133113e-010
2.510864e+003	-1.842761e-010
2.511828e+003	1.308516e-010
2.512792e+003	2.055686e-010
2.513757e+003	9.213805e-011
2.514721e+003	1.059883e-009
2.515685e+003	1.783387e-009
2.516649e+003	-1.354672e-010
2.517614e+003	-1.709434e-009
2.518578e+003	-1.760163e-009
2.519542e+003	-1.953358e-009
2.520506e+003	-1.861622e-009
2.521470e+003	-1.146598e-009
2.522435e+003	-8.183226e-010
2.523399e+003	-9.213151e-010
2.524363e+003	-8.779705e-010
2.525327e+003	-7.417134e-010
2.526292e+003	-2.709723e-010
2.527256e+003	-9.290500e-011
2.528220e+003	8.516249e-011
2.529184e+003	4.095667e-010
2.530149e+003	3.956150e-010
2.531113e+003	7.200196e-010
2.532077e+003	8.980872e-010
2.533041e+003	1.076154e-009
2.534006e+003	1.546896e-009
2.534970e+003	1.683153e-009
2.535934e+003	1.726497e-009
2.536898e+003	1.623505e-009
2.537863e+003	1.951780e-009
2.538827e+003	7.645611e-010
2.539791e+003	-1.725317e-009
2.540755e+003	-1.425338e-009
2.541719e+003	-4.041687e-010
2.542684e+003	-2.771885e-010
2.543648e+003	1.842761e-010
2.544612e+003	2.133113e-010
2.545576e+003	-9.213805e-011
2.546541e+003	-2.055686e-010
2.547505e+003	-1.308516e-010
2.548469e+003	1.457470e-009
2.549433e+003	2.083030e-009
2.550397e+003	-5.582183e-010
2.551362e+003	-1.989720e-009
2.552326e+003	-1.811652e-009
2.553290e+003	-1.633585e-009
2.554254e+003	-1.211235e-009
2.555219e+003	-1.171762e-009
2.556183e+003	-1.128418e-009
2.557147e+003	-1.134626e-009
2.558111e+003	-7.579588e-010
2.559076e+003	-3.356091e-010
2.560040e+003	-3.483993e-010
2.561004e+003	-6.851557e-011
2.561968e+003	-3.020379e-011
2.562933e+003	1.021815e-010
2.563897e+003	4.722677e-010
2.564861e+003	5.980721e-010
2.565825e+003	9.669970e-010
2.566790e+003	1.143903e-009
2.567754e+003	1.224025e-009
2.568718e+003	1.594111e-009
2.569682e+003	1.772179e-009
2.570646e+003	1.904564e-009
2.571611e+003	2.134895e-009
2.572575e+003	2.682544e-010
2.573539e+003	-1.988956e-009
2.574503e+003	-9.766487e-010
2.575468e+003	1.831147e-010
2.576432e+003	1.231089e-010
2.577396e+003	-1.289159e-010
2.578360e+003	-3.364201e-010
2.579324e+003	-1.153662e-010
2.580289e+003	5.342460e-011
2.581253e+003	2.744786e-010
2.582217e+003	1.242223e-009
2.583181e+003	1.631243e-009
2.584146e+003	-5.280219e-010
2.585110e+003	-2.060178e-009
2.586074e+003	-1.735774e-009
2.587038e+003	-1.795407e-009
2.588003e+003	-1.663021e-009
2.588967e+003	-1.146598e-009
2.589931e+003	-9.685309e-010
2.590895e+003	-7.382004e-010
2.591860e+003	-5.523902e-010
2.592824e+003	-6.553824e-010
2.593788e+003	-4.695724e-010
2.594752e+003	-9.290507e-011
2.595717e+003	1.374256e-010
2.596681e+003	4.173092e-010
2.597645e+003	5.051741e-010
2.598609e+003	5.434861e-010
2.599573e+003	8.678905e-010
2.600538e+003	1.091640e-009
2.601502e+003	1.461726e-009
2.602466e+003	1.594112e-009
2.603430e+003	1.534478e-009
2.604395e+003	1.858882e-009
2.605359e+003	2.082632e-009
2.606323e+003	5.504757e-010
2.607287e+003	-1.898753e-009
2.608251e+003	-1.367268e-009
2.609216e+003	-1.548539e-011
2.610180e+003	-8.323396e-011
2.611144e+003	1.900832e-010
2.612108e+003	1.289159e-010
2.613073e+003	-1.231088e-010
2.614037e+003	-3.677782e-011
2.615001e+003	-2.442820e-010
2.615965e+003	1.057947e-009
2.616930e+003	2.067544e-009
2.617894e+003	-3.360030e-010
2.618858e+003	-2.105860e-009
2.619822e+003	-1.973474e-009
2.620787e+003	-1.795407e-009
2.621751e+003	-1.278984e-009
2.622715e+003	-1.146598e-009
2.623679e+003	-1.206232e-009
2.624644e+003	-8.818274e-010
2.625608e+003	-6.580779e-010
2.626572e+003	-2.879914e-010
[truncated: 1,425 more rows]
