# Supplementary material for: Molecular Structural Changes in Alfalfa Detected by ATR-FTIR Spectroscopy in Response to Silencing of TT8 and HB12 Genes
Source: Int J Mol Sci. 2018 Mar 31;19(4):1046. doi: 10.3390/ijms19041046 (PMC5979274; doi:10.3390/ijms19041046)
Supplement: Supplementary file 1 [file ijms-19-01046-s001.zip › Supplementary materials/Spectra Source/W1/w1a-1.csv]

6.990693e+002	6.636845e-001
7.000335e+002	6.624509e-001
7.009977e+002	6.605821e-001
7.019620e+002	6.584596e-001
7.029262e+002	6.562108e-001
7.038904e+002	6.537266e-001
7.048547e+002	6.508645e-001
7.058189e+002	6.476121e-001
7.067831e+002	6.440877e-001
7.077474e+002	6.404155e-001
7.087116e+002	6.366338e-001
7.096758e+002	6.327094e-001
7.106401e+002	6.286394e-001
7.116043e+002	6.245254e-001
7.125685e+002	6.205643e-001
7.135328e+002	6.169781e-001
7.144970e+002	6.139691e-001
7.154612e+002	6.116900e-001
7.164255e+002	6.102012e-001
7.173897e+002	6.093566e-001
7.183539e+002	6.086868e-001
7.193182e+002	6.074370e-001
7.202824e+002	6.048484e-001
7.212466e+002	6.006080e-001
7.222109e+002	5.951074e-001
7.231751e+002	5.892584e-001
7.241393e+002	5.839651e-001
7.251036e+002	5.796356e-001
7.260678e+002	5.760576e-001
7.270320e+002	5.726463e-001
7.279963e+002	5.688550e-001
7.289605e+002	5.644594e-001
7.299247e+002	5.595712e-001
7.308890e+002	5.544669e-001
7.318532e+002	5.494405e-001
7.328174e+002	5.447825e-001
7.337817e+002	5.408206e-001
7.347459e+002	5.378770e-001
7.357101e+002	5.360839e-001
7.366744e+002	5.352068e-001
7.376386e+002	5.346371e-001
7.386028e+002	5.336527e-001
7.395671e+002	5.317978e-001
7.405313e+002	5.291299e-001
7.414955e+002	5.261656e-001
7.424598e+002	5.235646e-001
7.434240e+002	5.217766e-001
7.443882e+002	5.208760e-001
7.453525e+002	5.206187e-001
7.463167e+002	5.206216e-001
7.472809e+002	5.204938e-001
7.482452e+002	5.198916e-001
7.492094e+002	5.185646e-001
7.501736e+002	5.164694e-001
7.511379e+002	5.138970e-001
7.521021e+002	5.114775e-001
7.530663e+002	5.099359e-001
7.540306e+002	5.096889e-001
7.549948e+002	5.105225e-001
7.559590e+002	5.116114e-001
7.569233e+002	5.119238e-001
7.578875e+002	5.107762e-001
7.588517e+002	5.081700e-001
7.598160e+002	5.046919e-001
7.607802e+002	5.010675e-001
7.617444e+002	4.977151e-001
7.627087e+002	4.946075e-001
7.636729e+002	4.914962e-001
7.646371e+002	4.882630e-001
7.656014e+002	4.851105e-001
7.665656e+002	4.824521e-001
7.675298e+002	4.806370e-001
7.684941e+002	4.797349e-001
7.694583e+002	4.795371e-001
7.704225e+002	4.797283e-001
7.713868e+002	4.800540e-001
7.723510e+002	4.803708e-001
7.733152e+002	4.805885e-001
7.742795e+002	4.806031e-001
7.752437e+002	4.802811e-001
7.762079e+002	4.794879e-001
7.771722e+002	4.780889e-001
7.781364e+002	4.759406e-001
7.791006e+002	4.729176e-001
7.800649e+002	4.690286e-001
7.810291e+002	4.645542e-001
7.819933e+002	4.600800e-001
7.829576e+002	4.563115e-001
7.839218e+002	4.537531e-001
7.848860e+002	4.524231e-001
7.858503e+002	4.518174e-001
7.868145e+002	4.511439e-001
7.877787e+002	4.496971e-001
7.887430e+002	4.471461e-001
7.897072e+002	4.436054e-001
7.906714e+002	4.395090e-001
7.916357e+002	4.354068e-001
7.925999e+002	4.317765e-001
7.935641e+002	4.288982e-001
7.945284e+002	4.267839e-001
7.954926e+002	4.251871e-001
7.964568e+002	4.237131e-001
7.974211e+002	4.220222e-001
7.983853e+002	4.200166e-001
7.993495e+002	4.178875e-001
8.003138e+002	4.159783e-001
8.012780e+002	4.145432e-001
8.022422e+002	4.135882e-001
8.032065e+002	4.129016e-001
8.041707e+002	4.122414e-001
8.051349e+002	4.114989e-001
8.060992e+002	4.107181e-001
8.070634e+002	4.099557e-001
8.080276e+002	4.091382e-001
8.089919e+002	4.080627e-001
8.099561e+002	4.065482e-001
8.109203e+002	4.046257e-001
8.118846e+002	4.025900e-001
8.128488e+002	4.008734e-001
8.138130e+002	3.998162e-001
8.147773e+002	3.995059e-001
8.157415e+002	3.997559e-001
8.167057e+002	4.002073e-001
8.176700e+002	4.004543e-001
8.186342e+002	4.001279e-001
8.195984e+002	3.989553e-001
8.205627e+002	3.968483e-001
8.215269e+002	3.940091e-001
8.224911e+002	3.909904e-001
8.234554e+002	3.885857e-001
8.244196e+002	3.875344e-001
8.253839e+002	3.881651e-001
8.263481e+002	3.901648e-001
8.273123e+002	3.926563e-001
8.282766e+002	3.945766e-001
8.292408e+002	3.951626e-001
8.302050e+002	3.942818e-001
8.311693e+002	3.924122e-001
8.321335e+002	3.902949e-001
8.330977e+002	3.884872e-001
8.340620e+002	3.870903e-001
8.350262e+002	3.858096e-001
8.359904e+002	3.842613e-001
8.369547e+002	3.823065e-001
8.379189e+002	3.801745e-001
8.388831e+002	3.782983e-001
8.398474e+002	3.769956e-001
8.408116e+002	3.762436e-001
8.417758e+002	3.757010e-001
8.427401e+002	3.749599e-001
8.437043e+002	3.738270e-001
8.446685e+002	3.724390e-001
8.456328e+002	3.711238e-001
8.465970e+002	3.701519e-001
8.475612e+002	3.695564e-001
8.485255e+002	3.691712e-001
8.494897e+002	3.688300e-001
8.504539e+002	3.685477e-001
8.514182e+002	3.685279e-001
8.523824e+002	3.689741e-001
8.533466e+002	3.698541e-001
8.543109e+002	3.708158e-001
8.552751e+002	3.713370e-001
8.562393e+002	3.710289e-001
8.572036e+002	3.698770e-001
8.581678e+002	3.682632e-001
8.591320e+002	3.667569e-001
8.600963e+002	3.658231e-001
8.610605e+002	3.656386e-001
8.620247e+002	3.660996e-001
8.629890e+002	3.669561e-001
8.639532e+002	3.679456e-001
8.649174e+002	3.688344e-001
8.658817e+002	3.694020e-001
8.668459e+002	3.694527e-001
8.678101e+002	3.689117e-001
8.687744e+002	3.679368e-001
8.697386e+002	3.669281e-001
8.707028e+002	3.663694e-001
8.716671e+002	3.665650e-001
8.726313e+002	3.674582e-001
8.735955e+002	3.686712e-001
8.745598e+002	3.697468e-001
8.755240e+002	3.704239e-001
8.764882e+002	3.707466e-001
8.774525e+002	3.709459e-001
8.784167e+002	3.711988e-001
8.793809e+002	3.714892e-001
8.803452e+002	3.716649e-001
8.813094e+002	3.716480e-001
8.822736e+002	3.715965e-001
8.832379e+002	3.718825e-001
8.842021e+002	3.728691e-001
8.851663e+002	3.746556e-001
8.861306e+002	3.769692e-001
8.870948e+002	3.792916e-001
8.880590e+002	3.811339e-001
8.890233e+002	3.823043e-001
8.899875e+002	3.830006e-001
8.909517e+002	3.836806e-001
8.919160e+002	3.847885e-001
8.928802e+002	3.864904e-001
8.938444e+002	3.885621e-001
8.948087e+002	3.904971e-001
8.957729e+002	3.917771e-001
8.967371e+002	3.921586e-001
8.977014e+002	3.918013e-001
8.986656e+002	3.911470e-001
8.996298e+002	3.906265e-001
9.005941e+002	3.903964e-001
9.015583e+002	3.902758e-001
9.025225e+002	3.899281e-001
9.034868e+002	3.891495e-001
9.044510e+002	3.880446e-001
9.054152e+002	3.869676e-001
9.063795e+002	3.862882e-001
9.073437e+002	3.861662e-001
9.083079e+002	3.864963e-001
9.092722e+002	3.870381e-001
9.102364e+002	3.875976e-001
9.112006e+002	3.881203e-001
9.121649e+002	3.886518e-001
9.131291e+002	3.892334e-001
9.140933e+002	3.898325e-001
9.150576e+002	3.903559e-001
9.160218e+002	3.907022e-001
9.169860e+002	3.907949e-001
9.179503e+002	3.906000e-001
9.189145e+002	3.901508e-001
9.198787e+002	3.895848e-001
9.208430e+002	3.891554e-001
9.218072e+002	3.891554e-001
9.227714e+002	3.897612e-001
9.237357e+002	3.909044e-001
9.246999e+002	3.922821e-001
9.256641e+002	3.935290e-001
9.266284e+002	3.944398e-001
9.275926e+002	3.950699e-001
9.285568e+002	3.956323e-001
9.295211e+002	3.962925e-001
9.304853e+002	3.970343e-001
9.314495e+002	3.977143e-001
9.324138e+002	3.982540e-001
9.333780e+002	3.987921e-001
9.343422e+002	3.996420e-001
9.353065e+002	4.010704e-001
9.362707e+002	4.030745e-001
9.372349e+002	4.053366e-001
9.381992e+002	4.074186e-001
9.391634e+002	4.090500e-001
9.401276e+002	4.103086e-001
9.410919e+002	4.115650e-001
9.420561e+002	4.132192e-001
9.430203e+002	4.154438e-001
9.439846e+002	4.180897e-001
9.449488e+002	4.208283e-001
9.459130e+002	4.234197e-001
9.468773e+002	4.259120e-001
9.478415e+002	4.286446e-001
9.488057e+002	4.320411e-001
9.497700e+002	4.363331e-001
9.507342e+002	4.414014e-001
9.516984e+002	4.468380e-001
9.526627e+002	4.522004e-001
9.536269e+002	4.572738e-001
9.545911e+002	4.621907e-001
9.555554e+002	4.673325e-001
9.565196e+002	4.730764e-001
9.574838e+002	4.795577e-001
9.584481e+002	4.865602e-001
9.594123e+002	4.936032e-001
9.603765e+002	5.001448e-001
9.613408e+002	5.058071e-001
9.623050e+002	5.105042e-001
9.632692e+002	5.144484e-001
9.642335e+002	5.180552e-001
9.651977e+002	5.218039e-001
9.661619e+002	5.261075e-001
9.671262e+002	5.312074e-001
9.680904e+002	5.371168e-001
9.690546e+002	5.436040e-001
9.700189e+002	5.502492e-001
9.709831e+002	5.565820e-001
9.719473e+002	5.622804e-001
9.729116e+002	5.673523e-001
9.738758e+002	5.722008e-001
9.748400e+002	5.774985e-001
9.758043e+002	5.839033e-001
9.767685e+002	5.917418e-001
9.777327e+002	6.008352e-001
9.786970e+002	6.105895e-001
9.796612e+002	6.203085e-001
9.806254e+002	6.295533e-001
9.815897e+002	6.383475e-001
9.825539e+002	6.471158e-001
9.835181e+002	6.564166e-001
9.844824e+002	6.666245e-001
9.854466e+002	6.777514e-001
9.864108e+002	6.894591e-001
9.873751e+002	7.012314e-001
9.883393e+002	7.125840e-001
9.893035e+002	7.232021e-001
9.902678e+002	7.329836e-001
9.912320e+002	7.419999e-001
9.921962e+002	7.504242e-001
9.931605e+002	7.584803e-001
9.941247e+002	7.664017e-001
9.950889e+002	7.744159e-001
9.960532e+002	7.827168e-001
9.970174e+002	7.914286e-001
9.979816e+002	8.005631e-001
9.989459e+002	8.099888e-001
9.999101e+002	8.194653e-001
1.000874e+003	8.287424e-001
1.001839e+003	8.377028e-001
1.002803e+003	8.464586e-001
1.003767e+003	8.553374e-001
1.004731e+003	8.647153e-001
1.005695e+003	8.747953e-001
1.006660e+003	8.854479e-001
1.007624e+003	8.962345e-001
1.008588e+003	9.066107e-001
1.009552e+003	9.161922e-001
1.010517e+003	9.249099e-001
1.011481e+003	9.329734e-001
1.012445e+003	9.406559e-001
1.013409e+003	9.480724e-001
1.014374e+003	9.550844e-001
1.015338e+003	9.614056e-001
1.016302e+003	9.668157e-001
1.017266e+003	9.713487e-001
1.018231e+003	9.753135e-001
1.019195e+003	9.791401e-001
1.020159e+003	9.831527e-001
1.021123e+003	9.873873e-001
1.022087e+003	9.915735e-001
1.023052e+003	9.952617e-001
1.024016e+003	9.980230e-001
1.024980e+003	9.996052e-001
1.025944e+003	1.000000e+000
1.026909e+003	9.994037e-001
1.027873e+003	9.981268e-001
1.028837e+003	9.965035e-001
1.029801e+003	9.948288e-001
1.030766e+003	9.933224e-001
1.031730e+003	9.921101e-001
1.032694e+003	9.912095e-001
1.033658e+003	9.905339e-001
1.034623e+003	9.899192e-001
1.035587e+003	9.891731e-001
1.036551e+003	9.881387e-001
1.037515e+003	9.867397e-001
1.038479e+003	9.849914e-001
1.039444e+003	9.829792e-001
1.040408e+003	9.808141e-001
1.041372e+003	9.786064e-001
1.042336e+003	9.764568e-001
1.043301e+003	9.744799e-001
1.044265e+003	9.728037e-001
1.045229e+003	9.715193e-001
1.046193e+003	9.705812e-001
1.047158e+003	9.697240e-001
1.048122e+003	9.684823e-001
1.049086e+003	9.663620e-001
1.050050e+003	9.631068e-001
1.051015e+003	9.588927e-001
1.051979e+003	9.543008e-001
1.052943e+003	9.500198e-001
1.053907e+003	9.464490e-001
1.054871e+003	9.434407e-001
1.055836e+003	9.403737e-001
1.056800e+003	9.365374e-001
1.057764e+003	9.315743e-001
1.058728e+003	9.256929e-001
1.059693e+003	9.195167e-001
1.060657e+003	9.136772e-001
1.061621e+003	9.084538e-001
1.062585e+003	9.036964e-001
1.063550e+003	8.990671e-001
1.064514e+003	8.943936e-001
1.065478e+003	8.898745e-001
1.066442e+003	8.859817e-001
1.067406e+003	8.831343e-001
1.068371e+003	8.813677e-001
1.069335e+003	8.802260e-001
1.070299e+003	8.789446e-001
1.071263e+003	8.768103e-001
1.072228e+003	8.734815e-001
1.073192e+003	8.690799e-001
1.074156e+003	8.640471e-001
1.075120e+003	8.588434e-001
1.076085e+003	8.537038e-001
1.077049e+003	8.485635e-001
1.078013e+003	8.431812e-001
1.078977e+003	8.373491e-001
1.079942e+003	8.310398e-001
1.080906e+003	8.244048e-001
1.081870e+003	8.176383e-001
1.082834e+003	8.108218e-001
1.083798e+003	8.038692e-001
1.084763e+003	7.966072e-001
1.085727e+003	7.889400e-001
1.086691e+003	7.809846e-001
1.087655e+003	7.730918e-001
1.088620e+003	7.657489e-001
1.089584e+003	7.594241e-001
1.090548e+003	7.544390e-001
1.091512e+003	7.508918e-001
1.092477e+003	7.486472e-001
1.093441e+003	7.473578e-001
1.094405e+003	7.465234e-001
1.095369e+003	7.455941e-001
1.096333e+003	7.441120e-001
1.097298e+003	7.418447e-001
1.098262e+003	7.388452e-001
1.099226e+003	7.353817e-001
1.100190e+003	7.317713e-001
1.101155e+003	7.282035e-001
1.102119e+003	7.246600e-001
1.103083e+003	7.209643e-001
1.104047e+003	7.169164e-001
1.105012e+003	7.124105e-001
1.105976e+003	7.074518e-001
1.106940e+003	7.020813e-001
1.107904e+003	6.962881e-001
1.108869e+003	6.899810e-001
1.109833e+003	6.830549e-001
1.110797e+003	6.755003e-001
1.111761e+003	6.674663e-001
1.112725e+003	6.592308e-001
1.113690e+003	6.510880e-001
1.114654e+003	6.432304e-001
1.115618e+003	6.357015e-001
1.116582e+003	6.284322e-001
1.117547e+003	6.213348e-001
1.118511e+003	6.143830e-001
1.119475e+003	6.076260e-001
1.120439e+003	6.011432e-001
1.121404e+003	5.949795e-001
1.122368e+003	5.891003e-001
1.123332e+003	5.833945e-001
1.124296e+003	5.777271e-001
1.125260e+003	5.719957e-001
1.126225e+003	5.661849e-001
1.127189e+003	5.603807e-001
1.128153e+003	5.547559e-001
1.129117e+003	5.495140e-001
1.130082e+003	5.448236e-001
1.131046e+003	5.407500e-001
1.132010e+003	5.372212e-001
1.132974e+003	5.340445e-001
1.133939e+003	5.309744e-001
1.134903e+003	5.278095e-001
1.135867e+003	5.244858e-001
1.136831e+003	5.211201e-001
1.137796e+003	5.179839e-001
1.138760e+003	5.154004e-001
1.139724e+003	5.136154e-001
1.140688e+003	5.126854e-001
1.141652e+003	5.124502e-001
1.142617e+003	5.126009e-001
1.143581e+003	5.128163e-001
1.144545e+003	5.128839e-001
1.145509e+003	5.127420e-001
1.146474e+003	5.124267e-001
1.147438e+003	5.119724e-001
1.148402e+003	5.113489e-001
1.149366e+003	5.104851e-001
1.150331e+003	5.093595e-001
1.151295e+003	5.080538e-001
1.152259e+003	5.067276e-001
1.153223e+003	5.054939e-001
1.154188e+003	5.042927e-001
1.155152e+003	5.028546e-001
1.156116e+003	5.007992e-001
1.157080e+003	4.978114e-001
1.158044e+003	4.937988e-001
1.159009e+003	4.889364e-001
1.159973e+003	4.835733e-001
1.160937e+003	4.780668e-001
1.161901e+003	4.726155e-001
1.162866e+003	4.671921e-001
1.163830e+003	4.615849e-001
1.164794e+003	4.555300e-001
1.165758e+003	4.488634e-001
1.166723e+003	4.416124e-001
1.167687e+003	4.339871e-001
1.168651e+003	4.262869e-001
1.169615e+003	4.187823e-001
1.170579e+003	4.116488e-001
1.171544e+003	4.049654e-001
1.172508e+003	3.987561e-001
1.173472e+003	3.930121e-001
1.174436e+003	3.876719e-001
1.175401e+003	3.825925e-001
1.176365e+003	3.775713e-001
1.177329e+003	3.724442e-001
1.178293e+003	3.672193e-001
1.179258e+003	3.621304e-001
1.180222e+003	3.575686e-001
1.181186e+003	3.538979e-001
1.182150e+003	3.512682e-001
1.183115e+003	3.495442e-001
1.184079e+003	3.483988e-001
1.185043e+003	3.474952e-001
1.186007e+003	3.466557e-001
1.186971e+003	3.459073e-001
1.187936e+003	3.453978e-001
1.188900e+003	3.452566e-001
1.189864e+003	3.454926e-001
1.190828e+003	3.459970e-001
1.191793e+003	3.466505e-001
1.192757e+003	3.474342e-001
1.193721e+003	3.484818e-001
1.194685e+003	3.500066e-001
1.195650e+003	3.521629e-001
1.196614e+003	3.549242e-001
1.197578e+003	3.580605e-001
1.198542e+003	3.612379e-001
1.199506e+003	3.641734e-001
1.200471e+003	3.667443e-001
1.201435e+003	3.690021e-001
1.202399e+003	3.710988e-001
1.203363e+003	3.731903e-001
1.204328e+003	3.753841e-001
1.205292e+003	3.777359e-001
1.206256e+003	3.802635e-001
1.207220e+003	3.829520e-001
1.208185e+003	3.857391e-001
1.209149e+003	3.885349e-001
1.210113e+003	3.912646e-001
1.211077e+003	3.939289e-001
1.212042e+003	3.966263e-001
1.213006e+003	3.994986e-001
1.213970e+003	4.026547e-001
1.214934e+003	4.061078e-001
1.215898e+003	4.097940e-001
1.216863e+003	4.136463e-001
1.217827e+003	4.176523e-001
1.218791e+003	4.218524e-001
1.219755e+003	4.262730e-001
1.220720e+003	4.308605e-001
1.221684e+003	4.354773e-001
1.222648e+003	4.399693e-001
1.223612e+003	4.442568e-001
1.224577e+003	4.483716e-001
1.225541e+003	4.524158e-001
1.226505e+003	4.564703e-001
1.227469e+003	4.605240e-001
1.228433e+003	4.644741e-001
1.229398e+003	4.681765e-001
1.230362e+003	4.715164e-001
1.231326e+003	4.744343e-001
1.232290e+003	4.769163e-001
1.233255e+003	4.789630e-001
1.234219e+003	4.805774e-001
1.235183e+003	4.817787e-001
1.236147e+003	4.826249e-001
1.237112e+003	4.832093e-001
1.238076e+003	4.836365e-001
1.239040e+003	4.839827e-001
1.240004e+003	4.842761e-001
1.240969e+003	4.844974e-001
1.241933e+003	4.846003e-001
1.242897e+003	4.845333e-001
1.243861e+003	4.842496e-001
1.244825e+003	4.837151e-001
1.245790e+003	4.829204e-001
1.246754e+003	4.818949e-001
1.247718e+003	4.807119e-001
1.248682e+003	4.794628e-001
1.249647e+003	4.782183e-001
1.250611e+003	4.769883e-001
1.251575e+003	4.757179e-001
1.252539e+003	4.743240e-001
1.253504e+003	4.727463e-001
1.254468e+003	4.709937e-001
1.255432e+003	4.691447e-001
1.256396e+003	4.673053e-001
1.257360e+003	4.655614e-001
1.258325e+003	4.639316e-001
1.259289e+003	4.623597e-001
1.260253e+003	4.607298e-001
1.261217e+003	4.589052e-001
1.262182e+003	4.567673e-001
1.263146e+003	4.542625e-001
1.264110e+003	4.514292e-001
1.265074e+003	4.484032e-001
1.266039e+003	4.453838e-001
1.267003e+003	4.425652e-001
1.267967e+003	4.400523e-001
1.268931e+003	4.378145e-001
1.269896e+003	4.356920e-001
1.270860e+003	4.334681e-001
1.271824e+003	4.309707e-001
1.272788e+003	4.281521e-001
1.273752e+003	4.251165e-001
1.274717e+003	4.220788e-001
1.275681e+003	4.192829e-001
1.276645e+003	4.169149e-001
1.277609e+003	4.150373e-001
1.278574e+003	4.135691e-001
1.279538e+003	4.123274e-001
1.280502e+003	4.110953e-001
1.281466e+003	4.097080e-001
1.282431e+003	4.080994e-001
1.283395e+003	4.063041e-001
1.284359e+003	4.044162e-001
1.285323e+003	4.025393e-001
1.286287e+003	4.007580e-001
1.287252e+003	3.991472e-001
1.288216e+003	3.977864e-001
1.289180e+003	3.967704e-001
1.290144e+003	3.961874e-001
1.291109e+003	3.960852e-001
1.292073e+003	3.964484e-001
1.293037e+003	3.972005e-001
1.294001e+003	3.982290e-001
1.294966e+003	3.994258e-001
1.295930e+003	4.007131e-001
1.296894e+003	4.020533e-001
1.297858e+003	4.034384e-001
1.298823e+003	4.048815e-001
1.299787e+003	4.063982e-001
1.300751e+003	4.080039e-001
1.301715e+003	4.097095e-001
1.302679e+003	4.115290e-001
1.303644e+003	4.134780e-001
1.304608e+003	4.155703e-001
1.305572e+003	4.178052e-001
1.306536e+003	4.201460e-001
1.307501e+003	4.225206e-001
1.308465e+003	4.248357e-001
1.309429e+003	4.270030e-001
1.310393e+003	4.289703e-001
1.311358e+003	4.307274e-001
1.312322e+003	4.322896e-001
1.313286e+003	4.336673e-001
1.314250e+003	4.348377e-001
1.315214e+003	4.357516e-001
1.316179e+003	4.363610e-001
1.317143e+003	4.366581e-001
1.318107e+003	4.366867e-001
1.319071e+003	4.365198e-001
1.320036e+003	4.362066e-001
1.321000e+003	4.357347e-001
1.321964e+003	4.350407e-001
1.322928e+003	4.340717e-001
1.323893e+003	4.328491e-001
1.324857e+003	4.314986e-001
1.325821e+003	4.302083e-001
1.326785e+003	4.291453e-001
1.327750e+003	4.283888e-001
1.328714e+003	4.279220e-001
1.329678e+003	4.276764e-001
1.330642e+003	4.275963e-001
1.331606e+003	4.276595e-001
1.332571e+003	4.278572e-001
1.333535e+003	4.281543e-001
1.334499e+003	4.284851e-001
1.335463e+003	4.287858e-001
1.336428e+003	4.290460e-001
1.337392e+003	4.293328e-001
1.338356e+003	4.297606e-001
1.339320e+003	4.304201e-001
1.340285e+003	4.313133e-001
1.341249e+003	4.323528e-001
1.342213e+003	4.334174e-001
1.343177e+003	4.344158e-001
1.344141e+003	4.353163e-001
1.345106e+003	4.361397e-001
1.346070e+003	4.369418e-001
1.347034e+003	4.377990e-001
1.347998e+003	4.387930e-001
1.348963e+003	4.399906e-001
1.349927e+003	4.414308e-001
1.350891e+003	4.431195e-001
1.351855e+003	4.450361e-001
1.352820e+003	4.471438e-001
1.353784e+003	4.493920e-001
1.354748e+003	4.517130e-001
1.355712e+003	4.540383e-001
1.356677e+003	4.563350e-001
1.357641e+003	4.586434e-001
1.358605e+003	4.610828e-001
1.359569e+003	4.637985e-001
1.360533e+003	4.668700e-001
1.361498e+003	4.702188e-001
1.362462e+003	4.736080e-001
1.363426e+003	4.767663e-001
1.364390e+003	4.795408e-001
1.365355e+003	4.819412e-001
1.366319e+003	4.840548e-001
1.367283e+003	4.859324e-001
1.368247e+003	4.875484e-001
1.369212e+003	4.888290e-001
1.370176e+003	4.897237e-001
1.371140e+003	4.902310e-001
1.372104e+003	4.903802e-001
1.373068e+003	4.902038e-001
1.374033e+003	4.897318e-001
1.374997e+003	4.890231e-001
1.375961e+003	4.881791e-001
1.376925e+003	4.873123e-001
1.377890e+003	4.865022e-001
1.378854e+003	4.857773e-001
1.379818e+003	4.851384e-001
1.380782e+003	4.845944e-001
1.381747e+003	4.841731e-001
1.382711e+003	4.839004e-001
1.383675e+003	4.837651e-001
1.384639e+003	4.837078e-001
1.385604e+003	4.836416e-001
1.386568e+003	4.835027e-001
1.387532e+003	4.833042e-001
1.388496e+003	4.831454e-001
1.389460e+003	4.831681e-001
1.390425e+003	4.835063e-001
1.391389e+003	4.842621e-001
1.392353e+003	4.854818e-001
1.393317e+003	4.870940e-001
1.394282e+003	4.888312e-001
1.395246e+003	4.902339e-001
1.396210e+003	4.908044e-001
1.397174e+003	4.902501e-001
1.398139e+003	4.886548e-001
1.399103e+003	4.864478e-001
1.400067e+003	4.842047e-001
1.401031e+003	4.823970e-001
1.401995e+003	4.812427e-001
1.402960e+003	4.807054e-001
1.403924e+003	4.805789e-001
1.404888e+003	4.806097e-001
1.405852e+003	4.806017e-001
1.406817e+003	4.804833e-001
1.407781e+003	4.802995e-001
1.408745e+003	4.801400e-001
1.409709e+003	4.800576e-001
1.410674e+003	4.800238e-001
1.411638e+003	4.799393e-001
1.412602e+003	4.796967e-001
1.413566e+003	4.792423e-001
1.414531e+003	4.785976e-001
1.415495e+003	4.778286e-001
1.416459e+003	4.769949e-001
1.417423e+003	4.761178e-001
1.418387e+003	4.751739e-001
1.419352e+003	4.741027e-001
1.420316e+003	4.728456e-001
1.421280e+003	4.713671e-001
1.422244e+003	4.696792e-001
1.423209e+003	4.678508e-001
1.424173e+003	4.660195e-001
1.425137e+003	4.643484e-001
1.426101e+003	4.629567e-001
1.427066e+003	4.618495e-001
1.428030e+003	4.609188e-001
1.428994e+003	4.600219e-001
1.429958e+003	4.590816e-001
1.430922e+003	4.581406e-001
1.431887e+003	4.573069e-001
1.432851e+003	4.566555e-001
1.433815e+003	4.561600e-001
1.434779e+003	4.556924e-001
1.435744e+003	4.550734e-001
1.436708e+003	4.541780e-001
1.437672e+003	4.530274e-001
1.438636e+003	4.517372e-001
1.439601e+003	4.503867e-001
1.440565e+003	4.489575e-001
1.441529e+003	4.473673e-001
1.442493e+003	4.455448e-001
1.443458e+003	4.434812e-001
1.444422e+003	4.412426e-001
1.445386e+003	4.389378e-001
1.446350e+003	4.366632e-001
1.447314e+003	4.344643e-001
1.448279e+003	4.323381e-001
1.449243e+003	4.302679e-001
1.450207e+003	4.282579e-001
1.451171e+003	4.263399e-001
1.452136e+003	4.245409e-001
1.453100e+003	4.228478e-001
1.454064e+003	4.211811e-001
1.455028e+003	4.194108e-001
1.455993e+003	4.174597e-001
1.456957e+003	4.154879e-001
1.457921e+003	4.138794e-001
1.458885e+003	4.128648e-001
1.459849e+003	4.122855e-001
1.460814e+003	4.117224e-001
1.461778e+003	4.106270e-001
1.462742e+003	4.083574e-001
1.463706e+003	4.043272e-001
1.464671e+003	3.984157e-001
1.465635e+003	3.912757e-001
1.466599e+003	3.839835e-001
1.467563e+003	3.773066e-001
1.468528e+003	3.713973e-001
1.469492e+003	3.659709e-001
1.470456e+003	3.605505e-001
1.471420e+003	3.546544e-001
1.472385e+003	3.480224e-001
1.473349e+003	3.408419e-001
1.474313e+003	3.336695e-001
1.475277e+003	3.270530e-001
1.476241e+003	3.212583e-001
1.477206e+003	3.162885e-001
1.478170e+003	3.120120e-001
1.479134e+003	3.082825e-001
1.480098e+003	3.050205e-001
1.481063e+003	3.022518e-001
1.482027e+003	3.000765e-001
1.482991e+003	2.985753e-001
1.483955e+003	2.977364e-001
1.484920e+003	2.974710e-001
1.485884e+003	2.977202e-001
1.486848e+003	2.985525e-001
1.487812e+003	3.001478e-001
1.488776e+003	3.026055e-001
1.489741e+003	3.057071e-001
1.490705e+003	3.089846e-001
1.491669e+003	3.120723e-001
1.492633e+003	3.149505e-001
1.493598e+003	3.178875e-001
1.494562e+003	3.212436e-001
1.495526e+003	3.252746e-001
1.496490e+003	3.299488e-001
1.497455e+003	3.348701e-001
1.498419e+003	3.394840e-001
1.499383e+003	3.434562e-001
1.500347e+003	3.468270e-001
1.501312e+003	3.498618e-001
1.502276e+003	3.528973e-001
1.503240e+003	3.563203e-001
1.504204e+003	3.606034e-001
1.505168e+003	3.662091e-001
1.506133e+003	3.731477e-001
1.507097e+003	3.804855e-001
1.508061e+003	3.869300e-001
1.509025e+003	3.920601e-001
1.509990e+003	3.963374e-001
1.510954e+003	4.003264e-001
1.511918e+003	4.043118e-001
1.512882e+003	4.083141e-001
1.513847e+003	4.121958e-001
1.514811e+003	4.157644e-001
1.515775e+003	4.188558e-001
1.516739e+003	4.213936e-001
1.517703e+003	4.234227e-001
1.518668e+003	4.251290e-001
1.519632e+003	4.268273e-001
1.520596e+003	4.288534e-001
1.521560e+003	4.313795e-001
1.522525e+003	4.343481e-001
1.523489e+003	4.376307e-001
1.524453e+003	4.412433e-001
1.525417e+003	4.453463e-001
1.526382e+003	4.500478e-001
1.527346e+003	4.552264e-001
1.528310e+003	4.605946e-001
1.529274e+003	4.659511e-001
1.530239e+003	4.713767e-001
1.531203e+003	4.771779e-001
1.532167e+003	4.835850e-001
1.533131e+003	4.903766e-001
1.534095e+003	4.968556e-001
1.535060e+003	5.023327e-001
1.536024e+003	5.066174e-001
1.536988e+003	5.100285e-001
1.537952e+003	5.131155e-001
1.538917e+003	5.163826e-001
1.539881e+003	5.200203e-001
1.540845e+003	5.237572e-001
1.541809e+003	5.271456e-001
1.542774e+003	5.299642e-001
1.543738e+003	5.321918e-001
1.544702e+003	5.338233e-001
1.545666e+003	5.348774e-001
1.546630e+003	5.354832e-001
1.547595e+003	5.358795e-001
1.548559e+003	5.362882e-001
1.549523e+003	5.367478e-001
1.550487e+003	5.370543e-001
1.551452e+003	5.368786e-001
1.552416e+003	5.360103e-001
1.553380e+003	5.345231e-001
1.554344e+003	5.327101e-001
1.555309e+003	5.308898e-001
1.556273e+003	5.292827e-001
1.557237e+003	5.279881e-001
1.558201e+003	5.270434e-001
1.559166e+003	5.264781e-001
1.560130e+003	5.263126e-001
1.561094e+003	5.265266e-001
1.562058e+003	5.270588e-001
1.563022e+003	5.278168e-001
1.563987e+003	5.286843e-001
1.564951e+003	5.295489e-001
1.565915e+003	5.303583e-001
1.566879e+003	5.311927e-001
1.567844e+003	5.322632e-001
1.568808e+003	5.337725e-001
1.569772e+003	5.357133e-001
1.570736e+003	5.378490e-001
1.571701e+003	5.399156e-001
1.572665e+003	5.418308e-001
1.573629e+003	5.437150e-001
1.574593e+003	5.457919e-001
1.575557e+003	5.482039e-001
1.576522e+003	5.508506e-001
1.577486e+003	5.534428e-001
1.578450e+003	5.557851e-001
1.579414e+003	5.579171e-001
1.580379e+003	5.599925e-001
1.581343e+003	5.621237e-001
1.582307e+003	5.643109e-001
1.583271e+003	5.664642e-001
1.584236e+003	5.684772e-001
1.585200e+003	5.702931e-001
1.586164e+003	5.719149e-001
1.587128e+003	5.733719e-001
1.588093e+003	5.747011e-001
1.589057e+003	5.759502e-001
1.590021e+003	5.771787e-001
1.590985e+003	5.784233e-001
1.591949e+003	5.796651e-001
1.592914e+003	5.808281e-001
1.593878e+003	5.818309e-001
1.594842e+003	5.826498e-001
1.595806e+003	5.833329e-001
1.596771e+003	5.839453e-001
1.597735e+003	5.844936e-001
1.598699e+003	5.848973e-001
1.599663e+003	5.850370e-001
1.600628e+003	5.848340e-001
1.601592e+003	5.843143e-001
1.602556e+003	5.836005e-001
1.603520e+003	5.828469e-001
1.604484e+003	5.821654e-001
1.605449e+003	5.815890e-001
1.606413e+003	5.810854e-001
1.607377e+003	5.806001e-001
1.608341e+003	5.800937e-001
1.609306e+003	5.795569e-001
1.610270e+003	5.790049e-001
1.611234e+003	5.784615e-001
1.612198e+003	5.779477e-001
1.613163e+003	5.774764e-001
1.614127e+003	5.770552e-001
1.615091e+003	5.766656e-001
1.616055e+003	5.762523e-001
1.617020e+003	5.757355e-001
1.617984e+003	5.750908e-001
1.618948e+003	5.743998e-001
1.619912e+003	5.738439e-001
1.620876e+003	5.736579e-001
1.621841e+003	5.740674e-001
1.622805e+003	5.751680e-001
1.623769e+003	5.768185e-001
1.624733e+003	5.786917e-001
1.625698e+003	5.804987e-001
1.626662e+003	5.821462e-001
1.627626e+003	5.836909e-001
1.628590e+003	5.852017e-001
1.629555e+003	5.866764e-001
1.630519e+003	5.880681e-001
1.631483e+003	5.893370e-001
1.632447e+003	5.904707e-001
1.633411e+003	5.914447e-001
1.634376e+003	5.921866e-001
1.635340e+003	5.926026e-001
1.636304e+003	5.926784e-001
1.637268e+003	5.925086e-001
1.638233e+003	5.921939e-001
1.639197e+003	5.917631e-001
1.640161e+003	5.912117e-001
1.641125e+003	5.905427e-001
1.642090e+003	5.897473e-001
1.643054e+003	5.887246e-001
1.644018e+003	5.872116e-001
1.644982e+003	5.848818e-001
1.645947e+003	5.816919e-001
1.646911e+003	5.781807e-001
1.647875e+003	5.751312e-001
1.648839e+003	5.729132e-001
1.649803e+003	5.712980e-001
1.650768e+003	5.696461e-001
1.651732e+003	5.670789e-001
1.652696e+003	5.628604e-001
1.653660e+003	5.571915e-001
1.654625e+003	5.511962e-001
1.655589e+003	5.455926e-001
1.656553e+003	5.402302e-001
1.657517e+003	5.346686e-001
1.658482e+003	5.285336e-001
1.659446e+003	5.215458e-001
1.660410e+003	5.135316e-001
1.661374e+003	5.045809e-001
1.662339e+003	4.952213e-001
1.663303e+003	4.862529e-001
1.664267e+003	4.782498e-001
1.665231e+003	4.712179e-001
1.666195e+003	4.646483e-001
1.667160e+003	4.578105e-001
1.668124e+003	4.501514e-001
1.669088e+003	4.417168e-001
1.670052e+003	4.332093e-001
1.671017e+003	4.253996e-001
1.671981e+003	4.184500e-001
1.672945e+003	4.118760e-001
1.673909e+003	4.050124e-001
1.674874e+003	3.975129e-001
1.675838e+003	3.896281e-001
1.676802e+003	3.820331e-001
1.677766e+003	3.752944e-001
1.678730e+003	3.695167e-001
1.679695e+003	3.643881e-001
1.680659e+003	3.593514e-001
1.681623e+003	3.537053e-001
1.682587e+003	3.468174e-001
1.683552e+003	3.386599e-001
1.684516e+003	3.301657e-001
1.685480e+003	3.224699e-001
1.686444e+003	3.158592e-001
1.687409e+003	3.098565e-001
1.688373e+003	3.039192e-001
1.689337e+003	2.978503e-001
1.690301e+003	2.917925e-001
1.691266e+003	2.860015e-001
1.692230e+003	2.805892e-001
1.693194e+003	2.754297e-001
1.694158e+003	2.702717e-001
1.695122e+003	2.649542e-001
1.696087e+003	2.595337e-001
1.697051e+003	2.541853e-001
1.698015e+003	2.490060e-001
1.698979e+003	2.439921e-001
1.699944e+003	2.392282e-001
1.700908e+003	2.349899e-001
1.701872e+003	2.315368e-001
1.702836e+003	2.288740e-001
1.703801e+003	2.267780e-001
1.704765e+003	2.250004e-001
1.705729e+003	2.234425e-001
1.706693e+003	2.221957e-001
1.707657e+003	2.214171e-001
1.708622e+003	2.211598e-001
1.709586e+003	2.213091e-001
1.710550e+003	2.216752e-001
1.711514e+003	2.221060e-001
1.712479e+003	2.225493e-001
1.713443e+003	2.230580e-001
1.714407e+003	2.237535e-001
1.715371e+003	2.247680e-001
1.716336e+003	2.261406e-001
1.717300e+003	2.277132e-001
1.718264e+003	2.291828e-001
1.719228e+003	2.303245e-001
1.720193e+003	2.311302e-001
1.721157e+003	2.317566e-001
1.722121e+003	2.324094e-001
1.723085e+003	2.332615e-001
1.724049e+003	2.343922e-001
1.725014e+003	2.357567e-001
1.725978e+003	2.372168e-001
1.726942e+003	2.386158e-001
1.727906e+003	2.398656e-001
1.728871e+003	2.409537e-001
1.729835e+003	2.418829e-001
1.730799e+003	2.425777e-001
1.731763e+003	2.428313e-001
1.732728e+003	2.423630e-001
1.733692e+003	2.410573e-001
1.734656e+003	2.391517e-001
1.735620e+003	2.370572e-001
1.736584e+003	2.349987e-001
1.737549e+003	2.329175e-001
1.738513e+003	2.306061e-001
1.739477e+003	2.278712e-001
1.740441e+003	2.246269e-001
1.741406e+003	2.209018e-001
1.742370e+003	2.167796e-001
1.743334e+003	2.123414e-001
1.744298e+003	2.076892e-001
1.745263e+003	2.029819e-001
1.746227e+003	1.984098e-001
1.747191e+003	1.940906e-001
1.748155e+003	1.899796e-001
1.749120e+003	1.858905e-001
1.750084e+003	1.816691e-001
1.751048e+003	1.773551e-001
1.752012e+003	1.731382e-001
1.752976e+003	1.691866e-001
1.753941e+003	1.655445e-001
1.754905e+003	1.621671e-001
1.755869e+003	1.590015e-001
1.756833e+003	1.560123e-001
1.757798e+003	1.531488e-001
1.758762e+003	1.502941e-001
1.759726e+003	1.472946e-001
1.760690e+003	1.440502e-001
1.761655e+003	1.406184e-001
1.762619e+003	1.371910e-001
1.763583e+003	1.339658e-001
1.764547e+003	1.310134e-001
1.765511e+003	1.282719e-001
1.766476e+003	1.256297e-001
1.767440e+003	1.230088e-001
1.768404e+003	1.203915e-001
1.769368e+003	1.177920e-001
1.770333e+003	1.152255e-001
1.771297e+003	1.127295e-001
1.772261e+003	1.104013e-001
1.773225e+003	1.083795e-001
1.774190e+003	1.067386e-001
1.775154e+003	1.054249e-001
1.776118e+003	1.042942e-001
1.777082e+003	1.032017e-001
1.778047e+003	1.020717e-001
1.779011e+003	1.009153e-001
1.779975e+003	9.979782e-002
1.780939e+003	9.877961e-002
1.781903e+003	9.787093e-002
1.782868e+003	9.704828e-002
1.783832e+003	9.629839e-002
1.784796e+003	9.564114e-002
1.785760e+003	9.509711e-002
1.786725e+003	9.465086e-002
1.787689e+003	9.423549e-002
1.788653e+003	9.377158e-002
1.789617e+003	9.321947e-002
1.790582e+003	9.262178e-002
1.791546e+003	9.209171e-002
1.792510e+003	9.172560e-002
1.793474e+003	9.150137e-002
1.794438e+003	9.127346e-002
1.795403e+003	9.088162e-002
1.796367e+003	9.025157e-002
1.797331e+003	8.942818e-002
1.798295e+003	8.855847e-002
1.799260e+003	8.782329e-002
1.800224e+003	8.734028e-002
1.801188e+003	8.708738e-002
1.802152e+003	8.692344e-002
1.803117e+003	8.669186e-002
1.804081e+003	8.631398e-002
1.805045e+003	8.581185e-002
1.806009e+003	8.527517e-002
1.806974e+003	8.480613e-002
1.807938e+003	8.448265e-002
1.808902e+003	8.432826e-002
1.809866e+003	8.430327e-002
1.810830e+003	8.430547e-002
1.811795e+003	8.420549e-002
1.812759e+003	8.390995e-002
1.813723e+003	8.340710e-002
1.814687e+003	8.277705e-002
1.815652e+003	8.215802e-002
1.816616e+003	8.168163e-002
1.817580e+003	8.140301e-002
1.818544e+003	8.127729e-002
1.819509e+003	8.119789e-002
1.820473e+003	8.107217e-002
1.821437e+003	8.087000e-002
1.822401e+003	8.062299e-002
1.823365e+003	8.037156e-002
1.824330e+003	8.011644e-002
1.825294e+003	7.981502e-002
1.826258e+003	7.942759e-002
1.827222e+003	7.897692e-002
1.828187e+003	7.856449e-002
1.829151e+003	7.831673e-002
1.830115e+003	7.828733e-002
1.831079e+003	7.839687e-002
1.832044e+003	7.847112e-002
1.833008e+003	7.835938e-002
1.833972e+003	7.801973e-002
1.834936e+003	7.753451e-002
1.835901e+003	7.706327e-002
1.836865e+003	7.676773e-002
1.837829e+003	7.673243e-002
1.838793e+003	7.693461e-002
1.839757e+003	7.728162e-002
1.840722e+003	7.766978e-002
1.841686e+003	7.801238e-002
1.842650e+003	7.823587e-002
1.843614e+003	7.827631e-002
1.844579e+003	7.810574e-002
1.845543e+003	7.774698e-002
1.846507e+003	7.726029e-002
1.847471e+003	7.671185e-002
1.848436e+003	7.614797e-002
1.849400e+003	7.560688e-002
1.850364e+003	7.513711e-002
1.851328e+003	7.479598e-002
1.852292e+003	7.462984e-002
1.853257e+003	7.463939e-002
1.854221e+003	7.476511e-002
1.855185e+003	7.490405e-002
1.856149e+003	7.495478e-002
1.857114e+003	7.487097e-002
1.858078e+003	7.467909e-002
1.859042e+003	7.444898e-002
1.860006e+003	7.424314e-002
1.860971e+003	7.406963e-002
1.861935e+003	7.388952e-002
1.862899e+003	7.366676e-002
1.863863e+003	7.341680e-002
1.864828e+003	7.322271e-002
1.865792e+003	7.319403e-002
1.866756e+003	7.339253e-002
1.867720e+003	7.376012e-002
1.868684e+003	7.411815e-002
1.869649e+003	7.427327e-002
1.870613e+003	7.414977e-002
1.871577e+003	7.382482e-002
1.872541e+003	7.345135e-002
1.873506e+003	7.315507e-002
1.874470e+003	7.297275e-002
1.875434e+003	7.285218e-002
1.876398e+003	7.270368e-002
1.877363e+003	7.246548e-002
1.878327e+003	7.215156e-002
1.879291e+003	7.184205e-002
1.880255e+003	7.163253e-002
1.881219e+003	7.158694e-002
1.882184e+003	7.170752e-002
1.883148e+003	7.194571e-002
1.884112e+003	7.222655e-002
1.885076e+003	7.248459e-002
1.886041e+003	7.267500e-002
1.887005e+003	7.278455e-002
1.887969e+003	7.282940e-002
1.888933e+003	7.284777e-002
1.889898e+003	7.288012e-002
1.890862e+003	7.294113e-002
1.891826e+003	7.300583e-002
1.892790e+003	7.302201e-002
1.893755e+003	7.294776e-002
1.894719e+003	7.278087e-002
1.895683e+003	7.257722e-002
1.896647e+003	7.241990e-002
1.897611e+003	7.237799e-002
1.898576e+003	7.246180e-002
1.899540e+003	7.262502e-002
1.900504e+003	7.279116e-002
1.901468e+003	7.289408e-002
1.902433e+003	7.290512e-002
1.903397e+003	7.283674e-002
1.904361e+003	7.272794e-002
1.905325e+003	7.262427e-002
1.906290e+003	7.256620e-002
1.907254e+003	7.257134e-002
1.908218e+003	7.262575e-002
1.909182e+003	7.267868e-002
1.910146e+003	7.266251e-002
1.911111e+003	7.253017e-002
1.912075e+003	7.229050e-002
1.913039e+003	7.201555e-002
1.914003e+003	7.180382e-002
1.914968e+003	7.172810e-002
1.915932e+003	7.179280e-002
1.916896e+003	7.192292e-002
1.917860e+003	7.201114e-002
1.918825e+003	7.198688e-002
1.919789e+003	7.186705e-002
1.920753e+003	7.173105e-002
1.921717e+003	7.165973e-002
1.922682e+003	7.168252e-002
1.923646e+003	7.176780e-002
1.924610e+003	7.185675e-002
1.925574e+003	7.190748e-002
1.926538e+003	7.191924e-002
1.927503e+003	7.191410e-002
1.928467e+003	7.191043e-002
1.929431e+003	7.190233e-002
1.930395e+003	7.186557e-002
1.931360e+003	7.178618e-002
1.932324e+003	7.167002e-002
1.933288e+003	7.154136e-002
1.934252e+003	7.142300e-002
1.935217e+003	7.132596e-002
1.936181e+003	7.125391e-002
1.937145e+003	7.121715e-002
1.938109e+003	7.123920e-002
1.939073e+003	7.134360e-002
1.940038e+003	7.152887e-002
1.941002e+003	7.175089e-002
1.941966e+003	7.192439e-002
1.942930e+003	7.195159e-002
1.943895e+003	7.177368e-002
1.944859e+003	7.140609e-002
1.945823e+003	7.094073e-002
1.946787e+003	7.051800e-002
1.947752e+003	7.028274e-002
1.948716e+003	7.033200e-002
1.949680e+003	7.067165e-002
1.950644e+003	7.120686e-002
1.951609e+003	7.178324e-002
1.952573e+003	7.224787e-002
1.953537e+003	7.250739e-002
1.954501e+003	7.254782e-002
1.955465e+003	7.241181e-002
1.956430e+003	7.216258e-002
1.957394e+003	7.185382e-002
1.958358e+003	7.153107e-002
1.959322e+003	7.123995e-002
1.960287e+003	7.102895e-002
1.961251e+003	7.093631e-002
1.962215e+003	7.097528e-002
1.963179e+003	7.113481e-002
1.964144e+003	7.139213e-002
1.965108e+003	7.172663e-002
1.966072e+003	7.211333e-002
1.967036e+003	7.250959e-002
1.968000e+003	7.284704e-002
1.968965e+003	7.305068e-002
1.969929e+003	7.307640e-002
1.970893e+003	7.312714e-002
1.971857e+003	7.317713e-002
1.972822e+003	7.322785e-002
1.973786e+003	7.327858e-002
1.974750e+003	7.332931e-002
1.975714e+003	7.337930e-002
1.976679e+003	7.343002e-002
1.977643e+003	7.348076e-002
1.978607e+003	7.353075e-002
1.979571e+003	7.358147e-002
1.980536e+003	7.363220e-002
1.981500e+003	7.368293e-002
1.982464e+003	7.373292e-002
1.983428e+003	7.378364e-002
1.984392e+003	7.383437e-002
1.985357e+003	7.388436e-002
1.986321e+003	7.393509e-002
1.987285e+003	7.398582e-002
1.988249e+003	7.403582e-002
1.989214e+003	7.408654e-002
1.990178e+003	7.413726e-002
1.991142e+003	7.418799e-002
1.992106e+003	7.423798e-002
1.993071e+003	7.428871e-002
1.994035e+003	7.433944e-002
1.994999e+003	7.438944e-002
1.995963e+003	7.444016e-002
1.996927e+003	7.449088e-002
1.997892e+003	7.454161e-002
1.998856e+003	7.459160e-002
1.999820e+003	7.464233e-002
2.000784e+003	7.469306e-002
2.001749e+003	7.474305e-002
2.002713e+003	7.479378e-002
2.003677e+003	7.484450e-002
2.004641e+003	7.489523e-002
2.005606e+003	7.494522e-002
2.006570e+003	7.499595e-002
2.007534e+003	7.504668e-002
2.008498e+003	7.509667e-002
2.009463e+003	7.514740e-002
2.010427e+003	7.519812e-002
2.011391e+003	7.524812e-002
2.012355e+003	7.529884e-002
2.013319e+003	7.534957e-002
2.014284e+003	7.540030e-002
2.015248e+003	7.545029e-002
2.016212e+003	7.550102e-002
2.017176e+003	7.555174e-002
2.018141e+003	7.560174e-002
2.019105e+003	7.565246e-002
2.020069e+003	7.570319e-002
2.021033e+003	7.575392e-002
2.021998e+003	7.580391e-002
2.022962e+003	7.585464e-002
2.023926e+003	7.590536e-002
2.024890e+003	7.595536e-002
2.025854e+003	7.600608e-002
2.026819e+003	7.605681e-002
2.027783e+003	7.610680e-002
2.028747e+003	7.615753e-002
2.029711e+003	7.620826e-002
2.030676e+003	7.625898e-002
2.031640e+003	7.630898e-002
2.032604e+003	7.635970e-002
2.033568e+003	7.641043e-002
2.034533e+003	7.646041e-002
2.035497e+003	7.651115e-002
2.036461e+003	7.656188e-002
2.037425e+003	7.661260e-002
2.038390e+003	7.666259e-002
2.039354e+003	7.671332e-002
2.040318e+003	7.676405e-002
2.041282e+003	7.681404e-002
2.042246e+003	7.686476e-002
2.043211e+003	7.691550e-002
2.044175e+003	7.696622e-002
2.045139e+003	7.701622e-002
2.046103e+003	7.706694e-002
2.047068e+003	7.711767e-002
2.048032e+003	7.716765e-002
2.048996e+003	7.721839e-002
2.049960e+003	7.726911e-002
2.050925e+003	7.731911e-002
2.051889e+003	7.736983e-002
2.052853e+003	7.742056e-002
2.053817e+003	7.747129e-002
2.054781e+003	7.752128e-002
2.055746e+003	7.757200e-002
2.056710e+003	7.762273e-002
2.057674e+003	7.767272e-002
2.058638e+003	7.772346e-002
2.059603e+003	7.777417e-002
2.060567e+003	7.782491e-002
2.061531e+003	7.787489e-002
2.062495e+003	7.792563e-002
2.063460e+003	7.797635e-002
2.064424e+003	7.802635e-002
2.065388e+003	7.807707e-002
2.066352e+003	7.812780e-002
2.067317e+003	7.817779e-002
2.068281e+003	7.822852e-002
2.069245e+003	7.827924e-002
2.070209e+003	7.832997e-002
2.071174e+003	7.837996e-002
2.072138e+003	7.843070e-002
2.073102e+003	7.848141e-002
2.074066e+003	7.853141e-002
2.075031e+003	7.858213e-002
2.075995e+003	7.863287e-002
2.076959e+003	7.868359e-002
2.077923e+003	7.873359e-002
2.078887e+003	7.878431e-002
2.079852e+003	7.883503e-002
2.080816e+003	7.888503e-002
2.081780e+003	7.893576e-002
2.082744e+003	7.898648e-002
2.083708e+003	7.903721e-002
2.084673e+003	7.908720e-002
2.085637e+003	7.913794e-002
2.086601e+003	7.918865e-002
2.087565e+003	7.923865e-002
2.088530e+003	7.928937e-002
2.089494e+003	7.934011e-002
2.090458e+003	7.939009e-002
2.091422e+003	7.944082e-002
2.092387e+003	7.949155e-002
2.093351e+003	7.954227e-002
2.094315e+003	7.959227e-002
2.095279e+003	7.964300e-002
2.096244e+003	7.969372e-002
2.097208e+003	7.974371e-002
2.098172e+003	7.979444e-002
2.099136e+003	7.984518e-002
2.100101e+003	7.989589e-002
2.101065e+003	7.994589e-002
2.102029e+003	7.999661e-002
2.102993e+003	8.004735e-002
2.103958e+003	8.009733e-002
2.104922e+003	8.014806e-002
2.105886e+003	8.019879e-002
2.106850e+003	8.024951e-002
2.107814e+003	8.029950e-002
2.108779e+003	8.035024e-002
2.109743e+003	8.040096e-002
2.110707e+003	8.045095e-002
2.111671e+003	8.050168e-002
2.112635e+003	8.055241e-002
2.113600e+003	8.060240e-002
2.114564e+003	8.065313e-002
2.115528e+003	8.070385e-002
2.116492e+003	8.075458e-002
2.117457e+003	8.080456e-002
2.118421e+003	8.085530e-002
2.119385e+003	8.090603e-002
2.120349e+003	8.095602e-002
2.121314e+003	8.100674e-002
2.122278e+003	8.105747e-002
2.123242e+003	8.110820e-002
2.124206e+003	8.115819e-002
2.125171e+003	8.120891e-002
2.126135e+003	8.125965e-002
2.127099e+003	8.130963e-002
2.128063e+003	8.136037e-002
2.129028e+003	8.141109e-002
2.129992e+003	8.146109e-002
2.130956e+003	8.151180e-002
2.131920e+003	8.156254e-002
2.132885e+003	8.161326e-002
2.133849e+003	8.166326e-002
2.134813e+003	8.171398e-002
2.135777e+003	8.176471e-002
2.136741e+003	8.181471e-002
2.137706e+003	8.186543e-002
2.138670e+003	8.191615e-002
2.139634e+003	8.196689e-002
2.140598e+003	8.201687e-002
2.141563e+003	8.206761e-002
2.142527e+003	8.211832e-002
2.143491e+003	8.216833e-002
2.144455e+003	8.221904e-002
2.145419e+003	8.226978e-002
2.146384e+003	8.232050e-002
2.147348e+003	8.237050e-002
2.148312e+003	8.242122e-002
2.149276e+003	8.247195e-002
2.150241e+003	8.252195e-002
2.151205e+003	8.257267e-002
2.152169e+003	8.262339e-002
2.153133e+003	8.267339e-002
2.154098e+003	8.272411e-002
2.155062e+003	8.277485e-002
2.156026e+003	8.282556e-002
2.156990e+003	8.287556e-002
2.157955e+003	8.292628e-002
2.158919e+003	8.297702e-002
2.159883e+003	8.302701e-002
2.160847e+003	8.307774e-002
2.161812e+003	8.312846e-002
2.162776e+003	8.317919e-002
2.163740e+003	8.322918e-002
2.164704e+003	8.327991e-002
2.165668e+003	8.333063e-002
2.166633e+003	8.338062e-002
2.167597e+003	8.343135e-002
2.168561e+003	8.348209e-002
2.169525e+003	8.353207e-002
2.170490e+003	8.358280e-002
2.171454e+003	8.363352e-002
2.172418e+003	8.368426e-002
2.173382e+003	8.373424e-002
2.174346e+003	8.378498e-002
2.175311e+003	8.383570e-002
2.176275e+003	8.388569e-002
2.177239e+003	8.393642e-002
2.178203e+003	8.398715e-002
2.179168e+003	8.403787e-002
2.180132e+003	8.408786e-002
2.181096e+003	8.413859e-002
2.182060e+003	8.418932e-002
2.183025e+003	8.423931e-002
2.183989e+003	8.429004e-002
2.184953e+003	8.434076e-002
2.185917e+003	8.439150e-002
2.186882e+003	8.444148e-002
2.187846e+003	8.449221e-002
2.188810e+003	8.454294e-002
2.189774e+003	8.459293e-002
2.190739e+003	8.464365e-002
2.191703e+003	8.469439e-002
2.192667e+003	8.474438e-002
2.193631e+003	8.479510e-002
2.194595e+003	8.484583e-002
2.195560e+003	8.489656e-002
2.196524e+003	8.494655e-002
2.197488e+003	8.499728e-002
2.198452e+003	8.504800e-002
2.199417e+003	8.509800e-002
2.200381e+003	8.514871e-002
2.201345e+003	8.519945e-002
2.202309e+003	8.525018e-002
2.203273e+003	8.530017e-002
2.204238e+003	8.535089e-002
2.205202e+003	8.540162e-002
2.206166e+003	8.545162e-002
2.207130e+003	8.550234e-002
2.208095e+003	8.555306e-002
2.209059e+003	8.560380e-002
2.210023e+003	8.565379e-002
2.210987e+003	8.570451e-002
2.211952e+003	8.575524e-002
2.212916e+003	8.580524e-002
2.213880e+003	8.585595e-002
2.214844e+003	8.590669e-002
2.215809e+003	8.595668e-002
2.216773e+003	8.600741e-002
2.217737e+003	8.605813e-002
2.218701e+003	8.610886e-002
2.219666e+003	8.615886e-002
2.220630e+003	8.620958e-002
2.221594e+003	8.626030e-002
2.222558e+003	8.631030e-002
2.223522e+003	8.636103e-002
2.224487e+003	8.641175e-002
2.225451e+003	8.646248e-002
2.226415e+003	8.651248e-002
2.227379e+003	8.656319e-002
2.228344e+003	8.661393e-002
2.229308e+003	8.666392e-002
2.230272e+003	8.671465e-002
2.231236e+003	8.676537e-002
2.232200e+003	8.681536e-002
2.233165e+003	8.686610e-002
2.234129e+003	8.691682e-002
2.235093e+003	8.696754e-002
2.236057e+003	8.701754e-002
2.237022e+003	8.706826e-002
2.237986e+003	8.711899e-002
2.238950e+003	8.716898e-002
2.239914e+003	8.721971e-002
2.240879e+003	8.727043e-002
2.241843e+003	8.732117e-002
2.242807e+003	8.737116e-002
2.243771e+003	8.742189e-002
2.244736e+003	8.747261e-002
2.245700e+003	8.752260e-002
2.246664e+003	8.757333e-002
2.247628e+003	8.762406e-002
2.248593e+003	8.767478e-002
2.249557e+003	8.772478e-002
2.250521e+003	8.777550e-002
2.251485e+003	8.782623e-002
2.252449e+003	8.787622e-002
2.253414e+003	8.792695e-002
2.254378e+003	8.797767e-002
2.255342e+003	8.802767e-002
2.256306e+003	8.807839e-002
2.257271e+003	8.812913e-002
2.258235e+003	8.817985e-002
2.259199e+003	8.822984e-002
2.260163e+003	8.828057e-002
2.261127e+003	8.833130e-002
2.262092e+003	8.838128e-002
2.263056e+003	8.843201e-002
2.264020e+003	8.848274e-002
2.264984e+003	8.853347e-002
2.265949e+003	8.858346e-002
2.266913e+003	8.863419e-002
2.267877e+003	8.868491e-002
2.268841e+003	8.873490e-002
2.269806e+003	8.878563e-002
2.270770e+003	8.883636e-002
2.271734e+003	8.888635e-002
2.272698e+003	8.893708e-002
2.273663e+003	8.898780e-002
2.274627e+003	8.903854e-002
2.275591e+003	8.908852e-002
2.276555e+003	8.913925e-002
2.277520e+003	8.918998e-002
2.278484e+003	8.923997e-002
2.279448e+003	8.929070e-002
2.280412e+003	8.934142e-002
2.281376e+003	8.939215e-002
2.282341e+003	8.944214e-002
2.283305e+003	8.949287e-002
2.284269e+003	8.954360e-002
2.285233e+003	8.959359e-002
2.286198e+003	8.964432e-002
2.287162e+003	8.969504e-002
2.288126e+003	8.974577e-002
2.289090e+003	8.979576e-002
2.290054e+003	8.984649e-002
2.291019e+003	8.989722e-002
2.291983e+003	8.994721e-002
2.292947e+003	8.999794e-002
2.293911e+003	9.004866e-002
2.294876e+003	9.009866e-002
2.295840e+003	9.014938e-002
2.296804e+003	9.020010e-002
2.297768e+003	9.025084e-002
2.298733e+003	9.030083e-002
2.299697e+003	9.035156e-002
2.300661e+003	9.040228e-002
2.301625e+003	9.045228e-002
2.302590e+003	9.050300e-002
2.303554e+003	9.055373e-002
2.304518e+003	9.060445e-002
2.305482e+003	9.065445e-002
2.306447e+003	9.070518e-002
2.307411e+003	9.075590e-002
2.308375e+003	9.080590e-002
2.309339e+003	9.085662e-002
2.310303e+003	9.090734e-002
2.311268e+003	9.095734e-002
2.312232e+003	9.100807e-002
2.313196e+003	9.105880e-002
2.314160e+003	9.110951e-002
2.315125e+003	9.115952e-002
2.316089e+003	9.121024e-002
2.317053e+003	9.126097e-002
2.318017e+003	9.131096e-002
2.318981e+003	9.136169e-002
2.319946e+003	9.141242e-002
2.320910e+003	9.146314e-002
2.321874e+003	9.151313e-002
2.322838e+003	9.156386e-002
2.323803e+003	9.161458e-002
2.324767e+003	9.166458e-002
2.325731e+003	9.171531e-002
2.326695e+003	9.176604e-002
2.327660e+003	9.181675e-002
2.328624e+003	9.186675e-002
2.329588e+003	9.191748e-002
2.330552e+003	9.196821e-002
2.331517e+003	9.201819e-002
2.332481e+003	9.206893e-002
2.333445e+003	9.211965e-002
2.334409e+003	9.216964e-002
2.335374e+003	9.222037e-002
2.336338e+003	9.227110e-002
2.337302e+003	9.232182e-002
2.338266e+003	9.237181e-002
2.339230e+003	9.242254e-002
2.340195e+003	9.247328e-002
2.341159e+003	9.252326e-002
2.342123e+003	9.257399e-002
2.343087e+003	9.262472e-002
2.344052e+003	9.267545e-002
2.345016e+003	9.272543e-002
2.345980e+003	9.277616e-002
2.346944e+003	9.282689e-002
2.347908e+003	9.287688e-002
2.348873e+003	9.292761e-002
2.349837e+003	9.297834e-002
2.350801e+003	9.302906e-002
2.351765e+003	9.307905e-002
2.352730e+003	9.312978e-002
2.353694e+003	9.318051e-002
2.354658e+003	9.323050e-002
2.355622e+003	9.328123e-002
2.356587e+003	9.333196e-002
2.357551e+003	9.338195e-002
2.358515e+003	9.343267e-002
2.359479e+003	9.348340e-002
2.360444e+003	9.353413e-002
2.361408e+003	9.358412e-002
2.362372e+003	9.363485e-002
2.363336e+003	9.368557e-002
2.364301e+003	9.373557e-002
2.365265e+003	9.378629e-002
2.366229e+003	9.383702e-002
2.367193e+003	9.388775e-002
2.368157e+003	9.393774e-002
2.369122e+003	9.398847e-002
2.370086e+003	9.403919e-002
2.371050e+003	9.408919e-002
2.372014e+003	9.413991e-002
2.372979e+003	9.419064e-002
2.373943e+003	9.424064e-002
2.374907e+003	9.429136e-002
2.375871e+003	9.434209e-002
2.376835e+003	9.439281e-002
2.377800e+003	9.444281e-002
2.378764e+003	9.449353e-002
2.379728e+003	9.454426e-002
2.380692e+003	9.459425e-002
2.381657e+003	9.464498e-002
2.382621e+003	9.469571e-002
2.383585e+003	9.474643e-002
2.384549e+003	9.479643e-002
2.385514e+003	9.484715e-002
2.386478e+003	9.489788e-002
2.387442e+003	9.494787e-002
2.388406e+003	9.499860e-002
2.389371e+003	9.504933e-002
2.390335e+003	9.510005e-002
2.391299e+003	9.515005e-002
2.392263e+003	9.520077e-002
2.393228e+003	9.525150e-002
2.394192e+003	9.530149e-002
2.395156e+003	9.535222e-002
2.396120e+003	9.540295e-002
2.397084e+003	9.545294e-002
2.398049e+003	9.550367e-002
2.399013e+003	9.555439e-002
2.399977e+003	9.560512e-002
2.400941e+003	9.565511e-002
2.401906e+003	9.570584e-002
2.402870e+003	9.575657e-002
2.403834e+003	9.580655e-002
2.404798e+003	9.585728e-002
2.405762e+003	9.590801e-002
2.406727e+003	9.595873e-002
2.407691e+003	9.600873e-002
2.408655e+003	9.605946e-002
2.409619e+003	9.611019e-002
2.410584e+003	9.616018e-002
2.411548e+003	9.621090e-002
2.412512e+003	9.626163e-002
2.413476e+003	9.631162e-002
2.414441e+003	9.636234e-002
2.415405e+003	9.641308e-002
2.416369e+003	9.646381e-002
2.417333e+003	9.651379e-002
2.418298e+003	9.656452e-002
2.419262e+003	9.661525e-002
2.420226e+003	9.666525e-002
2.421190e+003	9.671596e-002
2.422155e+003	9.676670e-002
2.423119e+003	9.681743e-002
2.424083e+003	9.686741e-002
2.425047e+003	9.691814e-002
2.426011e+003	9.696887e-002
2.426976e+003	9.701886e-002
2.427940e+003	9.706958e-002
2.428904e+003	9.712031e-002
2.429868e+003	9.717105e-002
2.430833e+003	9.722103e-002
2.431797e+003	9.727176e-002
2.432761e+003	9.732249e-002
2.433725e+003	9.737249e-002
2.434689e+003	9.742320e-002
2.435654e+003	9.747393e-002
2.436618e+003	9.752392e-002
2.437582e+003	9.757465e-002
2.438546e+003	9.762538e-002
2.439511e+003	9.767611e-002
2.440475e+003	9.772610e-002
2.441439e+003	9.777682e-002
2.442403e+003	9.782755e-002
2.443368e+003	9.787755e-002
2.444332e+003	9.792827e-002
2.445296e+003	9.797900e-002
2.446260e+003	9.802973e-002
2.447225e+003	9.807972e-002
2.448189e+003	9.813044e-002
2.449153e+003	9.818117e-002
2.450117e+003	9.823116e-002
2.451082e+003	9.828189e-002
2.452046e+003	9.833262e-002
2.453010e+003	9.838334e-002
2.453974e+003	9.843334e-002
2.454938e+003	9.848406e-002
2.455903e+003	9.853479e-002
2.456867e+003	9.858479e-002
2.457831e+003	9.863551e-002
2.458795e+003	9.868624e-002
2.459760e+003	9.873623e-002
2.460724e+003	9.878696e-002
2.461688e+003	9.883768e-002
2.462652e+003	9.888841e-002
2.463616e+003	9.893840e-002
2.464581e+003	9.898913e-002
2.465545e+003	9.903986e-002
2.466509e+003	9.908985e-002
2.467473e+003	9.914058e-002
2.468438e+003	9.919130e-002
2.469402e+003	9.924203e-002
2.470366e+003	9.929202e-002
2.471330e+003	9.934275e-002
2.472295e+003	9.939348e-002
2.473259e+003	9.944347e-002
2.474223e+003	9.949420e-002
2.475187e+003	9.954492e-002
2.476152e+003	9.959492e-002
2.477116e+003	9.964564e-002
2.478080e+003	9.969637e-002
2.479044e+003	9.974710e-002
2.480009e+003	9.979709e-002
2.480973e+003	9.984782e-002
2.481937e+003	9.989854e-002
2.482901e+003	9.994853e-002
2.483865e+003	9.999926e-002
2.484830e+003	1.000500e-001
2.485794e+003	1.001007e-001
2.486758e+003	1.001507e-001
2.487722e+003	1.002014e-001
2.488687e+003	1.002522e-001
2.489651e+003	1.003022e-001
2.490615e+003	1.003529e-001
2.491579e+003	1.004036e-001
2.492543e+003	1.004543e-001
2.493508e+003	1.005043e-001
2.494472e+003	1.005551e-001
2.495436e+003	1.006058e-001
2.496400e+003	1.006558e-001
2.497365e+003	1.007065e-001
2.498329e+003	1.007572e-001
2.499293e+003	1.008072e-001
2.500257e+003	1.008579e-001
2.501222e+003	1.009087e-001
2.502186e+003	1.009594e-001
2.503150e+003	1.010094e-001
2.504114e+003	1.010601e-001
2.505079e+003	1.011108e-001
2.506043e+003	1.011608e-001
2.507007e+003	1.012116e-001
2.507971e+003	1.012623e-001
2.508936e+003	1.013130e-001
2.509900e+003	1.013630e-001
2.510864e+003	1.014137e-001
2.511828e+003	1.014645e-001
2.512792e+003	1.015145e-001
2.513757e+003	1.015652e-001
2.514721e+003	1.016159e-001
2.515685e+003	1.016659e-001
2.516649e+003	1.017166e-001
2.517614e+003	1.017674e-001
2.518578e+003	1.018181e-001
2.519542e+003	1.018681e-001
2.520506e+003	1.019188e-001
2.521470e+003	1.019695e-001
2.522435e+003	1.020195e-001
2.523399e+003	1.020702e-001
2.524363e+003	1.021210e-001
2.525327e+003	1.021717e-001
2.526292e+003	1.022217e-001
2.527256e+003	1.022724e-001
2.528220e+003	1.023232e-001
2.529184e+003	1.023731e-001
2.530149e+003	1.024239e-001
2.531113e+003	1.024746e-001
2.532077e+003	1.025253e-001
2.533041e+003	1.025753e-001
2.534006e+003	1.026260e-001
2.534970e+003	1.026768e-001
2.535934e+003	1.027268e-001
2.536898e+003	1.027775e-001
2.537863e+003	1.028282e-001
2.538827e+003	1.028782e-001
2.539791e+003	1.029289e-001
2.540755e+003	1.029797e-001
2.541719e+003	1.030304e-001
2.542684e+003	1.030804e-001
2.543648e+003	1.031311e-001
2.544612e+003	1.031818e-001
2.545576e+003	1.032318e-001
2.546541e+003	1.032825e-001
2.547505e+003	1.033333e-001
2.548469e+003	1.033840e-001
2.549433e+003	1.034340e-001
2.550397e+003	1.034847e-001
2.551362e+003	1.035355e-001
2.552326e+003	1.035854e-001
2.553290e+003	1.036362e-001
2.554254e+003	1.036869e-001
2.555219e+003	1.037369e-001
2.556183e+003	1.037876e-001
2.557147e+003	1.038383e-001
2.558111e+003	1.038891e-001
2.559076e+003	1.039391e-001
2.560040e+003	1.039898e-001
2.561004e+003	1.040405e-001
2.561968e+003	1.040905e-001
2.562933e+003	1.041412e-001
2.563897e+003	1.041920e-001
2.564861e+003	1.042427e-001
2.565825e+003	1.042927e-001
2.566790e+003	1.043434e-001
2.567754e+003	1.043941e-001
2.568718e+003	1.044441e-001
2.569682e+003	1.044949e-001
2.570646e+003	1.045456e-001
2.571611e+003	1.045963e-001
2.572575e+003	1.046463e-001
2.573539e+003	1.046970e-001
2.574503e+003	1.047478e-001
2.575468e+003	1.047977e-001
2.576432e+003	1.048485e-001
2.577396e+003	1.048992e-001
2.578360e+003	1.049492e-001
2.579324e+003	1.049999e-001
2.580289e+003	1.050506e-001
2.581253e+003	1.051014e-001
2.582217e+003	1.051514e-001
2.583181e+003	1.052021e-001
2.584146e+003	1.052528e-001
2.585110e+003	1.053028e-001
2.586074e+003	1.053535e-001
2.587038e+003	1.054043e-001
2.588003e+003	1.054550e-001
2.588967e+003	1.055050e-001
2.589931e+003	1.055557e-001
2.590895e+003	1.056064e-001
2.591860e+003	1.056564e-001
2.592824e+003	1.057072e-001
2.593788e+003	1.057579e-001
2.594752e+003	1.058086e-001
2.595717e+003	1.058586e-001
2.596681e+003	1.059093e-001
2.597645e+003	1.059601e-001
2.598609e+003	1.060100e-001
2.599573e+003	1.060608e-001
2.600538e+003	1.061115e-001
2.601502e+003	1.061615e-001
2.602466e+003	1.062122e-001
2.603430e+003	1.062630e-001
2.604395e+003	1.063137e-001
2.605359e+003	1.063637e-001
2.606323e+003	1.064144e-001
2.607287e+003	1.064651e-001
2.608251e+003	1.065151e-001
2.609216e+003	1.065658e-001
2.610180e+003	1.066166e-001
2.611144e+003	1.066673e-001
2.612108e+003	1.067173e-001
2.613073e+003	1.067680e-001
2.614037e+003	1.068187e-001
2.615001e+003	1.068687e-001
2.615965e+003	1.069195e-001
2.616930e+003	1.069702e-001
2.617894e+003	1.070202e-001
2.618858e+003	1.070709e-001
2.619822e+003	1.071216e-001
2.620787e+003	1.071724e-001
2.621751e+003	1.072224e-001
2.622715e+003	1.072731e-001
2.623679e+003	1.073238e-001
2.624644e+003	1.073738e-001
2.625608e+003	1.074245e-001
2.626572e+003	1.074753e-001
[truncated: 1,425 more rows]
