# Supplementary material for: Molecular Structural Changes in Alfalfa Detected by ATR-FTIR Spectroscopy in Response to Silencing of TT8 and HB12 Genes
Source: Int J Mol Sci. 2018 Mar 31;19(4):1046. doi: 10.3390/ijms19041046 (PMC5979274; doi:10.3390/ijms19041046)
Supplement: Supplementary file 1 [file ijms-19-01046-s001.zip › Supplementary materials/Spectra Source/W1/w1a-1.dx]

##TITLE= w1a
##JCAMP-DX= 4.24
##DATA TYPE= INFRARED SPECTRUM
##ORIGIN= JASCO
##OWNER= 
##DATE= 16/04/01
##TIME= 09:49:18
##SPECTROMETER/DATA SYSTEM= 
##RESOLUTION= 
##DELTAX=   0.96423347
##XUNITS= 1/CM
##YUNITS= ABSORBANCE
##XFACTOR= 1.00000
##YFACTOR= 1E-007
##FIRSTX=   699.0693
##LASTX=  4000.6047
##NPOINTS=     3425
##FIRSTY=      0.07213
##MAXY=      0.11787
##MINY=     -0.01815
##XYDATA= (X++(Y..Y))
699.0693 721267 719589 717047 714160 711101 707722 703829 699405 694611 689616
708.7116 684472 679134 673598 668002 662614 657736 653643 650543 648518 647369
718.3539 646458 644758 641237 635469 627987 620031 612831 606942 602075 597435
727.9963 592278 586299 579650 572707 565870 559534 554145 550141 547702 546509
737.6386 545734 544395 541872 538243 534211 530673 528241 527016 526666 526670
747.2809 526496 525677 523872 521022 517523 514232 512135 511799 512933 514414
756.9233 514839 513278 509733 505002 500072 495512 491285 487053 482655 478367
766.5656 474751 472282 471055 470786 471046 471489 471920 472216 472236 471798
776.2079 470719 468816 465894 461782 456492 450406 444320 439194 435714 433905
785.8503 433081 432165 430197 426727 421911 416339 410759 405821 401906 399030
795.4926 396858 394853 392553 389825 386929 384332 382380 381081 380147 379249
805.1349 378239 377177 376140 375028 373565 371505 368890 366121 363786 362348
814.7773 361926 362266 362880 363216 362772 361177 358311 354449 350343 347072
824.4196 345642 346500 349220 352609 355221 356018 354820 352277 349397 346938
834.0620 345038 343296 341190 338531 335631 333079 331307 330284 329546 328538
843.7043 326997 325109 323320 321998 321188 320664 320200 319816 319789 320396
853.3466 321593 322901 323610 323191 321624 319429 317380 316110 315859 316486
862.9890 317651 318997 320206 320978 321047 320311 318985 317613 316853 317119
872.6313 318334 319984 321447 322368 322807 323078 323422 323817 324056 324033
882.2736 323963 324352 325694 328124 331271 334430 336936 338528 339475 340400
891.9160 341907 344222 347040 349672 351413 351932 351446 350556 349848 349535
901.5583 349371 348898 347839 346336 344871 343947 343781 344230 344967 345728
911.2006 346439 347162 347953 348768 349480 349951 350077 349812 349201 348431
920.8430 347847 347847 348671 350226 352100 353796 355035 355892 356657 357555
930.4853 358564 359489 360223 360955 362111 364054 366780 369857 372689 374908
940.1276 376620 378329 380579 383605 387204 390929 394454 397844 401561 406181
949.7700 412019 418913 426308 433602 440503 447191 454185 461998 470814 480339
959.4123 489919 498817 506519 512908 518273 523179 528278 534132 541069 549107
969.0546 557931 566970 575584 583335 590234 596829 604035 612747 623409 635778
978.6970 649046 662266 674841 686803 698730 711381 725266 740401 756326 772339
988.3393 787781 802224 815529 827793 839252 850210 860985 871886 883177 895027
997.9816 907452 920273 933163 945782 957970 969880 981957 994713 1008424
1006.6597 1022914 1037586 1051700 1064733 1076591 1087559 1098009 1108097
1014.3736 1117635 1126233 1133592 1139758 1145151 1150356 1155814 1161574
1022.0875 1167268 1172285 1176041 1178193 1178730 1177919 1176182 1173974
1029.8014 1171696 1169647 1167998 1166773 1165854 1165018 1164003 1162596
1037.5153 1160693 1158315 1155578 1152633 1149630 1146706 1144017 1141737
1045.2291 1139990 1138714 1137548 1135859 1132975 1128547 1122815 1116569
1052.9430 1110746 1105889 1101797 1097625 1092407 1085656 1077656 1069255
1060.6569 1061312 1054207 1047736 1041439 1035082 1028935 1023640 1019767
1068.3707 1017364 1015811 1014068 1011165 1006637 1000650 993804 986726 979735
1077.0488 972743 965422 957489 948907 939882 930678 921406 911949 902071
1085.7269 891642 880821 870085 860097 851494 844713 839888 836835 835081
1094.4050 833946 832682 830666 827582 823502 818791 813880 809027 804207
1103.0831 799180 793674 787545 780800 773495 765615 757036 747615 737339
1111.7612 726411 715209 704133 693445 683204 673316 663662 654206 645015
1120.4393 636197 627813 619816 612055 604346 596550 588646 580751 573100
1129.1174 565970 559590 554049 549249 544928 540752 536447 531926 527348
1137.7955 523082 519568 517140 515875 515555 515760 516053 516145 515952
1146.4736 515523 514905 514057 512882 511351 509575 507771 506093 504459
1155.1517 502503 499707 495643 490185 483571 476276 468786 461371 453994
1163.8298 446367 438131 429063 419200 408828 398354 388146 378443 369352
1172.5079 360906 353093 345829 338920 332090 325116 318009 311087 304882
1181.1860 299889 296312 293967 292409 291180 290038 289020 288327 288135
1189.8641 288456 289142 290031 291097 292522 294596 297529 301285 305551
1198.5422 309873 313866 317363 320434 323286 326131 329115 332314 335752
1207.2203 339409 343200 347003 350716 354340 358009 361916 366209 370906
1215.8984 375920 381160 386609 392322 398335 404575 410855 416965 422797
1224.5765 428394 433895 439410 444924 450297 455333 459876 463845 467221
1233.2546 470005 472201 473835 474986 475781 476362 476833 477232 477533
1241.9327 477673 477582 477196 476469 475388 473993 472384 470685 468992
1250.6108 467319 465591 463695 461549 459165 456650 454148 451776 449559
1259.2889 447421 445204 442722 439814 436407 432553 428437 424330 420496
1267.9670 417078 414034 411147 408122 404725 400891 396762 392630 388827
1276.6451 385606 383052 381055 379366 377690 375803 373615 371173 368605
1285.3232 366052 363629 361438 359587 358205 357412 357273 357767 358790
1294.0013 360189 361817 363568 365391 367275 369238 371301 373485 375805
1302.6794 378280 380931 383777 386817 390001 393231 396380 399328 402004
1311.3575 404394 406519 408393 409985 411228 412057 412461 412500 412273
1320.0356 411847 411205 410261 408943 407280 405443 403688 402242 401213
1328.7137 400578 400244 400135 400221 400490 400894 401344 401753 402107
1337.3918 402497 403079 403976 405191 406605 408053 409411 410636 411756
1346.0699 412847 414013 415365 416994 418953 421250 423857 426724 429782
1354.7480 432939 436102 439226 442366 445684 449378 453556 458111 462721
1363.4261 467017 470791 474056 476931 479485 481683 483425 484642 485332
1372.1042 485535 485295 484653 483689 482541 481362 480260 479274 478405
1380.7823 477665 477092 476721 476537 476459 476369 476180 475910 475694
1389.4604 475725 476185 477213 478872 481065 483428 485336 486112 485358
1398.1385 483188 480186 477135 474676 473106 472375 472203 472245 472234
1406.8167 472073 471823 471606 471494 471448 471333 471003 470385 469508
1415.4948 468462 467328 466135 464851 463394 461684 459673 457377 454890
1424.1729 452399 450126 448233 446727 445461 444241 442962 441682 440548
1432.8510 439662 438988 438352 437510 436292 434727 432972 431135 429191
1441.5291 427028 424549 421742 418697 415562 412468 409477 406585 403769
1450.2072 401035 398426 395979 393676 391409 389001 386347 383665 381477
1458.8853 380097 379309 378543 377053 373966 368484 360443 350731 340812
1467.5634 331730 323692 316311 308938 300918 291897 282130 272374 263374
1476.2415 255492 248732 242915 237842 233405 229639 226680 224638 223497
1484.9196 223136 223475 224607 226777 230120 234339 238797 242997 246912
1493.5977 250907 255472 260955 267313 274007 280283 285686 290271 294399
1502.2758 298528 303184 309010 316635 326073 336054 344820 351798 357616
1510.9539 363042 368463 373907 379187 384041 388246 391698 394458 396779
1519.6320 399089 401845 405281 409319 413784 418698 424279 430674 437718
1528.3101 445020 452306 459686 467577 476292 485530 494343 501793 507621
1536.9882 512261 516460 520904 525852 530935 535544 539378 542408 544627
1545.6663 546061 546885 547424 547980 548605 549022 548783 547602 545579
1554.3444 543113 540637 538451 536690 535405 534636 534411 534702 535426
1563.0225 536457 537637 538813 539914 541049 542505 544558 547198 550103
1571.7006 552914 555519 558082 560907 564188 567788 571314 574500 577400
1580.3787 580223 583122 586097 589026 591764 594234 596440 598422 600230
1589.0568 601929 603600 605293 606982 608564 609928 611042 611971 612804
1597.7349 613550 614099 614289 614013 613306 612335 611310 610383 609599
1606.4130 608914 608254 607565 606835 606084 605345 604646 604005 603432
1615.0911 602902 602340 601637 600760 599820 599064 598811 599368 600865
1623.7692 603110 605658 608116 610357 612458 614513 616519 618412 620138
1632.4473 621680 623005 624014 624580 624683 624452 624024 623438 622688
1641.1254 621778 620696 619305 617247 614078 609739 604963 600815 597798
1649.8035 595601 593354 589862 584124 576413 568258 560636 553342 545777
1658.4816 537432 527927 517026 504851 492120 479921 469035 459470 450534
1667.1597 441233 430815 419342 407770 397147 387694 378752 369416 359215
1675.8378 348490 338159 328993 321134 314158 307307 299627 290258 279162
1684.5159 267608 257140 248148 239983 231907 223652 215412 207535 200173
1693.1940 193155 186139 178906 171533 164258 157213 150393 143913 138148
1701.8721 133451 129829 126978 124560 122441 120745 119686 119336 119539
1710.5502 120037 120623 121226 121918 122864 124244 126111 128250 130249
1719.2283 131802 132898 133750 134638 135797 137335 139191 141177 143080
1727.9064 144780 146260 147524 148469 148814 148177 146401 143809 140960
1736.5845 138160 135329 132185 128465 124052 118985 113378 107341 101013 94610
1746.2268 88391 82516 76924 71362 65620 59752 54016 48641 43687 39093 34787
1756.8334 30721 26826 22943 18863 14450 9782 5120 733 -3283 -7012 -10606
1767.4399 -14171 -17731 -21267 -24758 -28153 -31320 -34070 -36302 -38089
1776.1180 -39627 -41113 -42650 -44223 -45743 -47128 -48364 -49483 -50503
1784.7961 -51397 -52137 -52744 -53309 -53940 -54691 -55504 -56225 -56723
1793.4742 -57028 -57338 -57871 -58728 -59848 -61031 -62031 -62688 -63032
1802.1523 -63255 -63570 -64084 -64767 -65497 -66135 -66575 -66785 -66819
1810.8304 -66816 -66952 -67354 -68038 -68895 -69737 -70385 -70764 -70935
1819.5085 -71043 -71214 -71489 -71825 -72167 -72514 -72924 -73451 -74064
1828.1866 -74625 -74962 -75002 -74853 -74752 -74904 -75366 -76026 -76667
1836.8647 -77069 -77117 -76842 -76370 -75842 -75376 -75072 -75017 -75249
1845.5428 -75737 -76399 -77145 -77912 -78648 -79287 -79751 -79977 -79964
1854.2209 -79793 -79604 -79535 -79649 -79910 -80223 -80503 -80739 -80984
1862.8990 -81287 -81627 -81891 -81930 -81660 -81160 -80673 -80462 -80630
1871.5771 -81072 -81580 -81983 -82231 -82395 -82597 -82921 -83348 -83769
1880.2552 -84054 -84116 -83952 -83628 -83246 -82895 -82636 -82487 -82426
1888.9333 -82401 -82357 -82274 -82186 -82164 -82265 -82492 -82769 -82983
1897.6115 -83040 -82926 -82704 -82478 -82338 -82323 -82416 -82564 -82705
1906.2896 -82784 -82777 -82703 -82631 -82653 -82833 -83159 -83533 -83821
1914.9677 -83924 -83836 -83659 -83539 -83572 -83735 -83920 -84017 -83986
1923.6458 -83870 -83749 -83680 -83664 -83671 -83676 -83687 -83737 -83845
1932.3239 -84003 -84178 -84339 -84471 -84569 -84619 -84589 -84447 -84195
1941.0020 -83893 -83657 -83620 -83862 -84362 -84995 -85570 -85890 -85823
1949.6801 -85361 -84633 -83849 -83217 -82864 -82809 -82994 -83333 -83753
1958.3582 -84192 -84588 -84875 -85001 -84948 -84731 -84381 -83926 -83400
1967.0363 -82861 -82402 -82125 -82090 -82021 -81953 -81884 -81815 -81746
1975.7144 -81678 -81609 -81540 -81472 -81403 -81334 -81265 -81197 -81128
1984.3925 -81059 -80991 -80922 -80853 -80785 -80716 -80647 -80578 -80510
1993.0706 -80441 -80372 -80304 -80235 -80166 -80097 -80029 -79960 -79891
2001.7487 -79823 -79754 -79685 -79616 -79548 -79479 -79410 -79342 -79273
2010.4268 -79204 -79136 -79067 -78998 -78929 -78861 -78792 -78723 -78655
2019.1049 -78586 -78517 -78448 -78380 -78311 -78242 -78174 -78105 -78036
2027.7830 -77968 -77899 -77830 -77761 -77693 -77624 -77555 -77487 -77418
2036.4611 -77349 -77280 -77212 -77143 -77074 -77006 -76937 -76868 -76799
2045.1392 -76731 -76662 -76593 -76525 -76456 -76387 -76319 -76250 -76181
2053.8174 -76112 -76044 -75975 -75906 -75838 -75769 -75700 -75631 -75563
2062.4954 -75494 -75425 -75357 -75288 -75219 -75151 -75082 -75013 -74944
2071.1736 -74876 -74807 -74738 -74670 -74601 -74532 -74463 -74395 -74326
2079.8516 -74257 -74189 -74120 -74051 -73982 -73914 -73845 -73776 -73708
2088.5298 -73639 -73570 -73502 -73433 -73364 -73295 -73227 -73158 -73089
2097.2078 -73021 -72952 -72883 -72814 -72746 -72677 -72608 -72540 -72471
2105.8860 -72402 -72333 -72265 -72196 -72127 -72059 -71990 -71921 -71853
2114.5640 -71784 -71715 -71646 -71578 -71509 -71440 -71372 -71303 -71234
2123.2422 -71165 -71097 -71028 -70959 -70891 -70822 -70753 -70685 -70616
2131.9202 -70547 -70478 -70410 -70341 -70272 -70204 -70135 -70066 -69997
2140.5984 -69929 -69860 -69791 -69723 -69654 -69585 -69516 -69448 -69379
2149.2764 -69310 -69242 -69173 -69104 -69036 -68967 -68898 -68829 -68761
2157.9546 -68692 -68623 -68555 -68486 -68417 -68348 -68280 -68211 -68142
2166.6326 -68074 -68005 -67936 -67868 -67799 -67730 -67661 -67593 -67524
2175.3108 -67455 -67387 -67318 -67249 -67180 -67112 -67043 -66974 -66906
2183.9888 -66837 -66768 -66699 -66631 -66562 -66493 -66425 -66356 -66287
2192.6670 -66219 -66150 -66081 -66012 -65944 -65875 -65806 -65738 -65669
2201.3450 -65600 -65531 -65463 -65394 -65325 -65257 -65188 -65119 -65050
2210.0232 -64982 -64913 -64844 -64776 -64707 -64638 -64570 -64501 -64432
2218.7012 -64363 -64295 -64226 -64157 -64089 -64020 -63951 -63882 -63814
2227.3794 -63745 -63676 -63608 -63539 -63470 -63402 -63333 -63264 -63195
2236.0574 -63127 -63058 -62989 -62921 -62852 -62783 -62714 -62646 -62577
2244.7356 -62508 -62440 -62371 -62302 -62233 -62165 -62096 -62027 -61959
2253.4136 -61890 -61821 -61753 -61684 -61615 -61546 -61478 -61409 -61340
2262.0918 -61272 -61203 -61134 -61065 -60997 -60928 -60859 -60791 -60722
2270.7698 -60653 -60585 -60516 -60447 -60378 -60310 -60241 -60172 -60104
2279.4480 -60035 -59966 -59897 -59829 -59760 -59691 -59623 -59554 -59485
2288.1260 -59416 -59348 -59279 -59210 -59142 -59073 -59004 -58936 -58867
2296.8042 -58798 -58729 -58661 -58592 -58523 -58455 -58386 -58317 -58248
2305.4822 -58180 -58111 -58042 -57974 -57905 -57836 -57768 -57699 -57630
2314.1604 -57561 -57493 -57424 -57355 -57287 -57218 -57149 -57080 -57012
2322.8384 -56943 -56874 -56806 -56737 -56668 -56599 -56531 -56462 -56393
2331.5166 -56325 -56256 -56187 -56119 -56050 -55981 -55912 -55844 -55775
2340.1946 -55706 -55638 -55569 -55500 -55431 -55363 -55294 -55225 -55157
2348.8728 -55088 -55019 -54950 -54882 -54813 -54744 -54676 -54607 -54538
2357.5508 -54470 -54401 -54332 -54263 -54195 -54126 -54057 -53989 -53920
2366.2290 -53851 -53782 -53714 -53645 -53576 -53508 -53439 -53370 -53302
2374.9070 -53233 -53164 -53095 -53027 -52958 -52889 -52821 -52752 -52683
2383.5852 -52614 -52546 -52477 -52408 -52340 -52271 -52202 -52133 -52065
2392.2632 -51996 -51927 -51859 -51790 -51721 -51653 -51584 -51515 -51446
2400.9414 -51378 -51309 -51240 -51172 -51103 -51034 -50965 -50897 -50828
2409.6194 -50759 -50691 -50622 -50553 -50485 -50416 -50347 -50278 -50210
2418.2976 -50141 -50072 -50004 -49935 -49866 -49797 -49729 -49660 -49591
2426.9756 -49523 -49454 -49385 -49316 -49248 -49179 -49110 -49042 -48973
2435.6538 -48904 -48836 -48767 -48698 -48629 -48561 -48492 -48423 -48355
2444.3318 -48286 -48217 -48148 -48080 -48011 -47942 -47874 -47805 -47736
2453.0100 -47667 -47599 -47530 -47461 -47393 -47324 -47255 -47187 -47118
2461.6880 -47049 -46980 -46912 -46843 -46774 -46706 -46637 -46568 -46499
2470.3662 -46431 -46362 -46293 -46225 -46156 -46087 -46019 -45950 -45881
2479.0442 -45812 -45744 -45675 -45606 -45538 -45469 -45400 -45331 -45263
2487.7224 -45194 -45125 -45057 -44988 -44919 -44850 -44782 -44713 -44644
2496.4004 -44576 -44507 -44438 -44370 -44301 -44232 -44163 -44095 -44026
2505.0786 -43957 -43889 -43820 -43751 -43682 -43614 -43545 -43476 -43408
2513.7566 -43339 -43270 -43202 -43133 -43064 -42995 -42927 -42858 -42789
2522.4348 -42721 -42652 -42583 -42514 -42446 -42377 -42308 -42240 -42171
2531.1128 -42102 -42033 -41965 -41896 -41827 -41759 -41690 -41621 -41553
2539.7910 -41484 -41415 -41346 -41278 -41209 -41140 -41072 -41003 -40934
2548.4690 -40865 -40797 -40728 -40659 -40591 -40522 -40453 -40385 -40316
2557.1472 -40247 -40178 -40110 -40041 -39972 -39904 -39835 -39766 -39697
2565.8252 -39629 -39560 -39491 -39423 -39354 -39285 -39216 -39148 -39079
2574.5034 -39010 -38942 -38873 -38804 -38736 -38667 -38598 -38529 -38461
2583.1814 -38392 -38323 -38255 -38186 -38117 -38048 -37980 -37911 -37842
2591.8596 -37774 -37705 -37636 -37567 -37499 -37430 -37361 -37293 -37224
2600.5376 -37155 -37087 -37018 -36949 -36880 -36812 -36743 -36674 -36606
2609.2158 -36537 -36468 -36399 -36331 -36262 -36193 -36125 -36056 -35987
2617.8938 -35919 -35850 -35781 -35712 -35644 -35575 -35506 -35438 -35369
2626.5720 -35300 -35231 -35163 -35094 -35025 -34957 -34888 -34819 -34750
2635.2500 -34682 -34613 -34544 -34476 -34407 -34338 -34375 -34137 -33761
2643.9282 -33411 -33156 -32921 -32551 -31928 -31067 -30125 -29319 -28825
2652.6062 -28701 -28891 -29274 -29727 -30156 -30484 -30634 -30522 -30093
2661.2844 -29367 -28466 -27584 -26912 -26546 -26433 -26393 -26209 -25740
2669.9624 -24993 -24118 -23329 -22807 -22613 -22685 -22875 -23028 -23034
2678.6406 -22852 -22495 -22007 -21453 -20923 -20515 -20318 -20356 -20561
2687.3186 -20777 -20824 -20580 -20041 -19320 -18586 -17972 -17518 -17169
2695.9968 -16826 -16414 -15939 -15476 -15128 -14961 -14961 -15042 -15098
2704.6748 -15059 -14924 -14734 -14523 -14285 -13987 -13620 -13238 -12930
2713.3530 -12746 -12629 -12417 -11944 -11161 -10202 -9320 -8745 -8552 -8638
2722.9954 -8798 -8846 -8695 -8366 -7940 -7519 -7204 -7074 -7152 -7371 -7573
2733.6018 -7574 -7264 -6664 -5910 -5162 -4509 -3951 -3445 -2977 -2586 -2320
2744.2085 -2181 -2106 -2014 -1869 -1701 -1558 -1430 -1213 -766 -23 922 1832
2755.7793 2436 2584 2327 1889 1538 1458 1672 2075 2520 2907 3219 3500 3814
2768.3142 4202 4664 5169 5667 6113 6499 6870 7321 7941 8752 9660 10488 11073
2780.8494 11361 11450 11518 11694 11968 12204 12267 12149 12014 12099 12552
2791.4558 13316 14162 14835 15218 15404 15606 16014 16675 17509 18406 19335
2802.0625 20358 21546 22875 24184 25253 25933 26243 26360 26515 26867 27437
2812.6689 28130 28816 29413 29924 30429 31038 31850 32907 34176 35558 36926
2823.2756 38185 39316 40376 41444 42553 43654 44646 45462 46148 46879 47889
2833.8821 49366 51362 53787 56463 59194 61809 64176 66234 68081 70110 73085
2844.4888 78042 85951 97190 111080 125799 138889 148166 152511 152134 148271
2854.1311 142594 136638 131434 127403 124483 122378 120819 119703 119097
2862.8091 119118 119782 120921 122217 123325 124036 124359 124485 124654
2871.4873 124992 125428 125744 125729 125351 124835 124571 124913 125961
2880.1653 127481 129013 130121 130652 130830 131132 131998 133559 135555
2888.8435 137505 139018 140057 140955 142183 144020 146359 148775 150805
2897.5215 152232 153197 154062 155170 156660 158454 160382 162336 164324
2906.1997 166427 168679 170993 173168 175027 176638 178544 181871 188150
2914.8777 198786 214266 233517 253917 272152 285459 292537 293685 290324
2923.5559 284285 277236 270360 264289 259175 254827 250871 246898 242587
2932.2339 237760 232387 226579 220585 214775 209552 205188 201656 198567
2940.9121 195315 191360 186507 181011 175458 170493 166569 163822 162098
2949.5901 161071 160369 159674 158789 157670 156413 155177 154073 153076
2958.2683 152038 150789 149263 147558 145888 144453 143321 142404 141504
2966.9463 140420 139015 137231 135074 132590 129869 127032 124185 121362
2975.6245 118488 115418 112069 108541 105136 102231 100055 98532 97315 95994
2985.2668 94355 92513 90813 89589 88933 88640 88348 87755 86777 85554 84344
2995.8733 83389 82822 82643 82747 82981 83209 83383 83563 83885 84457 85265
3006.4800 86153 86909 87401 87669 87890 88258 88842 89547 90189 90623 90827
3017.0864 90890 90935 91043 91237 91503 91820 92155 92449 92626 92642 92559
3027.6931 92557 92870 93662 94917 96420 97839 98875 99378 99399 99146 98908
3038.2996 98949 99433 100360 101567 102785 103752 104346 104648 104914 105436
3047.9419 106386 107714 109179 110496 111505 112263 112997 113940 115173
3056.6201 116549 117776 118592 118912 118864 118701 118670 118925 119519
3065.2981 120449 121670 123071 124444 125511 126046 126021 125675 125437
3073.9763 125705 126638 128056 129534 130624 131082 130969 130600 130379
3082.6543 130611 131396 132616 134009 135284 136232 136795 137071 137263
3091.3325 137591 138200 139119 140257 141454 142547 143425 144041 144407
3100.0105 144564 144580 144556 144629 144955 145649 146722 148048 149407
3108.6887 150588 151507 152254 153034 154029 155280 156665 157981 159074
3117.3667 159906 160530 161017 161400 161705 162021 162524 163405 164747
3126.0449 166432 168188 169729 170909 171778 172497 173216 173989 174795
3134.7229 175616 176495 177507 178683 179963 181233 182428 183601 184904
3143.4011 186455 188205 189904 191228 191985 192280 192502 193136 194495
3152.0791 196556 198974 201291 203183 204602 205751 206912 208267 209817
3160.7573 211439 213000 214450 215817 217124 218300 219182 219610 219573
3169.4353 219285 219132 219504 220609 222390 224601 226961 229290 231527
3178.1135 233645 235564 237147 238291 239047 239647 240405 241549 243099
3186.7915 244872 246598 248057 249162 249954 250560 251148 251905 253009
3195.4697 254563 256521 258661 260646 262176 263152 263744 264327 265315
3204.1477 266966 269260 271899 274410 276301 277215 277045 275973 274446
3212.8259 273077 272481 273092 275011 277964 281394 284664 287275 289006
3221.5039 289916 290230 290201 290036 289923 290079 290746 292084 294043
3230.1821 296325 298505 300257 301529 302523 303503 304567 305582 306315
3238.8601 306666 306808 307115 307958 309525 311782 314562 317662 320855
3247.5383 323857 326339 328052 328988 329434 329840 330576 331741 333181
3256.2163 334665 336072 337448 338901 340470 342087 343641 345069 346383
3264.8945 347608 348719 349653 350379 350981 351664 352671 354169 356150
3273.5725 358402 360545 362134 362822 362536 361579 360564 360167 360794
3282.2507 362357 364316 365967 366826 366853 366400 365938 365750 365788
3290.9287 365760 365370 364540 363477 362568 362163 362396 363122 364012
3299.6069 364735 365128 365244 365262 365344 365533 365761 365948 366085
3308.2849 366223 366376 366434 366185 365456 364286 362974 361966 361627
3316.9631 362035 362931 363838 364265 363902 362717 360937 358931 357049
3325.6411 355491 354253 353205 352239 351411 350945 351087 351898 353135
3334.3193 354325 354999 354925 354193 353106 351973 350956 350045 349143
3342.9973 348151 347018 345761 344491 343425 342851 342975 343736 344696
3351.6755 345150 344435 342289 339055 335576 332824 331457 331518 332433
3360.3535 333278 333188 331737 329107 325990 323244 321494 320859 320955
3369.0317 321153 320925 320062 318677 317053 315469 314123 313148 312631
3377.7097 312573 312814 313018 312776 311797 310052 307782 305358 303097
3386.3879 301149 299512 298120 296926 295926 295153 294641 294403 294401
3395.0659 294517 294553 294288 293556 292306 290589 288498 286128 283619
3403.7441 281236 279379 278456 278638 279674 280914 281557 281013 279153
3412.4221 276343 273238 270502 268562 267494 267043 266742 266096 264800
3421.1003 262882 260705 258769 257432 256707 256244 255517 254098 251878
3429.7783 249099 246215 243657 241650 240166 239004 237932 236806 235596
3438.4565 234347 233096 231823 230452 228890 227070 224970 222608 220035
3447.1345 217338 214643 212112 209931 208275 207245 206801 206704 206536
3455.8127 205833 204287 201918 199091 196357 194165 192634 191510 190350
3464.4907 188797 186765 184424 182037 179792 177732 175797 173895 171937
3473.1689 169827 167481 164927 162405 160371 159303 159401 160351 161355
3481.8469 161489 160197 157569 154218 150872 147974 145553 143386 141289
3490.5251 139285 137554 136238 135299 134536 133703 132624 131195 129345
3499.2031 127047 124418 121799 119671 118365 117779 117386 116573 115081
3507.8813 113204 111604 110809 110736 110615 109395 106361 101581 95940 90774
3517.5237 87250 85844 86172 87239 87959 87673 86387 84600 82836 81233 79486
3528.1301 77174 74194 70945 68117 66276 65563 65707 66263 66909 67545 68173
3538.7368 68659 68620 67517 64908 60729 55479 50172 45973 43651 43197 43859
3549.3433 44526 44207 42400 39259 35454 31773 28717 26355 24464 22765 21100
3559.9500 19467 17966 16732 15926 15723 16219 17215 18071 17937 16305 13349
3570.5564 9749 6292 3528 1588 204 -1022 -2290 -3462 -4271 -4685 -5126 -6316
3582.1272 -8865 -12898 -17919 -22893 -26552 -27993 -27271 -25357 -23443 -22336
3591.7695 -22349 -23439 -25311 -27519 -29609 -31302 -32552 -33466 -34159
3600.4478 -34676 -35022 -35266 -35626 -36451 -38103 -40740 -44114 -47560
3609.1257 -50312 -51919 -52449 -52350 -52139 -52140 -52404 -52810 -53244
3617.8040 -53745 -54504 -55703 -57325 -59154 -60943 -62570 -64058 -65519
3626.4819 -67060 -68667 -70177 -71411 -72362 -73161 -73933 -74740 -75637
3635.1602 -76748 -78268 -80340 -82883 -85517 -87685 -88928 -89151 -88669
3643.8381 -88017 -87688 -87995 -89035 -90674 -92554 -94277 -95691 -96952
3652.5164 -98350 -100135 -102388 -104915 -107293 -109157 -110511 -111690
3660.2302 -113039 -114607 -116103 -117122 -117497 -117450 -117449 -117908
3667.9441 -118913 -120159 -121263 -122228 -123473 -125421 -127995 -130371
3675.6580 -131371 -130518 -128547 -126731 -126017 -126723 -128598 -131037
3683.3718 -133409 -135335 -136778 -137947 -139091 -140279 -141270 -141695
3691.0857 -141391 -140544 -139569 -138933 -139004 -139932 -141598 -143659
3698.7996 -145653 -147118 -147738 -147503 -146767 -146101 -146023 -146814
3706.5134 -148452 -150626 -152786 -154291 -154727 -154213 -153306 -152537
3714.2273 -152114 -151989 -152049 -152203 -152362 -152380 -152038 -151151
3721.9412 -149736 -148115 -146852 -146512 -147342 -149125 -151315 -153307
3729.6550 -154653 -155182 -155064 -154796 -154991 -155964 -157410 -158639
3737.3689 -159199 -159194 -159098 -159414 -160424 -161958 -163245 -163262
3745.0828 -161640 -159003 -156309 -154284 -153406 -153960 -155845 -158420
3752.7966 -160848 -162561 -163335 -163169 -162278 -161143 -160405 -160524
3760.5105 -161489 -162879 -164177 -165016 -165284 -165091 -164661 -164212
3768.2244 -163874 -163700 -163720 -163973 -164490 -165264 -166237 -167322
3775.9382 -168422 -169453 -170349 -171057 -171515 -171647 -171426 -170948
3783.6521 -170479 -170370 -170844 -171774 -172667 -172924 -172235 -170808
3791.3660 -169285 -168393 -168528 -169511 -170694 -171398 -171337 -170716
3799.0798 -170012 -169680 -169961 -170890 -172429 -174497 -176809 -178710
3806.7937 -179336 -178227 -175853 -173316 -171566 -170960 -171262 -171853
3814.5076 -172082 -171692 -170957 -170325 -170028 -170045 -170317 -170905
3822.2214 -171888 -173147 -174339 -175090 -175215 -174807 -174150 -173480
3829.9353 -172809 -171977 -170905 -169785 -169019 -168953 -169603 -170595
3837.6492 -171408 -171762 -171777 -171735 -171763 -171750 -171506 -170985
3845.3630 -170382 -170017 -170145 -170842 -172006 -173383 -174563 -175045
3853.0769 -174564 -173451 -172331 -171554 -171168 -171161 -171593 -172570
3860.7908 -174104 -175952 -177626 -178664 -178965 -178839 -178776 -179152
3868.5046 -180011 -181000 -181490 -180904 -179040 -176192 -173059 -170515
3876.2185 -169355 -169988 -172144 -174757 -176330 -175762 -173043 -169273
3883.9324 -166077 -164784 -165792 -168523 -171983 -175308 -177891 -179224
3891.6462 -178903 -176910 -173803 -170533 -168075 -167122 -167811 -169501
3899.3601 -170928 -170936 -169357 -167246 -166201 -167246 -170164 -173791
3907.0740 -176845 -178553 -178820 -178070 -176933 -175916 -175198 -174653
3914.7878 -174005 -173028 -171676 -170109 -168627 -167562 -167201 -167734
3922.5017 -169178 -171290 -173560 -175389 -176348 -176342 -175576 -174430
3930.2156 -173339 -172684 -172681 -173288 -174211 -175016 -175298 -174853
3937.9294 -173778 -172445 -171337 -170826 -170987 -171596 -172298 -172811
3945.6433 -173023 -172974 -172790 -172627 -172615 -172790 -173050 -173195
3953.3572 -173058 -172665 -172307 -172410 -173265 -174790 -176509 -177796
3961.0710 -178236 -177864 -177113 -176534 -176483 -176964 -177697 -178283
3968.7849 -178389 -177879 -176870 -175729 -174973 -175065 -176149 -177876
3976.4988 -179468 -180047 -179080 -176680 -173589 -170830 -169213 -168987
3984.2126 -169817 -171065 -172164 -172856 -173193 -173354 -173435 -173338
3991.9265 -172834 -171733 -170050 -168065 -166238 -165022 -164683 -165234
3999.6404 -166489 -168174
##END= 
