# Supplementary material for: Molecular Structural Changes in Alfalfa Detected by ATR-FTIR Spectroscopy in Response to Silencing of TT8 and HB12 Genes
Source: Int J Mol Sci. 2018 Mar 31;19(4):1046. doi: 10.3390/ijms19041046 (PMC5979274; doi:10.3390/ijms19041046)
Supplement: Supplementary file 1 [file ijms-19-01046-s001.zip › Supplementary materials/Spectra Source/W1/W1a-1-derivative.CSV]

6.990692e+002	-2.390126e-004
7.000334e+002	-2.730596e-004
7.009977e+002	-2.730799e-004
7.019619e+002	-2.666746e-004
7.029261e+002	-3.168148e-004
7.038904e+002	-3.118833e-004
7.048546e+002	-2.918691e-004
7.058188e+002	-2.897318e-004
7.067831e+002	-2.613073e-004
7.077473e+002	-1.631717e-004
7.087115e+002	3.420401e-005
7.096758e+002	2.152427e-004
7.106400e+002	1.774518e-004
7.116042e+002	1.114153e-004
7.125685e+002	3.854771e-005
7.135327e+002	-1.320396e-005
7.144969e+002	-1.699465e-005
7.154612e+002	2.034589e-006
7.164254e+002	1.336552e-005
7.173896e+002	7.342364e-007
7.183539e+002	-3.537173e-005
7.193181e+002	-8.801348e-005
7.202823e+002	-1.528989e-004
7.212466e+002	-2.269418e-004
7.222108e+002	-2.997990e-004
7.231750e+002	-3.497343e-004
7.241393e+002	-3.507805e-004
7.251035e+002	-2.871469e-004
7.260677e+002	-1.641665e-004
7.270320e+002	-7.575906e-006
7.279962e+002	1.474246e-004
7.289604e+002	2.687966e-004
7.299247e+002	3.356638e-004
7.308889e+002	3.414438e-004
7.318531e+002	2.960558e-004
7.328174e+002	2.271882e-004
7.337816e+002	1.734925e-004
7.347458e+002	1.674675e-004
7.357101e+002	2.169126e-004
7.366743e+002	2.977558e-004
7.376385e+002	3.645795e-004
7.386028e+002	3.739377e-004
7.395670e+002	3.080539e-004
7.405313e+002	1.854462e-004
7.414955e+002	5.177011e-005
7.424597e+002	-4.364632e-005
7.434240e+002	-7.147242e-005
7.443882e+002	-3.344711e-005
7.453524e+002	4.311384e-005
7.463167e+002	1.214736e-004
7.472809e+002	1.719500e-004
7.482451e+002	1.803506e-004
7.492094e+002	1.466197e-004
7.501736e+002	7.893258e-005
7.511378e+002	-1.106858e-005
7.521021e+002	-1.097415e-004
7.530663e+002	-2.011398e-004
7.540305e+002	-2.685384e-004
7.549948e+002	-2.987217e-004
7.559590e+002	-2.867977e-004
7.569232e+002	-2.389219e-004
7.578875e+002	-1.709283e-004
7.588517e+002	-1.030956e-004
7.598159e+002	-5.297898e-005
7.607802e+002	-2.827864e-005
7.617444e+002	-2.213645e-005
7.627086e+002	-1.380834e-005
7.636729e+002	2.305481e-005
7.646371e+002	1.055638e-004
7.656013e+002	2.266803e-004
7.665656e+002	3.505248e-004
7.675298e+002	4.250414e-004
7.684940e+002	4.084407e-004
7.694583e+002	2.945393e-004
7.704225e+002	1.197514e-004
7.713867e+002	-5.507960e-005
7.723510e+002	-1.771756e-004
7.733152e+002	-2.272721e-004
7.742794e+002	-2.225501e-004
7.752437e+002	-1.982403e-004
7.762079e+002	-1.832671e-004
7.771721e+002	-1.871345e-004
7.781364e+002	-2.034543e-004
7.791006e+002	-2.214037e-004
7.800648e+002	-2.332945e-004
7.810291e+002	-2.337061e-004
7.819933e+002	-2.155684e-004
7.829575e+002	-1.714599e-004
7.839218e+002	-1.008444e-004
7.848860e+002	-1.571647e-005
7.858502e+002	6.269676e-005
7.868145e+002	1.151852e-004
7.877787e+002	1.347691e-004
7.887429e+002	1.273451e-004
7.897072e+002	1.033608e-004
7.906714e+002	6.974294e-005
7.916356e+002	3.029788e-005
7.925999e+002	-6.693424e-006
7.935641e+002	-2.363956e-005
7.945283e+002	-1.883916e-008
7.954926e+002	7.218916e-005
7.964568e+002	1.763011e-004
7.974210e+002	2.737079e-004
7.983853e+002	3.223093e-004
7.993495e+002	2.992866e-004
8.003137e+002	2.130744e-004
8.012780e+002	9.764233e-005
8.022422e+002	-5.147574e-006
8.032064e+002	-6.349153e-005
8.041707e+002	-6.534791e-005
8.051349e+002	-1.856987e-005
8.060991e+002	5.440107e-005
8.070634e+002	1.235430e-004
8.080276e+002	1.595664e-004
8.089918e+002	1.433561e-004
8.099561e+002	7.399976e-005
8.109203e+002	-2.848345e-005
8.118845e+002	-1.291624e-004
8.128488e+002	-1.914411e-004
8.138130e+002	-1.911087e-004
8.147772e+002	-1.254008e-004
8.157415e+002	-1.381323e-005
8.167057e+002	1.090304e-004
8.176699e+002	2.054329e-004
8.186342e+002	2.478497e-004
8.195984e+002	2.289449e-004
8.205626e+002	1.637492e-004
8.215269e+002	8.184295e-005
8.224911e+002	1.285152e-005
8.234553e+002	-2.709860e-005
8.244196e+002	-4.003826e-005
8.253838e+002	-3.921629e-005
8.263480e+002	-3.625297e-005
8.273123e+002	-3.318261e-005
8.282765e+002	-2.575519e-005
8.292407e+002	-1.429943e-005
8.302050e+002	-1.131745e-005
8.311692e+002	-3.659248e-005
8.321334e+002	-1.011002e-004
8.330977e+002	-1.918584e-004
8.340619e+002	-2.714559e-004
8.350261e+002	-2.963266e-004
8.359904e+002	-2.432075e-004
8.369546e+002	-1.256157e-004
8.379188e+002	1.173294e-005
8.388831e+002	1.182111e-004
8.398473e+002	1.660632e-004
8.408115e+002	1.636305e-004
8.417758e+002	1.450624e-004
8.427400e+002	1.442544e-004
8.437042e+002	1.712272e-004
8.446685e+002	2.069093e-004
8.456327e+002	2.186208e-004
8.465969e+002	1.844190e-004
8.475612e+002	1.091756e-004
8.485254e+002	2.224362e-005
8.494896e+002	-4.025112e-005
8.504539e+002	-5.609722e-005
8.514181e+002	-2.743426e-005
8.523823e+002	2.403952e-005
8.533466e+002	7.132879e-005
8.543108e+002	9.552815e-005
8.552750e+002	9.115645e-005
8.562393e+002	6.323785e-005
8.572035e+002	2.126366e-005
8.581677e+002	-2.454359e-005
8.591320e+002	-6.371353e-005
8.600962e+002	-8.553045e-005
8.610604e+002	-8.120749e-005
8.620247e+002	-4.802022e-005
8.629889e+002	7.627829e-006
8.639531e+002	7.095913e-005
8.649174e+002	1.238295e-004
8.658816e+002	1.512760e-004
8.668458e+002	1.461238e-004
8.678101e+002	1.102659e-004
8.687743e+002	5.308816e-005
8.697385e+002	-1.127657e-005
8.707028e+002	-6.670888e-005
8.716670e+002	-9.781008e-005
8.726312e+002	-9.312899e-005
8.735955e+002	-4.928654e-005
8.745597e+002	2.538634e-005
8.755239e+002	1.101316e-004
8.764882e+002	1.763856e-004
8.774524e+002	1.985847e-004
8.784166e+002	1.674070e-004
8.793809e+002	9.793023e-005
8.803451e+002	2.579189e-005
8.813093e+002	-9.697813e-006
8.822736e+002	1.228054e-005
8.832378e+002	8.022643e-005
8.842020e+002	1.554882e-004
8.851663e+002	1.951107e-004
8.861305e+002	1.780729e-004
8.870947e+002	1.166248e-004
8.880590e+002	4.466705e-005
8.890232e+002	-8.030864e-006
8.899874e+002	-3.643866e-005
8.909517e+002	-6.013457e-005
8.919159e+002	-1.033943e-004
8.928801e+002	-1.720677e-004
8.938444e+002	-2.457876e-004
8.948086e+002	-2.914587e-004
8.957728e+002	-2.872196e-004
8.967371e+002	-2.381584e-004
8.977013e+002	-1.723508e-004
8.986655e+002	-1.215995e-004
8.996298e+002	-1.014546e-004
9.005940e+002	-1.035617e-004
9.015582e+002	-1.038904e-004
9.025225e+002	-7.949893e-005
9.034867e+002	-2.243193e-005
9.044509e+002	5.585888e-005
9.054152e+002	1.299464e-004
9.063794e+002	1.724879e-004
9.073436e+002	1.676181e-004
9.083079e+002	1.198845e-004
9.092721e+002	5.366197e-005
9.102363e+002	1.236109e-006
9.112006e+002	-1.505068e-005
9.121648e+002	4.300505e-006
9.131290e+002	3.709254e-005
9.140933e+002	5.514569e-005
9.150575e+002	4.424891e-005
9.160217e+002	1.346590e-005
9.169860e+002	-1.331566e-005
9.179502e+002	-1.657152e-005
9.189144e+002	4.121408e-006
9.198787e+002	3.111852e-005
9.208429e+002	4.406087e-005
9.218071e+002	3.666164e-005
9.227714e+002	2.150087e-005
9.237356e+002	1.972797e-005
9.246998e+002	4.422556e-005
9.256641e+002	8.913245e-005
9.266283e+002	1.330727e-004
9.275925e+002	1.524829e-004
9.285568e+002	1.358517e-004
9.295210e+002	9.055099e-005
9.304852e+002	3.866754e-005
9.314495e+002	5.175069e-006
9.324137e+002	4.957117e-006
9.333779e+002	3.516896e-005
9.343422e+002	7.727269e-005
9.353064e+002	1.084058e-004
9.362706e+002	1.160396e-004
9.372349e+002	1.064284e-004
9.381991e+002	1.003586e-004
9.391633e+002	1.175989e-004
9.401276e+002	1.607889e-004
9.410918e+002	2.117592e-004
9.420560e+002	2.437321e-004
9.430203e+002	2.413757e-004
9.439845e+002	2.142391e-004
9.449487e+002	1.925311e-004
9.459130e+002	2.072025e-004
9.468772e+002	2.682586e-004
9.478414e+002	3.563105e-004
9.488057e+002	4.329601e-004
9.497699e+002	4.629891e-004
9.507341e+002	4.330063e-004
9.516984e+002	3.553581e-004
9.526626e+002	2.570739e-004
9.536268e+002	1.630588e-004
9.545911e+002	8.540691e-005
9.555553e+002	2.422026e-005
9.565195e+002	-2.366128e-005
9.574838e+002	-5.714354e-005
9.584480e+002	-7.101787e-005
9.594122e+002	-6.319280e-005
9.603765e+002	-4.229398e-005
9.613407e+002	-2.715906e-005
9.623049e+002	-3.640324e-005
9.632692e+002	-7.432008e-005
9.642334e+002	-1.232156e-004
9.651976e+002	-1.500317e-004
9.661619e+002	-1.245979e-004
9.671261e+002	-3.775104e-005
9.680903e+002	9.197327e-005
9.690546e+002	2.272586e-004
9.700188e+002	3.310581e-004
9.709830e+002	3.837600e-004
9.719473e+002	3.890664e-004
9.729115e+002	3.677968e-004
9.738757e+002	3.449056e-004
9.748400e+002	3.377953e-004
9.758042e+002	3.520522e-004
9.767684e+002	3.836040e-004
9.777327e+002	4.229476e-004
9.786969e+002	4.587026e-004
9.796611e+002	4.785468e-004
9.806254e+002	4.689763e-004
9.815896e+002	4.177142e-004
9.825538e+002	3.190764e-004
9.835181e+002	1.802386e-004
9.844823e+002	2.449423e-005
9.854465e+002	-1.133440e-004
9.864108e+002	-1.999790e-004
9.873750e+002	-2.195529e-004
9.883392e+002	-1.836731e-004
9.893035e+002	-1.285367e-004
9.902677e+002	-9.680408e-005
9.912319e+002	-1.135327e-004
9.921962e+002	-1.718747e-004
9.931604e+002	-2.358506e-004
9.941246e+002	-2.606182e-004
9.950889e+002	-2.180732e-004
9.960531e+002	-1.116059e-004
9.970173e+002	2.602647e-005
9.979816e+002	1.505625e-004
9.989458e+002	2.293038e-004
9.999100e+002	2.539716e-004
1.000874e+003	2.368801e-004
1.001839e+003	1.972418e-004
1.002803e+003	1.477044e-004
1.003767e+003	8.897932e-005
1.004731e+003	1.446020e-005
1.005695e+003	-7.948630e-005
1.006660e+003	-1.852977e-004
1.007624e+003	-2.846585e-004
1.008588e+003	-3.577317e-004
1.009552e+003	-3.947363e-004
1.010517e+003	-4.023287e-004
1.011481e+003	-4.003214e-004
1.012445e+003	-4.106010e-004
1.013409e+003	-4.447236e-004
1.014374e+003	-4.977164e-004
1.015338e+003	-5.527841e-004
1.016302e+003	-5.923706e-004
1.017266e+003	-6.090078e-004
1.018230e+003	-6.082572e-004
1.019195e+003	-6.024077e-004
1.020159e+003	-6.006378e-004
1.021123e+003	-6.010851e-004
1.022087e+003	-5.916377e-004
1.023052e+003	-5.599734e-004
1.024016e+003	-5.047274e-004
1.024980e+003	-4.384074e-004
1.025944e+003	-3.806820e-004
1.026909e+003	-3.469863e-004
1.027873e+003	-3.393592e-004
1.028837e+003	-3.448361e-004
1.029801e+003	-3.428078e-004
1.030766e+003	-3.168109e-004
1.031730e+003	-2.624441e-004
1.032694e+003	-1.868354e-004
1.033658e+003	-1.021903e-004
1.034622e+003	-1.956112e-005
1.035587e+003	5.227537e-005
1.036551e+003	1.034416e-004
1.037515e+003	1.214840e-004
1.038479e+003	9.570320e-005
1.039444e+003	2.608623e-005
1.040408e+003	-6.949436e-005
1.041372e+003	-1.578582e-004
1.042336e+003	-2.053471e-004
1.043301e+003	-1.968187e-004
1.044265e+003	-1.460969e-004
1.045229e+003	-8.966813e-005
1.046193e+003	-6.583527e-005
1.047157e+003	-9.254138e-005
1.048122e+003	-1.588962e-004
1.049086e+003	-2.354509e-004
1.050050e+003	-2.942855e-004
1.051014e+003	-3.253600e-004
1.051979e+003	-3.384573e-004
1.052943e+003	-3.498195e-004
1.053907e+003	-3.641506e-004
1.054871e+003	-3.661989e-004
1.055836e+003	-3.285611e-004
1.056800e+003	-2.311529e-004
1.057764e+003	-7.984141e-005
1.058728e+003	8.944555e-005
1.059693e+003	2.259199e-004
1.060657e+003	2.902143e-004
1.061621e+003	2.762887e-004
1.062585e+003	2.151301e-004
1.063549e+003	1.563450e-004
1.064514e+003	1.379328e-004
1.065478e+003	1.629403e-004
1.066442e+003	1.992991e-004
1.067406e+003	2.025213e-004
1.068371e+003	1.454581e-004
1.069335e+003	3.587294e-005
1.070299e+003	-8.976276e-005
1.071263e+003	-1.922193e-004
1.072228e+003	-2.550247e-004
1.073192e+003	-2.918524e-004
1.074156e+003	-3.329712e-004
1.075120e+003	-3.998738e-004
1.076084e+003	-4.866468e-004
1.077049e+003	-5.616451e-004
1.078013e+003	-5.867393e-004
1.078977e+003	-5.388387e-004
1.079941e+003	-4.213350e-004
1.080906e+003	-2.602559e-004
1.081870e+003	-8.904649e-005
1.082834e+003	6.671243e-005
1.083798e+003	1.957157e-004
1.084763e+003	2.982040e-004
1.085727e+003	3.790661e-004
1.086691e+003	4.414912e-004
1.087655e+003	4.851971e-004
1.088620e+003	5.089374e-004
1.089584e+003	5.134704e-004
1.090548e+003	5.019385e-004
1.091512e+003	4.781050e-004
1.092476e+003	4.443125e-004
1.093441e+003	3.998626e-004
1.094405e+003	3.403650e-004
1.095369e+003	2.601283e-004
1.096333e+003	1.554965e-004
1.097298e+003	2.709659e-005
1.098262e+003	-1.182359e-004
1.099226e+003	-2.672572e-004
1.100190e+003	-4.029470e-004
1.101155e+003	-5.074919e-004
1.102119e+003	-5.664352e-004
1.103083e+003	-5.746995e-004
1.104047e+003	-5.391405e-004
1.105011e+003	-4.768028e-004
1.105976e+003	-4.097983e-004
1.106940e+003	-3.570548e-004
1.107904e+003	-3.259635e-004
1.108868e+003	-3.094050e-004
1.109833e+003	-2.907582e-004
1.110797e+003	-2.537756e-004
1.111761e+003	-1.915050e-004
1.112725e+003	-1.103013e-004
1.113690e+003	-2.587784e-005
1.114654e+003	4.592908e-005
1.115618e+003	9.689737e-005
1.116582e+003	1.293339e-004
1.117547e+003	1.526155e-004
1.118511e+003	1.761104e-004
1.119475e+003	2.033379e-004
1.120439e+003	2.310457e-004
1.121403e+003	2.530286e-004
1.122368e+003	2.646025e-004
1.123332e+003	2.642710e-004
1.124296e+003	2.535551e-004
1.125260e+003	2.354937e-004
1.126225e+003	2.137371e-004
1.127189e+003	1.937757e-004
1.128153e+003	1.831235e-004
1.129117e+003	1.890453e-004
1.130082e+003	2.152478e-004
1.131046e+003	2.593332e-004
1.132010e+003	3.125415e-004
1.132974e+003	3.628600e-004
1.133938e+003	4.001151e-004
1.134903e+003	4.193988e-004
1.135867e+003	4.199027e-004
1.136831e+003	4.021149e-004
1.137795e+003	3.667367e-004
1.138760e+003	3.164431e-004
1.139724e+003	2.590443e-004
1.140688e+003	2.073439e-004
1.141652e+003	1.740082e-004
1.142617e+003	1.639444e-004
1.143581e+003	1.691498e-004
1.144545e+003	1.699234e-004
1.145509e+003	1.430750e-004
1.146474e+003	7.410251e-005
1.147438e+003	-3.426973e-005
1.148402e+003	-1.622978e-004
1.149366e+003	-2.811089e-004
1.150330e+003	-3.649801e-004
1.151295e+003	-4.026401e-004
1.152259e+003	-4.019968e-004
1.153223e+003	-3.849066e-004
1.154187e+003	-3.750479e-004
1.155152e+003	-3.865771e-004
1.156116e+003	-4.189549e-004
1.157080e+003	-4.597470e-004
1.158044e+003	-4.940629e-004
1.159009e+003	-5.129330e-004
1.159973e+003	-5.148244e-004
1.160937e+003	-5.007791e-004
1.161901e+003	-4.679583e-004
1.162865e+003	-4.092903e-004
1.163830e+003	-3.207555e-004
1.164794e+003	-2.101937e-004
1.165758e+003	-9.864987e-005
1.166722e+003	-1.122813e-005
1.167687e+003	3.665666e-005
1.168651e+003	4.890173e-005
1.169615e+003	4.806120e-005
1.170579e+003	6.269399e-005
1.171544e+003	1.113563e-004
1.172508e+003	1.938609e-004
1.173472e+003	2.927331e-004
1.174436e+003	3.833418e-004
1.175401e+003	4.465760e-004
1.176365e+003	4.767669e-004
1.177329e+003	4.809923e-004
1.178293e+003	4.716422e-004
1.179257e+003	4.584996e-004
1.180222e+003	4.451453e-004
1.181186e+003	4.304543e-004
1.182150e+003	4.143491e-004
1.183114e+003	4.017910e-004
1.184079e+003	4.011859e-004
1.185043e+003	4.182109e-004
1.186007e+003	4.480983e-004
1.186971e+003	4.744349e-004
1.187936e+003	4.773118e-004
1.188900e+003	4.455903e-004
1.189864e+003	3.844790e-004
1.190828e+003	3.125855e-004
1.191792e+003	2.513257e-004
1.192757e+003	2.137456e-004
1.193721e+003	1.988460e-004
1.194685e+003	1.949869e-004
1.195649e+003	1.887959e-004
1.196614e+003	1.725686e-004
1.197578e+003	1.463573e-004
1.198542e+003	1.147604e-004
1.199506e+003	8.258093e-005
1.200471e+003	5.255678e-005
1.201435e+003	2.520607e-005
1.202399e+003	1.780430e-007
1.203363e+003	-2.164247e-005
1.204328e+003	-3.687618e-005
1.205292e+003	-3.975450e-005
1.206256e+003	-2.421599e-005
1.207220e+003	1.213820e-005
1.208184e+003	6.463537e-005
1.209149e+003	1.215838e-004
1.210113e+003	1.688067e-004
1.211077e+003	1.955342e-004
1.212041e+003	1.989735e-004
1.213006e+003	1.851868e-004
1.213970e+003	1.650538e-004
1.214934e+003	1.482552e-004
1.215898e+003	1.395721e-004
1.216863e+003	1.380561e-004
1.217827e+003	1.385069e-004
1.218791e+003	1.343104e-004
1.219755e+003	1.195289e-004
1.220719e+003	9.047781e-005
1.221684e+003	4.689433e-005
1.222648e+003	-7.624987e-006
1.223612e+003	-6.693539e-005
1.224576e+003	-1.250994e-004
1.225541e+003	-1.785619e-004
1.226505e+003	-2.262718e-004
1.227469e+003	-2.678989e-004
1.228433e+003	-3.015658e-004
1.229398e+003	-3.237734e-004
1.230362e+003	-3.321176e-004
1.231326e+003	-3.279929e-004
1.232290e+003	-3.171417e-004
1.233255e+003	-3.073032e-004
1.234219e+003	-3.040534e-004
1.235183e+003	-3.070857e-004
1.236147e+003	-3.099959e-004
1.237111e+003	-3.044449e-004
1.238076e+003	-2.855556e-004
1.239040e+003	-2.545564e-004
1.240004e+003	-2.178582e-004
1.240968e+003	-1.835136e-004
1.241933e+003	-1.576374e-004
1.242897e+003	-1.428187e-004
1.243861e+003	-1.379272e-004
1.244825e+003	-1.393359e-004
1.245790e+003	-1.424188e-004
1.246754e+003	-1.426031e-004
1.247718e+003	-1.362765e-004
1.248682e+003	-1.218391e-004
1.249646e+003	-1.008587e-004
1.250611e+003	-7.833221e-005
1.251575e+003	-6.112504e-005
1.252539e+003	-5.497472e-005
1.253503e+003	-6.161658e-005
1.254468e+003	-7.773162e-005
1.255432e+003	-9.640201e-005
1.256396e+003	-1.099147e-004
1.257360e+003	-1.128438e-004
1.258325e+003	-1.042522e-004
1.259289e+003	-8.786565e-005
1.260253e+003	-7.038668e-005
1.261217e+003	-5.908160e-005
1.262182e+003	-5.890397e-005
1.263146e+003	-7.021589e-005
1.264110e+003	-8.824842e-005
1.265074e+003	-1.039877e-004
1.266038e+003	-1.071951e-004
1.267003e+003	-9.087288e-005
1.267967e+003	-5.462448e-005
1.268931e+003	-4.943869e-006
1.269895e+003	4.747789e-005
1.270860e+003	9.180568e-005
1.271824e+003	1.204846e-004
1.272788e+003	1.305571e-004
1.273752e+003	1.228798e-004
1.274717e+003	1.012326e-004
1.275681e+003	7.206235e-005
1.276645e+003	4.392365e-005
1.277609e+003	2.610375e-005
1.278573e+003	2.572587e-005
1.279538e+003	4.457609e-005
1.280502e+003	7.771976e-005
1.281466e+003	1.150889e-004
1.282430e+003	1.459313e-004
1.283395e+003	1.637896e-004
1.284359e+003	1.690234e-004
1.285323e+003	1.679002e-004
1.286287e+003	1.689342e-004
1.287252e+003	1.789487e-004
1.288216e+003	2.004754e-004
1.289180e+003	2.303191e-004
1.290144e+003	2.608643e-004
1.291109e+003	2.835453e-004
1.292073e+003	2.925010e-004
1.293037e+003	2.870326e-004
1.294001e+003	2.709558e-004
1.294965e+003	2.495917e-004
1.295930e+003	2.268196e-004
1.296894e+003	2.034097e-004
1.297858e+003	1.778230e-004
1.298822e+003	1.489004e-004
1.299787e+003	1.181118e-004
1.300751e+003	8.964651e-005
1.301715e+003	6.760910e-005
1.302679e+003	5.293963e-005
1.303644e+003	4.243115e-005
1.304608e+003	3.015112e-005
1.305572e+003	1.075992e-005
1.306536e+003	-1.736155e-005
1.307500e+003	-5.135240e-005
1.308465e+003	-8.624233e-005
1.309429e+003	-1.185373e-004
1.310393e+003	-1.483050e-004
1.311357e+003	-1.785014e-004
1.312322e+003	-2.119446e-004
1.313286e+003	-2.477792e-004
1.314250e+003	-2.803401e-004
1.315214e+003	-3.015512e-004
1.316179e+003	-3.051985e-004
1.317143e+003	-2.903847e-004
1.318107e+003	-2.614065e-004
1.319071e+003	-2.243464e-004
1.320036e+003	-1.837283e-004
1.321000e+003	-1.413464e-004
1.321964e+003	-9.732047e-005
1.322928e+003	-5.235022e-005
1.323892e+003	-9.171502e-006
1.324857e+003	2.816864e-005
1.325821e+003	5.692233e-005
1.326785e+003	7.786656e-005
1.327749e+003	9.499578e-005
1.328714e+003	1.128803e-004
1.329678e+003	1.336544e-004
1.330642e+003	1.555451e-004
1.331606e+003	1.733861e-004
1.332571e+003	1.806370e-004
1.333535e+003	1.723531e-004
1.334499e+003	1.480800e-004
1.335463e+003	1.130658e-004
1.336427e+003	7.668736e-005
1.337392e+003	4.839150e-005
1.338356e+003	3.347459e-005
1.339320e+003	3.157915e-005
1.340284e+003	3.871985e-005
1.341249e+003	5.108593e-005
1.342213e+003	6.703755e-005
1.343177e+003	8.548114e-005
1.344141e+003	1.031411e-004
1.345106e+003	1.143510e-004
1.346070e+003	1.144012e-004
1.347034e+003	1.040165e-004
1.347998e+003	9.161797e-005
1.348963e+003	8.992645e-005
1.349927e+003	1.075327e-004
1.350891e+003	1.416184e-004
1.351855e+003	1.785058e-004
1.352819e+003	2.028544e-004
1.353784e+003	2.071963e-004
1.354748e+003	1.937090e-004
1.355712e+003	1.688243e-004
1.356676e+003	1.373994e-004
1.357641e+003	1.011369e-004
1.358605e+003	6.063743e-005
1.359569e+003	1.733610e-005
1.360533e+003	-2.667931e-005
1.361498e+003	-7.019714e-005
1.362462e+003	-1.138299e-004
1.363426e+003	-1.585247e-004
1.364390e+003	-2.034068e-004
1.365354e+003	-2.460199e-004
1.366319e+003	-2.844008e-004
1.367283e+003	-3.178248e-004
1.368247e+003	-3.449768e-004
1.369211e+003	-3.617269e-004
1.370176e+003	-3.612986e-004
1.371140e+003	-3.376372e-004
1.372104e+003	-2.907629e-004
1.373068e+003	-2.296145e-004
1.374033e+003	-1.687687e-004
1.374997e+003	-1.204031e-004
1.375961e+003	-8.730568e-005
1.376925e+003	-6.350251e-005
1.377890e+003	-4.136425e-005
1.378854e+003	-1.711055e-005
1.379818e+003	1.015273e-005
1.380782e+003	4.283552e-005
1.381746e+003	8.589717e-005
1.382711e+003	1.413541e-004
1.383675e+003	2.011498e-004
1.384639e+003	2.462606e-004
1.385603e+003	2.558463e-004
1.386568e+003	2.202581e-004
1.387532e+003	1.470810e-004
1.388496e+003	5.668377e-005
1.389460e+003	-2.853547e-005
1.390425e+003	-9.305113e-005
1.391389e+003	-1.308710e-004
1.392353e+003	-1.440877e-004
1.393317e+003	-1.401376e-004
1.394281e+003	-1.288172e-004
1.395246e+003	-1.188540e-004
1.396210e+003	-1.149176e-004
1.397174e+003	-1.166312e-004
1.398138e+003	-1.195332e-004
1.399103e+003	-1.175724e-004
1.400067e+003	-1.063176e-004
1.401031e+003	-8.455697e-005
1.401995e+003	-5.277034e-005
1.402960e+003	-1.080458e-005
1.403924e+003	4.125442e-005
1.404888e+003	9.865894e-005
1.405852e+003	1.487795e-004
1.406817e+003	1.739354e-004
1.407781e+003	1.602847e-004
1.408745e+003	1.072472e-004
1.409709e+003	2.913863e-005
1.410673e+003	-5.247421e-005
1.411638e+003	-1.191140e-004
1.412602e+003	-1.615088e-004
1.413566e+003	-1.788621e-004
1.414530e+003	-1.753716e-004
1.415495e+003	-1.582863e-004
1.416459e+003	-1.365427e-004
1.417423e+003	-1.179283e-004
1.418387e+003	-1.053030e-004
1.419352e+003	-9.496811e-005
1.420316e+003	-7.968382e-005
1.421280e+003	-5.420270e-005
1.422244e+003	-1.893004e-005
1.423208e+003	1.995556e-005
1.424173e+003	5.317026e-005
1.425137e+003	7.349056e-005
1.426101e+003	8.087360e-005
1.427065e+003	8.187979e-005
1.428030e+003	8.327846e-005
1.428994e+003	8.647041e-005
1.429958e+003	8.699979e-005
1.430922e+003	7.805424e-005
1.431887e+003	5.481462e-005
1.432851e+003	1.725738e-005
1.433815e+003	-2.929783e-005
1.434779e+003	-7.603561e-005
1.435744e+003	-1.138620e-004
1.436708e+003	-1.371494e-004
1.437672e+003	-1.463677e-004
1.438636e+003	-1.469420e-004
1.439600e+003	-1.448148e-004
1.440565e+003	-1.419150e-004
1.441529e+003	-1.347560e-004
1.442493e+003	-1.182748e-004
1.443457e+003	-9.370805e-005
1.444422e+003	-7.109477e-005
1.445386e+003	-5.828930e-005
1.446350e+003	-4.964297e-005
1.447314e+003	-3.193889e-005
1.448279e+003	4.161588e-006
1.449243e+003	6.225020e-005
1.450207e+003	1.385134e-004
1.451171e+003	2.135353e-004
1.452135e+003	2.507650e-004
1.453100e+003	2.160681e-004
1.454064e+003	1.074715e-004
1.455028e+003	-3.872025e-005
1.455992e+003	-1.749725e-004
1.456957e+003	-2.711679e-004
1.457921e+003	-3.216537e-004
1.458885e+003	-3.388983e-004
1.459849e+003	-3.463825e-004
1.460814e+003	-3.683506e-004
1.461778e+003	-4.141458e-004
1.462742e+003	-4.710101e-004
1.463706e+003	-5.161279e-004
1.464671e+003	-5.338751e-004
1.465635e+003	-5.223274e-004
1.466599e+003	-4.886161e-004
1.467563e+003	-4.374291e-004
1.468527e+003	-3.624483e-004
1.469492e+003	-2.526391e-004
1.470456e+003	-1.076235e-004
1.471420e+003	5.858465e-005
1.472384e+003	2.244124e-004
1.473349e+003	3.634543e-004
1.474313e+003	4.481644e-004
1.475277e+003	4.669099e-004
1.476241e+003	4.449786e-004
1.477206e+003	4.373980e-004
1.478170e+003	4.853046e-004
1.479134e+003	5.816410e-004
1.480098e+003	6.844802e-004
1.481063e+003	7.529985e-004
1.482027e+003	7.668427e-004
1.482991e+003	7.281502e-004
1.483955e+003	6.602905e-004
1.484919e+003	5.984407e-004
1.485884e+003	5.658523e-004
1.486848e+003	5.561800e-004
1.487812e+003	5.443376e-004
1.488776e+003	5.096201e-004
1.489741e+003	4.446257e-004
1.490705e+003	3.517046e-004
1.491669e+003	2.399974e-004
1.492633e+003	1.305217e-004
1.493598e+003	6.024785e-005
1.494562e+003	6.140793e-005
1.495526e+003	1.210912e-004
1.496490e+003	1.822915e-004
1.497454e+003	2.018982e-004
1.498419e+003	1.858608e-004
1.499383e+003	1.650093e-004
1.500347e+003	1.574762e-004
1.501311e+003	1.564370e-004
1.502276e+003	1.443757e-004
1.503240e+003	1.128410e-004
1.504204e+003	6.768857e-005
1.505168e+003	2.080708e-005
1.506133e+003	-1.936281e-005
1.507097e+003	-5.213899e-005
1.508061e+003	-8.400693e-005
1.509025e+003	-1.240941e-004
1.509990e+003	-1.776414e-004
1.510954e+003	-2.427790e-004
1.511918e+003	-3.123171e-004
1.512882e+003	-3.748677e-004
1.513846e+003	-4.126299e-004
1.514811e+003	-4.026607e-004
1.515775e+003	-3.269447e-004
1.516739e+003	-1.897021e-004
1.517703e+003	-3.147393e-005
1.518668e+003	8.708095e-005
1.519632e+003	1.408541e-004
1.520596e+003	1.688684e-004
1.521560e+003	2.238318e-004
1.522525e+003	3.120365e-004
1.523489e+003	3.976811e-004
1.524453e+003	4.435727e-004
1.525417e+003	4.346292e-004
1.526381e+003	3.784046e-004
1.527346e+003	2.974229e-004
1.528310e+003	2.153374e-004
1.529274e+003	1.410922e-004
1.530238e+003	7.067051e-005
1.531203e+003	3.163489e-006
1.532167e+003	-5.762454e-005
1.533131e+003	-1.153005e-004
1.534095e+003	-1.810002e-004
1.535060e+003	-2.585534e-004
1.536024e+003	-3.348867e-004
1.536988e+003	-3.884819e-004
1.537952e+003	-4.080261e-004
1.538917e+003	-4.031150e-004
1.539881e+003	-3.962600e-004
1.540845e+003	-4.023825e-004
1.541809e+003	-4.152113e-004
1.542773e+003	-4.148434e-004
1.543738e+003	-3.906621e-004
1.544702e+003	-3.563850e-004
1.545666e+003	-3.391819e-004
1.546630e+003	-3.520263e-004
1.547595e+003	-3.806201e-004
1.548559e+003	-3.966796e-004
1.549523e+003	-3.766944e-004
1.550487e+003	-3.126273e-004
1.551452e+003	-2.169116e-004
1.552416e+003	-1.165718e-004
1.553380e+003	-3.429374e-005
1.554344e+003	2.294811e-005
1.555308e+003	5.773620e-005
1.556273e+003	7.735976e-005
1.557237e+003	9.571469e-005
1.558201e+003	1.278180e-004
1.559165e+003	1.783604e-004
1.560130e+003	2.375814e-004
1.561094e+003	2.869937e-004
1.562058e+003	3.098148e-004
1.563022e+003	3.020081e-004
1.563987e+003	2.754043e-004
1.564951e+003	2.463164e-004
1.565915e+003	2.212344e-004
1.566879e+003	1.966031e-004
1.567844e+003	1.689955e-004
1.568808e+003	1.406455e-004
1.569772e+003	1.173835e-004
1.570736e+003	1.037071e-004
1.571700e+003	9.893252e-005
1.572665e+003	9.764348e-005
1.573629e+003	9.354720e-005
1.574593e+003	8.193470e-005
1.575557e+003	5.966011e-005
1.576522e+003	2.569888e-005
1.577486e+003	-1.614562e-005
1.578450e+003	-5.533400e-005
1.579414e+003	-7.882938e-005
1.580379e+003	-8.158606e-005
1.581343e+003	-7.315986e-005
1.582307e+003	-7.057237e-005
1.583271e+003	-8.326513e-005
1.584235e+003	-1.056108e-004
1.585200e+003	-1.224933e-004
1.586164e+003	-1.212765e-004
1.587128e+003	-1.027700e-004
1.588092e+003	-8.256886e-005
1.589057e+003	-7.829978e-005
1.590021e+003	-9.429312e-005
1.590985e+003	-1.202928e-004
1.591949e+003	-1.427119e-004
1.592914e+003	-1.541297e-004
1.593878e+003	-1.552618e-004
1.594842e+003	-1.515187e-004
1.595806e+003	-1.479560e-004
1.596771e+003	-1.464900e-004
1.597735e+003	-1.464938e-004
1.598699e+003	-1.464119e-004
1.599663e+003	-1.442750e-004
1.600627e+003	-1.377223e-004
1.601592e+003	-1.246120e-004
1.602556e+003	-1.042624e-004
1.603520e+003	-7.866884e-005
1.604484e+003	-5.266627e-005
1.605449e+003	-3.209250e-005
1.606413e+003	-2.036238e-005
1.607377e+003	-1.670077e-005
1.608341e+003	-1.800630e-005
1.609306e+003	-2.072404e-005
1.610270e+003	-1.986010e-005
1.611234e+003	-9.097810e-006
1.612198e+003	1.450948e-005
1.613162e+003	4.677471e-005
1.614127e+003	8.006485e-005
1.615091e+003	1.100049e-004
1.616055e+003	1.369062e-004
1.617019e+003	1.619051e-004
1.617984e+003	1.837532e-004
1.618948e+003	1.995786e-004
1.619912e+003	2.077214e-004
1.620876e+003	2.094479e-004
1.621841e+003	2.073061e-004
1.622805e+003	2.012530e-004
1.623769e+003	1.874124e-004
1.624733e+003	1.623464e-004
1.625698e+003	1.272327e-004
1.626662e+003	8.509391e-005
1.627626e+003	3.597934e-005
1.628590e+003	-2.137090e-005
1.629554e+003	-8.329549e-005
1.630519e+003	-1.387894e-004
1.631483e+003	-1.749947e-004
1.632447e+003	-1.884427e-004
1.633411e+003	-1.934119e-004
1.634376e+003	-2.134371e-004
1.635340e+003	-2.573513e-004
1.636304e+003	-3.078884e-004
1.637268e+003	-3.362804e-004
1.638233e+003	-3.215138e-004
1.639197e+003	-2.620793e-004
1.640161e+003	-1.871288e-004
1.641125e+003	-1.486966e-004
1.642089e+003	-1.731879e-004
1.643054e+003	-2.301679e-004
1.644018e+003	-2.727734e-004
1.644982e+003	-2.852364e-004
1.645946e+003	-2.789928e-004
1.646911e+003	-2.693991e-004
1.647875e+003	-2.672771e-004
1.648839e+003	-2.832961e-004
1.649803e+003	-3.282601e-004
1.650768e+003	-4.001316e-004
1.651732e+003	-4.744201e-004
1.652696e+003	-5.162347e-004
1.653660e+003	-5.052441e-004
1.654625e+003	-4.513380e-004
1.655589e+003	-3.929056e-004
1.656553e+003	-3.744812e-004
1.657517e+003	-4.060069e-004
1.658481e+003	-4.426216e-004
1.659446e+003	-4.217469e-004
1.660410e+003	-3.201097e-004
1.661374e+003	-1.689679e-004
1.662338e+003	-3.175054e-005
1.663303e+003	2.962359e-005
1.664267e+003	3.753277e-007
1.665231e+003	-6.171143e-005
1.666195e+003	-7.738496e-005
1.667160e+003	-2.048908e-005
1.668124e+003	8.309139e-005
1.669088e+003	1.986426e-004
1.670052e+003	2.915861e-004
1.671016e+003	3.181872e-004
1.671981e+003	2.489912e-004
1.672945e+003	1.126732e-004
1.673909e+003	-1.055787e-005
1.674873e+003	-5.574587e-005
1.675838e+003	-2.074638e-005
1.676802e+003	4.745157e-005
1.677766e+003	9.517511e-005
1.678730e+003	9.337359e-005
1.679695e+003	4.933832e-005
1.680659e+003	1.346941e-006
1.681623e+003	-8.921920e-006
1.682587e+003	2.754286e-005
1.683552e+003	8.044623e-005
1.684516e+003	1.107073e-004
1.685480e+003	1.009320e-004
1.686444e+003	6.156335e-005
1.687409e+003	1.962523e-005
1.688373e+003	2.806712e-006
1.689337e+003	2.667481e-005
1.690301e+003	9.026230e-005
1.691266e+003	1.766495e-004
1.692230e+003	2.552853e-004
1.693194e+003	2.911840e-004
1.694158e+003	2.675998e-004
1.695122e+003	2.112175e-004
1.696087e+003	1.808942e-004
1.697051e+003	2.124312e-004
1.698015e+003	2.861459e-004
1.698979e+003	3.577791e-004
1.699944e+003	4.013861e-004
1.700908e+003	4.185909e-004
1.701872e+003	4.244019e-004
1.702836e+003	4.317135e-004
1.703801e+003	4.446676e-004
1.704765e+003	4.597141e-004
1.705729e+003	4.683814e-004
1.706693e+003	4.617750e-004
1.707657e+003	4.355746e-004
1.708622e+003	3.898276e-004
1.709586e+003	3.260353e-004
1.710550e+003	2.495579e-004
1.711514e+003	1.752777e-004
1.712479e+003	1.224650e-004
1.713443e+003	9.916820e-005
1.714407e+003	9.497916e-005
1.715371e+003	9.120531e-005
1.716336e+003	7.681701e-005
1.717300e+003	5.564748e-005
1.718264e+003	4.115274e-005
1.719228e+003	4.352900e-005
1.720193e+003	5.800455e-005
1.721157e+003	6.411150e-005
1.722121e+003	4.081308e-005
1.723085e+003	-1.427357e-005
1.724049e+003	-8.262559e-005
1.725014e+003	-1.408391e-004
1.725978e+003	-1.756656e-004
1.726942e+003	-1.877951e-004
1.727906e+003	-1.893332e-004
1.728871e+003	-1.978954e-004
1.729835e+003	-2.264718e-004
1.730799e+003	-2.756677e-004
1.731763e+003	-3.361471e-004
1.732728e+003	-3.960729e-004
1.733692e+003	-4.443962e-004
1.734656e+003	-4.709556e-004
1.735620e+003	-4.690849e-004
1.736584e+003	-4.407231e-004
1.737549e+003	-3.979937e-004
1.738513e+003	-3.555003e-004
1.739477e+003	-3.184821e-004
1.740441e+003	-2.809209e-004
1.741406e+003	-2.352567e-004
1.742370e+003	-1.828287e-004
1.743334e+003	-1.348494e-004
1.744298e+003	-1.013886e-004
1.745263e+003	-7.796756e-005
1.746227e+003	-4.677928e-005
1.747191e+003	4.313549e-006
1.748155e+003	6.751251e-005
1.749120e+003	1.222227e-004
1.750084e+003	1.525397e-004
1.751048e+003	1.571854e-004
1.752012e+003	1.466482e-004
1.752976e+003	1.325311e-004
1.753941e+003	1.196137e-004
1.754905e+003	1.068023e-004
1.755869e+003	9.329622e-005
1.756833e+003	8.236047e-005
1.757798e+003	7.807195e-005
1.758762e+003	7.874904e-005
1.759726e+003	7.544287e-005
1.760690e+003	6.021435e-005
1.761655e+003	3.675908e-005
1.762619e+003	1.948759e-005
1.763583e+003	2.062180e-005
1.764547e+003	4.057434e-005
1.765511e+003	7.011382e-005
1.766476e+003	9.927392e-005
1.767440e+003	1.239074e-004
1.768404e+003	1.449122e-004
1.769368e+003	1.627949e-004
1.770333e+003	1.739934e-004
1.771297e+003	1.732958e-004
1.772261e+003	1.602168e-004
1.773225e+003	1.423168e-004
1.774190e+003	1.306782e-004
1.775154e+003	1.312642e-004
1.776118e+003	1.402196e-004
1.777082e+003	1.475383e-004
1.778047e+003	1.444247e-004
1.779011e+003	1.285684e-004
1.779975e+003	1.051999e-004
1.780939e+003	8.276195e-005
1.781903e+003	6.667346e-005
1.782868e+003	5.734836e-005
1.783832e+003	5.300889e-005
1.784796e+003	5.115202e-005
1.785760e+003	4.770729e-005
1.786725e+003	3.885492e-005
1.787689e+003	2.492618e-005
1.788653e+003	1.090121e-005
1.789617e+003	2.265251e-006
1.790582e+003	7.142073e-007
1.791546e+003	3.539212e-006
1.792510e+003	5.826517e-006
1.793474e+003	3.606794e-006
1.794438e+003	-3.508772e-006
1.795403e+003	-1.181557e-005
1.796367e+003	-1.568152e-005
1.797331e+003	-1.117956e-005
1.798295e+003	1.349817e-006
1.799260e+003	1.718331e-005
1.800224e+003	2.976591e-005
1.801188e+003	3.465192e-005
1.802152e+003	3.221170e-005
1.803117e+003	2.691170e-005
1.804081e+003	2.325801e-005
1.805045e+003	2.207247e-005
1.806009e+003	2.087043e-005
1.806974e+003	1.681164e-005
1.807938e+003	8.747537e-006
1.808902e+003	-1.756383e-006
1.809866e+003	-1.017842e-005
1.810830e+003	-1.109722e-005
1.811795e+003	-2.518662e-006
1.812759e+003	1.117458e-005
1.813723e+003	2.120045e-005
1.814687e+003	2.009068e-005
1.815652e+003	6.590689e-006
1.816616e+003	-1.315734e-005
1.817580e+003	-2.845662e-005
1.818544e+003	-2.974476e-005
1.819509e+003	-1.438575e-005
1.820473e+003	1.137966e-005
1.821437e+003	3.582059e-005
1.822401e+003	4.760791e-005
1.823365e+003	4.117951e-005
1.824330e+003	1.945362e-005
1.825294e+003	-7.590936e-006
1.826258e+003	-2.793762e-005
1.827222e+003	-3.340200e-005
1.828187e+003	-2.278352e-005
1.829151e+003	-1.035163e-006
1.830115e+003	2.398358e-005
1.831079e+003	4.492653e-005
1.832044e+003	5.730362e-005
1.833008e+003	6.039308e-005
1.833972e+003	5.625201e-005
1.834936e+003	4.727668e-005
1.835901e+003	3.418838e-005
1.836865e+003	1.618965e-005
1.837829e+003	-6.371542e-006
1.838793e+003	-2.934902e-005
1.839757e+003	-4.544544e-005
1.840722e+003	-4.842055e-005
1.841686e+003	-3.794955e-005
1.842650e+003	-2.090532e-005
1.843614e+003	-7.350523e-006
1.844579e+003	-4.460162e-006
1.845543e+003	-1.280682e-005
1.846507e+003	-2.654914e-005
1.847471e+003	-3.669900e-005
1.848436e+003	-3.605330e-005
1.849400e+003	-2.354896e-005
1.850364e+003	-4.612703e-006
1.851328e+003	1.292904e-005
1.852292e+003	2.361055e-005
1.853257e+003	2.654996e-005
1.854221e+003	2.492724e-005
1.855185e+003	2.399781e-005
1.856149e+003	2.766128e-005
1.857114e+003	3.479292e-005
1.858078e+003	3.939661e-005
1.859042e+003	3.537460e-005
1.860006e+003	2.154203e-005
1.860971e+003	2.921869e-006
1.861935e+003	-1.225710e-005
1.862899e+003	-1.748962e-005
1.863863e+003	-1.166885e-005
1.864828e+003	2.402591e-007
1.865792e+003	1.001346e-005
1.866756e+003	1.104887e-005
1.867720e+003	2.152492e-006
1.868684e+003	-1.205790e-005
1.869649e+003	-2.425954e-005
1.870613e+003	-2.886793e-005
1.871577e+003	-2.507485e-005
1.872541e+003	-1.672701e-005
1.873506e+003	-9.069517e-006
1.874470e+003	-5.059057e-006
1.875434e+003	-3.638833e-006
1.876398e+003	-6.396539e-007
1.877363e+003	8.286706e-006
1.878327e+003	2.414336e-005
1.879291e+003	4.245480e-005
1.880255e+003	5.514666e-005
1.881219e+003	5.615769e-005
1.882184e+003	4.563432e-005
1.883148e+003	2.895007e-005
1.884112e+003	1.269550e-005
1.885076e+003	1.321035e-006
1.886041e+003	-4.213269e-006
1.887005e+003	-6.029207e-006
1.887969e+003	-7.477276e-006
1.888933e+003	-1.076604e-005
1.889898e+003	-1.561983e-005
1.890862e+003	-1.993757e-005
1.891826e+003	-2.160004e-005
1.892790e+003	-1.988876e-005
1.893755e+003	-1.562467e-005
1.894719e+003	-1.014343e-005
1.895683e+003	-4.269546e-006
1.896647e+003	1.756059e-006
1.897611e+003	7.368720e-006
1.898576e+003	1.114730e-005
1.899540e+003	1.143602e-005
1.900504e+003	7.686090e-006
1.901468e+003	1.228273e-006
1.902433e+003	-5.463216e-006
1.903397e+003	-1.011177e-005
1.904361e+003	-1.173747e-005
1.905325e+003	-1.124954e-005
1.906290e+003	-1.077621e-005
1.907254e+003	-1.174042e-005
1.908218e+003	-1.338397e-005
1.909182e+003	-1.338425e-005
1.910146e+003	-9.941145e-006
1.911111e+003	-3.331851e-006
1.912075e+003	4.044959e-006
1.913039e+003	9.137959e-006
1.914003e+003	1.030021e-005
1.914968e+003	8.351945e-006
1.915932e+003	5.904033e-006
1.916896e+003	5.721649e-006
1.917860e+003	8.968603e-006
1.918825e+003	1.436595e-005
1.919789e+003	1.890186e-005
1.920753e+003	1.934728e-005
1.921717e+003	1.399775e-005
1.922682e+003	3.720338e-006
1.923646e+003	-8.316035e-006
1.924610e+003	-1.804498e-005
1.925574e+003	-2.231921e-005
1.926538e+003	-2.007572e-005
1.927503e+003	-1.269953e-005
1.928467e+003	-3.305359e-006
1.929431e+003	5.098293e-006
1.930395e+003	1.106470e-005
1.931360e+003	1.452601e-005
1.932324e+003	1.542121e-005
1.933288e+003	1.279754e-005
1.934252e+003	5.367142e-006
1.935217e+003	-6.790376e-006
1.936181e+003	-2.063490e-005
1.937145e+003	-3.042100e-005
1.938109e+003	-3.056365e-005
1.939073e+003	-1.934195e-005
1.940038e+003	-3.221578e-007
1.941002e+003	1.944118e-005
1.941966e+003	3.329986e-005
1.942930e+003	3.828098e-005
1.943895e+003	3.542022e-005
1.944859e+003	2.766452e-005
1.945823e+003	1.742490e-005
1.946787e+003	5.929675e-006
1.947752e+003	-5.654968e-006
1.948716e+003	-1.512976e-005
1.949680e+003	-1.968439e-005
1.950644e+003	-1.769537e-005
1.951609e+003	-1.022573e-005
1.952573e+003	-8.107675e-007
1.953537e+003	6.355546e-006
1.954501e+003	8.633358e-006
1.955465e+003	6.105410e-006
1.956430e+003	8.340879e-007
1.957394e+003	-7.122166e-006
1.958358e+003	-1.561631e-005
1.959322e+003	-1.635451e-005
1.960287e+003	-5.844572e-006
1.961251e+003	1.174526e-005
1.962215e+003	3.015419e-005
1.963179e+003	4.324505e-005
1.964144e+003	4.754679e-005
1.965108e+003	4.321074e-005
1.966072e+003	3.294290e-005
1.967036e+003	1.997822e-005
1.968000e+003	6.592333e-006
1.968965e+003	-6.133116e-006
1.969929e+003	-1.744839e-005
1.970893e+003	-2.625399e-005
1.971857e+003	-3.133563e-005
1.972822e+003	-3.220830e-005
1.973786e+003	-2.942841e-005
1.974750e+003	-2.402520e-005
1.975714e+003	-1.685928e-005
1.976679e+003	-8.481523e-006
1.977643e+003	2.320728e-007
1.978607e+003	7.374364e-006
1.979571e+003	1.027573e-005
1.980536e+003	6.982699e-006
1.981500e+003	1.509307e-006
1.982464e+003	-3.176504e-007
1.983428e+003	-1.661357e-008
1.984392e+003	-1.545530e-008
1.985357e+003	1.583275e-008
1.986321e+003	1.737932e-008
1.987285e+003	-1.125342e-008
1.988249e+003	1.292882e-010
1.989214e+003	1.310041e-008
1.990178e+003	-1.447313e-008
1.991142e+003	-1.455562e-008
1.992106e+003	1.577775e-008
1.993071e+003	1.857167e-008
1.994035e+003	-8.569448e-009
1.994999e+003	2.159007e-009
1.995963e+003	1.337448e-008
1.996927e+003	-1.389788e-008
1.997892e+003	-2.643698e-009
1.998856e+003	9.196607e-009
1.999820e+003	-1.807071e-008
2.000784e+003	-1.714627e-008
2.001749e+003	1.385685e-008
2.002713e+003	1.554705e-008
2.003677e+003	-1.260488e-008
2.004641e+003	-1.512133e-009
2.005606e+003	1.116903e-008
2.006570e+003	-1.563102e-008
2.007534e+003	-1.517385e-008
2.008498e+003	1.498841e-008
2.009463e+003	1.684005e-008
2.010427e+003	-1.028597e-008
2.011391e+003	8.838157e-010
2.012355e+003	1.142025e-008
2.013319e+003	-1.552885e-008
2.014284e+003	-3.090810e-009
2.015248e+003	2.243947e-008
2.016212e+003	-6.898733e-010
2.017176e+003	-2.228577e-008
2.018141e+003	4.823627e-009
2.019105e+003	1.557531e-008
2.020069e+003	-1.286542e-008
2.021033e+003	-1.576785e-009
2.021998e+003	1.081557e-008
2.022962e+003	-1.632671e-008
2.023926e+003	-1.510378e-008
2.024890e+003	1.534457e-008
2.025854e+003	1.642658e-008
2.026819e+003	-1.083919e-008
2.027783e+003	6.194000e-010
2.028747e+003	1.158826e-008
2.029711e+003	-1.545491e-008
2.030676e+003	-1.304386e-008
2.031640e+003	1.719544e-008
2.032604e+003	1.749853e-008
2.033568e+003	-9.639876e-009
2.034533e+003	2.949536e-009
2.035497e+003	1.405235e-008
2.036461e+003	-1.359282e-008
2.037425e+003	-2.363028e-009
2.038390e+003	8.764176e-009
2.039354e+003	-1.805872e-008
2.040318e+003	-1.628606e-008
2.041282e+003	1.305470e-008
2.042246e+003	1.474994e-008
2.043211e+003	-1.085000e-008
2.044175e+003	1.511319e-011
2.045139e+003	9.490412e-009
2.046103e+003	-1.744823e-008
2.047068e+003	-1.416304e-008
2.048032e+003	1.564383e-008
2.048996e+003	1.575723e-008
2.049960e+003	-1.128207e-008
2.050925e+003	1.162552e-009
2.051889e+003	1.260140e-008
2.052853e+003	-1.509990e-008
2.053817e+003	-3.832173e-009
2.054781e+003	2.186844e-008
2.055746e+003	6.658825e-011
2.056710e+003	-2.153086e-008
2.057674e+003	3.949477e-009
2.058638e+003	1.431093e-008
2.059603e+003	-1.285187e-008
2.060567e+003	-8.629077e-010
2.061531e+003	1.059568e-008
2.062495e+003	-1.676029e-008
2.063459e+003	-1.566783e-008
2.064424e+003	1.483936e-008
2.065388e+003	1.714278e-008
2.066352e+003	-9.872901e-009
2.067316e+003	9.105273e-010
2.068281e+003	1.164053e-008
2.069245e+003	-1.495163e-008
2.070209e+003	-1.359011e-008
2.071173e+003	1.658919e-008
2.072138e+003	1.918721e-008
2.073102e+003	-8.199346e-009
2.074066e+003	2.225982e-009
2.075030e+003	1.336828e-008
2.075995e+003	-1.286501e-008
2.076959e+003	-1.527977e-009
2.077923e+003	8.803277e-009
2.078887e+003	-1.848031e-008
2.079852e+003	-1.635807e-008
2.080816e+003	1.373219e-008
2.081780e+003	1.392689e-008
2.082744e+003	-1.288981e-008
2.083708e+003	2.014415e-011
2.084673e+003	1.115586e-008
2.085637e+003	-1.776840e-008
2.086601e+003	-1.656405e-008
2.087565e+003	1.539451e-008
2.088530e+003	1.708084e-008
2.089494e+003	-1.057207e-008
2.090458e+003	5.559087e-010
2.091422e+003	1.153290e-008
2.092386e+003	-1.549130e-008
2.093351e+003	-1.358159e-008
2.094315e+003	1.702510e-008
2.095279e+003	1.812337e-008
2.096243e+003	-8.939936e-009
2.097208e+003	2.666928e-009
2.098172e+003	1.359630e-008
2.099136e+003	-1.386846e-008
2.100100e+003	-2.099001e-009
2.101065e+003	1.019541e-008
2.102029e+003	-1.728406e-008
2.102993e+003	-1.693683e-008
2.103957e+003	1.310503e-008
2.104922e+003	1.556447e-008
2.105886e+003	-1.133082e-008
2.106850e+003	-9.941482e-010
2.107814e+003	1.005795e-008
2.108779e+003	-1.617301e-008
2.109743e+003	-1.438371e-008
2.110707e+003	1.441352e-008
2.111671e+003	1.553153e-008
2.112635e+003	-1.026158e-008
2.113600e+003	1.222945e-009
2.114564e+003	1.131766e-008
2.115528e+003	-1.630157e-008
2.116492e+003	-3.856951e-009
2.117457e+003	2.206240e-008
2.118421e+003	-4.754011e-010
2.119385e+003	-2.179566e-008
2.120349e+003	4.054002e-009
2.121313e+003	1.445610e-008
2.122278e+003	-1.231143e-008
2.123242e+003	-3.561509e-010
2.124206e+003	1.077183e-008
2.125170e+003	-1.605378e-008
2.126135e+003	-1.491950e-008
2.127099e+003	1.485214e-008
2.128063e+003	1.675023e-008
2.129027e+003	-9.996787e-009
2.129992e+003	1.261268e-009
2.130956e+003	1.219335e-008
2.131920e+003	-1.535774e-008
2.132884e+003	-1.400086e-008
2.133849e+003	1.709130e-008
2.134813e+003	1.896848e-008
2.135777e+003	-9.285261e-009
2.136741e+003	1.607726e-009
2.137706e+003	1.417933e-008
2.138670e+003	-1.244690e-008
2.139634e+003	-2.704867e-009
2.140598e+003	8.097918e-009
2.141563e+003	-1.775249e-008
2.142527e+003	-1.602048e-008
2.143491e+003	1.286423e-008
2.144455e+003	1.392728e-008
2.145419e+003	-1.201218e-008
2.146384e+003	-9.155589e-010
2.147348e+003	1.009666e-008
2.148312e+003	-1.610991e-008
2.149276e+003	-1.493499e-008
2.150240e+003	1.468954e-008
2.151205e+003	1.669719e-008
2.152169e+003	-1.085390e-008
2.153133e+003	-1.808071e-010
2.154097e+003	1.236679e-008
2.155062e+003	-1.462412e-008
2.156026e+003	-4.137238e-009
2.156990e+003	2.209336e-008
2.157954e+003	5.725715e-010
2.158919e+003	-2.161990e-008
2.159883e+003	3.992447e-009
2.160847e+003	1.502132e-008
2.161811e+003	-1.230137e-008
2.162776e+003	-2.396219e-010
2.163740e+003	1.133898e-008
2.164704e+003	-1.671887e-008
2.165668e+003	-1.532251e-008
2.166633e+003	1.586759e-008
2.167597e+003	1.717221e-008
2.168561e+003	-1.150777e-008
2.169525e+003	-4.150234e-010
2.170490e+003	1.250151e-008
2.171454e+003	-1.396909e-008
2.172418e+003	-1.400705e-008
2.173382e+003	1.555670e-008
2.174346e+003	1.850199e-008
2.175311e+003	-8.780437e-009
2.176275e+003	1.757160e-009
2.177239e+003	1.346003e-008
2.178203e+003	-1.395208e-008
2.179167e+003	-3.032384e-009
2.180132e+003	9.244223e-009
2.181096e+003	-1.811988e-008
2.182060e+003	-1.748540e-008
2.183024e+003	1.385491e-008
2.183989e+003	1.549285e-008
2.184953e+003	-1.183332e-008
2.185917e+003	8.143064e-012
2.186881e+003	1.103353e-008
2.187846e+003	-1.645988e-008
2.188810e+003	-1.511346e-008
2.189774e+003	1.457340e-008
2.190738e+003	1.603093e-008
2.191703e+003	-9.814444e-009
2.192667e+003	1.568268e-009
2.193631e+003	1.160569e-008
2.194595e+003	-1.514985e-008
2.195560e+003	-1.259246e-008
2.196524e+003	1.706923e-008
2.197488e+003	1.737349e-008
2.198452e+003	-9.767629e-009
2.199417e+003	2.524076e-009
2.200381e+003	1.404925e-008
2.201345e+003	-1.434696e-008
2.202309e+003	-3.254211e-009
2.203273e+003	9.671233e-009
2.204238e+003	-1.780437e-008
2.205202e+003	-1.695929e-008
2.206166e+003	1.364198e-008
2.207130e+003	1.492143e-008
2.208094e+003	-1.205050e-008
2.209059e+003	-5.334579e-010
2.210023e+003	9.677397e-009
2.210987e+003	-1.784002e-008
2.211951e+003	-1.480568e-008
2.212916e+003	1.561015e-008
2.213880e+003	1.686985e-008
2.214844e+003	-9.726177e-009
2.215808e+003	1.096739e-009
2.216773e+003	1.192352e-008
2.217737e+003	-1.470929e-008
2.218701e+003	-4.025352e-009
2.219665e+003	2.107869e-008
2.220630e+003	5.969629e-010
2.221594e+003	-2.060561e-008
2.222558e+003	3.529436e-009
2.223522e+003	1.442745e-008
2.224487e+003	-1.098666e-008
2.225451e+003	2.090675e-010
2.226415e+003	9.632103e-009
2.227379e+003	-1.769329e-008
2.228344e+003	-1.484711e-008
2.229308e+003	1.528650e-008
2.230272e+003	1.581840e-008
2.231236e+003	-1.084693e-008
2.232200e+003	1.155970e-009
2.233165e+003	1.171795e-008
2.234129e+003	-1.531438e-008
2.235093e+003	-1.321497e-008
2.236057e+003	1.631703e-008
2.237021e+003	1.779237e-008
2.237986e+003	-8.592289e-009
2.238950e+003	1.712640e-009
2.239914e+003	1.253207e-008
2.240878e+003	-1.287043e-008
2.241843e+003	-1.768776e-009
2.242807e+003	8.670876e-009
2.243771e+003	-1.777108e-008
2.244735e+003	-1.591402e-008
2.245700e+003	1.366753e-008
2.246664e+003	1.514597e-008
2.247628e+003	-1.207064e-008
2.248592e+003	-1.164874e-009
2.249557e+003	1.108231e-008
2.250521e+003	-1.577272e-008
2.251485e+003	-1.562254e-008
2.252449e+003	1.431905e-008
2.253414e+003	1.754695e-008
2.254378e+003	-9.106762e-009
2.255342e+003	1.738087e-010
2.256306e+003	1.075012e-008
2.257271e+003	-1.480259e-008
2.258235e+003	-3.273539e-009
2.259199e+003	2.096216e-008
2.260163e+003	-6.678075e-010
2.261127e+003	-2.128696e-008
2.262092e+003	3.576666e-009
2.263056e+003	1.474142e-008
2.264020e+003	-1.160259e-008
2.264984e+003	-1.061896e-009
2.265948e+003	9.768763e-009
2.266913e+003	-1.652569e-008
2.267877e+003	-1.514752e-008
2.268841e+003	1.437829e-008
2.269805e+003	1.680366e-008
2.270770e+003	-1.003705e-008
2.271734e+003	9.840819e-010
2.272698e+003	1.244267e-008
2.273662e+003	-1.467948e-008
2.274627e+003	-1.344996e-008
2.275591e+003	1.661938e-008
2.276555e+003	1.785392e-008
2.277519e+003	-9.326297e-009
2.278484e+003	2.926307e-009
2.279448e+003	1.430902e-008
2.280412e+003	-1.370315e-008
2.281376e+003	-2.614278e-009
2.282341e+003	9.774210e-009
2.283305e+003	-1.683266e-008
2.284269e+003	-1.739481e-008
2.285233e+003	1.197692e-008
2.286198e+003	1.554318e-008
2.287162e+003	-1.126849e-008
2.288126e+003	-1.670084e-009
2.289090e+003	9.659203e-009
2.290054e+003	-1.580717e-008
2.291019e+003	-1.474684e-008
2.291983e+003	1.444217e-008
2.292947e+003	1.630232e-008
2.293911e+003	-1.067582e-008
2.294875e+003	4.386110e-010
2.295840e+003	1.213761e-008
2.296804e+003	-1.507900e-008
2.297768e+003	-4.698580e-009
2.298732e+003	2.174959e-008
2.299697e+003	3.534548e-010
2.300661e+003	-2.146427e-008
2.301625e+003	4.477527e-009
2.302589e+003	1.526134e-008
2.303554e+003	-1.194830e-008
2.304518e+003	-5.787528e-010
2.305482e+003	1.025152e-008
2.306446e+003	-1.698367e-008
2.307411e+003	-1.472671e-008
2.308375e+003	1.583275e-008
2.309339e+003	1.670029e-008
2.310303e+003	-1.078034e-008
2.311268e+003	1.427738e-009
2.312232e+003	1.277638e-008
2.313196e+003	-1.580023e-008
2.314160e+003	-1.435044e-008
2.315125e+003	1.707736e-008
2.316089e+003	1.837423e-008
2.317053e+003	-9.875640e-009
2.318017e+003	1.704511e-009
2.318981e+003	1.410461e-008
2.319946e+003	-1.350958e-008
2.320910e+003	-2.821781e-009
2.321874e+003	8.930645e-009
2.322838e+003	-1.814040e-008
2.323802e+003	-1.681140e-008
2.324767e+003	1.345384e-008
2.325731e+003	1.445029e-008
2.326695e+003	-1.301486e-008
2.327659e+003	-6.132067e-010
2.328624e+003	1.120852e-008
2.329588e+003	-1.616217e-008
2.330552e+003	-1.454630e-008
2.331516e+003	1.561402e-008
2.332481e+003	1.670378e-008
2.333445e+003	-1.045321e-008
2.334409e+003	3.325357e-010
2.335373e+003	1.133895e-008
2.336338e+003	-1.426447e-008
2.337302e+003	-1.214029e-008
2.338266e+003	1.655628e-008
2.339230e+003	1.738007e-008
2.340195e+003	-8.269418e-009
2.341159e+003	3.267375e-009
2.342123e+003	1.244497e-008
2.343087e+003	-1.484365e-008
2.344052e+003	-1.641020e-009
2.345016e+003	9.778470e-009
2.345980e+003	-1.871839e-008
2.346944e+003	-1.722409e-008
2.347908e+003	1.387194e-008
2.348873e+003	1.469186e-008
2.349837e+003	-1.263314e-008
2.350801e+003	-3.108551e-010
2.351765e+003	1.066382e-008
2.352729e+003	-1.712459e-008
2.353694e+003	-1.510920e-008
2.354658e+003	1.471742e-008
2.355622e+003	1.564457e-008
2.356586e+003	-1.014854e-008
2.357551e+003	1.235332e-009
2.358515e+003	1.190765e-008
2.359479e+003	-1.458773e-008
2.360443e+003	-3.278572e-009
2.361408e+003	2.194006e-008
2.362372e+003	1.401417e-010
2.363336e+003	-2.195748e-008
2.364300e+003	3.334705e-009
2.365265e+003	1.548278e-008
2.366229e+003	-1.103621e-008
2.367193e+003	-7.061203e-010
2.368157e+003	1.020235e-008
2.369122e+003	-1.592525e-008
2.370086e+003	-1.427570e-008
2.371050e+003	1.427841e-008
2.372014e+003	1.548391e-008
2.372979e+003	-9.934068e-009
2.373943e+003	1.346828e-009
2.374907e+003	1.104318e-008
2.375871e+003	-1.591095e-008
2.376835e+003	-1.307251e-008
2.377800e+003	1.657757e-008
2.378764e+003	1.769984e-008
2.379728e+003	-8.505569e-009
2.380692e+003	2.271665e-009
2.381656e+003	1.280965e-008
2.382621e+003	-1.363114e-008
2.383585e+003	-2.805908e-009
2.384549e+003	8.195476e-009
2.385513e+003	-1.721592e-008
2.386478e+003	-1.572045e-008
2.387442e+003	1.336673e-008
2.388406e+003	1.517075e-008
2.389370e+003	-1.147561e-008
2.390335e+003	-5.063573e-010
2.391299e+003	1.066846e-008
2.392263e+003	-1.697554e-008
2.393227e+003	-1.570616e-008
2.394192e+003	1.554279e-008
2.395156e+003	1.723570e-008
2.396120e+003	-1.076989e-008
2.397084e+003	2.249110e-010
2.398049e+003	1.285381e-008
2.399013e+003	-1.390327e-008
2.399977e+003	-4.630447e-009
2.400941e+003	2.081466e-008
2.401906e+003	4.843044e-010
2.402870e+003	-2.148402e-008
2.403834e+003	2.946408e-009
2.404798e+003	1.442706e-008
2.405762e+003	-1.151510e-008
2.406727e+003	-8.981415e-010
2.407691e+003	1.026932e-008
2.408655e+003	-1.597016e-008
2.409619e+003	-1.526173e-008
2.410583e+003	1.437325e-008
2.411548e+003	1.681720e-008
2.412512e+003	-1.063982e-008
2.413476e+003	-1.627536e-011
2.414440e+003	1.243338e-008
2.415405e+003	-1.465702e-008
2.416369e+003	-1.396602e-008
2.417333e+003	1.652453e-008
2.418297e+003	1.870833e-008
2.419262e+003	-8.467245e-009
2.420226e+003	2.462132e-009
2.421190e+003	1.348713e-008
2.422154e+003	-1.364625e-008
2.423119e+003	-1.778068e-009
2.424083e+003	9.563995e-009
2.425047e+003	-1.868201e-008
2.426011e+003	-1.733520e-008
2.426976e+003	1.467176e-008
2.427940e+003	1.641035e-008
2.428904e+003	-1.279497e-008
2.429868e+003	-2.128454e-009
2.430833e+003	1.079312e-008
2.431797e+003	-1.597015e-008
2.432761e+003	-1.601974e-008
2.433725e+003	1.449675e-008
2.434689e+003	1.743314e-008
2.435654e+003	-1.033398e-008
2.436618e+003	3.995069e-010
2.437582e+003	1.210625e-008
2.438546e+003	-1.549401e-008
2.439510e+003	-1.441200e-008
2.440475e+003	1.676146e-008
2.441439e+003	1.804052e-008
2.442403e+003	-9.860932e-009
2.443367e+003	2.445097e-009
2.444332e+003	1.412048e-008
2.445296e+003	-1.305935e-008
2.446260e+003	-1.945698e-009
2.447224e+003	9.069237e-009
2.448189e+003	-1.805678e-008
2.449153e+003	-1.634297e-008
2.450117e+003	1.357656e-008
2.451081e+003	1.474800e-008
2.452046e+003	-1.162001e-008
2.453010e+003	-3.313735e-010
2.453974e+003	1.013460e-008
2.454938e+003	-1.668093e-008
2.455903e+003	-1.398883e-008
2.456867e+003	1.615369e-008
2.457831e+003	1.593260e-008
2.458795e+003	-1.177954e-008
2.459760e+003	8.532295e-010
2.460724e+003	1.251700e-008
2.461688e+003	-1.569493e-008
2.462652e+003	-4.511985e-009
2.463616e+003	2.221725e-008
2.464581e+003	3.095326e-012
2.465545e+003	-2.224203e-008
2.466509e+003	3.796556e-009
2.467473e+003	1.500777e-008
2.468438e+003	-1.206715e-008
2.469402e+003	-7.053459e-010
2.470366e+003	9.974716e-009
2.471330e+003	-1.736229e-008
2.472294e+003	-1.447817e-008
2.473259e+003	1.599225e-008
2.474223e+003	1.698213e-008
2.475187e+003	-1.099133e-008
2.476151e+003	-8.431921e-010
2.477116e+003	1.202689e-008
2.478080e+003	-1.277361e-008
2.479044e+003	-1.196143e-008
2.480008e+003	1.650015e-008
2.480973e+003	1.700339e-008
2.481937e+003	-1.008740e-008
2.482901e+003	2.191527e-009
2.483865e+003	1.425172e-008
2.484830e+003	-1.123943e-008
2.485794e+003	-5.237500e-010
2.486758e+003	7.915964e-009
2.487722e+003	-2.038075e-008
2.488687e+003	-1.813424e-008
2.489651e+003	1.360133e-008
2.490615e+003	1.500196e-008
2.491579e+003	-1.169395e-008
2.492543e+003	1.668703e-010
2.493508e+003	8.862573e-009
2.494472e+003	-1.879812e-008
2.495436e+003	-1.431565e-008
2.496400e+003	1.608742e-008
2.497365e+003	1.593022e-008
2.498329e+003	-1.233359e-008
2.499293e+003	-1.572900e-009
2.500257e+003	1.369699e-008
2.501221e+003	-1.037349e-008
2.502186e+003	-2.395231e-009
2.503150e+003	2.062914e-008
2.504114e+003	-1.748760e-009
2.505078e+003	-2.213214e-008
2.506043e+003	6.146422e-009
2.507007e+003	1.749972e-008
2.507971e+003	-1.056547e-008
2.508935e+003	-1.262820e-009
2.509900e+003	9.572110e-009
2.510864e+003	-1.784657e-008
2.511828e+003	-1.712884e-008
2.512792e+003	1.549987e-008
2.513757e+003	1.862481e-008
2.514721e+003	-1.039390e-008
2.515685e+003	-1.710273e-009
2.516649e+003	9.682904e-009
2.517614e+003	-1.472981e-008
2.518578e+003	-1.081207e-008
2.519542e+003	1.686450e-008
2.520506e+003	1.626093e-008
2.521470e+003	-1.038465e-008
2.522435e+003	5.583770e-010
2.523399e+003	1.532525e-008
2.524363e+003	-9.909018e-009
2.525327e+003	-1.901248e-009
2.526292e+003	7.665809e-009
2.527256e+003	-1.981559e-008
2.528220e+003	-1.820940e-008
2.529184e+003	1.471585e-008
2.530148e+003	1.784465e-008
2.531113e+003	-1.028752e-008
2.532077e+003	-9.701679e-010
2.533041e+003	9.464071e-009
2.534005e+003	-1.850396e-008
2.534970e+003	-1.723070e-008
2.535934e+003	1.605768e-008
2.536898e+003	1.766621e-008
2.537862e+003	-1.212600e-008
2.538827e+003	1.286852e-009
2.539791e+003	1.421927e-008
2.540755e+003	-1.596046e-008
2.541719e+003	-3.989685e-009
2.542684e+003	2.342285e-008
2.543648e+003	7.363973e-010
2.544612e+003	-2.387295e-008
2.545576e+003	6.817524e-010
2.546541e+003	1.705643e-008
2.547505e+003	-8.024782e-009
2.548469e+003	-8.180015e-010
2.549433e+003	8.913194e-009
2.550397e+003	-1.782918e-008
2.551362e+003	-1.604452e-008
2.552326e+003	1.666277e-008
2.553290e+003	1.852718e-008
2.554254e+003	-9.721920e-009
2.555219e+003	-9.694557e-012
2.556183e+003	8.910932e-009
2.557147e+003	-1.867853e-008
2.558111e+003	-1.363200e-008
2.559075e+003	1.995525e-008
2.560040e+003	1.954486e-008
2.561004e+003	-1.037898e-008
2.561968e+003	2.484148e-009
2.562932e+003	1.505537e-008
2.563897e+003	-1.457269e-008
2.564861e+003	-2.136970e-009
2.565825e+003	1.000376e-008
2.566789e+003	-1.817410e-008
2.567754e+003	-1.771846e-008
2.568718e+003	1.164446e-008
2.569682e+003	1.617271e-008
2.570646e+003	-9.337142e-009
2.571611e+003	5.655675e-010
2.572575e+003	1.054493e-008
2.573539e+003	-1.922017e-008
2.574503e+003	-1.767978e-008
2.575468e+003	1.692022e-008
2.576432e+003	1.893369e-008
2.577396e+003	-1.040788e-008
2.578360e+003	-5.798908e-010
2.579324e+003	9.274427e-009
2.580289e+003	-1.608406e-008
2.581253e+003	-1.076024e-008
2.582217e+003	1.830342e-008
2.583181e+003	1.734756e-008
2.584146e+003	-1.071338e-008
2.585110e+003	2.007279e-009
2.586074e+003	1.413910e-008
2.587038e+003	-1.503098e-008
2.588002e+003	-1.376557e-009
2.588967e+003	1.064494e-008
2.589931e+003	-1.908417e-008
2.590895e+003	-1.864906e-008
2.591859e+003	1.342372e-008
2.592824e+003	1.806066e-008
2.593788e+003	-8.842023e-009
2.594752e+003	-5.535882e-010
2.595716e+003	8.895386e-009
2.596681e+003	-1.794222e-008
2.597645e+003	-1.577855e-008
2.598609e+003	1.613317e-008
2.599573e+003	1.776646e-008
2.600538e+003	-8.927519e-009
2.601502e+003	9.550457e-010
2.602466e+003	7.738301e-009
2.603430e+003	-1.781599e-008
2.604395e+003	-1.441311e-009
2.605359e+003	2.358647e-008
2.606323e+003	-5.993506e-010
2.607287e+003	-2.343717e-008
2.608251e+003	2.653685e-009
2.609216e+003	1.535460e-008
2.610180e+003	-1.095456e-008
2.611144e+003	9.507891e-010
2.612108e+003	1.095299e-008
2.613073e+003	-1.857597e-008
2.614037e+003	-1.638481e-008
2.615001e+003	1.635926e-008
2.615965e+003	1.833091e-008
2.616929e+003	-8.314667e-009
2.617894e+003	1.179996e-009
2.618858e+003	9.224156e-009
2.619822e+003	-1.748766e-008
2.620786e+003	-1.256191e-008
2.621751e+003	1.922207e-008
2.622715e+003	1.946633e-008
2.623679e+003	-8.647255e-009
2.624643e+003	6.565586e-010
2.625608e+003	1.007583e-008
2.626572e+003	-1.485917e-008
[truncated: 1,425 more rows]
