# Supplementary material for: Molecular Structural Changes in Alfalfa Detected by ATR-FTIR Spectroscopy in Response to Silencing of TT8 and HB12 Genes
Source: Int J Mol Sci. 2018 Mar 31;19(4):1046. doi: 10.3390/ijms19041046 (PMC5979274; doi:10.3390/ijms19041046)
Supplement: Supplementary file 1 [file ijms-19-01046-s001.zip › Supplementary materials/Spectra Source/W1/w1b-1.csv]

6.990693e+002	7.471792e-001
7.000335e+002	7.413066e-001
7.009977e+002	7.377465e-001
7.019620e+002	7.371787e-001
7.029262e+002	7.388408e-001
7.038904e+002	7.408808e-001
7.048547e+002	7.411653e-001
7.058189e+002	7.382082e-001
7.067831e+002	7.318475e-001
7.077474e+002	7.233542e-001
7.087116e+002	7.148627e-001
7.096758e+002	7.083444e-001
7.106401e+002	7.046373e-001
7.116043e+002	7.030671e-001
7.125685e+002	7.019081e-001
7.135328e+002	6.994537e-001
7.144970e+002	6.950421e-001
7.154612e+002	6.893700e-001
7.164255e+002	6.839253e-001
7.173897e+002	6.799882e-001
7.183539e+002	6.778659e-001
7.193182e+002	6.767893e-001
7.202824e+002	6.754787e-001
7.212466e+002	6.729718e-001
7.222109e+002	6.691163e-001
7.231751e+002	6.644033e-001
7.241393e+002	6.594023e-001
7.251036e+002	6.543367e-001
7.260678e+002	6.490976e-001
7.270320e+002	6.435509e-001
7.279963e+002	6.377860e-001
7.289605e+002	6.320632e-001
7.299247e+002	6.265361e-001
7.308890e+002	6.210458e-001
7.318532e+002	6.152192e-001
7.328174e+002	6.088179e-001
7.337817e+002	6.020536e-001
7.347459e+002	5.955880e-001
7.357101e+002	5.901996e-001
7.366744e+002	5.863612e-001
7.376386e+002	5.840284e-001
7.386028e+002	5.827626e-001
7.395671e+002	5.820531e-001
7.405313e+002	5.815935e-001
7.414955e+002	5.813431e-001
7.424598e+002	5.813861e-001
7.434240e+002	5.817364e-001
7.443882e+002	5.822278e-001
7.453525e+002	5.825347e-001
7.463167e+002	5.822728e-001
7.472809e+002	5.811206e-001
7.482452e+002	5.789253e-001
7.492094e+002	5.757781e-001
7.501736e+002	5.720331e-001
7.511379e+002	5.682201e-001
7.521021e+002	5.648474e-001
7.530663e+002	5.621642e-001
7.540306e+002	5.600221e-001
7.549948e+002	5.579579e-001
7.559590e+002	5.554966e-001
7.569233e+002	5.525132e-001
7.578875e+002	5.494081e-001
7.588517e+002	5.469368e-001
7.598160e+002	5.457558e-001
7.607802e+002	5.459562e-001
7.617444e+002	5.469007e-001
7.627087e+002	5.474969e-001
7.636729e+002	5.467464e-001
7.646371e+002	5.442185e-001
7.656014e+002	5.401626e-001
7.665656e+002	5.352480e-001
7.675298e+002	5.301828e-001
7.684941e+002	5.255065e-001
7.694583e+002	5.216421e-001
7.704225e+002	5.190278e-001
7.713868e+002	5.180730e-001
7.723510e+002	5.188735e-001
7.733152e+002	5.208999e-001
7.742795e+002	5.229893e-001
7.752437e+002	5.237756e-001
7.762079e+002	5.223541e-001
7.771722e+002	5.187549e-001
7.781364e+002	5.139038e-001
7.791006e+002	5.091047e-001
7.800649e+002	5.053907e-001
7.810291e+002	5.031438e-001
7.819933e+002	5.021330e-001
7.829576e+002	5.018147e-001
7.839218e+002	5.016112e-001
7.848860e+002	5.010073e-001
7.858503e+002	4.995302e-001
7.868145e+002	4.967815e-001
7.877787e+002	4.926012e-001
7.887430e+002	4.872638e-001
7.897072e+002	4.815173e-001
7.906714e+002	4.763592e-001
7.916357e+002	4.726385e-001
7.925999e+002	4.707009e-001
7.935641e+002	4.702666e-001
7.945284e+002	4.705816e-001
7.954926e+002	4.707283e-001
7.964568e+002	4.699423e-001
7.974211e+002	4.678394e-001
7.983853e+002	4.645257e-001
7.993495e+002	4.605789e-001
8.003138e+002	4.568696e-001
8.012780e+002	4.542249e-001
8.022422e+002	4.530357e-001
8.032065e+002	4.530107e-001
8.041707e+002	4.532630e-001
8.051349e+002	4.527362e-001
8.060992e+002	4.507575e-001
8.070634e+002	4.473892e-001
8.080276e+002	4.433792e-001
8.089919e+002	4.397589e-001
8.099561e+002	4.373543e-001
8.109203e+002	4.364818e-001
8.118846e+002	4.369304e-001
8.128488e+002	4.381413e-001
8.138130e+002	4.394332e-001
8.147773e+002	4.401781e-001
8.157415e+002	4.399296e-001
8.167057e+002	4.385174e-001
8.176700e+002	4.360814e-001
8.186342e+002	4.330048e-001
8.195984e+002	4.297589e-001
8.205627e+002	4.267563e-001
8.215269e+002	4.243037e-001
8.224911e+002	4.226448e-001
8.234554e+002	4.219757e-001
8.244196e+002	4.223390e-001
8.253839e+002	4.234564e-001
8.263481e+002	4.246953e-001
8.273123e+002	4.253129e-001
8.282766e+002	4.248838e-001
8.292408e+002	4.236010e-001
8.302050e+002	4.221721e-001
8.311693e+002	4.213269e-001
8.321335e+002	4.212787e-001
8.330977e+002	4.215466e-001
8.340620e+002	4.212740e-001
8.350262e+002	4.197966e-001
8.359904e+002	4.170397e-001
8.369547e+002	4.134905e-001
8.379189e+002	4.098375e-001
8.388831e+002	4.065933e-001
8.398474e+002	4.039533e-001
8.408116e+002	4.018934e-001
8.417758e+002	4.003261e-001
8.427401e+002	3.991710e-001
8.437043e+002	3.983441e-001
8.446685e+002	3.977739e-001
8.456328e+002	3.974724e-001
8.465970e+002	3.975692e-001
8.475612e+002	3.981979e-001
8.485255e+002	3.992749e-001
8.494897e+002	4.003662e-001
8.504539e+002	4.008259e-001
8.514182e+002	4.001666e-001
8.523824e+002	3.984030e-001
8.533466e+002	3.960895e-001
8.543109e+002	3.940112e-001
8.552751e+002	3.927631e-001
8.562393e+002	3.925199e-001
8.572036e+002	3.931079e-001
8.581678e+002	3.942206e-001
8.591320e+002	3.955323e-001
8.600963e+002	3.966289e-001
8.610605e+002	3.969252e-001
8.620247e+002	3.958024e-001
8.629890e+002	3.929978e-001
8.639532e+002	3.889802e-001
8.649174e+002	3.849449e-001
8.658817e+002	3.822977e-001
8.668459e+002	3.818932e-001
8.678101e+002	3.835157e-001
8.687744e+002	3.859704e-001
8.697386e+002	3.877480e-001
8.707028e+002	3.878542e-001
8.716671e+002	3.862971e-001
8.726313e+002	3.839754e-001
8.735955e+002	3.821005e-001
8.745598e+002	3.815389e-001
8.755240e+002	3.824442e-001
8.764882e+002	3.843109e-001
8.774525e+002	3.863323e-001
8.784167e+002	3.878166e-001
8.793809e+002	3.884499e-001
8.803452e+002	3.883312e-001
8.813094e+002	3.878299e-001
8.822736e+002	3.873748e-001
8.832379e+002	3.872787e-001
8.842021e+002	3.876567e-001
8.851663e+002	3.884486e-001
8.861306e+002	3.895212e-001
8.870948e+002	3.907888e-001
8.880590e+002	3.922764e-001
8.890233e+002	3.940743e-001
8.899875e+002	3.961948e-001
8.909517e+002	3.984264e-001
8.919160e+002	4.003124e-001
8.928802e+002	4.013304e-001
8.938444e+002	4.012072e-001
8.948087e+002	4.001780e-001
8.957729e+002	3.989850e-001
8.967371e+002	3.985496e-001
8.977014e+002	3.994736e-001
8.986656e+002	4.016599e-001
8.996298e+002	4.042985e-001
9.005941e+002	4.062416e-001
9.015583e+002	4.065600e-001
9.025225e+002	4.049713e-001
9.034868e+002	4.019299e-001
9.044510e+002	3.983842e-001
9.054152e+002	3.953816e-001
9.063795e+002	3.937283e-001
9.073437e+002	3.938119e-001
9.083079e+002	3.955734e-001
9.092722e+002	3.985691e-001
9.102364e+002	4.020891e-001
9.112006e+002	4.053320e-001
9.121649e+002	4.076278e-001
9.131291e+002	4.086447e-001
9.140933e+002	4.084837e-001
9.150576e+002	4.075987e-001
9.160218e+002	4.065676e-001
9.169860e+002	4.058287e-001
9.179503e+002	4.055202e-001
9.189145e+002	4.054906e-001
9.198787e+002	4.054495e-001
9.208430e+002	4.051557e-001
9.218072e+002	4.045377e-001
9.227714e+002	4.036988e-001
9.237357e+002	4.028292e-001
9.246999e+002	4.020934e-001
9.256641e+002	4.015586e-001
9.266284e+002	4.011958e-001
9.275926e+002	4.009398e-001
9.285568e+002	4.007665e-001
9.295211e+002	4.007404e-001
9.304853e+002	4.010060e-001
9.314495e+002	4.017277e-001
9.324138e+002	4.030116e-001
9.333780e+002	4.048511e-001
9.343422e+002	4.071184e-001
9.353065e+002	4.095995e-001
9.362707e+002	4.120496e-001
9.372349e+002	4.142453e-001
9.381992e+002	4.160252e-001
9.391634e+002	4.173253e-001
9.401276e+002	4.182070e-001
9.410919e+002	4.188632e-001
9.420561e+002	4.195810e-001
9.430203e+002	4.206526e-001
9.439846e+002	4.222714e-001
9.449488e+002	4.244655e-001
9.459130e+002	4.271183e-001
9.468773e+002	4.300673e-001
9.478415e+002	4.332275e-001
9.488057e+002	4.366627e-001
9.497700e+002	4.405588e-001
9.507342e+002	4.451112e-001
9.516984e+002	4.504002e-001
9.526627e+002	4.563276e-001
9.536269e+002	4.626527e-001
9.545911e+002	4.690960e-001
9.555554e+002	4.754517e-001
9.565196e+002	4.816430e-001
9.574838e+002	4.876944e-001
9.584481e+002	4.936372e-001
9.594123e+002	4.994071e-001
9.603765e+002	5.047957e-001
9.613408e+002	5.095011e-001
9.623050e+002	5.132630e-001
9.632692e+002	5.160295e-001
9.642335e+002	5.180628e-001
9.651977e+002	5.199183e-001
9.661619e+002	5.222785e-001
9.671262e+002	5.256965e-001
9.680904e+002	5.303555e-001
9.690546e+002	5.359609e-001
9.700189e+002	5.418338e-001
9.709831e+002	5.471902e-001
9.719473e+002	5.514906e-001
9.729116e+002	5.546968e-001
9.738758e+002	5.572994e-001
9.748400e+002	5.600941e-001
9.758043e+002	5.638105e-001
9.767685e+002	5.687856e-001
9.777327e+002	5.748623e-001
9.786970e+002	5.815672e-001
9.796612e+002	5.884627e-001
9.806254e+002	5.954592e-001
9.815897e+002	6.028920e-001
9.825539e+002	6.113125e-001
9.835181e+002	6.211179e-001
9.844824e+002	6.322443e-001
9.854466e+002	6.441204e-001
9.864108e+002	6.559128e-001
9.873751e+002	6.669230e-001
9.883393e+002	6.768998e-001
9.893035e+002	6.860904e-001
9.902678e+002	6.950247e-001
9.912320e+002	7.041927e-001
9.921962e+002	7.138130e-001
9.931605e+002	7.238038e-001
9.941247e+002	7.339192e-001
9.950889e+002	7.439212e-001
9.960532e+002	7.536835e-001
9.970174e+002	7.632059e-001
9.979816e+002	7.725925e-001
9.989459e+002	7.820421e-001
9.999101e+002	7.918371e-001
1.000874e+003	8.022804e-001
1.001839e+003	8.135623e-001
1.002803e+003	8.256222e-001
1.003767e+003	8.381138e-001
1.004731e+003	8.505405e-001
1.005695e+003	8.624970e-001
1.006660e+003	8.738637e-001
1.007624e+003	8.848101e-001
1.008588e+003	8.955970e-001
1.009552e+003	9.063123e-001
1.010517e+003	9.167299e-001
1.011481e+003	9.263958e-001
1.012445e+003	9.348810e-001
1.013409e+003	9.420315e-001
1.014374e+003	9.480509e-001
1.015338e+003	9.533767e-001
1.016302e+003	9.584495e-001
1.017266e+003	9.635172e-001
1.018231e+003	9.685730e-001
1.019195e+003	9.734234e-001
1.020159e+003	9.778149e-001
1.021123e+003	9.815527e-001
1.022087e+003	9.845814e-001
1.023052e+003	9.870183e-001
1.024016e+003	9.891266e-001
1.024980e+003	9.912133e-001
1.025944e+003	9.934685e-001
1.026909e+003	9.958249e-001
1.027873e+003	9.979504e-001
1.028837e+003	9.994218e-001
1.029801e+003	1.000000e+000
1.030766e+003	9.998212e-001
1.031730e+003	9.993458e-001
1.032694e+003	9.990726e-001
1.033658e+003	9.992039e-001
1.034623e+003	9.995118e-001
1.035587e+003	9.995084e-001
1.036551e+003	9.988086e-001
1.037515e+003	9.974191e-001
1.038479e+003	9.957513e-001
1.039444e+003	9.943540e-001
1.040408e+003	9.935800e-001
1.041372e+003	9.934239e-001
1.042336e+003	9.936296e-001
1.043301e+003	9.939474e-001
1.044265e+003	9.943253e-001
1.045229e+003	9.948828e-001
1.046193e+003	9.957003e-001
1.047158e+003	9.965984e-001
1.048122e+003	9.970915e-001
1.049086e+003	9.965762e-001
1.050050e+003	9.946426e-001
1.051015e+003	9.913245e-001
1.051979e+003	9.871276e-001
1.052943e+003	9.828128e-001
1.053907e+003	9.790435e-001
1.054871e+003	9.760836e-001
1.055836e+003	9.736977e-001
1.056800e+003	9.713018e-001
1.057764e+003	9.682837e-001
1.058728e+003	9.643295e-001
1.059693e+003	9.595907e-001
1.060657e+003	9.546137e-001
1.061621e+003	9.500721e-001
1.062585e+003	9.464450e-001
1.063550e+003	9.438148e-001
1.064514e+003	9.418845e-001
1.065478e+003	9.401975e-001
1.066442e+003	9.384275e-001
1.067406e+003	9.365608e-001
1.068371e+003	9.348567e-001
1.069335e+003	9.336038e-001
1.070299e+003	9.328238e-001
1.071263e+003	9.321170e-001
1.072228e+003	9.307612e-001
1.073192e+003	9.280162e-001
1.074156e+003	9.234619e-001
1.075120e+003	9.171698e-001
1.076085e+003	9.096217e-001
1.077049e+003	9.014286e-001
1.078013e+003	8.930295e-001
1.078977e+003	8.845411e-001
1.079942e+003	8.758247e-001
1.080906e+003	8.667051e-001
1.081870e+003	8.571908e-001
1.082834e+003	8.475655e-001
1.083798e+003	8.382949e-001
1.084763e+003	8.298079e-001
1.085727e+003	8.222846e-001
1.086691e+003	8.155864e-001
1.087655e+003	8.093811e-001
1.088620e+003	8.033897e-001
1.089584e+003	7.976022e-001
1.090548e+003	7.923105e-001
1.091512e+003	7.879352e-001
1.092477e+003	7.847537e-001
1.093441e+003	7.827118e-001
1.094405e+003	7.814333e-001
1.095369e+003	7.804033e-001
1.096333e+003	7.791904e-001
1.097298e+003	7.775809e-001
1.098262e+003	7.755790e-001
1.099226e+003	7.733251e-001
1.100190e+003	7.709960e-001
1.101155e+003	7.687089e-001
1.102119e+003	7.664293e-001
1.103083e+003	7.639002e-001
1.104047e+003	7.606643e-001
1.105012e+003	7.562221e-001
1.105976e+003	7.502774e-001
1.106940e+003	7.429215e-001
1.107904e+003	7.346070e-001
1.108869e+003	7.259052e-001
1.109833e+003	7.172112e-001
1.110797e+003	7.086080e-001
1.111761e+003	6.999706e-001
1.112725e+003	6.912025e-001
1.113690e+003	6.823916e-001
1.114654e+003	6.737640e-001
1.115618e+003	6.655021e-001
1.116582e+003	6.576133e-001
1.117547e+003	6.499767e-001
1.118511e+003	6.425230e-001
1.119475e+003	6.353669e-001
1.120439e+003	6.287612e-001
1.121404e+003	6.228932e-001
1.122368e+003	6.176984e-001
1.123332e+003	6.128429e-001
1.124296e+003	6.078930e-001
1.125260e+003	6.025411e-001
1.126225e+003	5.967339e-001
1.127189e+003	5.906384e-001
1.128153e+003	5.845157e-001
1.129117e+003	5.786021e-001
1.130082e+003	5.730537e-001
1.131046e+003	5.679340e-001
1.132010e+003	5.632029e-001
1.132974e+003	5.587091e-001
1.133939e+003	5.542277e-001
1.134903e+003	5.495720e-001
1.135867e+003	5.447420e-001
1.136831e+003	5.400109e-001
1.137796e+003	5.358697e-001
1.138760e+003	5.328255e-001
1.139724e+003	5.311555e-001
1.140688e+003	5.307514e-001
1.141652e+003	5.311520e-001
1.142617e+003	5.317468e-001
1.143581e+003	5.320435e-001
1.144545e+003	5.318475e-001
1.145509e+003	5.312592e-001
1.146474e+003	5.305023e-001
1.147438e+003	5.297058e-001
1.148402e+003	5.287884e-001
1.149366e+003	5.275277e-001
1.150331e+003	5.257620e-001
1.151295e+003	5.235686e-001
1.152259e+003	5.212744e-001
1.153223e+003	5.192697e-001
1.154188e+003	5.177470e-001
1.155152e+003	5.165414e-001
1.156116e+003	5.151792e-001
1.157080e+003	5.131008e-001
1.158044e+003	5.099147e-001
1.159009e+003	5.055411e-001
1.159973e+003	5.001901e-001
1.160937e+003	4.942245e-001
1.161901e+003	4.879961e-001
1.162866e+003	4.817309e-001
1.163830e+003	4.754887e-001
1.164794e+003	4.691961e-001
1.165758e+003	4.627358e-001
1.166723e+003	4.560592e-001
1.167687e+003	4.492623e-001
1.168651e+003	4.425673e-001
1.169615e+003	4.362001e-001
1.170579e+003	4.302273e-001
1.171544e+003	4.244692e-001
1.172508e+003	4.185696e-001
1.173472e+003	4.122031e-001
1.174436e+003	4.053021e-001
1.175401e+003	3.981570e-001
1.176365e+003	3.913237e-001
1.177329e+003	3.853867e-001
1.178293e+003	3.807125e-001
1.179258e+003	3.773177e-001
1.180222e+003	3.749001e-001
1.181186e+003	3.730018e-001
1.182150e+003	3.712131e-001
1.183115e+003	3.693320e-001
1.184079e+003	3.674167e-001
1.185043e+003	3.657242e-001
1.186007e+003	3.645675e-001
1.186971e+003	3.641539e-001
1.187936e+003	3.644726e-001
1.188900e+003	3.652838e-001
1.189864e+003	3.662168e-001
1.190828e+003	3.669383e-001
1.191793e+003	3.673141e-001
1.192757e+003	3.674825e-001
1.193721e+003	3.677979e-001
1.194685e+003	3.686593e-001
1.195650e+003	3.703080e-001
1.196614e+003	3.726958e-001
1.197578e+003	3.755013e-001
1.198542e+003	3.782877e-001
1.199506e+003	3.807185e-001
1.200471e+003	3.827058e-001
1.201435e+003	3.844182e-001
1.202399e+003	3.861514e-001
1.203363e+003	3.881592e-001
1.204328e+003	3.905376e-001
1.205292e+003	3.932140e-001
1.206256e+003	3.960151e-001
1.207220e+003	3.987509e-001
1.208185e+003	4.012709e-001
1.209149e+003	4.034920e-001
1.210113e+003	4.054121e-001
1.211077e+003	4.071244e-001
1.212042e+003	4.088131e-001
1.213006e+003	4.107144e-001
1.213970e+003	4.130450e-001
1.214934e+003	4.159328e-001
1.215898e+003	4.193884e-001
1.216863e+003	4.233264e-001
1.217827e+003	4.276133e-001
1.218791e+003	4.321073e-001
1.219755e+003	4.366756e-001
1.220720e+003	4.412029e-001
1.221684e+003	4.456122e-001
1.222648e+003	4.498966e-001
1.223612e+003	4.541364e-001
1.224577e+003	4.584653e-001
1.225541e+003	4.629851e-001
1.226505e+003	4.676724e-001
1.227469e+003	4.723456e-001
1.228433e+003	4.767296e-001
1.229398e+003	4.805951e-001
1.230362e+003	4.838813e-001
1.231326e+003	4.867192e-001
1.232290e+003	4.893280e-001
1.233255e+003	4.918526e-001
1.234219e+003	4.942511e-001
1.235183e+003	4.963157e-001
1.236147e+003	4.978084e-001
1.237112e+003	4.986139e-001
1.238076e+003	4.988027e-001
1.239040e+003	4.985699e-001
1.240004e+003	4.981153e-001
1.240969e+003	4.975621e-001
1.241933e+003	4.969625e-001
1.242897e+003	4.963532e-001
1.243861e+003	4.957812e-001
1.244825e+003	4.952689e-001
1.245790e+003	4.947591e-001
1.246754e+003	4.941203e-001
1.247718e+003	4.932343e-001
1.248682e+003	4.921036e-001
1.249647e+003	4.908704e-001
1.250611e+003	4.897063e-001
1.251575e+003	4.886501e-001
1.252539e+003	4.875310e-001
1.253504e+003	4.860642e-001
1.254468e+003	4.840663e-001
1.255432e+003	4.816293e-001
1.256396e+003	4.791113e-001
1.257360e+003	4.769402e-001
1.258325e+003	4.753593e-001
1.259289e+003	4.742894e-001
1.260253e+003	4.733891e-001
1.261217e+003	4.722554e-001
1.262182e+003	4.706191e-001
1.263146e+003	4.684221e-001
1.264110e+003	4.657722e-001
1.265074e+003	4.628552e-001
1.266039e+003	4.598744e-001
1.267003e+003	4.570260e-001
1.267967e+003	4.544740e-001
1.268931e+003	4.523037e-001
1.269896e+003	4.504782e-001
1.270860e+003	4.488455e-001
1.271824e+003	4.472087e-001
1.272788e+003	4.454221e-001
1.273752e+003	4.434505e-001
1.274717e+003	4.413573e-001
1.275681e+003	4.392470e-001
1.276645e+003	4.372149e-001
1.277609e+003	4.353354e-001
1.278574e+003	4.336742e-001
1.279538e+003	4.322829e-001
1.280502e+003	4.311613e-001
1.281466e+003	4.302147e-001
1.282431e+003	4.292565e-001
1.283395e+003	4.280818e-001
1.284359e+003	4.265783e-001
1.285323e+003	4.248057e-001
1.286287e+003	4.229849e-001
1.287252e+003	4.213966e-001
1.288216e+003	4.202465e-001
1.289180e+003	4.195797e-001
1.290144e+003	4.192922e-001
1.291109e+003	4.192227e-001
1.292073e+003	4.192588e-001
1.293037e+003	4.193862e-001
1.294001e+003	4.196650e-001
1.294966e+003	4.201608e-001
1.295930e+003	4.208877e-001
1.296894e+003	4.217998e-001
1.297858e+003	4.228289e-001
1.298823e+003	4.239321e-001
1.299787e+003	4.251133e-001
1.300751e+003	4.264041e-001
1.301715e+003	4.278256e-001
1.302679e+003	4.293583e-001
1.303644e+003	4.309391e-001
1.304608e+003	4.324887e-001
1.305572e+003	4.339540e-001
1.306536e+003	4.353466e-001
1.307501e+003	4.367587e-001
1.308465e+003	4.383365e-001
1.309429e+003	4.402119e-001
1.310393e+003	4.424112e-001
1.311358e+003	4.447875e-001
1.312322e+003	4.470323e-001
1.313286e+003	4.487813e-001
1.314250e+003	4.497755e-001
1.315214e+003	4.499862e-001
1.316179e+003	4.496263e-001
1.317143e+003	4.490457e-001
1.318107e+003	4.485689e-001
1.319071e+003	4.483657e-001
1.320036e+003	4.484117e-001
1.321000e+003	4.485450e-001
1.321964e+003	4.485687e-001
1.322928e+003	4.483383e-001
1.323893e+003	4.478049e-001
1.324857e+003	4.470235e-001
1.325821e+003	4.461384e-001
1.326785e+003	4.453501e-001
1.327750e+003	4.448586e-001
1.328714e+003	4.447972e-001
1.329678e+003	4.451832e-001
1.330642e+003	4.459125e-001
1.331606e+003	4.468073e-001
1.332571e+003	4.476951e-001
1.333535e+003	4.484781e-001
1.334499e+003	4.491560e-001
1.335463e+003	4.497916e-001
1.336428e+003	4.504404e-001
1.337392e+003	4.510826e-001
1.338356e+003	4.516025e-001
1.339320e+003	4.518466e-001
1.340285e+003	4.517438e-001
1.341249e+003	4.514010e-001
1.342213e+003	4.510964e-001
1.343177e+003	4.511709e-001
1.344141e+003	4.518857e-001
1.345106e+003	4.533122e-001
1.346070e+003	4.552926e-001
1.347034e+003	4.574962e-001
1.347998e+003	4.595541e-001
1.348963e+003	4.612172e-001
1.349927e+003	4.624552e-001
1.350891e+003	4.634554e-001
1.351855e+003	4.645291e-001
1.352820e+003	4.659749e-001
1.353784e+003	4.679466e-001
1.354748e+003	4.703762e-001
1.355712e+003	4.729982e-001
1.356677e+003	4.754858e-001
1.357641e+003	4.776302e-001
1.358605e+003	4.794555e-001
1.359569e+003	4.812131e-001
1.360533e+003	4.832585e-001
1.361498e+003	4.858624e-001
1.362462e+003	4.890446e-001
1.363426e+003	4.925575e-001
1.364390e+003	4.960405e-001
1.365355e+003	4.992056e-001
1.366319e+003	5.019091e-001
1.367283e+003	5.041192e-001
1.368247e+003	5.058587e-001
1.369212e+003	5.071703e-001
1.370176e+003	5.080909e-001
1.371140e+003	5.086219e-001
1.372104e+003	5.087219e-001
1.373068e+003	5.083537e-001
1.374033e+003	5.075803e-001
1.374997e+003	5.066260e-001
1.375961e+003	5.058048e-001
1.376925e+003	5.053483e-001
1.377890e+003	5.052779e-001
1.378854e+003	5.054265e-001
1.379818e+003	5.055776e-001
1.380782e+003	5.056236e-001
1.381747e+003	5.056337e-001
1.382711e+003	5.057879e-001
1.383675e+003	5.062385e-001
1.384639e+003	5.070139e-001
1.385604e+003	5.080153e-001
1.386568e+003	5.090915e-001
1.387532e+003	5.101309e-001
1.388496e+003	5.111094e-001
1.389460e+003	5.120627e-001
1.390425e+003	5.130429e-001
1.391389e+003	5.141100e-001
1.392353e+003	5.153399e-001
1.393317e+003	5.167871e-001
1.394282e+003	5.183737e-001
1.395246e+003	5.197803e-001
1.396210e+003	5.204956e-001
1.397174e+003	5.200854e-001
1.398139e+003	5.185079e-001
1.399103e+003	5.162110e-001
1.400067e+003	5.139011e-001
1.401031e+003	5.121470e-001
1.401995e+003	5.111040e-001
1.402960e+003	5.105140e-001
1.403924e+003	5.099369e-001
1.404888e+003	5.090569e-001
1.405852e+003	5.078908e-001
1.406817e+003	5.067545e-001
1.407781e+003	5.060162e-001
1.408745e+003	5.058424e-001
1.409709e+003	5.061125e-001
1.410674e+003	5.065010e-001
1.411638e+003	5.066515e-001
1.412602e+003	5.063417e-001
1.413566e+003	5.055437e-001
1.414531e+003	5.043510e-001
1.415495e+003	5.028698e-001
1.416459e+003	5.011799e-001
1.417423e+003	4.993858e-001
1.418387e+003	4.976777e-001
1.419352e+003	4.962745e-001
1.420316e+003	4.952474e-001
1.421280e+003	4.944269e-001
1.422244e+003	4.935071e-001
1.423209e+003	4.922304e-001
1.424173e+003	4.905254e-001
1.425137e+003	4.885474e-001
1.426101e+003	4.865992e-001
1.427066e+003	4.849672e-001
1.428030e+003	4.837699e-001
1.428994e+003	4.829086e-001
1.429958e+003	4.821528e-001
1.430922e+003	4.813093e-001
1.431887e+003	4.803472e-001
1.432851e+003	4.793850e-001
1.433815e+003	4.785779e-001
1.434779e+003	4.779881e-001
1.435744e+003	4.774928e-001
1.436708e+003	4.768082e-001
1.437672e+003	4.756859e-001
1.438636e+003	4.741161e-001
1.439601e+003	4.723037e-001
1.440565e+003	4.704941e-001
1.441529e+003	4.688488e-001
1.442493e+003	4.674040e-001
1.443458e+003	4.660728e-001
1.444422e+003	4.646777e-001
1.445386e+003	4.630145e-001
1.446350e+003	4.609332e-001
1.447314e+003	4.584053e-001
1.448279e+003	4.555561e-001
1.449243e+003	4.526276e-001
1.450207e+003	4.498725e-001
1.451171e+003	4.474415e-001
1.452136e+003	4.453458e-001
1.453100e+003	4.434979e-001
1.454064e+003	4.417819e-001
1.455028e+003	4.401312e-001
1.455993e+003	4.385999e-001
1.456957e+003	4.373401e-001
1.457921e+003	4.363912e-001
1.458885e+003	4.355121e-001
1.459849e+003	4.343184e-001
1.460814e+003	4.324500e-001
1.461778e+003	4.295736e-001
1.462742e+003	4.253751e-001
1.463706e+003	4.197123e-001
1.464671e+003	4.128993e-001
1.465635e+003	4.057590e-001
1.466599e+003	3.991729e-001
1.467563e+003	3.935794e-001
1.468528e+003	3.889353e-001
1.469492e+003	3.849334e-001
1.470456e+003	3.811181e-001
1.471420e+003	3.768964e-001
1.472385e+003	3.716801e-001
1.473349e+003	3.652761e-001
1.474313e+003	3.581520e-001
1.475277e+003	3.511569e-001
1.476241e+003	3.450146e-001
1.477206e+003	3.400740e-001
1.478170e+003	3.363233e-001
1.479134e+003	3.334952e-001
1.480098e+003	3.312145e-001
1.481063e+003	3.291714e-001
1.482027e+003	3.272618e-001
1.482991e+003	3.256100e-001
1.483955e+003	3.244632e-001
1.484920e+003	3.240514e-001
1.485884e+003	3.245035e-001
1.486848e+003	3.258246e-001
1.487812e+003	3.278838e-001
1.488776e+003	3.304057e-001
1.489741e+003	3.330599e-001
1.490705e+003	3.356516e-001
1.491669e+003	3.382325e-001
1.492633e+003	3.410149e-001
1.493598e+003	3.442189e-001
1.494562e+003	3.479733e-001
1.495526e+003	3.522628e-001
1.496490e+003	3.569024e-001
1.497455e+003	3.615643e-001
1.498419e+003	3.659038e-001
1.499383e+003	3.697037e-001
1.500347e+003	3.729140e-001
1.501312e+003	3.756116e-001
1.502276e+003	3.779996e-001
1.503240e+003	3.804905e-001
1.504204e+003	3.838212e-001
1.505168e+003	3.890079e-001
1.506133e+003	3.966993e-001
1.507097e+003	4.060258e-001
1.508061e+003	4.148229e-001
1.509025e+003	4.217021e-001
1.509990e+003	4.268487e-001
1.510954e+003	4.310670e-001
1.511918e+003	4.349982e-001
1.512882e+003	4.389495e-001
1.513847e+003	4.429545e-001
1.514811e+003	4.468724e-001
1.515775e+003	4.505017e-001
1.516739e+003	4.537083e-001
1.517703e+003	4.565253e-001
1.518668e+003	4.591794e-001
1.519632e+003	4.620193e-001
1.520596e+003	4.653413e-001
1.521560e+003	4.692068e-001
1.522525e+003	4.734626e-001
1.523489e+003	4.779928e-001
1.524453e+003	4.829088e-001
1.525417e+003	4.884427e-001
1.526382e+003	4.946517e-001
1.527346e+003	5.012377e-001
1.528310e+003	5.076892e-001
1.529274e+003	5.136265e-001
1.530239e+003	5.190311e-001
1.531203e+003	5.241927e-001
1.532167e+003	5.294267e-001
1.533131e+003	5.347447e-001
1.534095e+003	5.397762e-001
1.535060e+003	5.440916e-001
1.536024e+003	5.475923e-001
1.536988e+003	5.506014e-001
1.537952e+003	5.537348e-001
1.538917e+003	5.576753e-001
1.539881e+003	5.627071e-001
1.540845e+003	5.682093e-001
1.541809e+003	5.730805e-001
1.542774e+003	5.767826e-001
1.543738e+003	5.794769e-001
1.544702e+003	5.815116e-001
1.545666e+003	5.831260e-001
1.546630e+003	5.844159e-001
1.547595e+003	5.853723e-001
1.548559e+003	5.859225e-001
1.549523e+003	5.859767e-001
1.550487e+003	5.854880e-001
1.551452e+003	5.845024e-001
1.552416e+003	5.831441e-001
1.553380e+003	5.815262e-001
1.554344e+003	5.796622e-001
1.555309e+003	5.774737e-001
1.556273e+003	5.749235e-001
1.557237e+003	5.722647e-001
1.558201e+003	5.702098e-001
1.559166e+003	5.694473e-001
1.560130e+003	5.697794e-001
1.561094e+003	5.704126e-001
1.562058e+003	5.708573e-001
1.563022e+003	5.710848e-001
1.563987e+003	5.712578e-001
1.564951e+003	5.715299e-001
1.565915e+003	5.719826e-001
1.566879e+003	5.726561e-001
1.567844e+003	5.736205e-001
1.568808e+003	5.749804e-001
1.569772e+003	5.767621e-001
1.570736e+003	5.788103e-001
1.571701e+003	5.808559e-001
1.572665e+003	5.826843e-001
1.573629e+003	5.842469e-001
1.574593e+003	5.856858e-001
1.575557e+003	5.872707e-001
1.576522e+003	5.892227e-001
1.577486e+003	5.915353e-001
1.578450e+003	5.940361e-001
1.579414e+003	5.966102e-001
1.580379e+003	5.992863e-001
1.581343e+003	6.021482e-001
1.582307e+003	6.051992e-001
1.583271e+003	6.082819e-001
1.584236e+003	6.111220e-001
1.585200e+003	6.134773e-001
1.586164e+003	6.152688e-001
1.587128e+003	6.165932e-001
1.588093e+003	6.176296e-001
1.589057e+003	6.185213e-001
1.590021e+003	6.193073e-001
1.590985e+003	6.199480e-001
1.591949e+003	6.204239e-001
1.592914e+003	6.208263e-001
1.593878e+003	6.213475e-001
1.594842e+003	6.221501e-001
1.595806e+003	6.232076e-001
1.596771e+003	6.242585e-001
1.597735e+003	6.249415e-001
1.598699e+003	6.250260e-001
1.599663e+003	6.245646e-001
1.600628e+003	6.238596e-001
1.601592e+003	6.232614e-001
1.602556e+003	6.229397e-001
1.603520e+003	6.227992e-001
1.604484e+003	6.225982e-001
1.605449e+003	6.221598e-001
1.606413e+003	6.214981e-001
1.607377e+003	6.207773e-001
1.608341e+003	6.201607e-001
1.609306e+003	6.196773e-001
1.610270e+003	6.192160e-001
1.611234e+003	6.186443e-001
1.612198e+003	6.179263e-001
1.613163e+003	6.171498e-001
1.614127e+003	6.164809e-001
1.615091e+003	6.160855e-001
1.616055e+003	6.160256e-001
1.617020e+003	6.161924e-001
1.617984e+003	6.163932e-001
1.618948e+003	6.165258e-001
1.619912e+003	6.166422e-001
1.620876e+003	6.168905e-001
1.621841e+003	6.174389e-001
1.622805e+003	6.184108e-001
1.623769e+003	6.198378e-001
1.624733e+003	6.216730e-001
1.625698e+003	6.238496e-001
1.626662e+003	6.262950e-001
1.627626e+003	6.288705e-001
1.628590e+003	6.313338e-001
1.629555e+003	6.334204e-001
1.630519e+003	6.349862e-001
1.631483e+003	6.360641e-001
1.632447e+003	6.367968e-001
1.633411e+003	6.373420e-001
1.634376e+003	6.378195e-001
1.635340e+003	6.383070e-001
1.636304e+003	6.388502e-001
1.637268e+003	6.394460e-001
1.638233e+003	6.400209e-001
1.639197e+003	6.404463e-001
1.640161e+003	6.405826e-001
1.641125e+003	6.403204e-001
1.642090e+003	6.395891e-001
1.643054e+003	6.383362e-001
1.644018e+003	6.365189e-001
1.644982e+003	6.341884e-001
1.645947e+003	6.316456e-001
1.646911e+003	6.294018e-001
1.647875e+003	6.277906e-001
1.648839e+003	6.266691e-001
1.649803e+003	6.254981e-001
1.650768e+003	6.235014e-001
1.651732e+003	6.198157e-001
1.652696e+003	6.140580e-001
1.653660e+003	6.071922e-001
1.654625e+003	6.008876e-001
1.655589e+003	5.956957e-001
1.656553e+003	5.910108e-001
1.657517e+003	5.860419e-001
1.658482e+003	5.801602e-001
1.659446e+003	5.728284e-001
1.660410e+003	5.636247e-001
1.661374e+003	5.525677e-001
1.662339e+003	5.404665e-001
1.663303e+003	5.286637e-001
1.664267e+003	5.181765e-001
1.665231e+003	5.091307e-001
1.666195e+003	5.008885e-001
1.667160e+003	4.925295e-001
1.668124e+003	4.834105e-001
1.669088e+003	4.736471e-001
1.670052e+003	4.640884e-001
1.671017e+003	4.555501e-001
1.671981e+003	4.480713e-001
1.672945e+003	4.409809e-001
1.673909e+003	4.335002e-001
1.674874e+003	4.253114e-001
1.675838e+003	4.167946e-001
1.676802e+003	4.087279e-001
1.677766e+003	4.016523e-001
1.678730e+003	3.955412e-001
1.679695e+003	3.899378e-001
1.680659e+003	3.841852e-001
1.681623e+003	3.775681e-001
1.682587e+003	3.695846e-001
1.683552e+003	3.604942e-001
1.684516e+003	3.514913e-001
1.685480e+003	3.436923e-001
1.686444e+003	3.371292e-001
1.687409e+003	3.310809e-001
1.688373e+003	3.248915e-001
1.689337e+003	3.183584e-001
1.690301e+003	3.116753e-001
1.691266e+003	3.051517e-001
1.692230e+003	2.989285e-001
1.693194e+003	2.928756e-001
1.694158e+003	2.867326e-001
1.695122e+003	2.803775e-001
1.696087e+003	2.739902e-001
1.697051e+003	2.679479e-001
1.698015e+003	2.625616e-001
1.698979e+003	2.579308e-001
1.699944e+003	2.540148e-001
1.700908e+003	2.507430e-001
1.701872e+003	2.480119e-001
1.702836e+003	2.456496e-001
1.703801e+003	2.434739e-001
1.704765e+003	2.414142e-001
1.705729e+003	2.395936e-001
1.706693e+003	2.382756e-001
1.707657e+003	2.376676e-001
1.708622e+003	2.377392e-001
1.709586e+003	2.382366e-001
1.710550e+003	2.388515e-001
1.711514e+003	2.393633e-001
1.712479e+003	2.396746e-001
1.713443e+003	2.397838e-001
1.714407e+003	2.397605e-001
1.715371e+003	2.397570e-001
1.716336e+003	2.400086e-001
1.717300e+003	2.407168e-001
1.718264e+003	2.418501e-001
1.719228e+003	2.431267e-001
1.720193e+003	2.442339e-001
1.721157e+003	2.450155e-001
1.722121e+003	2.455007e-001
1.723085e+003	2.458457e-001
1.724049e+003	2.462423e-001
1.725014e+003	2.468149e-001
1.725978e+003	2.475533e-001
1.726942e+003	2.483357e-001
1.727906e+003	2.490190e-001
1.728871e+003	2.495036e-001
1.729835e+003	2.497108e-001
1.730799e+003	2.494949e-001
1.731763e+003	2.485859e-001
1.732728e+003	2.466910e-001
1.733692e+003	2.437887e-001
1.734656e+003	2.402847e-001
1.735620e+003	2.366742e-001
1.736584e+003	2.330988e-001
1.737549e+003	2.293249e-001
1.738513e+003	2.250161e-001
1.739477e+003	2.200094e-001
1.740441e+003	2.144553e-001
1.741406e+003	2.087298e-001
1.742370e+003	2.031572e-001
1.743334e+003	1.978191e-001
1.744298e+003	1.926376e-001
1.745263e+003	1.875858e-001
1.746227e+003	1.827991e-001
1.747191e+003	1.785240e-001
1.748155e+003	1.749650e-001
1.749120e+003	1.721406e-001
1.750084e+003	1.698568e-001
1.751048e+003	1.678336e-001
1.752012e+003	1.658718e-001
1.752976e+003	1.639113e-001
1.753941e+003	1.619832e-001
1.754905e+003	1.601440e-001
1.755869e+003	1.584329e-001
1.756833e+003	1.568457e-001
1.757798e+003	1.553217e-001
1.758762e+003	1.537632e-001
1.759726e+003	1.520869e-001
1.760690e+003	1.502762e-001
1.761655e+003	1.483898e-001
1.762619e+003	1.465048e-001
1.763583e+003	1.446426e-001
1.764547e+003	1.427457e-001
1.765511e+003	1.407261e-001
1.766476e+003	1.385289e-001
1.767440e+003	1.361614e-001
1.768404e+003	1.336758e-001
1.769368e+003	1.311350e-001
1.770333e+003	1.286097e-001
1.771297e+003	1.262160e-001
1.772261e+003	1.241266e-001
1.773225e+003	1.224827e-001
1.774190e+003	1.212681e-001
1.775154e+003	1.203063e-001
1.776118e+003	1.193890e-001
1.777082e+003	1.184125e-001
1.778047e+003	1.174366e-001
1.779011e+003	1.166418e-001
1.779975e+003	1.161956e-001
1.780939e+003	1.161004e-001
1.781903e+003	1.161547e-001
1.782868e+003	1.160743e-001
1.783832e+003	1.156714e-001
1.784796e+003	1.149554e-001
1.785760e+003	1.140920e-001
1.786725e+003	1.132647e-001
1.787689e+003	1.125626e-001
1.788653e+003	1.119793e-001
1.789617e+003	1.114938e-001
1.790582e+003	1.111551e-001
1.791546e+003	1.110821e-001
1.792510e+003	1.113460e-001
1.793474e+003	1.118400e-001
1.794438e+003	1.123111e-001
1.795403e+003	1.125247e-001
1.796367e+003	1.123839e-001
1.797331e+003	1.119403e-001
1.798295e+003	1.113331e-001
1.799260e+003	1.106949e-001
1.800224e+003	1.100649e-001
1.801188e+003	1.093763e-001
1.802152e+003	1.085480e-001
1.803117e+003	1.075973e-001
1.804081e+003	1.066677e-001
1.805045e+003	1.059557e-001
1.806009e+003	1.056027e-001
1.806974e+003	1.056190e-001
1.807938e+003	1.058738e-001
1.808902e+003	1.061478e-001
1.809866e+003	1.062243e-001
1.810830e+003	1.059793e-001
1.811795e+003	1.054290e-001
1.812759e+003	1.047101e-001
1.813723e+003	1.040140e-001
1.814687e+003	1.035108e-001
1.815652e+003	1.032868e-001
1.816616e+003	1.033098e-001
1.817580e+003	1.034454e-001
1.818544e+003	1.035361e-001
1.819509e+003	1.035042e-001
1.820473e+003	1.034010e-001
1.821437e+003	1.033610e-001
1.822401e+003	1.034904e-001
1.823365e+003	1.037598e-001
1.824330e+003	1.039793e-001
1.825294e+003	1.038962e-001
1.826258e+003	1.033569e-001
1.827222e+003	1.024153e-001
1.828187e+003	1.013261e-001
1.829151e+003	1.004350e-001
1.830115e+003	1.000107e-001
1.831079e+003	1.001026e-001
1.832044e+003	1.005330e-001
1.833008e+003	1.010220e-001
1.833972e+003	1.013313e-001
1.834936e+003	1.013359e-001
1.835901e+003	1.010414e-001
1.836865e+003	1.005655e-001
1.837829e+003	1.000802e-001
1.838793e+003	9.972171e-002
1.839757e+003	9.952632e-002
1.840722e+003	9.943051e-002
1.841686e+003	9.931952e-002
1.842650e+003	9.910115e-002
1.843614e+003	9.877739e-002
1.844579e+003	9.846321e-002
1.845543e+003	9.830786e-002
1.846507e+003	9.837789e-002
1.847471e+003	9.861611e-002
1.848436e+003	9.889026e-002
1.849400e+003	9.907185e-002
1.850364e+003	9.909987e-002
1.851328e+003	9.900802e-002
1.852292e+003	9.890088e-002
1.853257e+003	9.888641e-002
1.854221e+003	9.900486e-002
1.855185e+003	9.920058e-002
1.856149e+003	9.935196e-002
1.857114e+003	9.934007e-002
1.858078e+003	9.911294e-002
1.859042e+003	9.870865e-002
1.860006e+003	9.822676e-002
1.860971e+003	9.777111e-002
1.861935e+003	9.740172e-002
1.862899e+003	9.712628e-002
1.863863e+003	9.692869e-002
1.864828e+003	9.680895e-002
1.865792e+003	9.680147e-002
1.866756e+003	9.695810e-002
1.867720e+003	9.729902e-002
1.868684e+003	9.776726e-002
1.869649e+003	9.823515e-002
1.870613e+003	9.856895e-002
1.871577e+003	9.869208e-002
1.872541e+003	9.859660e-002
1.873506e+003	9.832082e-002
1.874470e+003	9.793089e-002
1.875434e+003	9.751341e-002
1.876398e+003	9.716468e-002
1.877363e+003	9.696428e-002
1.878327e+003	9.694106e-002
1.879291e+003	9.705777e-002
1.880255e+003	9.723272e-002
1.881219e+003	9.738760e-002
1.882184e+003	9.749065e-002
1.883148e+003	9.756547e-002
1.884112e+003	9.765370e-002
1.885076e+003	9.776212e-002
1.886041e+003	9.783670e-002
1.887005e+003	9.778605e-002
1.887969e+003	9.754458e-002
1.888933e+003	9.713060e-002
1.889898e+003	9.665395e-002
1.890862e+003	9.625503e-002
1.891826e+003	9.602511e-002
1.892790e+003	9.596699e-002
1.893755e+003	9.601519e-002
1.894719e+003	9.608732e-002
1.895683e+003	9.613378e-002
1.896647e+003	9.616260e-002
1.897611e+003	9.623344e-002
1.898576e+003	9.642297e-002
1.899540e+003	9.678186e-002
1.900504e+003	9.729703e-002
1.901468e+003	9.787685e-002
1.902433e+003	9.837206e-002
1.903397e+003	9.863454e-002
1.904361e+003	9.858809e-002
1.905325e+003	9.826970e-002
1.906290e+003	9.781475e-002
1.907254e+003	9.739191e-002
1.908218e+003	9.712336e-002
1.909182e+003	9.702941e-002
1.910146e+003	9.703268e-002
1.911111e+003	9.701786e-002
1.912075e+003	9.690849e-002
1.913039e+003	9.670834e-002
1.914003e+003	9.648857e-002
1.914968e+003	9.633802e-002
1.915932e+003	9.630406e-002
1.916896e+003	9.635447e-002
1.917860e+003	9.638960e-002
1.918825e+003	9.630942e-002
1.919789e+003	9.609373e-002
1.920753e+003	9.582985e-002
1.921717e+003	9.566575e-002
1.922682e+003	9.572049e-002
1.923646e+003	9.600306e-002
1.924610e+003	9.639788e-002
1.925574e+003	9.673367e-002
1.926538e+003	9.688865e-002
1.927503e+003	9.685551e-002
1.928467e+003	9.672269e-002
1.929431e+003	9.659699e-002
1.930395e+003	9.652242e-002
1.931360e+003	9.645227e-002
1.932324e+003	9.629565e-002
1.933288e+003	9.600013e-002
1.934252e+003	9.560914e-002
1.935217e+003	9.525213e-002
1.936181e+003	9.507356e-002
1.937145e+003	9.514943e-002
1.938109e+003	9.544516e-002
1.939073e+003	9.583253e-002
1.940038e+003	9.614649e-002
1.941002e+003	9.625340e-002
1.941966e+003	9.610530e-002
1.942930e+003	9.575924e-002
1.943895e+003	9.534994e-002
1.944859e+003	9.502688e-002
1.945823e+003	9.489605e-002
1.946787e+003	9.499163e-002
1.947752e+003	9.527921e-002
1.948716e+003	9.567743e-002
1.949680e+003	9.609058e-002
1.950644e+003	9.644014e-002
1.951609e+003	9.668406e-002
1.952573e+003	9.681654e-002
1.953537e+003	9.684852e-002
1.954501e+003	9.678571e-002
1.955465e+003	9.661625e-002
1.956430e+003	9.631887e-002
1.957394e+003	9.588902e-002
1.958358e+003	9.536768e-002
1.959322e+003	9.485497e-002
1.960287e+003	9.449223e-002
1.961251e+003	9.441251e-002
1.962215e+003	9.467849e-002
1.963179e+003	9.523989e-002
1.964144e+003	9.593640e-002
1.965108e+003	9.655428e-002
1.966072e+003	9.692029e-002
1.967036e+003	9.698903e-002
1.968000e+003	9.686963e-002
1.968965e+003	9.676225e-002
1.969929e+003	9.683567e-002
1.970893e+003	9.688258e-002
1.971857e+003	9.692951e-002
1.972822e+003	9.697654e-002
1.973786e+003	9.702345e-002
1.974750e+003	9.707037e-002
1.975714e+003	9.711741e-002
1.976679e+003	9.716433e-002
1.977643e+003	9.721136e-002
1.978607e+003	9.725828e-002
1.979571e+003	9.730520e-002
1.980536e+003	9.735224e-002
1.981500e+003	9.739915e-002
1.982464e+003	9.744607e-002
1.983428e+003	9.749310e-002
1.984392e+003	9.754002e-002
1.985357e+003	9.758706e-002
1.986321e+003	9.763397e-002
1.987285e+003	9.768089e-002
1.988249e+003	9.772793e-002
1.989214e+003	9.777484e-002
1.990178e+003	9.782176e-002
1.991142e+003	9.786880e-002
1.992106e+003	9.791572e-002
1.993071e+003	9.796276e-002
1.994035e+003	9.800967e-002
1.994999e+003	9.805658e-002
1.995963e+003	9.810363e-002
1.996927e+003	9.815054e-002
1.997892e+003	9.819745e-002
1.998856e+003	9.824450e-002
1.999820e+003	9.829141e-002
2.000784e+003	9.833832e-002
2.001749e+003	9.838536e-002
2.002713e+003	9.843228e-002
2.003677e+003	9.847932e-002
2.004641e+003	9.852624e-002
2.005606e+003	9.857315e-002
2.006570e+003	9.862019e-002
2.007534e+003	9.866711e-002
2.008498e+003	9.871402e-002
2.009463e+003	9.876106e-002
2.010427e+003	9.880798e-002
2.011391e+003	9.885501e-002
2.012355e+003	9.890193e-002
2.013319e+003	9.894884e-002
2.014284e+003	9.899588e-002
2.015248e+003	9.904280e-002
2.016212e+003	9.908971e-002
2.017176e+003	9.913675e-002
2.018141e+003	9.918367e-002
2.019105e+003	9.923071e-002
2.020069e+003	9.927762e-002
2.021033e+003	9.932454e-002
2.021998e+003	9.937157e-002
2.022962e+003	9.941850e-002
2.023926e+003	9.946541e-002
2.024890e+003	9.951244e-002
2.025854e+003	9.955937e-002
2.026819e+003	9.960639e-002
2.027783e+003	9.965331e-002
2.028747e+003	9.970023e-002
2.029711e+003	9.974726e-002
2.030676e+003	9.979419e-002
2.031640e+003	9.984111e-002
2.032604e+003	9.988813e-002
2.033568e+003	9.993505e-002
2.034533e+003	9.998198e-002
2.035497e+003	1.000290e-001
2.036461e+003	1.000759e-001
2.037425e+003	1.001230e-001
2.038390e+003	1.001699e-001
2.039354e+003	1.002168e-001
2.040318e+003	1.002638e-001
2.041282e+003	1.003108e-001
2.042246e+003	1.003577e-001
2.043211e+003	1.004047e-001
2.044175e+003	1.004516e-001
2.045139e+003	1.004987e-001
2.046103e+003	1.005456e-001
2.047068e+003	1.005925e-001
2.048032e+003	1.006395e-001
2.048996e+003	1.006864e-001
2.049960e+003	1.007334e-001
2.050925e+003	1.007804e-001
2.051889e+003	1.008273e-001
2.052853e+003	1.008743e-001
2.053817e+003	1.009213e-001
2.054781e+003	1.009682e-001
2.055746e+003	1.010152e-001
2.056710e+003	1.010621e-001
2.057674e+003	1.011091e-001
2.058638e+003	1.011561e-001
2.059603e+003	1.012030e-001
2.060567e+003	1.012500e-001
2.061531e+003	1.012970e-001
2.062495e+003	1.013439e-001
2.063460e+003	1.013909e-001
2.064424e+003	1.014378e-001
2.065388e+003	1.014847e-001
2.066352e+003	1.015318e-001
2.067317e+003	1.015787e-001
2.068281e+003	1.016256e-001
2.069245e+003	1.016727e-001
2.070209e+003	1.017196e-001
2.071174e+003	1.017666e-001
2.072138e+003	1.018135e-001
2.073102e+003	1.018604e-001
2.074066e+003	1.019075e-001
2.075031e+003	1.019544e-001
2.075995e+003	1.020013e-001
2.076959e+003	1.020484e-001
2.077923e+003	1.020953e-001
2.078887e+003	1.021423e-001
2.079852e+003	1.021892e-001
2.080816e+003	1.022361e-001
2.081780e+003	1.022832e-001
2.082744e+003	1.023301e-001
2.083708e+003	1.023770e-001
2.084673e+003	1.024240e-001
2.085637e+003	1.024710e-001
2.086601e+003	1.025180e-001
2.087565e+003	1.025649e-001
2.088530e+003	1.026118e-001
2.089494e+003	1.026589e-001
2.090458e+003	1.027058e-001
2.091422e+003	1.027527e-001
2.092387e+003	1.027997e-001
2.093351e+003	1.028467e-001
2.094315e+003	1.028936e-001
2.095279e+003	1.029406e-001
2.096244e+003	1.029875e-001
2.097208e+003	1.030346e-001
2.098172e+003	1.030815e-001
2.099136e+003	1.031284e-001
2.100101e+003	1.031754e-001
2.101065e+003	1.032223e-001
2.102029e+003	1.032693e-001
2.102993e+003	1.033163e-001
2.103958e+003	1.033632e-001
2.104922e+003	1.034102e-001
2.105886e+003	1.034572e-001
2.106850e+003	1.035041e-001
2.107814e+003	1.035511e-001
2.108779e+003	1.035980e-001
2.109743e+003	1.036450e-001
2.110707e+003	1.036920e-001
2.111671e+003	1.037389e-001
2.112635e+003	1.037859e-001
2.113600e+003	1.038329e-001
2.114564e+003	1.038798e-001
2.115528e+003	1.039268e-001
2.116492e+003	1.039737e-001
2.117457e+003	1.040206e-001
2.118421e+003	1.040677e-001
2.119385e+003	1.041146e-001
2.120349e+003	1.041616e-001
2.121314e+003	1.042086e-001
2.122278e+003	1.042555e-001
2.123242e+003	1.043025e-001
2.124206e+003	1.043494e-001
2.125171e+003	1.043963e-001
2.126135e+003	1.044434e-001
2.127099e+003	1.044903e-001
2.128063e+003	1.045372e-001
2.129028e+003	1.045842e-001
2.129992e+003	1.046312e-001
2.130956e+003	1.046782e-001
2.131920e+003	1.047251e-001
2.132885e+003	1.047720e-001
2.133849e+003	1.048191e-001
2.134813e+003	1.048660e-001
2.135777e+003	1.049129e-001
2.136741e+003	1.049599e-001
2.137706e+003	1.050069e-001
2.138670e+003	1.050539e-001
2.139634e+003	1.051008e-001
2.140598e+003	1.051477e-001
2.141563e+003	1.051948e-001
2.142527e+003	1.052417e-001
2.143491e+003	1.052886e-001
2.144455e+003	1.053356e-001
2.145419e+003	1.053826e-001
2.146384e+003	1.054296e-001
2.147348e+003	1.054765e-001
2.148312e+003	1.055234e-001
2.149276e+003	1.055705e-001
2.150241e+003	1.056174e-001
2.151205e+003	1.056643e-001
2.152169e+003	1.057113e-001
2.153133e+003	1.057582e-001
2.154098e+003	1.058052e-001
2.155062e+003	1.058522e-001
2.156026e+003	1.058991e-001
2.156990e+003	1.059461e-001
2.157955e+003	1.059931e-001
2.158919e+003	1.060400e-001
2.159883e+003	1.060870e-001
2.160847e+003	1.061339e-001
2.161812e+003	1.061809e-001
2.162776e+003	1.062279e-001
2.163740e+003	1.062748e-001
2.164704e+003	1.063218e-001
2.165668e+003	1.063688e-001
2.166633e+003	1.064157e-001
2.167597e+003	1.064627e-001
2.168561e+003	1.065096e-001
2.169525e+003	1.065565e-001
2.170490e+003	1.066036e-001
2.171454e+003	1.066505e-001
2.172418e+003	1.066975e-001
2.173382e+003	1.067445e-001
2.174346e+003	1.067914e-001
2.175311e+003	1.068384e-001
2.176275e+003	1.068853e-001
2.177239e+003	1.069322e-001
2.178203e+003	1.069793e-001
2.179168e+003	1.070262e-001
2.180132e+003	1.070732e-001
2.181096e+003	1.071201e-001
2.182060e+003	1.071671e-001
2.183025e+003	1.072141e-001
2.183989e+003	1.072610e-001
2.184953e+003	1.073079e-001
2.185917e+003	1.073550e-001
2.186882e+003	1.074019e-001
2.187846e+003	1.074488e-001
2.188810e+003	1.074958e-001
2.189774e+003	1.075428e-001
2.190739e+003	1.075898e-001
2.191703e+003	1.076367e-001
2.192667e+003	1.076836e-001
2.193631e+003	1.077307e-001
2.194595e+003	1.077776e-001
2.195560e+003	1.078245e-001
2.196524e+003	1.078715e-001
2.197488e+003	1.079185e-001
2.198452e+003	1.079655e-001
2.199417e+003	1.080124e-001
2.200381e+003	1.080593e-001
2.201345e+003	1.081064e-001
2.202309e+003	1.081533e-001
2.203273e+003	1.082002e-001
2.204238e+003	1.082472e-001
2.205202e+003	1.082941e-001
2.206166e+003	1.083412e-001
2.207130e+003	1.083881e-001
2.208095e+003	1.084350e-001
2.209059e+003	1.084821e-001
2.210023e+003	1.085290e-001
2.210987e+003	1.085759e-001
2.211952e+003	1.086229e-001
2.212916e+003	1.086698e-001
2.213880e+003	1.087169e-001
2.214844e+003	1.087638e-001
2.215809e+003	1.088107e-001
2.216773e+003	1.088578e-001
2.217737e+003	1.089047e-001
2.218701e+003	1.089516e-001
2.219666e+003	1.089986e-001
2.220630e+003	1.090455e-001
2.221594e+003	1.090924e-001
2.222558e+003	1.091395e-001
2.223522e+003	1.091864e-001
2.224487e+003	1.092334e-001
2.225451e+003	1.092804e-001
2.226415e+003	1.093273e-001
2.227379e+003	1.093743e-001
2.228344e+003	1.094212e-001
2.229308e+003	1.094681e-001
2.230272e+003	1.095152e-001
2.231236e+003	1.095621e-001
2.232200e+003	1.096091e-001
2.233165e+003	1.096561e-001
2.234129e+003	1.097030e-001
2.235093e+003	1.097500e-001
2.236057e+003	1.097969e-001
2.237022e+003	1.098438e-001
2.237986e+003	1.098909e-001
2.238950e+003	1.099378e-001
2.239914e+003	1.099848e-001
2.240879e+003	1.100317e-001
2.241843e+003	1.100787e-001
2.242807e+003	1.101257e-001
2.243771e+003	1.101726e-001
2.244736e+003	1.102195e-001
2.245700e+003	1.102666e-001
2.246664e+003	1.103135e-001
2.247628e+003	1.103605e-001
2.248593e+003	1.104074e-001
2.249557e+003	1.104544e-001
2.250521e+003	1.105014e-001
2.251485e+003	1.105483e-001
2.252449e+003	1.105952e-001
2.253414e+003	1.106423e-001
2.254378e+003	1.106892e-001
2.255342e+003	1.107361e-001
2.256306e+003	1.107831e-001
2.257271e+003	1.108300e-001
2.258235e+003	1.108771e-001
2.259199e+003	1.109240e-001
2.260163e+003	1.109709e-001
2.261127e+003	1.110179e-001
2.262092e+003	1.110649e-001
2.263056e+003	1.111118e-001
2.264020e+003	1.111588e-001
2.264984e+003	1.112057e-001
2.265949e+003	1.112528e-001
2.266913e+003	1.112997e-001
2.267877e+003	1.113466e-001
2.268841e+003	1.113936e-001
2.269806e+003	1.114406e-001
2.270770e+003	1.114875e-001
2.271734e+003	1.115345e-001
2.272698e+003	1.115814e-001
2.273663e+003	1.116285e-001
2.274627e+003	1.116754e-001
2.275591e+003	1.117223e-001
2.276555e+003	1.117693e-001
2.277520e+003	1.118163e-001
2.278484e+003	1.118632e-001
2.279448e+003	1.119102e-001
2.280412e+003	1.119571e-001
2.281376e+003	1.120040e-001
2.282341e+003	1.120511e-001
2.283305e+003	1.120980e-001
2.284269e+003	1.121450e-001
2.285233e+003	1.121920e-001
2.286198e+003	1.122389e-001
2.287162e+003	1.122859e-001
2.288126e+003	1.123328e-001
2.289090e+003	1.123797e-001
2.290054e+003	1.124268e-001
2.291019e+003	1.124737e-001
2.291983e+003	1.125207e-001
2.292947e+003	1.125676e-001
2.293911e+003	1.126146e-001
2.294876e+003	1.126616e-001
2.295840e+003	1.127085e-001
2.296804e+003	1.127554e-001
2.297768e+003	1.128025e-001
2.298733e+003	1.128494e-001
2.299697e+003	1.128964e-001
2.300661e+003	1.129433e-001
2.301625e+003	1.129903e-001
2.302590e+003	1.130373e-001
2.303554e+003	1.130842e-001
2.304518e+003	1.131311e-001
2.305482e+003	1.131782e-001
2.306447e+003	1.132251e-001
2.307411e+003	1.132721e-001
2.308375e+003	1.133190e-001
2.309339e+003	1.133660e-001
2.310303e+003	1.134130e-001
2.311268e+003	1.134599e-001
2.312232e+003	1.135068e-001
2.313196e+003	1.135539e-001
2.314160e+003	1.136008e-001
2.315125e+003	1.136477e-001
2.316089e+003	1.136947e-001
2.317053e+003	1.137417e-001
2.318017e+003	1.137887e-001
2.318981e+003	1.138356e-001
2.319946e+003	1.138825e-001
2.320910e+003	1.139296e-001
2.321874e+003	1.139765e-001
2.322838e+003	1.140234e-001
2.323803e+003	1.140704e-001
2.324767e+003	1.141173e-001
2.325731e+003	1.141644e-001
2.326695e+003	1.142113e-001
2.327660e+003	1.142582e-001
2.328624e+003	1.143052e-001
2.329588e+003	1.143522e-001
2.330552e+003	1.143991e-001
2.331517e+003	1.144461e-001
2.332481e+003	1.144930e-001
2.333445e+003	1.145401e-001
2.334409e+003	1.145870e-001
2.335374e+003	1.146339e-001
2.336338e+003	1.146809e-001
2.337302e+003	1.147279e-001
2.338266e+003	1.147748e-001
2.339230e+003	1.148218e-001
2.340195e+003	1.148687e-001
2.341159e+003	1.149158e-001
2.342123e+003	1.149627e-001
2.343087e+003	1.150096e-001
2.344052e+003	1.150566e-001
2.345016e+003	1.151035e-001
2.345980e+003	1.151505e-001
2.346944e+003	1.151975e-001
2.347908e+003	1.152444e-001
2.348873e+003	1.152913e-001
2.349837e+003	1.153384e-001
2.350801e+003	1.153853e-001
2.351765e+003	1.154323e-001
2.352730e+003	1.154792e-001
2.353694e+003	1.155262e-001
2.354658e+003	1.155732e-001
2.355622e+003	1.156201e-001
2.356587e+003	1.156670e-001
2.357551e+003	1.157141e-001
2.358515e+003	1.157610e-001
2.359479e+003	1.158080e-001
2.360444e+003	1.158549e-001
2.361408e+003	1.159019e-001
2.362372e+003	1.159489e-001
2.363336e+003	1.159958e-001
2.364301e+003	1.160427e-001
2.365265e+003	1.160898e-001
2.366229e+003	1.161367e-001
2.367193e+003	1.161837e-001
2.368157e+003	1.162306e-001
2.369122e+003	1.162775e-001
2.370086e+003	1.163246e-001
2.371050e+003	1.163715e-001
2.372014e+003	1.164184e-001
2.372979e+003	1.164654e-001
2.373943e+003	1.165124e-001
2.374907e+003	1.165594e-001
2.375871e+003	1.166063e-001
2.376835e+003	1.166532e-001
2.377800e+003	1.167003e-001
2.378764e+003	1.167472e-001
2.379728e+003	1.167941e-001
2.380692e+003	1.168411e-001
2.381657e+003	1.168881e-001
2.382621e+003	1.169350e-001
2.383585e+003	1.169820e-001
2.384549e+003	1.170289e-001
2.385514e+003	1.170760e-001
2.386478e+003	1.171229e-001
2.387442e+003	1.171698e-001
2.388406e+003	1.172168e-001
2.389371e+003	1.172638e-001
2.390335e+003	1.173107e-001
2.391299e+003	1.173577e-001
2.392263e+003	1.174046e-001
2.393228e+003	1.174517e-001
2.394192e+003	1.174986e-001
2.395156e+003	1.175455e-001
2.396120e+003	1.175925e-001
2.397084e+003	1.176395e-001
2.398049e+003	1.176864e-001
2.399013e+003	1.177334e-001
2.399977e+003	1.177803e-001
2.400941e+003	1.178274e-001
2.401906e+003	1.178743e-001
2.402870e+003	1.179212e-001
2.403834e+003	1.179682e-001
2.404798e+003	1.180151e-001
2.405762e+003	1.180621e-001
2.406727e+003	1.181091e-001
2.407691e+003	1.181560e-001
2.408655e+003	1.182031e-001
2.409619e+003	1.182500e-001
2.410584e+003	1.182969e-001
2.411548e+003	1.183439e-001
2.412512e+003	1.183908e-001
2.413476e+003	1.184378e-001
2.414441e+003	1.184848e-001
2.415405e+003	1.185317e-001
2.416369e+003	1.185786e-001
2.417333e+003	1.186257e-001
2.418298e+003	1.186726e-001
2.419262e+003	1.187196e-001
2.420226e+003	1.187665e-001
2.421190e+003	1.188135e-001
2.422155e+003	1.188605e-001
2.423119e+003	1.189074e-001
2.424083e+003	1.189543e-001
2.425047e+003	1.190014e-001
2.426011e+003	1.190483e-001
2.426976e+003	1.190953e-001
2.427940e+003	1.191422e-001
2.428904e+003	1.191891e-001
2.429868e+003	1.192362e-001
2.430833e+003	1.192831e-001
2.431797e+003	1.193300e-001
2.432761e+003	1.193770e-001
2.433725e+003	1.194240e-001
2.434689e+003	1.194710e-001
2.435654e+003	1.195179e-001
2.436618e+003	1.195648e-001
2.437582e+003	1.196119e-001
2.438546e+003	1.196588e-001
2.439511e+003	1.197057e-001
2.440475e+003	1.197527e-001
2.441439e+003	1.197997e-001
2.442403e+003	1.198467e-001
2.443368e+003	1.198936e-001
2.444332e+003	1.199405e-001
2.445296e+003	1.199876e-001
2.446260e+003	1.200345e-001
2.447225e+003	1.200814e-001
2.448189e+003	1.201284e-001
2.449153e+003	1.201754e-001
2.450117e+003	1.202223e-001
2.451082e+003	1.202693e-001
2.452046e+003	1.203162e-001
2.453010e+003	1.203633e-001
2.453974e+003	1.204102e-001
2.454938e+003	1.204571e-001
2.455903e+003	1.205041e-001
2.456867e+003	1.205510e-001
2.457831e+003	1.205980e-001
2.458795e+003	1.206450e-001
2.459760e+003	1.206919e-001
2.460724e+003	1.207389e-001
2.461688e+003	1.207859e-001
2.462652e+003	1.208328e-001
2.463616e+003	1.208798e-001
2.464581e+003	1.209267e-001
2.465545e+003	1.209737e-001
2.466509e+003	1.210207e-001
2.467473e+003	1.210676e-001
2.468438e+003	1.211146e-001
2.469402e+003	1.211616e-001
2.470366e+003	1.212085e-001
2.471330e+003	1.212555e-001
2.472295e+003	1.213024e-001
2.473259e+003	1.213493e-001
2.474223e+003	1.213964e-001
2.475187e+003	1.214433e-001
2.476152e+003	1.214902e-001
2.477116e+003	1.215372e-001
2.478080e+003	1.215842e-001
2.479044e+003	1.216312e-001
2.480009e+003	1.216781e-001
2.480973e+003	1.217250e-001
2.481937e+003	1.217721e-001
2.482901e+003	1.218190e-001
2.483865e+003	1.218659e-001
2.484830e+003	1.219129e-001
2.485794e+003	1.219599e-001
2.486758e+003	1.220069e-001
2.487722e+003	1.220538e-001
2.488687e+003	1.221007e-001
2.489651e+003	1.221478e-001
2.490615e+003	1.221947e-001
2.491579e+003	1.222416e-001
2.492543e+003	1.222886e-001
2.493508e+003	1.223356e-001
2.494472e+003	1.223826e-001
2.495436e+003	1.224295e-001
2.496400e+003	1.224764e-001
2.497365e+003	1.225235e-001
2.498329e+003	1.225704e-001
2.499293e+003	1.226173e-001
2.500257e+003	1.226643e-001
2.501222e+003	1.227112e-001
2.502186e+003	1.227583e-001
2.503150e+003	1.228052e-001
2.504114e+003	1.228521e-001
2.505079e+003	1.228992e-001
2.506043e+003	1.229461e-001
2.507007e+003	1.229930e-001
2.507971e+003	1.230400e-001
2.508936e+003	1.230869e-001
2.509900e+003	1.231339e-001
2.510864e+003	1.231809e-001
2.511828e+003	1.232278e-001
2.512792e+003	1.232748e-001
2.513757e+003	1.233218e-001
2.514721e+003	1.233687e-001
2.515685e+003	1.234157e-001
2.516649e+003	1.234626e-001
2.517614e+003	1.235096e-001
2.518578e+003	1.235566e-001
2.519542e+003	1.236035e-001
2.520506e+003	1.236505e-001
2.521470e+003	1.236975e-001
2.522435e+003	1.237444e-001
2.523399e+003	1.237914e-001
2.524363e+003	1.238383e-001
2.525327e+003	1.238853e-001
2.526292e+003	1.239323e-001
2.527256e+003	1.239792e-001
2.528220e+003	1.240262e-001
2.529184e+003	1.240732e-001
2.530149e+003	1.241201e-001
2.531113e+003	1.241671e-001
2.532077e+003	1.242140e-001
2.533041e+003	1.242609e-001
2.534006e+003	1.243080e-001
2.534970e+003	1.243549e-001
2.535934e+003	1.244019e-001
2.536898e+003	1.244489e-001
2.537863e+003	1.244958e-001
2.538827e+003	1.245428e-001
2.539791e+003	1.245897e-001
2.540755e+003	1.246366e-001
2.541719e+003	1.246837e-001
2.542684e+003	1.247306e-001
2.543648e+003	1.247775e-001
2.544612e+003	1.248245e-001
2.545576e+003	1.248715e-001
2.546541e+003	1.249185e-001
2.547505e+003	1.249654e-001
2.548469e+003	1.250123e-001
2.549433e+003	1.250594e-001
2.550397e+003	1.251063e-001
2.551362e+003	1.251532e-001
2.552326e+003	1.252002e-001
2.553290e+003	1.252472e-001
2.554254e+003	1.252942e-001
2.555219e+003	1.253411e-001
2.556183e+003	1.253880e-001
2.557147e+003	1.254351e-001
2.558111e+003	1.254820e-001
2.559076e+003	1.255289e-001
2.560040e+003	1.255759e-001
2.561004e+003	1.256229e-001
2.561968e+003	1.256699e-001
2.562933e+003	1.257168e-001
2.563897e+003	1.257637e-001
2.564861e+003	1.258108e-001
2.565825e+003	1.258577e-001
2.566790e+003	1.259046e-001
2.567754e+003	1.259516e-001
2.568718e+003	1.259985e-001
2.569682e+003	1.260456e-001
2.570646e+003	1.260925e-001
2.571611e+003	1.261394e-001
2.572575e+003	1.261864e-001
2.573539e+003	1.262334e-001
2.574503e+003	1.262803e-001
2.575468e+003	1.263273e-001
2.576432e+003	1.263742e-001
2.577396e+003	1.264212e-001
2.578360e+003	1.264682e-001
2.579324e+003	1.265151e-001
2.580289e+003	1.265621e-001
2.581253e+003	1.266091e-001
2.582217e+003	1.266560e-001
2.583181e+003	1.267030e-001
2.584146e+003	1.267499e-001
2.585110e+003	1.267968e-001
2.586074e+003	1.268439e-001
2.587038e+003	1.268908e-001
2.588003e+003	1.269378e-001
2.588967e+003	1.269848e-001
2.589931e+003	1.270317e-001
2.590895e+003	1.270787e-001
2.591860e+003	1.271256e-001
2.592824e+003	1.271725e-001
2.593788e+003	1.272196e-001
2.594752e+003	1.272665e-001
2.595717e+003	1.273135e-001
2.596681e+003	1.273604e-001
2.597645e+003	1.274074e-001
2.598609e+003	1.274544e-001
2.599573e+003	1.275013e-001
2.600538e+003	1.275482e-001
2.601502e+003	1.275953e-001
2.602466e+003	1.276422e-001
2.603430e+003	1.276892e-001
2.604395e+003	1.277361e-001
2.605359e+003	1.277831e-001
2.606323e+003	1.278301e-001
2.607287e+003	1.278770e-001
2.608251e+003	1.279239e-001
2.609216e+003	1.279710e-001
2.610180e+003	1.280179e-001
2.611144e+003	1.280648e-001
2.612108e+003	1.281118e-001
2.613073e+003	1.281587e-001
2.614037e+003	1.282058e-001
2.615001e+003	1.282527e-001
2.615965e+003	1.282996e-001
2.616930e+003	1.283467e-001
2.617894e+003	1.283936e-001
2.618858e+003	1.284405e-001
2.619822e+003	1.284875e-001
2.620787e+003	1.285345e-001
2.621751e+003	1.285815e-001
2.622715e+003	1.286284e-001
2.623679e+003	1.286753e-001
2.624644e+003	1.287223e-001
2.625608e+003	1.287693e-001
2.626572e+003	1.288162e-001
[truncated: 1,425 more rows]
