# Supplementary material for: Molecular Structural Changes in Alfalfa Detected by ATR-FTIR Spectroscopy in Response to Silencing of TT8 and HB12 Genes
Source: Int J Mol Sci. 2018 Mar 31;19(4):1046. doi: 10.3390/ijms19041046 (PMC5979274; doi:10.3390/ijms19041046)
Supplement: Supplementary file 1 [file ijms-19-01046-s001.zip › Supplementary materials/Spectra Source/W1/w1b-1.dx]

##TITLE= w1b
##JCAMP-DX= 4.24
##DATA TYPE= INFRARED SPECTRUM
##ORIGIN= JASCO
##OWNER= 
##DATE= 16/04/01
##TIME= 09:51:47
##SPECTROMETER/DATA SYSTEM= 
##RESOLUTION= 
##DELTAX=   0.96423347
##XUNITS= 1/CM
##YUNITS= ABSORBANCE
##XFACTOR= 1.00000
##YFACTOR= 1E-008
##FIRSTX=   699.0693
##LASTX=  4000.6047
##NPOINTS=     3425
##FIRSTY=      0.05133
##MAXY=      0.07299
##MINY=     -0.01269
##XYDATA= (X++(Y..Y))
699.0693 5132506 5082189 5051685 5046821 5061061 5078541 5080978 5055641
706.7831 5001141 4928370 4855613 4799763 4768001 4754547 4744616 4723586
714.4970 4685787 4637188 4590537 4556803 4538619 4529395 4518165 4496686
722.2109 4463651 4423269 4380420 4337017 4292127 4244602 4195208 4146174
729.9247 4098817 4051776 4001852 3947005 3889047 3833649 3787481 3754592
737.6386 3734605 3723759 3717680 3713742 3711597 3711965 3714966 3719177
745.3525 3721806 3719562 3709690 3690880 3663915 3631827 3599157 3570259
753.0663 3547269 3528915 3511229 3490140 3464578 3437973 3416798 3406679
760.7802 3408396 3416489 3421597 3415167 3393507 3358756 3316647 3273247
768.4941 3233180 3200069 3177669 3169488 3176347 3193710 3211612 3218349
776.2079 3206170 3175331 3133766 3092647 3060825 3041573 3032912 3030185
783.9218 3028441 3023267 3010611 2987060 2951242 2905511 2856274 2812078
791.6357 2780199 2763597 2759876 2762575 2763832 2757097 2739079 2710687
799.3495 2676870 2645088 2622428 2612239 2612025 2614186 2609673 2592719
807.0634 2563859 2529500 2498481 2477878 2470403 2474246 2484622 2495691
814.7773 2502073 2499944 2487844 2466972 2440611 2412800 2387073 2366059
822.4911 2351845 2346112 2349225 2358799 2369414 2374706 2371029 2360038
830.2050 2347795 2340553 2340140 2342436 2340100 2327441 2303820 2273410
837.9189 2242110 2214313 2191694 2174044 2160615 2150718 2143633 2138747
845.6328 2136164 2136993 2142380 2151608 2160959 2164897 2159248 2144138
853.3466 2124315 2106508 2095814 2093730 2098768 2108302 2119541 2128937
861.0605 2131476 2121855 2097825 2063402 2028826 2006145 2002679 2016581
868.7744 2037613 2052844 2053754 2040412 2020520 2004455 1999643 2007400
876.4882 2023394 2040714 2053432 2058858 2057841 2053546 2049646 2048823
884.2021 2052062 2058847 2068037 2078898 2091644 2107048 2125217 2144338
891.9160 2160498 2169220 2168164 2159346 2149124 2145394 2153311 2172043
899.6298 2194651 2211300 2214028 2200416 2174357 2143977 2118250 2104084
907.3437 2104800 2119893 2145561 2175721 2203506 2223177 2231890 2230511
915.0576 2222928 2214093 2207762 2205119 2204865 2204513 2201996 2196701
922.7714 2189513 2182062 2175757 2171175 2168067 2165873 2164388 2164165
930.4853 2166441 2172624 2183625 2199386 2218812 2240071 2261064 2279877
938.1992 2295127 2306267 2313821 2319444 2325594 2334776 2348646 2367445
945.9130 2390175 2415442 2442519 2471953 2505335 2544341 2589658 2640445
953.6269 2694639 2749846 2804303 2857351 2909200 2960119 3009556 3055727
961.3408 3096043 3128276 3151980 3169401 3185299 3205522 3234808 3274727
969.0546 3322755 3373075 3418969 3455816 3483287 3505586 3529532 3561375
976.7685 3604002 3656068 3713516 3772598 3832545 3896231 3968379 4052393
984.4824 4147726 4249482 4350521 4444858 4530341 4609087 4685638 4764191
992.1962 4846619 4932222 5018892 5104591 5188236 5269826 5350252 5431217
999.9101 5515142 5604621 5701287 5804618 5911648 6018122 6120567 6217958
1007.6240 6311749 6404173 6495983 6585243 6668061 6740764 6802031 6853605
1015.3378 6899238 6942703 6986123 7029442 7071001 7108628 7140654 7166605
1023.0517 7187484 7205548 7223428 7242751 7262941 7281152 7293760 7298714
1030.7656 7297182 7293109 7290767 7291892 7294531 7294502 7288505 7276600
1038.4795 7262310 7250338 7243706 7242368 7244131 7246854 7250092 7254869
1046.1934 7261873 7269568 7273793 7269378 7252810 7224380 7188421 7151451
1053.9072 7119156 7093795 7073351 7052823 7026964 6993083 6952480 6909837
1061.6211 6870923 6839846 6817310 6800771 6786317 6771151 6755157 6740556
1069.3350 6729821 6723137 6717082 6705465 6681946 6642923 6589012 6524338
1077.0488 6454139 6382174 6309444 6234761 6156622 6075103 5992631 5913199
1084.7627 5840481 5776020 5718629 5665461 5614127 5564538 5519198 5481710
1092.4766 5454450 5436955 5426001 5417175 5406783 5392993 5375840 5356529
1100.1904 5336572 5316976 5297444 5275774 5248049 5209987 5159052 5096026
1107.9043 5024786 4950227 4875736 4802022 4728015 4652889 4577396 4503473
1115.6182 4432684 4365091 4299660 4235795 4174481 4117882 4067604 4023095
1123.3320 3981492 3939080 3893225 3843467 3791240 3738780 3688111 3640572
1131.0459 3596705 3556169 3517665 3479267 3439377 3397993 3357456 3321973
1138.7598 3295890 3281581 3278119 3281551 3286648 3289190 3287511 3282470
1146.4736 3275985 3269160 3261300 3250498 3235369 3216576 3196919 3179742
1154.1875 3166695 3156366 3144694 3126886 3099587 3062113 3016265 2965151
1161.9014 2911785 2858104 2804620 2750704 2695351 2638145 2579908 2522544
1169.6152 2467989 2416813 2367477 2316928 2262379 2203250 2142030 2083481
1177.3291 2032612 1992563 1963475 1942761 1926496 1911170 1895053 1878642
1185.0430 1864141 1854230 1850686 1853417 1860367 1868361 1874543 1877763
1192.7568 1879206 1881908 1889289 1903415 1923874 1947912 1971787 1992614
1200.4707 2009642 2024313 2039164 2056367 2076745 2099677 2123678 2147118
1208.1846 2168710 2187741 2204193 2218864 2233333 2249624 2269593 2294336
1215.8984 2323944 2357685 2394416 2432921 2472063 2510854 2548633 2585343
1223.6123 2621670 2658761 2697487 2737649 2777689 2815252 2848372 2876529
1231.3262 2900844 2923197 2944828 2965379 2983069 2995858 3002760 3004378
1239.0400 3002383 2998488 2993748 2988611 2983390 2978489 2974099 2969732
1246.7539 2964258 2956667 2946979 2936412 2926438 2917389 2907800 2895232
1254.4678 2878114 2857233 2835659 2817056 2803511 2794344 2786630 2776916
1262.1816 2762896 2744072 2721367 2696374 2670834 2646429 2624563 2605967
1269.8955 2590326 2576337 2562312 2547004 2530111 2512177 2494095 2476684
1277.6094 2460580 2446347 2434426 2424816 2416705 2408495 2398430 2385548
1285.3232 2370360 2354759 2341150 2331296 2325583 2323119 2322524 2322833
1293.0371 2323925 2326314 2330562 2336790 2344605 2353422 2362875 2372995
1300.7510 2384055 2396235 2409367 2422912 2436189 2448744 2460676 2472775
1308.4648 2486294 2502363 2521206 2541567 2560801 2575786 2584305 2586110
1316.1787 2583027 2578052 2573967 2572226 2572620 2573762 2573965 2571991
1323.8926 2567421 2560725 2553142 2546388 2542176 2541650 2544957 2551206
1331.6064 2558873 2566480 2573189 2578997 2584443 2590002 2595505 2599959
1339.3203 2602051 2601170 2598233 2595623 2596261 2602386 2614608 2631576
1347.0342 2650457 2668090 2682339 2692947 2701517 2710716 2723104 2739998
1354.7480 2760815 2783281 2804595 2822968 2838608 2853667 2871193 2893503
1362.4619 2920769 2950868 2980711 3007830 3030994 3049930 3064834 3076073
1370.1758 3083960 3088510 3089367 3086212 3079586 3071409 3064373 3060461
1377.8896 3059858 3061132 3062426 3062820 3062907 3064228 3068089 3074732
1385.6035 3083313 3092534 3101440 3109823 3117991 3126390 3135533 3146071
1393.3174 3158471 3172065 3184117 3190246 3186731 3173215 3153535 3133743
1401.0313 3118714 3109777 3104722 3099777 3092237 3082246 3072510 3066184
1408.7451 3064695 3067009 3070338 3071627 3068973 3062136 3051916 3039225
1416.4590 3024746 3009374 2994739 2982716 2973915 2966885 2959004 2948065
1424.1729 2933456 2916509 2899816 2885833 2875574 2868195 2861719 2854492
1431.8867 2846248 2838004 2831089 2826035 2821791 2815925 2806309 2792859
1439.6006 2777330 2761825 2747728 2735349 2723943 2711989 2697739 2679906
1447.3145 2658247 2633834 2608742 2585136 2564307 2546351 2530518 2515815
1455.0283 2501671 2488551 2477757 2469626 2462094 2451866 2435857 2411212
1462.7422 2375239 2326719 2268344 2207165 2150734 2102808 2063017 2028728
1470.4561 1996038 1959866 1915171 1860301 1799261 1739326 1686697 1644366
1478.1699 1612229 1587998 1568456 1550950 1534589 1520436 1510610 1507081
1485.8838 1510955 1522275 1539918 1561526 1584268 1606474 1628588 1652427
1493.5977 1679880 1712048 1748801 1788554 1828498 1865679 1898237 1925744
1501.3115 1948857 1969318 1990660 2019198 2063639 2129540 2209451 2284826
1509.0254 2343768 2387865 2424008 2457691 2491546 2525862 2559431 2590527
1516.7393 2618002 2642138 2664879 2689212 2717675 2750795 2787260 2826075
1524.4531 2868196 2915612 2968811 3025241 3080519 3131390 3177698 3221923
1532.1670 3266769 3312334 3355445 3392420 3422414 3448197 3475044 3508807
1539.8809 3551920 3599064 3640802 3672522 3695607 3713040 3726873 3737925
1547.5947 3746119 3750833 3751298 3747111 3738666 3727028 3713165 3697194
1555.3086 3678443 3656592 3633811 3616205 3609671 3612517 3617942 3621753
1563.0225 3623702 3625184 3627516 3631394 3637165 3645428 3657080 3672346
1570.7363 3689895 3707422 3723088 3736477 3748806 3762385 3779110 3798925
1578.4502 3820352 3842407 3865337 3889858 3915999 3942412 3966747 3986928
1586.1641 4002277 4013625 4022505 4030145 4036880 4042369 4046447 4049895
1593.8779 4054360 4061237 4070298 4079302 4085155 4085879 4081925 4075885
1601.5918 4070759 4068003 4066799 4065077 4061321 4055651 4049475 4044192
1609.3057 4040050 4036097 4031199 4025047 4018394 4012663 4009275 4008762
1617.0195 4010191 4011911 4013047 4014045 4016172 4020871 4029198 4041425
1624.7334 4057150 4075799 4096751 4118819 4139925 4157803 4171219 4180454
1632.4473 4186732 4191404 4195495 4199672 4204326 4209431 4214357 4218002
1640.1611 4219170 4216923 4210657 4199922 4184351 4164383 4142596 4123371
1647.8750 4109566 4099957 4089923 4072815 4041236 3991903 3933075 3879057
1655.5889 3834572 3794431 3751857 3701461 3638641 3559783 3465044 3361360
1663.3027 3260231 3170375 3092870 3022249 2950628 2872495 2788841 2706940
1671.0166 2633783 2569703 2508951 2444856 2374693 2301720 2232603 2171978
1678.7305 2119617 2071607 2022317 1965621 1897217 1819329 1742191 1675368
1686.4443 1619134 1567311 1514280 1458303 1401041 1345146 1291825 1239962
1694.1582 1187328 1132877 1078149 1026378 980227 940550 906997 878964 855563
1702.8363 835323 816681 799033 783434 772141 766932 767545 771807 777076
1711.5144 781461 784128 785064 784864 784834 786990 793058 802768 813706
1720.1925 823193 829890 834047 837003 840401 845307 851634 858338 864192
1728.8706 868344 870120 868270 860481 844246 819378 789355 758420 727786
1737.5487 695450 658532 615634 568045 518988 471241 425504 381108 337823
1746.2268 296810 260180 229686 205486 185918 168583 151774 134976 118456
1754.9049 102698 88037 74437 61379 48026 33663 18149 1986 -14165 -30121 -46374
1765.5115 -63678 -82504 -102789 -124086 -145856 -167493 -188003 -205905
1773.2253 -219990 -230397 -238638 -246498 -254864 -263226 -270036 -273859
1780.9392 -274675 -274210 -274898 -278351 -284485 -291883 -298972 -304987
1788.6531 -309985 -314145 -317047 -317672 -315411 -311179 -307142 -305312
1796.3669 -306518 -310319 -315522 -320990 -326388 -332288 -339385 -347531
1804.0808 -355496 -361596 -364621 -364481 -362298 -359950 -359295 -361394
1811.7947 -366109 -372269 -378233 -382544 -384464 -384267 -383105 -382328
1819.5085 -382601 -383485 -383828 -382719 -380411 -378530 -379242 -383863
1827.2224 -391931 -401263 -408898 -412534 -411746 -408059 -403869 -401219
1834.9363 -401179 -403703 -407780 -411938 -415010 -416684 -417505 -418456
1842.6501 -420327 -423101 -425793 -427124 -426524 -424483 -422134 -420578
1850.3640 -420338 -421125 -422043 -422167 -421152 -419475 -418178 -418280
1858.0779 -420226 -423690 -427819 -431723 -434888 -437248 -438941 -439967
1865.7917 -440031 -438689 -435768 -431756 -427747 -424887 -423832 -424650
1873.5056 -427013 -430354 -433931 -436919 -438636 -438835 -437835 -436336
1881.2195 -435009 -434126 -433485 -432729 -431800 -431161 -431595 -433664
1888.9333 -437211 -441295 -444713 -446683 -447181 -446768 -446150 -445752
1896.6472 -445505 -444898 -443274 -440199 -435785 -430817 -426574 -424325
1904.3611 -424723 -427451 -431349 -434972 -437273 -438078 -438050 -438177
1912.0750 -439114 -440829 -442712 -444002 -444293 -443861 -443560 -444247
1919.7888 -446095 -448356 -449762 -449293 -446872 -443489 -440612 -439284
1927.5027 -439568 -440706 -441783 -442422 -443023 -444365 -446897 -450247
1935.2166 -453306 -454836 -454186 -451652 -448333 -445643 -444727 -445996
1942.9304 -448961 -452468 -455236 -456357 -455538 -453074 -449662 -446122
1950.6443 -443127 -441037 -439902 -439628 -440166 -441618 -444166 -447849
1958.3582 -452316 -456709 -459817 -460500 -458221 -453411 -447443 -442149
1966.0720 -439013 -438424 -439447 -440367 -439738 -439336 -438934 -438531
1973.7859 -438129 -437727 -437324 -436922 -436519 -436117 -435715 -435312
1981.4998 -434910 -434508 -434105 -433703 -433300 -432898 -432496 -432093
1989.2136 -431691 -431289 -430886 -430484 -430081 -429679 -429277 -428874
1996.9275 -428472 -428070 -427667 -427265 -426863 -426460 -426058 -425655
2004.6414 -425253 -424851 -424448 -424046 -423644 -423241 -422839 -422436
2012.3552 -422034 -421632 -421229 -420827 -420425 -420022 -419620 -419217
2020.0691 -418815 -418413 -418010 -417608 -417206 -416803 -416401 -415998
2027.7830 -415596 -415194 -414791 -414389 -413987 -413584 -413182 -412780
2035.4968 -412377 -411975 -411572 -411170 -410768 -410365 -409963 -409561
2043.2107 -409158 -408756 -408353 -407951 -407549 -407146 -406744 -406342
2050.9246 -405939 -405537 -405134 -404732 -404330 -403927 -403525 -403123
2058.6384 -402720 -402318 -401915 -401513 -401111 -400708 -400306 -399904
2066.3523 -399501 -399099 -398697 -398294 -397892 -397489 -397087 -396685
2074.0662 -396282 -395880 -395478 -395075 -394673 -394270 -393868 -393466
2081.7800 -393063 -392661 -392259 -391856 -391454 -391051 -390649 -390247
2089.4939 -389844 -389442 -389040 -388637 -388235 -387833 -387430 -387028
2097.2078 -386625 -386223 -385821 -385418 -385016 -384614 -384211 -383809
2104.9216 -383406 -383004 -382602 -382199 -381797 -381395 -380992 -380590
2112.6355 -380187 -379785 -379383 -378980 -378578 -378176 -377773 -377371
2120.3494 -376968 -376566 -376164 -375761 -375359 -374957 -374554 -374152
2128.0632 -373750 -373347 -372945 -372542 -372140 -371738 -371335 -370933
2135.7771 -370531 -370128 -369726 -369323 -368921 -368519 -368116 -367714
2143.4910 -367312 -366909 -366507 -366104 -365702 -365300 -364897 -364495
2151.2048 -364093 -363690 -363288 -362886 -362483 -362081 -361678 -361276
2158.9187 -360874 -360471 -360069 -359667 -359264 -358862 -358459 -358057
2166.6326 -357655 -357252 -356850 -356448 -356045 -355643 -355240 -354838
2174.3464 -354436 -354033 -353631 -353229 -352826 -352424 -352021 -351619
2182.0603 -351217 -350814 -350412 -350010 -349607 -349205 -348803 -348400
2189.7742 -347998 -347595 -347193 -346791 -346388 -345986 -345584 -345181
2197.4880 -344779 -344376 -343974 -343572 -343169 -342767 -342365 -341962
2205.2019 -341560 -341157 -340755 -340353 -339950 -339548 -339146 -338743
2212.9158 -338341 -337938 -337536 -337134 -336731 -336329 -335927 -335524
2220.6296 -335122 -334720 -334317 -333915 -333512 -333110 -332708 -332305
2228.3435 -331903 -331501 -331098 -330696 -330293 -329891 -329489 -329086
2236.0574 -328684 -328282 -327879 -327477 -327074 -326672 -326270 -325867
2243.7712 -325465 -325063 -324660 -324258 -323855 -323453 -323051 -322648
2251.4851 -322246 -321844 -321441 -321039 -320637 -320234 -319832 -319429
2259.1990 -319027 -318625 -318222 -317820 -317418 -317015 -316613 -316210
2266.9128 -315808 -315406 -315003 -314601 -314199 -313796 -313394 -312991
2274.6267 -312589 -312187 -311784 -311382 -310980 -310577 -310175 -309773
2282.3406 -309370 -308968 -308565 -308163 -307761 -307358 -306956 -306554
2290.0544 -306151 -305749 -305346 -304944 -304542 -304139 -303737 -303335
2297.7683 -302932 -302530 -302127 -301725 -301323 -300920 -300518 -300116
2305.4822 -299713 -299311 -298908 -298506 -298104 -297701 -297299 -296897
2313.1960 -296494 -296092 -295690 -295287 -294885 -294482 -294080 -293678
2320.9099 -293275 -292873 -292471 -292068 -291666 -291263 -290861 -290459
2328.6238 -290056 -289654 -289252 -288849 -288447 -288044 -287642 -287240
2336.3376 -286837 -286435 -286033 -285630 -285228 -284825 -284423 -284021
2344.0515 -283618 -283216 -282814 -282411 -282009 -281607 -281204 -280802
2351.7654 -280399 -279997 -279595 -279192 -278790 -278388 -277985 -277583
2359.4792 -277180 -276778 -276376 -275973 -275571 -275169 -274766 -274364
2367.1931 -273961 -273559 -273157 -272754 -272352 -271950 -271547 -271145
2374.9070 -270742 -270340 -269938 -269535 -269133 -268731 -268328 -267926
2382.6208 -267524 -267121 -266719 -266316 -265914 -265512 -265109 -264707
2390.3347 -264305 -263902 -263500 -263097 -262695 -262293 -261890 -261488
2398.0486 -261086 -260683 -260281 -259878 -259476 -259074 -258671 -258269
2405.7625 -257867 -257464 -257062 -256659 -256257 -255855 -255452 -255050
2413.4763 -254648 -254245 -253843 -253441 -253038 -252636 -252233 -251831
2421.1902 -251429 -251026 -250624 -250222 -249819 -249417 -249014 -248612
2428.9041 -248210 -247807 -247405 -247003 -246600 -246198 -245795 -245393
2436.6179 -244991 -244588 -244186 -243784 -243381 -242979 -242576 -242174
2444.3318 -241772 -241369 -240967 -240565 -240162 -239760 -239358 -238955
2452.0457 -238553 -238150 -237748 -237346 -236943 -236541 -236139 -235736
2459.7595 -235334 -234931 -234529 -234127 -233724 -233322 -232920 -232517
2467.4734 -232115 -231712 -231310 -230908 -230505 -230103 -229701 -229298
2475.1873 -228896 -228494 -228091 -227689 -227286 -226884 -226482 -226079
2482.9011 -225677 -225275 -224872 -224470 -224067 -223665 -223263 -222860
2490.6150 -222458 -222056 -221653 -221251 -220848 -220446 -220044 -219641
2498.3289 -219239 -218837 -218434 -218032 -217629 -217227 -216825 -216422
2506.0427 -216020 -215618 -215215 -214813 -214411 -214008 -213606 -213203
2513.7566 -212801 -212399 -211996 -211594 -211192 -210789 -210387 -209984
2521.4705 -209582 -209180 -208777 -208375 -207973 -207570 -207168 -206765
2529.1843 -206363 -205961 -205558 -205156 -204754 -204351 -203949 -203546
2536.8982 -203144 -202742 -202339 -201937 -201535 -201132 -200730 -200328
2544.6121 -199925 -199523 -199120 -198718 -198316 -197913 -197511 -197109
2552.3259 -196706 -196304 -195901 -195499 -195097 -194694 -194292 -193890
2560.0398 -193487 -193085 -192682 -192280 -191878 -191475 -191073 -190671
2567.7537 -190268 -189866 -189463 -189061 -188659 -188256 -187854 -187452
2575.4675 -187049 -186647 -186245 -185842 -185440 -185037 -184635 -184233
2583.1814 -183830 -183428 -183026 -182623 -182221 -181818 -181416 -181014
2590.8953 -180611 -180209 -179807 -179404 -179002 -178599 -178197 -177795
2598.6091 -177392 -176990 -176588 -176185 -175783 -175380 -174978 -174576
2606.3230 -174173 -173771 -173369 -172966 -172564 -172162 -171759 -171357
2614.0369 -170954 -170552 -170150 -169747 -169345 -168943 -168540 -168138
2621.7507 -167735 -167333 -166931 -166528 -166126 -165724 -165321 -164919
2629.4646 -164516 -164114 -163712 -163309 -162907 -162505 -162102 -161700
2637.1785 -161297 -160895 -160493 -160090 -161079 -162112 -163114 -163120
2644.8923 -160859 -155752 -148574 -141316 -136283 -135017 -137668 -143118
2652.6062 -149651 -155680 -160126 -162364 -161970 -158630 -152347 -143797
2660.3201 -134467 -126324 -121092 -119531 -121128 -124398 -127573 -129287
2668.0339 -128929 -126628 -123016 -118961 -115315 -112671 -111159 -110408
2675.7478 -109776 -108756 -107278 -105656 -104244 -103098 -101996 -100814
2683.4617 -99869 -99798 -100938 -102651 -103277 -100942 -94789 -85762 -76345
2692.1399 -69355 -66574 -68052 -72378 -77577 -81948 -84435 -84558 -82220
2700.8179 -77626 -71324 -64193 -57292 -51620 -47891 -46407 -47003 -49094
2709.4961 -51861 -54583 -56983 -59335 -62157 -65628 -69093 -71066 -69816
2718.1741 -64259 -54651 -42727 -31171 -22677 -18941 -20013 -24287 -29217
2726.8523 -32499 -33151 -31887 -30503 -30579 -32320 -34293 -34281 -30733
2735.5303 -23859 -15661 -8875 -5477 -5681 -7986 -10192 -10702 -9291 -6913
2745.1726 -4778 -3383 -2221 -327 2819 6794 10570 13407 15537 17979 21602 26165
2756.7434 30205 31954 30670 27389 24505 24426 28200 34947 42413 48224 51109
2767.3501 51444 50898 51427 54150 58728 63571 66799 67360 65612 63010 61135
2777.9565 60772 61682 63125 64663 66576 69663 74636 81626 90026 98626 105801
2788.5632 109765 109042 103209 93599 83333 76324 75569 81662 92484 104332
2798.2056 113822 119408 121702 122577 123831 126314 129955 134460 140005
2806.8835 147329 157098 168958 180968 189973 192933 188577 178411 166348
2815.5618 157015 153656 156846 164766 174713 184749 194371 203934 213538
2824.2397 222428 229401 233808 236240 238307 241725 247432 255342 264692
2832.9180 274559 284163 292992 301006 308922 318257 330843 348007 370143
2841.5959 397280 430412 472411 527272 597322 679592 763830 834467 876510
2850.2742 882093 853555 801566 740236 682171 635407 602654 582415 571095
2858.9521 565106 562175 561573 563496 568211 575496 584581 594376 603715
2867.6304 611457 616599 618546 617494 614625 611820 610936 613002 617844
2876.3083 624333 631048 636934 641597 645183 648027 650356 652190 653477
2884.9866 654305 655099 656671 660118 666596 676999 691607 709779 729836
2893.6646 749293 765504 776552 782018 783242 782896 784038 789036 798775
2902.3428 812434 827920 842881 855957 867727 880723 898312 922996 955319
2911.0208 994366 1039726 1093420 1159825 1242583 1339748 1440706 1528364
2918.7346 1586351 1606543 1591674 1551995 1499173 1441597 1383276 1325760
2926.4485 1270763 1221265 1180515 1150080 1128576 1111952 1094995 1073200
2934.1624 1044281 1008984 971019 935909 908806 891983 883267 876576 864681
2942.8406 842952 812034 777867 748916 732112 729650 738247 751035 760875
2951.5186 763321 757840 747022 734529 723109 713695 705865 699049 693493
2960.1968 690239 690154 692731 695587 695158 688325 674095 654387 633405
2968.8748 615859 604872 600601 600240 599430 594362 583511 568100 551125
2977.5530 535600 523078 513239 504547 495351 484636 472129 458038 442944
2986.2310 428013 415167 406696 404186 407344 413576 418862 419576 414264
2994.9092 404284 392894 383369 377310 374169 372168 369940 367780 367692
3003.5872 372176 382497 397525 413863 427253 434452 434606 429458 422426
3012.2654 417120 416059 420057 428267 438621 448435 455129 457038 454109
3020.9434 448065 441776 437962 437917 441034 445480 449589 452989 456695
3029.6216 462127 469823 478801 487028 492593 494723 493971 491680 489284
3038.2996 487994 488892 493043 501230 513380 528129 543011 555297 563040
3046.9778 565736 564281 560383 555820 551923 549385 548314 548478 549682
3055.6558 552198 556954 565161 577374 592468 607315 617673 620062 613678
3064.3340 601143 587487 577832 575140 579332 588178 599157 610975 623765
3073.0120 638019 653172 667005 676426 679162 675205 666993 658155 651688
3081.6902 648763 648846 650779 653841 658002 663380 669618 675847 681261
3090.3682 685651 689295 692261 693865 692994 689227 683852 679765 680069
3099.0464 686264 697271 709951 720741 727355 729617 729147 728336 729162
3107.7244 732285 736696 740208 740768 738067 734427 734065 740835 755693
3116.4026 775630 794956 808227 812925 810311 804231 799001 797763 801924
3125.0806 811318 824480 838819 851107 858533 860041 857046 852866 851019
3133.7588 853412 859599 867501 874930 880805 885356 889448 893707 898101
3142.4368 902147 905408 907852 909855 912006 914961 919443 926247 936032
3151.1150 948909 964088 979966 994725 1007129 1016964 1024821 1031428 1037128
3159.7930 1041944 1046118 1050490 1056182 1063663 1071953 1078774 1081823
3167.5068 1080396 1076214 1072715 1073165 1078751 1087938 1097550 1104924
3175.2207 1109753 1114394 1122314 1135560 1152896 1169975 1181618 1184820
3182.9346 1180578 1173353 1168551 1169688 1177033 1188366 1200870 1212606
3190.6484 1222687 1230569 1235553 1237107 1235656 1232897 1231155 1232234
3198.3623 1236718 1244235 1254201 1266150 1279254 1291704 1300962 1305216
3206.0762 1305113 1304253 1307595 1318506 1336361 1356395 1372076 1378584
3213.7900 1375326 1366096 1356982 1353347 1357550 1368392 1382269 1395199
3221.5039 1404617 1410075 1412695 1413934 1414556 1414472 1413421 1411854
3229.2178 1411224 1413380 1419465 1429175 1440883 1452508 1462424 1469769
3236.9316 1474113 1475015 1472155 1466174 1459667 1457378 1464925 1486265
3244.6455 1521020 1563291 1603070 1630027 1637978 1627803 1607234 1587493
3252.3594 1578353 1584094 1602418 1626698 1650000 1668431 1682065 1693399
3260.0732 1704738 1716233 1725664 1729838 1726736 1717225 1705441 1697504
3267.7871 1698976 1712154 1734603 1759915 1780535 1791258 1791423 1784537
3275.5010 1775709 1768760 1764950 1763856 1765231 1769988 1779390 1793137
3283.2148 1808143 1819344 1822284 1815775 1802735 1788612 1778432 1774418
3290.9287 1775589 1779279 1783263 1786887 1790630 1794808 1798720 1801024
3298.6426 1800971 1799299 1797831 1797917 1798942 1798238 1792742 1781364
3306.3564 1766352 1752524 1744736 1745196 1752400 1762346 1771070 1776777
3314.0703 1780244 1783472 1787764 1792622 1796144 1796442 1792994 1786970
3321.7842 1780411 1774909 1770649 1766317 1759823 1749372 1734463 1716486
3329.4980 1698742 1685683 1681346 1687380 1701563 1717824 1728251 1726404
3337.2119 1710327 1683594 1653822 1629504 1616751 1617307 1628371 1644014
3344.9258 1657503 1663681 1660601 1649834 1635337 1621456 1611078 1604855
3352.6396 1601674 1599779 1597768 1595032 1591761 1588749 1587014 1587053
3360.3535 1587923 1586885 1580418 1566475 1546592 1525990 1510978 1505102
3368.0674 1506801 1510493 1510441 1504539 1495226 1486984 1482478 1480360
3375.7813 1476322 1466381 1449785 1429511 1410362 1396436 1389748 1390434
3383.4951 1397585 1409602 1423827 1436289 1442457 1439039 1425795 1406075
3391.2090 1385459 1369094 1359312 1355008 1353071 1350701 1346956 1342575
3398.9229 1338455 1334175 1327869 1317582 1303016 1286225 1270672 1259372
3406.6367 1253505 1252382 1254400 1257886 1261106 1261825 1257495 1246587
3414.3506 1230244 1212641 1199129 1193037 1193320 1194939 1192084 1182173
3422.0645 1167765 1155001 1149798 1154478 1166717 1180852 1190298 1189709
3429.7783 1176286 1150412 1115797 1078902 1047155 1026153 1017155 1016543
3437.4922 1017930 1015810 1008419 997935 987966 980346 973704 964836 951659
3446.1704 935278 919343 907039 898237 889311 875892 856428 833898 814313
3454.8484 802895 800627 803687 806096 803553 795796 786110 778659 775696
3463.5266 776449 778006 777090 771413 760091 743466 722881 700528 679114
3472.2046 661160 648180 640239 636202 634401 633130 630645 625041 614640
3480.8828 599010 579855 560663 544891 533843 525878 517690 506934 494344
3489.5608 483622 478946 481875 489868 497436 499140 492560 479321 463663
3498.2390 449872 440472 435956 435409 437006 438037 435050 424804 405923
3506.9170 380313 353263 331618 320480 320340 326820 333319 334558 328693
3515.5952 317066 302242 285863 267787 247006 223476 199412 178962 166236
3524.2732 162882 166806 172875 175183 169708 156072 137562 119484 106771
3532.9514 101892 103784 108226 109886 105418 95737 85543 80033 80979 84869
3542.5938 84545 73805 52335 27057 7793 315 2620 6951 5115 -6767 -26625 -48512
3554.1646 -66559 -77697 -81675 -79708 -73702 -66436 -61453 -61697 -67607
3562.8425 -76379 -83284 -84651 -81218 -79096 -85916 -104752 -132060 -160749
3571.5208 -184250 -198893 -204650 -204606 -203223 -204041 -208116 -214066
3579.2346 -219521 -223069 -225553 -229957 -239994 -258068 -283154 -309448
3586.9485 -327925 -331829 -321758 -304790 -289332 -280856 -280194 -283809
3594.6624 -286192 -283931 -278753 -276829 -284834 -305370 -334505 -363462
3602.3762 -383785 -392082 -391313 -389002 -393891 -411829 -442243 -477696
3610.0901 -507455 -522592 -519593 -501278 -475131 -450034 -433013 -427338
3617.8040 -432231 -443960 -458073 -471662 -484007 -495507 -506498 -516919
3625.5178 -526555 -535414 -544063 -553745 -565929 -581465 -599989 -619747
3633.2317 -637672 -650199 -655208 -654149 -652162 -655193 -665946 -681666
3640.9456 -695498 -700728 -694954 -681364 -667224 -661549 -672567 -703272
3648.6594 -745809 -783319 -802371 -800966 -784972 -762808 -743589 -736081
3656.3733 -745604 -770573 -803294 -834720 -858126 -869901 -869462 -859317
3664.0872 -844339 -829827 -819571 -815065 -815963 -821645 -833054 -852764
3671.8010 -882585 -920582 -959216 -986777 -994806 -986375 -973065 -963588
3679.5149 -958349 -952476 -941560 -925825 -910404 -902132 -905847 -922568
3687.2288 -949268 -979482 -1005320 -1020865 -1024221 -1016873 -1002459 -986214
3694.9426 -974187 -971568 -980873 -1001185 -1028563 -1056837 -1078618 -1087443
3702.6565 -1080946 -1062619 -1040264 -1022524 -1015909 -1023071 -1041947
3709.4063 -1065996 -1086666 -1097933 -1099068 -1092666 -1081238 -1066426
3716.1558 -1050251 -1036004 -1027380 -1026016 -1029385 -1031606 -1027465
3722.9055 -1016546 -1003986 -996909 -999145 -1008736 -1020284 -1029446
3729.6550 -1035820 -1042896 -1055598 -1076440 -1102202 -1124219 -1133938
3736.4048 -1129484 -1116169 -1101378 -1090533 -1086748 -1091841 -1106021
3743.1543 -1125503 -1141452 -1145394 -1136370 -1120401 -1105588 -1098964
3749.9041 -1104160 -1118725 -1135354 -1148247 -1156430 -1160934 -1161248
3756.6536 -1154590 -1138485 -1115176 -1093387 -1083929 -1092590 -1116403
3763.4033 -1144885 -1164782 -1166659 -1150560 -1126756 -1109812 -1109206
3770.1528 -1123224 -1141223 -1152401 -1153199 -1148098 -1145400 -1151990
3776.9026 -1169394 -1192612 -1213143 -1224769 -1227064 -1223848 -1219365
3783.6521 -1215924 -1213875 -1212726 -1211913 -1210720 -1208029 -1202737
3790.4019 -1194756 -1185626 -1177994 -1174113 -1174370 -1177145 -1180368
3797.1514 -1183378 -1187157 -1192622 -1198517 -1201427 -1198999 -1193166
3803.9011 -1189337 -1192495 -1203303 -1216368 -1223111 -1218705 -1206126
3810.6506 -1193330 -1188028 -1193966 -1208540 -1222669 -1226002 -1215342
3817.4004 -1197520 -1184159 -1184185 -1198290 -1218042 -1232160 -1235227
3824.1499 -1230132 -1223908 -1222453 -1227077 -1233580 -1234385 -1223136
3830.8997 -1199158 -1168868 -1143158 -1132213 -1140455 -1163881 -1191306
3837.6492 -1210237 -1214856 -1209347 -1203117 -1203227 -1210587 -1220912
3844.3989 -1228294 -1228896 -1222657 -1212479 -1202532 -1197347 -1201481
3851.1484 -1217712 -1241726 -1258250 -1251749 -1223201 -1187231 -1158801
3857.8982 -1147419 -1156739 -1184164 -1220138 -1249983 -1260553 -1248246
3864.6477 -1220655 -1190424 -1168176 -1159528 -1165342 -1182716 -1205819
3871.3975 -1227153 -1239765 -1239851 -1228503 -1211616 -1197824 -1194913
3878.1470 -1205678 -1225219 -1242696 -1248080 -1238919 -1221401 -1205681
3884.8967 -1199522 -1204431 -1216730 -1231734 -1246353 -1258165 -1263413
3891.6462 -1257626 -1239588 -1214115 -1189852 -1174540 -1171390 -1177367
3898.3960 -1183924 -1181581 -1166831 -1145763 -1130528 -1131186 -1149107
3905.1455 -1176780 -1203319 -1220213 -1223709 -1214558 -1197026 -1177622
3911.8953 -1163226 -1158901 -1166218 -1182608 -1201866 -1216175 -1219720
3918.6448 -1212164 -1199280 -1190122 -1192599 -1209321 -1235158 -1258556
3925.3945 -1267500 -1256740 -1230878 -1201644 -1181850 -1179056 -1191624
3932.1440 -1209893 -1222553 -1223511 -1214137 -1200606 -1189732 -1186098
3938.8938 -1191236 -1204078 -1221647 -1239606 -1253130 -1258429 -1254328
3945.6433 -1242777 -1227797 -1213351 -1201262 -1190698 -1179925 -1169093
3952.3931 -1161582 -1162548 -1175511 -1199314 -1227775 -1252520 -1267086
3959.1426 -1269441 -1261613 -1247392 -1230152 -1212161 -1195115 -1180646
3965.8923 -1170003 -1163399 -1160026 -1159097 -1161003 -1167267 -1179008
3972.6418 -1195125 -1211892 -1224492 -1229350 -1225461 -1213993 -1197130
3979.3916 -1177603 -1159237 -1147309 -1147263 -1161801 -1188324 -1219019
3986.1411 -1244172 -1256902 -1256374 -1247473 -1237217 -1230356 -1227074
3992.8909 -1224041 -1217678 -1207162 -1195211 -1186368 -1184196 -1189278
3999.6404 -1199074 -1209317
##END= 
