# Supplementary material for: Molecular Structural Changes in Alfalfa Detected by ATR-FTIR Spectroscopy in Response to Silencing of TT8 and HB12 Genes
Source: Int J Mol Sci. 2018 Mar 31;19(4):1046. doi: 10.3390/ijms19041046 (PMC5979274; doi:10.3390/ijms19041046)
Supplement: Supplementary file 1 [file ijms-19-01046-s001.zip › Supplementary materials/Spectra Source/W1/W1b-1-derivative.CSV]

6.990693e+002	1.426415e-003
7.000335e+002	1.894471e-003
7.009977e+002	2.435144e-003
7.019620e+002	1.726253e-003
7.029262e+002	7.100550e-005
7.038904e+002	-1.256290e-003
7.048547e+002	-1.380220e-003
7.058189e+002	-7.408314e-004
7.067831e+002	-4.062675e-004
7.077474e+002	-5.438289e-004
7.087116e+002	-5.505870e-004
7.096758e+002	-2.984178e-004
7.106401e+002	-1.531600e-004
7.116043e+002	-1.340177e-004
7.125685e+002	-1.016011e-004
7.135328e+002	6.922658e-005
7.144970e+002	2.639469e-004
7.154612e+002	3.833272e-004
7.164255e+002	3.617118e-004
7.173897e+002	2.018930e-004
7.183539e+002	-2.866866e-005
7.193182e+002	-2.360379e-004
7.202824e+002	-3.494640e-004
7.212466e+002	-3.546482e-004
7.222109e+002	-2.938572e-004
7.231751e+002	-2.356633e-004
7.241393e+002	-2.326185e-004
7.251036e+002	-2.903652e-004
7.260678e+002	-3.657937e-004
7.270320e+002	-3.950914e-004
7.279963e+002	-3.330249e-004
7.289605e+002	-1.783196e-004
7.299247e+002	2.817882e-005
7.308890e+002	2.284917e-004
7.318532e+002	3.801184e-004
7.328174e+002	4.761558e-004
7.337817e+002	5.388416e-004
7.347459e+002	5.922523e-004
7.357101e+002	6.382861e-004
7.366744e+002	6.560890e-004
7.376386e+002	6.228095e-004
7.386028e+002	5.361047e-004
7.395671e+002	4.195161e-004
7.405313e+002	3.068707e-004
7.414955e+002	2.185400e-004
7.424598e+002	1.482197e-004
7.434240e+002	7.010339e-005
7.443882e+002	-3.923823e-005
7.453525e+002	-1.801275e-004
7.463167e+002	-3.243482e-004
7.472809e+002	-4.279925e-004
7.482452e+002	-4.539941e-004
7.492094e+002	-3.911651e-004
7.501736e+002	-2.597849e-004
7.511379e+002	-1.016315e-004
7.521021e+002	3.945667e-005
7.530663e+002	1.354942e-004
7.540306e+002	1.810116e-004
7.549948e+002	1.860112e-004
7.559590e+002	1.619985e-004
7.569233e+002	1.127372e-004
7.578875e+002	3.746844e-005
7.588517e+002	-5.633164e-005
7.598160e+002	-1.430945e-004
7.607802e+002	-1.842509e-004
7.617444e+002	-1.490626e-004
7.627087e+002	-3.824288e-005
7.636729e+002	1.076045e-004
7.646371e+002	2.237705e-004
7.656014e+002	2.539427e-004
7.665656e+002	1.802998e-004
7.675298e+002	3.356266e-005
7.684941e+002	-1.218796e-004
7.694583e+002	-2.182357e-004
7.704225e+002	-2.136830e-004
7.713868e+002	-1.078445e-004
7.723510e+002	6.082543e-005
7.733152e+002	2.318492e-004
7.742795e+002	3.454768e-004
7.752437e+002	3.623994e-004
7.762079e+002	2.738345e-004
7.771722e+002	1.002032e-004
7.781364e+002	-1.181869e-004
7.791006e+002	-3.323051e-004
7.800649e+002	-4.932085e-004
7.810291e+002	-5.592891e-004
7.819933e+002	-5.055877e-004
7.829576e+002	-3.359316e-004
7.839218e+002	-9.180168e-005
7.848860e+002	1.523283e-004
7.858503e+002	3.128440e-004
7.868145e+002	3.332065e-004
7.877787e+002	2.139455e-004
7.887430e+002	1.689156e-005
7.897072e+002	-1.625546e-004
7.906714e+002	-2.415933e-004
7.916357e+002	-1.888601e-004
7.925999e+002	-3.452436e-005
7.935641e+002	1.513626e-004
7.945284e+002	2.962242e-004
7.954926e+002	3.553227e-004
7.964568e+002	3.214111e-004
7.974211e+002	2.158098e-004
7.983853e+002	7.335276e-005
7.993495e+002	-6.807177e-005
8.003138e+002	-1.722375e-004
8.012780e+002	-2.093685e-004
8.022422e+002	-1.649565e-004
8.032065e+002	-4.888620e-005
8.041707e+002	1.035595e-004
8.051349e+002	2.432520e-004
8.060992e+002	3.262276e-004
8.070634e+002	3.291424e-004
8.080276e+002	2.536683e-004
8.089919e+002	1.216035e-004
8.099561e+002	-3.200143e-005
8.109203e+002	-1.639764e-004
8.118846e+002	-2.304124e-004
8.128488e+002	-2.017706e-004
8.138130e+002	-8.236588e-005
8.147773e+002	8.030012e-005
8.157415e+002	2.107912e-004
8.167057e+002	2.440632e-004
8.176700e+002	1.649150e-004
8.186342e+002	2.030880e-005
8.195984e+002	-1.071232e-004
8.205627e+002	-1.481090e-004
8.215269e+002	-8.524240e-005
8.224911e+002	4.339777e-005
8.234554e+002	1.733714e-004
8.244196e+002	2.515851e-004
8.253839e+002	2.573949e-004
8.263481e+002	1.995832e-004
8.273123e+002	1.004857e-004
8.282766e+002	-1.695222e-005
8.292408e+002	-1.331338e-004
8.302050e+002	-2.316323e-004
8.311693e+002	-3.008702e-004
8.321335e+002	-3.367394e-004
8.330977e+002	-3.408104e-004
8.340620e+002	-3.135435e-004
8.350262e+002	-2.499979e-004
8.359904e+002	-1.457517e-004
8.369547e+002	-1.032009e-005
8.379189e+002	1.256499e-004
8.388831e+002	2.213191e-004
8.398474e+002	2.507471e-004
8.408116e+002	2.224387e-004
8.417758e+002	1.747732e-004
8.427401e+002	1.482444e-004
8.437043e+002	1.563602e-004
8.446685e+002	1.795361e-004
8.456328e+002	1.867447e-004
8.465970e+002	1.652631e-004
8.475612e+002	1.317370e-004
8.485255e+002	1.146253e-004
8.494897e+002	1.240098e-004
8.504539e+002	1.365192e-004
8.514182e+002	1.102799e-004
8.523824e+002	1.884672e-005
8.533466e+002	-1.230916e-004
8.543109e+002	-2.625806e-004
8.552751e+002	-3.377015e-004
8.562393e+002	-3.125566e-004
8.572036e+002	-1.960468e-004
8.581678e+002	-3.594581e-005
8.591320e+002	1.048565e-004
8.600963e+002	1.758278e-004
8.610605e+002	1.581169e-004
8.620247e+002	6.994894e-005
8.629890e+002	-4.264502e-005
8.639532e+002	-1.264313e-004
8.649174e+002	-1.447861e-004
8.658817e+002	-9.306756e-005
8.668459e+002	3.363503e-006
8.678101e+002	1.071373e-004
8.687744e+002	1.903748e-004
8.697386e+002	2.445810e-004
8.707028e+002	2.733433e-004
8.716671e+002	2.768947e-004
8.726313e+002	2.446928e-004
8.735955e+002	1.649336e-004
8.745598e+002	4.397820e-005
8.755240e+002	-8.235260e-005
8.764882e+002	-1.593022e-004
8.774525e+002	-1.424345e-004
8.784167e+002	-2.716384e-005
8.793809e+002	1.418599e-004
8.803452e+002	2.894005e-004
8.813094e+002	3.466070e-004
8.822736e+002	2.856381e-004
8.832379e+002	1.332129e-004
8.842021e+002	-4.313552e-005
8.851663e+002	-1.677177e-004
8.861306e+002	-1.913356e-004
8.870948e+002	-1.117264e-004
8.880590e+002	2.835761e-005
8.890233e+002	1.627464e-004
8.899875e+002	2.316982e-004
8.909517e+002	2.057019e-004
8.919160e+002	9.324645e-005
8.928802e+002	-6.840534e-005
8.938444e+002	-2.318837e-004
8.948087e+002	-3.571698e-004
8.957729e+002	-4.207038e-004
8.967371e+002	-4.155901e-004
8.977014e+002	-3.472045e-004
8.986656e+002	-2.291885e-004
8.996298e+002	-8.189721e-005
9.005941e+002	6.814912e-005
9.015583e+002	1.907586e-004
9.025225e+002	2.584889e-004
9.034868e+002	2.561693e-004
9.044510e+002	1.895082e-004
9.054152e+002	8.722283e-005
9.063795e+002	-7.085807e-006
9.073437e+002	-5.217128e-005
9.083079e+002	-2.842724e-005
9.092722e+002	5.103840e-005
9.102364e+002	1.449143e-004
9.112006e+002	2.027609e-004
9.121649e+002	1.888533e-004
9.131291e+002	9.804720e-005
9.140933e+002	-4.420739e-005
9.150576e+002	-1.959206e-004
9.160218e+002	-3.170196e-004
9.169860e+002	-3.820276e-004
9.179503e+002	-3.829424e-004
9.189145e+002	-3.254005e-004
9.198787e+002	-2.238601e-004
9.208430e+002	-9.865878e-005
9.218072e+002	2.654099e-005
9.227714e+002	1.295608e-004
9.237357e+002	1.965682e-004
9.246999e+002	2.271294e-004
9.256641e+002	2.331394e-004
9.266284e+002	2.310628e-004
9.275926e+002	2.319757e-004
9.285568e+002	2.359550e-004
9.295211e+002	2.344877e-004
9.304853e+002	2.186490e-004
9.314495e+002	1.867515e-004
9.324138e+002	1.460965e-004
9.333780e+002	1.081492e-004
9.343422e+002	8.118663e-005
9.353065e+002	6.577943e-005
9.362707e+002	5.605191e-005
9.372349e+002	4.538687e-005
9.381992e+002	3.229025e-005
9.391634e+002	2.244288e-005
9.401276e+002	2.586140e-005
9.410919e+002	5.133684e-005
9.420561e+002	1.016411e-004
9.430203e+002	1.720276e-004
9.439846e+002	2.525071e-004
9.449488e+002	3.322985e-004
9.459130e+002	4.036567e-004
9.468773e+002	4.627077e-004
9.478415e+002	5.069139e-004
9.488057e+002	5.312179e-004
9.497700e+002	5.261832e-004
9.507342e+002	4.805590e-004
9.516984e+002	3.877423e-004
9.526627e+002	2.525805e-004
9.536269e+002	9.397035e-005
9.545911e+002	-5.928694e-005
9.555554e+002	-1.781155e-004
9.565196e+002	-2.439420e-004
9.574838e+002	-2.556585e-004
9.584481e+002	-2.295740e-004
9.594123e+002	-1.921724e-004
9.603765e+002	-1.686765e-004
9.613408e+002	-1.723837e-004
9.623050e+002	-1.994346e-004
9.632692e+002	-2.313131e-004
9.642335e+002	-2.441709e-004
9.651977e+002	-2.208930e-004
9.661619e+002	-1.598366e-004
9.671262e+002	-7.527552e-005
9.680904e+002	1.106484e-005
9.690546e+002	8.252374e-005
9.700189e+002	1.363124e-004
9.709831e+002	1.830725e-004
9.719473e+002	2.375174e-004
9.729116e+002	3.064382e-004
9.738758e+002	3.824785e-004
9.748400e+002	4.483259e-004
9.758043e+002	4.887966e-004
9.767685e+002	5.023757e-004
9.777327e+002	5.033638e-004
9.786970e+002	5.120807e-004
9.796612e+002	5.393757e-004
9.806254e+002	5.763879e-004
9.815897e+002	5.975276e-004
9.825539e+002	5.755443e-004
9.835181e+002	4.987516e-004
9.844824e+002	3.788355e-004
9.854466e+002	2.442481e-004
9.864108e+002	1.241746e-004
9.873751e+002	3.412772e-005
9.883393e+002	-2.773223e-005
9.893035e+002	-7.257272e-005
9.902678e+002	-1.083530e-004
9.912320e+002	-1.322190e-004
9.921962e+002	-1.326457e-004
9.931605e+002	-9.868323e-005
9.941247e+002	-2.910628e-005
9.950889e+002	6.454238e-005
9.960532e+002	1.621403e-004
9.970174e+002	2.430246e-004
9.979816e+002	2.929633e-004
9.989459e+002	3.069289e-004
9.999101e+002	2.875337e-004
1.000874e+003	2.411465e-004
1.001839e+003	1.744452e-004
1.002803e+003	9.301796e-005
1.003767e+003	1.781384e-006
1.004731e+003	-9.416522e-005
1.005695e+003	-1.897105e-004
1.006660e+003	-2.811480e-004
1.007624e+003	-3.676291e-004
1.008588e+003	-4.510562e-004
1.009552e+003	-5.335435e-004
1.010517e+003	-6.134051e-004
1.011481e+003	-6.824835e-004
1.012445e+003	-7.275793e-004
1.013409e+003	-7.364266e-004
1.014374e+003	-7.054582e-004
1.015338e+003	-6.444341e-004
1.016302e+003	-5.738848e-004
1.017266e+003	-5.155075e-004
1.018231e+003	-4.805629e-004
1.019195e+003	-4.637984e-004
1.020159e+003	-4.477279e-004
1.021123e+003	-4.154179e-004
1.022087e+003	-3.636206e-004
1.023052e+003	-3.069193e-004
1.024016e+003	-2.692712e-004
1.024980e+003	-2.680553e-004
1.025944e+003	-3.013956e-004
1.026909e+003	-3.476533e-004
1.027873e+003	-3.777840e-004
1.028837e+003	-3.724640e-004
1.029801e+003	-3.326349e-004
1.030766e+003	-2.768732e-004
1.031730e+003	-2.278262e-004
1.032694e+003	-1.967005e-004
1.033658e+003	-1.757301e-004
1.034623e+003	-1.435131e-004
1.035587e+003	-8.029769e-005
1.036551e+003	1.581149e-005
1.037515e+003	1.218141e-004
1.038479e+003	1.976267e-004
1.039444e+003	2.063866e-004
1.040408e+003	1.366920e-004
1.041372e+003	1.311615e-005
1.042336e+003	-1.135467e-004
1.043301e+003	-1.928936e-004
1.044265e+003	-2.034127e-004
1.045229e+003	-1.650387e-004
1.046193e+003	-1.268369e-004
1.047158e+003	-1.367584e-004
1.048122e+003	-2.123521e-004
1.049086e+003	-3.307199e-004
1.050050e+003	-4.432763e-004
1.051015e+003	-5.046653e-004
1.051979e+003	-4.967081e-004
1.052943e+003	-4.332183e-004
1.053907e+003	-3.452215e-004
1.054871e+003	-2.585437e-004
1.055836e+003	-1.790660e-004
1.056800e+003	-9.428848e-005
1.057764e+003	1.155429e-005
1.058728e+003	1.401608e-004
1.059693e+003	2.716634e-004
1.060657e+003	3.719995e-004
1.061621e+003	4.105679e-004
1.062585e+003	3.773056e-004
1.063550e+003	2.886835e-004
1.064514e+003	1.788219e-004
1.065478e+003	8.064762e-005
1.066442e+003	8.058542e-006
1.067406e+003	-5.040346e-005
1.068371e+003	-1.227004e-004
1.069335e+003	-2.344037e-004
1.070299e+003	-3.906809e-004
1.071263e+003	-5.694284e-004
1.072228e+003	-7.296373e-004
1.073192e+003	-8.308634e-004
1.074156e+003	-8.532424e-004
1.075120e+003	-8.066284e-004
1.076085e+003	-7.231898e-004
1.077049e+003	-6.371727e-004
1.078013e+003	-5.636593e-004
1.078977e+003	-4.898595e-004
1.079942e+003	-3.852379e-004
1.080906e+003	-2.245134e-004
1.081870e+003	-8.395835e-006
1.082834e+003	2.319942e-004
1.083798e+003	4.498697e-004
1.084763e+003	6.065825e-004
1.085727e+003	6.890323e-004
1.086691e+003	7.109695e-004
1.087655e+003	7.001774e-004
1.088620e+003	6.817947e-004
1.089584e+003	6.678940e-004
1.090548e+003	6.564789e-004
1.091512e+003	6.364543e-004
1.092477e+003	5.940110e-004
1.093441e+003	5.183207e-004
1.094405e+003	4.063235e-004
1.095369e+003	2.652822e-004
1.096333e+003	1.103917e-004
1.097298e+003	-4.284467e-005
1.098262e+003	-1.867833e-004
1.099226e+003	-3.234703e-004
1.100190e+003	-4.574077e-004
1.101155e+003	-5.846728e-004
1.102119e+003	-6.885410e-004
1.103083e+003	-7.473193e-004
1.104047e+003	-7.495506e-004
1.105012e+003	-7.043189e-004
1.105976e+003	-6.372669e-004
1.106940e+003	-5.743454e-004
1.107904e+003	-5.252903e-004
1.108869e+003	-4.788877e-004
1.109833e+003	-4.126093e-004
1.110797e+003	-3.086153e-004
1.111761e+003	-1.652046e-004
1.112725e+003	1.788425e-006
1.113690e+003	1.656262e-004
1.114654e+003	2.980472e-004
1.115618e+003	3.778575e-004
1.116582e+003	3.976629e-004
1.117547e+003	3.674868e-004
1.118511e+003	3.123365e-004
1.119475e+003	2.619415e-004
1.120439e+003	2.362680e-004
1.121404e+003	2.353798e-004
1.122368e+003	2.410482e-004
1.123332e+003	2.298294e-004
1.124296e+003	1.888966e-004
1.125260e+003	1.239777e-004
1.126225e+003	5.517745e-005
1.127189e+003	5.431330e-006
1.128153e+003	-9.624082e-006
1.129117e+003	1.500551e-005
1.130082e+003	7.577329e-005
1.131046e+003	1.635264e-004
1.132010e+003	2.649713e-004
1.132974e+003	3.641633e-004
1.133939e+003	4.460606e-004
1.134903e+003	5.010718e-004
1.135867e+003	5.269668e-004
1.136831e+003	5.261384e-004
1.137796e+003	5.008475e-004
1.138760e+003	4.516773e-004
1.139724e+003	3.814324e-004
1.140688e+003	3.004629e-004
1.141652e+003	2.264911e-004
1.142617e+003	1.761619e-004
1.143581e+003	1.533018e-004
1.144545e+003	1.433361e-004
1.145509e+003	1.198342e-004
1.146474e+003	6.013654e-005
1.147438e+003	-4.008720e-005
1.148402e+003	-1.629834e-004
1.149366e+003	-2.776719e-004
1.150331e+003	-3.564324e-004
1.151295e+003	-3.882708e-004
1.152259e+003	-3.828779e-004
1.153223e+003	-3.639710e-004
1.154188e+003	-3.562213e-004
1.155152e+003	-3.724884e-004
1.156116e+003	-4.077623e-004
1.157080e+003	-4.430285e-004
1.158044e+003	-4.571751e-004
1.159009e+003	-4.402731e-004
1.159973e+003	-3.999042e-004
1.160937e+003	-3.560420e-004
1.161901e+003	-3.275604e-004
1.162866e+003	-3.194165e-004
1.163830e+003	-3.193009e-004
1.164794e+003	-3.057367e-004
1.165758e+003	-2.615291e-004
1.166723e+003	-1.834103e-004
1.167687e+003	-8.252518e-005
1.168651e+003	2.267312e-005
1.169615e+003	1.153060e-004
1.170579e+003	1.857757e-004
1.171544e+003	2.330253e-004
1.172508e+003	2.628404e-004
1.173472e+003	2.849597e-004
1.174436e+003	3.096751e-004
1.175401e+003	3.441757e-004
1.176365e+003	3.897041e-004
1.177329e+003	4.412237e-004
1.178293e+003	4.900970e-004
1.179258e+003	5.281047e-004
1.180222e+003	5.502500e-004
1.181186e+003	5.549176e-004
1.182150e+003	5.423152e-004
1.183115e+003	5.133939e-004
1.184079e+003	4.703311e-004
1.185043e+003	4.177125e-004
1.186007e+003	3.626613e-004
1.186971e+003	3.131394e-004
1.187936e+003	2.753455e-004
1.188900e+003	2.517782e-004
1.189864e+003	2.407758e-004
1.190828e+003	2.372289e-004
1.191793e+003	2.340819e-004
1.192757e+003	2.246292e-004
1.193721e+003	2.053937e-004
1.194685e+003	1.783555e-004
1.195650e+003	1.505894e-004
1.196614e+003	1.305931e-004
1.197578e+003	1.228775e-004
1.198542e+003	1.240939e-004
1.199506e+003	1.236339e-004
1.200471e+003	1.089469e-004
1.201435e+003	7.273412e-005
1.202399e+003	1.800062e-005
1.203363e+003	-4.173894e-005
1.204328e+003	-8.722941e-005
1.205292e+003	-1.010958e-004
1.206256e+003	-7.521235e-005
1.207220e+003	-1.484570e-005
1.208185e+003	6.242986e-005
1.209149e+003	1.332246e-004
1.210113e+003	1.780094e-004
1.211077e+003	1.896397e-004
1.212042e+003	1.763008e-004
1.213006e+003	1.569572e-004
1.213970e+003	1.513521e-004
1.214934e+003	1.697871e-004
1.215898e+003	2.079735e-004
1.216863e+003	2.494664e-004
1.217827e+003	2.740673e-004
1.218791e+003	2.674678e-004
1.219755e+003	2.272856e-004
1.220720e+003	1.627981e-004
1.221684e+003	8.910208e-005
1.222648e+003	1.939372e-005
1.223612e+003	-4.029246e-005
1.224577e+003	-9.134140e-005
1.225541e+003	-1.385271e-004
1.226505e+003	-1.851266e-004
1.227469e+003	-2.307345e-004
1.228433e+003	-2.727745e-004
1.229398e+003	-3.095581e-004
1.230362e+003	-3.416442e-004
1.231326e+003	-3.702425e-004
1.232290e+003	-3.944828e-004
1.233255e+003	-4.105279e-004
1.234219e+003	-4.137507e-004
1.235183e+003	-4.021364e-004
1.236147e+003	-3.778050e-004
1.237112e+003	-3.453501e-004
1.238076e+003	-3.087451e-004
1.239040e+003	-2.698625e-004
1.240004e+003	-2.298065e-004
1.240969e+003	-1.913373e-004
1.241933e+003	-1.594371e-004
1.242897e+003	-1.388051e-004
1.243861e+003	-1.302543e-004
1.244825e+003	-1.292614e-004
1.245790e+003	-1.281082e-004
1.246754e+003	-1.201555e-004
1.247718e+003	-1.033116e-004
1.248682e+003	-8.059347e-005
1.249647e+003	-5.803706e-005
1.250611e+003	-4.183380e-005
1.251575e+003	-3.632128e-005
1.252539e+003	-4.298466e-005
1.253504e+003	-5.983953e-005
1.254468e+003	-8.143580e-005
1.255432e+003	-1.003964e-004
1.256396e+003	-1.105080e-004
1.257360e+003	-1.095738e-004
1.258325e+003	-9.964280e-005
1.259289e+003	-8.423570e-005
1.260253e+003	-6.515522e-005
1.261217e+003	-4.223362e-005
1.262182e+003	-1.663559e-005
1.263146e+003	5.607149e-006
1.264110e+003	1.443709e-005
1.265074e+003	2.283787e-006
1.266039e+003	-2.798084e-005
1.267003e+003	-6.052642e-005
1.267967e+003	-7.321248e-005
1.268931e+003	-5.022295e-005
1.269896e+003	7.458666e-006
1.270860e+003	8.100764e-005
1.271824e+003	1.431836e-004
1.272788e+003	1.721346e-004
1.273752e+003	1.611089e-004
1.274717e+003	1.192993e-004
1.275681e+003	6.528658e-005
1.276645e+003	1.820053e-005
1.277609e+003	-8.890168e-006
1.278574e+003	-1.160965e-005
1.279538e+003	6.485049e-006
1.280502e+003	3.673164e-005
1.281466e+003	6.912037e-005
1.282431e+003	9.593841e-005
1.283395e+003	1.140278e-004
1.284359e+003	1.246322e-004
1.285323e+003	1.310995e-004
1.286287e+003	1.362466e-004
1.287252e+003	1.414082e-004
1.288216e+003	1.475608e-004
1.289180e+003	1.568813e-004
1.290144e+003	1.725464e-004
1.291109e+003	1.960892e-004
1.292073e+003	2.240747e-004
1.293037e+003	2.471343e-004
1.294001e+003	2.532246e-004
1.294966e+003	2.340744e-004
1.295930e+003	1.911935e-004
1.296894e+003	1.373997e-004
1.297858e+003	9.209490e-005
1.298823e+003	7.205908e-005
1.299787e+003	8.246705e-005
1.300751e+003	1.133994e-004
1.301715e+003	1.443875e-004
1.302679e+003	1.547886e-004
1.303644e+003	1.339485e-004
1.304608e+003	8.533705e-005
1.305572e+003	2.302048e-005
1.306536e+003	-3.649488e-005
1.307501e+003	-8.190746e-005
1.308465e+003	-1.103516e-004
1.309429e+003	-1.256217e-004
1.310393e+003	-1.339690e-004
1.311358e+003	-1.408746e-004
1.312322e+003	-1.501861e-004
1.313286e+003	-1.644278e-004
1.314250e+003	-1.845726e-004
1.315214e+003	-2.089760e-004
1.316179e+003	-2.325256e-004
1.317143e+003	-2.472371e-004
1.318107e+003	-2.445076e-004
1.319071e+003	-2.181532e-004
1.320036e+003	-1.670618e-004
1.321000e+003	-9.649008e-005
1.321964e+003	-1.747294e-005
1.322928e+003	5.587888e-005
1.323893e+003	1.108758e-004
1.324857e+003	1.409411e-004
1.325821e+003	1.476730e-004
1.326785e+003	1.383761e-004
1.327750e+003	1.208939e-004
1.328714e+003	9.997944e-005
1.329678e+003	7.732727e-005
1.330642e+003	5.382934e-005
1.331606e+003	3.169156e-005
1.332571e+003	1.508533e-005
1.333535e+003	8.619046e-006
1.334499e+003	1.405544e-005
1.335463e+003	2.781112e-005
1.336428e+003	4.196795e-005
1.337392e+003	4.873232e-005
1.338356e+003	4.514971e-005
1.339320e+003	3.477058e-005
1.340285e+003	2.569669e-005
1.341249e+003	2.674447e-005
1.342213e+003	4.355114e-005
1.343177e+003	7.567747e-005
1.344141e+003	1.158660e-004
1.345106e+003	1.525961e-004
1.346070e+003	1.750976e-004
1.347034e+003	1.779343e-004
1.347998e+003	1.628710e-004
1.348963e+003	1.375245e-004
1.349927e+003	1.113389e-004
1.350891e+003	9.082505e-005
1.351855e+003	7.771143e-005
1.352820e+003	7.165588e-005
1.353784e+003	7.378973e-005
1.354748e+003	8.641077e-005
1.355712e+003	1.091977e-004
1.356677e+003	1.361022e-004
1.357641e+003	1.561521e-004
1.358605e+003	1.577994e-004
1.359569e+003	1.335827e-004
1.360533e+003	8.221535e-005
1.361498e+003	8.156352e-006
1.362462e+003	-7.882907e-005
1.363426e+003	-1.637238e-004
1.364390e+003	-2.295270e-004
1.365355e+003	-2.653126e-004
1.366319e+003	-2.736808e-004
1.367283e+003	-2.702294e-004
1.368247e+003	-2.737752e-004
1.369212e+003	-2.936159e-004
1.370176e+003	-3.225759e-004
1.371140e+003	-3.406738e-004
1.372104e+003	-3.273051e-004
1.373068e+003	-2.743531e-004
1.374033e+003	-1.915940e-004
1.374997e+003	-1.002203e-004
1.375961e+003	-1.946606e-005
1.376925e+003	4.229930e-005
1.377890e+003	8.613664e-005
1.378854e+003	1.161103e-004
1.379818e+003	1.359392e-004
1.380782e+003	1.502583e-004
1.381747e+003	1.658301e-004
1.382711e+003	1.879609e-004
1.383675e+003	2.132148e-004
1.384639e+003	2.264142e-004
1.385604e+003	2.086179e-004
1.386568e+003	1.514560e-004
1.387532e+003	6.510337e-005
1.388496e+003	-2.723922e-005
1.389460e+003	-1.031464e-004
1.390425e+003	-1.522553e-004
1.391389e+003	-1.785464e-004
1.392353e+003	-1.945509e-004
1.393317e+003	-2.121959e-004
1.394282e+003	-2.351157e-004
1.395246e+003	-2.567365e-004
1.396210e+003	-2.654976e-004
1.397174e+003	-2.528913e-004
1.398139e+003	-2.181882e-004
1.399103e+003	-1.681089e-004
1.400067e+003	-1.133208e-004
1.401031e+003	-6.332847e-005
1.401995e+003	-2.172159e-005
1.402960e+003	1.475168e-005
1.403924e+003	5.157802e-005
1.404888e+003	8.908130e-005
1.405852e+003	1.183031e-004
1.406817e+003	1.252564e-004
1.407781e+003	1.013759e-004
1.408745e+003	5.134975e-005
1.409709e+003	-7.609642e-006
1.410674e+003	-5.460187e-005
1.411638e+003	-7.744785e-005
1.412602e+003	-8.007576e-005
1.413566e+003	-7.825947e-005
1.414531e+003	-8.719118e-005
1.415495e+003	-1.106788e-004
1.416459e+003	-1.386154e-004
1.417423e+003	-1.537370e-004
1.418387e+003	-1.434696e-004
1.419352e+003	-1.079820e-004
1.420316e+003	-5.843157e-005
1.421280e+003	-8.665902e-006
1.422244e+003	3.255117e-005
1.423209e+003	6.438064e-005
1.424173e+003	8.974140e-005
1.425137e+003	1.073759e-004
1.426101e+003	1.100616e-004
1.427066e+003	9.216971e-005
1.428030e+003	5.717863e-005
1.428994e+003	1.813337e-005
1.429958e+003	-7.947117e-006
1.430922e+003	-9.711963e-006
1.431887e+003	1.008784e-005
1.432851e+003	3.545124e-005
1.433815e+003	4.695198e-005
1.434779e+003	3.195363e-005
1.435744e+003	-1.012483e-005
1.436708e+003	-6.780331e-005
1.437672e+003	-1.228468e-004
1.438636e+003	-1.595370e-004
1.439601e+003	-1.726519e-004
1.440565e+003	-1.683519e-004
1.441529e+003	-1.576520e-004
1.442493e+003	-1.484532e-004
1.443458e+003	-1.415926e-004
1.444422e+003	-1.300682e-004
1.445386e+003	-1.015274e-004
1.446350e+003	-4.890382e-005
1.447314e+003	1.861716e-005
1.448279e+003	8.148846e-005
1.449243e+003	1.269236e-004
1.450207e+003	1.535496e-004
1.451171e+003	1.587718e-004
1.452136e+003	1.304700e-004
1.453100e+003	5.969737e-005
1.454064e+003	-4.163018e-005
1.455028e+003	-1.453547e-004
1.455993e+003	-2.285464e-004
1.456957e+003	-2.836292e-004
1.457921e+003	-3.112375e-004
1.458885e+003	-3.133606e-004
1.459849e+003	-2.978093e-004
1.460814e+003	-2.843848e-004
1.461778e+003	-2.956791e-004
1.462742e+003	-3.375220e-004
1.463706e+003	-3.932992e-004
1.464671e+003	-4.371318e-004
1.465635e+003	-4.477998e-004
1.466599e+003	-4.128484e-004
1.467563e+003	-3.282205e-004
1.468528e+003	-2.011569e-004
1.469492e+003	-5.358760e-005
1.470456e+003	8.560460e-005
1.471420e+003	1.963886e-004
1.472385e+003	2.725273e-004
1.473349e+003	3.136676e-004
1.474313e+003	3.215158e-004
1.475277e+003	3.077589e-004
1.476241e+003	3.004295e-004
1.477206e+003	3.300576e-004
1.478170e+003	4.042688e-004
1.479134e+003	5.032034e-004
1.480098e+003	6.001620e-004
1.481063e+003	6.775072e-004
1.482027e+003	7.240000e-004
1.482991e+003	7.291261e-004
1.483955e+003	6.894514e-004
1.484920e+003	6.198904e-004
1.485884e+003	5.491378e-004
1.486848e+003	4.989806e-004
1.487812e+003	4.715157e-004
1.488776e+003	4.536406e-004
1.489741e+003	4.255203e-004
1.490705e+003	3.655544e-004
1.491669e+003	2.577738e-004
1.492633e+003	1.094063e-004
1.493598e+003	-2.775009e-005
1.494562e+003	-7.370275e-005
1.495526e+003	3.605850e-006
1.496490e+003	1.443287e-004
1.497455e+003	2.611935e-004
1.498419e+003	3.166840e-004
1.499383e+003	3.203447e-004
1.500347e+003	2.915949e-004
1.501312e+003	2.448119e-004
1.502276e+003	1.925573e-004
1.503240e+003	1.462808e-004
1.504204e+003	1.111245e-004
1.505168e+003	8.383484e-005
1.506133e+003	5.689584e-005
1.507097e+003	2.423034e-005
1.508061e+003	-1.557123e-005
1.509025e+003	-6.044955e-005
1.509990e+003	-1.100772e-004
1.510954e+003	-1.694306e-004
1.511918e+003	-2.438913e-004
1.512882e+003	-3.279568e-004
1.513847e+003	-3.984685e-004
1.514811e+003	-4.195321e-004
1.515775e+003	-3.559017e-004
1.516739e+003	-1.929544e-004
1.517703e+003	3.362517e-005
1.518668e+003	2.322786e-004
1.519632e+003	3.245947e-004
1.520596e+003	3.217861e-004
1.521560e+003	2.936490e-004
1.522525e+003	2.828612e-004
1.523489e+003	2.816331e-004
1.524453e+003	2.632648e-004
1.525417e+003	2.096012e-004
1.526382e+003	1.226308e-004
1.527346e+003	2.948324e-005
1.528310e+003	-3.242076e-005
1.529274e+003	-5.198883e-005
1.530239e+003	-5.411497e-005
1.531203e+003	-6.536879e-005
1.532167e+003	-9.156029e-005
1.533131e+003	-1.289166e-004
1.534095e+003	-1.734798e-004
1.535060e+003	-2.161073e-004
1.536024e+003	-2.418160e-004
1.536988e+003	-2.417779e-004
1.537952e+003	-2.252286e-004
1.538917e+003	-2.160634e-004
1.539881e+003	-2.342477e-004
1.540845e+003	-2.789597e-004
1.541809e+003	-3.296944e-004
1.542774e+003	-3.643740e-004
1.543738e+003	-3.809150e-004
1.544702e+003	-4.051664e-004
1.545666e+003	-4.674117e-004
1.546630e+003	-5.587596e-004
1.547595e+003	-6.275204e-004
1.548559e+003	-6.302242e-004
1.549523e+003	-5.608591e-004
1.550487e+003	-4.342215e-004
1.551452e+003	-2.793663e-004
1.552416e+003	-1.415048e-004
1.553380e+003	-5.289777e-005
1.554344e+003	-6.374988e-006
1.555309e+003	2.544922e-005
1.556273e+003	6.134013e-005
1.557237e+003	1.087645e-004
1.558201e+003	1.694587e-004
1.559166e+003	2.378206e-004
1.560130e+003	3.002255e-004
1.561094e+003	3.410787e-004
1.562058e+003	3.510794e-004
1.563022e+003	3.325320e-004
1.563987e+003	2.983940e-004
1.564951e+003	2.624205e-004
1.565915e+003	2.266198e-004
1.566879e+003	1.814004e-004
1.567844e+003	1.225441e-004
1.568808e+003	6.899689e-005
1.569772e+003	5.617283e-005
1.570736e+003	9.742831e-005
1.571701e+003	1.612488e-004
1.572665e+003	2.043919e-004
1.573629e+003	2.106120e-004
1.574593e+003	1.871451e-004
1.575557e+003	1.463757e-004
1.576522e+003	9.882394e-005
1.577486e+003	5.229074e-005
1.578450e+003	1.161796e-005
1.579414e+003	-2.122436e-005
1.580379e+003	-4.749384e-005
1.581343e+003	-7.170167e-005
1.582307e+003	-9.810951e-005
1.583271e+003	-1.256256e-004
1.584236e+003	-1.483770e-004
1.585200e+003	-1.620984e-004
1.586164e+003	-1.681280e-004
1.587128e+003	-1.719247e-004
1.588093e+003	-1.799831e-004
1.589057e+003	-1.953762e-004
1.590021e+003	-2.119813e-004
1.590985e+003	-2.158886e-004
1.591949e+003	-1.969670e-004
1.592914e+003	-1.585122e-004
1.593878e+003	-1.153481e-004
1.594842e+003	-8.374402e-005
1.595806e+003	-7.139358e-005
1.596771e+003	-7.416420e-005
1.597735e+003	-8.168323e-005
1.598699e+003	-8.628859e-005
1.599663e+003	-8.740363e-005
1.600628e+003	-8.966326e-005
1.601592e+003	-9.810006e-005
1.602556e+003	-1.126161e-004
1.603520e+003	-1.243660e-004
1.604484e+003	-1.192954e-004
1.605449e+003	-8.906449e-005
1.606413e+003	-3.948485e-005
1.607377e+003	1.180555e-005
1.608341e+003	4.546380e-005
1.609306e+003	5.140419e-005
1.610270e+003	3.524024e-005
1.611234e+003	1.557628e-005
1.612198e+003	1.241173e-005
1.613163e+003	3.500651e-005
1.614127e+003	7.867721e-005
1.615091e+003	1.312636e-004
1.616055e+003	1.815019e-004
1.617020e+003	2.226517e-004
1.617984e+003	2.518404e-004
1.618948e+003	2.683495e-004
1.619912e+003	2.715768e-004
1.620876e+003	2.594657e-004
1.621841e+003	2.298910e-004
1.622805e+003	1.843473e-004
1.623769e+003	1.299026e-004
1.624733e+003	7.746851e-005
1.625698e+003	3.737277e-005
1.626662e+003	1.391874e-005
1.627626e+003	1.696503e-006
1.628590e+003	-1.184277e-005
1.629555e+003	-3.704151e-005
1.630519e+003	-7.483299e-005
1.631483e+003	-1.198650e-004
1.632447e+003	-1.692752e-004
1.633411e+003	-2.249168e-004
1.634376e+003	-2.839897e-004
1.635340e+003	-3.303818e-004
1.636304e+003	-3.418301e-004
1.637268e+003	-3.049813e-004
1.638233e+003	-2.228468e-004
1.639197e+003	-1.202602e-004
1.640161e+003	-5.132990e-005
1.641125e+003	-7.432495e-005
1.642090e+003	-1.868884e-004
1.643054e+003	-3.156399e-004
1.644018e+003	-3.931150e-004
1.644982e+003	-4.073668e-004
1.645947e+003	-3.778909e-004
1.646911e+003	-3.257896e-004
1.647875e+003	-2.728969e-004
1.648839e+003	-2.506471e-004
1.649803e+003	-2.913808e-004
1.650768e+003	-3.996400e-004
1.651732e+003	-5.376099e-004
1.652696e+003	-6.492699e-004
1.653660e+003	-6.987270e-004
1.654625e+003	-6.884013e-004
1.655589e+003	-6.519371e-004
1.656553e+003	-6.278629e-004
1.657517e+003	-6.240102e-004
1.658482e+003	-6.053590e-004
1.659446e+003	-5.279810e-004
1.660410e+003	-3.841684e-004
1.661374e+003	-2.140466e-004
1.662339e+003	-8.545524e-005
1.663303e+003	-5.324397e-005
1.664267e+003	-1.039311e-004
1.665231e+003	-1.455035e-004
1.666195e+003	-9.297310e-005
1.667160e+003	5.280997e-005
1.668124e+003	2.369401e-004
1.669088e+003	4.096837e-004
1.670052e+003	5.267861e-004
1.671017e+003	5.365045e-004
1.671981e+003	4.131828e-004
1.672945e+003	2.077330e-004
1.673909e+003	2.961706e-005
1.674874e+003	-3.961771e-005
1.675838e+003	-2.320556e-006
1.676802e+003	7.768346e-005
1.677766e+003	1.310032e-004
1.678730e+003	1.224883e-004
1.679695e+003	6.443582e-005
1.680659e+003	5.295303e-006
1.681623e+003	-7.578839e-006
1.682587e+003	3.035084e-005
1.683552e+003	7.787708e-005
1.684516e+003	8.868836e-005
1.685480e+003	5.022796e-005
1.686444e+003	-1.076298e-005
1.687409e+003	-4.941507e-005
1.688373e+003	-3.233993e-005
1.689337e+003	4.369893e-005
1.690301e+003	1.553337e-004
1.691266e+003	2.674251e-004
1.692230e+003	3.433553e-004
1.693194e+003	3.545598e-004
1.694158e+003	3.015100e-004
1.695122e+003	2.320515e-004
1.696087e+003	2.151669e-004
1.697051e+003	2.771690e-004
1.698015e+003	3.804107e-004
1.698979e+003	4.698709e-004
1.699944e+003	5.188989e-004
1.700908e+003	5.323707e-004
1.701872e+003	5.268589e-004
1.702836e+003	5.122547e-004
1.703801e+003	4.863704e-004
1.704765e+003	4.438749e-004
1.705729e+003	3.878422e-004
1.706693e+003	3.303051e-004
1.707657e+003	2.831897e-004
1.708622e+003	2.501309e-004
1.709586e+003	2.251280e-004
1.710550e+003	1.988889e-004
1.711514e+003	1.677300e-004
1.712479e+003	1.355211e-004
1.713443e+003	1.068998e-004
1.714407e+003	8.108398e-005
1.715371e+003	5.398282e-005
1.716336e+003	2.583270e-005
1.717300e+003	5.664273e-006
1.718264e+003	6.235780e-006
1.719228e+003	3.124414e-005
1.720193e+003	6.518314e-005
1.721157e+003	7.790648e-005
1.722121e+003	4.631162e-005
1.723085e+003	-2.537591e-005
1.724049e+003	-1.109080e-004
1.725014e+003	-1.862579e-004
1.725978e+003	-2.441934e-004
1.726942e+003	-2.900295e-004
1.727906e+003	-3.310268e-004
1.728871e+003	-3.706115e-004
1.729835e+003	-4.088075e-004
1.730799e+003	-4.446525e-004
1.731763e+003	-4.778443e-004
1.732728e+003	-5.087730e-004
1.733692e+003	-5.357685e-004
1.734656e+003	-5.515913e-004
1.735620e+003	-5.440256e-004
1.736584e+003	-5.020553e-004
1.737549e+003	-4.233369e-004
1.738513e+003	-3.164530e-004
1.739477e+003	-1.956713e-004
1.740441e+003	-7.368255e-005
1.741406e+003	4.025106e-005
1.742370e+003	1.368988e-004
1.743334e+003	2.062248e-004
1.744298e+003	2.451261e-004
1.745263e+003	2.667102e-004
1.746227e+003	2.933987e-004
1.747191e+003	3.343910e-004
1.748155e+003	3.752118e-004
1.749120e+003	3.923429e-004
1.750084e+003	3.735849e-004
1.751048e+003	3.257206e-004
1.752012e+003	2.678916e-004
1.752976e+003	2.167359e-004
1.753941e+003	1.745485e-004
1.754905e+003	1.314583e-004
1.755869e+003	7.876525e-005
1.756833e+003	1.862605e-005
1.757798e+003	-3.823547e-005
1.758762e+003	-8.131655e-005
1.759726e+003	-1.061732e-004
1.760690e+003	-1.138866e-004
1.761655e+003	-1.077548e-004
1.762619e+003	-9.143086e-005
1.763583e+003	-6.899966e-005
1.764547e+003	-4.536593e-005
1.765511e+003	-2.506779e-005
1.766476e+003	-9.142354e-006
1.767440e+003	7.117683e-006
1.768404e+003	3.157300e-005
1.769368e+003	6.826502e-005
1.770333e+003	1.124477e-004
1.771297e+003	1.529697e-004
1.772261e+003	1.800125e-004
1.773225e+003	1.912061e-004
1.774190e+003	1.910829e-004
1.775154e+003	1.852784e-004
1.776118e+003	1.754602e-004
1.777082e+003	1.590966e-004
1.778047e+003	1.331928e-004
1.779011e+003	9.895508e-005
1.779975e+003	6.380010e-005
1.780939e+003	3.769679e-005
1.781903e+003	2.652860e-005
1.782868e+003	2.964776e-005
1.783832e+003	4.227270e-005
1.784796e+003	5.706044e-005
1.785760e+003	6.511293e-005
1.786725e+003	6.038488e-005
1.787689e+003	4.422713e-005
1.788653e+003	2.413200e-005
1.789617e+003	8.057862e-006
1.790582e+003	-1.493303e-007
1.791546e+003	-2.172346e-006
1.792510e+003	-3.900157e-006
1.793474e+003	-1.131601e-005
1.794438e+003	-2.543812e-005
1.795403e+003	-4.057675e-005
1.796367e+003	-4.816724e-005
1.797331e+003	-4.371439e-005
1.798295e+003	-3.119118e-005
1.799260e+003	-2.056767e-005
1.800224e+003	-2.008976e-005
1.801188e+003	-2.953028e-005
1.802152e+003	-3.941653e-005
1.803117e+003	-3.725768e-005
1.804081e+003	-1.714827e-005
1.805045e+003	1.508788e-005
1.806009e+003	4.611331e-005
1.806974e+003	6.407397e-005
1.807938e+003	6.482989e-005
1.808902e+003	5.315944e-005
1.809866e+003	3.973843e-005
1.810830e+003	3.468604e-005
1.811795e+003	4.058174e-005
1.812759e+003	5.034158e-005
1.813723e+003	5.254129e-005
1.814687e+003	3.978367e-005
1.815652e+003	1.332982e-005
1.816616e+003	-1.787379e-005
1.817580e+003	-4.147457e-005
1.818544e+003	-4.765147e-005
1.819509e+003	-3.488614e-005
1.820473e+003	-1.131762e-005
1.821437e+003	1.045524e-005
1.822401e+003	2.082419e-005
1.823365e+003	1.700429e-005
1.824330e+003	2.485762e-006
1.825294e+003	-1.522346e-005
1.826258e+003	-2.755996e-005
1.827222e+003	-2.887542e-005
1.828187e+003	-1.966596e-005
1.829151e+003	-6.151521e-006
1.830115e+003	3.921984e-006
1.831079e+003	6.281535e-006
1.832044e+003	2.981691e-006
1.833008e+003	1.338233e-006
1.833972e+003	8.279284e-006
1.834936e+003	2.349857e-005
1.835901e+003	3.814798e-005
1.836865e+003	4.111816e-005
1.837829e+003	2.721665e-005
1.838793e+003	9.130786e-007
1.839757e+003	-2.563674e-005
1.840722e+003	-3.860807e-005
1.841686e+003	-3.009947e-005
1.842650e+003	-2.869243e-006
1.843614e+003	3.161397e-005
1.844579e+003	5.983392e-005
1.845543e+003	7.210136e-005
1.846507e+003	6.535019e-005
1.847471e+003	4.372162e-005
1.848436e+003	1.674505e-005
1.849400e+003	-5.480530e-006
1.850364e+003	-1.779584e-005
1.851328e+003	-2.214732e-005
1.852292e+003	-2.508781e-005
1.853257e+003	-3.270901e-005
1.854221e+003	-4.575542e-005
1.855185e+003	-5.764870e-005
1.856149e+003	-5.815441e-005
1.857114e+003	-4.153093e-005
1.858078e+003	-1.193432e-005
1.859042e+003	1.940262e-005
1.860006e+003	4.163847e-005
1.860971e+003	4.951885e-005
1.861935e+003	4.417418e-005
1.862899e+003	3.123051e-005
1.863863e+003	1.783554e-005
1.864828e+003	9.607918e-006
1.865792e+003	8.557939e-006
1.866756e+003	1.268662e-005
1.867720e+003	1.734540e-005
1.868684e+003	1.780394e-005
1.869649e+003	1.180458e-005
1.870613e+003	8.125254e-007
1.871577e+003	-1.076072e-005
1.872541e+003	-1.813662e-005
1.873506e+003	-1.901794e-005
1.874470e+003	-1.485116e-005
1.875434e+003	-9.721934e-006
1.876398e+003	-7.499925e-006
1.877363e+003	-8.950730e-006
1.878327e+003	-1.109873e-005
1.879291e+003	-9.961002e-006
1.880255e+003	-4.326764e-006
1.881219e+003	3.244985e-006
1.882184e+003	8.680083e-006
1.883148e+003	8.857510e-006
1.884112e+003	2.458974e-006
1.885076e+003	-9.744547e-006
1.886041e+003	-2.438940e-005
1.887005e+003	-3.571356e-005
1.887969e+003	-3.733218e-005
1.888933e+003	-2.530329e-005
1.889898e+003	-9.334420e-007
1.890862e+003	2.875722e-005
1.891826e+003	5.389508e-005
1.892790e+003	6.662220e-005
1.893755e+003	6.501642e-005
1.894719e+003	5.347749e-005
1.895683e+003	3.938258e-005
1.896647e+003	2.839085e-005
1.897611e+003	2.136202e-005
1.898576e+003	1.476609e-005
1.899540e+003	4.262959e-006
1.900504e+003	-1.129614e-005
1.901468e+003	-2.874434e-005
1.902433e+003	-4.295315e-005
1.903397e+003	-5.001805e-005
1.904361e+003	-4.899294e-005
1.905325e+003	-4.217874e-005
1.906290e+003	-3.436672e-005
1.907254e+003	-3.060659e-005
1.908218e+003	-3.291965e-005
1.909182e+003	-3.824761e-005
1.910146e+003	-3.951762e-005
1.911111e+003	-2.964361e-005
1.912075e+003	-6.608303e-006
1.913039e+003	2.365910e-005
1.914003e+003	4.949009e-005
1.914968e+003	6.019398e-005
1.915932e+003	5.277331e-005
1.916896e+003	3.380117e-005
1.917860e+003	1.523728e-005
1.918825e+003	6.930750e-006
1.919789e+003	1.056611e-005
1.920753e+003	1.903672e-005
1.921717e+003	2.171956e-005
1.922682e+003	1.202814e-005
1.923646e+003	-7.997498e-006
1.924610e+003	-2.905990e-005
1.925574e+003	-4.045986e-005
1.926538e+003	-3.629612e-005
1.927503e+003	-1.871466e-005
1.928467e+003	3.026353e-006
1.929431e+003	1.730987e-005
1.930395e+003	1.662673e-005
1.931360e+003	2.000214e-006
1.932324e+003	-1.778059e-005
1.933288e+003	-3.165182e-005
1.934252e+003	-3.269595e-005
1.935217e+003	-2.144867e-005
1.936181e+003	-4.314449e-006
1.937145e+003	1.133693e-005
1.938109e+003	2.167665e-005
1.939073e+003	2.753288e-005
1.940038e+003	3.207738e-005
1.941002e+003	3.737365e-005
1.941966e+003	4.226508e-005
1.942930e+003	4.303724e-005
1.943895e+003	3.623327e-005
1.944859e+003	2.135456e-005
1.945823e+003	1.509213e-006
1.946787e+003	-1.821838e-005
1.947752e+003	-3.321992e-005
1.948716e+003	-4.087116e-005
1.949680e+003	-4.058144e-005
1.950644e+003	-3.327166e-005
1.951609e+003	-2.116560e-005
1.952573e+003	-7.781572e-006
1.953537e+003	2.576666e-006
1.954501e+003	6.244411e-006
1.955465e+003	2.150073e-006
1.956430e+003	-6.732691e-006
1.957394e+003	-1.060274e-005
1.958358e+003	-2.358486e-006
1.959322e+003	1.197028e-005
1.960287e+003	2.516924e-005
1.961251e+003	3.493371e-005
1.962215e+003	4.012532e-005
1.963179e+003	4.119962e-005
1.964144e+003	3.933470e-005
1.965108e+003	3.529474e-005
1.966072e+003	2.878928e-005
1.967036e+003	1.869885e-005
1.968000e+003	4.156717e-006
1.968965e+003	-1.410615e-005
1.969929e+003	-3.300037e-005
1.970893e+003	-4.750390e-005
1.971857e+003	-5.247134e-005
1.972822e+003	-4.514527e-005
1.973786e+003	-2.706484e-005
1.974750e+003	-4.203056e-006
1.975714e+003	1.512099e-005
1.976679e+003	2.390388e-005
1.977643e+003	2.010606e-005
1.978607e+003	8.190629e-006
1.979571e+003	-3.013144e-006
1.980536e+003	-5.434610e-006
1.981500e+003	-1.489677e-006
1.982464e+003	3.471550e-007
1.983428e+003	-1.825340e-009
1.984392e+003	2.058008e-009
1.985357e+003	-5.837991e-010
1.986321e+003	-2.888412e-009
1.987285e+003	1.430076e-009
1.988249e+003	1.470725e-009
1.989214e+003	-5.230191e-010
1.990178e+003	-1.987549e-009
1.991142e+003	-1.613577e-009
1.992106e+003	2.314291e-009
1.993071e+003	-9.097660e-011
1.994035e+003	-2.447853e-009
1.994999e+003	1.577961e-009
1.995963e+003	1.712684e-009
1.996927e+003	7.742773e-012
1.997892e+003	-1.697198e-009
1.998856e+003	-1.562476e-009
1.999820e+003	2.463338e-009
2.000784e+003	1.064621e-010
2.001749e+003	-2.298806e-009
2.002713e+003	1.727008e-009
2.003677e+003	2.056459e-009
2.004641e+003	3.553897e-010
2.005606e+003	-1.586091e-009
2.006570e+003	-1.203215e-009
2.007534e+003	2.879895e-009
2.008498e+003	4.994034e-011
2.009463e+003	-2.250801e-009
2.010427e+003	1.969741e-009
2.011391e+003	-2.903510e-010
2.012355e+003	-2.695619e-009
2.013319e+003	-2.357649e-010
2.014284e+003	7.131020e-010
2.015248e+003	2.706459e-009
2.016212e+003	1.312387e-010
2.017176e+003	-2.059944e-009
2.018141e+003	1.835018e-009
2.019105e+003	-4.134600e-010
2.020069e+003	-2.566703e-009
2.021033e+003	1.129659e-009
2.021998e+003	1.222571e-009
2.022962e+003	1.041389e-010
2.023926e+003	-1.637580e-009
2.024890e+003	-2.066138e-009
2.025854e+003	2.073106e-009
2.026819e+003	1.184630e-010
2.027783e+003	-2.609675e-009
2.028747e+003	1.041005e-009
2.029711e+003	1.663130e-009
2.030676e+003	2.965451e-010
2.031640e+003	-1.647645e-009
2.032604e+003	-1.407235e-009
2.033568e+003	2.732010e-009
2.034533e+003	2.547347e-010
2.035497e+003	-2.218669e-009
2.036461e+003	1.541571e-009
2.037425e+003	1.545442e-009
2.038390e+003	8.594413e-011
2.039354e+003	-1.231088e-009
2.040318e+003	-1.138176e-009
2.041282e+003	2.756786e-009
2.042246e+003	5.656038e-010
2.043211e+003	-2.009616e-009
2.044175e+003	1.550862e-009
2.045139e+003	-2.613160e-010
2.046103e+003	-2.317776e-009
2.047068e+003	-5.752821e-010
2.048032e+003	1.293028e-010
2.048996e+003	2.978614e-009
2.049960e+003	6.778728e-010
2.050925e+003	-2.152082e-009
2.051889e+003	1.931028e-009
2.052853e+003	1.188501e-010
2.053817e+003	-2.606578e-009
2.054781e+003	9.055081e-010
2.055746e+003	1.145918e-009
2.056710e+003	-3.186123e-010
2.057674e+003	-1.835406e-009
2.058638e+003	-1.704554e-009
2.059603e+003	2.321260e-009
2.060567e+003	1.145916e-010
2.061531e+003	-2.426560e-009
2.062495e+003	1.220249e-009
2.063460e+003	1.354971e-009
2.064424e+003	2.903484e-011
2.065388e+003	-1.491630e-009
2.066352e+003	-1.555508e-009
2.067317e+003	2.372361e-009
2.068281e+003	4.049428e-010
2.069245e+003	-1.895799e-009
2.070209e+003	1.462208e-009
2.071174e+003	1.502857e-009
2.072138e+003	4.695946e-010
2.073102e+003	-9.988075e-010
2.074066e+003	-1.299224e-009
2.075031e+003	2.584124e-009
2.075995e+003	4.219768e-010
2.076959e+003	-1.983291e-009
2.077923e+003	1.847794e-009
2.078887e+003	-3.143536e-010
2.079852e+003	-2.521021e-009
2.080816e+003	1.125788e-009
2.081780e+003	1.072363e-009
2.082744e+003	-2.458309e-010
2.083708e+003	-1.808307e-009
2.084673e+003	-1.721975e-009
2.085637e+003	2.210926e-009
2.086601e+003	-2.857057e-010
2.087565e+003	-2.297645e-009
2.088530e+003	1.687520e-009
2.089494e+003	1.198956e-009
2.090458e+003	-6.968424e-011
2.091422e+003	-1.094042e-009
2.092387e+003	-1.574864e-009
2.093351e+003	1.937222e-009
2.094315e+003	1.289160e-010
2.095279e+003	-1.919801e-009
2.096244e+003	1.546603e-009
2.097208e+003	1.504793e-009
2.098172e+003	4.397853e-010
2.099136e+003	-1.057652e-009
2.100101e+003	-1.433947e-009
2.101065e+003	2.370813e-009
2.102029e+003	5.625067e-010
2.102993e+003	-1.778884e-009
2.103958e+003	1.680939e-009
2.104922e+003	-2.737045e-010
2.105886e+003	-2.566704e-009
2.106850e+003	-4.308812e-010
2.107814e+003	6.225122e-010
2.108779e+003	2.661551e-009
2.109743e+003	3.201602e-010
2.110707e+003	-1.488146e-009
2.111671e+003	2.023940e-009
2.112635e+003	-6.519352e-010
2.113600e+003	-2.460241e-009
2.114564e+003	1.386329e-009
2.115528e+003	8.532447e-010
2.116492e+003	-3.174508e-010
2.117457e+003	-1.439754e-009
2.118421e+003	-1.876055e-009
2.119385e+003	1.774625e-009
2.120349e+003	-9.097684e-011
2.121314e+003	-2.200861e-009
2.122278e+003	1.345293e-009
2.123242e+003	1.285287e-009
2.124206e+003	2.036330e-010
2.125171e+003	-1.212506e-009
2.126135e+003	-1.604286e-009
2.127099e+003	2.380878e-009
2.128063e+003	2.721555e-010
2.129028e+003	-2.272868e-009
2.129992e+003	1.806370e-009
2.130956e+003	1.944965e-009
2.131920e+003	4.800480e-011
2.132885e+003	-1.172244e-009
2.133849e+003	-9.357048e-010
2.134813e+003	2.422302e-009
2.135777e+003	3.174504e-010
2.136741e+003	-1.641064e-009
2.137706e+003	1.769206e-009
2.138670e+003	-7.680754e-010
2.139634e+003	-2.780014e-009
2.140598e+003	1.245800e-009
2.141563e+003	1.181922e-009
2.142527e+003	-3.387431e-010
2.143491e+003	-1.518342e-009
2.144455e+003	-1.429301e-009
2.145419e+003	2.025489e-009
2.146384e+003	-1.773076e-010
2.147348e+003	-2.286030e-009
2.148312e+003	1.356907e-009
2.149276e+003	1.589575e-009
2.150241e+003	2.229897e-010
2.151205e+003	-1.673970e-009
2.152169e+003	-1.389039e-009
2.153133e+003	2.694071e-009
2.154098e+003	-1.358839e-010
2.155062e+003	-2.240735e-009
2.156026e+003	1.988711e-009
2.156990e+003	1.552411e-009
2.157955e+003	-1.486593e-010
2.158919e+003	-1.128497e-009
2.159883e+003	-1.038295e-009
2.160847e+003	2.271319e-009
2.161812e+003	1.896973e-011
2.162776e+003	-1.704167e-009
2.163740e+003	2.329390e-009
2.164704e+003	-4.483020e-010
2.165668e+003	-2.887638e-009
2.166633e+003	-1.273673e-010
2.167597e+003	4.386233e-010
2.168561e+003	2.477662e-009
2.169525e+003	4.773370e-010
2.170490e+003	-2.007681e-009
2.171454e+003	1.887282e-009
2.172418e+003	-6.736144e-011
2.173382e+003	-2.795500e-009
2.174346e+003	1.051071e-009
2.175311e+003	1.584155e-009
2.176275e+003	-2.555089e-010
2.177239e+003	-2.095173e-009
2.178203e+003	-1.562088e-009
2.179168e+003	2.284482e-009
2.180132e+003	-4.436562e-010
2.181096e+003	-2.594189e-009
2.182060e+003	1.634096e-009
2.183025e+003	1.678616e-009
2.183989e+003	-2.655742e-010
2.184953e+003	-1.632160e-009
2.185917e+003	-1.010034e-009
2.186882e+003	2.640646e-009
2.187846e+003	-8.749227e-011
2.188810e+003	-2.140081e-009
2.189774e+003	1.799402e-009
2.190739e+003	1.599641e-009
2.191703e+003	2.787373e-010
2.192667e+003	-1.140112e-009
2.193631e+003	-1.197408e-009
2.194595e+003	2.934094e-009
2.195560e+003	4.947582e-010
2.196524e+003	-2.282933e-009
2.197488e+003	1.946513e-009
2.198452e+003	-1.583382e-010
2.199417e+003	-2.988293e-009
2.200381e+003	-6.681944e-010
2.201345e+003	5.160504e-010
2.202309e+003	2.832278e-009
2.203273e+003	1.904702e-010
2.204238e+003	-2.114143e-009
2.205202e+003	2.204345e-009
2.206166e+003	-9.639668e-011
2.207130e+003	-2.926351e-009
2.208095e+003	1.156759e-009
2.209059e+003	1.441690e-009
2.210023e+003	-4.552707e-010
2.210987e+003	-1.821856e-009
2.211952e+003	-1.589188e-009
2.212916e+003	2.200087e-009
2.213880e+003	1.436269e-010
2.214844e+003	-2.295709e-009
2.215809e+003	1.114561e-009
2.216773e+003	1.497437e-009
2.217737e+003	2.287967e-010
2.218701e+003	-1.764947e-009
2.219666e+003	-1.724298e-009
2.220630e+003	2.594190e-009
2.221594e+003	2.895769e-010
2.222558e+003	-2.352230e-009
2.223522e+003	1.531118e-009
2.224487e+003	2.003035e-009
2.225451e+003	5.385046e-010
2.226415e+003	-1.455239e-009
2.227379e+003	-1.316645e-009
2.228344e+003	2.859377e-009
2.229308e+003	3.627453e-010
2.230272e+003	-1.892314e-009
2.231236e+003	2.040587e-009
2.232200e+003	-5.044367e-010
2.233165e+003	-2.613159e-009
2.234129e+003	-9.717082e-011
2.235093e+003	1.788559e-010
2.236057e+003	2.506697e-009
2.237022e+003	5.520540e-010
2.237986e+003	-2.176084e-009
2.238950e+003	1.474596e-009
2.239914e+003	-2.446693e-010
2.240879e+003	-2.447466e-009
2.241843e+003	8.621490e-010
2.242807e+003	9.511897e-010
2.243771e+003	6.426402e-011
2.244736e+003	-1.302321e-009
2.245700e+003	-1.835406e-009
2.246664e+003	2.011165e-009
2.247628e+003	2.028585e-010
2.248593e+003	-2.473016e-009
2.249557e+003	1.039070e-009
2.250521e+003	1.572154e-009
2.251485e+003	2.133113e-010
2.252449e+003	-1.480016e-009
2.253414e+003	-1.375490e-009
2.254378e+003	2.282933e-009
2.255342e+003	8.787974e-011
2.256306e+003	-1.866763e-009
2.257271e+003	1.593059e-009
2.258235e+003	1.446723e-009
2.259199e+003	4.223643e-010
2.260163e+003	-1.180761e-009
2.261127e+003	-1.617062e-009
2.262092e+003	2.416495e-009
2.263056e+003	6.933584e-010
2.264020e+003	-1.558991e-009
2.264984e+003	1.750623e-009
2.265949e+003	-4.521736e-010
2.266913e+003	-2.171439e-009
2.267877e+003	1.479242e-009
2.268841e+003	9.461569e-010
2.269806e+003	-2.245385e-010
2.270770e+003	-1.493179e-009
2.271734e+003	-1.981743e-009
2.272698e+003	2.003422e-009
2.273663e+003	-8.517070e-012
2.274627e+003	-2.505149e-009
2.275591e+003	1.427753e-009
2.276555e+003	1.514083e-009
2.277520e+003	-4.839203e-011
2.278484e+003	-1.268641e-009
2.279448e+003	-1.366586e-009
2.280412e+003	2.043684e-009
2.281376e+003	8.516950e-011
2.282341e+003	-2.019682e-009
2.283305e+003	1.338325e-009
2.284269e+003	1.378974e-009
2.285233e+003	2.477664e-010
2.286198e+003	-8.834414e-010
2.287162e+003	-8.427925e-010
2.288126e+003	2.515214e-009
2.289090e+003	4.103629e-010
2.290054e+003	-1.548151e-009
2.291019e+003	1.862118e-009
2.291983e+003	-5.772177e-010
2.292947e+003	-2.633677e-009
2.293911e+003	-4.115240e-010
2.294876e+003	3.871347e-010
2.295840e+003	2.752915e-009
2.296804e+003	3.542283e-010
2.297768e+003	-1.702231e-009
2.298733e+003	2.046394e-009
2.299697e+003	-7.312974e-010
2.300661e+003	-2.885702e-009
2.301625e+003	1.286449e-009
2.302590e+003	1.270963e-009
2.303554e+003	-2.980937e-010
2.304518e+003	-1.526085e-009
2.305482e+003	-1.533827e-009
2.306447e+003	1.775787e-009
2.307411e+003	-4.765626e-010
2.308375e+003	-2.199699e-009
2.309339e+003	1.833858e-009
2.310303e+003	1.397556e-009
2.311268e+003	-2.055683e-010
2.312232e+003	-1.229926e-009
2.313196e+003	-1.376264e-009
2.314160e+003	2.083559e-009
2.315125e+003	1.289161e-010
2.316089e+003	-2.066138e-009
2.317053e+003	1.592285e-009
2.318017e+003	1.696812e-009
2.318981e+003	3.484440e-012
2.319946e+003	-1.355358e-009
2.320910e+003	-9.686112e-010
2.321874e+003	2.491212e-009
2.322838e+003	1.498212e-010
2.323803e+003	-1.854375e-009
2.324767e+003	2.039426e-009
2.325731e+003	-5.884435e-011
2.326695e+003	-2.640646e-009
2.327660e+003	-3.611963e-010
2.328624e+003	5.915420e-010
2.329588e+003	2.431980e-009
2.330552e+003	2.291842e-010
2.331517e+003	-1.490081e-009
2.332481e+003	2.160599e-009
2.333445e+003	-5.675390e-010
2.334409e+003	-2.522182e-009
2.335374e+003	1.470726e-009
2.336338e+003	9.899039e-010
2.337302e+003	-5.152760e-010
2.338266e+003	-1.735525e-009
2.339230e+003	-1.792820e-009
2.340195e+003	2.140081e-009
2.341159e+003	-1.149788e-010
2.342123e+003	-2.513665e-009
2.343087e+003	1.519891e-009
2.344052e+003	1.466466e-009
2.345016e+003	-2.384750e-010
2.345980e+003	-1.608932e-009
2.346944e+003	-1.429689e-009
2.347908e+003	2.694070e-009
2.348873e+003	3.933289e-010
2.349837e+003	-2.339842e-009
2.350801e+003	1.791659e-009
2.351765e+003	2.028199e-009
2.352730e+003	3.445530e-011
2.353694e+003	-1.234185e-009
2.354658e+003	-8.513091e-010
2.355622e+003	2.558961e-009
2.356587e+003	1.196249e-010
2.357551e+003	-1.936835e-009
2.358515e+003	1.852440e-009
2.359479e+003	-4.026200e-010
2.360444e+003	-2.657680e-009
2.361408e+003	-4.355263e-010
2.362372e+003	5.617324e-010
2.363336e+003	2.743237e-009
2.364301e+003	-3.445488e-011
2.365265e+003	-2.188860e-009
2.366229e+003	1.983291e-009
2.367193e+003	-2.272480e-010
2.368157e+003	-2.580253e-009
2.369122e+003	1.111077e-009
2.370086e+003	1.440528e-009
2.371050e+003	7.394281e-011
2.372014e+003	-1.919801e-009
2.372979e+003	-1.683261e-009
2.373943e+003	2.546185e-009
2.374907e+003	-2.315064e-010
2.375871e+003	-2.670842e-009
2.376835e+003	1.460660e-009
2.377800e+003	1.403363e-009
2.378764e+003	-1.548524e-011
2.379728e+003	-1.238444e-009
2.380692e+003	-1.384781e-009
2.381657e+003	2.273642e-009
2.382621e+003	3.677780e-011
2.383585e+003	-2.492760e-009
2.384549e+003	1.304257e-009
2.385514e+003	1.780045e-009
2.386478e+003	3.611967e-010
2.387442e+003	-1.346455e-009
2.388406e+003	-1.257414e-009
2.389371e+003	2.872927e-009
2.390335e+003	7.223935e-010
2.391299e+003	-2.005745e-009
2.392263e+003	1.840826e-009
2.393228e+003	3.251944e-011
2.394192e+003	-2.643356e-009
2.395156e+003	-6.983907e-010
2.396120e+003	5.470215e-010
2.397084e+003	2.826471e-009
2.398049e+003	9.833248e-011
2.399013e+003	-1.856311e-009
2.399977e+003	2.136597e-009
2.400941e+003	-3.929415e-010
2.401906e+003	-2.629806e-009
2.402870e+003	1.028617e-009
2.403834e+003	8.822800e-010
2.404798e+003	-3.406787e-010
2.405762e+003	-1.759527e-009
2.406727e+003	-1.914768e-009
2.407691e+003	2.065364e-009
2.408655e+003	2.442820e-010
2.409619e+003	-2.008067e-009
2.410584e+003	1.301547e-009
2.411548e+003	1.391749e-009
2.412512e+003	4.119112e-010
2.413476e+003	-1.289159e-009
2.414441e+003	-1.725460e-009
2.415405e+003	2.503987e-009
2.416369e+003	3.991357e-010
2.417333e+003	-2.430819e-009
2.418298e+003	1.652291e-009
2.419262e+003	2.035167e-009
2.420226e+003	9.368672e-011
2.421190e+003	-1.509438e-009
2.422155e+003	-1.224507e-009
2.423119e+003	2.564767e-009
2.424083e+003	3.097077e-010
2.425047e+003	-1.945352e-009
2.426011e+003	1.843923e-009
2.426976e+003	-4.084273e-010
2.427940e+003	-2.758722e-009
2.428904e+003	-4.424949e-010
2.429868e+003	3.522924e-010
2.430833e+003	2.810985e-009
2.431797e+003	7.990460e-010
2.432761e+003	-1.738235e-009
2.433725e+003	1.672035e-009
2.434689e+003	-2.864797e-010
2.435654e+003	-2.391331e-009
2.436618e+003	9.666756e-010
2.437582e+003	1.203215e-009
2.438546e+003	8.091122e-011
2.439511e+003	-1.860569e-009
2.440475e+003	-1.958514e-009
2.441439e+003	2.172988e-009
2.442403e+003	-2.256993e-010
2.443368e+003	-2.480759e-009
2.444332e+003	1.452143e-009
2.445296e+003	1.296901e-009
2.446260e+003	-7.471709e-011
2.447225e+003	-1.254316e-009
2.448189e+003	-1.314323e-009
2.449153e+003	2.231831e-009
2.450117e+003	-2.438961e-011
2.451082e+003	-1.942255e-009
2.452046e+003	1.944965e-009
2.453010e+003	1.553184e-009
2.453974e+003	3.329360e-010
2.454938e+003	-8.377595e-010
2.455903e+003	-1.370844e-009
2.456867e+003	2.475726e-009
2.457831e+003	6.674205e-010
2.458795e+003	-2.008455e-009
2.459760e+003	1.503631e-009
2.460724e+003	-3.046748e-010
2.461688e+003	-2.646065e-009
2.462652e+003	8.137576e-010
2.463616e+003	1.200505e-009
2.464581e+003	-1.583378e-010
2.465545e+003	-1.851665e-009
2.466509e+003	-1.747139e-009
2.467473e+003	1.911284e-009
2.468438e+003	-2.837696e-010
2.469402e+003	-2.190021e-009
2.470366e+003	1.659260e-009
2.471330e+003	1.519504e-009
2.472295e+003	-2.260869e-010
2.473259e+003	-1.348390e-009
2.474223e+003	-9.171224e-010
2.475187e+003	2.444755e-009
2.476152e+003	1.033648e-010
2.477116e+003	-1.704941e-009
2.478080e+003	1.807145e-009
2.479044e+003	1.326323e-009
2.480009e+003	3.019651e-010
2.480973e+003	-9.666753e-010
2.481937e+003	-1.455240e-009
2.482901e+003	2.627870e-009
2.483865e+003	5.714111e-010
2.484830e+003	-2.161760e-009
2.485794e+003	1.823405e-009
2.486758e+003	-2.853180e-010
2.487722e+003	-2.830342e-009
2.488687e+003	-5.625064e-010
2.489651e+003	2.806728e-010
2.490615e+003	2.641420e-009
2.491579e+003	3.813279e-010
2.492543e+003	-1.878765e-009
2.493508e+003	2.098657e-009
2.494472e+003	-2.543476e-010
2.495436e+003	-2.653034e-009
2.496400e+003	1.478468e-009
2.497365e+003	1.380522e-009
2.498329e+003	-5.609584e-010
2.499293e+003	-1.683262e-009
2.500257e+003	-1.446722e-009
2.501222e+003	1.911284e-009
2.502186e+003	-1.935673e-010
2.503150e+003	-2.250027e-009
2.504114e+003	1.204763e-009
2.505079e+003	1.343357e-009
2.506043e+003	7.084580e-011
2.507007e+003	-1.637967e-009
2.507971e+003	-1.503244e-009
2.508936e+003	2.526441e-009
2.509900e+003	2.980968e-011
2.510864e+003	-2.274803e-009
2.511828e+003	1.751011e-009
2.512792e+003	1.881862e-009
2.513757e+003	3.650686e-010
2.514721e+003	-1.197407e-009
2.515685e+003	-9.124763e-010
2.516649e+003	2.836149e-009
2.517614e+003	5.845772e-011
2.518578e+003	-1.900057e-009
2.519542e+003	2.183053e-009
2.520506e+003	-6.469018e-010
2.521470e+003	-2.751753e-009
2.522435e+003	8.517531e-012
2.523399e+003	2.400237e-010
2.524363e+003	2.184988e-009
2.525327e+003	3.766823e-010
2.526292e+003	-1.964709e-009
2.527256e+003	1.543506e-009
2.528220e+003	-4.122985e-010
2.529184e+003	-2.660777e-009
2.530149e+003	9.860321e-010
2.531113e+003	1.217538e-009
2.532077e+003	-1.045301e-011
2.533041e+003	-1.331357e-009
2.534006e+003	-1.477693e-009
2.534970e+003	2.278675e-009
2.535934e+003	-2.710217e-012
2.536898e+003	-2.768788e-009
2.537863e+003	1.276383e-009
2.538827e+003	1.907412e-009
2.539791e+003	6.890974e-011
2.540755e+003	-1.815275e-009
2.541719e+003	-1.421946e-009
2.542684e+003	2.525280e-009
2.543648e+003	4.142345e-011
2.544612e+003	-2.055685e-009
2.545576e+003	1.500921e-009
2.546541e+003	1.301160e-009
2.547505e+003	2.651875e-010
2.548469e+003	-9.666751e-010
2.549433e+003	-1.174179e-009
2.550397e+003	2.318550e-009
2.551362e+003	4.413338e-010
2.552326e+003	-1.337937e-009
2.553290e+003	2.208217e-009
2.554254e+003	-3.290643e-010
2.555219e+003	-2.476888e-009
2.556183e+003	-2.469917e-010
2.557147e+003	2.667358e-010
2.558111e+003	2.780014e-009
2.559076e+003	4.320426e-010
2.560040e+003	-2.397912e-009
2.561004e+003	1.830373e-009
2.561968e+003	-1.293030e-010
2.562933e+003	-2.959258e-009
2.563897e+003	7.827866e-010
2.564861e+003	1.059975e-009
2.565825e+003	-2.671232e-010
2.566790e+003	-1.495114e-009
2.567754e+003	-1.599641e-009
2.568718e+003	1.758366e-009
2.569682e+003	-2.013100e-010
2.570646e+003	-2.160986e-009
2.571611e+003	1.489695e-009
2.572575e+003	1.489694e-009
2.573539e+003	-1.548527e-011
2.574503e+003	-1.227991e-009
2.575468e+003	-1.319355e-009
2.576432e+003	2.143178e-009
2.577396e+003	1.858248e-010
2.578360e+003	-1.771528e-009
2.579324e+003	1.691004e-009
2.580289e+003	1.599641e-009
2.581253e+003	3.871349e-010
2.582217e+003	-1.410719e-009
2.583181e+003	-1.515245e-009
2.584146e+003	2.608514e-009
2.585110e+003	4.452049e-010
2.586074e+003	-1.618997e-009
2.587038e+003	2.123047e-009
2.588003e+003	-7.069080e-010
2.588967e+003	-2.666584e-009
2.589931e+003	-5.419743e-012
2.590895e+003	2.183438e-010
2.591860e+003	2.393267e-009
2.592824e+003	3.290646e-010
2.593788e+003	-1.834244e-009
2.594752e+003	2.093624e-009
2.595717e+003	-2.632517e-010
2.596681e+003	-2.424237e-009
2.597645e+003	1.317807e-009
2.598609e+003	8.292425e-010
2.599573e+003	-2.942226e-010
2.600538e+003	-1.221797e-009
2.601502e+003	-1.799402e-009
2.602466e+003	1.469563e-009
2.603430e+003	-2.942225e-010
2.604395e+003	-2.253898e-009
2.605359e+003	1.396782e-009
2.606323e+003	1.396782e-009
2.607287e+003	-3.042878e-010
2.608251e+003	-1.427752e-009
2.609216e+003	-1.046038e-009
2.610180e+003	2.311968e-009
2.611144e+003	6.194157e-011
2.612108e+003	-2.091302e-009
2.613073e+003	1.460272e-009
2.614037e+003	1.841987e-009
2.615001e+003	5.249547e-010
2.615965e+003	-1.272899e-009
2.616930e+003	-9.802256e-010
2.617894e+003	2.774981e-009
2.618858e+003	3.422269e-010
2.619822e+003	-1.510600e-009
2.620787e+003	1.954256e-009
2.621751e+003	-9.647401e-010
2.622715e+003	-2.728526e-009
2.623679e+003	-6.736160e-011
2.624644e+003	1.564020e-010
2.625608e+003	2.331325e-009
2.626572e+003	2.671229e-010
[truncated: 1,425 more rows]
