# Supplementary material for: Molecular Structural Changes in Alfalfa Detected by ATR-FTIR Spectroscopy in Response to Silencing of TT8 and HB12 Genes
Source: Int J Mol Sci. 2018 Mar 31;19(4):1046. doi: 10.3390/ijms19041046 (PMC5979274; doi:10.3390/ijms19041046)
Supplement: Supplementary file 1 [file ijms-19-01046-s001.zip › Supplementary materials/Spectra Source/W1/w1c-1.csv]

6.990693e+002	7.575086e-001
7.000335e+002	7.525274e-001
7.009977e+002	7.481151e-001
7.019620e+002	7.443163e-001
7.029262e+002	7.405534e-001
7.038904e+002	7.362572e-001
7.048547e+002	7.313254e-001
7.058189e+002	7.261334e-001
7.067831e+002	7.211675e-001
7.077474e+002	7.166113e-001
7.087116e+002	7.122123e-001
7.096758e+002	7.075182e-001
7.106401e+002	7.022843e-001
7.116043e+002	6.967371e-001
7.125685e+002	6.915177e-001
7.135328e+002	6.873747e-001
7.144970e+002	6.848352e-001
7.154612e+002	6.840422e-001
7.164255e+002	6.847571e-001
7.173897e+002	6.864005e-001
7.183539e+002	6.880709e-001
7.193182e+002	6.886584e-001
7.202824e+002	6.871962e-001
7.212466e+002	6.833717e-001
7.222109e+002	6.778116e-001
7.231751e+002	6.717938e-001
7.241393e+002	6.664947e-001
7.251036e+002	6.622893e-001
7.260678e+002	6.585893e-001
7.270320e+002	6.543212e-001
7.279963e+002	6.487240e-001
7.289605e+002	6.419142e-001
7.299247e+002	6.348235e-001
7.308890e+002	6.285728e-001
7.318532e+002	6.237569e-001
7.328174e+002	6.201524e-001
7.337817e+002	6.170071e-001
7.347459e+002	6.136505e-001
7.357101e+002	6.099542e-001
7.366744e+002	6.063365e-001
7.376386e+002	6.033725e-001
7.386028e+002	6.013603e-001
7.395671e+002	6.001635e-001
7.405313e+002	5.993998e-001
7.414955e+002	5.987561e-001
7.424598e+002	5.981570e-001
7.434240e+002	5.976756e-001
7.443882e+002	5.973184e-001
7.453525e+002	5.969107e-001
7.463167e+002	5.961789e-001
7.472809e+002	5.949235e-001
7.482452e+002	5.930975e-001
7.492094e+002	5.907339e-001
7.501736e+002	5.878481e-001
7.511379e+002	5.844804e-001
7.521021e+002	5.808741e-001
7.530663e+002	5.775770e-001
7.540306e+002	5.752493e-001
7.549948e+002	5.742188e-001
7.559590e+002	5.741245e-001
7.569233e+002	5.740300e-001
7.578875e+002	5.730406e-001
7.588517e+002	5.710075e-001
7.598160e+002	5.687312e-001
7.607802e+002	5.674243e-001
7.617444e+002	5.677908e-001
7.627087e+002	5.694332e-001
7.636729e+002	5.710615e-001
7.646371e+002	5.713502e-001
7.656014e+002	5.697750e-001
7.665656e+002	5.668045e-001
7.675298e+002	5.633771e-001
7.684941e+002	5.601676e-001
7.694583e+002	5.572658e-001
7.704225e+002	5.544719e-001
7.713868e+002	5.518478e-001
7.723510e+002	5.499677e-001
7.733152e+002	5.496145e-001
7.742795e+002	5.511774e-001
7.752437e+002	5.542504e-001
7.762079e+002	5.577466e-001
7.771722e+002	5.604181e-001
7.781364e+002	5.613985e-001
7.791006e+002	5.604364e-001
7.800649e+002	5.577837e-001
7.810291e+002	5.539468e-001
7.819933e+002	5.495134e-001
7.829576e+002	5.450900e-001
7.839218e+002	5.412201e-001
7.848860e+002	5.381939e-001
7.858503e+002	5.358370e-001
7.868145e+002	5.334933e-001
7.877787e+002	5.303392e-001
7.887430e+002	5.259193e-001
7.897072e+002	5.205587e-001
7.906714e+002	5.153261e-001
7.916357e+002	5.114840e-001
7.925999e+002	5.097337e-001
7.935641e+002	5.097474e-001
7.945284e+002	5.103167e-001
7.954926e+002	5.100561e-001
7.964568e+002	5.082073e-001
7.974211e+002	5.050281e-001
7.983853e+002	5.015395e-001
7.993495e+002	4.988471e-001
8.003138e+002	4.975163e-001
8.012780e+002	4.973847e-001
8.022422e+002	4.978417e-001
8.032065e+002	4.982792e-001
8.041707e+002	4.983637e-001
8.051349e+002	4.980004e-001
8.060992e+002	4.971322e-001
8.070634e+002	4.956283e-001
8.080276e+002	4.933826e-001
8.089919e+002	4.905258e-001
8.099561e+002	4.875338e-001
8.109203e+002	4.850941e-001
8.118846e+002	4.837759e-001
8.128488e+002	4.836974e-001
8.138130e+002	4.844002e-001
8.147773e+002	4.850152e-001
8.157415e+002	4.846556e-001
8.167057e+002	4.828416e-001
8.176700e+002	4.797550e-001
8.186342e+002	4.761824e-001
8.195984e+002	4.731605e-001
8.205627e+002	4.714872e-001
8.215269e+002	4.713489e-001
8.224911e+002	4.722532e-001
8.234554e+002	4.732966e-001
8.244196e+002	4.736066e-001
8.253839e+002	4.727218e-001
8.263481e+002	4.707431e-001
8.273123e+002	4.682308e-001
8.282766e+002	4.659587e-001
8.292408e+002	4.646439e-001
8.302050e+002	4.647163e-001
8.311693e+002	4.661447e-001
8.321335e+002	4.683512e-001
8.330977e+002	4.702823e-001
8.340620e+002	4.706963e-001
8.350262e+002	4.686274e-001
8.359904e+002	4.638567e-001
8.369547e+002	4.571469e-001
8.379189e+002	4.500664e-001
8.388831e+002	4.444123e-001
8.398474e+002	4.414639e-001
8.408116e+002	4.414248e-001
8.417758e+002	4.433391e-001
8.427401e+002	4.455536e-001
8.437043e+002	4.465105e-001
8.446685e+002	4.454736e-001
8.456328e+002	4.428134e-001
8.465970e+002	4.397034e-001
8.475612e+002	4.374216e-001
8.485255e+002	4.366643e-001
8.494897e+002	4.372596e-001
8.504539e+002	4.384041e-001
8.514182e+002	4.392198e-001
8.523824e+002	4.392562e-001
8.533466e+002	4.386383e-001
8.543109e+002	4.378271e-001
8.552751e+002	4.372125e-001
8.562393e+002	4.368362e-001
8.572036e+002	4.364157e-001
8.581678e+002	4.356141e-001
8.591320e+002	4.343405e-001
8.600963e+002	4.328685e-001
8.610605e+002	4.317009e-001
8.620247e+002	4.312754e-001
8.629890e+002	4.316961e-001
8.639532e+002	4.326544e-001
8.649174e+002	4.335822e-001
8.658817e+002	4.339603e-001
8.668459e+002	4.336111e-001
8.678101e+002	4.328157e-001
8.687744e+002	4.321809e-001
8.697386e+002	4.323232e-001
8.707028e+002	4.335480e-001
8.716671e+002	4.357095e-001
8.726313e+002	4.383346e-001
8.735955e+002	4.409213e-001
8.745598e+002	4.431953e-001
8.755240e+002	4.451458e-001
8.764882e+002	4.468191e-001
8.774525e+002	4.480601e-001
8.784167e+002	4.484509e-001
8.793809e+002	4.475640e-001
8.803452e+002	4.453887e-001
8.813094e+002	4.426109e-001
8.822736e+002	4.404749e-001
8.832379e+002	4.402236e-001
8.842021e+002	4.424162e-001
8.851663e+002	4.465436e-001
8.861306e+002	4.512029e-001
8.870948e+002	4.547650e-001
8.880590e+002	4.561700e-001
8.890233e+002	4.554178e-001
8.899875e+002	4.534917e-001
8.909517e+002	4.517785e-001
8.919160e+002	4.513218e-001
8.928802e+002	4.523180e-001
8.938444e+002	4.541204e-001
8.948087e+002	4.557150e-001
8.957729e+002	4.563811e-001
8.967371e+002	4.561297e-001
8.977014e+002	4.556504e-001
8.986656e+002	4.557975e-001
8.996298e+002	4.569438e-001
9.005941e+002	4.586276e-001
9.015583e+002	4.597354e-001
9.025225e+002	4.591261e-001
9.034868e+002	4.563189e-001
9.044510e+002	4.518302e-001
9.054152e+002	4.469677e-001
9.063795e+002	4.432262e-001
9.073437e+002	4.416380e-001
9.083079e+002	4.424061e-001
9.092722e+002	4.449489e-001
9.102364e+002	4.482608e-001
9.112006e+002	4.513660e-001
9.121649e+002	4.536511e-001
9.131291e+002	4.549670e-001
9.140933e+002	4.555162e-001
9.150576e+002	4.556227e-001
9.160218e+002	4.555236e-001
9.169860e+002	4.552768e-001
9.179503e+002	4.548120e-001
9.189145e+002	4.540601e-001
9.198787e+002	4.530558e-001
9.208430e+002	4.519392e-001
9.218072e+002	4.508744e-001
9.227714e+002	4.499576e-001
9.237357e+002	4.492002e-001
9.246999e+002	4.485840e-001
9.256641e+002	4.481326e-001
9.266284e+002	4.479168e-001
9.275926e+002	4.479841e-001
9.285568e+002	4.482687e-001
9.295211e+002	4.485648e-001
9.304853e+002	4.486011e-001
9.314495e+002	4.481845e-001
9.324138e+002	4.473244e-001
9.333780e+002	4.462684e-001
9.343422e+002	4.454246e-001
9.353065e+002	4.452084e-001
9.362707e+002	4.458885e-001
9.372349e+002	4.475002e-001
9.381992e+002	4.498667e-001
9.391634e+002	4.527006e-001
9.401276e+002	4.557208e-001
9.410919e+002	4.587130e-001
9.420561e+002	4.615173e-001
9.430203e+002	4.639977e-001
9.439846e+002	4.660653e-001
9.449488e+002	4.677806e-001
9.459130e+002	4.694590e-001
9.468773e+002	4.716614e-001
9.478415e+002	4.750019e-001
9.488057e+002	4.798408e-001
9.497700e+002	4.860491e-001
9.507342e+002	4.930225e-001
9.516984e+002	4.999723e-001
9.526627e+002	5.063149e-001
9.536269e+002	5.119201e-001
9.545911e+002	5.170767e-001
9.555554e+002	5.222350e-001
9.565196e+002	5.277088e-001
9.574838e+002	5.335239e-001
9.584481e+002	5.394740e-001
9.594123e+002	5.453014e-001
9.603765e+002	5.508527e-001
9.613408e+002	5.560967e-001
9.623050e+002	5.610189e-001
9.632692e+002	5.655050e-001
9.642335e+002	5.693415e-001
9.651977e+002	5.723725e-001
9.661619e+002	5.747181e-001
9.671262e+002	5.768793e-001
9.680904e+002	5.795986e-001
9.690546e+002	5.835035e-001
9.700189e+002	5.887268e-001
9.709831e+002	5.947567e-001
9.719473e+002	6.006537e-001
9.729116e+002	6.055396e-001
9.738758e+002	6.090759e-001
9.748400e+002	6.116374e-001
9.758043e+002	6.140693e-001
9.767685e+002	6.171889e-001
9.777327e+002	6.213499e-001
9.786970e+002	6.263471e-001
9.796612e+002	6.316923e-001
9.806254e+002	6.370389e-001
9.815897e+002	6.424424e-001
9.825539e+002	6.482826e-001
9.835181e+002	6.549286e-001
9.844824e+002	6.624156e-001
9.854466e+002	6.703853e-001
9.864108e+002	6.783299e-001
9.873751e+002	6.859448e-001
9.883393e+002	6.933017e-001
9.893035e+002	7.007064e-001
9.902678e+002	7.083569e-001
9.912320e+002	7.160930e-001
9.921962e+002	7.234634e-001
9.931605e+002	7.300794e-001
9.941247e+002	7.359972e-001
9.950889e+002	7.418239e-001
9.960532e+002	7.484435e-001
9.970174e+002	7.565389e-001
9.979816e+002	7.662311e-001
9.989459e+002	7.770677e-001
9.999101e+002	7.883381e-001
1.000874e+003	7.994911e-001
1.001839e+003	8.103901e-001
1.002803e+003	8.212832e-001
1.003767e+003	8.325474e-001
1.004731e+003	8.443808e-001
1.005695e+003	8.566105e-001
1.006660e+003	8.687133e-001
1.007624e+003	8.800337e-001
1.008588e+003	8.900971e-001
1.009552e+003	8.988580e-001
1.010517e+003	9.067312e-001
1.011481e+003	9.143625e-001
1.012445e+003	9.222524e-001
1.013409e+003	9.304675e-001
1.014374e+003	9.386324e-001
1.015338e+003	9.462118e-001
1.016302e+003	9.528834e-001
1.017266e+003	9.587271e-001
1.018231e+003	9.641010e-001
1.019195e+003	9.693169e-001
1.020159e+003	9.743778e-001
1.021123e+003	9.789719e-001
1.022087e+003	9.826964e-001
1.023052e+003	9.853203e-001
1.024016e+003	9.868956e-001
1.024980e+003	9.876938e-001
1.025944e+003	9.880832e-001
1.026909e+003	9.884549e-001
1.027873e+003	9.891949e-001
1.028837e+003	9.906110e-001
1.029801e+003	9.927827e-001
1.030766e+003	9.954239e-001
1.031730e+003	9.979188e-001
1.032694e+003	9.995806e-001
1.033658e+003	9.999999e-001
1.034623e+003	9.992474e-001
1.035587e+003	9.977880e-001
1.036551e+003	9.961913e-001
1.037515e+003	9.948568e-001
1.038479e+003	9.939346e-001
1.039444e+003	9.934208e-001
1.040408e+003	9.932708e-001
1.041372e+003	9.934073e-001
1.042336e+003	9.936492e-001
1.043301e+003	9.937032e-001
1.044265e+003	9.933024e-001
1.045229e+003	9.924098e-001
1.046193e+003	9.912994e-001
1.047158e+003	9.904000e-001
1.048122e+003	9.899948e-001
1.049086e+003	9.900046e-001
1.050050e+003	9.900240e-001
1.051015e+003	9.895761e-001
1.051979e+003	9.883803e-001
1.052943e+003	9.864374e-001
1.053907e+003	9.839094e-001
1.054871e+003	9.809363e-001
1.055836e+003	9.775530e-001
1.056800e+003	9.737579e-001
1.057764e+003	9.696360e-001
1.058728e+003	9.654171e-001
1.059693e+003	9.614202e-001
1.060657e+003	9.579318e-001
1.061621e+003	9.551021e-001
1.062585e+003	9.529006e-001
1.063550e+003	9.511345e-001
1.064514e+003	9.495133e-001
1.065478e+003	9.477472e-001
1.066442e+003	9.456474e-001
1.067406e+003	9.431686e-001
1.068371e+003	9.403537e-001
1.069335e+003	9.372057e-001
1.070299e+003	9.335966e-001
1.071263e+003	9.293116e-001
1.072228e+003	9.242160e-001
1.073192e+003	9.183968e-001
1.074156e+003	9.121257e-001
1.075120e+003	9.056324e-001
1.076085e+003	8.988694e-001
1.077049e+003	8.915114e-001
1.078013e+003	8.832575e-001
1.078977e+003	8.742263e-001
1.079942e+003	8.651066e-001
1.080906e+003	8.568747e-001
1.081870e+003	8.502310e-001
1.082834e+003	8.451422e-001
1.083798e+003	8.408269e-001
1.084763e+003	8.362135e-001
1.085727e+003	8.305622e-001
1.086691e+003	8.238491e-001
1.087655e+003	8.167017e-001
1.088620e+003	8.099960e-001
1.089584e+003	8.044160e-001
1.090548e+003	8.002261e-001
1.091512e+003	7.973037e-001
1.092477e+003	7.953179e-001
1.093441e+003	7.938976e-001
1.094405e+003	7.927203e-001
1.095369e+003	7.915410e-001
1.096333e+003	7.902066e-001
1.097298e+003	7.886660e-001
1.098262e+003	7.869530e-001
1.099226e+003	7.851291e-001
1.100190e+003	7.832152e-001
1.101155e+003	7.811561e-001
1.102119e+003	7.788368e-001
1.103083e+003	7.761304e-001
1.104047e+003	7.729286e-001
1.105012e+003	7.691398e-001
1.105976e+003	7.646650e-001
1.106940e+003	7.593876e-001
1.107904e+003	7.531956e-001
1.108869e+003	7.460276e-001
1.109833e+003	7.379218e-001
1.110797e+003	7.290463e-001
1.111761e+003	7.196965e-001
1.112725e+003	7.102489e-001
1.113690e+003	7.010675e-001
1.114654e+003	6.923831e-001
1.115618e+003	6.842046e-001
1.116582e+003	6.763247e-001
1.117547e+003	6.684395e-001
1.118511e+003	6.603396e-001
1.119475e+003	6.520606e-001
1.120439e+003	6.439044e-001
1.121404e+003	6.363101e-001
1.122368e+003	6.296443e-001
1.123332e+003	6.240270e-001
1.124296e+003	6.192768e-001
1.125260e+003	6.149956e-001
1.126225e+003	6.107434e-001
1.127189e+003	6.062184e-001
1.128153e+003	6.013694e-001
1.129117e+003	5.963922e-001
1.130082e+003	5.916041e-001
1.131046e+003	5.872469e-001
1.132010e+003	5.833138e-001
1.132974e+003	5.795053e-001
1.133939e+003	5.753644e-001
1.134903e+003	5.705415e-001
1.135867e+003	5.650513e-001
1.136831e+003	5.593690e-001
1.137796e+003	5.542898e-001
1.138760e+003	5.506081e-001
1.139724e+003	5.487671e-001
1.140688e+003	5.486475e-001
1.141652e+003	5.495898e-001
1.142617e+003	5.506354e-001
1.143581e+003	5.508869e-001
1.144545e+003	5.498368e-001
1.145509e+003	5.475368e-001
1.146474e+003	5.445382e-001
1.147438e+003	5.416243e-001
1.148402e+003	5.394516e-001
1.149366e+003	5.382662e-001
1.150331e+003	5.378290e-001
1.151295e+003	5.375804e-001
1.152259e+003	5.369406e-001
1.153223e+003	5.355781e-001
1.154188e+003	5.335070e-001
1.155152e+003	5.309856e-001
1.156116e+003	5.283090e-001
1.157080e+003	5.256318e-001
1.158044e+003	5.229124e-001
1.159009e+003	5.199754e-001
1.159973e+003	5.166249e-001
1.160937e+003	5.127218e-001
1.161901e+003	5.082021e-001
1.162866e+003	5.030566e-001
1.163830e+003	4.973191e-001
1.164794e+003	4.910818e-001
1.165758e+003	4.845111e-001
1.166723e+003	4.778268e-001
1.167687e+003	4.712361e-001
1.168651e+003	4.648553e-001
1.169615e+003	4.586806e-001
1.170579e+003	4.526336e-001
1.171544e+003	4.466550e-001
1.172508e+003	4.407820e-001
1.173472e+003	4.351513e-001
1.174436e+003	4.299257e-001
1.175401e+003	4.252002e-001
1.176365e+003	4.209489e-001
1.177329e+003	4.170519e-001
1.178293e+003	4.133799e-001
1.179258e+003	4.098863e-001
1.180222e+003	4.066553e-001
1.181186e+003	4.038801e-001
1.182150e+003	4.017786e-001
1.183115e+003	4.004815e-001
1.184079e+003	3.999434e-001
1.185043e+003	3.999355e-001
1.186007e+003	4.001379e-001
1.186971e+003	4.002945e-001
1.187936e+003	4.003408e-001
1.188900e+003	4.004133e-001
1.189864e+003	4.007244e-001
1.190828e+003	4.013894e-001
1.191793e+003	4.023381e-001
1.192757e+003	4.033850e-001
1.193721e+003	4.044056e-001
1.194685e+003	4.054769e-001
1.195650e+003	4.068616e-001
1.196614e+003	4.088398e-001
1.197578e+003	4.115152e-001
1.198542e+003	4.147392e-001
1.199506e+003	4.182009e-001
1.200471e+003	4.216014e-001
1.201435e+003	4.247841e-001
1.202399e+003	4.277473e-001
1.203363e+003	4.305685e-001
1.204328e+003	4.333261e-001
1.205292e+003	4.360704e-001
1.206256e+003	4.388330e-001
1.207220e+003	4.416265e-001
1.208185e+003	4.444200e-001
1.209149e+003	4.471290e-001
1.210113e+003	4.496609e-001
1.211077e+003	4.520096e-001
1.212042e+003	4.543280e-001
1.213006e+003	4.569007e-001
1.213970e+003	4.600139e-001
1.214934e+003	4.638043e-001
1.215898e+003	4.682032e-001
1.216863e+003	4.730126e-001
1.217827e+003	4.780534e-001
1.218791e+003	4.832589e-001
1.219755e+003	4.886415e-001
1.220720e+003	4.941607e-001
1.221684e+003	4.996199e-001
1.222648e+003	5.046990e-001
1.223612e+003	5.091214e-001
1.224577e+003	5.128441e-001
1.225541e+003	5.161185e-001
1.226505e+003	5.193607e-001
1.227469e+003	5.229098e-001
1.228433e+003	5.268347e-001
1.229398e+003	5.309222e-001
1.230362e+003	5.348369e-001
1.231326e+003	5.383278e-001
1.232290e+003	5.413319e-001
1.233255e+003	5.439197e-001
1.234219e+003	5.461509e-001
1.235183e+003	5.479775e-001
1.236147e+003	5.492775e-001
1.237112e+003	5.499858e-001
1.238076e+003	5.502028e-001
1.239040e+003	5.501814e-001
1.240004e+003	5.501885e-001
1.240969e+003	5.503466e-001
1.241933e+003	5.505711e-001
1.242897e+003	5.506497e-001
1.243861e+003	5.503992e-001
1.244825e+003	5.497866e-001
1.245790e+003	5.489328e-001
1.246754e+003	5.480159e-001
1.247718e+003	5.471573e-001
1.248682e+003	5.463743e-001
1.249647e+003	5.456158e-001
1.250611e+003	5.448280e-001
1.251575e+003	5.439815e-001
1.252539e+003	5.430370e-001
1.253504e+003	5.418942e-001
1.254468e+003	5.403926e-001
1.255432e+003	5.383946e-001
1.256396e+003	5.359106e-001
1.257360e+003	5.331711e-001
1.258325e+003	5.305693e-001
1.259289e+003	5.284792e-001
1.260253e+003	5.270442e-001
1.261217e+003	5.260661e-001
1.262182e+003	5.250794e-001
1.263146e+003	5.235639e-001
1.264110e+003	5.211770e-001
1.265074e+003	5.178761e-001
1.266039e+003	5.138956e-001
1.267003e+003	5.096274e-001
1.267967e+003	5.054927e-001
1.268931e+003	5.018539e-001
1.269896e+003	4.989663e-001
1.270860e+003	4.969353e-001
1.271824e+003	4.956699e-001
1.272788e+003	4.948667e-001
1.273752e+003	4.940718e-001
1.274717e+003	4.928214e-001
1.275681e+003	4.908101e-001
1.276645e+003	4.880051e-001
1.277609e+003	4.846551e-001
1.278574e+003	4.811947e-001
1.279538e+003	4.780885e-001
1.280502e+003	4.756738e-001
1.281466e+003	4.740500e-001
1.282431e+003	4.730449e-001
1.283395e+003	4.722781e-001
1.284359e+003	4.713152e-001
1.285323e+003	4.698667e-001
1.286287e+003	4.679442e-001
1.287252e+003	4.658765e-001
1.288216e+003	4.641502e-001
1.289180e+003	4.631526e-001
1.290144e+003	4.629728e-001
1.291109e+003	4.633915e-001
1.292073e+003	4.640575e-001
1.293037e+003	4.647197e-001
1.294001e+003	4.653532e-001
1.294966e+003	4.661156e-001
1.295930e+003	4.671903e-001
1.296894e+003	4.686511e-001
1.297858e+003	4.704363e-001
1.298823e+003	4.724205e-001
1.299787e+003	4.744960e-001
1.300751e+003	4.765984e-001
1.301715e+003	4.786758e-001
1.302679e+003	4.806630e-001
1.303644e+003	4.825032e-001
1.304608e+003	4.842015e-001
1.305572e+003	4.858588e-001
1.306536e+003	4.876441e-001
1.307501e+003	4.897165e-001
1.308465e+003	4.921473e-001
1.309429e+003	4.948809e-001
1.310393e+003	4.977433e-001
1.311358e+003	5.004822e-001
1.312322e+003	5.028337e-001
1.313286e+003	5.046054e-001
1.314250e+003	5.057507e-001
1.315214e+003	5.063852e-001
1.316179e+003	5.067119e-001
1.317143e+003	5.068831e-001
1.318107e+003	5.068812e-001
1.319071e+003	5.065137e-001
1.320036e+003	5.055463e-001
1.321000e+003	5.038946e-001
1.321964e+003	5.017318e-001
1.322928e+003	4.994324e-001
1.323893e+003	4.973898e-001
1.324857e+003	4.958259e-001
1.325821e+003	4.947095e-001
1.326785e+003	4.938166e-001
1.327750e+003	4.928875e-001
1.328714e+003	4.917693e-001
1.329678e+003	4.904704e-001
1.330642e+003	4.891138e-001
1.331606e+003	4.878485e-001
1.332571e+003	4.867821e-001
1.333535e+003	4.859698e-001
1.334499e+003	4.854427e-001
1.335463e+003	4.852361e-001
1.336428e+003	4.853789e-001
1.337392e+003	4.858426e-001
1.338356e+003	4.864928e-001
1.339320e+003	4.871034e-001
1.340285e+003	4.874657e-001
1.341249e+003	4.875213e-001
1.342213e+003	4.874075e-001
1.343177e+003	4.873777e-001
1.344141e+003	4.876618e-001
1.345106e+003	4.883617e-001
1.346070e+003	4.894367e-001
1.347034e+003	4.907815e-001
1.347998e+003	4.923339e-001
1.348963e+003	4.941285e-001
1.349927e+003	4.962466e-001
1.350891e+003	4.987101e-001
1.351855e+003	5.014099e-001
1.352820e+003	5.041283e-001
1.353784e+003	5.066441e-001
1.354748e+003	5.088463e-001
1.355712e+003	5.107932e-001
1.356677e+003	5.126814e-001
1.357641e+003	5.147600e-001
1.358605e+003	5.172448e-001
1.359569e+003	5.202542e-001
1.360533e+003	5.237628e-001
1.361498e+003	5.275720e-001
1.362462e+003	5.313482e-001
1.363426e+003	5.347534e-001
1.364390e+003	5.375890e-001
1.365355e+003	5.398380e-001
1.366319e+003	5.416066e-001
1.367283e+003	5.430487e-001
1.368247e+003	5.443248e-001
1.369212e+003	5.455729e-001
1.370176e+003	5.468551e-001
1.371140e+003	5.480893e-001
1.372104e+003	5.490230e-001
1.373068e+003	5.493227e-001
1.374033e+003	5.487831e-001
1.374997e+003	5.475338e-001
1.375961e+003	5.460346e-001
1.376925e+003	5.448189e-001
1.377890e+003	5.441930e-001
1.378854e+003	5.441204e-001
1.379818e+003	5.443236e-001
1.380782e+003	5.444974e-001
1.381747e+003	5.444936e-001
1.382711e+003	5.443643e-001
1.383675e+003	5.442699e-001
1.384639e+003	5.443572e-001
1.385604e+003	5.447017e-001
1.386568e+003	5.453188e-001
1.387532e+003	5.461899e-001
1.388496e+003	5.472652e-001
1.389460e+003	5.484470e-001
1.390425e+003	5.495953e-001
1.391389e+003	5.505700e-001
1.392353e+003	5.512870e-001
1.393317e+003	5.517600e-001
1.394282e+003	5.520813e-001
1.395246e+003	5.523253e-001
1.396210e+003	5.524412e-001
1.397174e+003	5.522603e-001
1.398139e+003	5.516505e-001
1.399103e+003	5.506735e-001
1.400067e+003	5.495874e-001
1.401031e+003	5.486766e-001
1.401995e+003	5.480545e-001
1.402960e+003	5.475901e-001
1.403924e+003	5.469993e-001
1.404888e+003	5.460477e-001
1.405852e+003	5.447413e-001
1.406817e+003	5.433584e-001
1.407781e+003	5.422807e-001
1.408745e+003	5.417603e-001
1.409709e+003	5.417917e-001
1.410674e+003	5.421293e-001
1.411638e+003	5.424227e-001
1.412602e+003	5.423962e-001
1.413566e+003	5.419647e-001
1.414531e+003	5.412048e-001
1.415495e+003	5.402323e-001
1.416459e+003	5.390977e-001
1.417423e+003	5.377675e-001
1.418387e+003	5.362053e-001
1.419352e+003	5.344861e-001
1.420316e+003	5.328065e-001
1.421280e+003	5.313616e-001
1.422244e+003	5.302274e-001
1.423209e+003	5.293374e-001
1.424173e+003	5.285160e-001
1.425137e+003	5.275330e-001
1.426101e+003	5.261766e-001
1.427066e+003	5.243366e-001
1.428030e+003	5.220857e-001
1.428994e+003	5.197170e-001
1.429958e+003	5.176729e-001
1.430922e+003	5.163473e-001
1.431887e+003	5.158861e-001
1.432851e+003	5.161398e-001
1.433815e+003	5.167480e-001
1.434779e+003	5.172424e-001
1.435744e+003	5.171590e-001
1.436708e+003	5.162246e-001
1.437672e+003	5.145195e-001
1.438636e+003	5.123763e-001
1.439601e+003	5.101002e-001
1.440565e+003	5.078266e-001
1.441529e+003	5.055780e-001
1.442493e+003	5.033633e-001
1.443458e+003	5.012199e-001
1.444422e+003	4.991953e-001
1.445386e+003	4.973029e-001
1.446350e+003	4.955036e-001
1.447314e+003	4.937236e-001
1.448279e+003	4.918896e-001
1.449243e+003	4.899540e-001
1.450207e+003	4.878913e-001
1.451171e+003	4.856738e-001
1.452136e+003	4.832424e-001
1.453100e+003	4.804862e-001
1.454064e+003	4.772495e-001
1.455028e+003	4.734258e-001
1.455993e+003	4.692011e-001
1.456957e+003	4.652641e-001
1.457921e+003	4.624083e-001
1.458885e+003	4.607111e-001
1.459849e+003	4.594861e-001
1.460814e+003	4.578645e-001
1.461778e+003	4.551072e-001
1.462742e+003	4.506891e-001
1.463706e+003	4.445174e-001
1.464671e+003	4.372457e-001
1.465635e+003	4.301394e-001
1.466599e+003	4.242713e-001
1.467563e+003	4.198917e-001
1.468528e+003	4.165777e-001
1.469492e+003	4.136724e-001
1.470456e+003	4.105194e-001
1.471420e+003	4.065304e-001
1.472385e+003	4.013301e-001
1.473349e+003	3.950159e-001
1.474313e+003	3.882143e-001
1.475277e+003	3.817483e-001
1.476241e+003	3.762585e-001
1.477206e+003	3.720582e-001
1.478170e+003	3.691364e-001
1.479134e+003	3.672097e-001
1.480098e+003	3.658476e-001
1.481063e+003	3.646794e-001
1.482027e+003	3.635792e-001
1.482991e+003	3.626869e-001
1.483955e+003	3.622387e-001
1.484920e+003	3.623546e-001
1.485884e+003	3.629487e-001
1.486848e+003	3.638126e-001
1.487812e+003	3.648117e-001
1.488776e+003	3.660684e-001
1.489741e+003	3.679339e-001
1.490705e+003	3.707047e-001
1.491669e+003	3.743779e-001
1.492633e+003	3.786774e-001
1.493598e+003	3.831998e-001
1.494562e+003	3.875043e-001
1.495526e+003	3.911888e-001
1.496490e+003	3.940737e-001
1.497455e+003	3.964313e-001
1.498419e+003	3.989145e-001
1.499383e+003	4.020634e-001
1.500347e+003	4.059142e-001
1.501312e+003	4.100994e-001
1.502276e+003	4.141612e-001
1.503240e+003	4.177668e-001
1.504204e+003	4.208282e-001
1.505168e+003	4.236449e-001
1.506133e+003	4.269915e-001
1.507097e+003	4.317079e-001
1.508061e+003	4.378479e-001
1.509025e+003	4.446526e-001
1.509990e+003	4.513573e-001
1.510954e+003	4.575416e-001
1.511918e+003	4.629846e-001
1.512882e+003	4.675360e-001
1.513847e+003	4.711350e-001
1.514811e+003	4.738842e-001
1.515775e+003	4.760405e-001
1.516739e+003	4.778903e-001
1.517703e+003	4.796322e-001
1.518668e+003	4.813923e-001
1.519632e+003	4.833297e-001
1.520596e+003	4.856640e-001
1.521560e+003	4.885503e-001
1.522525e+003	4.919550e-001
1.523489e+003	4.957389e-001
1.524453e+003	4.998608e-001
1.525417e+003	5.044315e-001
1.526382e+003	5.095562e-001
1.527346e+003	5.151510e-001
1.528310e+003	5.209686e-001
1.529274e+003	5.268407e-001
1.530239e+003	5.329019e-001
1.531203e+003	5.395661e-001
1.532167e+003	5.471726e-001
1.533131e+003	5.554711e-001
1.534095e+003	5.634678e-001
1.535060e+003	5.700043e-001
1.536024e+003	5.745120e-001
1.536988e+003	5.772396e-001
1.537952e+003	5.791224e-001
1.538917e+003	5.816244e-001
1.539881e+003	5.861676e-001
1.540845e+003	5.927955e-001
1.541809e+003	5.997853e-001
1.542774e+003	6.054038e-001
1.543738e+003	6.091744e-001
1.544702e+003	6.115043e-001
1.545666e+003	6.130234e-001
1.546630e+003	6.142392e-001
1.547595e+003	6.153858e-001
1.548559e+003	6.164004e-001
1.549523e+003	6.170273e-001
1.550487e+003	6.170170e-001
1.551452e+003	6.163158e-001
1.552416e+003	6.151000e-001
1.553380e+003	6.135973e-001
1.554344e+003	6.118479e-001
1.555309e+003	6.096290e-001
1.556273e+003	6.066433e-001
1.557237e+003	6.030352e-001
1.558201e+003	6.000266e-001
1.559166e+003	5.994223e-001
1.560130e+003	6.016224e-001
1.561094e+003	6.052981e-001
1.562058e+003	6.090873e-001
1.563022e+003	6.123669e-001
1.563987e+003	6.149874e-001
1.564951e+003	6.169533e-001
1.565915e+003	6.183333e-001
1.566879e+003	6.193373e-001
1.567844e+003	6.204140e-001
1.568808e+003	6.221479e-001
1.569772e+003	6.248783e-001
1.570736e+003	6.283962e-001
1.571701e+003	6.320985e-001
1.572665e+003	6.354051e-001
1.573629e+003	6.380413e-001
1.574593e+003	6.401320e-001
1.575557e+003	6.421604e-001
1.576522e+003	6.446913e-001
1.577486e+003	6.479115e-001
1.578450e+003	6.515118e-001
1.579414e+003	6.550483e-001
1.580379e+003	6.582600e-001
1.581343e+003	6.610969e-001
1.582307e+003	6.636245e-001
1.583271e+003	6.659401e-001
1.584236e+003	6.681265e-001
1.585200e+003	6.702393e-001
1.586164e+003	6.723135e-001
1.587128e+003	6.743638e-001
1.588093e+003	6.763659e-001
1.589057e+003	6.782327e-001
1.590021e+003	6.798217e-001
1.590985e+003	6.809875e-001
1.591949e+003	6.816667e-001
1.592914e+003	6.819444e-001
1.593878e+003	6.820546e-001
1.594842e+003	6.822896e-001
1.595806e+003	6.828506e-001
1.596771e+003	6.837304e-001
1.597735e+003	6.847116e-001
1.598699e+003	6.854765e-001
1.599663e+003	6.857601e-001
1.600628e+003	6.854622e-001
1.601592e+003	6.846709e-001
1.602556e+003	6.835907e-001
1.603520e+003	6.824197e-001
1.604484e+003	6.812462e-001
1.605449e+003	6.800276e-001
1.606413e+003	6.786563e-001
1.607377e+003	6.770667e-001
1.608341e+003	6.753120e-001
1.609306e+003	6.735504e-001
1.610270e+003	6.719297e-001
1.611234e+003	6.704662e-001
1.612198e+003	6.690310e-001
1.613163e+003	6.674495e-001
1.614127e+003	6.656431e-001
1.615091e+003	6.637458e-001
1.616055e+003	6.620924e-001
1.617020e+003	6.609616e-001
1.617984e+003	6.602831e-001
1.618948e+003	6.597123e-001
1.619912e+003	6.589570e-001
1.620876e+003	6.579801e-001
1.621841e+003	6.570016e-001
1.622805e+003	6.563764e-001
1.623769e+003	6.563848e-001
1.624733e+003	6.570635e-001
1.625698e+003	6.582420e-001
1.626662e+003	6.597068e-001
1.627626e+003	6.612689e-001
1.628590e+003	6.627129e-001
1.629555e+003	6.637729e-001
1.630519e+003	6.642182e-001
1.631483e+003	6.639680e-001
1.632447e+003	6.631555e-001
1.633411e+003	6.621674e-001
1.634376e+003	6.616267e-001
1.635340e+003	6.621108e-001
1.636304e+003	6.635861e-001
1.637268e+003	6.652723e-001
1.638233e+003	6.662799e-001
1.639197e+003	6.661534e-001
1.640161e+003	6.648608e-001
1.641125e+003	6.625945e-001
1.642090e+003	6.596327e-001
1.643054e+003	6.562800e-001
1.644018e+003	6.528800e-001
1.644982e+003	6.498501e-001
1.645947e+003	6.475767e-001
1.646911e+003	6.460941e-001
1.647875e+003	6.449263e-001
1.648839e+003	6.433954e-001
1.649803e+003	6.409827e-001
1.650768e+003	6.374499e-001
1.651732e+003	6.329387e-001
1.652696e+003	6.281262e-001
1.653660e+003	6.238335e-001
1.654625e+003	6.200064e-001
1.655589e+003	6.157849e-001
1.656553e+003	6.105086e-001
1.657517e+003	6.040059e-001
1.658482e+003	5.963361e-001
1.659446e+003	5.875803e-001
1.660410e+003	5.778228e-001
1.661374e+003	5.673113e-001
1.662339e+003	5.566236e-001
1.663303e+003	5.465048e-001
1.664267e+003	5.373998e-001
1.665231e+003	5.291682e-001
1.666195e+003	5.212021e-001
1.667160e+003	5.127860e-001
1.668124e+003	5.035563e-001
1.669088e+003	4.938725e-001
1.670052e+003	4.846499e-001
1.671017e+003	4.765508e-001
1.671981e+003	4.693906e-001
1.672945e+003	4.624028e-001
1.673909e+003	4.549354e-001
1.674874e+003	4.469792e-001
1.675838e+003	4.392196e-001
1.676802e+003	4.324842e-001
1.677766e+003	4.270366e-001
1.678730e+003	4.224254e-001
1.679695e+003	4.178159e-001
1.680659e+003	4.122837e-001
1.681623e+003	4.050002e-001
1.682587e+003	3.956458e-001
1.683552e+003	3.850960e-001
1.684516e+003	3.753018e-001
1.685480e+003	3.676313e-001
1.686444e+003	3.617782e-001
1.687409e+003	3.566005e-001
1.688373e+003	3.512523e-001
1.689337e+003	3.455204e-001
1.690301e+003	3.396075e-001
1.691266e+003	3.337572e-001
1.692230e+003	3.279996e-001
1.693194e+003	3.221804e-001
1.694158e+003	3.162328e-001
1.695122e+003	3.104330e-001
1.696087e+003	3.053217e-001
1.697051e+003	3.012436e-001
1.698015e+003	2.979283e-001
1.698979e+003	2.946317e-001
1.699944e+003	2.908300e-001
1.700908e+003	2.867490e-001
1.701872e+003	2.830790e-001
1.702836e+003	2.802846e-001
1.703801e+003	2.783557e-001
1.704765e+003	2.770635e-001
1.705729e+003	2.762997e-001
1.706693e+003	2.761952e-001
1.707657e+003	2.769507e-001
1.708622e+003	2.785516e-001
1.709586e+003	2.806647e-001
1.710550e+003	2.827813e-001
1.711514e+003	2.844234e-001
1.712479e+003	2.852716e-001
1.713443e+003	2.852033e-001
1.714407e+003	2.843052e-001
1.715371e+003	2.829215e-001
1.716336e+003	2.817020e-001
1.717300e+003	2.814207e-001
1.718264e+003	2.824875e-001
1.719228e+003	2.846563e-001
1.720193e+003	2.873018e-001
1.721157e+003	2.898383e-001
1.722121e+003	2.918930e-001
1.723085e+003	2.933031e-001
1.724049e+003	2.940776e-001
1.725014e+003	2.943483e-001
1.725978e+003	2.942883e-001
1.726942e+003	2.940245e-001
1.727906e+003	2.936025e-001
1.728871e+003	2.930090e-001
1.729835e+003	2.922001e-001
1.730799e+003	2.910926e-001
1.731763e+003	2.895250e-001
1.732728e+003	2.872662e-001
1.733692e+003	2.841371e-001
1.734656e+003	2.801487e-001
1.735620e+003	2.754266e-001
1.736584e+003	2.700057e-001
1.737549e+003	2.637915e-001
1.738513e+003	2.567262e-001
1.739477e+003	2.489909e-001
1.740441e+003	2.410622e-001
1.741406e+003	2.334938e-001
1.742370e+003	2.265694e-001
1.743334e+003	2.202045e-001
1.744298e+003	2.142004e-001
1.745263e+003	2.085517e-001
1.746227e+003	2.035394e-001
1.747191e+003	1.995990e-001
1.748155e+003	1.970580e-001
1.749120e+003	1.958861e-001
1.750084e+003	1.956336e-001
1.751048e+003	1.956713e-001
1.752012e+003	1.955555e-001
1.752976e+003	1.951916e-001
1.753941e+003	1.947287e-001
1.754905e+003	1.943690e-001
1.755869e+003	1.942225e-001
1.756833e+003	1.942378e-001
1.757798e+003	1.942210e-001
1.758762e+003	1.939339e-001
1.759726e+003	1.932234e-001
1.760690e+003	1.921102e-001
1.761655e+003	1.907832e-001
1.762619e+003	1.894893e-001
1.763583e+003	1.883837e-001
1.764547e+003	1.874402e-001
1.765511e+003	1.864698e-001
1.766476e+003	1.851939e-001
1.767440e+003	1.833283e-001
1.768404e+003	1.806763e-001
1.769368e+003	1.772501e-001
1.770333e+003	1.734012e-001
1.771297e+003	1.698390e-001
1.772261e+003	1.673686e-001
1.773225e+003	1.663917e-001
1.774190e+003	1.666158e-001
1.775154e+003	1.672868e-001
1.776118e+003	1.676561e-001
1.777082e+003	1.672806e-001
1.778047e+003	1.660999e-001
1.779011e+003	1.643958e-001
1.779975e+003	1.626474e-001
1.780939e+003	1.612942e-001
1.781903e+003	1.605294e-001
1.782868e+003	1.602683e-001
1.783832e+003	1.602795e-001
1.784796e+003	1.603465e-001
1.785760e+003	1.603544e-001
1.786725e+003	1.602785e-001
1.787689e+003	1.601213e-001
1.788653e+003	1.598625e-001
1.789617e+003	1.594619e-001
1.790582e+003	1.589095e-001
1.791546e+003	1.582884e-001
1.792510e+003	1.577701e-001
1.793474e+003	1.574984e-001
1.794438e+003	1.574679e-001
1.795403e+003	1.575297e-001
1.796367e+003	1.574945e-001
1.797331e+003	1.572330e-001
1.798295e+003	1.567366e-001
1.799260e+003	1.561242e-001
1.800224e+003	1.555784e-001
1.801188e+003	1.552274e-001
1.802152e+003	1.550704e-001
1.803117e+003	1.550132e-001
1.804081e+003	1.549623e-001
1.805045e+003	1.548834e-001
1.806009e+003	1.547864e-001
1.806974e+003	1.546706e-001
1.807938e+003	1.544911e-001
1.808902e+003	1.541799e-001
1.809866e+003	1.537105e-001
1.810830e+003	1.531478e-001
1.811795e+003	1.526242e-001
1.812759e+003	1.522584e-001
1.813723e+003	1.520894e-001
1.814687e+003	1.520809e-001
1.815652e+003	1.521730e-001
1.816616e+003	1.523253e-001
1.817580e+003	1.525114e-001
1.818544e+003	1.526779e-001
1.819509e+003	1.527168e-001
1.820473e+003	1.524956e-001
1.821437e+003	1.519406e-001
1.822401e+003	1.511207e-001
1.823365e+003	1.502673e-001
1.824330e+003	1.496828e-001
1.825294e+003	1.495659e-001
1.826258e+003	1.498817e-001
1.827222e+003	1.503829e-001
1.828187e+003	1.507630e-001
1.829151e+003	1.508324e-001
1.830115e+003	1.506158e-001
1.831079e+003	1.502951e-001
1.832044e+003	1.500389e-001
1.833008e+003	1.498714e-001
1.833972e+003	1.496875e-001
1.834936e+003	1.493689e-001
1.835901e+003	1.489026e-001
1.836865e+003	1.484208e-001
1.837829e+003	1.481149e-001
1.838793e+003	1.480850e-001
1.839757e+003	1.482508e-001
1.840722e+003	1.483955e-001
1.841686e+003	1.482942e-001
1.842650e+003	1.478656e-001
1.843614e+003	1.472681e-001
1.844579e+003	1.468307e-001
1.845543e+003	1.468129e-001
1.846507e+003	1.472105e-001
1.847471e+003	1.477918e-001
1.848436e+003	1.482727e-001
1.849400e+003	1.484637e-001
1.850364e+003	1.483329e-001
1.851328e+003	1.479963e-001
1.852292e+003	1.476471e-001
1.853257e+003	1.474591e-001
1.854221e+003	1.475122e-001
1.855185e+003	1.477718e-001
1.856149e+003	1.481176e-001
1.857114e+003	1.484000e-001
1.858078e+003	1.484965e-001
1.859042e+003	1.483435e-001
1.860006e+003	1.479379e-001
1.860971e+003	1.473181e-001
1.861935e+003	1.465469e-001
1.862899e+003	1.457083e-001
1.863863e+003	1.449167e-001
1.864828e+003	1.443183e-001
1.865792e+003	1.440694e-001
1.866756e+003	1.442731e-001
1.867720e+003	1.448961e-001
1.868684e+003	1.457307e-001
1.869649e+003	1.464825e-001
1.870613e+003	1.469371e-001
1.871577e+003	1.470559e-001
1.872541e+003	1.469339e-001
1.873506e+003	1.466997e-001
1.874470e+003	1.464443e-001
1.875434e+003	1.462060e-001
1.876398e+003	1.459970e-001
1.877363e+003	1.458398e-001
1.878327e+003	1.457852e-001
1.879291e+003	1.458941e-001
1.880255e+003	1.461979e-001
1.881219e+003	1.466613e-001
1.882184e+003	1.471779e-001
1.883148e+003	1.476080e-001
1.884112e+003	1.478462e-001
1.885076e+003	1.478767e-001
1.886041e+003	1.477782e-001
1.887005e+003	1.476745e-001
1.887969e+003	1.476554e-001
1.888933e+003	1.477148e-001
1.889898e+003	1.477604e-001
1.890862e+003	1.476922e-001
1.891826e+003	1.474903e-001
1.892790e+003	1.472300e-001
1.893755e+003	1.470165e-001
1.894719e+003	1.468940e-001
1.895683e+003	1.468059e-001
1.896647e+003	1.466402e-001
1.897611e+003	1.463336e-001
1.898576e+003	1.459430e-001
1.899540e+003	1.456216e-001
1.900504e+003	1.455160e-001
1.901468e+003	1.456638e-001
1.902433e+003	1.459672e-001
1.903397e+003	1.462621e-001
1.904361e+003	1.464273e-001
1.905325e+003	1.464487e-001
1.906290e+003	1.463980e-001
1.907254e+003	1.463589e-001
1.908218e+003	1.463646e-001
1.909182e+003	1.463942e-001
1.910146e+003	1.464174e-001
1.911111e+003	1.464327e-001
1.912075e+003	1.464603e-001
1.913039e+003	1.464994e-001
1.914003e+003	1.464964e-001
1.914968e+003	1.463631e-001
1.915932e+003	1.460405e-001
1.916896e+003	1.455733e-001
1.917860e+003	1.451242e-001
1.918825e+003	1.448990e-001
1.919789e+003	1.450185e-001
1.920753e+003	1.454425e-001
1.921717e+003	1.459874e-001
1.922682e+003	1.464214e-001
1.923646e+003	1.465791e-001
1.924610e+003	1.464421e-001
1.925574e+003	1.461332e-001
1.926538e+003	1.458294e-001
1.927503e+003	1.456496e-001
1.928467e+003	1.455864e-001
1.929431e+003	1.455144e-001
1.930395e+003	1.452696e-001
1.931360e+003	1.447570e-001
1.932324e+003	1.440262e-001
1.933288e+003	1.432657e-001
1.934252e+003	1.427174e-001
1.935217e+003	1.425580e-001
1.936181e+003	1.428139e-001
1.937145e+003	1.433582e-001
1.938109e+003	1.439903e-001
1.939073e+003	1.445386e-001
1.940038e+003	1.449304e-001
1.941002e+003	1.451941e-001
1.941966e+003	1.454010e-001
1.942930e+003	1.455858e-001
1.943895e+003	1.457033e-001
1.944859e+003	1.456553e-001
1.945823e+003	1.453701e-001
1.946787e+003	1.448726e-001
1.947752e+003	1.442980e-001
1.948716e+003	1.438351e-001
1.949680e+003	1.436254e-001
1.950644e+003	1.436773e-001
1.951609e+003	1.438569e-001
1.952573e+003	1.439689e-001
1.953537e+003	1.438807e-001
1.954501e+003	1.436063e-001
1.955465e+003	1.432927e-001
1.956430e+003	1.431188e-001
1.957394e+003	1.431761e-001
1.958358e+003	1.434145e-001
1.959322e+003	1.436862e-001
1.960287e+003	1.438499e-001
1.961251e+003	1.438598e-001
1.962215e+003	1.437838e-001
1.963179e+003	1.437511e-001
1.964144e+003	1.438732e-001
1.965108e+003	1.441938e-001
1.966072e+003	1.446818e-001
1.967036e+003	1.452603e-001
1.968000e+003	1.458442e-001
1.968965e+003	1.463640e-001
1.969929e+003	1.467691e-001
1.970893e+003	1.467845e-001
1.971857e+003	1.467999e-001
1.972822e+003	1.468153e-001
1.973786e+003	1.468308e-001
1.974750e+003	1.468461e-001
1.975714e+003	1.468616e-001
1.976679e+003	1.468769e-001
1.977643e+003	1.468924e-001
1.978607e+003	1.469079e-001
1.979571e+003	1.469232e-001
1.980536e+003	1.469387e-001
1.981500e+003	1.469542e-001
1.982464e+003	1.469695e-001
1.983428e+003	1.469850e-001
1.984392e+003	1.470003e-001
1.985357e+003	1.470158e-001
1.986321e+003	1.470312e-001
1.987285e+003	1.470466e-001
1.988249e+003	1.470620e-001
1.989214e+003	1.470775e-001
1.990178e+003	1.470928e-001
1.991142e+003	1.471083e-001
1.992106e+003	1.471236e-001
1.993071e+003	1.471391e-001
1.994035e+003	1.471546e-001
1.994999e+003	1.471699e-001
1.995963e+003	1.471854e-001
1.996927e+003	1.472009e-001
1.997892e+003	1.472162e-001
1.998856e+003	1.472317e-001
1.999820e+003	1.472470e-001
2.000784e+003	1.472625e-001
2.001749e+003	1.472779e-001
2.002713e+003	1.472933e-001
2.003677e+003	1.473087e-001
2.004641e+003	1.473242e-001
2.005606e+003	1.473395e-001
2.006570e+003	1.473550e-001
2.007534e+003	1.473703e-001
2.008498e+003	1.473858e-001
2.009463e+003	1.474013e-001
2.010427e+003	1.474166e-001
2.011391e+003	1.474321e-001
2.012355e+003	1.474476e-001
2.013319e+003	1.474629e-001
2.014284e+003	1.474784e-001
2.015248e+003	1.474937e-001
2.016212e+003	1.475091e-001
2.017176e+003	1.475246e-001
2.018141e+003	1.475400e-001
2.019105e+003	1.475554e-001
2.020069e+003	1.475709e-001
2.021033e+003	1.475862e-001
2.021998e+003	1.476017e-001
2.022962e+003	1.476170e-001
2.023926e+003	1.476325e-001
2.024890e+003	1.476480e-001
2.025854e+003	1.476633e-001
2.026819e+003	1.476788e-001
2.027783e+003	1.476942e-001
2.028747e+003	1.477096e-001
2.029711e+003	1.477250e-001
2.030676e+003	1.477404e-001
2.031640e+003	1.477558e-001
2.032604e+003	1.477713e-001
2.033568e+003	1.477866e-001
2.034533e+003	1.478021e-001
2.035497e+003	1.478176e-001
2.036461e+003	1.478329e-001
2.037425e+003	1.478484e-001
2.038390e+003	1.478637e-001
2.039354e+003	1.478792e-001
2.040318e+003	1.478947e-001
2.041282e+003	1.479100e-001
2.042246e+003	1.479255e-001
2.043211e+003	1.479409e-001
2.044175e+003	1.479563e-001
2.045139e+003	1.479717e-001
2.046103e+003	1.479871e-001
2.047068e+003	1.480026e-001
2.048032e+003	1.480180e-001
2.048996e+003	1.480333e-001
2.049960e+003	1.480488e-001
2.050925e+003	1.480643e-001
2.051889e+003	1.480796e-001
2.052853e+003	1.480951e-001
2.053817e+003	1.481104e-001
2.054781e+003	1.481259e-001
2.055746e+003	1.481414e-001
2.056710e+003	1.481567e-001
2.057674e+003	1.481722e-001
2.058638e+003	1.481876e-001
2.059603e+003	1.482030e-001
2.060567e+003	1.482184e-001
2.061531e+003	1.482338e-001
2.062495e+003	1.482492e-001
2.063460e+003	1.482647e-001
2.064424e+003	1.482800e-001
2.065388e+003	1.482955e-001
2.066352e+003	1.483110e-001
2.067317e+003	1.483263e-001
2.068281e+003	1.483418e-001
2.069245e+003	1.483571e-001
2.070209e+003	1.483726e-001
2.071174e+003	1.483881e-001
2.072138e+003	1.484034e-001
2.073102e+003	1.484189e-001
2.074066e+003	1.484343e-001
2.075031e+003	1.484497e-001
2.075995e+003	1.484651e-001
2.076959e+003	1.484805e-001
2.077923e+003	1.484959e-001
2.078887e+003	1.485114e-001
2.079852e+003	1.485267e-001
2.080816e+003	1.485422e-001
2.081780e+003	1.485577e-001
2.082744e+003	1.485730e-001
2.083708e+003	1.485885e-001
2.084673e+003	1.486038e-001
2.085637e+003	1.486193e-001
2.086601e+003	1.486347e-001
2.087565e+003	1.486501e-001
2.088530e+003	1.486655e-001
2.089494e+003	1.486810e-001
2.090458e+003	1.486963e-001
2.091422e+003	1.487118e-001
2.092387e+003	1.487271e-001
2.093351e+003	1.487426e-001
2.094315e+003	1.487581e-001
2.095279e+003	1.487734e-001
2.096244e+003	1.487889e-001
2.097208e+003	1.488044e-001
2.098172e+003	1.488197e-001
2.099136e+003	1.488352e-001
2.100101e+003	1.488505e-001
2.101065e+003	1.488660e-001
2.102029e+003	1.488815e-001
2.102993e+003	1.488968e-001
2.103958e+003	1.489123e-001
2.104922e+003	1.489277e-001
2.105886e+003	1.489431e-001
2.106850e+003	1.489585e-001
2.107814e+003	1.489738e-001
2.108779e+003	1.489893e-001
2.109743e+003	1.490048e-001
2.110707e+003	1.490201e-001
2.111671e+003	1.490356e-001
2.112635e+003	1.490511e-001
2.113600e+003	1.490664e-001
2.114564e+003	1.490819e-001
2.115528e+003	1.490972e-001
2.116492e+003	1.491127e-001
2.117457e+003	1.491282e-001
2.118421e+003	1.491435e-001
2.119385e+003	1.491590e-001
2.120349e+003	1.491744e-001
2.121314e+003	1.491897e-001
2.122278e+003	1.492052e-001
2.123242e+003	1.492205e-001
2.124206e+003	1.492360e-001
2.125171e+003	1.492515e-001
2.126135e+003	1.492668e-001
2.127099e+003	1.492823e-001
2.128063e+003	1.492978e-001
2.129028e+003	1.493131e-001
2.129992e+003	1.493286e-001
2.130956e+003	1.493439e-001
2.131920e+003	1.493594e-001
2.132885e+003	1.493748e-001
2.133849e+003	1.493902e-001
2.134813e+003	1.494056e-001
2.135777e+003	1.494211e-001
2.136741e+003	1.494364e-001
2.137706e+003	1.494519e-001
2.138670e+003	1.494672e-001
2.139634e+003	1.494827e-001
2.140598e+003	1.494982e-001
2.141563e+003	1.495135e-001
2.142527e+003	1.495290e-001
2.143491e+003	1.495445e-001
2.144455e+003	1.495598e-001
2.145419e+003	1.495752e-001
2.146384e+003	1.495906e-001
2.147348e+003	1.496061e-001
2.148312e+003	1.496215e-001
2.149276e+003	1.496369e-001
2.150241e+003	1.496523e-001
2.151205e+003	1.496678e-001
2.152169e+003	1.496831e-001
2.153133e+003	1.496986e-001
2.154098e+003	1.497139e-001
2.155062e+003	1.497294e-001
2.156026e+003	1.497449e-001
2.156990e+003	1.497602e-001
2.157955e+003	1.497757e-001
2.158919e+003	1.497912e-001
2.159883e+003	1.498065e-001
2.160847e+003	1.498220e-001
2.161812e+003	1.498373e-001
2.162776e+003	1.498528e-001
2.163740e+003	1.498682e-001
2.164704e+003	1.498836e-001
2.165668e+003	1.498990e-001
2.166633e+003	1.499145e-001
2.167597e+003	1.499298e-001
2.168561e+003	1.499453e-001
2.169525e+003	1.499606e-001
2.170490e+003	1.499761e-001
2.171454e+003	1.499916e-001
2.172418e+003	1.500069e-001
2.173382e+003	1.500224e-001
2.174346e+003	1.500379e-001
2.175311e+003	1.500532e-001
2.176275e+003	1.500687e-001
2.177239e+003	1.500840e-001
2.178203e+003	1.500994e-001
2.179168e+003	1.501149e-001
2.180132e+003	1.501303e-001
2.181096e+003	1.501457e-001
2.182060e+003	1.501612e-001
2.183025e+003	1.501765e-001
2.183989e+003	1.501920e-001
2.184953e+003	1.502073e-001
2.185917e+003	1.502228e-001
2.186882e+003	1.502383e-001
2.187846e+003	1.502536e-001
2.188810e+003	1.502691e-001
2.189774e+003	1.502846e-001
2.190739e+003	1.502999e-001
2.191703e+003	1.503153e-001
2.192667e+003	1.503307e-001
2.193631e+003	1.503461e-001
2.194595e+003	1.503616e-001
2.195560e+003	1.503769e-001
2.196524e+003	1.503924e-001
2.197488e+003	1.504079e-001
2.198452e+003	1.504232e-001
2.199417e+003	1.504387e-001
2.200381e+003	1.504540e-001
2.201345e+003	1.504695e-001
2.202309e+003	1.504850e-001
2.203273e+003	1.505003e-001
2.204238e+003	1.505158e-001
2.205202e+003	1.505312e-001
2.206166e+003	1.505466e-001
2.207130e+003	1.505620e-001
2.208095e+003	1.505774e-001
2.209059e+003	1.505928e-001
2.210023e+003	1.506083e-001
2.210987e+003	1.506236e-001
2.211952e+003	1.506391e-001
2.212916e+003	1.506546e-001
2.213880e+003	1.506699e-001
2.214844e+003	1.506854e-001
2.215809e+003	1.507007e-001
2.216773e+003	1.507162e-001
2.217737e+003	1.507317e-001
2.218701e+003	1.507470e-001
2.219666e+003	1.507625e-001
2.220630e+003	1.507779e-001
2.221594e+003	1.507933e-001
2.222558e+003	1.508087e-001
2.223522e+003	1.508241e-001
2.224487e+003	1.508395e-001
2.225451e+003	1.508550e-001
2.226415e+003	1.508703e-001
2.227379e+003	1.508858e-001
2.228344e+003	1.509013e-001
2.229308e+003	1.509166e-001
2.230272e+003	1.509321e-001
2.231236e+003	1.509474e-001
2.232200e+003	1.509629e-001
2.233165e+003	1.509784e-001
2.234129e+003	1.509937e-001
2.235093e+003	1.510092e-001
2.236057e+003	1.510246e-001
2.237022e+003	1.510400e-001
2.237986e+003	1.510554e-001
2.238950e+003	1.510708e-001
2.239914e+003	1.510862e-001
2.240879e+003	1.511017e-001
2.241843e+003	1.511170e-001
2.242807e+003	1.511325e-001
2.243771e+003	1.511480e-001
2.244736e+003	1.511633e-001
2.245700e+003	1.511788e-001
2.246664e+003	1.511941e-001
2.247628e+003	1.512096e-001
2.248593e+003	1.512251e-001
2.249557e+003	1.512404e-001
2.250521e+003	1.512558e-001
2.251485e+003	1.512713e-001
2.252449e+003	1.512867e-001
2.253414e+003	1.513021e-001
2.254378e+003	1.513175e-001
2.255342e+003	1.513329e-001
2.256306e+003	1.513484e-001
2.257271e+003	1.513637e-001
2.258235e+003	1.513792e-001
2.259199e+003	1.513947e-001
2.260163e+003	1.514100e-001
2.261127e+003	1.514255e-001
2.262092e+003	1.514408e-001
2.263056e+003	1.514563e-001
2.264020e+003	1.514717e-001
2.264984e+003	1.514871e-001
2.265949e+003	1.515025e-001
2.266913e+003	1.515180e-001
2.267877e+003	1.515334e-001
2.268841e+003	1.515488e-001
2.269806e+003	1.515642e-001
2.270770e+003	1.515796e-001
2.271734e+003	1.515951e-001
2.272698e+003	1.516104e-001
2.273663e+003	1.516259e-001
2.274627e+003	1.516414e-001
2.275591e+003	1.516567e-001
2.276555e+003	1.516722e-001
2.277520e+003	1.516875e-001
2.278484e+003	1.517030e-001
2.279448e+003	1.517184e-001
2.280412e+003	1.517338e-001
2.281376e+003	1.517493e-001
2.282341e+003	1.517647e-001
2.283305e+003	1.517800e-001
2.284269e+003	1.517955e-001
2.285233e+003	1.518108e-001
2.286198e+003	1.518263e-001
2.287162e+003	1.518418e-001
2.288126e+003	1.518571e-001
2.289090e+003	1.518726e-001
2.290054e+003	1.518881e-001
2.291019e+003	1.519034e-001
2.291983e+003	1.519189e-001
2.292947e+003	1.519342e-001
2.293911e+003	1.519497e-001
2.294876e+003	1.519651e-001
2.295840e+003	1.519805e-001
2.296804e+003	1.519959e-001
2.297768e+003	1.520114e-001
2.298733e+003	1.520267e-001
2.299697e+003	1.520422e-001
2.300661e+003	1.520575e-001
2.301625e+003	1.520730e-001
2.302590e+003	1.520885e-001
2.303554e+003	1.521038e-001
2.304518e+003	1.521193e-001
2.305482e+003	1.521348e-001
2.306447e+003	1.521501e-001
2.307411e+003	1.521656e-001
2.308375e+003	1.521809e-001
2.309339e+003	1.521964e-001
2.310303e+003	1.522118e-001
2.311268e+003	1.522272e-001
2.312232e+003	1.522426e-001
2.313196e+003	1.522581e-001
2.314160e+003	1.522734e-001
2.315125e+003	1.522889e-001
2.316089e+003	1.523042e-001
2.317053e+003	1.523197e-001
2.318017e+003	1.523352e-001
2.318981e+003	1.523505e-001
2.319946e+003	1.523660e-001
2.320910e+003	1.523815e-001
2.321874e+003	1.523968e-001
2.322838e+003	1.524123e-001
2.323803e+003	1.524276e-001
2.324767e+003	1.524431e-001
2.325731e+003	1.524585e-001
2.326695e+003	1.524739e-001
2.327660e+003	1.524893e-001
2.328624e+003	1.525048e-001
2.329588e+003	1.525201e-001
2.330552e+003	1.525356e-001
2.331517e+003	1.525509e-001
2.332481e+003	1.525664e-001
2.333445e+003	1.525819e-001
2.334409e+003	1.525972e-001
2.335374e+003	1.526127e-001
2.336338e+003	1.526282e-001
2.337302e+003	1.526435e-001
2.338266e+003	1.526590e-001
2.339230e+003	1.526743e-001
2.340195e+003	1.526898e-001
2.341159e+003	1.527052e-001
2.342123e+003	1.527206e-001
2.343087e+003	1.527360e-001
2.344052e+003	1.527515e-001
2.345016e+003	1.527668e-001
2.345980e+003	1.527823e-001
2.346944e+003	1.527976e-001
2.347908e+003	1.528131e-001
2.348873e+003	1.528286e-001
2.349837e+003	1.528439e-001
2.350801e+003	1.528594e-001
2.351765e+003	1.528748e-001
2.352730e+003	1.528902e-001
2.353694e+003	1.529057e-001
2.354658e+003	1.529210e-001
2.355622e+003	1.529364e-001
2.356587e+003	1.529519e-001
2.357551e+003	1.529673e-001
2.358515e+003	1.529827e-001
2.359479e+003	1.529982e-001
2.360444e+003	1.530135e-001
2.361408e+003	1.530290e-001
2.362372e+003	1.530443e-001
2.363336e+003	1.530598e-001
2.364301e+003	1.530753e-001
2.365265e+003	1.530906e-001
2.366229e+003	1.531061e-001
2.367193e+003	1.531215e-001
2.368157e+003	1.531369e-001
2.369122e+003	1.531523e-001
2.370086e+003	1.531677e-001
2.371050e+003	1.531831e-001
2.372014e+003	1.531986e-001
2.372979e+003	1.532139e-001
2.373943e+003	1.532294e-001
2.374907e+003	1.532449e-001
2.375871e+003	1.532602e-001
2.376835e+003	1.532757e-001
2.377800e+003	1.532910e-001
2.378764e+003	1.533065e-001
2.379728e+003	1.533220e-001
2.380692e+003	1.533373e-001
2.381657e+003	1.533528e-001
2.382621e+003	1.533682e-001
2.383585e+003	1.533836e-001
2.384549e+003	1.533990e-001
2.385514e+003	1.534144e-001
2.386478e+003	1.534299e-001
2.387442e+003	1.534453e-001
2.388406e+003	1.534606e-001
2.389371e+003	1.534761e-001
2.390335e+003	1.534916e-001
2.391299e+003	1.535069e-001
2.392263e+003	1.535224e-001
2.393228e+003	1.535377e-001
2.394192e+003	1.535532e-001
2.395156e+003	1.535687e-001
2.396120e+003	1.535840e-001
2.397084e+003	1.535995e-001
2.398049e+003	1.536149e-001
2.399013e+003	1.536303e-001
2.399977e+003	1.536457e-001
2.400941e+003	1.536611e-001
2.401906e+003	1.536765e-001
2.402870e+003	1.536920e-001
2.403834e+003	1.537073e-001
2.404798e+003	1.537228e-001
2.405762e+003	1.537383e-001
2.406727e+003	1.537536e-001
2.407691e+003	1.537691e-001
2.408655e+003	1.537844e-001
2.409619e+003	1.537999e-001
2.410584e+003	1.538154e-001
2.411548e+003	1.538307e-001
2.412512e+003	1.538462e-001
2.413476e+003	1.538616e-001
2.414441e+003	1.538770e-001
2.415405e+003	1.538924e-001
2.416369e+003	1.539078e-001
2.417333e+003	1.539232e-001
2.418298e+003	1.539387e-001
2.419262e+003	1.539540e-001
2.420226e+003	1.539695e-001
2.421190e+003	1.539850e-001
2.422155e+003	1.540003e-001
2.423119e+003	1.540158e-001
2.424083e+003	1.540311e-001
2.425047e+003	1.540466e-001
2.426011e+003	1.540620e-001
2.426976e+003	1.540774e-001
2.427940e+003	1.540928e-001
2.428904e+003	1.541083e-001
2.429868e+003	1.541237e-001
2.430833e+003	1.541391e-001
2.431797e+003	1.541544e-001
2.432761e+003	1.541699e-001
2.433725e+003	1.541854e-001
2.434689e+003	1.542007e-001
2.435654e+003	1.542162e-001
2.436618e+003	1.542317e-001
2.437582e+003	1.542470e-001
2.438546e+003	1.542625e-001
2.439511e+003	1.542778e-001
2.440475e+003	1.542933e-001
2.441439e+003	1.543088e-001
2.442403e+003	1.543241e-001
2.443368e+003	1.543395e-001
2.444332e+003	1.543550e-001
2.445296e+003	1.543704e-001
2.446260e+003	1.543858e-001
2.447225e+003	1.544012e-001
2.448189e+003	1.544166e-001
2.449153e+003	1.544321e-001
2.450117e+003	1.544474e-001
2.451082e+003	1.544629e-001
2.452046e+003	1.544784e-001
2.453010e+003	1.544937e-001
2.453974e+003	1.545092e-001
2.454938e+003	1.545245e-001
2.455903e+003	1.545400e-001
2.456867e+003	1.545554e-001
2.457831e+003	1.545708e-001
2.458795e+003	1.545863e-001
2.459760e+003	1.546017e-001
2.460724e+003	1.546170e-001
2.461688e+003	1.546325e-001
2.462652e+003	1.546478e-001
2.463616e+003	1.546633e-001
2.464581e+003	1.546788e-001
2.465545e+003	1.546941e-001
2.466509e+003	1.547096e-001
2.467473e+003	1.547251e-001
2.468438e+003	1.547404e-001
2.469402e+003	1.547559e-001
2.470366e+003	1.547712e-001
2.471330e+003	1.547867e-001
2.472295e+003	1.548021e-001
2.473259e+003	1.548175e-001
2.474223e+003	1.548329e-001
2.475187e+003	1.548484e-001
2.476152e+003	1.548637e-001
2.477116e+003	1.548792e-001
2.478080e+003	1.548945e-001
2.479044e+003	1.549100e-001
2.480009e+003	1.549255e-001
2.480973e+003	1.549408e-001
2.481937e+003	1.549563e-001
2.482901e+003	1.549718e-001
2.483865e+003	1.549871e-001
2.484830e+003	1.550026e-001
2.485794e+003	1.550179e-001
2.486758e+003	1.550334e-001
2.487722e+003	1.550488e-001
2.488687e+003	1.550642e-001
2.489651e+003	1.550796e-001
2.490615e+003	1.550951e-001
2.491579e+003	1.551104e-001
2.492543e+003	1.551259e-001
2.493508e+003	1.551412e-001
2.494472e+003	1.551567e-001
2.495436e+003	1.551722e-001
2.496400e+003	1.551875e-001
2.497365e+003	1.552030e-001
2.498329e+003	1.552185e-001
2.499293e+003	1.552338e-001
2.500257e+003	1.552493e-001
2.501222e+003	1.552646e-001
2.502186e+003	1.552801e-001
2.503150e+003	1.552955e-001
2.504114e+003	1.553109e-001
2.505079e+003	1.553263e-001
2.506043e+003	1.553418e-001
2.507007e+003	1.553571e-001
2.507971e+003	1.553726e-001
2.508936e+003	1.553879e-001
2.509900e+003	1.554034e-001
2.510864e+003	1.554189e-001
2.511828e+003	1.554342e-001
2.512792e+003	1.554497e-001
2.513757e+003	1.554650e-001
2.514721e+003	1.554805e-001
2.515685e+003	1.554960e-001
2.516649e+003	1.555113e-001
2.517614e+003	1.555268e-001
2.518578e+003	1.555422e-001
2.519542e+003	1.555575e-001
2.520506e+003	1.555730e-001
2.521470e+003	1.555884e-001
2.522435e+003	1.556038e-001
2.523399e+003	1.556193e-001
2.524363e+003	1.556346e-001
2.525327e+003	1.556501e-001
2.526292e+003	1.556656e-001
2.527256e+003	1.556809e-001
2.528220e+003	1.556964e-001
2.529184e+003	1.557117e-001
2.530149e+003	1.557272e-001
2.531113e+003	1.557426e-001
2.532077e+003	1.557580e-001
2.533041e+003	1.557734e-001
2.534006e+003	1.557889e-001
2.534970e+003	1.558042e-001
2.535934e+003	1.558197e-001
2.536898e+003	1.558350e-001
2.537863e+003	1.558505e-001
2.538827e+003	1.558660e-001
2.539791e+003	1.558813e-001
2.540755e+003	1.558968e-001
2.541719e+003	1.559123e-001
2.542684e+003	1.559276e-001
2.543648e+003	1.559431e-001
2.544612e+003	1.559584e-001
2.545576e+003	1.559739e-001
2.546541e+003	1.559893e-001
2.547505e+003	1.560047e-001
2.548469e+003	1.560201e-001
2.549433e+003	1.560356e-001
2.550397e+003	1.560510e-001
2.551362e+003	1.560664e-001
2.552326e+003	1.560818e-001
2.553290e+003	1.560972e-001
2.554254e+003	1.561127e-001
2.555219e+003	1.561280e-001
2.556183e+003	1.561435e-001
2.557147e+003	1.561590e-001
2.558111e+003	1.561743e-001
2.559076e+003	1.561898e-001
2.560040e+003	1.562051e-001
2.561004e+003	1.562206e-001
2.561968e+003	1.562360e-001
2.562933e+003	1.562514e-001
2.563897e+003	1.562668e-001
2.564861e+003	1.562823e-001
2.565825e+003	1.562976e-001
2.566790e+003	1.563131e-001
2.567754e+003	1.563284e-001
2.568718e+003	1.563439e-001
2.569682e+003	1.563594e-001
2.570646e+003	1.563747e-001
2.571611e+003	1.563902e-001
2.572575e+003	1.564057e-001
2.573539e+003	1.564210e-001
2.574503e+003	1.564365e-001
2.575468e+003	1.564518e-001
2.576432e+003	1.564673e-001
2.577396e+003	1.564827e-001
2.578360e+003	1.564981e-001
2.579324e+003	1.565135e-001
2.580289e+003	1.565290e-001
2.581253e+003	1.565443e-001
2.582217e+003	1.565598e-001
2.583181e+003	1.565751e-001
2.584146e+003	1.565906e-001
2.585110e+003	1.566061e-001
2.586074e+003	1.566214e-001
2.587038e+003	1.566369e-001
2.588003e+003	1.566524e-001
2.588967e+003	1.566677e-001
2.589931e+003	1.566832e-001
2.590895e+003	1.566985e-001
2.591860e+003	1.567139e-001
2.592824e+003	1.567294e-001
2.593788e+003	1.567448e-001
2.594752e+003	1.567602e-001
2.595717e+003	1.567757e-001
2.596681e+003	1.567910e-001
2.597645e+003	1.568065e-001
2.598609e+003	1.568218e-001
2.599573e+003	1.568373e-001
2.600538e+003	1.568528e-001
2.601502e+003	1.568681e-001
2.602466e+003	1.568836e-001
2.603430e+003	1.568990e-001
2.604395e+003	1.569144e-001
2.605359e+003	1.569299e-001
2.606323e+003	1.569452e-001
2.607287e+003	1.569607e-001
2.608251e+003	1.569761e-001
2.609216e+003	1.569915e-001
2.610180e+003	1.570069e-001
2.611144e+003	1.570224e-001
2.612108e+003	1.570377e-001
2.613073e+003	1.570532e-001
2.614037e+003	1.570685e-001
2.615001e+003	1.570840e-001
2.615965e+003	1.570995e-001
2.616930e+003	1.571148e-001
2.617894e+003	1.571303e-001
2.618858e+003	1.571457e-001
2.619822e+003	1.571611e-001
2.620787e+003	1.571765e-001
2.621751e+003	1.571919e-001
2.622715e+003	1.572074e-001
2.623679e+003	1.572228e-001
2.624644e+003	1.572381e-001
2.625608e+003	1.572536e-001
2.626572e+003	1.572691e-001
[truncated: 1,425 more rows]
