# Supplementary material for: Molecular Structural Changes in Alfalfa Detected by ATR-FTIR Spectroscopy in Response to Silencing of TT8 and HB12 Genes
Source: Int J Mol Sci. 2018 Mar 31;19(4):1046. doi: 10.3390/ijms19041046 (PMC5979274; doi:10.3390/ijms19041046)
Supplement: Supplementary file 1 [file ijms-19-01046-s001.zip › Supplementary materials/Spectra Source/W1/w1c-1.dx]

##TITLE= w1c
##JCAMP-DX= 4.24
##DATA TYPE= INFRARED SPECTRUM
##ORIGIN= JASCO
##OWNER= 
##DATE= 16/04/01
##TIME= 09:52:19
##SPECTROMETER/DATA SYSTEM= 
##RESOLUTION= 
##DELTAX=   0.96423347
##XUNITS= 1/CM
##YUNITS= ABSORBANCE
##XFACTOR= 1.00000
##YFACTOR= 1E-008
##FIRSTX=   699.0693
##LASTX=  4000.6047
##NPOINTS=     3425
##FIRSTY=      0.03962
##MAXY=      0.05623
##MINY=     -0.01228
##XYDATA= (X++(Y..Y))
699.0693 3961567 3927443 3897216 3871192 3845414 3815983 3782197 3746629
706.7831 3712610 3681398 3651262 3619105 3583250 3545248 3509493 3481111
714.4970 3463714 3458281 3463179 3474437 3485880 3489905 3479888 3453688
722.2109 3415598 3374373 3338071 3309262 3283915 3254676 3216332 3169681
729.9247 3121106 3078285 3045294 3020601 2999054 2976059 2950738 2925954
737.6386 2905649 2891864 2883666 2878434 2874024 2869920 2866622 2864175
745.3525 2861382 2856369 2847769 2835260 2819068 2799299 2776228 2751523
753.0663 2728936 2712990 2705930 2705284 2704637 2697859 2683931 2668337
760.7802 2659384 2661895 2673146 2684301 2686279 2675488 2655138 2631659
768.4941 2609672 2589793 2570653 2552677 2539797 2537377 2548084 2569136
776.2079 2593087 2611388 2618104 2611513 2593341 2567056 2536685 2506382
783.9218 2479871 2459140 2442994 2426938 2405331 2375052 2338329 2302483
791.6357 2276162 2264172 2264266 2268166 2266381 2253715 2231936 2208037
799.3495 2189593 2180476 2179574 2182705 2185702 2186281 2183792 2177845
807.0634 2167542 2152158 2132587 2112090 2095377 2086347 2085809 2090623
814.7773 2094837 2092373 2079946 2058801 2034327 2013625 2002162 2001215
822.4911 2007410 2014558 2016681 2010620 1997065 1979854 1964289 1955282
830.2050 1955778 1965563 1980679 1993908 1996744 1982571 1949889 1903923
837.9189 1855418 1816684 1796486 1796218 1809332 1824503 1831058 1823955
845.6328 1805731 1784426 1768794 1763606 1767684 1775525 1781113 1781362
853.3466 1777129 1771572 1767362 1764784 1761903 1756412 1747687 1737603
861.0605 1729604 1726689 1729571 1736136 1742492 1745082 1742690 1737241
868.7744 1732892 1733867 1742258 1757065 1775049 1792769 1808347 1821709
876.4882 1833172 1841674 1844351 1838275 1823373 1804344 1789711 1787989
884.2021 1803010 1831285 1863204 1887606 1897231 1892078 1878883 1867147
891.9160 1864018 1870843 1883190 1894114 1898677 1896955 1893671 1894679
899.6298 1902532 1914067 1921656 1917482 1898251 1867501 1834190 1808559
907.3437 1797679 1802941 1820360 1843049 1864321 1879975 1888990 1892752
915.0576 1893482 1892803 1891112 1887928 1882777 1875897 1868248 1860953
922.7714 1854673 1849484 1845263 1842170 1840692 1841153 1843103 1845131
930.4853 1845380 1842526 1836634 1829400 1823619 1822138 1826797 1837838
938.1992 1854050 1873464 1894154 1914652 1933863 1950855 1965019 1976770
945.9130 1988268 2003356 2026240 2059389 2101919 2149691 2197301 2240751
953.6269 2279150 2314476 2349813 2387311 2427148 2467909 2507830 2545860
961.3408 2581784 2615504 2646236 2672518 2693282 2709351 2724156 2742785
969.0546 2769536 2805318 2846626 2887024 2920495 2944721 2962268 2978928
976.7685 3000299 3028804 3063038 3099656 3136283 3173300 3213308 3258837
984.4824 3310127 3364724 3419149 3471315 3521714 3572440 3624850 3677847
992.1962 3728338 3773661 3814202 3854118 3899466 3954924 4021321 4095557
999.9101 4172766 4249170 4323834 4398458 4475624 4556689 4640469 4723380
1007.6240 4800931 4869871 4929888 4983824 5036102 5090152 5146430 5202364
1015.3378 5254287 5299991 5340024 5376838 5412570 5447240 5478712 5504227
1023.0517 5522202 5532994 5538462 5541130 5543676 5548745 5558446 5573323
1030.7656 5591417 5608509 5619893 5622766 5617610 5607613 5596674 5587532
1038.4795 5581215 5577695 5576667 5577603 5579260 5579630 5576884 5570769
1046.1934 5563162 5557001 5554225 5554292 5554425 5551357 5543165 5529855
1053.9072 5512537 5492169 5468992 5442993 5414756 5385855 5358473 5334576
1061.6211 5315191 5300110 5288011 5276904 5264806 5250421 5233440 5214156
1069.3350 5192590 5167866 5138512 5103604 5063739 5020779 4976296 4929966
1077.0488 4879560 4823016 4761147 4698672 4642279 4596766 4561905 4532343
1084.7627 4500738 4462024 4416036 4367072 4321134 4282908 4254205 4234185
1092.4766 4220581 4210851 4202786 4194707 4185566 4175012 4163277 4150782
1100.1904 4137671 4123565 4107677 4089136 4067202 4041247 4010592 3974439
1107.9043 3932020 3882915 3827386 3766584 3702533 3637812 3574914 3515421
1115.6182 3459394 3405412 3351394 3295905 3239190 3183315 3131290 3085626
1123.3320 3047144 3014602 2985274 2956144 2925145 2891927 2857830 2825029
1131.0459 2795180 2768236 2742146 2713778 2680739 2643128 2604201 2569406
1138.7598 2544184 2531572 2530753 2537208 2544371 2546094 2538900 2523144
1146.4736 2502602 2482640 2467756 2459635 2456640 2454937 2450554 2441220
1154.1875 2427032 2409759 2391423 2373083 2354453 2334333 2311380 2284642
1161.9014 2253680 2218430 2179125 2136396 2091383 2045592 2000442 1956730
1169.6152 1914430 1873005 1832048 1791815 1753241 1717443 1685071 1655947
1177.3291 1629250 1604095 1580162 1558028 1539016 1524620 1515734 1512048
1185.0430 1511994 1513380 1514453 1514770 1515267 1517398 1521954 1528453
1192.7568 1535625 1542616 1549955 1559441 1572993 1591321 1613407 1637122
1200.4707 1660417 1682220 1702520 1721847 1740738 1759538 1778463 1797600
1208.1846 1816737 1835295 1852640 1868730 1884612 1902237 1923564 1949530
1215.8984 1979665 2012612 2047144 2082805 2119679 2157488 2194887 2229681
1223.6123 2259977 2285480 2307911 2330122 2354435 2381323 2409325 2436143
1231.3262 2460057 2480637 2498365 2513650 2526163 2535069 2539921 2541408
1239.0400 2541261 2541310 2542393 2543931 2544469 2542753 2538556 2532707
1246.7539 2526426 2520544 2515180 2509984 2504587 2498788 2492318 2484489
1254.4678 2474202 2460515 2443498 2424731 2406907 2392589 2382758 2376058
1262.1816 2369298 2358916 2342565 2319952 2292683 2263444 2235119 2210191
1269.8955 2190409 2176496 2167827 2162325 2156879 2148313 2134535 2115319
1277.6094 2092370 2068664 2047385 2030843 2019719 2012833 2007580 2000984
1285.3232 1991061 1977891 1963726 1951900 1945066 1943834 1946702 1951265
1293.0371 1955801 1960141 1965364 1972726 1982733 1994963 2008556 2022774
1300.7510 2037177 2051408 2065022 2077628 2089262 2100616 2112846 2127043
1308.4648 2143695 2162422 2182031 2200794 2216903 2229040 2236886 2241233
1316.1787 2243471 2244644 2244631 2242113 2235486 2224171 2209354 2193602
1323.8926 2179609 2168896 2161248 2155131 2148766 2141106 2132208 2122914
1331.6064 2114246 2106941 2101376 2097765 2096350 2097328 2100505 2104959
1339.3203 2109142 2111624 2112005 2111225 2111021 2112967 2117762 2125126
1347.0342 2134339 2144974 2157268 2171778 2188654 2207149 2225772 2243006
1354.7480 2258093 2271430 2284365 2298605 2315627 2336243 2360279 2386374
1362.4619 2412243 2435571 2454996 2470403 2482519 2492398 2501140 2509690
1370.1758 2518474 2526929 2533325 2535378 2531682 2523123 2512853 2504525
1377.8896 2500237 2499740 2501132 2502322 2502296 2501411 2500764 2501362
1385.6035 2503722 2507949 2513917 2521283 2529379 2537246 2543923 2548835
1393.3174 2552075 2554276 2555948 2556742 2555503 2551325 2544632 2537192
1401.0313 2530952 2526690 2523509 2519462 2512943 2503993 2494520 2487137
1408.7451 2483572 2483787 2486100 2488109 2487928 2484972 2479766 2473104
1416.4590 2465331 2456219 2445517 2433739 2422233 2412335 2404565 2398468
1424.1729 2392841 2386107 2376815 2364210 2348790 2332563 2318560 2309479
1431.8867 2306319 2308057 2312224 2315611 2315039 2308638 2296957 2282275
1439.6006 2266683 2251107 2235703 2220531 2205848 2191978 2179014 2166688
1447.3145 2154494 2141930 2128670 2114539 2099348 2082692 2063810 2041637
1455.0283 2015443 1986501 1959531 1939967 1928340 1919948 1908839 1889950
1462.7422 1859684 1817404 1767589 1718907 1678707 1648705 1626002 1606099
1470.4561 1584499 1557172 1521547 1478292 1431697 1387401 1349793 1321019
1478.1699 1301003 1287804 1278473 1270470 1262933 1256820 1253750 1254544
1485.8838 1258614 1264532 1271376 1279985 1292765 1311747 1336910 1366364
1493.5977 1397345 1426833 1452074 1471837 1487988 1504999 1526571 1552951
1501.3115 1581622 1609448 1634148 1655120 1674416 1697342 1729652 1771714
1509.0254 1818330 1864261 1906627 1943915 1975094 1999749 2018583 2033355
1516.7393 2046027 2057960 2070018 2083290 2099281 2119054 2142378 2168300
1524.4531 2196537 2227849 2262956 2301283 2341137 2381364 2422887 2468540
1532.1670 2520649 2577498 2632280 2677059 2707939 2726625 2739523 2756663
1539.8809 2787786 2833191 2881075 2919565 2945396 2961356 2971763 2980092
1547.5947 2987947 2994897 2999192 2999122 2994318 2985989 2975695 2963711
1555.3086 2948510 2928056 2903339 2882728 2878588 2893660 2918841 2944799
1563.0225 2967266 2985218 2998685 3008139 3015017 3022393 3034271 3052976
1570.7363 3077075 3102438 3125090 3143150 3157472 3171368 3188706 3210766
1578.4502 3235430 3259657 3281659 3301093 3318409 3334272 3349250 3363724
1586.1641 3377933 3391979 3405694 3418483 3429368 3437355 3442008 3443910
1593.8779 3444665 3446275 3450118 3456145 3462867 3468107 3470050 3468009
1601.5918 3462588 3455188 3447166 3439127 3430779 3421385 3410495 3398475
1609.3057 3386407 3375304 3365278 3355446 3344612 3332237 3319240 3307913
1617.0195 3300166 3295519 3291608 3286434 3279742 3273038 3268755 3268813
1624.7334 3273462 3281536 3291570 3302272 3312164 3319425 3322476 3320762
1632.4473 3315196 3308427 3304723 3308039 3318146 3329697 3336600 3335733
1640.1611 3326878 3311353 3291063 3268095 3244803 3224047 3208473 3198316
1647.8750 3190316 3179828 3163300 3139098 3108194 3075226 3045818 3019601
1655.5889 2990681 2954535 2909989 2857446 2797464 2730620 2658610 2585394
1663.3027 2516074 2453700 2397309 2342737 2285082 2221853 2155514 2092334
1671.0166 2036851 1987799 1939929 1888773 1834269 1781111 1734970 1697651
1678.7305 1666062 1634484 1596586 1546690 1482607 1410335 1343239 1290692
1686.4443 1250595 1215125 1178487 1139220 1098714 1058636 1019193 979328
1694.1582 938584 898852 863837 835900 813188 790605 764561 736604 711462
1702.8363 692319 679105 670253 665020 664304 669480 680447 694923 709423
1711.5144 720672 726483 726015 719862 710383 702029 700102 707410 722268
1720.1925 740391 757767 771843 781503 786809 788663 788252 786445 783554
1728.8706 779488 773947 766360 755621 740147 718711 691388 659039 621903
1737.5487 579332 530931 477940 423624 371776 324340 280737 239606 200909
1746.2268 166572 139578 122171 114143 112413 112671 111878 109385 106214
1754.9049 103750 102746 102851 102736 100769 95902 88276 79185 70321 62747
1764.5472 56284 49636 40895 28115 9947 -13524 -39891 -64294 -81218 -87910
1774.1896 -86375 -81778 -79248 -81821 -89909 -101583 -113561 -122831 -128070
1782.8677 -129859 -129782 -129323 -129269 -129789 -130866 -132639 -135383
1790.5815 -139167 -143422 -146973 -148834 -149043 -148620 -148861 -150652
1798.2954 -154053 -158248 -161987 -164392 -165467 -165859 -166208 -166748
1806.0093 -167413 -168206 -169436 -171568 -174783 -178638 -182225 -184731
1813.7231 -185889 -185947 -185316 -184273 -182998 -181857 -181591 -183106
1821.4370 -186908 -192525 -198371 -202375 -203176 -201013 -197579 -194975
1829.1509 -194500 -195984 -198181 -199936 -201083 -202343 -204526 -207720
1836.8647 -211021 -213116 -213321 -212185 -211194 -211888 -214824 -218917
1844.5786 -221914 -222036 -219312 -215330 -212035 -210727 -211623 -213929
1852.2925 -216321 -217609 -217245 -215467 -213098 -211163 -210502 -211550
1860.0063 -214329 -218575 -223858 -229603 -235026 -239125 -240830 -239435
1867.7202 -235167 -229449 -224299 -221185 -220371 -221207 -222811 -224561
1875.4341 -226193 -227625 -228702 -229076 -228330 -226249 -223074 -219535
1883.1479 -216589 -214957 -214748 -215423 -216133 -216264 -215857 -215545
1890.8618 -216012 -217395 -219178 -220641 -221480 -222084 -223219 -225319
1898.5757 -227995 -230197 -230920 -229908 -227829 -225809 -224677 -224531
1906.2896 -224878 -225146 -225107 -224904 -224745 -224640 -224451 -224183
1914.0034 -224204 -225117 -227327 -230528 -233604 -235147 -234328 -231424
1921.7173 -227691 -224718 -223637 -224576 -226692 -228773 -230005 -230438
1929.4312 -230931 -232608 -236120 -241126 -246336 -250092 -251184 -249431
1937.1450 -245702 -241372 -237616 -234932 -233125 -231708 -230442 -229637
1944.8589 -229966 -231920 -235328 -239264 -242435 -243872 -243516 -242286
1952.5728 -241519 -242123 -244003 -246151 -247342 -246950 -245317 -243455
1960.2866 -242334 -242266 -242787 -243011 -242174 -239978 -236635 -232672
1968.0005 -228672 -225111 -222336 -222230 -222125 -222019 -221913 -221808
1975.7144 -221702 -221597 -221491 -221385 -221280 -221174 -221068 -220963
1983.4282 -220857 -220752 -220646 -220540 -220435 -220329 -220223 -220118
1991.1421 -220012 -219907 -219801 -219695 -219590 -219484 -219378 -219273
1998.8560 -219167 -219062 -218956 -218850 -218745 -218639 -218533 -218428
2006.5698 -218322 -218217 -218111 -218005 -217900 -217794 -217688 -217583
2014.2837 -217477 -217372 -217266 -217160 -217055 -216949 -216843 -216738
2021.9976 -216632 -216527 -216421 -216315 -216210 -216104 -215998 -215893
2029.7114 -215787 -215682 -215576 -215470 -215365 -215259 -215153 -215048
2037.4253 -214942 -214837 -214731 -214625 -214520 -214414 -214308 -214203
2045.1392 -214097 -213992 -213886 -213780 -213675 -213569 -213463 -213358
2052.8530 -213252 -213147 -213041 -212935 -212830 -212724 -212618 -212513
2060.5669 -212407 -212302 -212196 -212090 -211985 -211879 -211773 -211668
2068.2808 -211562 -211457 -211351 -211245 -211140 -211034 -210928 -210823
2075.9946 -210717 -210612 -210506 -210400 -210295 -210189 -210083 -209978
2083.7085 -209872 -209767 -209661 -209555 -209450 -209344 -209238 -209133
2091.4224 -209027 -208922 -208816 -208710 -208605 -208499 -208393 -208288
2099.1362 -208182 -208077 -207971 -207865 -207760 -207654 -207548 -207443
2106.8501 -207337 -207232 -207126 -207020 -206915 -206809 -206703 -206598
2114.5640 -206492 -206387 -206281 -206175 -206070 -205964 -205858 -205753
2122.2778 -205647 -205542 -205436 -205330 -205225 -205119 -205013 -204908
2129.9917 -204802 -204697 -204591 -204485 -204380 -204274 -204168 -204063
2137.7056 -203957 -203852 -203746 -203640 -203535 -203429 -203323 -203218
2145.4194 -203112 -203007 -202901 -202795 -202690 -202584 -202478 -202373
2153.1333 -202267 -202162 -202056 -201950 -201845 -201739 -201633 -201528
2160.8472 -201422 -201317 -201211 -201105 -201000 -200894 -200788 -200683
2168.5610 -200577 -200472 -200366 -200260 -200155 -200049 -199943 -199838
2176.2749 -199732 -199627 -199521 -199415 -199310 -199204 -199098 -198993
2183.9888 -198887 -198782 -198676 -198570 -198465 -198359 -198253 -198148
2191.7026 -198042 -197937 -197831 -197725 -197620 -197514 -197408 -197303
2199.4165 -197197 -197092 -196986 -196880 -196775 -196669 -196563 -196458
2207.1304 -196352 -196247 -196141 -196035 -195930 -195824 -195718 -195613
2214.8442 -195507 -195402 -195296 -195190 -195085 -194979 -194873 -194768
2222.5581 -194662 -194557 -194451 -194345 -194240 -194134 -194028 -193923
2230.2720 -193817 -193712 -193606 -193500 -193395 -193289 -193183 -193078
2237.9858 -192972 -192867 -192761 -192655 -192550 -192444 -192338 -192233
2245.6997 -192127 -192022 -191916 -191810 -191705 -191599 -191493 -191388
2253.4136 -191282 -191177 -191071 -190965 -190860 -190754 -190648 -190543
2261.1274 -190437 -190332 -190226 -190120 -190015 -189909 -189803 -189698
2268.8413 -189592 -189487 -189381 -189275 -189170 -189064 -188958 -188853
2276.5552 -188747 -188642 -188536 -188430 -188325 -188219 -188113 -188008
2284.2690 -187902 -187797 -187691 -187585 -187480 -187374 -187268 -187163
2291.9829 -187057 -186952 -186846 -186740 -186635 -186529 -186423 -186318
2299.6968 -186212 -186107 -186001 -185895 -185790 -185684 -185578 -185473
2307.4106 -185367 -185262 -185156 -185050 -184945 -184839 -184733 -184628
2315.1245 -184522 -184417 -184311 -184205 -184100 -183994 -183888 -183783
2322.8384 -183677 -183572 -183466 -183360 -183255 -183149 -183043 -182938
2330.5522 -182832 -182727 -182621 -182515 -182410 -182304 -182198 -182093
2338.2661 -181987 -181882 -181776 -181670 -181565 -181459 -181353 -181248
2345.9800 -181142 -181037 -180931 -180825 -180720 -180614 -180508 -180403
2353.6938 -180297 -180192 -180086 -179980 -179875 -179769 -179663 -179558
2361.4077 -179452 -179347 -179241 -179135 -179030 -178924 -178818 -178713
2369.1216 -178607 -178502 -178396 -178290 -178185 -178079 -177973 -177868
2376.8354 -177762 -177657 -177551 -177445 -177340 -177234 -177128 -177023
2384.5493 -176917 -176812 -176706 -176600 -176495 -176389 -176283 -176178
2392.2632 -176072 -175967 -175861 -175755 -175650 -175544 -175438 -175333
2399.9771 -175227 -175122 -175016 -174910 -174805 -174699 -174593 -174488
2407.6909 -174382 -174277 -174171 -174065 -173960 -173854 -173748 -173643
2415.4048 -173537 -173432 -173326 -173220 -173115 -173009 -172903 -172798
2423.1187 -172692 -172587 -172481 -172375 -172270 -172164 -172058 -171953
2430.8325 -171847 -171742 -171636 -171530 -171425 -171319 -171213 -171108
2438.5464 -171002 -170897 -170791 -170685 -170580 -170474 -170368 -170263
2446.2603 -170157 -170052 -169946 -169840 -169735 -169629 -169523 -169418
2453.9741 -169312 -169207 -169101 -168995 -168890 -168784 -168678 -168573
2461.6880 -168467 -168362 -168256 -168150 -168045 -167939 -167833 -167728
2469.4019 -167622 -167517 -167411 -167305 -167200 -167094 -166988 -166883
2477.1157 -166777 -166672 -166566 -166460 -166355 -166249 -166143 -166038
2484.8296 -165932 -165827 -165721 -165615 -165510 -165404 -165298 -165193
2492.5435 -165087 -164982 -164876 -164770 -164665 -164559 -164453 -164348
2500.2573 -164242 -164137 -164031 -163925 -163820 -163714 -163608 -163503
2507.9712 -163397 -163292 -163186 -163080 -162975 -162869 -162764 -162658
2515.6851 -162552 -162447 -162341 -162235 -162130 -162024 -161919 -161813
2523.3989 -161707 -161602 -161496 -161390 -161285 -161179 -161074 -160968
2531.1128 -160862 -160757 -160651 -160545 -160440 -160334 -160229 -160123
2538.8267 -160017 -159912 -159806 -159700 -159595 -159489 -159384 -159278
2546.5405 -159172 -159067 -158961 -158855 -158750 -158644 -158539 -158433
2554.2544 -158327 -158222 -158116 -158010 -157905 -157799 -157694 -157588
2561.9683 -157482 -157377 -157271 -157165 -157060 -156954 -156849 -156743
2569.6821 -156637 -156532 -156426 -156320 -156215 -156109 -156004 -155898
2577.3960 -155792 -155687 -155581 -155475 -155370 -155264 -155159 -155053
2585.1099 -154947 -154842 -154736 -154630 -154525 -154419 -154314 -154208
2592.8237 -154102 -153997 -153891 -153785 -153680 -153574 -153469 -153363
2600.5376 -153257 -153152 -153046 -152940 -152835 -152729 -152624 -152518
2608.2515 -152412 -152307 -152201 -152095 -151990 -151884 -151779 -151673
2615.9653 -151567 -151462 -151356 -151250 -151145 -151039 -150934 -150828
2623.6792 -150722 -150617 -150511 -150405 -150300 -150194 -150089 -149983
2631.3931 -149877 -149772 -149666 -149560 -149455 -149349 -149244 -149138
2639.1069 -149032 -148927 -151437 -153969 -155281 -154480 -151442 -146836
2646.8208 -141686 -136761 -132239 -127941 -123934 -120969 -120296 -122891
2654.5347 -128622 -135990 -142670 -146489 -146258 -142059 -135028 -126960
2662.2485 -119912 -115763 -115619 -119208 -124689 -129255 -130418 -127299
2669.9624 -121092 -114361 -109594 -107933 -108844 -110805 -112398 -113044
2677.6763 -112952 -112530 -111814 -110393 -107859 -104362 -100789 -98356
2685.3901 -97884 -99284 -101645 -103897 -105531 -106816 -108294 -109975
2693.1040 -110907 -109583 -104998 -97597 -89353 -82831 -79812 -80382 -83082
2701.7822 -85931 -87600 -87982 -87900 -88293 -89504 -91112 -92330 -92586
2710.4602 -91882 -90708 -89650 -89004 -88656 -88257 -87494 -86241 -84501
2719.1384 -82297 -79681 -76879 -74392 -72840 -72583 -73386 -74460 -74917
2727.8164 -74317 -72873 -71168 -69650 -68369 -67157 -66025 -65328 -65479
2736.4946 -66488 -67778 -68546 -68373 -67553 -66796 -66542 -66470 -65676
2745.1726 -63396 -59701 -55579 -52323 -50674 -50357 -50323 -49486 -47418
2753.8508 -44561 -41886 -40266 -39960 -40475 -40828 -40065 -37785 -34425
2762.5288 -31120 -29130 -29099 -30549 -32015 -31859 -29344 -25259 -21602
2771.2070 -20413 -22458 -26657 -30660 -32208 -30387 -25973 -20761 -16444
2779.8850 -13833 -12821 -12903 -13687 -15016 -16740 -18489 -19752 -20190
2788.5632 -19893 -19314 -18890 -18658 -18163 -16757 -14080 -10404 -6578 -3580
2798.2056 -1892 -1065 236 3614 9999 18874 28170 35064 37352 34706 29031 23667
2809.7764 21801 24986 32552 42157 51011 57029 59351 58241 54719 50268 46602
2820.3828 45300 47233 52104 58574 65111 71027 76843 83546 91227 98272 102036
2830.9895 100756 95338 89519 88010 93740 106086 121287 134760 143781 148950
2840.6318 153850 163496 182637 214512 259940 316400 377276 432277 469955
2849.3098 481840 465972 427573 376638 324179 279080 246506 227792 221243
2857.9880 223271 229516 235881 239493 239491 237307 236125 239516 249730
2866.6660 266437 286610 305649 319230 324969 323149 316301 308033 301754
2875.3442 299778 302908 310378 320111 329358 335674 337940 336844 334469
2884.0222 333130 334137 337292 341374 345239 348706 352626 358150 365768
2892.7004 374777 383508 390115 393423 393418 391201 388544 387264 388694
2901.3784 393398 401223 411616 424023 438186 454193 472353 493045 516734
2910.0566 544185 576714 616168 664353 721788 786144 851244 907799 946261
2918.7346 960553 950399 920862 879662 834000 788494 744897 703278 663614
2927.4128 626702 593909 566181 543187 523298 504434 485236 465871 448007
2936.0908 433960 425406 422243 422179 421301 415484 402055 380993 355126
2944.7690 329235 308413 296318 293914 299130 307577 314170 315119 309531
2953.4470 299815 290583 286439 289717 299311 311164 320078 321880 314916
2962.1252 300370 281503 262335 246342 235591 230486 230062 232602 236237
2970.8032 239280 240252 237823 230949 219340 204031 187624 173791 166002
2979.4814 165925 172296 180985 186512 184483 173788 157384 141054 130637
2988.1594 129124 135249 144430 151462 153319 150418 145708 142351 141588
2996.8376 142131 141312 137060 129343 120256 112880 109771 111960 118862
3005.5156 128840 139939 150415 158998 165030 168531 170119 170704 171039
3014.1938 171402 171626 171461 170985 170735 171465 173664 177176 181147
3022.8718 184345 185729 185011 182946 181172 181610 185688 193779 205123
3031.5500 218239 231450 243168 251899 256302 255647 250536 243233 236980
3040.2280 234398 235935 239584 242242 241872 238906 235885 235612 239231
3048.9063 245607 252330 257429 260482 262445 264614 267649 271346 275122
3057.5842 278638 282031 285628 289474 293096 295678 296543 295620 293614
3066.2625 291747 291213 292635 295848 300059 304232 307450 309121 309089
3074.9404 307746 306070 305400 306811 310377 314909 318589 320270 320493
3083.6187 321310 324818 331376 338902 343919 343773 338439 330622 324115
3092.2966 321635 323609 328544 334414 339899 344633 348627 351631 353115
3100.9749 352813 351229 349570 349106 350479 353472 357319 361201 364562
3109.6528 367145 368945 370267 371838 374701 379757 387133 395820 403916
3118.3311 409395 410982 408691 403856 398746 395914 397372 403696 413392
3127.0090 423033 428520 427113 419245 408885 401878 402909 412782 427789
3135.6873 441694 449179 448650 442791 436672 434738 438558 446578 455718
3144.3652 463519 469413 474493 480245 487291 495016 502178 507938 512526
3153.0435 517088 522887 530422 539035 547239 553519 557106 558268 558013
3161.7214 557462 557302 557579 557826 557342 555487 551985 547280 542793
3170.3997 540779 543545 552259 566035 582009 596572 607076 612958 615502
3179.0776 616501 616899 616539 615168 613765 614874 621391 634458 652058
3187.7559 669501 681721 685968 683183 677197 672358 671195 673573 677648
3196.4338 681687 685365 689711 695985 704521 714418 724116 732216 737881
3205.1121 740703 740543 737736 733584 730431 730839 736120 745258 755211
3213.7900 762634 765943 766248 766478 769335 775580 783767 791384 796337
3222.4683 797687 795433 790055 782590 775176 771161 773967 785015 802207
3231.1462 820484 834535 841940 844406 846016 849755 854983 857921 854842
3239.8245 845500 834119 827211 829882 843259 864546 889131 912819 932668
3248.5024 946565 952827 950834 942303 931820 925517 928269 941086 960444
3257.1807 980046 993971 999421 997658 992759 989005 988412 989819 990126
3265.8586 986983 981158 976790 979051 990637 1009539 1029813 1044934 1051438
3274.5369 1050330 1045516 1040829 1038124 1037635 1039628 1045323 1055987
3282.2507 1070981 1086712 1097753 1099564 1090941 1074607 1055823 1040162
3289.9646 1031680 1031960 1039867 1051852 1062993 1068907 1067903 1062100
3297.6785 1056427 1055781 1062049 1073021 1083936 1090498 1091237 1087739
3305.3923 1082967 1079187 1076959 1075518 1073813 1071246 1067796 1063872
3313.1062 1060304 1058371 1059471 1064265 1071806 1079458 1083995 1083319
3320.8201 1077658 1069367 1061412 1055556 1051437 1047061 1040307 1030460
3328.5339 1018886 1008541 1002626 1003031 1009284 1018482 1026314 1028809
3336.2478 1024014 1012740 998007 983572 972459 966226 965119 968619 975777
3344.9258 985109 994331 1000481 1000675 993268 978712 959522 939216 920758
3353.6040 905379 892476 880683 869421 859769 853871 853141 856584 860688
3362.2820 861333 856563 848186 840772 838488 841989 847675 849989 845118
3370.9602 833466 819272 807824 802321 802445 805217 807145 805953 800992
3379.6382 792635 781650 769213 757298 748630 745672 749069 756695 764272
3388.3164 767466 764226 755910 746373 739538 736984 737192 736828 733018
3396.9944 724945 713802 701472 689236 677575 667040 659122 656056 659490
3405.6726 668982 681575 692851 698793 697291 688612 674953 659655 646395
3414.3506 638254 636591 640086 644768 645534 638757 624545 606984 591900
3423.0288 583474 582018 584306 586011 584449 579794 574080 568933 563855
3431.7068 556416 544202 527048 507830 491174 480943 478226 481098 486137
3440.3850 490454 492825 493288 491913 487987 480409 468892 454765 440451
3449.0630 427907 417381 407559 396887 384929 372611 361207 350987 340814
3457.7412 329130 315544 301685 290561 284801 285029 289468 294913 298280
3466.4192 297771 293170 285395 275690 264852 252755 238438 220928 200565
3475.0974 180030 164049 157404 162088 175271 189671 196846 191940 176846
3483.7754 159249 147990 147732 156239 165822 168089 158960 140611 119232
3492.4536 100538 86313 74193 60643 44807 30182 22710 26663 41186 59792 73487
3503.0601 75944 67104 52354 38155 27792 20118 11531 -632 -15988 -31904 -46146
3513.6667 -58735 -71381 -85187 -98816 -108940 -112808 -110780 -106585 -104929
3522.3447 -108227 -115149 -122327 -127838 -133363 -142957 -159278 -180380
3530.0586 -199959 -211073 -210422 -200150 -186292 -175177 -170127 -170453
3537.7725 -173173 -175885 -178530 -183083 -191849 -205710 -223332 -241742
3545.4863 -258034 -271041 -281575 -290988 -299314 -304577 -304055 -296993
3553.2002 -286774 -280232 -283912 -299879 -323969 -347557 -362075 -363776
3560.9141 -355383 -343354 -333283 -327111 -323604 -321263 -321198 -326936
3568.6279 -340906 -361582 -384106 -402983 -414675 -419167 -419959 -422099
3576.3418 -429098 -440742 -453214 -461368 -461740 -454496 -443184 -432870
3584.0557 -428095 -431336 -441841 -455261 -465457 -468065 -462721 -452500
3591.7695 -442230 -436957 -440254 -452395 -469884 -487350 -500364 -506960
3599.4834 -507528 -504141 -500019 -499097 -505334 -521454 -547119 -577342
3607.1973 -603120 -615791 -612912 -600334 -588247 -584616 -590961 -602795
3614.9111 -613492 -618357 -616488 -610122 -602525 -595941 -591049 -588032
3622.6250 -587697 -591588 -601364 -617881 -639943 -663146 -681016 -689560
3630.3389 -690313 -687634 -684786 -683062 -683080 -686180 -694643 -710276
3638.0527 -732208 -755622 -772796 -776533 -764234 -739743 -711709 -690210
3645.7666 -683834 -697087 -726964 -761336 -785851 -795121 -793837 -789364
3653.4805 -786810 -788386 -794265 -803652 -815923 -831185 -849554 -869625
3661.1943 -887484 -897557 -895535 -881415 -860053 -839190 -826717 -827738
3668.9084 -841645 -862241 -882908 -901530 -919808 -938929 -955958 -964702
3676.6223 -961694 -950223 -937019 -926962 -921097 -917530 -913567 -907895
3684.3362 -901626 -897889 -900536 -912176 -931511 -952016 -965214 -966343
3692.0500 -956373 -940096 -923655 -912600 -910179 -916277 -927783 -940221
3699.7639 -949667 -954022 -953293 -949075 -943830 -940442 -941949 -951022
3707.4778 -968951 -994296 -1022039 -1044835 -1056847 -1056863 -1047188
3714.2273 -1030664 -1009881 -988483 -971995 -966228 -973190 -987460 -997441
3721.9412 -992394 -970412 -941056 -919880 -918032 -935073 -960751 -982699
3729.6550 -993119 -991364 -983072 -976983 -980227 -993922 -1012514 -1028434
3737.3689 -1037862 -1042124 -1045365 -1052077 -1065403 -1084725 -1102499
3744.1187 -1105475 -1084618 -1043070 -992251 -945598 -917101 -918896 -952372
3751.8325 -1002422 -1048401 -1078787 -1092415 -1092317 -1081661 -1063320
3758.5820 -1041237 -1021141 -1009070 -1008725 -1019651 -1036996 -1052962
3765.3318 -1060094 -1055392 -1042571 -1030124 -1025862 -1031755 -1043247
3772.0813 -1053496 -1058371 -1058139 -1055869 -1054858 -1056776 -1061190
3778.8311 -1066582 -1071938 -1077372 -1083362 -1089753 -1095559 -1099532
3785.5806 -1100827 -1099183 -1094747 -1088120 -1080802 -1075485 -1075400
3792.3303 -1082575 -1095829 -1110098 -1118550 -1116701 -1105331 -1089930
3799.0798 -1077563 -1073186 -1077374 -1087346 -1100533 -1116438 -1134762
3805.8296 -1152236 -1161987 -1157872 -1140522 -1117719 -1098937 -1090656
3812.5791 -1094830 -1108764 -1126105 -1140306 -1148899 -1153918 -1158259
3819.3289 -1162325 -1163670 -1159611 -1150375 -1139345 -1130494 -1126092
3826.0784 -1125978 -1127839 -1128220 -1124365 -1116266 -1107537 -1104039
3832.8281 -1110627 -1127788 -1150214 -1168546 -1174257 -1165502 -1148958
3839.5776 -1134397 -1126812 -1123830 -1119363 -1109124 -1093934 -1078955
3846.3274 -1069970 -1070335 -1080919 -1101886 -1133538 -1173741 -1211812
3853.0769 -1227785 -1209094 -1165674 -1118778 -1084793 -1071820 -1081702
3859.8267 -1110905 -1150240 -1186113 -1205549 -1202897 -1182241 -1153620
3866.5762 -1127756 -1113069 -1114281 -1130906 -1156417 -1180403 -1193630
3873.3259 -1192467 -1179806 -1162896 -1150052 -1147491 -1156605 -1172410
3880.0754 -1185022 -1184793 -1167980 -1138837 -1107386 -1084403 -1075753
3886.8252 -1079634 -1089001 -1096566 -1098415 -1095105 -1090486 -1088569
3893.5747 -1090562 -1094655 -1097914 -1098040 -1094229 -1087364 -1079589
3900.3245 -1073348 -1070615 -1072795 -1080773 -1094383 -1111753 -1129489
3907.0740 -1143746 -1151440 -1151124 -1143411 -1130777 -1116663 -1104355
3913.8237 -1096316 -1094060 -1098010 -1106995 -1117989 -1127048 -1131209
3920.5732 -1129830 -1124418 -1117260 -1109835 -1102051 -1093039 -1082995
3927.3230 -1074432 -1071659 -1078587 -1095933 -1119593 -1142064 -1156643
3934.0725 -1161143 -1158218 -1152721 -1148591 -1147186 -1147500 -1147622
3940.8223 -1146283 -1143435 -1139657 -1135127 -1129264 -1121357 -1111503
3947.5718 -1101012 -1091835 -1085423 -1081939 -1080587 -1080761 -1083021
3954.3215 -1089147 -1101196 -1120013 -1143883 -1167968 -1184956 -1187087
3961.0710 -1169314 -1132348 -1083739 -1035808 -1001229 -988480 -999252
3967.8208 -1028634 -1067514 -1105780 -1134935 -1149687 -1148827 -1135594
3974.5703 -1116942 -1101037 -1093557 -1094905 -1100482 -1104254 -1103396
3981.3201 -1100717 -1102893 -1115484 -1138297 -1164527 -1184367 -1190629
3988.0696 -1182704 -1166391 -1149869 -1138567 -1132366 -1126828 -1117376
3994.8193 -1103415 -1089559 -1083038 -1088936 -1106377 -1128204 -1144447
##END= 
