# Supplementary material for: Molecular Structural Changes in Alfalfa Detected by ATR-FTIR Spectroscopy in Response to Silencing of TT8 and HB12 Genes
Source: Int J Mol Sci. 2018 Mar 31;19(4):1046. doi: 10.3390/ijms19041046 (PMC5979274; doi:10.3390/ijms19041046)
Supplement: Supplementary file 1 [file ijms-19-01046-s001.zip › Supplementary materials/Spectra Source/W1/W1c-1-derivative.CSV]

6.990693e+002	3.179460e-004
7.000335e+002	3.761565e-004
7.009977e+002	3.734320e-004
7.019620e+002	-1.400855e-005
7.029262e+002	-2.229434e-004
7.038904e+002	-1.312186e-004
7.048547e+002	-1.031346e-004
7.058189e+002	-2.322113e-004
7.067831e+002	-2.593485e-004
7.077474e+002	-5.761518e-005
7.087116e+002	2.863846e-004
7.096758e+002	5.387040e-004
7.106401e+002	4.570250e-004
7.116043e+002	3.520687e-004
7.125685e+002	2.517264e-004
7.135328e+002	2.185258e-004
7.144970e+002	2.202242e-004
7.154612e+002	2.082039e-004
7.164255e+002	1.459874e-004
7.173897e+002	2.929455e-005
7.183539e+002	-1.153462e-004
7.193182e+002	-2.508497e-004
7.202824e+002	-3.533064e-004
7.212466e+002	-4.224409e-004
7.222109e+002	-4.732774e-004
7.231751e+002	-5.173865e-004
7.241393e+002	-5.484783e-004
7.251036e+002	-5.427261e-004
7.260678e+002	-4.729871e-004
7.270320e+002	-3.271487e-004
7.279963e+002	-1.198932e-004
7.289605e+002	1.080526e-004
7.299247e+002	3.035576e-004
7.308890e+002	4.233290e-004
7.318532e+002	4.554857e-004
7.328174e+002	4.274657e-004
7.337817e+002	3.912756e-004
7.347459e+002	3.920926e-004
7.357101e+002	4.405848e-004
7.366744e+002	5.070263e-004
7.376386e+002	5.392055e-004
7.386028e+002	4.925563e-004
7.395671e+002	3.567668e-004
7.405313e+002	1.652153e-004
7.414955e+002	-1.890938e-005
7.424598e+002	-1.341038e-004
7.434240e+002	-1.535340e-004
7.443882e+002	-1.006038e-004
7.453525e+002	-3.590459e-005
7.463167e+002	-2.038098e-005
7.472809e+002	-7.603995e-005
7.482452e+002	-1.704363e-004
7.492094e+002	-2.373200e-004
7.501736e+002	-2.207776e-004
7.511379e+002	-1.124234e-004
7.521021e+002	4.439154e-005
7.530663e+002	1.849952e-004
7.540306e+002	2.644991e-004
7.549948e+002	2.792194e-004
7.559590e+002	2.557626e-004
7.569233e+002	2.212964e-004
7.578875e+002	1.812939e-004
7.588517e+002	1.213208e-004
7.598160e+002	2.767915e-005
7.607802e+002	-9.243111e-005
7.617444e+002	-2.070280e-004
7.627087e+002	-2.729191e-004
7.636729e+002	-2.564686e-004
7.646371e+002	-1.503692e-004
7.656014e+002	1.955036e-005
7.665656e+002	1.994220e-004
7.675298e+002	3.247572e-004
7.684941e+002	3.471816e-004
7.694583e+002	2.600999e-004
7.704225e+002	1.074906e-004
7.713868e+002	-3.485545e-005
7.723510e+002	-9.961490e-005
7.733152e+002	-6.650153e-005
7.742795e+002	2.622979e-005
7.752437e+002	1.053618e-004
7.762079e+002	1.055476e-004
7.771722e+002	3.623895e-006
7.781364e+002	-1.747540e-004
7.791006e+002	-3.743508e-004
7.800649e+002	-5.382299e-004
7.810291e+002	-6.272619e-004
7.819933e+002	-6.261803e-004
7.829576e+002	-5.414828e-004
7.839218e+002	-3.968473e-004
7.848860e+002	-2.265395e-004
7.858503e+002	-6.525372e-005
7.868145e+002	6.329888e-005
7.877787e+002	1.525174e-004
7.887430e+002	2.092795e-004
7.897072e+002	2.437327e-004
7.906714e+002	2.612814e-004
7.916357e+002	2.632187e-004
7.925999e+002	2.538993e-004
7.935641e+002	2.454792e-004
7.945284e+002	2.526896e-004
7.954926e+002	2.794183e-004
7.964568e+002	3.082056e-004
7.974211e+002	3.042620e-004
7.983853e+002	2.358736e-004
7.993495e+002	1.000600e-004
8.003138e+002	-6.456561e-005
8.012780e+002	-1.904227e-004
8.022422e+002	-2.161607e-004
8.032065e+002	-1.253414e-004
8.041707e+002	3.644741e-005
8.051349e+002	1.806240e-004
8.060992e+002	2.233649e-004
8.070634e+002	1.346021e-004
8.080276e+002	-4.295469e-005
8.089919e+002	-2.180651e-004
8.099561e+002	-3.035870e-004
8.109203e+002	-2.639825e-004
8.118846e+002	-1.287891e-004
8.128488e+002	3.241628e-005
8.138130e+002	1.526058e-004
8.147773e+002	1.984672e-004
8.157415e+002	1.746372e-004
8.167057e+002	1.074616e-004
8.176700e+002	2.663738e-005
8.186342e+002	-4.232477e-005
8.195984e+002	-7.653175e-005
8.205627e+002	-5.596735e-005
8.215269e+002	2.748251e-005
8.224911e+002	1.570782e-004
8.234554e+002	2.868478e-004
8.244196e+002	3.548718e-004
8.253839e+002	3.113042e-004
8.263481e+002	1.467716e-004
8.273123e+002	-9.582606e-005
8.282766e+002	-3.350654e-004
8.292408e+002	-4.854825e-004
8.302050e+002	-4.965978e-004
8.311693e+002	-3.767648e-004
8.321335e+002	-1.886545e-004
8.330977e+002	-1.767489e-005
8.340620e+002	7.024085e-005
8.350262e+002	5.829596e-005
8.359904e+002	-1.992880e-005
8.369547e+002	-1.058511e-004
8.379189e+002	-1.498996e-004
8.388831e+002	-1.325873e-004
8.398474e+002	-6.256723e-005
8.408116e+002	4.070990e-005
8.417758e+002	1.621792e-004
8.427401e+002	2.918361e-004
8.437043e+002	4.134303e-004
8.446685e+002	4.953873e-004
8.456328e+002	4.972122e-004
8.465970e+002	3.917839e-004
8.475612e+002	1.897012e-004
8.485255e+002	-5.269034e-005
8.494897e+002	-2.512747e-004
8.504539e+002	-3.317549e-004
8.514182e+002	-2.672756e-004
8.523824e+002	-9.475774e-005
8.533466e+002	1.005363e-004
8.543109e+002	2.259005e-004
8.552751e+002	2.269847e-004
8.562393e+002	1.142092e-004
8.572036e+002	-4.496450e-005
8.581678e+002	-1.640429e-004
8.591320e+002	-1.842412e-004
8.600963e+002	-1.030876e-004
8.610605e+002	3.120202e-005
8.620247e+002	1.543702e-004
8.629890e+002	2.262702e-004
8.639532e+002	2.502327e-004
8.649174e+002	2.600052e-004
8.658817e+002	2.854847e-004
8.668459e+002	3.233165e-004
8.678101e+002	3.347304e-004
8.687744e+002	2.733750e-004
8.697386e+002	1.239346e-004
8.707028e+002	-7.626640e-005
8.716671e+002	-2.496262e-004
8.726313e+002	-3.189912e-004
8.735955e+002	-2.523502e-004
8.745598e+002	-8.408124e-005
8.755240e+002	1.005916e-004
8.764882e+002	2.095982e-004
8.774525e+002	1.920600e-004
8.784167e+002	6.380204e-005
8.793809e+002	-1.034093e-004
8.803452e+002	-2.223645e-004
8.813094e+002	-2.376598e-004
8.822736e+002	-1.531163e-004
8.832379e+002	-2.423401e-005
8.842021e+002	7.915724e-005
8.851663e+002	1.164303e-004
8.861306e+002	9.784467e-005
8.870948e+002	7.035131e-005
8.880590e+002	7.773891e-005
8.890233e+002	1.237761e-004
8.899875e+002	1.654815e-004
8.909517e+002	1.424653e-004
8.919160e+002	2.226477e-005
8.928802e+002	-1.705932e-004
8.938444e+002	-3.630731e-004
8.948087e+002	-4.745359e-004
8.957729e+002	-4.628365e-004
8.967371e+002	-3.461944e-004
8.977014e+002	-1.888471e-004
8.986656e+002	-6.193895e-005
8.996298e+002	-4.854840e-006
9.005941e+002	-9.158483e-006
9.015583e+002	-3.166739e-005
9.025225e+002	-2.578843e-005
9.034868e+002	2.880031e-005
9.044510e+002	1.151500e-004
9.054152e+002	1.919129e-004
9.063795e+002	2.213972e-004
9.073437e+002	1.952351e-004
9.083079e+002	1.407606e-004
9.092722e+002	1.028283e-004
9.102364e+002	1.121496e-004
9.112006e+002	1.613424e-004
9.121649e+002	2.060790e-004
9.131291e+002	1.921436e-004
9.140933e+002	9.133144e-005
9.150576e+002	-7.739635e-005
9.160218e+002	-2.554615e-004
9.169860e+002	-3.757574e-004
9.179503e+002	-3.974290e-004
9.189145e+002	-3.240228e-004
9.198787e+002	-1.969839e-004
9.208430e+002	-7.145181e-005
9.218072e+002	1.059776e-005
9.227714e+002	3.634479e-005
9.237357e+002	2.169493e-005
9.246999e+002	-2.298536e-006
9.256641e+002	-7.429591e-006
9.266284e+002	1.868114e-005
9.275926e+002	7.030982e-005
9.285568e+002	1.313456e-004
9.295211e+002	1.864804e-004
9.304853e+002	2.279077e-004
9.314495e+002	2.538750e-004
9.324138e+002	2.627101e-004
9.333780e+002	2.499484e-004
9.343422e+002	2.130447e-004
9.353065e+002	1.603239e-004
9.362707e+002	1.148806e-004
9.372349e+002	1.064239e-004
9.381992e+002	1.536845e-004
9.391634e+002	2.494075e-004
9.401276e+002	3.601602e-004
9.410919e+002	4.427784e-004
9.420561e+002	4.672191e-004
9.430203e+002	4.313498e-004
9.439846e+002	3.593710e-004
9.449488e+002	2.865256e-004
9.459130e+002	2.405569e-004
9.468773e+002	2.306656e-004
9.478415e+002	2.485119e-004
9.488057e+002	2.778810e-004
9.497700e+002	3.049652e-004
9.507342e+002	3.222492e-004
9.516984e+002	3.245400e-004
9.526627e+002	3.021207e-004
9.536269e+002	2.391159e-004
9.545911e+002	1.219335e-004
9.555554e+002	-4.568295e-005
9.565196e+002	-2.321253e-004
9.574838e+002	-3.833493e-004
9.584481e+002	-4.463366e-004
9.594123e+002	-3.991477e-004
9.603765e+002	-2.681932e-004
9.613408e+002	-1.185802e-004
9.623050e+002	-2.013768e-005
9.632692e+002	-9.173233e-006
9.642335e+002	-7.059752e-005
9.651977e+002	-1.517975e-004
9.661619e+002	-1.979558e-004
9.671262e+002	-1.844023e-004
9.680904e+002	-1.252962e-004
9.690546e+002	-5.573766e-005
9.700189e+002	-2.912455e-006
9.709831e+002	3.191908e-005
9.719473e+002	6.843988e-005
9.729116e+002	1.251301e-004
9.738758e+002	1.987445e-004
9.748400e+002	2.626072e-004
9.758043e+002	2.861293e-004
9.767685e+002	2.608683e-004
9.777327e+002	2.122576e-004
9.786970e+002	1.858556e-004
9.796612e+002	2.160147e-004
9.806254e+002	2.989427e-004
9.815897e+002	3.902919e-004
9.825539e+002	4.308568e-004
9.835181e+002	3.841012e-004
9.844824e+002	2.605056e-004
9.854466e+002	1.125344e-004
9.864108e+002	3.846863e-006
9.873751e+002	-2.695671e-005
9.883393e+002	1.462210e-005
9.893035e+002	8.774859e-005
9.902678e+002	1.455739e-004
9.912320e+002	1.654749e-004
9.921962e+002	1.612247e-004
9.931605e+002	1.702860e-004
9.941247e+002	2.251398e-004
9.950889e+002	3.276325e-004
9.960532e+002	4.435763e-004
9.970174e+002	5.220515e-004
9.979816e+002	5.273607e-004
9.989459e+002	4.618885e-004
9.999101e+002	3.631236e-004
1.000874e+003	2.760075e-004
1.001839e+003	2.202949e-004
1.002803e+003	1.774008e-004
1.003767e+003	1.072210e-004
1.004731e+003	-1.741357e-005
1.005695e+003	-1.850770e-004
1.006660e+003	-3.491559e-004
1.007624e+003	-4.582030e-004
1.008588e+003	-4.902553e-004
1.009552e+003	-4.657808e-004
1.010517e+003	-4.313991e-004
1.011481e+003	-4.285687e-004
1.012445e+003	-4.704841e-004
1.013409e+003	-5.407695e-004
1.014374e+003	-6.095862e-004
1.015338e+003	-6.521167e-004
1.016302e+003	-6.577157e-004
1.017266e+003	-6.288835e-004
1.018231e+003	-5.762450e-004
1.019195e+003	-5.144295e-004
1.020159e+003	-4.584474e-004
1.021123e+003	-4.186240e-004
1.022087e+003	-3.958040e-004
1.023052e+003	-3.817044e-004
1.024016e+003	-3.663441e-004
1.024980e+003	-3.471038e-004
1.025944e+003	-3.306188e-004
1.026909e+003	-3.241666e-004
1.027873e+003	-3.238837e-004
1.028837e+003	-3.122370e-004
1.029801e+003	-2.699862e-004
1.030766e+003	-1.943066e-004
1.031730e+003	-1.071052e-004
1.032694e+003	-4.431171e-005
1.033658e+003	-3.277915e-005
1.034623e+003	-7.223235e-005
1.035587e+003	-1.359037e-004
1.036551e+003	-1.879986e-004
1.037515e+003	-2.035025e-004
1.038479e+003	-1.767419e-004
1.039444e+003	-1.167618e-004
1.040408e+003	-3.836723e-005
1.041372e+003	4.212456e-005
1.042336e+003	1.060345e-004
1.043301e+003	1.330491e-004
1.044265e+003	1.081180e-004
1.045229e+003	3.087451e-005
1.046193e+003	-8.120617e-005
1.047158e+003	-2.001649e-004
1.048122e+003	-3.001840e-004
1.049086e+003	-3.659725e-004
1.050050e+003	-3.923960e-004
1.051015e+003	-3.798795e-004
1.051979e+003	-3.329793e-004
1.052943e+003	-2.634496e-004
1.053907e+003	-1.913208e-004
1.054871e+003	-1.373968e-004
1.055836e+003	-1.098983e-004
1.056800e+003	-9.698919e-005
1.057764e+003	-7.483747e-005
1.058728e+003	-2.746357e-005
1.059693e+003	3.787386e-005
1.060657e+003	9.413664e-005
1.061621e+003	1.150723e-004
1.062585e+003	9.529630e-005
1.063550e+003	5.165664e-005
1.064514e+003	4.178026e-006
1.065478e+003	-4.570928e-005
1.066442e+003	-1.184315e-004
1.067406e+003	-2.360541e-004
1.068371e+003	-3.952250e-004
1.069335e+003	-5.573443e-004
1.070299e+003	-6.662416e-004
1.071263e+003	-6.814235e-004
1.072228e+003	-6.028253e-004
1.073192e+003	-4.699140e-004
1.074156e+003	-3.374496e-004
1.075120e+003	-2.456983e-004
1.076085e+003	-2.035211e-004
1.077049e+003	-1.910565e-004
1.078013e+003	-1.758222e-004
1.078977e+003	-1.308877e-004
1.079942e+003	-4.648615e-005
1.080906e+003	6.825774e-005
1.081870e+003	1.924050e-004
1.082834e+003	3.048846e-004
1.083798e+003	3.945382e-004
1.084763e+003	4.624797e-004
1.085727e+003	5.151167e-004
1.086691e+003	5.531466e-004
1.087655e+003	5.663431e-004
1.088620e+003	5.407436e-004
1.089584e+003	4.741096e-004
1.090548e+003	3.864324e-004
1.091512e+003	3.138794e-004
1.092477e+003	2.871557e-004
1.093441e+003	3.089619e-004
1.094405e+003	3.478037e-004
1.095369e+003	3.542934e-004
1.096333e+003	2.895478e-004
1.097298e+003	1.464275e-004
1.098262e+003	-4.947509e-005
1.099226e+003	-2.567789e-004
1.100190e+003	-4.391055e-004
1.101155e+003	-5.762460e-004
1.102119e+003	-6.628739e-004
1.103083e+003	-7.018230e-004
1.104047e+003	-6.999625e-004
1.105012e+003	-6.686272e-004
1.105976e+003	-6.241666e-004
1.106940e+003	-5.837515e-004
1.107904e+003	-5.572030e-004
1.108869e+003	-5.407000e-004
1.109833e+003	-5.179217e-004
1.110797e+003	-4.687567e-004
1.111761e+003	-3.800973e-004
1.112725e+003	-2.524599e-004
1.113690e+003	-9.960640e-005
1.114654e+003	5.718911e-005
1.115618e+003	1.965350e-004
1.116582e+003	3.032660e-004
1.117547e+003	3.723325e-004
1.118511e+003	4.091869e-004
1.119475e+003	4.258767e-004
1.120439e+003	4.337903e-004
1.121404e+003	4.366284e-004
1.122368e+003	4.281967e-004
1.123332e+003	3.972308e-004
1.124296e+003	3.366497e-004
1.125260e+003	2.511095e-004
1.126225e+003	1.576934e-004
1.127189e+003	7.943562e-005
1.128153e+003	3.590721e-005
1.129117e+003	3.616660e-005
1.130082e+003	7.676343e-005
1.131046e+003	1.440140e-004
1.132010e+003	2.185759e-004
1.132974e+003	2.809119e-004
1.133939e+003	3.169605e-004
1.134903e+003	3.227979e-004
1.135867e+003	3.058606e-004
1.136831e+003	2.811437e-004
1.137796e+003	2.636737e-004
1.138760e+003	2.613923e-004
1.139724e+003	2.726722e-004
1.140688e+003	2.891796e-004
1.141652e+003	3.009124e-004
1.142617e+003	2.993324e-004
1.143581e+003	2.773112e-004
1.144545e+003	2.283440e-004
1.145509e+003	1.484009e-004
1.146474e+003	4.082406e-005
1.147438e+003	-7.937331e-005
1.148402e+003	-1.867731e-004
1.149366e+003	-2.543978e-004
1.150331e+003	-2.665992e-004
1.151295e+003	-2.288120e-004
1.152259e+003	-1.678610e-004
1.153223e+003	-1.214655e-004
1.154188e+003	-1.216598e-004
1.155152e+003	-1.802287e-004
1.156116e+003	-2.834336e-004
1.157080e+003	-3.985472e-004
1.158044e+003	-4.886920e-004
1.159009e+003	-5.286713e-004
1.159973e+003	-5.141681e-004
1.160937e+003	-4.602960e-004
1.161901e+003	-3.913071e-004
1.162866e+003	-3.276284e-004
1.163830e+003	-2.772252e-004
1.164794e+003	-2.352074e-004
1.165758e+003	-1.905308e-004
1.166723e+003	-1.347720e-004
1.167687e+003	-6.729550e-005
1.168651e+003	5.899241e-006
1.169615e+003	7.784282e-005
1.170579e+003	1.460569e-004
1.171544e+003	2.133629e-004
1.172508e+003	2.832759e-004
1.173472e+003	3.538992e-004
1.174436e+003	4.158772e-004
1.175401e+003	4.571897e-004
1.176365e+003	4.719213e-004
1.177329e+003	4.659535e-004
1.178293e+003	4.540615e-004
1.179258e+003	4.495064e-004
1.180222e+003	4.539005e-004
1.181186e+003	4.558354e-004
1.182150e+003	4.400683e-004
1.183115e+003	4.005625e-004
1.184079e+003	3.470870e-004
1.185043e+003	2.998176e-004
1.186007e+003	2.759642e-004
1.186971e+003	2.785200e-004
1.187936e+003	2.951580e-004
1.188900e+003	3.072639e-004
1.189864e+003	3.018170e-004
1.190828e+003	2.779510e-004
1.191793e+003	2.452086e-004
1.192757e+003	2.165419e-004
1.193721e+003	2.013000e-004
1.194685e+003	2.014776e-004
1.195650e+003	2.114690e-004
1.196614e+003	2.203230e-004
1.197578e+003	2.158810e-004
1.198542e+003	1.900669e-004
1.199506e+003	1.433476e-004
1.200471e+003	8.534823e-005
1.201435e+003	3.013425e-005
1.202399e+003	-1.140784e-005
1.203363e+003	-3.672577e-005
1.204328e+003	-5.026503e-005
1.205292e+003	-5.669454e-005
1.206256e+003	-5.435194e-005
1.207220e+003	-3.473603e-005
1.208185e+003	1.093406e-005
1.209149e+003	8.277190e-005
1.210113e+003	1.677582e-004
1.211077e+003	2.435186e-004
1.212042e+003	2.883954e-004
1.213006e+003	2.918949e-004
1.213970e+003	2.594344e-004
1.214934e+003	2.089881e-004
1.215898e+003	1.616920e-004
1.216863e+003	1.314488e-004
1.217827e+003	1.189683e-004
1.218791e+003	1.129871e-004
1.219755e+003	9.770244e-005
1.220720e+003	6.221800e-005
1.221684e+003	6.494291e-006
1.222648e+003	-5.956335e-005
1.223612e+003	-1.229409e-004
1.224577e+003	-1.754618e-004
1.225541e+003	-2.172870e-004
1.226505e+003	-2.536913e-004
1.227469e+003	-2.880427e-004
1.228433e+003	-3.169249e-004
1.229398e+003	-3.316527e-004
1.230362e+003	-3.254476e-004
1.231326e+003	-3.008731e-004
1.232290e+003	-2.714343e-004
1.233255e+003	-2.551805e-004
1.234219e+003	-2.640574e-004
1.235183e+003	-2.960329e-004
1.236147e+003	-3.353322e-004
1.237112e+003	-3.608337e-004
1.238076e+003	-3.572488e-004
1.239040e+003	-3.221908e-004
1.240004e+003	-2.653948e-004
1.240969e+003	-2.018928e-004
1.241933e+003	-1.446730e-004
1.242897e+003	-1.014634e-004
1.243861e+003	-7.611615e-005
1.244825e+003	-7.108360e-005
1.245790e+003	-8.712158e-005
1.246754e+003	-1.198407e-004
1.247718e+003	-1.568455e-004
1.248682e+003	-1.801444e-004
1.249647e+003	-1.744918e-004
1.250611e+003	-1.368416e-004
1.251575e+003	-8.019564e-005
1.252539e+003	-2.843679e-005
1.253504e+003	-4.863459e-006
1.254468e+003	-2.112719e-005
1.255432e+003	-7.255994e-005
1.256396e+003	-1.415515e-004
1.257360e+003	-2.058065e-004
1.258325e+003	-2.463271e-004
1.259289e+003	-2.518486e-004
1.260253e+003	-2.198068e-004
1.261217e+003	-1.556681e-004
1.262182e+003	-7.199283e-005
1.263146e+003	1.295466e-005
1.264110e+003	7.825210e-005
1.265074e+003	1.058143e-004
1.266039e+003	8.738195e-005
1.267003e+003	3.014592e-005
1.267967e+003	-4.256831e-005
1.268931e+003	-9.793646e-005
1.269896e+003	-1.065869e-004
1.270860e+003	-5.678515e-005
1.271824e+003	3.751532e-005
1.272788e+003	1.405885e-004
1.273752e+003	2.106482e-004
1.274717e+003	2.198794e-004
1.275681e+003	1.677785e-004
1.276645e+003	8.006472e-005
1.277609e+003	-5.797151e-006
1.278574e+003	-5.914706e-005
1.279538e+003	-6.765089e-005
1.280502e+003	-3.658561e-005
1.281466e+003	2.034527e-005
1.282431e+003	9.005562e-005
1.283395e+003	1.629843e-004
1.284359e+003	2.306016e-004
1.285323e+003	2.828922e-004
1.286287e+003	3.102080e-004
1.287252e+003	3.087557e-004
1.288216e+003	2.848665e-004
1.289180e+003	2.536534e-004
1.290144e+003	2.319563e-004
1.291109e+003	2.299398e-004
1.292073e+003	2.463860e-004
1.293037e+003	2.698423e-004
1.294001e+003	2.843208e-004
1.294966e+003	2.765054e-004
1.295930e+003	2.417979e-004
1.296894e+003	1.873833e-004
1.297858e+003	1.306606e-004
1.298823e+003	9.196868e-005
1.299787e+003	8.361074e-005
1.300751e+003	1.013638e-004
1.301715e+003	1.253399e-004
1.302679e+003	1.315560e-004
1.303644e+003	1.071350e-004
1.304608e+003	5.826482e-005
1.305572e+003	4.816568e-006
1.306536e+003	-3.464864e-005
1.307501e+003	-5.625647e-005
1.308465e+003	-7.243010e-005
1.309429e+003	-1.010131e-004
1.310393e+003	-1.511602e-004
1.311358e+003	-2.169483e-004
1.312322e+003	-2.823725e-004
1.313286e+003	-3.323503e-004
1.314250e+003	-3.609534e-004
1.315214e+003	-3.718107e-004
1.316179e+003	-3.721018e-004
1.317143e+003	-3.658618e-004
1.318107e+003	-3.515880e-004
1.319071e+003	-3.248319e-004
1.320036e+003	-2.828428e-004
1.321000e+003	-2.278007e-004
1.321964e+003	-1.668465e-004
1.322928e+003	-1.089504e-004
1.323893e+003	-6.003156e-005
1.324857e+003	-1.902673e-005
1.325821e+003	2.182067e-005
1.326785e+003	7.097330e-005
1.327750e+003	1.292306e-004
1.328714e+003	1.858220e-004
1.329678e+003	2.230763e-004
1.330642e+003	2.270530e-004
1.331606e+003	1.969931e-004
1.332571e+003	1.472618e-004
1.333535e+003	1.001403e-004
1.334499e+003	7.385717e-005
1.335463e+003	7.383325e-005
1.336428e+003	9.268527e-005
1.337392e+003	1.177370e-004
1.338356e+003	1.396058e-004
1.339320e+003	1.559573e-004
1.340285e+003	1.691132e-004
1.341249e+003	1.808870e-004
1.342213e+003	1.893363e-004
1.343177e+003	1.897885e-004
1.344141e+003	1.789134e-004
1.345106e+003	1.583559e-004
1.346070e+003	1.353688e-004
1.347034e+003	1.203860e-004
1.347998e+003	1.227147e-004
1.348963e+003	1.454360e-004
1.349927e+003	1.814329e-004
1.350891e+003	2.146180e-004
1.351855e+003	2.284451e-004
1.352820e+003	2.159795e-004
1.353784e+003	1.824662e-004
1.354748e+003	1.388884e-004
1.355712e+003	9.382961e-005
1.356677e+003	5.072124e-005
1.357641e+003	1.104195e-005
1.358605e+003	-2.129969e-005
1.359569e+003	-4.010656e-005
1.360533e+003	-4.323133e-005
1.361498e+003	-3.976039e-005
1.362462e+003	-4.886905e-005
1.363426e+003	-8.766338e-005
1.364390e+003	-1.578352e-004
1.365355e+003	-2.434852e-004
1.366319e+003	-3.210723e-004
1.367283e+003	-3.722371e-004
1.368247e+003	-3.908865e-004
1.369212e+003	-3.815858e-004
1.370176e+003	-3.522917e-004
1.371140e+003	-3.086616e-004
1.372104e+003	-2.546896e-004
1.373068e+003	-1.966181e-004
1.374033e+003	-1.430991e-004
1.374997e+003	-9.999491e-005
1.375961e+003	-6.597346e-005
1.376925e+003	-3.429526e-005
1.377890e+003	1.447793e-006
1.378854e+003	4.350689e-005
1.379818e+003	8.999048e-005
1.380782e+003	1.365038e-004
1.381747e+003	1.775159e-004
1.382711e+003	2.068701e-004
1.383675e+003	2.174956e-004
1.384639e+003	2.020602e-004
1.385604e+003	1.572833e-004
1.386568e+003	8.997988e-005
1.387532e+003	1.740878e-005
1.388496e+003	-4.092844e-005
1.389460e+003	-7.367309e-005
1.390425e+003	-8.255048e-005
1.391389e+003	-8.003772e-005
1.392353e+003	-8.241434e-005
1.393317e+003	-1.016144e-004
1.394282e+003	-1.391162e-004
1.395246e+003	-1.848013e-004
1.396210e+003	-2.217662e-004
1.397174e+003	-2.341541e-004
1.398139e+003	-2.138263e-004
1.399103e+003	-1.639509e-004
1.400067e+003	-9.829596e-005
1.401031e+003	-3.514349e-005
1.401995e+003	1.168534e-005
1.402960e+003	3.857498e-005
1.403924e+003	5.115090e-005
1.404888e+003	5.817949e-005
1.405852e+003	6.386472e-005
1.406817e+003	6.376158e-005
1.407781e+003	4.892820e-005
1.408745e+003	1.563107e-005
1.409709e+003	-2.827332e-005
1.410674e+003	-6.580153e-005
1.411638e+003	-8.046047e-005
1.412602e+003	-6.702836e-005
1.413566e+003	-3.640164e-005
1.414531e+003	-1.115495e-005
1.415495e+003	-1.415966e-005
1.416459e+003	-5.534551e-005
1.417423e+003	-1.232820e-004
1.418387e+003	-1.886136e-004
1.419352e+003	-2.198400e-004
1.420316e+003	-2.004755e-004
1.421280e+003	-1.350165e-004
1.422244e+003	-4.284321e-005
1.423209e+003	5.135272e-005
1.424173e+003	1.247407e-004
1.425137e+003	1.628954e-004
1.426101e+003	1.655074e-004
1.427066e+003	1.439325e-004
1.428030e+003	1.102538e-004
1.428994e+003	6.995769e-005
1.429958e+003	2.536712e-005
1.430922e+003	-1.771534e-005
1.431887e+003	-5.009375e-005
1.432851e+003	-6.522621e-005
1.433815e+003	-6.362102e-005
1.434779e+003	-5.243499e-005
1.435744e+003	-4.251398e-005
1.436708e+003	-4.449425e-005
1.437672e+003	-6.451197e-005
1.438636e+003	-1.006850e-004
1.439601e+003	-1.417811e-004
1.440565e+003	-1.700576e-004
1.441529e+003	-1.702160e-004
1.442493e+003	-1.422520e-004
1.443458e+003	-1.074244e-004
1.444422e+003	-9.289318e-005
1.445386e+003	-1.021150e-004
1.446350e+003	-1.105065e-004
1.447314e+003	-9.636040e-005
1.448279e+003	-5.890511e-005
1.449243e+003	-6.790753e-006
1.450207e+003	4.683633e-005
1.451171e+003	7.542963e-005
1.452136e+003	4.573675e-005
1.453100e+003	-5.173084e-005
1.454064e+003	-1.826508e-004
1.455028e+003	-2.907458e-004
1.455993e+003	-3.384040e-004
1.456957e+003	-3.218523e-004
1.457921e+003	-2.582554e-004
1.458885e+003	-1.714570e-004
1.459849e+003	-8.868697e-005
1.460814e+003	-3.830243e-005
1.461778e+003	-3.820236e-005
1.462742e+003	-8.444196e-005
1.463706e+003	-1.557351e-004
1.464671e+003	-2.286397e-004
1.465635e+003	-2.864367e-004
1.466599e+003	-3.158486e-004
1.467563e+003	-2.986797e-004
1.468528e+003	-2.156523e-004
1.469492e+003	-7.056289e-005
1.470456e+003	9.779052e-005
1.471420e+003	2.430283e-004
1.472385e+003	3.407489e-004
1.473349e+003	3.853868e-004
1.474313e+003	3.778192e-004
1.475277e+003	3.299897e-004
1.476241e+003	2.746417e-004
1.477206e+003	2.544918e-004
1.478170e+003	2.941464e-004
1.479134e+003	3.867849e-004
1.480098e+003	5.065755e-004
1.481063e+003	6.250481e-004
1.482027e+003	7.160787e-004
1.482991e+003	7.554641e-004
1.483955e+003	7.258489e-004
1.484920e+003	6.284797e-004
1.485884e+003	4.911809e-004
1.486848e+003	3.598328e-004
1.487812e+003	2.746367e-004
1.488776e+003	2.491066e-004
1.489741e+003	2.672715e-004
1.490705e+003	2.961225e-004
1.491669e+003	3.009241e-004
1.492633e+003	2.572258e-004
1.493598e+003	1.633136e-004
1.494562e+003	5.217164e-005
1.495526e+003	-2.212099e-005
1.496490e+003	-3.019887e-005
1.497455e+003	9.220210e-006
1.498419e+003	5.880655e-005
1.499383e+003	9.897854e-005
1.500347e+003	1.331594e-004
1.501312e+003	1.705500e-004
1.502276e+003	2.094271e-004
1.503240e+003	2.371344e-004
1.504204e+003	2.418169e-004
1.505168e+003	2.176159e-004
1.506133e+003	1.600213e-004
1.507097e+003	6.599550e-005
1.508061e+003	-5.378068e-005
1.509025e+003	-1.668299e-004
1.509990e+003	-2.364548e-004
1.510954e+003	-2.529332e-004
1.511918e+003	-2.399140e-004
1.512882e+003	-2.287964e-004
1.513847e+003	-2.339026e-004
1.514811e+003	-2.502999e-004
1.515775e+003	-2.641540e-004
1.516739e+003	-2.576542e-004
1.517703e+003	-2.110202e-004
1.518668e+003	-1.167374e-004
1.519632e+003	1.164292e-005
1.520596e+003	1.604793e-004
1.521560e+003	3.281549e-004
1.522525e+003	4.993831e-004
1.523489e+003	6.307542e-004
1.524453e+003	6.748618e-004
1.525417e+003	6.074446e-004
1.526382e+003	4.390969e-004
1.527346e+003	2.259203e-004
1.528310e+003	5.977869e-005
1.529274e+003	2.272940e-006
1.530239e+003	2.734771e-005
1.531203e+003	6.095696e-005
1.532167e+003	5.546468e-005
1.533131e+003	4.803617e-006
1.534095e+003	-7.774578e-005
1.535060e+003	-1.717510e-004
1.536024e+003	-2.537459e-004
1.536988e+003	-3.075683e-004
1.537952e+003	-3.361306e-004
1.538917e+003	-3.598643e-004
1.539881e+003	-3.976275e-004
1.540845e+003	-4.453697e-004
1.541809e+003	-4.740318e-004
1.542774e+003	-4.527186e-004
1.543738e+003	-3.847245e-004
1.544702e+003	-3.299594e-004
1.545666e+003	-3.720745e-004
1.546630e+003	-5.273702e-004
1.547595e+003	-7.060749e-004
1.548559e+003	-8.003788e-004
1.549523e+003	-7.672763e-004
1.550487e+003	-6.077577e-004
1.551452e+003	-3.458598e-004
1.552416e+003	-5.524517e-005
1.553380e+003	1.647394e-004
1.554344e+003	2.668020e-004
1.555309e+003	2.752892e-004
1.556273e+003	2.430656e-004
1.557237e+003	2.205833e-004
1.558201e+003	2.422905e-004
1.559166e+003	3.120502e-004
1.560130e+003	4.018832e-004
1.561094e+003	4.710142e-004
1.562058e+003	4.890168e-004
1.563022e+003	4.499248e-004
1.563987e+003	3.741036e-004
1.564951e+003	2.930081e-004
1.565915e+003	2.214736e-004
1.566879e+003	1.451827e-004
1.567844e+003	4.389824e-005
1.568808e+003	-6.657074e-005
1.569772e+003	-1.240554e-004
1.570736e+003	-8.237986e-005
1.571701e+003	2.200760e-005
1.572665e+003	1.096970e-004
1.573629e+003	1.422969e-004
1.574593e+003	1.300491e-004
1.575557e+003	9.282138e-005
1.576522e+003	4.221618e-005
1.577486e+003	-1.482295e-005
1.578450e+003	-6.871429e-005
1.579414e+003	-1.056687e-004
1.580379e+003	-1.164880e-004
1.581343e+003	-1.086201e-004
1.582307e+003	-1.040083e-004
1.583271e+003	-1.206661e-004
1.584236e+003	-1.586637e-004
1.585200e+003	-2.027721e-004
1.586164e+003	-2.323516e-004
1.587128e+003	-2.309210e-004
1.588093e+003	-1.977376e-004
1.589057e+003	-1.532377e-004
1.590021e+003	-1.243756e-004
1.590985e+003	-1.223593e-004
1.591949e+003	-1.386043e-004
1.592914e+003	-1.581505e-004
1.593878e+003	-1.720023e-004
1.594842e+003	-1.800195e-004
1.595806e+003	-1.867659e-004
1.596771e+003	-1.948154e-004
1.597735e+003	-2.005905e-004
1.598699e+003	-1.969049e-004
1.599663e+003	-1.805026e-004
1.600628e+003	-1.575120e-004
1.601592e+003	-1.420014e-004
1.602556e+003	-1.479222e-004
1.603520e+003	-1.771082e-004
1.604484e+003	-2.113662e-004
1.605449e+003	-2.213698e-004
1.606413e+003	-1.895489e-004
1.607377e+003	-1.238088e-004
1.608341e+003	-5.001344e-005
1.609306e+003	5.362710e-006
1.610270e+003	2.941166e-005
1.611234e+003	2.835031e-005
1.612198e+003	2.141967e-005
1.613163e+003	2.709369e-005
1.614127e+003	5.352646e-005
1.615091e+003	9.905842e-005
1.616055e+003	1.565212e-004
1.617020e+003	2.151496e-004
1.617984e+003	2.620337e-004
1.618948e+003	2.862260e-004
1.619912e+003	2.823981e-004
1.620876e+003	2.499743e-004
1.621841e+003	1.926024e-004
1.622805e+003	1.249101e-004
1.623769e+003	7.429672e-005
1.624733e+003	6.100727e-005
1.625698e+003	7.868595e-005
1.626662e+003	1.059328e-004
1.627626e+003	1.274745e-004
1.628590e+003	1.332960e-004
1.629555e+003	1.099662e-004
1.630519e+003	4.627597e-005
1.631483e+003	-5.622648e-005
1.632447e+003	-1.808020e-004
1.633411e+003	-2.970842e-004
1.634376e+003	-3.682598e-004
1.635340e+003	-3.716599e-004
1.636304e+003	-3.160039e-004
1.637268e+003	-2.323924e-004
1.638233e+003	-1.539110e-004
1.639197e+003	-1.095933e-004
1.640161e+003	-1.205574e-004
1.641125e+003	-1.783512e-004
1.642090e+003	-2.409743e-004
1.643054e+003	-2.755328e-004
1.644018e+003	-2.848918e-004
1.644982e+003	-2.794166e-004
1.645947e+003	-2.525358e-004
1.646911e+003	-1.991965e-004
1.647875e+003	-1.440965e-004
1.648839e+003	-1.342434e-004
1.649803e+003	-1.999306e-004
1.650768e+003	-3.292616e-004
1.651732e+003	-4.780268e-004
1.652696e+003	-5.984539e-004
1.653660e+003	-6.631829e-004
1.654625e+003	-6.729211e-004
1.655589e+003	-6.491606e-004
1.656553e+003	-6.164146e-004
1.657517e+003	-5.823329e-004
1.658482e+003	-5.338593e-004
1.659446e+003	-4.559832e-004
1.660410e+003	-3.531422e-004
1.661374e+003	-2.530992e-004
1.662339e+003	-1.890046e-004
1.663303e+003	-1.654091e-004
1.664267e+003	-1.397786e-004
1.665231e+003	-6.119828e-005
1.666195e+003	7.310440e-005
1.667160e+003	2.273376e-004
1.668124e+003	3.729948e-004
1.669088e+003	4.915424e-004
1.670052e+003	5.476897e-004
1.671017e+003	4.922492e-004
1.671981e+003	3.162848e-004
1.672945e+003	9.583828e-005
1.673909e+003	-5.592306e-005
1.674874e+003	-8.392937e-005
1.675838e+003	-1.982354e-005
1.676802e+003	6.407272e-005
1.677766e+003	1.083180e-004
1.678730e+003	9.290867e-005
1.679695e+003	3.955804e-005
1.680659e+003	-6.474875e-006
1.681623e+003	-1.307463e-005
1.682587e+003	9.825821e-006
1.683552e+003	2.514049e-005
1.684516e+003	1.369157e-005
1.685480e+003	-4.418816e-006
1.686444e+003	7.974424e-006
1.687409e+003	6.862266e-005
1.688373e+003	1.621598e-004
1.689337e+003	2.591825e-004
1.690301e+003	3.399524e-004
1.691266e+003	3.927802e-004
1.692230e+003	3.987966e-004
1.693194e+003	3.367514e-004
1.694158e+003	2.177171e-004
1.695122e+003	1.109790e-004
1.696087e+003	1.014710e-004
1.697051e+003	2.065850e-004
1.698015e+003	3.643837e-004
1.698979e+003	5.033164e-004
1.699944e+003	5.924180e-004
1.700908e+003	6.342033e-004
1.701872e+003	6.379289e-004
1.702836e+003	6.022611e-004
1.703801e+003	5.177487e-004
1.704765e+003	3.885490e-004
1.705729e+003	2.506223e-004
1.706693e+003	1.574994e-004
1.707657e+003	1.409572e-004
1.708622e+003	1.854006e-004
1.709586e+003	2.387198e-004
1.710550e+003	2.504007e-004
1.711514e+003	2.077242e-004
1.712479e+003	1.378963e-004
1.713443e+003	7.495513e-005
1.714407e+003	3.040781e-005
1.715371e+003	-4.041065e-006
1.716336e+003	-3.615175e-005
1.717300e+003	-6.083442e-005
1.718264e+003	-6.403234e-005
1.719228e+003	-3.709561e-005
1.720193e+003	1.069507e-005
1.721157e+003	5.293941e-005
1.722121e+003	6.109892e-005
1.723085e+003	2.139495e-005
1.724049e+003	-6.187964e-005
1.725014e+003	-1.770830e-004
1.725978e+003	-3.141249e-004
1.726942e+003	-4.609866e-004
1.727906e+003	-5.953753e-004
1.728871e+003	-6.884949e-004
1.729835e+003	-7.239447e-004
1.730799e+003	-7.105603e-004
1.731763e+003	-6.741956e-004
1.732728e+003	-6.404338e-004
1.733692e+003	-6.227413e-004
1.734656e+003	-6.172786e-004
1.735620e+003	-6.035398e-004
1.736584e+003	-5.533507e-004
1.737549e+003	-4.474377e-004
1.738513e+003	-2.893390e-004
1.739477e+003	-1.034920e-004
1.740441e+003	8.142294e-005
1.741406e+003	2.472899e-004
1.742370e+003	3.881843e-004
1.743334e+003	5.038084e-004
1.744298e+003	5.951566e-004
1.745263e+003	6.649917e-004
1.746227e+003	7.161960e-004
1.747191e+003	7.445227e-004
1.748155e+003	7.359663e-004
1.749120e+003	6.772967e-004
1.750084e+003	5.711772e-004
1.751048e+003	4.411386e-004
1.752012e+003	3.200954e-004
1.752976e+003	2.292119e-004
1.753941e+003	1.651370e-004
1.754905e+003	1.078622e-004
1.755869e+003	3.945441e-005
1.756833e+003	-4.532840e-005
1.757798e+003	-1.408238e-004
1.758762e+003	-2.347935e-004
1.759726e+003	-3.095331e-004
1.760690e+003	-3.457601e-004
1.761655e+003	-3.336329e-004
1.762619e+003	-2.802564e-004
1.763583e+003	-2.038693e-004
1.764547e+003	-1.231033e-004
1.765511e+003	-5.225555e-005
1.766476e+003	-7.596288e-007
1.767440e+003	2.830910e-005
1.768404e+003	3.947244e-005
1.769368e+003	4.217742e-005
1.770333e+003	4.527641e-005
1.771297e+003	5.378206e-005
1.772261e+003	6.996965e-005
1.773225e+003	9.547035e-005
1.774190e+003	1.307955e-004
1.775154e+003	1.728909e-004
1.776118e+003	2.138010e-004
1.777082e+003	2.416364e-004
1.778047e+003	2.428434e-004
1.779011e+003	2.062411e-004
1.779975e+003	1.303339e-004
1.780939e+003	3.089492e-005
1.781903e+003	-5.919536e-005
1.782868e+003	-1.030440e-004
1.783832e+003	-8.162235e-005
1.784796e+003	-9.519879e-006
1.785760e+003	7.209812e-005
1.786725e+003	1.222038e-004
1.787689e+003	1.225693e-004
1.788653e+003	8.100679e-005
1.789617e+003	2.075622e-005
1.790582e+003	-3.267932e-005
1.791546e+003	-6.182850e-005
1.792510e+003	-6.264754e-005
1.793474e+003	-4.303325e-005
1.794438e+003	-1.551035e-005
1.795403e+003	1.005132e-005
1.796367e+003	2.871669e-005
1.797331e+003	3.856519e-005
1.798295e+003	3.862129e-005
1.799260e+003	2.895489e-005
1.800224e+003	1.173230e-005
1.801188e+003	-8.778707e-006
1.802152e+003	-2.694510e-005
1.803117e+003	-3.647067e-005
1.804081e+003	-3.244715e-005
1.805045e+003	-1.474538e-005
1.806009e+003	1.102768e-005
1.806974e+003	3.645102e-005
1.807938e+003	5.352760e-005
1.808902e+003	5.626467e-005
1.809866e+003	4.230174e-005
1.810830e+003	1.497445e-005
1.811795e+003	-1.650175e-005
1.812759e+003	-4.037722e-005
1.813723e+003	-4.767499e-005
1.814687e+003	-3.614794e-005
1.815652e+003	-1.103155e-005
1.816616e+003	1.713381e-005
1.817580e+003	3.701061e-005
1.818544e+003	4.205416e-005
1.819509e+003	3.359073e-005
1.820473e+003	1.863083e-005
1.821437e+003	4.628456e-006
1.822401e+003	-4.614291e-006
1.823365e+003	-1.012620e-005
1.824330e+003	-1.552196e-005
1.825294e+003	-2.212682e-005
1.826258e+003	-2.584233e-005
1.827222e+003	-1.970378e-005
1.828187e+003	-2.607576e-007
1.829151e+003	2.730968e-005
1.830115e+003	4.900886e-005
1.831079e+003	4.868302e-005
1.832044e+003	1.977217e-005
1.833008e+003	-2.677135e-005
1.833972e+003	-6.740338e-005
1.834936e+003	-8.056971e-005
1.835901e+003	-5.905753e-005
1.836865e+003	-1.304542e-005
1.837829e+003	3.592766e-005
1.838793e+003	6.651457e-005
1.839757e+003	6.865778e-005
1.840722e+003	4.814354e-005
1.841686e+003	2.192508e-005
1.842650e+003	6.753420e-006
1.843614e+003	8.796736e-006
1.844579e+003	2.178936e-005
1.845543e+003	3.389505e-005
1.846507e+003	3.678771e-005
1.847471e+003	3.060322e-005
1.848436e+003	2.205507e-005
1.849400e+003	1.725759e-005
1.850364e+003	1.519291e-005
1.851328e+003	7.670760e-006
1.852292e+003	-1.433850e-005
1.853257e+003	-5.258913e-005
1.854221e+003	-9.617861e-005
1.855185e+003	-1.237255e-004
1.856149e+003	-1.161495e-004
1.857114e+003	-7.241833e-005
1.858078e+003	-1.222712e-005
1.859042e+003	3.829879e-005
1.860006e+003	6.305226e-005
1.860971e+003	6.138325e-005
1.861935e+003	4.358539e-005
1.862899e+003	2.315646e-005
1.863863e+003	1.020816e-005
1.864828e+003	8.192227e-006
1.865792e+003	1.467403e-005
1.866756e+003	2.474723e-005
1.867720e+003	3.441534e-005
1.868684e+003	4.205923e-005
1.869649e+003	4.763096e-005
1.870613e+003	5.057913e-005
1.871577e+003	4.845045e-005
1.872541e+003	3.776594e-005
1.873506e+003	1.691584e-005
1.874470e+003	-1.089969e-005
1.875434e+003	-3.702991e-005
1.876398e+003	-5.042911e-005
1.877363e+003	-4.364863e-005
1.878327e+003	-1.848164e-005
1.879291e+003	1.317082e-005
1.880255e+003	3.560220e-005
1.881219e+003	3.951568e-005
1.882184e+003	2.772595e-005
1.883148e+003	1.079580e-005
1.884112e+003	-2.901583e-006
1.885076e+003	-1.305160e-005
1.886041e+003	-2.489419e-005
1.887005e+003	-4.213925e-005
1.887969e+003	-6.194306e-005
1.888933e+003	-7.575066e-005
1.889898e+003	-7.501358e-005
1.890862e+003	-5.736048e-005
1.891826e+003	-2.863360e-005
1.892790e+003	4.887714e-007
1.893755e+003	2.052200e-005
1.894719e+003	2.776205e-005
1.895683e+003	2.496470e-005
1.896647e+003	1.842661e-005
1.897611e+003	1.402908e-005
1.898576e+003	1.475223e-005
1.899540e+003	2.018136e-005
1.900504e+003	2.743941e-005
1.901468e+003	3.302410e-005
1.902433e+003	3.464469e-005
1.903397e+003	3.164698e-005
1.904361e+003	2.390826e-005
1.905325e+003	1.116390e-005
1.906290e+003	-6.049119e-006
1.907254e+003	-2.507427e-005
1.908218e+003	-4.099446e-005
1.909182e+003	-4.796592e-005
1.910146e+003	-4.193108e-005
1.911111e+003	-2.379448e-005
1.912075e+003	-4.836767e-007
1.913039e+003	1.812539e-005
1.914003e+003	2.497543e-005
1.914968e+003	2.020606e-005
1.915932e+003	1.083820e-005
1.916896e+003	5.615062e-006
1.917860e+003	8.447698e-006
1.918825e+003	1.528889e-005
1.919789e+003	1.706287e-005
1.920753e+003	6.755614e-006
1.921717e+003	-1.470724e-005
1.922682e+003	-3.839550e-005
1.923646e+003	-5.326190e-005
1.924610e+003	-5.362218e-005
1.925574e+003	-4.264010e-005
1.926538e+003	-2.935486e-005
1.927503e+003	-2.159083e-005
1.928467e+003	-1.989131e-005
1.929431e+003	-1.709199e-005
1.930395e+003	-4.135860e-006
1.931360e+003	2.224459e-005
1.932324e+003	5.578249e-005
1.933288e+003	8.339054e-005
1.934252e+003	9.243448e-005
1.935217e+003	7.823400e-005
1.936181e+003	4.740980e-005
1.937145e+003	1.473559e-005
1.938109e+003	-5.080798e-006
1.939073e+003	-5.898713e-006
1.940038e+003	6.174749e-006
1.941002e+003	1.637835e-005
1.941966e+003	1.046509e-005
1.942930e+003	-1.590669e-005
1.943895e+003	-5.363802e-005
1.944859e+003	-8.515052e-005
1.945823e+003	-9.482178e-005
1.946787e+003	-7.818621e-005
1.947752e+003	-4.404550e-005
1.948716e+003	-8.385597e-006
1.949680e+003	1.537533e-005
1.950644e+003	2.322221e-005
1.951609e+003	2.078649e-005
1.952573e+003	1.796145e-005
1.953537e+003	2.198306e-005
1.954501e+003	3.324026e-005
1.955465e+003	4.604536e-005
1.956430e+003	5.347243e-005
1.957394e+003	5.564142e-005
1.958358e+003	5.155971e-005
1.959322e+003	3.855156e-005
1.960287e+003	2.795065e-005
1.961251e+003	2.845861e-005
1.962215e+003	3.470098e-005
1.963179e+003	3.788553e-005
1.964144e+003	3.132229e-005
1.965108e+003	1.477258e-005
1.966072e+003	-5.398348e-006
1.967036e+003	-2.050266e-005
1.968000e+003	-2.530484e-005
1.968965e+003	-2.126715e-005
1.969929e+003	-1.514893e-005
1.970893e+003	-1.414036e-005
1.971857e+003	-2.112176e-005
1.972822e+003	-3.324706e-005
1.973786e+003	-4.429712e-005
1.974750e+003	-4.870067e-005
1.975714e+003	-4.436497e-005
1.976679e+003	-3.290882e-005
1.977643e+003	-1.803462e-005
1.978607e+003	-3.470532e-006
1.979571e+003	8.299113e-006
1.980536e+003	1.605816e-005
1.981500e+003	1.454671e-005
1.982464e+003	5.124030e-006
1.983428e+003	-2.562832e-009
1.984392e+003	3.406787e-010
1.985357e+003	3.536863e-009
1.986321e+003	7.688494e-010
1.987285e+003	-6.178669e-010
1.988249e+003	-3.383557e-009
1.989214e+003	-8.052439e-011
1.990178e+003	2.454434e-009
1.991142e+003	-2.745560e-009
1.992106e+003	5.574738e-010
1.993071e+003	3.763723e-009
1.994035e+003	3.290640e-010
1.994999e+003	-9.531259e-010
1.995963e+003	-3.232575e-009
1.996927e+003	-1.254320e-010
1.997892e+003	2.208216e-009
1.998856e+003	-2.712266e-009
1.999820e+003	3.871346e-010
2.000784e+003	3.290645e-009
2.001749e+003	4.181053e-010
2.002713e+003	-2.996420e-010
2.003677e+003	-2.968549e-009
2.004641e+003	-4.335908e-010
2.005606e+003	2.101368e-009
2.006570e+003	-2.330551e-009
2.007534e+003	8.756990e-010
2.008498e+003	3.217090e-009
2.009463e+003	-2.400218e-011
2.010427e+003	-3.445495e-010
2.011391e+003	-2.817566e-009
2.012355e+003	-5.729592e-010
2.013319e+003	1.768432e-009
2.014284e+003	-2.469919e-009
2.015248e+003	8.307912e-010
2.016212e+003	3.261223e-009
2.017176e+003	2.028585e-010
2.018141e+003	-4.157825e-010
2.019105e+003	-3.183796e-009
2.020069e+003	-5.597968e-010
2.021033e+003	2.547346e-009
2.021998e+003	-1.981356e-009
2.022962e+003	3.600353e-010
2.023926e+003	2.894993e-009
2.024890e+003	6.155439e-010
2.025854e+003	1.014293e-010
2.026819e+003	-3.234123e-009
2.027783e+003	-9.817738e-010
2.028747e+003	2.041748e-009
2.029711e+003	-2.092076e-009
2.030676e+003	5.419885e-010
2.031640e+003	2.786595e-009
2.032604e+003	1.176886e-010
2.033568e+003	-3.097078e-010
2.034533e+003	-2.988680e-009
2.035497e+003	-2.787371e-010
2.036461e+003	2.530313e-009
2.037425e+003	-2.390170e-009
2.038390e+003	2.338296e-010
2.039354e+003	3.534540e-009
2.040318e+003	1.061523e-009
2.041282e+003	-5.110176e-010
2.042246e+003	-3.945677e-009
2.043211e+003	-4.490762e-010
2.044175e+003	3.047524e-009
2.045139e+003	-2.150146e-009
2.046103e+003	5.420014e-012
2.047068e+003	2.835375e-009
2.048032e+003	4.645614e-010
2.048996e+003	-4.359136e-010
2.049960e+003	-3.397494e-009
2.050925e+003	-7.843351e-010
2.051889e+003	2.014649e-009
2.052853e+003	-2.150146e-009
2.053817e+003	8.424051e-010
2.054781e+003	3.552348e-009
2.055746e+003	4.939837e-010
2.056710e+003	-6.000587e-010
2.057674e+003	-2.970872e-009
2.058638e+003	5.265028e-011
2.059603e+003	2.305000e-009
2.060567e+003	-2.989454e-009
2.061531e+003	3.135792e-010
2.062495e+003	3.810180e-009
2.063460e+003	5.690881e-010
2.064424e+003	-9.066692e-010
2.065388e+003	-3.476469e-009
2.066352e+003	-3.693265e-010
2.067317e+003	2.254672e-009
2.068281e+003	-2.472242e-009
2.069245e+003	2.377007e-010
2.070209e+003	2.939901e-009
2.071174e+003	5.404398e-010
2.072138e+003	8.516993e-012
2.073102e+003	-2.759496e-009
2.074066e+003	-4.181057e-010
2.075031e+003	2.119175e-009
2.075995e+003	-2.208217e-009
2.076959e+003	8.153055e-010
2.077923e+003	3.261223e-009
2.078887e+003	2.245352e-011
2.079852e+003	-5.884447e-010
2.080816e+003	-3.061461e-009
2.081780e+003	-5.265032e-010
2.082744e+003	2.008455e-009
2.083708e+003	-2.423463e-009
2.084673e+003	5.868964e-010
2.085637e+003	3.017328e-009
2.086601e+003	2.493147e-010
2.087565e+003	-3.716490e-010
2.088530e+003	-3.244189e-009
2.089494e+003	-4.374622e-010
2.090458e+003	2.565155e-009
2.091422e+003	-1.965870e-009
2.092387e+003	5.690881e-010
2.093351e+003	3.203153e-009
2.094315e+003	7.378787e-010
2.095279e+003	-2.493146e-010
2.096244e+003	-3.579447e-009
2.097208e+003	-8.485994e-010
2.098172e+003	2.454434e-009
2.099136e+003	-2.270158e-009
2.100101e+003	1.602736e-010
2.101065e+003	3.168310e-009
2.102029e+003	5.884443e-010
2.102993e+003	-3.251933e-010
2.103958e+003	-3.490407e-009
2.104922e+003	-6.914229e-010
2.105886e+003	2.685166e-009
2.106850e+003	-2.057234e-009
2.107814e+003	5.536026e-010
2.108779e+003	3.263546e-009
2.109743e+003	5.868960e-010
2.110707e+003	-2.222152e-010
2.111671e+003	-3.275160e-009
2.112635e+003	-1.602738e-010
2.113600e+003	2.377007e-009
2.114564e+003	-3.016553e-009
2.115528e+003	1.873735e-010
2.116492e+003	3.579447e-009
2.117457e+003	6.178669e-010
2.118421e+003	-1.061523e-009
2.119385e+003	-3.934063e-009
2.120349e+003	-2.648004e-010
2.121314e+003	2.727751e-009
2.122278e+003	-2.396364e-009
2.123242e+003	3.135792e-010
2.124206e+003	3.217089e-009
2.125171e+003	5.381170e-010
2.126135e+003	-8.284669e-011
2.127099e+003	-2.848537e-009
2.128063e+003	-3.112564e-010
2.129028e+003	2.134661e-009
2.129992e+003	-2.576769e-009
2.130956e+003	8.307910e-010
2.131920e+003	3.563962e-009
2.132885e+003	4.026170e-011
2.133849e+003	-1.046038e-009
2.134813e+003	-3.325487e-009
2.135777e+003	-2.183442e-010
2.136741e+003	2.115304e-009
2.137706e+003	-2.805178e-009
2.138670e+003	3.910059e-010
2.139634e+003	3.488083e-009
2.140598e+003	6.155440e-010
2.141563e+003	-2.957707e-010
2.142527e+003	-3.257351e-009
2.143491e+003	-6.333522e-010
2.144455e+003	2.667358e-009
2.145419e+003	-1.764560e-009
2.146384e+003	6.759374e-010
2.147348e+003	2.928287e-009
2.148312e+003	1.757592e-010
2.149276e+003	-4.026169e-011
2.150241e+003	-2.986357e-009
2.151205e+003	-8.307910e-010
2.152169e+003	1.706490e-009
2.153133e+003	-2.531861e-009
2.154098e+003	7.688497e-010
2.155062e+003	3.199281e-009
2.156026e+003	1.409169e-010
2.156990e+003	-6.736142e-010
2.157955e+003	-3.352586e-009
2.158919e+003	-2.555089e-010
2.159883e+003	2.747108e-009
2.160847e+003	-2.270158e-009
2.161812e+003	1.602738e-010
2.162776e+003	3.460984e-009
2.163740e+003	1.181535e-009
2.164704e+003	-9.833212e-011
2.165668e+003	-3.718816e-009
2.166633e+003	-8.888615e-010
2.167597e+003	2.712266e-009
2.168561e+003	-1.999164e-009
2.169525e+003	2.531860e-010
2.170490e+003	2.693683e-009
2.171454e+003	2.477613e-011
2.172418e+003	-4.026202e-010
2.173382e+003	-3.081593e-009
2.174346e+003	-3.716496e-010
2.175311e+003	2.241510e-009
2.176275e+003	-2.589931e-009
2.177239e+003	5.071465e-010
2.178203e+003	3.703331e-009
2.179168e+003	7.417499e-010
2.180132e+003	-7.417499e-010
2.181096e+003	-3.410657e-009
2.182060e+003	8.594382e-011
2.183025e+003	2.816792e-009
2.183989e+003	-2.665810e-009
2.184953e+003	6.736173e-011
2.185917e+003	3.474921e-009
2.186882e+003	5.265034e-010
2.187846e+003	-7.556865e-010
2.188810e+003	-3.521377e-009
2.189774e+003	-6.155439e-010
2.190739e+003	2.287966e-009
2.191703e+003	-2.349907e-009
2.192667e+003	5.536029e-010
2.193631e+003	3.263546e-009
2.194595e+003	2.942225e-010
2.195560e+003	-3.267412e-010
2.196524e+003	-2.802081e-009
2.197488e+003	-2.671229e-010
2.198452e+003	2.074268e-009
2.199417e+003	-2.454434e-009
2.200381e+003	8.485994e-010
2.201345e+003	3.579447e-009
2.202309e+003	2.493146e-010
2.203273e+003	-7.378787e-010
2.204238e+003	-3.203153e-009
2.205202e+003	-5.690881e-010
2.206166e+003	1.965870e-009
2.207130e+003	-2.565155e-009
2.208095e+003	4.374622e-010
2.209059e+003	3.244189e-009
2.210023e+003	3.716490e-010
2.210987e+003	-2.493147e-010
2.211952e+003	-3.017328e-009
2.212916e+003	-5.868964e-010
2.213880e+003	2.423463e-009
2.214844e+003	-2.008455e-009
2.215809e+003	5.265032e-010
2.216773e+003	3.061461e-009
2.217737e+003	5.884447e-010
2.218701e+003	-2.245352e-011
2.219666e+003	-3.457113e-009
2.220630e+003	-9.221546e-010
2.221594e+003	2.574446e-009
2.222558e+003	-1.857472e-009
2.223522e+003	3.871349e-010
2.224487e+003	2.728526e-009
2.225451e+003	1.564024e-010
2.226415e+003	-4.645613e-010
2.227379e+003	-3.337101e-009
2.228344e+003	-5.303745e-010
2.229308e+003	2.472242e-009
2.230272e+003	-2.254672e-009
2.231236e+003	3.693267e-010
2.232200e+003	3.476470e-009
2.233165e+003	9.066693e-010
2.234129e+003	-5.690879e-010
2.235093e+003	-3.810180e-009
2.236057e+003	-3.135792e-010
2.237022e+003	2.989454e-009
2.237986e+003	-2.500890e-009
2.238950e+003	-1.594994e-010
2.239914e+003	3.337101e-009
2.240879e+003	8.617617e-010
2.241843e+003	-5.249545e-010
2.242807e+003	-3.583319e-009
2.243771e+003	-3.848122e-010
2.244736e+003	2.623225e-009
2.245700e+003	-2.487728e-009
2.246664e+003	3.267416e-010
2.247628e+003	3.428465e-009
2.248593e+003	4.668841e-010
2.249557e+003	-7.262647e-010
2.250521e+003	-3.201604e-009
2.251485e+003	1.014291e-010
2.252449e+003	2.346036e-009
2.253414e+003	-3.047524e-009
2.254378e+003	4.490762e-010
2.255342e+003	3.945677e-009
2.256306e+003	5.110176e-010
2.257271e+003	-1.061523e-009
2.258235e+003	-3.534540e-009
2.259199e+003	-2.338295e-010
2.260163e+003	2.390170e-009
2.261127e+003	-2.530312e-009
2.262092e+003	5.714111e-010
2.263056e+003	3.385880e-009
2.264020e+003	2.338295e-010
2.264984e+003	-2.826079e-010
2.265949e+003	-2.755625e-009
2.266913e+003	-5.110177e-010
2.267877e+003	1.830373e-009
2.268841e+003	-2.407978e-009
2.269806e+003	1.088623e-009
2.270770e+003	3.430014e-009
2.271734e+003	-1.014293e-010
2.272698e+003	-6.155439e-010
2.273663e+003	-2.894993e-009
2.274627e+003	-3.600353e-010
2.275591e+003	1.981356e-009
2.276555e+003	-2.743237e-009
2.277520e+003	4.529476e-010
2.278484e+003	3.550025e-009
2.279448e+003	6.774856e-010
2.280412e+003	-2.338292e-010
2.281376e+003	-3.292193e-009
2.282341e+003	-8.617619e-010
2.283305e+003	2.438949e-009
2.284269e+003	-1.799402e-009
2.285233e+003	5.419886e-010
2.286198e+003	2.786595e-009
2.287162e+003	3.135788e-010
2.288126e+003	-6.968416e-012
2.289090e+003	-3.248060e-009
2.290054e+003	-9.066697e-010
2.291019e+003	2.103690e-009
2.291983e+003	-2.239187e-009
2.292947e+003	7.688496e-010
2.293911e+003	3.199281e-009
2.294876e+003	4.335907e-010
2.295840e+003	-3.731977e-010
2.296804e+003	-3.718816e-009
2.297768e+003	-7.107793e-010
2.298733e+003	2.681295e-009
2.299697e+003	-2.239187e-009
2.300661e+003	3.871348e-010
2.301625e+003	3.598804e-009
2.302590e+003	8.462764e-010
2.303554e+003	-5.249545e-010
2.304518e+003	-3.763724e-009
2.305482e+003	-7.533642e-010
2.306447e+003	2.638710e-009
2.307411e+003	-2.088205e-009
2.308375e+003	3.422271e-010
2.309339e+003	3.352586e-009
2.310303e+003	5.868960e-010
2.311268e+003	-7.998202e-010
2.312232e+003	-3.567833e-009
2.313196e+003	-1.757592e-010
2.314160e+003	2.638710e-009
2.315125e+003	-2.665809e-009
2.316089e+003	3.422275e-010
2.317053e+003	3.734302e-009
2.318017e+003	7.727209e-010
2.318981e+003	-7.107790e-010
2.319946e+003	-3.672360e-009
2.320910e+003	-2.802857e-010
2.321874e+003	2.727751e-009
2.322838e+003	-2.576769e-009
2.323803e+003	4.335911e-010
2.324767e+003	3.443950e-009
2.325731e+003	9.833213e-011
2.326695e+003	-7.107791e-010
2.327660e+003	-3.094755e-009
2.328624e+003	-2.802855e-010
2.329588e+003	2.150146e-009
2.330552e+003	-2.576769e-009
2.331517e+003	8.153058e-010
2.332481e+003	3.629775e-009
2.333445e+003	1.873732e-010
2.334409e+003	-8.153054e-010
2.335374e+003	-3.199281e-009
2.336338e+003	-1.912445e-010
2.337302e+003	2.239188e-009
2.338266e+003	-2.485405e-009
2.339230e+003	8.176285e-010
2.340195e+003	3.352586e-009
2.341159e+003	1.114946e-010
2.342123e+003	-4.026200e-010
2.343087e+003	-2.972420e-009
2.344052e+003	-6.310297e-010
2.345016e+003	1.903929e-009
2.345980e+003	-2.334423e-009
2.346944e+003	7.727208e-010
2.347908e+003	3.106369e-009
2.348873e+003	1.447880e-010
2.349837e+003	-2.802857e-010
2.350801e+003	-3.048299e-009
2.351765e+003	-6.178673e-010
2.352730e+003	2.392492e-009
2.353694e+003	-2.039426e-009
2.354658e+003	4.955323e-010
2.355622e+003	3.030491e-009
2.356587e+003	5.574738e-010
2.357551e+003	-5.342442e-011
2.358515e+003	-3.488083e-009
2.359479e+003	-9.531255e-010
2.360444e+003	2.543475e-009
2.361408e+003	-1.888443e-009
2.362372e+003	3.561642e-010
2.363336e+003	2.697555e-009
2.364301e+003	2.222153e-010
2.365265e+003	-2.051811e-010
2.366229e+003	-3.077721e-009
2.367193e+003	-4.645616e-010
2.368157e+003	2.441272e-009
2.369122e+003	-2.285643e-009
2.370086e+003	3.383559e-010
2.371050e+003	3.445499e-009
2.372014e+003	6.798084e-010
2.372979e+003	-7.069078e-010
2.373943e+003	-3.474921e-009
2.374907e+003	-8.284690e-011
2.375871e+003	2.927513e-009
2.376835e+003	-2.562832e-009
2.377800e+003	-2.214407e-010
2.378764e+003	3.275160e-009
2.379728e+003	7.998204e-010
2.380692e+003	-5.868958e-010
2.381657e+003	-3.645260e-009
2.382621e+003	-6.426436e-010
2.383585e+003	2.454434e-009
2.384549e+003	-2.183440e-009
2.385514e+003	5.265034e-010
2.386478e+003	3.335553e-009
2.387442e+003	3.739720e-010
2.388406e+003	-5.265031e-010
2.389371e+003	-2.897316e-009
2.390335e+003	-2.632518e-010
2.391299e+003	1.981355e-009
2.392263e+003	-2.743237e-009
2.393228e+003	6.488375e-010
2.394192e+003	3.852764e-009
2.395156e+003	4.181052e-010
2.396120e+003	-8.617618e-010
2.397084e+003	-3.230252e-009
2.398049e+003	-4.026202e-010
2.399013e+003	2.132338e-009
2.399977e+003	-2.592254e-009
2.400941e+003	3.135794e-010
2.401906e+003	3.217090e-009
2.402870e+003	5.381174e-010
2.403834e+003	-8.284629e-011
2.404798e+003	-2.848537e-009
2.405762e+003	-6.039299e-010
2.406727e+003	2.030135e-009
2.407691e+003	-2.103690e-009
2.408655e+003	7.239421e-010
2.409619e+003	3.065333e-009
2.410584e+003	2.028585e-010
2.411548e+003	-4.157825e-010
2.412512e+003	-2.987906e-009
2.413476e+003	-4.529478e-010
2.414441e+003	2.181117e-009
2.415405e+003	-2.243059e-009
2.416369e+003	3.910059e-010
2.417333e+003	2.925964e-009
2.418298e+003	3.538407e-010
2.419262e+003	-4.606905e-010
2.420226e+003	-3.430014e-009
2.421190e+003	-5.265036e-010
2.422155e+003	2.669681e-009
2.423119e+003	-1.861344e-009
2.424083e+003	4.800467e-010
2.425047e+003	3.017327e-009
2.426011e+003	6.488372e-010
2.426976e+003	-3.406789e-010
2.427940e+003	-3.581771e-009
2.428904e+003	-5.714114e-010
2.429868e+003	2.530312e-009
2.430833e+003	-2.194280e-009
2.431797e+003	3.406783e-010
2.432761e+003	3.168310e-009
2.433725e+003	6.039298e-010
2.434689e+003	-5.868962e-010
2.435654e+003	-3.548477e-009
2.436618e+003	-4.490764e-010
2.437582e+003	2.454434e-009
2.438546e+003	-2.377007e-009
2.439511e+003	4.297196e-010
2.440475e+003	3.432336e-009
2.441439e+003	6.643231e-010
2.442403e+003	-5.288258e-010
2.443368e+003	-3.197733e-009
2.444332e+003	8.516938e-012
2.445296e+003	2.349908e-009
2.446260e+003	-2.850086e-009
2.447225e+003	3.538412e-010
2.448189e+003	3.552348e-009
2.449153e+003	4.939836e-010
2.450117e+003	-8.927326e-010
2.451082e+003	-3.368072e-009
2.452046e+003	-6.736167e-011
2.453010e+003	2.363070e-009
2.453974e+003	-2.654196e-009
2.454938e+003	2.516376e-010
2.455903e+003	3.155148e-009
2.456867e+003	4.761755e-010
2.457831e+003	-1.447883e-010
2.458795e+003	-3.106369e-009
2.459760e+003	-6.759374e-010
2.460724e+003	2.332100e-009
2.461688e+003	-2.010778e-009
2.462652e+003	9.995818e-010
2.463616e+003	3.244189e-009
2.464581e+003	-1.904705e-010
2.465545e+003	-5.110178e-010
2.466509e+003	-2.790467e-009
2.467473e+003	-4.490763e-010
2.468438e+003	1.795531e-009
2.469402e+003	-2.636388e-009
2.470366e+003	6.643232e-010
2.471330e+003	3.288322e-009
2.472295e+003	3.267417e-010
2.473259e+003	-5.845731e-010
2.474223e+003	-3.457113e-009
2.475187e+003	-3.600350e-010
2.476152e+003	2.836149e-009
2.477116e+003	-1.888443e-009
2.478080e+003	3.561642e-010
2.479044e+003	2.697555e-009
2.480009e+003	4.181055e-010
2.480973e+003	9.755817e-011
2.481937e+003	-3.337101e-009
2.482901e+003	-7.998203e-010
2.483865e+003	2.607740e-009
2.484830e+003	-2.103690e-009
2.485794e+003	3.422271e-010
2.486758e+003	2.879508e-009
2.487722e+003	1.138174e-010
2.488687e+003	-5.071464e-010
2.489651e+003	-3.186119e-009
2.490615e+003	-2.826086e-010
2.491579e+003	2.623225e-009
2.492543e+003	-2.394041e-009
2.493508e+003	3.639077e-011
2.494472e+003	3.337101e-009
2.495436e+003	1.057652e-009
2.496400e+003	-4.181052e-010
2.497365e+003	-3.852764e-009
2.498329e+003	-3.561640e-010
2.499293e+003	3.140437e-009
2.500257e+003	-2.942223e-010
2.501222e+003	1.059975e-009
2.502186e+003	-6.604522e-010
2.503150e+003	-2.195054e-009
2.504114e+003	1.161409e-011
2.505079e+003	-2.860925e-009
2.506043e+003	4.490753e-011
2.507007e+003	2.762593e-009
2.507971e+003	-5.830250e-010
2.508936e+003	1.534602e-009
2.509900e+003	1.958902e-010
2.510864e+003	-1.720427e-009
2.511828e+003	-1.804047e-010
2.512792e+003	-2.655744e-009
2.513757e+003	8.408568e-010
2.514721e+003	3.182247e-009
2.515685e+003	-3.491953e-010
2.516649e+003	1.770755e-009
2.517614e+003	4.320429e-010
2.518578e+003	-1.290707e-009
2.519542e+003	2.493150e-010
2.520506e+003	-2.516375e-009
2.521470e+003	7.866579e-010
2.522435e+003	3.321616e-009
2.523399e+003	8.052397e-011
2.524363e+003	-4.335907e-010
2.525327e+003	-3.199281e-009
2.526292e+003	-7.688497e-010
2.527256e+003	2.531861e-009
2.528220e+003	-1.706490e-009
2.529184e+003	6.349008e-010
2.530149e+003	2.879508e-009
2.531113e+003	1.138173e-010
2.532077e+003	-3.112564e-010
2.533041e+003	-3.079270e-009
2.534006e+003	-6.488379e-010
2.534970e+003	2.361522e-009
2.535934e+003	-2.070397e-009
2.536898e+003	4.645617e-010
2.537863e+003	2.999520e-009
2.538827e+003	3.306130e-010
2.539791e+003	-3.871344e-010
2.540755e+003	-3.259674e-009
2.541719e+003	-3.561637e-010
2.542684e+003	2.743237e-009
2.543648e+003	-2.177245e-009
2.544612e+003	1.564028e-010
2.545576e+003	2.970872e-009
2.546541e+003	3.910062e-010
2.547505e+003	-3.290641e-010
2.548469e+003	-3.201604e-009
2.549433e+003	-2.957707e-010
2.550397e+003	2.714589e-009
2.551362e+003	-2.485405e-009
2.552326e+003	4.955360e-011
2.553290e+003	3.352587e-009
2.554254e+003	5.868962e-010
2.555219e+003	-7.998200e-010
2.556183e+003	-3.567833e-009
2.557147e+003	-3.716494e-010
2.558111e+003	2.531861e-009
2.559076e+003	-2.396364e-009
2.560040e+003	3.135795e-010
2.561004e+003	3.412980e-009
2.561968e+003	6.449664e-010
2.562933e+003	-4.490760e-010
2.563897e+003	-3.110240e-009
2.564861e+003	-4.761757e-010
2.565825e+003	2.058782e-009
2.566790e+003	-2.472242e-009
2.567754e+003	7.262648e-010
2.568718e+003	3.639841e-009
2.569682e+003	2.051813e-010
2.570646e+003	-7.843348e-010
2.571611e+003	-2.959258e-009
2.572575e+003	-3.251933e-010
2.573539e+003	1.919414e-009
2.574503e+003	-2.805178e-009
2.575468e+003	3.910059e-010
2.576432e+003	3.488083e-009
2.577396e+003	6.155440e-010
2.578360e+003	-2.957707e-010
2.579324e+003	-3.061461e-009
2.580289e+003	-5.265032e-010
2.581253e+003	2.301129e-009
2.582217e+003	-2.026263e-009
2.583181e+003	5.110179e-010
2.584146e+003	2.852409e-009
2.585110e+003	2.802855e-010
2.586074e+003	-1.447882e-010
2.587038e+003	-2.910479e-009
2.588003e+003	-6.658717e-010
2.588967e+003	1.968193e-009
2.589931e+003	-2.165632e-009
2.590895e+003	6.620003e-010
2.591860e+003	3.003391e-009
2.592824e+003	1.409167e-010
2.593788e+003	-6.736145e-010
2.594752e+003	-3.352587e-009
2.595717e+003	-2.555092e-010
2.596681e+003	2.747107e-009
2.597645e+003	-2.074268e-009
2.598609e+003	2.671227e-010
2.599573e+003	3.094755e-009
2.600538e+003	9.198317e-010
2.601502e+003	-2.632517e-010
2.602466e+003	-3.794694e-009
2.603430e+003	-7.843351e-010
2.604395e+003	2.607739e-009
2.605359e+003	-1.923285e-009
2.606323e+003	4.181055e-010
2.607287e+003	2.955386e-009
2.608251e+003	3.910058e-010
2.609216e+003	-5.094692e-010
2.610180e+003	-3.277483e-009
2.611144e+003	-3.716496e-010
2.612108e+003	2.241510e-009
2.613073e+003	-2.589931e-009
2.614037e+003	5.071466e-010
2.615001e+003	3.703331e-009
2.615965e+003	7.417498e-010
2.616930e+003	-7.417500e-010
2.617894e+003	-3.410657e-009
2.618858e+003	8.594363e-011
2.619822e+003	2.620902e-009
2.620787e+003	-2.772659e-009
2.621751e+003	1.409172e-010
2.622715e+003	3.339424e-009
2.623679e+003	5.714109e-010
2.624644e+003	-6.217380e-010
2.625608e+003	-3.290645e-009
2.626572e+003	-2.802854e-010
[truncated: 1,425 more rows]
