# Supplementary material for: Molecular Structural Changes in Alfalfa Detected by ATR-FTIR Spectroscopy in Response to Silencing of TT8 and HB12 Genes
Source: Int J Mol Sci. 2018 Mar 31;19(4):1046. doi: 10.3390/ijms19041046 (PMC5979274; doi:10.3390/ijms19041046)
Supplement: Supplementary file 1 [file ijms-19-01046-s001.zip › Supplementary materials/Spectra Source/W1/w1d-1.csv]

6.990693e+002	7.577856e-001
7.000335e+002	7.533110e-001
7.009977e+002	7.490765e-001
7.019620e+002	7.453313e-001
7.029262e+002	7.421313e-001
7.038904e+002	7.393010e-001
7.048547e+002	7.364991e-001
7.058189e+002	7.333803e-001
7.067831e+002	7.297677e-001
7.077474e+002	7.257423e-001
7.087116e+002	7.215917e-001
7.096758e+002	7.176456e-001
7.106401e+002	7.140836e-001
7.116043e+002	7.108286e-001
7.125685e+002	7.076058e-001
7.135328e+002	7.041543e-001
7.144970e+002	7.004705e-001
7.154612e+002	6.969056e-001
7.164255e+002	6.940075e-001
7.173897e+002	6.921628e-001
7.183539e+002	6.912322e-001
7.193182e+002	6.904165e-001
7.202824e+002	6.885234e-001
7.212466e+002	6.845795e-001
7.222109e+002	6.784283e-001
7.231751e+002	6.708832e-001
7.241393e+002	6.633275e-001
7.251036e+002	6.570451e-001
7.260678e+002	6.526693e-001
7.270320e+002	6.499761e-001
7.279963e+002	6.480533e-001
7.289605e+002	6.457302e-001
7.299247e+002	6.420648e-001
7.308890e+002	6.366858e-001
7.318532e+002	6.298772e-001
7.328174e+002	6.224167e-001
7.337817e+002	6.152629e-001
7.347459e+002	6.092208e-001
7.357101e+002	6.047066e-001
7.366744e+002	6.016802e-001
7.376386e+002	5.997396e-001
7.386028e+002	5.983191e-001
7.395671e+002	5.969057e-001
7.405313e+002	5.952034e-001
7.414955e+002	5.931946e-001
7.424598e+002	5.910876e-001
7.434240e+002	5.891690e-001
7.443882e+002	5.876269e-001
7.453525e+002	5.864382e-001
7.463167e+002	5.853903e-001
7.472809e+002	5.842330e-001
7.482452e+002	5.828686e-001
7.492094e+002	5.814419e-001
7.501736e+002	5.802632e-001
7.511379e+002	5.796063e-001
7.521021e+002	5.795137e-001
7.530663e+002	5.797317e-001
7.540306e+002	5.797951e-001
7.549948e+002	5.791904e-001
7.559590e+002	5.775027e-001
7.569233e+002	5.745169e-001
7.578875e+002	5.702978e-001
7.588517e+002	5.652551e-001
7.598160e+002	5.601291e-001
7.607802e+002	5.557998e-001
7.617444e+002	5.529252e-001
7.627087e+002	5.515738e-001
7.636729e+002	5.511107e-001
7.646371e+002	5.504801e-001
7.656014e+002	5.487770e-001
7.665656e+002	5.457742e-001
7.675298e+002	5.420601e-001
7.684941e+002	5.386951e-001
7.694583e+002	5.365989e-001
7.704225e+002	5.360661e-001
7.713868e+002	5.366777e-001
7.723510e+002	5.376085e-001
7.733152e+002	5.380926e-001
7.742795e+002	5.377597e-001
7.752437e+002	5.366886e-001
7.762079e+002	5.352176e-001
7.771722e+002	5.336647e-001
7.781364e+002	5.321232e-001
7.791006e+002	5.304265e-001
7.800649e+002	5.282806e-001
7.810291e+002	5.254825e-001
7.819933e+002	5.220931e-001
7.829576e+002	5.184472e-001
7.839218e+002	5.149787e-001
7.848860e+002	5.119573e-001
7.858503e+002	5.093111e-001
7.868145e+002	5.066661e-001
7.877787e+002	5.035977e-001
7.887430e+002	4.999333e-001
7.897072e+002	4.959092e-001
7.906714e+002	4.920758e-001
7.916357e+002	4.890154e-001
7.925999e+002	4.870473e-001
7.935641e+002	4.860903e-001
7.945284e+002	4.857385e-001
7.954926e+002	4.854794e-001
7.964568e+002	4.849226e-001
7.974211e+002	4.839301e-001
7.983853e+002	4.826150e-001
7.993495e+002	4.812390e-001
8.003138e+002	4.800703e-001
8.012780e+002	4.792650e-001
8.022422e+002	4.788051e-001
8.032065e+002	4.785003e-001
8.041707e+002	4.780461e-001
8.051349e+002	4.771219e-001
8.060992e+002	4.755155e-001
8.070634e+002	4.732404e-001
8.080276e+002	4.705916e-001
8.089919e+002	4.680744e-001
8.099561e+002	4.661887e-001
8.109203e+002	4.651532e-001
8.118846e+002	4.647293e-001
8.128488e+002	4.642945e-001
8.138130e+002	4.631706e-001
8.147773e+002	4.610309e-001
8.157415e+002	4.581213e-001
8.167057e+002	4.551344e-001
8.176700e+002	4.528080e-001
8.186342e+002	4.515117e-001
8.195984e+002	4.510882e-001
8.205627e+002	4.510304e-001
8.215269e+002	4.508358e-001
8.224911e+002	4.502733e-001
8.234554e+002	4.493951e-001
8.244196e+002	4.483452e-001
8.253839e+002	4.471677e-001
8.263481e+002	4.457923e-001
8.273123e+002	4.441972e-001
8.282766e+002	4.425873e-001
8.292408e+002	4.414003e-001
8.302050e+002	4.410893e-001
8.311693e+002	4.418046e-001
8.321335e+002	4.431902e-001
8.330977e+002	4.444456e-001
8.340620e+002	4.446447e-001
8.350262e+002	4.431452e-001
8.359904e+002	4.398749e-001
8.369547e+002	4.353582e-001
8.379189e+002	4.304813e-001
8.388831e+002	4.261254e-001
8.398474e+002	4.228481e-001
8.408116e+002	4.207485e-001
8.417758e+002	4.195529e-001
8.427401e+002	4.188402e-001
8.437043e+002	4.182746e-001
8.446685e+002	4.177258e-001
8.456328e+002	4.172379e-001
8.465970e+002	4.168952e-001
8.475612e+002	4.166882e-001
8.485255e+002	4.164681e-001
8.494897e+002	4.160136e-001
8.504539e+002	4.151587e-001
8.514182e+002	4.139017e-001
8.523824e+002	4.124351e-001
8.533466e+002	4.110868e-001
8.543109e+002	4.102027e-001
8.552751e+002	4.100089e-001
8.562393e+002	4.104936e-001
8.572036e+002	4.113480e-001
8.581678e+002	4.120182e-001
8.591320e+002	4.118947e-001
8.600963e+002	4.105980e-001
8.610605e+002	4.082317e-001
8.620247e+002	4.054379e-001
8.629890e+002	4.031666e-001
8.639532e+002	4.022371e-001
8.649174e+002	4.029233e-001
8.658817e+002	4.048044e-001
8.668459e+002	4.069790e-001
8.678101e+002	4.085178e-001
8.687744e+002	4.088942e-001
8.697386e+002	4.081635e-001
8.707028e+002	4.068384e-001
8.716671e+002	4.055903e-001
8.726313e+002	4.049657e-001
8.735955e+002	4.052378e-001
8.745598e+002	4.063890e-001
8.755240e+002	4.081628e-001
8.764882e+002	4.101360e-001
8.774525e+002	4.118152e-001
8.784167e+002	4.127695e-001
8.793809e+002	4.127817e-001
8.803452e+002	4.119503e-001
8.813094e+002	4.106803e-001
8.822736e+002	4.095431e-001
8.832379e+002	4.090631e-001
8.842021e+002	4.095214e-001
8.851663e+002	4.108630e-001
8.861306e+002	4.127429e-001
8.870948e+002	4.146860e-001
8.880590e+002	4.162849e-001
8.890233e+002	4.173497e-001
8.899875e+002	4.179353e-001
8.909517e+002	4.182412e-001
8.919160e+002	4.184465e-001
8.928802e+002	4.185943e-001
8.938444e+002	4.186080e-001
8.948087e+002	4.184266e-001
8.957729e+002	4.181529e-001
8.967371e+002	4.180722e-001
8.977014e+002	4.184881e-001
8.986656e+002	4.194645e-001
8.996298e+002	4.206663e-001
9.005941e+002	4.214516e-001
9.015583e+002	4.212132e-001
9.025225e+002	4.197707e-001
9.034868e+002	4.175528e-001
9.044510e+002	4.154196e-001
9.054152e+002	4.142202e-001
9.063795e+002	4.143610e-001
9.073437e+002	4.156600e-001
9.083079e+002	4.175568e-001
9.092722e+002	4.195057e-001
9.102364e+002	4.212608e-001
9.112006e+002	4.228694e-001
9.121649e+002	4.244311e-001
9.131291e+002	4.258584e-001
9.140933e+002	4.268532e-001
9.150576e+002	4.271089e-001
9.160218e+002	4.265597e-001
9.169860e+002	4.254606e-001
9.179503e+002	4.242341e-001
9.189145e+002	4.232222e-001
9.198787e+002	4.225362e-001
9.208430e+002	4.220987e-001
9.218072e+002	4.217946e-001
9.227714e+002	4.215741e-001
9.237357e+002	4.214247e-001
9.246999e+002	4.212743e-001
9.256641e+002	4.209538e-001
9.266284e+002	4.202847e-001
9.275926e+002	4.192291e-001
9.285568e+002	4.179686e-001
9.295211e+002	4.168405e-001
9.304853e+002	4.161803e-001
9.314495e+002	4.161939e-001
9.324138e+002	4.169361e-001
9.333780e+002	4.183696e-001
9.343422e+002	4.204068e-001
9.353065e+002	4.228828e-001
9.362707e+002	4.255042e-001
9.372349e+002	4.278719e-001
9.381992e+002	4.296283e-001
9.391634e+002	4.306612e-001
9.401276e+002	4.312147e-001
9.410919e+002	4.317968e-001
9.420561e+002	4.329062e-001
9.430203e+002	4.347457e-001
9.439846e+002	4.371181e-001
9.449488e+002	4.395890e-001
9.459130e+002	4.418261e-001
9.468773e+002	4.438938e-001
9.478415e+002	4.462966e-001
9.488057e+002	4.497127e-001
9.497700e+002	4.545650e-001
9.507342e+002	4.607061e-001
9.516984e+002	4.674476e-001
9.526627e+002	4.739373e-001
9.536269e+002	4.796464e-001
9.545911e+002	4.846443e-001
9.555554e+002	4.894845e-001
9.565196e+002	4.947800e-001
9.574838e+002	5.007579e-001
9.584481e+002	5.070944e-001
9.594123e+002	5.131347e-001
9.603765e+002	5.183237e-001
9.613408e+002	5.225368e-001
9.623050e+002	5.260884e-001
9.632692e+002	5.294512e-001
9.642335e+002	5.329304e-001
9.651977e+002	5.365423e-001
9.661619e+002	5.401592e-001
9.671262e+002	5.437536e-001
9.680904e+002	5.475031e-001
9.690546e+002	5.516557e-001
9.700189e+002	5.562716e-001
9.709831e+002	5.610763e-001
9.719473e+002	5.655718e-001
9.729116e+002	5.693398e-001
9.738758e+002	5.723243e-001
9.748400e+002	5.748943e-001
9.758043e+002	5.776593e-001
9.767685e+002	5.811841e-001
9.777327e+002	5.857894e-001
9.786970e+002	5.915328e-001
9.796612e+002	5.983104e-001
9.806254e+002	6.059569e-001
9.815897e+002	6.142753e-001
9.825539e+002	6.230237e-001
9.835181e+002	6.319435e-001
9.844824e+002	6.408586e-001
9.854466e+002	6.497869e-001
9.864108e+002	6.589503e-001
9.873751e+002	6.686305e-001
9.883393e+002	6.789348e-001
9.893035e+002	6.896226e-001
9.902678e+002	7.001343e-001
9.912320e+002	7.098398e-001
9.921962e+002	7.183789e-001
9.931605e+002	7.258940e-001
9.941247e+002	7.330056e-001
9.950889e+002	7.405327e-001
9.960532e+002	7.491084e-001
9.970174e+002	7.589031e-001
9.979816e+002	7.696048e-001
9.989459e+002	7.806457e-001
9.999101e+002	7.915249e-001
1.000874e+003	8.020332e-001
1.001839e+003	8.122730e-001
1.002803e+003	8.225096e-001
1.003767e+003	8.329891e-001
1.004731e+003	8.438484e-001
1.005695e+003	8.551366e-001
1.006660e+003	8.668696e-001
1.007624e+003	8.790205e-001
1.008588e+003	8.914329e-001
1.009552e+003	9.037418e-001
1.010517e+003	9.154044e-001
1.011481e+003	9.258746e-001
1.012445e+003	9.348205e-001
1.013409e+003	9.422436e-001
1.014374e+003	9.484201e-001
1.015338e+003	9.537186e-001
1.016302e+003	9.584374e-001
1.017266e+003	9.627650e-001
1.018231e+003	9.668490e-001
1.019195e+003	9.708608e-001
1.020159e+003	9.749596e-001
1.021123e+003	9.791704e-001
1.022087e+003	9.832944e-001
1.023052e+003	9.869602e-001
1.024016e+003	9.898151e-001
1.024980e+003	9.917313e-001
1.025944e+003	9.928850e-001
1.026909e+003	9.936537e-001
1.027873e+003	9.944140e-001
1.028837e+003	9.953701e-001
1.029801e+003	9.965041e-001
1.030766e+003	9.976352e-001
1.031730e+003	9.985205e-001
1.032694e+003	9.989392e-001
1.033658e+003	9.987571e-001
1.034623e+003	9.979870e-001
1.035587e+003	9.968367e-001
1.036551e+003	9.956921e-001
1.037515e+003	9.950015e-001
1.038479e+003	9.950820e-001
1.039444e+003	9.959549e-001
1.040408e+003	9.973159e-001
1.041372e+003	9.986801e-001
1.042336e+003	9.996269e-001
1.043301e+003	1.000000e+000
1.044265e+003	9.999412e-001
1.045229e+003	9.997388e-001
1.046193e+003	9.995893e-001
1.047158e+003	9.994231e-001
1.048122e+003	9.989086e-001
1.049086e+003	9.976410e-001
1.050050e+003	9.954034e-001
1.051015e+003	9.923417e-001
1.051979e+003	9.889389e-001
1.052943e+003	9.857893e-001
1.053907e+003	9.832989e-001
1.054871e+003	9.814853e-001
1.055836e+003	9.799897e-001
1.056800e+003	9.782854e-001
1.057764e+003	9.759540e-001
1.058728e+003	9.728700e-001
1.059693e+003	9.692120e-001
1.060657e+003	9.653277e-001
1.061621e+003	9.615571e-001
1.062585e+003	9.581197e-001
1.063550e+003	9.550977e-001
1.064514e+003	9.524899e-001
1.065478e+003	9.502741e-001
1.066442e+003	9.484429e-001
1.067406e+003	9.469942e-001
1.068371e+003	9.458933e-001
1.069335e+003	9.450223e-001
1.070299e+003	9.441440e-001
1.071263e+003	9.429032e-001
1.072228e+003	9.408851e-001
1.073192e+003	9.377206e-001
1.074156e+003	9.332019e-001
1.075120e+003	9.273521e-001
1.076085e+003	9.204150e-001
1.077049e+003	9.127648e-001
1.078013e+003	9.047853e-001
1.078977e+003	8.967727e-001
1.079942e+003	8.888961e-001
1.080906e+003	8.812098e-001
1.081870e+003	8.736917e-001
1.082834e+003	8.662834e-001
1.083798e+003	8.589235e-001
1.084763e+003	8.515705e-001
1.085727e+003	8.442150e-001
1.086691e+003	8.368812e-001
1.087655e+003	8.296303e-001
1.088620e+003	8.225760e-001
1.089584e+003	8.159135e-001
1.090548e+003	8.099263e-001
1.091512e+003	8.049350e-001
1.092477e+003	8.011725e-001
1.093441e+003	7.986433e-001
1.094405e+003	7.970589e-001
1.095369e+003	7.959195e-001
1.096333e+003	7.947202e-001
1.097298e+003	7.931613e-001
1.098262e+003	7.912247e-001
1.099226e+003	7.890689e-001
1.100190e+003	7.868225e-001
1.101155e+003	7.844356e-001
1.102119e+003	7.816920e-001
1.103083e+003	7.783545e-001
1.104047e+003	7.743102e-001
1.105012e+003	7.695944e-001
1.105976e+003	7.642871e-001
1.106940e+003	7.583902e-001
1.107904e+003	7.517998e-001
1.108869e+003	7.443985e-001
1.109833e+003	7.361818e-001
1.110797e+003	7.273070e-001
1.111761e+003	7.180332e-001
1.112725e+003	7.086190e-001
1.113690e+003	6.992696e-001
1.114654e+003	6.901613e-001
1.115618e+003	6.814848e-001
1.116582e+003	6.734269e-001
1.117547e+003	6.660840e-001
1.118511e+003	6.593806e-001
1.119475e+003	6.530898e-001
1.120439e+003	6.469662e-001
1.121404e+003	6.409058e-001
1.122368e+003	6.350029e-001
1.123332e+003	6.294517e-001
1.124296e+003	6.243608e-001
1.125260e+003	6.196203e-001
1.126225e+003	6.149228e-001
1.127189e+003	6.099283e-001
1.128153e+003	6.044583e-001
1.129117e+003	5.985959e-001
1.130082e+003	5.926356e-001
1.131046e+003	5.869271e-001
1.132010e+003	5.817146e-001
1.132974e+003	5.770568e-001
1.133939e+003	5.728532e-001
1.134903e+003	5.689470e-001
1.135867e+003	5.652391e-001
1.136831e+003	5.617573e-001
1.137796e+003	5.586495e-001
1.138760e+003	5.561098e-001
1.139724e+003	5.542731e-001
1.140688e+003	5.531322e-001
1.141652e+003	5.525185e-001
1.142617e+003	5.521546e-001
1.143581e+003	5.517513e-001
1.144545e+003	5.511004e-001
1.145509e+003	5.501236e-001
1.146474e+003	5.488609e-001
1.147438e+003	5.474185e-001
1.148402e+003	5.459047e-001
1.149366e+003	5.443820e-001
1.150331e+003	5.428498e-001
1.151295e+003	5.412536e-001
1.152259e+003	5.395141e-001
1.153223e+003	5.375589e-001
1.154188e+003	5.353479e-001
1.155152e+003	5.328751e-001
1.156116e+003	5.301487e-001
1.157080e+003	5.271563e-001
1.158044e+003	5.238379e-001
1.159009e+003	5.200908e-001
1.159973e+003	5.158127e-001
1.160937e+003	5.109643e-001
1.161901e+003	5.056124e-001
1.162866e+003	4.999209e-001
1.163830e+003	4.940842e-001
1.164794e+003	4.882424e-001
1.165758e+003	4.824278e-001
1.166723e+003	4.765791e-001
1.167687e+003	4.706117e-001
1.168651e+003	4.644927e-001
1.169615e+003	4.582700e-001
1.170579e+003	4.520417e-001
1.171544e+003	4.459009e-001
1.172508e+003	4.399050e-001
1.173472e+003	4.340945e-001
1.174436e+003	4.285324e-001
1.175401e+003	4.233151e-001
1.176365e+003	4.185285e-001
1.177329e+003	4.141781e-001
1.178293e+003	4.101597e-001
1.179258e+003	4.063164e-001
1.180222e+003	4.025615e-001
1.181186e+003	3.989835e-001
1.182150e+003	3.958489e-001
1.183115e+003	3.934799e-001
1.184079e+003	3.920803e-001
1.185043e+003	3.916177e-001
1.186007e+003	3.918357e-001
1.186971e+003	3.923799e-001
1.187936e+003	3.929548e-001
1.188900e+003	3.934166e-001
1.189864e+003	3.937672e-001
1.190828e+003	3.940865e-001
1.191793e+003	3.944683e-001
1.192757e+003	3.950024e-001
1.193721e+003	3.957842e-001
1.194685e+003	3.969094e-001
1.195650e+003	3.984358e-001
1.196614e+003	4.003356e-001
1.197578e+003	4.024873e-001
1.198542e+003	4.047286e-001
1.199506e+003	4.069392e-001
1.200471e+003	4.090958e-001
1.201435e+003	4.112594e-001
1.202399e+003	4.135106e-001
1.203363e+003	4.158868e-001
1.204328e+003	4.183667e-001
1.205292e+003	4.209028e-001
1.206256e+003	4.234605e-001
1.207220e+003	4.260274e-001
1.208185e+003	4.285931e-001
1.209149e+003	4.311314e-001
1.210113e+003	4.336187e-001
1.211077e+003	4.360805e-001
1.212042e+003	4.386256e-001
1.213006e+003	4.414263e-001
1.213970e+003	4.446478e-001
1.214934e+003	4.483699e-001
1.215898e+003	4.525529e-001
1.216863e+003	4.570649e-001
1.217827e+003	4.617451e-001
1.218791e+003	4.664562e-001
1.219755e+003	4.711059e-001
1.220720e+003	4.756434e-001
1.221684e+003	4.800555e-001
1.222648e+003	4.843713e-001
1.223612e+003	4.886577e-001
1.224577e+003	4.929871e-001
1.225541e+003	4.973815e-001
1.226505e+003	5.017675e-001
1.227469e+003	5.059859e-001
1.228433e+003	5.098639e-001
1.229398e+003	5.133121e-001
1.230362e+003	5.163816e-001
1.231326e+003	5.192360e-001
1.232290e+003	5.220493e-001
1.233255e+003	5.248899e-001
1.234219e+003	5.276646e-001
1.235183e+003	5.301567e-001
1.236147e+003	5.321349e-001
1.237112e+003	5.334666e-001
1.238076e+003	5.341702e-001
1.239040e+003	5.343886e-001
1.240004e+003	5.343125e-001
1.240969e+003	5.341074e-001
1.241933e+003	5.338754e-001
1.242897e+003	5.336540e-001
1.243861e+003	5.334263e-001
1.244825e+003	5.331284e-001
1.245790e+003	5.326641e-001
1.246754e+003	5.319434e-001
1.247718e+003	5.309446e-001
1.248682e+003	5.297613e-001
1.249647e+003	5.285880e-001
1.250611e+003	5.276288e-001
1.251575e+003	5.269702e-001
1.252539e+003	5.264971e-001
1.253504e+003	5.259160e-001
1.254468e+003	5.248815e-001
1.255432e+003	5.231617e-001
1.256396e+003	5.207529e-001
1.257360e+003	5.178917e-001
1.258325e+003	5.149669e-001
1.259289e+003	5.123719e-001
1.260253e+003	5.103548e-001
1.261217e+003	5.089129e-001
1.262182e+003	5.077751e-001
1.263146e+003	5.064928e-001
1.264110e+003	5.046221e-001
1.265074e+003	5.019290e-001
1.266039e+003	4.985172e-001
1.267003e+003	4.947984e-001
1.267967e+003	4.913040e-001
1.268931e+003	4.884345e-001
1.269896e+003	4.862868e-001
1.270860e+003	4.846518e-001
1.271824e+003	4.831701e-001
1.272788e+003	4.815334e-001
1.273752e+003	4.796072e-001
1.274717e+003	4.774237e-001
1.275681e+003	4.750932e-001
1.276645e+003	4.727239e-001
1.277609e+003	4.704053e-001
1.278574e+003	4.682350e-001
1.279538e+003	4.663308e-001
1.280502e+003	4.647894e-001
1.281466e+003	4.636165e-001
1.282431e+003	4.626894e-001
1.283395e+003	4.617972e-001
1.284359e+003	4.607401e-001
1.285323e+003	4.594249e-001
1.286287e+003	4.578967e-001
1.287252e+003	4.562971e-001
1.288216e+003	4.547890e-001
1.289180e+003	4.535064e-001
1.290144e+003	4.525549e-001
1.291109e+003	4.520333e-001
1.292073e+003	4.520327e-001
1.293037e+003	4.525920e-001
1.294001e+003	4.536394e-001
1.294966e+003	4.549797e-001
1.295930e+003	4.563614e-001
1.296894e+003	4.575959e-001
1.297858e+003	4.586497e-001
1.298823e+003	4.596418e-001
1.299787e+003	4.607422e-001
1.300751e+003	4.620435e-001
1.301715e+003	4.634971e-001
1.302679e+003	4.649635e-001
1.303644e+003	4.663335e-001
1.304608e+003	4.676324e-001
1.305572e+003	4.690257e-001
1.306536e+003	4.707204e-001
1.307501e+003	4.728272e-001
1.308465e+003	4.752756e-001
1.309429e+003	4.778291e-001
1.310393e+003	4.801829e-001
1.311358e+003	4.820852e-001
1.312322e+003	4.834234e-001
1.313286e+003	4.842471e-001
1.314250e+003	4.847293e-001
1.315214e+003	4.850890e-001
1.316179e+003	4.855015e-001
1.317143e+003	4.860257e-001
1.318107e+003	4.865705e-001
1.319071e+003	4.869221e-001
1.320036e+003	4.868389e-001
1.321000e+003	4.861788e-001
1.321964e+003	4.849903e-001
1.322928e+003	4.835159e-001
1.323893e+003	4.820983e-001
1.324857e+003	4.810351e-001
1.325821e+003	4.804536e-001
1.326785e+003	4.802688e-001
1.327750e+003	4.802509e-001
1.328714e+003	4.801659e-001
1.329678e+003	4.799086e-001
1.330642e+003	4.795588e-001
1.331606e+003	4.793340e-001
1.332571e+003	4.794729e-001
1.333535e+003	4.801140e-001
1.334499e+003	4.812303e-001
1.335463e+003	4.826390e-001
1.336428e+003	4.840698e-001
1.337392e+003	4.852617e-001
1.338356e+003	4.860668e-001
1.339320e+003	4.865221e-001
1.340285e+003	4.868375e-001
1.341249e+003	4.872861e-001
1.342213e+003	4.880663e-001
1.343177e+003	4.892196e-001
1.344141e+003	4.906394e-001
1.345106e+003	4.921405e-001
1.346070e+003	4.935528e-001
1.347034e+003	4.947982e-001
1.347998e+003	4.959223e-001
1.348963e+003	4.970665e-001
1.349927e+003	4.984007e-001
1.350891e+003	5.000557e-001
1.351855e+003	5.020780e-001
1.352820e+003	5.044157e-001
1.353784e+003	5.069262e-001
1.354748e+003	5.094168e-001
1.355712e+003	5.117241e-001
1.356677e+003	5.138018e-001
1.357641e+003	5.157672e-001
1.358605e+003	5.178655e-001
1.359569e+003	5.203645e-001
1.360533e+003	5.234223e-001
1.361498e+003	5.269874e-001
1.362462e+003	5.308071e-001
1.363426e+003	5.345668e-001
1.364390e+003	5.380504e-001
1.365355e+003	5.411795e-001
1.366319e+003	5.439230e-001
1.367283e+003	5.462062e-001
1.368247e+003	5.479136e-001
1.369212e+003	5.489711e-001
1.370176e+003	5.494217e-001
1.371140e+003	5.494166e-001
1.372104e+003	5.491353e-001
1.373068e+003	5.487167e-001
1.374033e+003	5.482565e-001
1.374997e+003	5.478575e-001
1.375961e+003	5.476582e-001
1.376925e+003	5.477880e-001
1.377890e+003	5.482857e-001
1.378854e+003	5.490517e-001
1.379818e+003	5.498749e-001
1.380782e+003	5.505321e-001
1.381747e+003	5.509064e-001
1.382711e+003	5.510482e-001
1.383675e+003	5.511391e-001
1.384639e+003	5.513998e-001
1.385604e+003	5.519967e-001
1.386568e+003	5.529749e-001
1.387532e+003	5.542418e-001
1.388496e+003	5.556358e-001
1.389460e+003	5.570428e-001
1.390425e+003	5.584702e-001
1.391389e+003	5.600314e-001
1.392353e+003	5.618688e-001
1.393317e+003	5.640358e-001
1.394282e+003	5.663709e-001
1.395246e+003	5.684454e-001
1.396210e+003	5.696822e-001
1.397174e+003	5.696237e-001
1.398139e+003	5.681798e-001
1.399103e+003	5.656936e-001
1.400067e+003	5.627828e-001
1.401031e+003	5.600615e-001
1.401995e+003	5.579153e-001
1.402960e+003	5.564348e-001
1.403924e+003	5.554845e-001
1.404888e+003	5.548297e-001
1.405852e+003	5.542603e-001
1.406817e+003	5.536680e-001
1.407781e+003	5.530487e-001
1.408745e+003	5.524451e-001
1.409709e+003	5.518789e-001
1.410674e+003	5.513120e-001
1.411638e+003	5.506504e-001
1.412602e+003	5.497840e-001
1.413566e+003	5.486408e-001
1.414531e+003	5.472144e-001
1.415495e+003	5.455668e-001
1.416459e+003	5.438204e-001
1.417423e+003	5.421414e-001
1.418387e+003	5.406716e-001
1.419352e+003	5.394182e-001
1.420316e+003	5.382156e-001
1.421280e+003	5.368401e-001
1.422244e+003	5.351608e-001
1.423209e+003	5.332054e-001
1.424173e+003	5.311323e-001
1.425137e+003	5.291475e-001
1.426101e+003	5.274028e-001
1.427066e+003	5.259314e-001
1.428030e+003	5.246568e-001
1.428994e+003	5.234671e-001
1.429958e+003	5.222998e-001
1.430922e+003	5.211856e-001
1.431887e+003	5.202269e-001
1.432851e+003	5.195470e-001
1.433815e+003	5.192451e-001
1.434779e+003	5.193434e-001
1.435744e+003	5.196999e-001
1.436708e+003	5.199628e-001
1.437672e+003	5.197145e-001
1.438636e+003	5.187333e-001
1.439601e+003	5.170784e-001
1.440565e+003	5.149559e-001
1.441529e+003	5.125737e-001
1.442493e+003	5.100779e-001
1.443458e+003	5.075448e-001
1.444422e+003	5.049935e-001
1.445386e+003	5.024236e-001
1.446350e+003	4.998633e-001
1.447314e+003	4.974010e-001
1.448279e+003	4.951645e-001
1.449243e+003	4.932523e-001
1.450207e+003	4.916680e-001
1.451171e+003	4.903114e-001
1.452136e+003	4.890120e-001
1.453100e+003	4.875488e-001
1.454064e+003	4.856437e-001
1.455028e+003	4.830035e-001
1.455993e+003	4.795462e-001
1.456957e+003	4.757523e-001
1.457921e+003	4.725154e-001
1.458885e+003	4.702757e-001
1.459849e+003	4.686319e-001
1.460814e+003	4.667855e-001
1.461778e+003	4.639512e-001
1.462742e+003	4.595251e-001
1.463706e+003	4.533214e-001
1.464671e+003	4.458844e-001
1.465635e+003	4.383823e-001
1.466599e+003	4.318531e-001
1.467563e+003	4.265799e-001
1.468528e+003	4.222037e-001
1.469492e+003	4.181361e-001
1.470456e+003	4.137976e-001
1.471420e+003	4.086958e-001
1.472385e+003	4.025521e-001
1.473349e+003	3.955012e-001
1.474313e+003	3.881086e-001
1.475277e+003	3.810844e-001
1.476241e+003	3.749862e-001
1.477206e+003	3.701130e-001
1.478170e+003	3.665037e-001
1.479134e+003	3.639627e-001
1.480098e+003	3.621420e-001
1.481063e+003	3.606992e-001
1.482027e+003	3.594595e-001
1.482991e+003	3.584629e-001
1.483955e+003	3.578674e-001
1.484920e+003	3.578056e-001
1.485884e+003	3.583201e-001
1.486848e+003	3.594003e-001
1.487812e+003	3.610514e-001
1.488776e+003	3.633012e-001
1.489741e+003	3.661190e-001
1.490705e+003	3.693555e-001
1.491669e+003	3.728092e-001
1.492633e+003	3.763355e-001
1.493598e+003	3.798829e-001
1.494562e+003	3.834697e-001
1.495526e+003	3.871606e-001
1.496490e+003	3.910500e-001
1.497455e+003	3.952090e-001
1.498419e+003	3.995888e-001
1.499383e+003	4.039850e-001
1.500347e+003	4.081395e-001
1.501312e+003	4.118826e-001
1.502276e+003	4.152131e-001
1.503240e+003	4.183432e-001
1.504204e+003	4.217526e-001
1.505168e+003	4.261898e-001
1.506133e+003	4.323363e-001
1.507097e+003	4.400370e-001
1.508061e+003	4.481501e-001
1.509025e+003	4.556831e-001
1.509990e+003	4.624876e-001
1.510954e+003	4.688350e-001
1.511918e+003	4.749258e-001
1.512882e+003	4.807442e-001
1.513847e+003	4.861078e-001
1.514811e+003	4.907815e-001
1.515775e+003	4.946002e-001
1.516739e+003	4.975529e-001
1.517703e+003	4.998230e-001
1.518668e+003	5.018086e-001
1.519632e+003	5.040904e-001
1.520596e+003	5.072359e-001
1.521560e+003	5.114617e-001
1.522525e+003	5.164828e-001
1.523489e+003	5.218136e-001
1.524453e+003	5.272084e-001
1.525417e+003	5.327815e-001
1.526382e+003	5.387663e-001
1.527346e+003	5.452233e-001
1.528310e+003	5.519931e-001
1.529274e+003	5.589236e-001
1.530239e+003	5.661088e-001
1.531203e+003	5.738769e-001
1.532167e+003	5.824527e-001
1.533131e+003	5.914943e-001
1.534095e+003	6.000227e-001
1.535060e+003	6.070165e-001
1.536024e+003	6.120673e-001
1.536988e+003	6.154745e-001
1.537952e+003	6.180077e-001
1.538917e+003	6.207091e-001
1.539881e+003	6.245337e-001
1.540845e+003	6.295837e-001
1.541809e+003	6.348950e-001
1.542774e+003	6.394565e-001
1.543738e+003	6.429430e-001
1.544702e+003	6.455013e-001
1.545666e+003	6.473767e-001
1.546630e+003	6.487304e-001
1.547595e+003	6.495734e-001
1.548559e+003	6.497699e-001
1.549523e+003	6.491239e-001
1.550487e+003	6.475442e-001
1.551452e+003	6.451954e-001
1.552416e+003	6.424816e-001
1.553380e+003	6.398093e-001
1.554344e+003	6.373268e-001
1.555309e+003	6.348631e-001
1.556273e+003	6.321037e-001
1.557237e+003	6.289773e-001
1.558201e+003	6.261178e-001
1.559166e+003	6.246293e-001
1.560130e+003	6.248305e-001
1.561094e+003	6.259441e-001
1.562058e+003	6.271346e-001
1.563022e+003	6.280503e-001
1.563987e+003	6.286967e-001
1.564951e+003	6.292328e-001
1.565915e+003	6.298721e-001
1.566879e+003	6.308415e-001
1.567844e+003	6.323297e-001
1.568808e+003	6.343742e-001
1.569772e+003	6.367620e-001
1.570736e+003	6.391048e-001
1.571701e+003	6.410702e-001
1.572665e+003	6.425582e-001
1.573629e+003	6.437421e-001
1.574593e+003	6.450375e-001
1.575557e+003	6.469592e-001
1.576522e+003	6.497753e-001
1.577486e+003	6.532204e-001
1.578450e+003	6.567237e-001
1.579414e+003	6.598874e-001
1.580379e+003	6.626455e-001
1.581343e+003	6.651275e-001
1.582307e+003	6.674883e-001
1.583271e+003	6.698004e-001
1.584236e+003	6.720207e-001
1.585200e+003	6.740353e-001
1.586164e+003	6.757528e-001
1.587128e+003	6.771759e-001
1.588093e+003	6.784100e-001
1.589057e+003	6.795984e-001
1.590021e+003	6.808172e-001
1.590985e+003	6.819988e-001
1.591949e+003	6.829545e-001
1.592914e+003	6.834940e-001
1.593878e+003	6.835713e-001
1.594842e+003	6.833442e-001
1.595806e+003	6.830916e-001
1.596771e+003	6.830387e-001
1.597735e+003	6.832302e-001
1.598699e+003	6.835393e-001
1.599663e+003	6.837863e-001
1.600628e+003	6.838636e-001
1.601592e+003	6.837748e-001
1.602556e+003	6.835731e-001
1.603520e+003	6.832610e-001
1.604484e+003	6.827458e-001
1.605449e+003	6.818922e-001
1.606413e+003	6.806364e-001
1.607377e+003	6.790773e-001
1.608341e+003	6.774808e-001
1.609306e+003	6.761550e-001
1.610270e+003	6.752605e-001
1.611234e+003	6.747068e-001
1.612198e+003	6.742219e-001
1.613163e+003	6.735211e-001
1.614127e+003	6.724654e-001
1.615091e+003	6.711743e-001
1.616055e+003	6.700225e-001
1.617020e+003	6.693907e-001
1.617984e+003	6.693348e-001
1.618948e+003	6.695977e-001
1.619912e+003	6.699181e-001
1.620876e+003	6.702399e-001
1.621841e+003	6.707046e-001
1.622805e+003	6.715120e-001
1.623769e+003	6.727419e-001
1.624733e+003	6.742901e-001
1.625698e+003	6.759968e-001
1.626662e+003	6.778066e-001
1.627626e+003	6.797643e-001
1.628590e+003	6.818700e-001
1.629555e+003	6.839764e-001
1.630519e+003	6.858456e-001
1.631483e+003	6.872974e-001
1.632447e+003	6.883184e-001
1.633411e+003	6.890965e-001
1.634376e+003	6.899756e-001
1.635340e+003	6.912470e-001
1.636304e+003	6.928128e-001
1.637268e+003	6.941640e-001
1.638233e+003	6.948066e-001
1.639197e+003	6.945771e-001
1.640161e+003	6.936076e-001
1.641125e+003	6.921712e-001
1.642090e+003	6.905379e-001
1.643054e+003	6.888663e-001
1.644018e+003	6.871625e-001
1.644982e+003	6.853451e-001
1.645947e+003	6.834049e-001
1.646911e+003	6.814859e-001
1.647875e+003	6.797101e-001
1.648839e+003	6.779478e-001
1.649803e+003	6.758007e-001
1.650768e+003	6.727194e-001
1.651732e+003	6.682241e-001
1.652696e+003	6.624094e-001
1.653660e+003	6.562965e-001
1.654625e+003	6.508655e-001
1.655589e+003	6.459410e-001
1.656553e+003	6.407296e-001
1.657517e+003	6.345969e-001
1.658482e+003	6.271603e-001
1.659446e+003	6.181554e-001
1.660410e+003	6.074615e-001
1.661374e+003	5.953658e-001
1.662339e+003	5.827750e-001
1.663303e+003	5.708785e-001
1.664267e+003	5.604022e-001
1.665231e+003	5.512185e-001
1.666195e+003	5.425516e-001
1.667160e+003	5.334467e-001
1.668124e+003	5.233074e-001
1.669088e+003	5.123591e-001
1.670052e+003	5.015779e-001
1.671017e+003	4.918679e-001
1.671981e+003	4.833216e-001
1.672945e+003	4.753508e-001
1.673909e+003	4.673224e-001
1.674874e+003	4.590562e-001
1.675838e+003	4.509034e-001
1.676802e+003	4.433722e-001
1.677766e+003	4.366377e-001
1.678730e+003	4.304190e-001
1.679695e+003	4.241694e-001
1.680659e+003	4.172383e-001
1.681623e+003	4.089792e-001
1.682587e+003	3.990925e-001
1.683552e+003	3.882623e-001
1.684516e+003	3.781681e-001
1.685480e+003	3.700923e-001
1.686444e+003	3.638389e-001
1.687409e+003	3.583418e-001
1.688373e+003	3.526734e-001
1.689337e+003	3.464459e-001
1.690301e+003	3.397339e-001
1.691266e+003	3.328004e-001
1.692230e+003	3.258409e-001
1.693194e+003	3.189054e-001
1.694158e+003	3.120214e-001
1.695122e+003	3.053577e-001
1.696087e+003	2.992007e-001
1.697051e+003	2.936979e-001
1.698015e+003	2.886492e-001
1.698979e+003	2.836704e-001
1.699944e+003	2.786502e-001
1.700908e+003	2.739593e-001
1.701872e+003	2.700866e-001
1.702836e+003	2.671762e-001
1.703801e+003	2.650027e-001
1.704765e+003	2.632646e-001
1.705729e+003	2.618474e-001
1.706693e+003	2.608744e-001
1.707657e+003	2.605261e-001
1.708622e+003	2.607995e-001
1.709586e+003	2.614453e-001
1.710550e+003	2.621107e-001
1.711514e+003	2.625138e-001
1.712479e+003	2.625328e-001
1.713443e+003	2.622142e-001
1.714407e+003	2.617517e-001
1.715371e+003	2.614574e-001
1.716336e+003	2.616730e-001
1.717300e+003	2.625555e-001
1.718264e+003	2.638910e-001
1.719228e+003	2.652307e-001
1.720193e+003	2.662206e-001
1.721157e+003	2.667643e-001
1.722121e+003	2.669758e-001
1.723085e+003	2.670722e-001
1.724049e+003	2.672634e-001
1.725014e+003	2.676544e-001
1.725978e+003	2.682014e-001
1.726942e+003	2.687627e-001
1.727906e+003	2.691972e-001
1.728871e+003	2.694147e-001
1.729835e+003	2.693315e-001
1.730799e+003	2.687746e-001
1.731763e+003	2.674352e-001
1.732728e+003	2.649962e-001
1.733692e+003	2.614513e-001
1.734656e+003	2.572552e-001
1.735620e+003	2.529555e-001
1.736584e+003	2.487397e-001
1.737549e+003	2.444343e-001
1.738513e+003	2.397849e-001
1.739477e+003	2.346880e-001
1.740441e+003	2.292622e-001
1.741406e+003	2.237346e-001
1.742370e+003	2.182522e-001
1.743334e+003	2.128294e-001
1.744298e+003	2.074800e-001
1.745263e+003	2.023562e-001
1.746227e+003	1.977431e-001
1.747191e+003	1.939171e-001
1.748155e+003	1.909733e-001
1.749120e+003	1.887455e-001
1.750084e+003	1.869013e-001
1.751048e+003	1.851559e-001
1.752012e+003	1.834099e-001
1.752976e+003	1.817128e-001
1.753941e+003	1.801561e-001
1.754905e+003	1.788097e-001
1.755869e+003	1.776978e-001
1.756833e+003	1.767763e-001
1.757798e+003	1.759121e-001
1.758762e+003	1.749038e-001
1.759726e+003	1.735679e-001
1.760690e+003	1.718550e-001
1.761655e+003	1.699118e-001
1.762619e+003	1.680111e-001
1.763583e+003	1.663728e-001
1.764547e+003	1.650178e-001
1.765511e+003	1.637641e-001
1.766476e+003	1.623326e-001
1.767440e+003	1.604757e-001
1.768404e+003	1.580790e-001
1.769368e+003	1.552235e-001
1.770333e+003	1.522023e-001
1.771297e+003	1.494602e-001
1.772261e+003	1.474171e-001
1.773225e+003	1.462314e-001
1.774190e+003	1.457108e-001
1.775154e+003	1.454704e-001
1.776118e+003	1.451661e-001
1.777082e+003	1.446221e-001
1.778047e+003	1.438452e-001
1.779011e+003	1.429785e-001
1.779975e+003	1.422085e-001
1.780939e+003	1.416491e-001
1.781903e+003	1.412770e-001
1.782868e+003	1.409684e-001
1.783832e+003	1.406012e-001
1.784796e+003	1.401358e-001
1.785760e+003	1.396146e-001
1.786725e+003	1.390917e-001
1.787689e+003	1.385638e-001
1.788653e+003	1.379647e-001
1.789617e+003	1.372318e-001
1.790582e+003	1.364052e-001
1.791546e+003	1.356771e-001
1.792510e+003	1.352870e-001
1.793474e+003	1.352998e-001
1.794438e+003	1.355106e-001
1.795403e+003	1.355925e-001
1.796367e+003	1.353102e-001
1.797331e+003	1.346385e-001
1.798295e+003	1.337660e-001
1.799260e+003	1.329951e-001
1.800224e+003	1.325590e-001
1.801188e+003	1.324692e-001
1.802152e+003	1.325326e-001
1.803117e+003	1.325277e-001
1.804081e+003	1.323631e-001
1.805045e+003	1.321006e-001
1.806009e+003	1.318707e-001
1.806974e+003	1.317720e-001
1.807938e+003	1.318147e-001
1.808902e+003	1.319224e-001
1.809866e+003	1.319719e-001
1.810830e+003	1.318453e-001
1.811795e+003	1.314772e-001
1.812759e+003	1.308858e-001
1.813723e+003	1.301776e-001
1.814687e+003	1.295203e-001
1.815652e+003	1.290844e-001
1.816616e+003	1.289636e-001
1.817580e+003	1.291161e-001
1.818544e+003	1.293763e-001
1.819509e+003	1.295499e-001
1.820473e+003	1.295226e-001
1.821437e+003	1.293060e-001
1.822401e+003	1.290040e-001
1.823365e+003	1.287328e-001
1.824330e+003	1.285476e-001
1.825294e+003	1.284171e-001
1.826258e+003	1.282593e-001
1.827222e+003	1.280060e-001
1.828187e+003	1.276495e-001
1.829151e+003	1.272535e-001
1.830115e+003	1.269248e-001
1.831079e+003	1.267516e-001
1.832044e+003	1.267481e-001
1.833008e+003	1.268432e-001
1.833972e+003	1.269201e-001
1.834936e+003	1.268759e-001
1.835901e+003	1.266776e-001
1.836865e+003	1.263911e-001
1.837829e+003	1.261463e-001
1.838793e+003	1.260460e-001
1.839757e+003	1.260863e-001
1.840722e+003	1.261519e-001
1.841686e+003	1.260849e-001
1.842650e+003	1.257943e-001
1.843614e+003	1.253525e-001
1.844579e+003	1.249827e-001
1.845543e+003	1.248923e-001
1.846507e+003	1.251025e-001
1.847471e+003	1.254431e-001
1.848436e+003	1.256837e-001
1.849400e+003	1.256736e-001
1.850364e+003	1.254174e-001
1.851328e+003	1.250670e-001
1.852292e+003	1.248305e-001
1.853257e+003	1.248452e-001
1.854221e+003	1.250944e-001
1.855185e+003	1.254158e-001
1.856149e+003	1.255919e-001
1.857114e+003	1.254648e-001
1.858078e+003	1.250141e-001
1.859042e+003	1.243571e-001
1.860006e+003	1.236760e-001
1.860971e+003	1.231204e-001
1.861935e+003	1.227434e-001
1.862899e+003	1.225094e-001
1.863863e+003	1.223587e-001
1.864828e+003	1.222750e-001
1.865792e+003	1.223057e-001
1.866756e+003	1.225159e-001
1.867720e+003	1.229026e-001
1.868684e+003	1.233412e-001
1.869649e+003	1.236402e-001
1.870613e+003	1.236795e-001
1.871577e+003	1.234968e-001
1.872541e+003	1.232504e-001
1.873506e+003	1.231139e-001
1.874470e+003	1.231789e-001
1.875434e+003	1.234104e-001
1.876398e+003	1.236723e-001
1.877363e+003	1.238126e-001
1.878327e+003	1.237529e-001
1.879291e+003	1.235222e-001
1.880255e+003	1.232207e-001
1.881219e+003	1.229534e-001
1.882184e+003	1.227781e-001
1.883148e+003	1.226984e-001
1.884112e+003	1.226897e-001
1.885076e+003	1.227323e-001
1.886041e+003	1.228222e-001
1.887005e+003	1.229555e-001
1.887969e+003	1.231061e-001
1.888933e+003	1.232197e-001
1.889898e+003	1.232390e-001
1.890862e+003	1.231416e-001
1.891826e+003	1.229594e-001
1.892790e+003	1.227616e-001
1.893755e+003	1.226205e-001
1.894719e+003	1.225794e-001
1.895683e+003	1.226403e-001
1.896647e+003	1.227706e-001
1.897611e+003	1.229225e-001
1.898576e+003	1.230508e-001
1.899540e+003	1.231243e-001
1.900504e+003	1.231331e-001
1.901468e+003	1.230946e-001
1.902433e+003	1.230546e-001
1.903397e+003	1.230703e-001
1.904361e+003	1.231777e-001
1.905325e+003	1.233631e-001
1.906290e+003	1.235610e-001
1.907254e+003	1.236861e-001
1.908218e+003	1.236837e-001
1.909182e+003	1.235639e-001
1.910146e+003	1.233951e-001
1.911111e+003	1.232572e-001
1.912075e+003	1.231906e-001
1.913039e+003	1.231803e-001
1.914003e+003	1.231800e-001
1.914968e+003	1.231525e-001
1.915932e+003	1.230956e-001
1.916896e+003	1.230400e-001
1.917860e+003	1.230192e-001
1.918825e+003	1.230346e-001
1.919789e+003	1.230452e-001
1.920753e+003	1.229907e-001
1.921717e+003	1.228308e-001
1.922682e+003	1.225749e-001
1.923646e+003	1.222865e-001
1.924610e+003	1.220546e-001
1.925574e+003	1.219491e-001
1.926538e+003	1.219842e-001
1.927503e+003	1.221149e-001
1.928467e+003	1.222597e-001
1.929431e+003	1.223360e-001
1.930395e+003	1.222893e-001
1.931360e+003	1.221083e-001
1.932324e+003	1.218240e-001
1.933288e+003	1.215011e-001
1.934252e+003	1.212230e-001
1.935217e+003	1.210729e-001
1.936181e+003	1.211063e-001
1.937145e+003	1.213234e-001
1.938109e+003	1.216622e-001
1.939073e+003	1.220174e-001
1.940038e+003	1.222822e-001
1.941002e+003	1.223886e-001
1.941966e+003	1.223310e-001
1.942930e+003	1.221552e-001
1.943895e+003	1.219246e-001
1.944859e+003	1.216907e-001
1.945823e+003	1.214921e-001
1.946787e+003	1.213693e-001
1.947752e+003	1.213690e-001
1.948716e+003	1.215213e-001
1.949680e+003	1.218062e-001
1.950644e+003	1.221403e-001
1.951609e+003	1.224073e-001
1.952573e+003	1.225162e-001
1.953537e+003	1.224446e-001
1.954501e+003	1.222353e-001
1.955465e+003	1.219505e-001
1.956430e+003	1.216209e-001
1.957394e+003	1.212354e-001
1.958358e+003	1.207799e-001
1.959322e+003	1.202887e-001
1.960287e+003	1.198598e-001
1.961251e+003	1.196116e-001
1.962215e+003	1.196108e-001
1.963179e+003	1.198287e-001
1.964144e+003	1.201608e-001
1.965108e+003	1.204957e-001
1.966072e+003	1.207827e-001
1.967036e+003	1.210495e-001
1.968000e+003	1.213597e-001
1.968965e+003	1.217464e-001
1.969929e+003	1.221778e-001
1.970893e+003	1.222151e-001
1.971857e+003	1.222524e-001
1.972822e+003	1.222897e-001
1.973786e+003	1.223270e-001
1.974750e+003	1.223644e-001
1.975714e+003	1.224017e-001
1.976679e+003	1.224390e-001
1.977643e+003	1.224763e-001
1.978607e+003	1.225136e-001
1.979571e+003	1.225509e-001
1.980536e+003	1.225882e-001
1.981500e+003	1.226255e-001
1.982464e+003	1.226629e-001
1.983428e+003	1.227001e-001
1.984392e+003	1.227374e-001
1.985357e+003	1.227747e-001
1.986321e+003	1.228120e-001
1.987285e+003	1.228493e-001
1.988249e+003	1.228866e-001
1.989214e+003	1.229239e-001
1.990178e+003	1.229613e-001
1.991142e+003	1.229986e-001
1.992106e+003	1.230359e-001
1.993071e+003	1.230732e-001
1.994035e+003	1.231105e-001
1.994999e+003	1.231478e-001
1.995963e+003	1.231851e-001
1.996927e+003	1.232224e-001
1.997892e+003	1.232598e-001
1.998856e+003	1.232971e-001
1.999820e+003	1.233343e-001
2.000784e+003	1.233716e-001
2.001749e+003	1.234089e-001
2.002713e+003	1.234462e-001
2.003677e+003	1.234835e-001
2.004641e+003	1.235209e-001
2.005606e+003	1.235582e-001
2.006570e+003	1.235955e-001
2.007534e+003	1.236328e-001
2.008498e+003	1.236701e-001
2.009463e+003	1.237074e-001
2.010427e+003	1.237447e-001
2.011391e+003	1.237820e-001
2.012355e+003	1.238194e-001
2.013319e+003	1.238566e-001
2.014284e+003	1.238939e-001
2.015248e+003	1.239312e-001
2.016212e+003	1.239685e-001
2.017176e+003	1.240058e-001
2.018141e+003	1.240431e-001
2.019105e+003	1.240804e-001
2.020069e+003	1.241178e-001
2.021033e+003	1.241551e-001
2.021998e+003	1.241924e-001
2.022962e+003	1.242297e-001
2.023926e+003	1.242670e-001
2.024890e+003	1.243043e-001
2.025854e+003	1.243416e-001
2.026819e+003	1.243789e-001
2.027783e+003	1.244163e-001
2.028747e+003	1.244535e-001
2.029711e+003	1.244908e-001
2.030676e+003	1.245281e-001
2.031640e+003	1.245654e-001
2.032604e+003	1.246027e-001
2.033568e+003	1.246400e-001
2.034533e+003	1.246774e-001
2.035497e+003	1.247147e-001
2.036461e+003	1.247520e-001
2.037425e+003	1.247893e-001
2.038390e+003	1.248266e-001
2.039354e+003	1.248639e-001
2.040318e+003	1.249012e-001
2.041282e+003	1.249385e-001
2.042246e+003	1.249759e-001
2.043211e+003	1.250131e-001
2.044175e+003	1.250505e-001
2.045139e+003	1.250877e-001
2.046103e+003	1.251250e-001
2.047068e+003	1.251623e-001
2.048032e+003	1.251996e-001
2.048996e+003	1.252369e-001
2.049960e+003	1.252743e-001
2.050925e+003	1.253116e-001
2.051889e+003	1.253489e-001
2.052853e+003	1.253862e-001
2.053817e+003	1.254235e-001
2.054781e+003	1.254608e-001
2.055746e+003	1.254981e-001
2.056710e+003	1.255354e-001
2.057674e+003	1.255728e-001
2.058638e+003	1.256100e-001
2.059603e+003	1.256473e-001
2.060567e+003	1.256846e-001
2.061531e+003	1.257219e-001
2.062495e+003	1.257592e-001
2.063460e+003	1.257965e-001
2.064424e+003	1.258339e-001
2.065388e+003	1.258712e-001
2.066352e+003	1.259085e-001
2.067317e+003	1.259458e-001
2.068281e+003	1.259831e-001
2.069245e+003	1.260204e-001
2.070209e+003	1.260577e-001
2.071174e+003	1.260950e-001
2.072138e+003	1.261324e-001
2.073102e+003	1.261697e-001
2.074066e+003	1.262069e-001
2.075031e+003	1.262442e-001
2.075995e+003	1.262815e-001
2.076959e+003	1.263188e-001
2.077923e+003	1.263561e-001
2.078887e+003	1.263934e-001
2.079852e+003	1.264308e-001
2.080816e+003	1.264681e-001
2.081780e+003	1.265054e-001
2.082744e+003	1.265427e-001
2.083708e+003	1.265800e-001
2.084673e+003	1.266173e-001
2.085637e+003	1.266546e-001
2.086601e+003	1.266920e-001
2.087565e+003	1.267292e-001
2.088530e+003	1.267665e-001
2.089494e+003	1.268038e-001
2.090458e+003	1.268411e-001
2.091422e+003	1.268784e-001
2.092387e+003	1.269157e-001
2.093351e+003	1.269530e-001
2.094315e+003	1.269904e-001
2.095279e+003	1.270277e-001
2.096244e+003	1.270650e-001
2.097208e+003	1.271023e-001
2.098172e+003	1.271396e-001
2.099136e+003	1.271769e-001
2.100101e+003	1.272142e-001
2.101065e+003	1.272515e-001
2.102029e+003	1.272889e-001
2.102993e+003	1.273261e-001
2.103958e+003	1.273634e-001
2.104922e+003	1.274007e-001
2.105886e+003	1.274380e-001
2.106850e+003	1.274753e-001
2.107814e+003	1.275126e-001
2.108779e+003	1.275499e-001
2.109743e+003	1.275873e-001
2.110707e+003	1.276246e-001
2.111671e+003	1.276619e-001
2.112635e+003	1.276992e-001
2.113600e+003	1.277365e-001
2.114564e+003	1.277738e-001
2.115528e+003	1.278111e-001
2.116492e+003	1.278485e-001
2.117457e+003	1.278858e-001
2.118421e+003	1.279231e-001
2.119385e+003	1.279603e-001
2.120349e+003	1.279976e-001
2.121314e+003	1.280349e-001
2.122278e+003	1.280722e-001
2.123242e+003	1.281095e-001
2.124206e+003	1.281469e-001
2.125171e+003	1.281842e-001
2.126135e+003	1.282215e-001
2.127099e+003	1.282588e-001
2.128063e+003	1.282961e-001
2.129028e+003	1.283334e-001
2.129992e+003	1.283707e-001
2.130956e+003	1.284080e-001
2.131920e+003	1.284454e-001
2.132885e+003	1.284827e-001
2.133849e+003	1.285200e-001
2.134813e+003	1.285572e-001
2.135777e+003	1.285945e-001
2.136741e+003	1.286318e-001
2.137706e+003	1.286691e-001
2.138670e+003	1.287064e-001
2.139634e+003	1.287438e-001
2.140598e+003	1.287811e-001
2.141563e+003	1.288184e-001
2.142527e+003	1.288557e-001
2.143491e+003	1.288930e-001
2.144455e+003	1.289303e-001
2.145419e+003	1.289676e-001
2.146384e+003	1.290049e-001
2.147348e+003	1.290423e-001
2.148312e+003	1.290796e-001
2.149276e+003	1.291168e-001
2.150241e+003	1.291541e-001
2.151205e+003	1.291914e-001
2.152169e+003	1.292287e-001
2.153133e+003	1.292660e-001
2.154098e+003	1.293034e-001
2.155062e+003	1.293407e-001
2.156026e+003	1.293780e-001
2.156990e+003	1.294153e-001
2.157955e+003	1.294526e-001
2.158919e+003	1.294899e-001
2.159883e+003	1.295272e-001
2.160847e+003	1.295645e-001
2.161812e+003	1.296019e-001
2.162776e+003	1.296392e-001
2.163740e+003	1.296764e-001
2.164704e+003	1.297137e-001
2.165668e+003	1.297510e-001
2.166633e+003	1.297883e-001
2.167597e+003	1.298256e-001
2.168561e+003	1.298629e-001
2.169525e+003	1.299003e-001
2.170490e+003	1.299376e-001
2.171454e+003	1.299749e-001
2.172418e+003	1.300122e-001
2.173382e+003	1.300495e-001
2.174346e+003	1.300868e-001
2.175311e+003	1.301241e-001
2.176275e+003	1.301614e-001
2.177239e+003	1.301988e-001
2.178203e+003	1.302361e-001
2.179168e+003	1.302733e-001
2.180132e+003	1.303107e-001
2.181096e+003	1.303479e-001
2.182060e+003	1.303852e-001
2.183025e+003	1.304225e-001
2.183989e+003	1.304599e-001
2.184953e+003	1.304972e-001
2.185917e+003	1.305345e-001
2.186882e+003	1.305718e-001
2.187846e+003	1.306091e-001
2.188810e+003	1.306464e-001
2.189774e+003	1.306837e-001
2.190739e+003	1.307210e-001
2.191703e+003	1.307584e-001
2.192667e+003	1.307957e-001
2.193631e+003	1.308329e-001
2.194595e+003	1.308702e-001
2.195560e+003	1.309075e-001
2.196524e+003	1.309448e-001
2.197488e+003	1.309821e-001
2.198452e+003	1.310194e-001
2.199417e+003	1.310568e-001
2.200381e+003	1.310941e-001
2.201345e+003	1.311314e-001
2.202309e+003	1.311687e-001
2.203273e+003	1.312060e-001
2.204238e+003	1.312433e-001
2.205202e+003	1.312806e-001
2.206166e+003	1.313179e-001
2.207130e+003	1.313553e-001
2.208095e+003	1.313926e-001
2.209059e+003	1.314299e-001
2.210023e+003	1.314671e-001
2.210987e+003	1.315044e-001
2.211952e+003	1.315417e-001
2.212916e+003	1.315790e-001
2.213880e+003	1.316163e-001
2.214844e+003	1.316537e-001
2.215809e+003	1.316910e-001
2.216773e+003	1.317283e-001
2.217737e+003	1.317656e-001
2.218701e+003	1.318029e-001
2.219666e+003	1.318402e-001
2.220630e+003	1.318775e-001
2.221594e+003	1.319149e-001
2.222558e+003	1.319522e-001
2.223522e+003	1.319894e-001
2.224487e+003	1.320267e-001
2.225451e+003	1.320640e-001
2.226415e+003	1.321013e-001
2.227379e+003	1.321386e-001
2.228344e+003	1.321759e-001
2.229308e+003	1.322133e-001
2.230272e+003	1.322506e-001
2.231236e+003	1.322879e-001
2.232200e+003	1.323252e-001
2.233165e+003	1.323625e-001
2.234129e+003	1.323998e-001
2.235093e+003	1.324371e-001
2.236057e+003	1.324744e-001
2.237022e+003	1.325118e-001
2.237986e+003	1.325490e-001
2.238950e+003	1.325863e-001
2.239914e+003	1.326236e-001
2.240879e+003	1.326609e-001
2.241843e+003	1.326982e-001
2.242807e+003	1.327355e-001
2.243771e+003	1.327729e-001
2.244736e+003	1.328102e-001
2.245700e+003	1.328475e-001
2.246664e+003	1.328848e-001
2.247628e+003	1.329221e-001
2.248593e+003	1.329594e-001
2.249557e+003	1.329967e-001
2.250521e+003	1.330340e-001
2.251485e+003	1.330714e-001
2.252449e+003	1.331087e-001
2.253414e+003	1.331460e-001
2.254378e+003	1.331833e-001
2.255342e+003	1.332205e-001
2.256306e+003	1.332578e-001
2.257271e+003	1.332951e-001
2.258235e+003	1.333324e-001
2.259199e+003	1.333698e-001
2.260163e+003	1.334071e-001
2.261127e+003	1.334444e-001
2.262092e+003	1.334817e-001
2.263056e+003	1.335190e-001
2.264020e+003	1.335563e-001
2.264984e+003	1.335936e-001
2.265949e+003	1.336310e-001
2.266913e+003	1.336683e-001
2.267877e+003	1.337056e-001
2.268841e+003	1.337429e-001
2.269806e+003	1.337802e-001
2.270770e+003	1.338174e-001
2.271734e+003	1.338547e-001
2.272698e+003	1.338920e-001
2.273663e+003	1.339294e-001
2.274627e+003	1.339667e-001
2.275591e+003	1.340040e-001
2.276555e+003	1.340413e-001
2.277520e+003	1.340786e-001
2.278484e+003	1.341159e-001
2.279448e+003	1.341532e-001
2.280412e+003	1.341905e-001
2.281376e+003	1.342279e-001
2.282341e+003	1.342652e-001
2.283305e+003	1.343025e-001
2.284269e+003	1.343397e-001
2.285233e+003	1.343770e-001
2.286198e+003	1.344143e-001
2.287162e+003	1.344516e-001
2.288126e+003	1.344889e-001
2.289090e+003	1.345263e-001
2.290054e+003	1.345636e-001
2.291019e+003	1.346009e-001
2.291983e+003	1.346382e-001
2.292947e+003	1.346755e-001
2.293911e+003	1.347128e-001
2.294876e+003	1.347501e-001
2.295840e+003	1.347874e-001
2.296804e+003	1.348248e-001
2.297768e+003	1.348621e-001
2.298733e+003	1.348994e-001
2.299697e+003	1.349366e-001
2.300661e+003	1.349739e-001
2.301625e+003	1.350112e-001
2.302590e+003	1.350485e-001
2.303554e+003	1.350859e-001
2.304518e+003	1.351232e-001
2.305482e+003	1.351605e-001
2.306447e+003	1.351978e-001
2.307411e+003	1.352351e-001
2.308375e+003	1.352724e-001
2.309339e+003	1.353097e-001
2.310303e+003	1.353470e-001
2.311268e+003	1.353844e-001
2.312232e+003	1.354216e-001
2.313196e+003	1.354590e-001
2.314160e+003	1.354962e-001
2.315125e+003	1.355335e-001
2.316089e+003	1.355708e-001
2.317053e+003	1.356081e-001
2.318017e+003	1.356454e-001
2.318981e+003	1.356828e-001
2.319946e+003	1.357201e-001
2.320910e+003	1.357574e-001
2.321874e+003	1.357947e-001
2.322838e+003	1.358320e-001
2.323803e+003	1.358693e-001
2.324767e+003	1.359066e-001
2.325731e+003	1.359439e-001
2.326695e+003	1.359813e-001
2.327660e+003	1.360186e-001
2.328624e+003	1.360559e-001
2.329588e+003	1.360931e-001
2.330552e+003	1.361304e-001
2.331517e+003	1.361677e-001
2.332481e+003	1.362050e-001
2.333445e+003	1.362424e-001
2.334409e+003	1.362797e-001
2.335374e+003	1.363170e-001
2.336338e+003	1.363543e-001
2.337302e+003	1.363916e-001
2.338266e+003	1.364289e-001
2.339230e+003	1.364662e-001
2.340195e+003	1.365035e-001
2.341159e+003	1.365409e-001
2.342123e+003	1.365782e-001
2.343087e+003	1.366155e-001
2.344052e+003	1.366528e-001
2.345016e+003	1.366901e-001
2.345980e+003	1.367273e-001
2.346944e+003	1.367646e-001
2.347908e+003	1.368019e-001
2.348873e+003	1.368393e-001
2.349837e+003	1.368766e-001
2.350801e+003	1.369139e-001
2.351765e+003	1.369512e-001
2.352730e+003	1.369885e-001
2.353694e+003	1.370258e-001
2.354658e+003	1.370631e-001
2.355622e+003	1.371004e-001
2.356587e+003	1.371378e-001
2.357551e+003	1.371751e-001
2.358515e+003	1.372124e-001
2.359479e+003	1.372496e-001
2.360444e+003	1.372869e-001
2.361408e+003	1.373242e-001
2.362372e+003	1.373615e-001
2.363336e+003	1.373989e-001
2.364301e+003	1.374362e-001
2.365265e+003	1.374735e-001
2.366229e+003	1.375108e-001
2.367193e+003	1.375481e-001
2.368157e+003	1.375854e-001
2.369122e+003	1.376227e-001
2.370086e+003	1.376600e-001
2.371050e+003	1.376974e-001
2.372014e+003	1.377347e-001
2.372979e+003	1.377720e-001
2.373943e+003	1.378092e-001
2.374907e+003	1.378465e-001
2.375871e+003	1.378838e-001
2.376835e+003	1.379211e-001
2.377800e+003	1.379584e-001
2.378764e+003	1.379958e-001
2.379728e+003	1.380331e-001
2.380692e+003	1.380704e-001
2.381657e+003	1.381077e-001
2.382621e+003	1.381450e-001
2.383585e+003	1.381823e-001
2.384549e+003	1.382196e-001
2.385514e+003	1.382569e-001
2.386478e+003	1.382943e-001
2.387442e+003	1.383316e-001
2.388406e+003	1.383689e-001
2.389371e+003	1.384062e-001
2.390335e+003	1.384435e-001
2.391299e+003	1.384807e-001
2.392263e+003	1.385180e-001
2.393228e+003	1.385553e-001
2.394192e+003	1.385927e-001
2.395156e+003	1.386300e-001
2.396120e+003	1.386673e-001
2.397084e+003	1.387046e-001
2.398049e+003	1.387419e-001
2.399013e+003	1.387792e-001
2.399977e+003	1.388165e-001
2.400941e+003	1.388539e-001
2.401906e+003	1.388912e-001
2.402870e+003	1.389285e-001
2.403834e+003	1.389658e-001
2.404798e+003	1.390031e-001
2.405762e+003	1.390403e-001
2.406727e+003	1.390776e-001
2.407691e+003	1.391149e-001
2.408655e+003	1.391523e-001
2.409619e+003	1.391896e-001
2.410584e+003	1.392269e-001
2.411548e+003	1.392642e-001
2.412512e+003	1.393015e-001
2.413476e+003	1.393388e-001
2.414441e+003	1.393761e-001
2.415405e+003	1.394134e-001
2.416369e+003	1.394508e-001
2.417333e+003	1.394881e-001
2.418298e+003	1.395254e-001
2.419262e+003	1.395627e-001
2.420226e+003	1.395999e-001
2.421190e+003	1.396372e-001
2.422155e+003	1.396745e-001
2.423119e+003	1.397118e-001
2.424083e+003	1.397492e-001
2.425047e+003	1.397865e-001
2.426011e+003	1.398238e-001
2.426976e+003	1.398611e-001
2.427940e+003	1.398984e-001
2.428904e+003	1.399357e-001
2.429868e+003	1.399730e-001
2.430833e+003	1.400104e-001
2.431797e+003	1.400477e-001
2.432761e+003	1.400850e-001
2.433725e+003	1.401223e-001
2.434689e+003	1.401595e-001
2.435654e+003	1.401968e-001
2.436618e+003	1.402341e-001
2.437582e+003	1.402714e-001
2.438546e+003	1.403088e-001
2.439511e+003	1.403461e-001
2.440475e+003	1.403834e-001
2.441439e+003	1.404207e-001
2.442403e+003	1.404580e-001
2.443368e+003	1.404953e-001
2.444332e+003	1.405326e-001
2.445296e+003	1.405699e-001
2.446260e+003	1.406073e-001
2.447225e+003	1.406446e-001
2.448189e+003	1.406818e-001
2.449153e+003	1.407192e-001
2.450117e+003	1.407564e-001
2.451082e+003	1.407937e-001
2.452046e+003	1.408310e-001
2.453010e+003	1.408684e-001
2.453974e+003	1.409057e-001
2.454938e+003	1.409430e-001
2.455903e+003	1.409803e-001
2.456867e+003	1.410176e-001
2.457831e+003	1.410549e-001
2.458795e+003	1.410922e-001
2.459760e+003	1.411295e-001
2.460724e+003	1.411669e-001
2.461688e+003	1.412042e-001
2.462652e+003	1.412415e-001
2.463616e+003	1.412788e-001
2.464581e+003	1.413161e-001
2.465545e+003	1.413533e-001
2.466509e+003	1.413906e-001
2.467473e+003	1.414279e-001
2.468438e+003	1.414653e-001
2.469402e+003	1.415026e-001
2.470366e+003	1.415399e-001
2.471330e+003	1.415772e-001
2.472295e+003	1.416145e-001
2.473259e+003	1.416518e-001
2.474223e+003	1.416891e-001
2.475187e+003	1.417264e-001
2.476152e+003	1.417638e-001
2.477116e+003	1.418011e-001
2.478080e+003	1.418384e-001
2.479044e+003	1.418757e-001
2.480009e+003	1.419130e-001
2.480973e+003	1.419502e-001
2.481937e+003	1.419875e-001
2.482901e+003	1.420249e-001
2.483865e+003	1.420622e-001
2.484830e+003	1.420995e-001
2.485794e+003	1.421368e-001
2.486758e+003	1.421741e-001
2.487722e+003	1.422114e-001
2.488687e+003	1.422487e-001
2.489651e+003	1.422860e-001
2.490615e+003	1.423234e-001
2.491579e+003	1.423607e-001
2.492543e+003	1.423980e-001
2.493508e+003	1.424353e-001
2.494472e+003	1.424726e-001
2.495436e+003	1.425098e-001
2.496400e+003	1.425471e-001
2.497365e+003	1.425844e-001
2.498329e+003	1.426218e-001
2.499293e+003	1.426591e-001
2.500257e+003	1.426964e-001
2.501222e+003	1.427337e-001
2.502186e+003	1.427710e-001
2.503150e+003	1.428083e-001
2.504114e+003	1.428456e-001
2.505079e+003	1.428829e-001
2.506043e+003	1.429203e-001
2.507007e+003	1.429576e-001
2.507971e+003	1.429949e-001
2.508936e+003	1.430321e-001
2.509900e+003	1.430694e-001
2.510864e+003	1.431067e-001
2.511828e+003	1.431440e-001
2.512792e+003	1.431813e-001
2.513757e+003	1.432187e-001
2.514721e+003	1.432560e-001
2.515685e+003	1.432933e-001
2.516649e+003	1.433306e-001
2.517614e+003	1.433679e-001
2.518578e+003	1.434052e-001
2.519542e+003	1.434425e-001
2.520506e+003	1.434799e-001
2.521470e+003	1.435172e-001
2.522435e+003	1.435545e-001
2.523399e+003	1.435918e-001
2.524363e+003	1.436291e-001
2.525327e+003	1.436664e-001
2.526292e+003	1.437036e-001
2.527256e+003	1.437409e-001
2.528220e+003	1.437783e-001
2.529184e+003	1.438156e-001
2.530149e+003	1.438529e-001
2.531113e+003	1.438902e-001
2.532077e+003	1.439275e-001
2.533041e+003	1.439648e-001
2.534006e+003	1.440021e-001
2.534970e+003	1.440394e-001
2.535934e+003	1.440768e-001
2.536898e+003	1.441141e-001
2.537863e+003	1.441514e-001
2.538827e+003	1.441887e-001
2.539791e+003	1.442260e-001
2.540755e+003	1.442633e-001
2.541719e+003	1.443005e-001
2.542684e+003	1.443378e-001
2.543648e+003	1.443752e-001
2.544612e+003	1.444125e-001
2.545576e+003	1.444498e-001
2.546541e+003	1.444871e-001
2.547505e+003	1.445244e-001
2.548469e+003	1.445617e-001
2.549433e+003	1.445990e-001
2.550397e+003	1.446364e-001
2.551362e+003	1.446737e-001
2.552326e+003	1.447110e-001
2.553290e+003	1.447483e-001
2.554254e+003	1.447856e-001
2.555219e+003	1.448229e-001
2.556183e+003	1.448601e-001
2.557147e+003	1.448974e-001
2.558111e+003	1.449348e-001
2.559076e+003	1.449721e-001
2.560040e+003	1.450094e-001
2.561004e+003	1.450467e-001
2.561968e+003	1.450840e-001
2.562933e+003	1.451213e-001
2.563897e+003	1.451586e-001
2.564861e+003	1.451959e-001
2.565825e+003	1.452333e-001
2.566790e+003	1.452706e-001
2.567754e+003	1.453079e-001
2.568718e+003	1.453452e-001
2.569682e+003	1.453825e-001
2.570646e+003	1.454197e-001
2.571611e+003	1.454570e-001
2.572575e+003	1.454943e-001
2.573539e+003	1.455317e-001
2.574503e+003	1.455690e-001
2.575468e+003	1.456063e-001
2.576432e+003	1.456436e-001
2.577396e+003	1.456809e-001
2.578360e+003	1.457182e-001
2.579324e+003	1.457555e-001
2.580289e+003	1.457929e-001
2.581253e+003	1.458302e-001
2.582217e+003	1.458675e-001
2.583181e+003	1.459048e-001
2.584146e+003	1.459421e-001
2.585110e+003	1.459794e-001
2.586074e+003	1.460166e-001
2.587038e+003	1.460539e-001
2.588003e+003	1.460913e-001
2.588967e+003	1.461286e-001
2.589931e+003	1.461659e-001
2.590895e+003	1.462032e-001
2.591860e+003	1.462405e-001
2.592824e+003	1.462778e-001
2.593788e+003	1.463151e-001
2.594752e+003	1.463524e-001
2.595717e+003	1.463898e-001
2.596681e+003	1.464271e-001
2.597645e+003	1.464644e-001
2.598609e+003	1.465017e-001
2.599573e+003	1.465390e-001
2.600538e+003	1.465762e-001
2.601502e+003	1.466135e-001
2.602466e+003	1.466508e-001
2.603430e+003	1.466882e-001
2.604395e+003	1.467255e-001
2.605359e+003	1.467628e-001
2.606323e+003	1.468001e-001
2.607287e+003	1.468374e-001
2.608251e+003	1.468747e-001
2.609216e+003	1.469120e-001
2.610180e+003	1.469494e-001
2.611144e+003	1.469867e-001
2.612108e+003	1.470240e-001
2.613073e+003	1.470613e-001
2.614037e+003	1.470986e-001
2.615001e+003	1.471359e-001
2.615965e+003	1.471732e-001
2.616930e+003	1.472104e-001
2.617894e+003	1.472478e-001
2.618858e+003	1.472851e-001
2.619822e+003	1.473224e-001
2.620787e+003	1.473597e-001
2.621751e+003	1.473970e-001
2.622715e+003	1.474343e-001
2.623679e+003	1.474716e-001
2.624644e+003	1.475089e-001
2.625608e+003	1.475463e-001
2.626572e+003	1.475836e-001
[truncated: 1,425 more rows]
