# Supplementary material for: Molecular Structural Changes in Alfalfa Detected by ATR-FTIR Spectroscopy in Response to Silencing of TT8 and HB12 Genes
Source: Int J Mol Sci. 2018 Mar 31;19(4):1046. doi: 10.3390/ijms19041046 (PMC5979274; doi:10.3390/ijms19041046)
Supplement: Supplementary file 1 [file ijms-19-01046-s001.zip › Supplementary materials/Spectra Source/W1/w1d-1.dx]

##TITLE= w1d
##JCAMP-DX= 4.24
##DATA TYPE= INFRARED SPECTRUM
##ORIGIN= JASCO
##OWNER= 
##DATE= 16/04/01
##TIME= 09:53:03
##SPECTROMETER/DATA SYSTEM= 
##RESOLUTION= 
##DELTAX=   0.96423347
##XUNITS= 1/CM
##YUNITS= ABSORBANCE
##XFACTOR= 1.00000
##YFACTOR= 1E-008
##FIRSTX=   699.0693
##LASTX=  4000.6047
##NPOINTS=     3425
##FIRSTY=      0.05985
##MAXY=      0.08505
##MINY=     -0.01899
##XYDATA= (X++(Y..Y))
699.0693 5984874 5938321 5894267 5855302 5822010 5792564 5763414 5730966
706.7831 5693382 5651502 5608320 5567267 5530208 5496344 5462815 5426905
714.4970 5388580 5351492 5321340 5302148 5292467 5283981 5264285 5223253
722.2109 5159257 5080760 5002152 4936791 4891266 4863247 4843242 4819073
729.9247 4780939 4724977 4654141 4576525 4502098 4439237 4392272 4360786
737.6386 4340596 4325817 4311114 4293403 4272504 4250584 4230622 4214579
745.3525 4202212 4191309 4179270 4165075 4150231 4137968 4131134 4130171
753.0663 4132438 4133098 4126807 4109248 4078185 4034290 3981827 3928497
760.7802 3883456 3853549 3839490 3834672 3828111 3810393 3779151 3740512
768.4941 3705502 3683694 3678151 3684513 3694197 3699234 3695770 3684627
776.2079 3669323 3653167 3637130 3619478 3597152 3568041 3532778 3494847
783.9218 3458762 3427328 3399797 3372279 3340356 3302233 3260367 3220485
791.6357 3188645 3168169 3158213 3154553 3151858 3146064 3135738 3122057
799.3495 3107741 3095582 3087204 3082419 3079248 3074522 3064908 3048195
807.0634 3024525 2996968 2970779 2951161 2940388 2935978 2931454 2919761
814.7773 2897500 2867229 2836154 2811951 2798464 2794058 2793457 2791432
822.4911 2785580 2776444 2765521 2753270 2738961 2722366 2705617 2693268
830.2050 2690032 2697474 2711889 2724950 2727022 2711421 2677397 2630406
837.9189 2579668 2534351 2500254 2478410 2465971 2458557 2452672 2446963
845.6328 2441887 2438322 2436168 2433878 2429149 2420255 2407177 2391919
853.3466 2377892 2368694 2366678 2371721 2380609 2387582 2386297 2372806
861.0605 2348188 2319122 2295492 2285822 2292961 2312531 2335155 2351165
868.7744 2355081 2347479 2333693 2320707 2314209 2317040 2329017 2347471
876.4882 2368000 2385470 2395399 2395525 2386876 2373663 2361832 2356838
884.2021 2361606 2375563 2395122 2415337 2431972 2443050 2449143 2452325
891.9160 2454460 2455999 2456141 2454254 2451406 2450567 2454893 2465052
899.6298 2477555 2485725 2483245 2468238 2445163 2422970 2410491 2411956
907.3437 2425471 2445204 2465480 2483740 2500476 2516723 2531573 2541922
915.0576 2544582 2538869 2527434 2514674 2504146 2497009 2492457 2489294
922.7714 2486999 2485445 2483881 2480546 2473585 2462602 2449489 2437752
930.4853 2430884 2431025 2438747 2453661 2474855 2500615 2527888 2552521
938.1992 2570794 2581540 2587299 2593355 2604896 2624034 2648716 2674423
945.9130 2697697 2719209 2744207 2779748 2830230 2894121 2964258 3031776
953.6269 3091172 3143169 3193525 3248619 3310811 3376735 3439577 3493562
961.3408 3537395 3574345 3609331 3645528 3683105 3720734 3758129 3797139
969.0546 3840342 3888364 3938352 3985122 4024323 4055373 4082111 4110878
976.7685 4147549 4195462 4255215 4325727 4405280 4491823 4582840 4675639
984.4824 4768390 4861279 4956612 5057323 5164527 5275721 5385083 5486056
992.1962 5574895 5653081 5727068 5805379 5894598 5996501 6107839 6222706
999.9101 6335891 6445217 6551751 6658250 6767276 6880254 6997694 7119762
1007.6240 7246177 7375314 7503373 7624708 7733638 7826709 7903937 7968196
1015.3378 8023321 8072415 8117438 8159927 8201665 8244308 8288117 8331022
1023.0517 8369160 8398861 8418798 8430800 8438797 8446707 8456655 8468452
1030.7656 8480220 8489431 8493787 8491892 8483881 8471912 8460005 8452819
1038.4795 8453657 8462739 8476899 8491091 8500941 8504823 8504211 8502106
1046.1934 8500551 8498821 8493468 8480281 8457001 8425148 8389746 8356978
1053.9072 8331068 8312200 8296640 8278909 8254653 8222568 8184511 8144099
1061.6211 8104871 8069109 8037669 8010537 7987485 7968434 7953362 7941908
1069.3350 7932846 7923708 7910800 7889804 7856881 7809869 7749010 7676837
1077.0488 7597246 7514229 7430868 7348921 7268954 7190737 7113663 7037092
1084.7627 6960593 6884068 6807769 6732331 6658941 6589625 6527336 6475407
1092.4766 6436263 6409950 6393466 6381612 6369135 6352916 6332768 6310339
1100.1904 6286968 6262136 6233592 6198869 6156792 6107730 6052515 5991165
1107.9043 5922599 5845597 5760113 5667781 5571299 5473355 5376086 5281325
1115.6182 5191056 5107224 5030830 4961090 4895641 4831932 4768881 4707468
1123.3320 4649715 4596750 4547431 4498559 4446597 4389689 4328698 4266688
1131.0459 4207297 4153068 4104609 4060876 4020237 3981660 3945436 3913104
1138.7598 3886682 3867573 3855703 3849318 3845532 3841336 3834565 3824402
1146.4736 3811265 3796259 3780509 3764668 3748727 3732121 3714023 3693682
1154.1875 3670679 3644952 3616588 3585455 3550931 3511947 3467438 3416996
1161.9014 3361317 3302103 3241380 3180603 3120109 3059260 2997177 2933516
1169.6152 2868776 2803978 2740090 2677711 2617260 2559393 2505113 2455314
1177.3291 2410053 2368247 2328262 2289196 2251972 2219360 2194713 2180152
1185.0430 2175340 2177607 2183269 2189250 2194054 2197703 2201024 2204996
1192.7568 2210553 2218687 2230393 2246274 2266039 2288425 2311742 2334741
1200.4707 2357178 2379688 2403109 2427830 2453631 2480016 2506625 2533331
1208.1846 2560024 2586432 2612309 2637922 2664400 2693538 2727054 2765778
1215.8984 2809297 2856239 2904930 2953944 3002318 3049525 3095428 3140329
1223.6123 3184923 3229966 3275684 3321315 3365202 3405548 3441423 3473357
1231.3262 3503054 3532323 3561876 3590743 3616670 3637251 3651106 3658426
1239.0400 3660698 3659907 3657773 3655359 3653056 3650687 3647588 3642757
1246.7539 3635259 3624868 3612557 3600350 3590371 3583519 3578597 3572551
1254.4678 3561789 3543896 3518835 3489068 3458639 3431641 3410656 3395655
1262.1816 3383817 3370476 3351014 3322995 3287500 3248810 3212455 3182602
1269.8955 3160257 3143247 3127832 3110804 3090764 3068047 3043801 3019152
1277.6094 2995029 2972450 2952639 2936603 2924400 2914755 2905473 2894475
1285.3232 2880791 2864893 2848251 2832560 2819216 2809317 2803890 2803885
1293.0371 2809704 2820600 2834544 2848920 2861763 2872726 2883048 2894497
1300.7510 2908035 2923158 2938414 2952667 2966181 2980676 2998307 3020226
1308.4648 3045699 3072265 3096753 3116545 3130467 3139036 3144053 3147796
1316.1787 3152087 3157541 3163209 3166866 3166001 3159133 3146769 3131430
1323.8926 3116681 3105620 3099570 3097647 3097461 3096577 3093900 3090260
1331.6064 3087921 3089367 3096037 3107650 3122306 3137192 3149593 3157969
1339.3203 3162706 3165987 3170654 3178771 3190770 3205541 3221158 3235851
1347.0342 3248808 3260503 3272407 3286288 3303506 3324546 3348867 3374985
1354.7480 3400897 3424901 3446517 3466965 3488795 3514795 3546607 3583698
1362.4619 3623438 3662552 3698795 3731350 3759892 3783647 3801409 3812411
1370.1758 3817100 3817046 3814120 3809765 3804976 3800826 3798753 3800103
1377.8896 3805281 3813250 3821815 3828652 3832546 3834022 3834967 3837679
1385.6035 3843889 3854066 3867247 3881750 3896388 3911238 3927481 3946597
1393.3174 3969142 3993436 4015019 4027886 4027277 4012255 3986389 3956106
1401.0313 3927794 3905465 3890062 3880176 3873364 3867439 3861277 3854834
1408.7451 3848555 3842664 3836766 3829882 3820869 3808975 3794135 3776994
1416.4590 3758825 3741357 3726065 3713025 3700514 3686204 3668733 3648389
1424.1729 3626821 3606171 3588019 3572711 3559451 3547074 3534929 3523337
1431.8867 3513363 3506289 3503149 3504171 3507880 3510615 3508032 3497823
1439.6006 3480606 3458525 3433740 3407775 3381421 3354878 3328141 3301504
1447.3145 3275887 3252619 3232725 3216242 3202128 3188610 3173387 3153566
1455.0283 3126099 3090130 3050658 3016982 2993681 2976579 2957370 2927882
1462.7422 2881834 2817292 2739919 2661869 2593940 2539079 2493550 2451232
1470.4561 2406095 2353016 2289099 2215743 2138831 2065754 2002309 1951609
1478.1699 1914058 1887623 1868680 1853670 1840772 1830404 1824208 1823565
1485.8838 1828918 1840156 1857334 1880741 1910056 1943728 1979660 2016347
1493.5977 2053253 2090569 2128969 2169433 2212703 2258269 2304006 2347229
1501.3115 2386171 2420821 2453386 2488857 2535020 2598967 2679084 2763491
1509.0254 2841862 2912655 2978692 3042059 3102593 3158395 3207019 3246748
1516.7393 3277467 3301085 3321743 3345482 3378208 3422172 3474410 3529870
1524.4531 3585998 3643978 3706243 3773420 3843852 3915956 3990709 4071527
1532.1670 4160747 4254814 4343542 4416304 4468852 4504299 4530654 4558759
1539.8809 4598549 4651089 4706346 4753803 4790076 4816692 4836203 4850287
1547.5947 4859058 4861101 4854381 4837946 4813509 4785275 4757473 4731646
1555.3086 4706014 4677306 4644780 4615030 4599544 4601637 4613223 4625608
1563.0225 4635135 4641860 4647438 4654089 4664174 4679657 4700928 4725770
1570.7363 4750144 4770592 4786072 4798389 4811867 4831860 4861157 4897000
1578.4502 4933448 4966362 4995056 5020878 5045440 5069495 5092594 5113554
1586.1641 5131422 5146228 5159067 5171431 5184111 5196405 5206347 5211960
1593.8779 5212764 5210402 5207774 5207223 5209215 5212431 5215001 5215805
1601.5918 5214881 5212783 5209536 5204176 5195296 5182230 5166010 5149400
1609.3057 5135606 5126301 5120540 5115495 5108204 5097221 5083789 5071805
1617.0195 5065232 5064651 5067386 5070719 5074067 5078902 5087302 5100098
1624.7334 5116205 5133960 5152789 5173157 5195064 5216979 5236426 5251530
1632.4473 5262153 5270247 5279393 5292620 5308911 5322968 5329654 5327266
1640.1611 5317180 5302236 5285243 5267852 5250126 5231218 5211033 5191068
1647.8750 5172593 5154258 5131921 5099863 5053095 4992600 4929003 4872500
1655.5889 4821267 4767048 4703245 4625876 4532191 4420934 4295093 4164100
1663.3027 4040332 3931338 3835793 3745624 3650899 3545412 3431508 3319343
1671.0166 3218322 3129408 3046481 2962956 2876956 2792136 2713783 2643718
1678.7305 2579020 2514001 2441891 2355965 2253106 2140430 2035413 1951394
1686.4443 1886334 1829144 1770171 1705382 1635551 1563417 1491011 1418856
1694.1582 1347236 1277908 1213852 1156602 1104077 1052278 1000049 951246
1701.8721 910955 880676 858063 839980 825236 815113 811490 814334 821053
1710.5502 827975 832169 832367 829052 824240 821179 823422 832603 846498
1719.2283 860435 870734 876391 878591 879594 881583 885651 891342 897182
1727.9064 901702 903965 903099 897305 883370 857996 821115 777460 732727
1736.5845 688866 644074 595702 542675 486226 428719 371681 315263 259609
1745.2626 206302 158308 118503 87877 64699 45513 27354 9189 -8468 -24663
1754.9049 -38671 -50239 -59826 -68817 -79307 -93205 -111026 -131243 -151017
1763.5830 -168062 -182159 -195202 -210095 -229414 -254349 -284057 -315489
1771.2969 -344017 -365273 -377609 -383025 -385526 -388692 -394352 -402434
1779.0107 -411451 -419462 -425282 -429153 -432364 -436184 -441026 -446449
1786.7246 -451889 -457381 -463614 -471239 -479838 -487413 -491472 -491339
1794.4385 -489146 -488294 -491231 -498219 -507296 -515317 -519853 -520788
1802.1523 -520128 -520179 -521892 -524623 -527014 -528041 -527597 -526477
1809.8662 -525962 -527279 -531108 -537261 -544629 -551468 -556003 -557259
1817.5801 -555673 -552966 -551160 -551444 -553697 -556839 -559660 -561587
1825.2939 -562945 -564587 -567222 -570931 -575051 -578471 -580272 -580309
1833.0078 -579320 -578520 -578979 -581042 -584023 -586570 -587613 -587194
1840.7217 -586512 -587209 -590232 -594828 -598676 -599616 -597429 -593886
1848.4355 -591383 -591488 -594153 -597799 -600259 -600106 -597514 -594170
1856.1494 -592338 -593660 -598349 -605184 -612270 -618051 -621973 -624407
1863.8633 -625975 -626846 -626527 -624340 -620317 -615754 -612643 -612234
1871.5771 -614135 -616698 -618118 -617442 -615034 -612309 -610849 -611470
1879.2910 -613871 -617007 -619788 -621612 -622441 -622532 -622088 -621153
1887.0049 -619766 -618200 -617018 -616817 -617830 -619726 -621784 -623252
1894.7188 -623679 -623046 -621690 -620110 -618775 -618010 -617919 -618319
1902.4326 -618735 -618572 -617455 -615526 -613467 -612165 -612190 -613437
1910.1465 -615193 -616627 -617320 -617428 -617431 -617717 -618309 -618887
1917.8604 -619104 -618943 -618833 -619400 -621064 -623726 -626727 -629139
1925.5742 -630237 -629872 -628512 -627005 -626211 -626697 -628581 -631538
1933.2881 -634898 -637791 -639352 -639005 -636746 -633222 -629526 -626771
1941.0020 -625664 -626263 -628093 -630492 -632925 -634991 -636269 -636272
1948.7158 -634687 -631723 -628248 -625470 -624337 -625082 -627259 -630222
1956.4297 -633651 -637662 -642401 -647511 -651973 -654556 -654564 -652297
1964.1436 -648842 -645358 -642372 -639596 -636369 -632346 -627857 -627469
1971.8574 -627081 -626693 -626305 -625916 -625528 -625140 -624752 -624364
1979.5713 -623976 -623588 -623200 -622811 -622423 -622035 -621647 -621259
1987.2852 -620871 -620483 -620095 -619706 -619318 -618930 -618542 -618154
1994.9990 -617766 -617378 -616990 -616601 -616213 -615825 -615437 -615049
2002.7129 -614661 -614273 -613884 -613496 -613108 -612720 -612332 -611944
2010.4268 -611556 -611168 -610779 -610391 -610003 -609615 -609227 -608839
2018.1406 -608451 -608063 -607674 -607286 -606898 -606510 -606122 -605734
2025.8545 -605346 -604958 -604569 -604181 -603793 -603405 -603017 -602629
2033.5684 -602241 -601852 -601464 -601076 -600688 -600300 -599912 -599524
2041.2822 -599136 -598747 -598359 -597971 -597583 -597195 -596807 -596419
2048.9961 -596031 -595642 -595254 -594866 -594478 -594090 -593702 -593314
2056.7100 -592926 -592537 -592149 -591761 -591373 -590985 -590597 -590209
2064.4238 -589820 -589432 -589044 -588656 -588268 -587880 -587492 -587104
2072.1377 -586715 -586327 -585939 -585551 -585163 -584775 -584387 -583999
2079.8516 -583610 -583222 -582834 -582446 -582058 -581670 -581282 -580893
2087.5654 -580505 -580117 -579729 -579341 -578953 -578565 -578177 -577788
2095.2793 -577400 -577012 -576624 -576236 -575848 -575460 -575072 -574683
2102.9932 -574295 -573907 -573519 -573131 -572743 -572355 -571967 -571578
2110.7070 -571190 -570802 -570414 -570026 -569638 -569250 -568861 -568473
2118.4209 -568085 -567697 -567309 -566921 -566533 -566145 -565756 -565368
2126.1348 -564980 -564592 -564204 -563816 -563428 -563040 -562651 -562263
2133.8486 -561875 -561487 -561099 -560711 -560323 -559935 -559546 -559158
2141.5625 -558770 -558382 -557994 -557606 -557218 -556830 -556441 -556053
2149.2764 -555665 -555277 -554889 -554501 -554113 -553724 -553336 -552948
2156.9902 -552560 -552172 -551784 -551396 -551008 -550619 -550231 -549843
2164.7041 -549455 -549067 -548679 -548291 -547903 -547514 -547126 -546738
2172.4180 -546350 -545962 -545574 -545186 -544798 -544409 -544021 -543633
2180.1318 -543245 -542857 -542469 -542081 -541692 -541304 -540916 -540528
2187.8457 -540140 -539752 -539364 -538976 -538587 -538199 -537811 -537423
2195.5596 -537035 -536647 -536259 -535871 -535482 -535094 -534706 -534318
2203.2734 -533930 -533542 -533154 -532766 -532377 -531989 -531601 -531213
2210.9873 -530825 -530437 -530049 -529661 -529272 -528884 -528496 -528108
2218.7012 -527720 -527332 -526944 -526555 -526167 -525779 -525391 -525003
2226.4150 -524615 -524227 -523839 -523450 -523062 -522674 -522286 -521898
2234.1289 -521510 -521122 -520734 -520345 -519957 -519569 -519181 -518793
2241.8428 -518405 -518017 -517628 -517240 -516852 -516464 -516076 -515688
2249.5566 -515300 -514912 -514523 -514135 -513747 -513359 -512971 -512583
2257.2705 -512195 -511807 -511418 -511030 -510642 -510254 -509866 -509478
2264.9844 -509090 -508701 -508313 -507925 -507537 -507149 -506761 -506373
2272.6982 -505985 -505596 -505208 -504820 -504432 -504044 -503656 -503268
2280.4121 -502880 -502491 -502103 -501715 -501327 -500939 -500551 -500163
2288.1260 -499775 -499386 -498998 -498610 -498222 -497834 -497446 -497058
2295.8398 -496670 -496281 -495893 -495505 -495117 -494729 -494341 -493953
2303.5537 -493564 -493176 -492788 -492400 -492012 -491624 -491236 -490848
2311.2676 -490459 -490071 -489683 -489295 -488907 -488519 -488131 -487743
2318.9814 -487354 -486966 -486578 -486190 -485802 -485414 -485026 -484638
2326.6953 -484249 -483861 -483473 -483085 -482697 -482309 -481921 -481532
2334.4092 -481144 -480756 -480368 -479980 -479592 -479204 -478816 -478427
2342.1230 -478039 -477651 -477263 -476875 -476487 -476099 -475711 -475322
2349.8369 -474934 -474546 -474158 -473770 -473382 -472994 -472606 -472217
2357.5508 -471829 -471441 -471053 -470665 -470277 -469889 -469500 -469112
2365.2646 -468724 -468336 -467948 -467560 -467172 -466784 -466395 -466007
2372.9785 -465619 -465231 -464843 -464455 -464067 -463679 -463290 -462902
2380.6924 -462514 -462126 -461738 -461350 -460962 -460574 -460185 -459797
2388.4063 -459409 -459021 -458633 -458245 -457857 -457469 -457080 -456692
2396.1201 -456304 -455916 -455528 -455140 -454752 -454363 -453975 -453587
2403.8340 -453199 -452811 -452423 -452035 -451647 -451258 -450870 -450482
2411.5479 -450094 -449706 -449318 -448930 -448542 -448153 -447765 -447377
2419.2617 -446989 -446601 -446213 -445825 -445437 -445048 -444660 -444272
2426.9756 -443884 -443496 -443108 -442720 -442331 -441943 -441555 -441167
2434.6895 -440779 -440391 -440003 -439615 -439226 -438838 -438450 -438062
2442.4033 -437674 -437286 -436898 -436510 -436121 -435733 -435345 -434957
2450.1172 -434569 -434181 -433793 -433404 -433016 -432628 -432240 -431852
2457.8311 -431464 -431076 -430688 -430299 -429911 -429523 -429135 -428747
2465.5449 -428359 -427971 -427583 -427194 -426806 -426418 -426030 -425642
2473.2588 -425254 -424866 -424478 -424089 -423701 -423313 -422925 -422537
2480.9727 -422149 -421761 -421372 -420984 -420596 -420208 -419820 -419432
2488.6865 -419044 -418656 -418267 -417879 -417491 -417103 -416715 -416327
2496.4004 -415939 -415551 -415162 -414774 -414386 -413998 -413610 -413222
2504.1143 -412834 -412446 -412057 -411669 -411281 -410893 -410505 -410117
2511.8281 -409729 -409341 -408952 -408564 -408176 -407788 -407400 -407012
2519.5420 -406624 -406235 -405847 -405459 -405071 -404683 -404295 -403907
2527.2559 -403519 -403130 -402742 -402354 -401966 -401578 -401190 -400802
2534.9697 -400414 -400025 -399637 -399249 -398861 -398473 -398085 -397697
2542.6836 -397309 -396920 -396532 -396144 -395756 -395368 -394980 -394592
2550.3975 -394203 -393815 -393427 -393039 -392651 -392263 -391875 -391487
2558.1113 -391098 -390710 -390322 -389934 -389546 -389158 -388770 -388382
2565.8252 -387993 -387605 -387217 -386829 -386441 -386053 -385665 -385277
2573.5391 -384888 -384500 -384112 -383724 -383336 -382948 -382560 -382171
2581.2529 -381783 -381395 -381007 -380619 -380231 -379843 -379455 -379066
2588.9668 -378678 -378290 -377902 -377514 -377126 -376738 -376350 -375961
2596.6807 -375573 -375185 -374797 -374409 -374021 -373633 -373245 -372856
2604.3945 -372468 -372080 -371692 -371304 -370916 -370528 -370139 -369751
2612.1084 -369363 -368975 -368587 -368199 -367811 -367423 -367034 -366646
2619.8223 -366258 -365870 -365482 -365094 -364706 -364318 -363929 -363541
2627.5361 -363153 -362765 -362377 -361989 -361601 -361213 -360824 -360436
2635.2500 -360048 -359660 -359272 -358884 -358496 -358107 -358887 -362974
2642.9639 -369036 -374696 -377225 -374634 -366673 -355174 -343448 -334973
2650.6777 -331989 -334692 -341378 -349407 -356443 -361356 -364347 -366315
2658.3916 -367895 -368785 -367841 -363908 -356853 -348061 -339982 -334925
2666.1055 -333842 -335872 -338897 -340723 -340126 -337196 -332930 -328446
2673.8193 -324330 -320417 -316010 -310374 -303274 -295314 -287889 -282694
2681.5332 -280970 -282891 -287438 -292854 -297394 -299905 -300003 -297908
2689.2471 -294231 -289858 -285834 -283071 -281884 -281700 -281292 -279548
2696.9609 -276270 -272374 -269239 -267627 -267010 -265869 -262810 -257663
2704.6748 -251736 -247003 -244828 -245132 -246590 -247640 -247524 -246596
2712.3887 -245756 -245506 -245409 -244374 -241554 -237184 -232708 -230074
2720.1025 -230619 -234263 -239484 -244082 -246231 -245245 -241675 -236769
2727.8164 -231700 -227041 -222781 -218809 -215468 -213698 -214559 -218388
2735.5303 -224169 -229660 -232301 -230423 -224003 -214553 -204293 -195224
2743.2441 -188618 -185036 -184529 -186680 -190445 -194121 -195717 -193690
2750.9580 -187631 -178455 -168002 -158335 -151128 -147376 -147343 -150594
2758.6719 -156050 -162171 -167323 -170242 -170359 -167834 -163342 -157792
2766.3857 -152140 -147265 -143829 -142098 -141846 -142500 -143530 -144832
2774.0996 -146808 -150024 -154599 -159756 -163838 -164874 -161416 -153259
2781.8135 -141669 -129017 -117941 -110390 -106937 -106683 -107797 -108448
2789.5273 -107666 -105674 -103523 -102263 -102153 -102411 -101651 -98717
2797.2412 -93361 -86348 -78967 -72318 -66859 -62452 -58760 -55621 -53091
2805.9194 -51174 -49516 -47372 -43953 -38985 -33118 -27896 -25195 -26308
2814.5974 -31091 -37635 -42736 -43063 -36500 -23014 -4615 15498 34116 48943
2824.2397 58996 64577 67041 68407 70759 75456 82519 90694 98369 104900 111419
2834.8464 120403 134141 153071 175198 197160 216489 233849 253994 284881
2843.5244 335120 410473 510256 624871 736202 822249 865058 857982 807959
2852.2026 731764 648935 575121 518355 478980 452484 433479 418771 408235
2860.8806 403551 406021 414973 427649 440446 450566 457049 460713 463287
2869.5588 466419 471099 477553 485384 493694 501222 506677 509282 509274
2878.2368 507915 506857 507194 508831 510678 511589 511388 511210 512849
2886.9150 517521 524951 533489 541274 547663 553876 562315 574929 591776
2895.5930 610849 629378 645726 660505 676026 694420 715737 737478 756003
2904.2712 768985 777316 785205 798415 821755 857408 905054 963552 1032901
2912.9492 1114946 1211940 1323274 1442090 1554397 1642442 1691230 1694402
2920.6631 1656108 1588459 1506642 1424187 1350023 1287769 1236790 1194003
2928.3770 1155517 1117659 1077550 1033524 985541 935419 886600 843286 809091
2937.0552 785633 771643 763086 754418 740616 719154 691026 660280 632240
2945.7332 611250 598992 594109 593192 592534 589772 584668 578799 574376
2954.4114 572840 573923 575655 575353 571072 562686 551939 541360 532662
2963.0894 525609 518111 507556 492593 474215 455402 439485 428251 420967
2971.7676 414903 406960 395302 379990 362415 344168 326310 309496 294522
2980.4456 282489 274088 268480 262846 253384 237490 215776 192407 173242
2989.1238 162775 161799 167263 174276 178829 179525 177442 174635 172573
2997.8018 171587 171396 171918 173522 176526 180498 184113 185853 185122
3006.4800 182946 181717 184041 191325 202897 216147 227676 234887 237164
3015.1580 235973 233849 232896 233770 235757 237781 239468 241365 244181
3023.8362 247762 250814 251765 250120 247191 245545 247554 254089 264227
3032.5142 275954 287149 296156 301892 303902 302669 299835 297810 298627
3041.1924 302735 308697 314178 317538 318820 319400 320709 323181 326311
3049.8704 329679 333883 340420 350514 363826 378127 390262 397743 399857
3058.5486 397639 392964 387601 382861 379791 379368 382256 388217 395759
3067.2266 402553 406552 407122 405379 403465 403235 405250 408721 412358
3075.9048 415418 418197 421694 426845 433973 442805 452810 463391 473676
3084.5828 482228 487201 487163 482138 474052 466049 460988 460101 462708
3093.2610 467124 472023 477201 483242 490452 498041 504236 507267 506473
3101.9390 502745 498049 494445 493284 494963 499158 505168 512118 519039
3110.6172 524969 529177 531450 532284 532825 534543 538706 545858 555523
3119.2952 566345 576658 585256 591951 597547 603203 609550 616125 621520
3127.9734 624159 623277 619509 614797 611639 612043 616665 624565 633656
3136.6514 641628 646875 649023 648908 648092 648226 650537 655581 663269
3145.3296 673060 684232 696101 708072 719483 729423 736834 741070 742702
3154.0076 743909 747885 757260 772367 790564 807304 818528 822969 822876
3162.6858 822628 826080 834264 844825 853490 856621 853368 846237 839871
3171.3638 838790 845356 858966 876713 894965 910921 923392 932612 939444
3180.0420 944628 948534 951436 953931 957115 962324 970599 982198 996423
3188.7200 1011851 1026855 1040173 1051285 1060438 1068298 1075425 1081862
3196.4338 1087053 1090124 1090349 1087589 1082568 1076937 1073092 1073639
3204.1477 1080507 1093975 1112129 1131253 1147175 1156974 1160110 1158337
3211.8616 1154574 1151518 1150803 1152943 1157667 1164209 1171424 1178001
3219.5754 1182955 1186154 1188372 1190674 1193609 1197017 1200755 1205691
3227.2893 1213828 1227026 1245090 1264887 1281617 1291654 1294930 1294959
3235.0032 1296330 1301437 1308845 1314454 1314579 1308746 1300389 1295193
3242.7170 1298301 1311957 1334604 1361587 1386976 1405734 1415387 1416595
3250.4309 1412405 1406651 1402403 1401357 1404308 1411948 1424947 1443048
3258.1448 1464074 1484111 1499271 1507964 1511882 1514751 1519686 1527176
3265.8586 1535247 1541560 1545624 1549287 1555210 1564740 1576940 1589417
3273.5725 1600051 1608141 1614243 1619235 1623709 1628137 1633314 1640233
3281.2864 1649254 1659286 1667864 1672255 1670796 1663536 1651976 1638494
3289.0002 1626059 1618078 1617685 1626179 1641439 1657839 1668477 1668787
3296.7141 1659234 1645105 1633302 1628200 1629319 1632228 1631852 1625869
3304.4280 1616075 1607119 1603641 1607551 1616882 1626682 1631408 1627586
3312.1418 1615360 1598150 1580717 1566829 1557983 1553785 1553366 1556444
3319.8557 1563052 1572258 1581208 1585666 1582011 1569325 1550051 1528785
3327.5696 1510136 1497095 1490674 1490388 1494720 1501157 1506267 1506498
3335.2834 1499729 1486631 1470625 1456148 1446246 1441086 1438320 1434877
3342.9973 1428872 1420424 1411207 1403404 1398936 1399150 1404606 1414561
3350.7112 1426355 1435390 1436278 1424973 1400906 1367884 1333075 1304352
3358.4250 1287161 1282273 1285456 1289331 1286798 1274508 1254536 1233094
3366.1389 1216797 1208649 1206389 1204329 1197390 1184479 1168925 1155952
3373.8528 1149258 1149162 1153214 1158133 1161183 1160168 1152933 1137793
3381.5667 1115173 1089037 1066203 1053092 1051735 1057997 1063663 1061193
3389.2805 1048077 1028058 1008688 996936 995606 1002484 1012151 1018866
3396.9944 1018809 1010865 996119 976773 955164 933305 912977 896091 884834
3405.6726 881190 885796 896693 908880 915437 910120 890362 859047 823857
3414.3506 794264 777600 776182 786747 802175 814501 817900 810543 794730
3423.0288 775457 758158 746536 741208 739624 737350 730262 716571 697587
3431.7068 676756 657594 641806 628689 616101 602267 587234 573040 562496
3440.3850 557285 556545 556875 553863 544332 528040 507824 487974 471815
3449.0630 460101 451290 443229 434827 426496 419162 412753 405429 394320
3457.7412 377364 355027 330745 309626 295967 290844 291182 290982 284246
3466.4192 268205 245094 221308 204128 197714 200634 206413 206877 196551
3475.0974 175582 149402 125424 108925 100552 96719 92480 85011 75247 66404
3484.7397 60559 56062 48019 31921 7961 -17526 -35285 -39121 -30446 -18100
3494.3821 -13333 -23036 -45897 -74174 -99362 -117108 -128156 -135654 -141678
3503.0601 -145877 -147035 -145532 -144023 -145802 -152525 -163363 -176345
3510.7739 -190697 -207924 -230479 -259147 -291410 -322203 -346616 -362602
3518.4878 -371638 -376850 -380192 -380887 -376420 -365439 -350382 -337630
3526.2017 -334682 -345958 -369872 -399222 -424928 -440760 -446057 -445164
3533.9155 -444408 -448443 -457752 -468574 -475314 -473984 -464664 -451828
3541.6294 -442654 -444115 -459750 -487435 -519864 -548259 -567067 -576249
3549.3433 -580153 -584643 -594443 -611592 -635123 -661700 -686637 -704829
3557.0571 -711761 -705043 -686168 -661041 -638113 -625039 -626239 -642384
3564.7710 -670846 -706091 -740565 -767205 -782483 -787313 -785565 -782201
3572.4849 -781987 -788376 -802344 -821845 -842609 -860018 -870990 -875103
3580.1987 -874636 -873476 -875351 -882173 -893033 -903994 -909294 -904743
3587.9126 -891673 -877091 -869209 -872907 -888042 -909752 -930006 -940925
3595.6265 -938977 -926942 -912028 -902038 -902112 -913053 -931698 -953178
3603.3403 -973605 -991456 -1007408 -1023251 -1040425 -1058726 -1076062
3610.0901 -1089721 -1098308 -1102934 -1106803 -1113449 -1124740 -1139885
3616.8396 -1155807 -1168495 -1174728 -1173412 -1165661 -1153741 -1140173
3623.5894 -1127729 -1119734 -1119724 -1129677 -1147068 -1164200 -1174123
3630.3389 -1177804 -1182751 -1196205 -1220820 -1253961 -1289264 -1319720
3637.0886 -1340750 -1351165 -1351877 -1344350 -1330365 -1312730 -1295560
3643.8381 -1283644 -1281548 -1292910 -1319104 -1356295 -1393494 -1417968
3650.5879 -1424990 -1419250 -1408607 -1399668 -1396871 -1402337 -1415473
3657.3374 -1433437 -1452940 -1471636 -1487763 -1499234 -1504031 -1502082
3664.0872 -1496829 -1494620 -1502062 -1522379 -1551559 -1577489 -1586751
3670.8369 -1575031 -1549520 -1522814 -1506637 -1507614 -1524164 -1548024
3677.5864 -1571315 -1590892 -1606166 -1615674 -1616663 -1607582 -1590888
3684.3362 -1573446 -1564256 -1570821 -1594912 -1629211 -1659753 -1675915
3691.0857 -1677612 -1671717 -1664744 -1659572 -1656158 -1653542 -1651291
3697.8354 -1649648 -1648760 -1647988 -1646206 -1643042 -1639834 -1639039
3704.5850 -1642662 -1651309 -1664443 -1681241 -1701217 -1723878 -1747224
3711.3347 -1766641 -1776583 -1774107 -1760599 -1740798 -1720837 -1706144
3718.0842 -1699208 -1697893 -1695999 -1686846 -1667798 -1642370 -1618514
3724.8340 -1604323 -1603967 -1616605 -1638455 -1665358 -1693559 -1718944
3731.5835 -1736454 -1741306 -1732189 -1713989 -1696011 -1685515 -1683227
3738.3333 -1685301 -1687789 -1688888 -1688782 -1688495 -1688588 -1688500
3745.0828 -1687653 -1687216 -1690131 -1699637 -1717259 -1740365 -1761756
3751.8325 -1774960 -1780322 -1783558 -1790185 -1802161 -1817068 -1829091
3758.5820 -1832387 -1825373 -1811731 -1796893 -1783959 -1772527 -1760524
3765.3318 -1747294 -1735670 -1731050 -1737538 -1754020 -1773908 -1789562
3772.0813 -1797720 -1800955 -1804528 -1811958 -1822340 -1830698 -1831612
3778.8311 -1824170 -1813673 -1807725 -1810616 -1821134 -1834532 -1846072
3785.5806 -1853299 -1855703 -1852886 -1843876 -1828771 -1811007 -1797356
3792.3303 -1794529 -1803950 -1818561 -1825678 -1815537 -1789094 -1758832
3799.0798 -1742178 -1750687 -1780943 -1816633 -1842533 -1855315 -1861442
3805.8296 -1868112 -1875740 -1877398 -1866216 -1842844 -1815186 -1793346
3812.5791 -1785121 -1792528 -1809510 -1824480 -1828691 -1822665 -1814704
3819.3289 -1814914 -1828984 -1853943 -1879533 -1895143 -1895540 -1881664
3826.0784 -1858977 -1835502 -1819193 -1814621 -1820881 -1832610 -1843605
3832.8281 -1850392 -1853391 -1855422 -1859090 -1864935 -1871445 -1876508
3839.5776 -1878568 -1876339 -1868092 -1852151 -1828624 -1800771 -1774261
3846.3274 -1754537 -1744736 -1745940 -1758867 -1784788 -1823264 -1865809
3853.0769 -1892990 -1888772 -1857814 -1818357 -1786545 -1771498 -1776330
3859.8267 -1798562 -1829642 -1856469 -1867410 -1859943 -1842484 -1828284
3866.5762 -1827462 -1842380 -1866975 -1889602 -1898970 -1890147 -1866202
3873.3259 -1835007 -1805188 -1784136 -1777533 -1788400 -1814861 -1848240
3880.0754 -1875015 -1883616 -1871212 -1844722 -1815954 -1794723 -1784062
3886.8252 -1780617 -1779410 -1778214 -1778361 -1782557 -1791955 -1804996
3893.5747 -1819041 -1832410 -1844273 -1853040 -1855398 -1847646 -1829132
3900.3245 -1804862 -1783823 -1773577 -1775521 -1784785 -1794767 -1801963
3907.0740 -1806877 -1811266 -1814811 -1813899 -1803532 -1781317 -1750635
3913.8237 -1720381 -1701034 -1698975 -1712392 -1732411 -1749792 -1761707
3920.5732 -1772530 -1788651 -1811862 -1835952 -1849373 -1842926 -1816662
3927.3230 -1780495 -1749056 -1735015 -1743881 -1771821 -1807768 -1839206
3934.0725 -1857849 -1861715 -1853806 -1839646 -1825151 -1815044 -1811770
3940.8223 -1815152 -1823074 -1832926 -1842786 -1851393 -1857164 -1857542
3947.5718 -1849817 -1833307 -1811273 -1790472 -1778073 -1778051 -1789482
3954.3215 -1807505 -1826057 -1840657 -1849563 -1852792 -1850191 -1840508
3961.0710 -1822474 -1797095 -1769053 -1745648 -1733617 -1735804 -1749749
3967.8208 -1769015 -1786510 -1797798 -1802474 -1803007 -1802171 -1800958
3974.5703 -1798249 -1792120 -1781601 -1767522 -1752019 -1737289 -1724671
3981.3201 -1714776 -1708490 -1707872 -1715874 -1734626 -1763212 -1796511
3988.0696 -1826279 -1844301 -1845966 -1832160 -1808424 -1782159 -1759774
3994.8193 -1745240 -1740202 -1744693 -1757502 -1776077 -1796610 -1814866
##END= 
