# Supplementary material for: Molecular Structural Changes in Alfalfa Detected by ATR-FTIR Spectroscopy in Response to Silencing of TT8 and HB12 Genes
Source: Int J Mol Sci. 2018 Mar 31;19(4):1046. doi: 10.3390/ijms19041046 (PMC5979274; doi:10.3390/ijms19041046)
Supplement: Supplementary file 1 [file ijms-19-01046-s001.zip › Supplementary materials/Spectra Source/W1/W1d-1-derivative.CSV]

6.990693e+002	1.961239e-004
7.000335e+002	2.888462e-004
7.009977e+002	4.302538e-004
7.019620e+002	4.528099e-004
7.029262e+002	2.511527e-004
7.038904e+002	6.208511e-006
7.048547e+002	-7.981417e-005
7.058189e+002	-3.094817e-005
7.067831e+002	-3.728548e-005
7.077474e+002	-1.065153e-004
7.087116e+002	-2.829160e-005
7.096758e+002	1.932256e-004
7.106401e+002	2.302661e-004
7.116043e+002	1.220520e-004
7.125685e+002	-3.662613e-005
7.135328e+002	-1.679246e-004
7.144970e+002	-2.291456e-004
7.154612e+002	-2.093097e-004
7.164255e+002	-1.325485e-004
7.173897e+002	-4.338172e-005
7.183539e+002	1.499229e-005
7.193182e+002	1.806006e-005
7.202824e+002	-3.407721e-005
7.212466e+002	-1.222794e-004
7.222109e+002	-2.200558e-004
7.231751e+002	-3.041634e-004
7.241393e+002	-3.589187e-004
7.251036e+002	-3.739649e-004
7.260678e+002	-3.404479e-004
7.270320e+002	-2.517617e-004
7.279963e+002	-1.103779e-004
7.289605e+002	6.413824e-005
7.299247e+002	2.336836e-004
7.308890e+002	3.522335e-004
7.318532e+002	3.869820e-004
7.328174e+002	3.385529e-004
7.337817e+002	2.442973e-004
7.347459e+002	1.590566e-004
7.357101e+002	1.264310e-004
7.366744e+002	1.602419e-004
7.376386e+002	2.444732e-004
7.386028e+002	3.458594e-004
7.395671e+002	4.292062e-004
7.405313e+002	4.691696e-004
7.414955e+002	4.564110e-004
7.424598e+002	3.980393e-004
7.434240e+002	3.127571e-004
7.443882e+002	2.217871e-004
7.453525e+002	1.387897e-004
7.463167e+002	6.433731e-005
7.472809e+002	-1.030050e-005
7.482452e+002	-9.148457e-005
7.492094e+002	-1.724098e-004
7.501736e+002	-2.329125e-004
7.511379e+002	-2.520403e-004
7.521021e+002	-2.248574e-004
7.530663e+002	-1.702641e-004
7.540306e+002	-1.224374e-004
7.549948e+002	-1.107983e-004
7.559590e+002	-1.421752e-004
7.569233e+002	-1.970720e-004
7.578875e+002	-2.415394e-004
7.588517e+002	-2.455226e-004
7.598160e+002	-1.962038e-004
7.607802e+002	-1.005919e-004
7.617444e+002	2.100443e-005
7.627087e+002	1.448736e-004
7.636729e+002	2.519652e-004
7.646371e+002	3.315354e-004
7.656014e+002	3.798205e-004
7.665656e+002	3.951025e-004
7.675298e+002	3.729929e-004
7.684941e+002	3.069903e-004
7.694583e+002	1.964958e-004
7.704225e+002	5.752781e-005
7.713868e+002	-7.439529e-005
7.723510e+002	-1.569772e-004
7.733152e+002	-1.655067e-004
7.742795e+002	-1.130261e-004
7.752437e+002	-4.924640e-005
7.762079e+002	-3.423530e-005
7.771722e+002	-1.016372e-004
7.781364e+002	-2.357591e-004
7.791006e+002	-3.787227e-004
7.800649e+002	-4.634110e-004
7.810291e+002	-4.505368e-004
7.819933e+002	-3.467196e-004
7.829576e+002	-1.951541e-004
7.839218e+002	-4.858105e-005
7.848860e+002	5.704331e-005
7.858503e+002	1.141209e-004
7.868145e+002	1.379984e-004
7.877787e+002	1.520489e-004
7.887430e+002	1.732671e-004
7.897072e+002	2.052749e-004
7.906714e+002	2.402659e-004
7.916357e+002	2.667101e-004
7.925999e+002	2.773025e-004
7.935641e+002	2.720065e-004
7.945284e+002	2.547569e-004
7.954926e+002	2.275073e-004
7.964568e+002	1.876008e-004
7.974211e+002	1.315912e-004
7.983853e+002	6.243239e-005
7.993495e+002	-7.175303e-006
8.003138e+002	-6.007299e-005
8.012780e+002	-8.567420e-005
8.022422e+002	-8.780263e-005
8.032065e+002	-8.210457e-005
8.041707e+002	-8.439460e-005
8.051349e+002	-9.918066e-005
8.060992e+002	-1.175518e-004
8.070634e+002	-1.256070e-004
8.080276e+002	-1.157596e-004
8.089919e+002	-9.127081e-005
8.099561e+002	-6.087572e-005
8.109203e+002	-2.953176e-005
8.118846e+002	5.389877e-006
8.128488e+002	4.858919e-005
8.138130e+002	9.701447e-005
8.147773e+002	1.352773e-004
8.157415e+002	1.421622e-004
8.167057e+002	1.052975e-004
8.176700e+002	3.420050e-005
8.186342e+002	-3.819517e-005
8.195984e+002	-6.895178e-005
8.205627e+002	-2.787297e-005
8.215269e+002	8.246658e-005
8.224911e+002	2.216373e-004
8.234554e+002	3.265188e-004
8.244196e+002	3.410369e-004
8.253839e+002	2.454891e-004
8.263481e+002	6.863433e-005
8.273123e+002	-1.257127e-004
8.282766e+002	-2.708567e-004
8.292408e+002	-3.295892e-004
8.302050e+002	-3.079594e-004
8.311693e+002	-2.438087e-004
8.321335e+002	-1.796197e-004
8.330977e+002	-1.383895e-004
8.340620e+002	-1.172507e-004
8.350262e+002	-9.965285e-005
8.359904e+002	-7.379247e-005
8.369547e+002	-4.230440e-005
8.379189e+002	-1.708306e-005
8.388831e+002	-5.631094e-006
8.398474e+002	-1.430371e-006
8.408116e+002	1.350955e-005
8.417758e+002	5.609056e-005
8.427401e+002	1.293699e-004
8.437043e+002	2.187658e-004
8.446685e+002	2.989357e-004
8.456328e+002	3.454761e-004
8.465970e+002	3.437297e-004
8.475612e+002	2.912072e-004
8.485255e+002	1.957413e-004
8.494897e+002	7.330043e-005
8.504539e+002	-5.321981e-005
8.514182e+002	-1.565250e-004
8.523824e+002	-2.114080e-004
8.533466e+002	-2.041270e-004
8.543109e+002	-1.396099e-004
8.552751e+002	-4.106022e-005
8.562393e+002	5.906799e-005
8.572036e+002	1.319756e-004
8.581678e+002	1.621718e-004
8.591320e+002	1.495917e-004
8.600963e+002	1.054583e-004
8.610605e+002	4.650951e-005
8.620247e+002	-9.004020e-006
8.629890e+002	-4.361140e-005
8.639532e+002	-4.333751e-005
8.649174e+002	-1.971767e-006
8.658817e+002	7.460185e-005
8.668459e+002	1.669448e-004
8.678101e+002	2.456164e-004
8.687744e+002	2.797317e-004
8.697386e+002	2.483448e-004
8.707028e+002	1.508529e-004
8.716671e+002	1.172211e-005
8.726313e+002	-1.246094e-004
8.735955e+002	-2.094071e-004
8.745598e+002	-2.107394e-004
8.755240e+002	-1.297118e-004
8.764882e+002	-1.700255e-006
8.774525e+002	1.200314e-004
8.784167e+002	1.900515e-004
8.793809e+002	1.909747e-004
8.803452e+002	1.366380e-004
8.813094e+002	5.830557e-005
8.822736e+002	-1.477794e-005
8.832379e+002	-6.683708e-005
8.842021e+002	-9.362861e-005
8.851663e+002	-9.346243e-005
8.861306e+002	-6.251819e-005
8.870948e+002	-2.357024e-007
8.880590e+002	8.021707e-005
8.890233e+002	1.479436e-004
8.899875e+002	1.646753e-004
8.909517e+002	1.060173e-004
8.919160e+002	-2.002023e-005
8.928802e+002	-1.712903e-004
8.938444e+002	-2.903079e-004
8.948087e+002	-3.333186e-004
8.957729e+002	-2.919026e-004
8.967371e+002	-1.938715e-004
8.977014e+002	-8.373386e-005
8.986656e+002	3.641978e-006
8.996298e+002	5.890955e-005
9.005941e+002	9.476508e-005
9.015583e+002	1.282684e-004
9.025225e+002	1.636549e-004
9.034868e+002	1.884473e-004
9.044510e+002	1.846917e-004
9.054152e+002	1.454787e-004
9.063795e+002	8.352658e-005
9.073437e+002	2.540830e-005
9.083079e+002	-4.363984e-006
9.092722e+002	1.650680e-006
9.102364e+002	2.933636e-005
9.112006e+002	5.113745e-005
9.121649e+002	4.133498e-005
9.131291e+002	-1.025825e-005
9.140933e+002	-9.316413e-005
9.150576e+002	-1.817632e-004
9.160218e+002	-2.482124e-004
9.169860e+002	-2.758278e-004
9.179503e+002	-2.656357e-004
9.189145e+002	-2.323876e-004
9.198787e+002	-1.925976e-004
9.208430e+002	-1.525734e-004
9.218072e+002	-1.051108e-004
9.227714e+002	-3.774871e-005
9.237357e+002	5.336509e-005
9.246999e+002	1.548131e-004
9.256641e+002	2.398274e-004
9.266284e+002	2.828307e-004
9.275926e+002	2.747200e-004
9.285568e+002	2.285203e-004
9.295211e+002	1.721357e-004
9.304853e+002	1.335320e-004
9.314495e+002	1.274096e-004
9.324138e+002	1.499324e-004
9.333780e+002	1.825354e-004
9.343422e+002	2.017676e-004
9.353065e+002	1.909389e-004
9.362707e+002	1.492899e-004
9.372349e+002	9.426873e-005
9.381992e+002	5.389613e-005
9.391634e+002	5.134587e-005
9.401276e+002	9.046665e-005
9.410919e+002	1.527756e-004
9.420561e+002	2.097454e-004
9.430203e+002	2.429836e-004
9.439846e+002	2.578002e-004
9.449488e+002	2.787902e-004
9.459130e+002	3.289621e-004
9.468773e+002	4.076112e-004
9.478415e+002	4.847439e-004
9.488057e+002	5.181428e-004
9.497700e+002	4.816035e-004
9.507342e+002	3.833758e-004
9.516984e+002	2.607085e-004
9.526627e+002	1.544029e-004
9.536269e+002	8.237364e-005
9.545911e+002	3.176798e-005
9.555554e+002	-2.542428e-005
9.565196e+002	-1.061529e-004
9.574838e+002	-1.996616e-004
9.584481e+002	-2.726897e-004
9.594123e+002	-2.923676e-004
9.603765e+002	-2.503720e-004
9.613408e+002	-1.715847e-004
9.623050e+002	-1.011514e-004
9.632692e+002	-7.818054e-005
9.642335e+002	-1.128318e-004
9.651977e+002	-1.808114e-004
9.661619e+002	-2.376743e-004
9.671262e+002	-2.432658e-004
9.680904e+002	-1.820102e-004
9.690546e+002	-6.859823e-005
9.700189e+002	6.245226e-005
9.709831e+002	1.758261e-004
9.719473e+002	2.516399e-004
9.729116e+002	2.907579e-004
9.738758e+002	3.087035e-004
9.748400e+002	3.244249e-004
9.758043e+002	3.516522e-004
9.767685e+002	3.963287e-004
9.777327e+002	4.578512e-004
9.786970e+002	5.296628e-004
9.796612e+002	5.977937e-004
9.806254e+002	6.407194e-004
9.815897e+002	6.350151e-004
9.825539e+002	5.668305e-004
9.835181e+002	4.426152e-004
9.844824e+002	2.903241e-004
9.854466e+002	1.478940e-004
9.864108e+002	4.519641e-005
9.873751e+002	-8.827607e-006
9.883393e+002	-2.564760e-005
9.893035e+002	-2.493285e-005
9.902678e+002	-2.062910e-005
9.912320e+002	-1.548860e-005
9.921962e+002	-6.010507e-006
9.931605e+002	9.290172e-006
9.941247e+002	2.721638e-005
9.950889e+002	4.534401e-005
9.960532e+002	6.936868e-005
9.970174e+002	1.132942e-004
9.979816e+002	1.892631e-004
9.989459e+002	2.935396e-004
9.999101e+002	4.000177e-004
1.000874e+003	4.680691e-004
1.001839e+003	4.613717e-004
1.002803e+003	3.662870e-004
1.003767e+003	1.986714e-004
1.004731e+003	-3.952508e-006
1.005695e+003	-1.989900e-004
1.006660e+003	-3.545129e-004
1.007624e+003	-4.573170e-004
1.008588e+003	-5.122502e-004
1.009552e+003	-5.359262e-004
1.010517e+003	-5.487620e-004
1.011481e+003	-5.679833e-004
1.012445e+003	-6.028473e-004
1.013409e+003	-6.527047e-004
1.014374e+003	-7.080836e-004
1.015338e+003	-7.540529e-004
1.016302e+003	-7.744999e-004
1.017266e+003	-7.562934e-004
1.018231e+003	-6.931490e-004
1.019195e+003	-5.892084e-004
1.020159e+003	-4.611225e-004
1.021123e+003	-3.361609e-004
1.022087e+003	-2.445471e-004
1.023052e+003	-2.076403e-004
1.024016e+003	-2.277673e-004
1.024980e+003	-2.860989e-004
1.025944e+003	-3.508157e-004
1.026909e+003	-3.913236e-004
1.027873e+003	-3.903573e-004
1.028837e+003	-3.478889e-004
1.029801e+003	-2.765462e-004
1.030766e+003	-1.932787e-004
1.031730e+003	-1.127112e-004
1.032694e+003	-4.434514e-005
1.033658e+003	7.462941e-006
1.034623e+003	4.245082e-005
1.035587e+003	6.276828e-005
1.036551e+003	7.047074e-005
1.037515e+003	6.516871e-005
1.038479e+003	4.403957e-005
1.039444e+003	5.378148e-006
1.040408e+003	-4.655474e-005
1.041372e+003	-1.001391e-004
1.042336e+003	-1.414336e-004
1.043301e+003	-1.631906e-004
1.044265e+003	-1.709281e-004
1.045229e+003	-1.801660e-004
1.046193e+003	-2.055073e-004
1.047158e+003	-2.492344e-004
1.048122e+003	-2.981782e-004
1.049086e+003	-3.317278e-004
1.050050e+003	-3.353523e-004
1.051015e+003	-3.097586e-004
1.051979e+003	-2.693256e-004
1.052943e+003	-2.313449e-004
1.053907e+003	-2.039529e-004
1.054871e+003	-1.809728e-004
1.055836e+003	-1.467077e-004
1.056800e+003	-8.719652e-005
1.057764e+003	-7.320287e-007
1.058728e+003	9.860688e-005
1.059693e+003	1.863716e-004
1.060657e+003	2.390367e-004
1.061621e+003	2.449608e-004
1.062585e+003	2.090425e-004
1.063550e+003	1.485544e-004
1.064514e+003	8.270051e-005
1.065478e+003	2.216600e-005
1.066442e+003	-3.506110e-005
1.067406e+003	-9.937157e-005
1.068371e+003	-1.800785e-004
1.069335e+003	-2.774403e-004
1.070299e+003	-3.813186e-004
1.071263e+003	-4.765207e-004
1.072228e+003	-5.503894e-004
1.073192e+003	-5.974383e-004
1.074156e+003	-6.190094e-004
1.075120e+003	-6.198118e-004
1.076085e+003	-6.043707e-004
1.077049e+003	-5.749281e-004
1.078013e+003	-5.303646e-004
1.078977e+003	-4.656509e-004
1.079942e+003	-3.728021e-004
1.080906e+003	-2.449071e-004
1.081870e+003	-8.271399e-005
1.082834e+003	1.000532e-004
1.083798e+003	2.776423e-004
1.084763e+003	4.213983e-004
1.085727e+003	5.128437e-004
1.086691e+003	5.524982e-004
1.087655e+003	5.580692e-004
1.088620e+003	5.526890e-004
1.089584e+003	5.511920e-004
1.090548e+003	5.536181e-004
1.091512e+003	5.493104e-004
1.092477e+003	5.269601e-004
1.093441e+003	4.821379e-004
1.094405e+003	4.172818e-004
1.095369e+003	3.360093e-004
1.096333e+003	2.379470e-004
1.097298e+003	1.189231e-004
1.098262e+003	-2.387579e-005
1.099226e+003	-1.863737e-004
1.100190e+003	-3.560139e-004
1.101155e+003	-5.147569e-004
1.102119e+003	-6.441854e-004
1.103083e+003	-7.299683e-004
1.104047e+003	-7.647233e-004
1.105012e+003	-7.495855e-004
1.105976e+003	-6.943152e-004
1.106940e+003	-6.147773e-004
1.107904e+003	-5.272779e-004
1.108869e+003	-4.419287e-004
1.109833e+003	-3.590134e-004
1.110797e+003	-2.711758e-004
1.111761e+003	-1.703556e-004
1.112725e+003	-5.474403e-005
1.113690e+003	6.875778e-005
1.114654e+003	1.874208e-004
1.115618e+003	2.879449e-004
1.116582e+003	3.603857e-004
1.117547e+003	3.995650e-004
1.118511e+003	4.051874e-004
1.119475e+003	3.819452e-004
1.120439e+003	3.391548e-004
1.121404e+003	2.882957e-004
1.122368e+003	2.384866e-004
1.123332e+003	1.928510e-004
1.124296e+003	1.492750e-004
1.125260e+003	1.058548e-004
1.126225e+003	6.684908e-005
1.127189e+003	4.357146e-005
1.128153e+003	4.832038e-005
1.129117e+003	8.548870e-005
1.130082e+003	1.470072e-004
1.131046e+003	2.161975e-004
1.132010e+003	2.774003e-004
1.132974e+003	3.241061e-004
1.133939e+003	3.595632e-004
1.134903e+003	3.900379e-004
1.135867e+003	4.167543e-004
1.136831e+003	4.330515e-004
1.137796e+003	4.286816e-004
1.138760e+003	3.974770e-004
1.139724e+003	3.423649e-004
1.140688e+003	2.742638e-004
1.141652e+003	2.061510e-004
1.142617e+003	1.467145e-004
1.143581e+003	9.746452e-005
1.144545e+003	5.418220e-005
1.145509e+003	1.078872e-005
1.146474e+003	-3.703446e-005
1.147438e+003	-9.008854e-005
1.148402e+003	-1.457804e-004
1.149366e+003	-1.992884e-004
1.150331e+003	-2.451161e-004
1.151295e+003	-2.788143e-004
1.152259e+003	-2.986661e-004
1.153223e+003	-3.067516e-004
1.154188e+003	-3.086418e-004
1.155152e+003	-3.112994e-004
1.156116e+003	-3.197737e-004
1.157080e+003	-3.344493e-004
1.158044e+003	-3.506359e-004
1.159009e+003	-3.610773e-004
1.159973e+003	-3.600378e-004
1.160937e+003	-3.462435e-004
1.161901e+003	-3.225718e-004
1.162866e+003	-2.927326e-004
1.163830e+003	-2.575922e-004
1.164794e+003	-2.142649e-004
1.165758e+003	-1.590873e-004
1.166723e+003	-9.243960e-005
1.167687e+003	-2.145854e-005
1.168651e+003	4.211977e-005
1.169615e+003	8.825912e-005
1.170579e+003	1.150556e-004
1.171544e+003	1.308339e-004
1.172508e+003	1.501980e-004
1.173472e+003	1.862751e-004
1.174436e+003	2.437759e-004
1.175401e+003	3.167297e-004
1.176365e+003	3.917600e-004
1.177329e+003	4.544872e-004
1.178293e+003	4.952521e-004
1.179258e+003	5.114743e-004
1.180222e+003	5.064210e-004
1.181186e+003	4.863096e-004
1.182150e+003	4.578068e-004
1.183115e+003	4.268367e-004
1.184079e+003	3.983316e-004
1.185043e+003	3.758941e-004
1.186007e+003	3.608753e-004
1.186971e+003	3.513350e-004
1.187936e+003	3.419019e-004
1.188900e+003	3.253240e-004
1.189864e+003	2.955648e-004
1.190828e+003	2.512714e-004
1.191793e+003	1.978312e-004
1.192757e+003	1.464592e-004
1.193721e+003	1.100593e-004
1.194685e+003	9.739836e-005
1.195650e+003	1.084477e-004
1.196614e+003	1.335966e-004
1.197578e+003	1.575376e-004
1.198542e+003	1.660564e-004
1.199506e+003	1.522633e-004
1.200471e+003	1.190218e-004
1.201435e+003	7.659993e-005
1.202399e+003	3.747412e-005
1.203363e+003	1.159829e-005
1.204328e+003	4.261472e-006
1.205292e+003	1.629759e-005
1.206256e+003	4.501553e-005
1.207220e+003	8.463555e-005
1.208185e+003	1.266952e-004
1.209149e+003	1.617611e-004
1.210113e+003	1.827322e-004
1.211077e+003	1.881769e-004
1.212042e+003	1.832106e-004
1.213006e+003	1.766385e-004
1.213970e+003	1.757186e-004
1.214934e+003	1.817399e-004
1.215898e+003	1.892105e-004
1.216863e+003	1.890040e-004
1.217827e+003	1.732951e-004
1.218791e+003	1.393992e-004
1.219755e+003	9.075008e-005
1.220720e+003	3.509063e-005
1.221684e+003	-1.873751e-005
1.222648e+003	-6.391905e-005
1.223612e+003	-9.771477e-005
1.224577e+003	-1.218689e-004
1.225541e+003	-1.412932e-004
1.226505e+003	-1.615591e-004
1.227469e+003	-1.863766e-004
1.228433e+003	-2.162549e-004
1.229398e+003	-2.488265e-004
1.230362e+003	-2.803451e-004
1.231326e+003	-3.071656e-004
1.232290e+003	-3.265371e-004
1.233255e+003	-3.369083e-004
1.234219e+003	-3.382371e-004
1.235183e+003	-3.323830e-004
1.236147e+003	-3.228985e-004
1.237112e+003	-3.135791e-004
1.238076e+003	-3.060809e-004
1.239040e+003	-2.981098e-004
1.240004e+003	-2.838958e-004
1.240969e+003	-2.573065e-004
1.241933e+003	-2.160822e-004
1.242897e+003	-1.647361e-004
1.243861e+003	-1.142085e-004
1.244825e+003	-7.801818e-005
1.245790e+003	-6.640862e-005
1.246754e+003	-8.100898e-005
1.247718e+003	-1.127016e-004
1.248682e+003	-1.445010e-004
1.249647e+003	-1.590157e-004
1.250611e+003	-1.472405e-004
1.251575e+003	-1.138438e-004
1.252539e+003	-7.537517e-005
1.253504e+003	-5.173500e-005
1.254468e+003	-5.549527e-005
1.255432e+003	-8.538039e-005
1.256396e+003	-1.277250e-004
1.257360e+003	-1.644619e-004
1.258325e+003	-1.820608e-004
1.259289e+003	-1.759860e-004
1.260253e+003	-1.491917e-004
1.261217e+003	-1.076667e-004
1.262182e+003	-5.759681e-005
1.263146e+003	-5.976257e-006
1.264110e+003	3.761508e-005
1.265074e+003	6.184934e-005
1.266039e+003	5.851125e-005
1.267003e+003	2.867500e-005
1.267967e+003	-1.459326e-005
1.268931e+003	-4.999818e-005
1.269896e+003	-5.710295e-005
1.270860e+003	-2.610772e-005
1.271824e+003	3.685670e-005
1.272788e+003	1.115896e-004
1.273752e+003	1.719495e-004
1.274717e+003	1.965369e-004
1.275681e+003	1.772800e-004
1.276645e+003	1.224142e-004
1.277609e+003	5.284486e-005
1.278574e+003	-6.325935e-006
1.279538e+003	-3.536993e-005
1.280502e+003	-2.651248e-005
1.281466e+003	1.490193e-005
1.282431e+003	7.432214e-005
1.283395e+003	1.344692e-004
1.284359e+003	1.812981e-004
1.285323e+003	2.074785e-004
1.286287e+003	2.131427e-004
1.287252e+003	2.045710e-004
1.288216e+003	1.914982e-004
1.289180e+003	1.834893e-004
1.290144e+003	1.861489e-004
1.291109e+003	1.986985e-004
1.292073e+003	2.144440e-004
1.293037e+003	2.244099e-004
1.294001e+003	2.224083e-004
1.294966e+003	2.084829e-004
1.295930e+003	1.884502e-004
1.296894e+003	1.698657e-004
1.297858e+003	1.570603e-004
1.298823e+003	1.483910e-004
1.299787e+003	1.374742e-004
1.300751e+003	1.177154e-004
1.301715e+003	8.729145e-005
1.302679e+003	5.121899e-005
1.303644e+003	1.894673e-005
1.304608e+003	-1.134975e-006
1.305572e+003	-6.838780e-006
1.306536e+003	-3.890250e-006
1.307501e+003	-3.234073e-006
1.308465e+003	-1.545832e-005
1.309429e+003	-4.563238e-005
1.310393e+003	-9.153941e-005
1.311358e+003	-1.457354e-004
1.312322e+003	-1.992957e-004
1.313286e+003	-2.446003e-004
1.314250e+003	-2.761977e-004
1.315214e+003	-2.907045e-004
1.316179e+003	-2.868586e-004
1.317143e+003	-2.659821e-004
1.318107e+003	-2.321798e-004
1.319071e+003	-1.913641e-004
1.320036e+003	-1.491437e-004
1.321000e+003	-1.088059e-004
1.321964e+003	-7.065099e-005
1.322928e+003	-3.284863e-005
1.323893e+003	6.808844e-006
1.324857e+003	4.896503e-005
1.325821e+003	9.139321e-005
1.326785e+003	1.294772e-004
1.327750e+003	1.586617e-004
1.328714e+003	1.767486e-004
1.329678e+003	1.837694e-004
1.330642e+003	1.802729e-004
1.331606e+003	1.667859e-004
1.332571e+003	1.450924e-004
1.333535e+003	1.192906e-004
1.334499e+003	9.497160e-005
1.335463e+003	7.688315e-005
1.336428e+003	6.661714e-005
1.337392e+003	6.168040e-005
1.338356e+003	5.683240e-005
1.339320e+003	4.761896e-005
1.340285e+003	3.413861e-005
1.341249e+003	2.214096e-005
1.342213e+003	1.985194e-005
1.343177e+003	3.226360e-005
1.344141e+003	5.713401e-005
1.345106e+003	8.577733e-005
1.346070e+003	1.079741e-004
1.347034e+003	1.174693e-004
1.347998e+003	1.148686e-004
1.348963e+003	1.066968e-004
1.349927e+003	1.012939e-004
1.350891e+003	1.042800e-004
1.351855e+003	1.169167e-004
1.352820e+003	1.377077e-004
1.353784e+003	1.639241e-004
1.354748e+003	1.907393e-004
1.355712e+003	2.097008e-004
1.356677e+003	2.099175e-004
1.357641e+003	1.830377e-004
1.358605e+003	1.288541e-004
1.359569e+003	5.651066e-005
1.360533e+003	-2.036256e-005
1.361498e+003	-9.076302e-005
1.362462e+003	-1.501651e-004
1.363426e+003	-1.990535e-004
1.364390e+003	-2.390456e-004
1.365355e+003	-2.707932e-004
1.366319e+003	-2.942797e-004
1.367283e+003	-3.095595e-004
1.368247e+003	-3.167974e-004
1.369212e+003	-3.156265e-004
1.370176e+003	-3.043808e-004
1.371140e+003	-2.805069e-004
1.372104e+003	-2.429514e-004
1.373068e+003	-1.942320e-004
1.374033e+003	-1.389497e-004
1.374997e+003	-8.025468e-005
1.375961e+003	-1.951363e-005
1.376925e+003	4.001363e-005
1.377890e+003	9.090923e-005
1.378854e+003	1.245948e-004
1.379818e+003	1.376914e-004
1.380782e+003	1.368749e-004
1.381747e+003	1.372832e-004
1.382711e+003	1.529304e-004
1.383675e+003	1.848349e-004
1.384639e+003	2.171313e-004
1.385604e+003	2.260439e-004
1.386568e+003	1.953456e-004
1.387532e+003	1.264383e-004
1.388496e+003	3.621959e-005
1.389460e+003	-5.414423e-005
1.390425e+003	-1.303957e-004
1.391389e+003	-1.891213e-004
1.392353e+003	-2.341104e-004
1.393317e+003	-2.700621e-004
1.394282e+003	-2.984414e-004
1.395246e+003	-3.168786e-004
1.396210e+003	-3.210616e-004
1.397174e+003	-3.079130e-004
1.398139e+003	-2.786022e-004
1.399103e+003	-2.389577e-004
1.400067e+003	-1.961734e-004
1.401031e+003	-1.542613e-004
1.401995e+003	-1.121051e-004
1.402960e+003	-6.544256e-005
1.403924e+003	-1.113920e-005
1.404888e+003	4.874925e-005
1.405852e+003	1.055135e-004
1.406817e+003	1.459253e-004
1.407781e+003	1.569254e-004
1.408745e+003	1.315334e-004
1.409709e+003	7.397723e-005
1.410674e+003	-2.195247e-007
1.411638e+003	-7.107190e-005
1.412602e+003	-1.229212e-004
1.413566e+003	-1.489496e-004
1.414531e+003	-1.506826e-004
1.415495e+003	-1.353550e-004
1.416459e+003	-1.126438e-004
1.417423e+003	-9.081238e-005
1.418387e+003	-7.353399e-005
1.419352e+003	-5.946691e-005
1.420316e+003	-4.482764e-005
1.421280e+003	-2.629055e-005
1.422244e+003	-1.368292e-006
1.423209e+003	3.260923e-005
1.424173e+003	7.639763e-005
1.425137e+003	1.234880e-004
1.426101e+003	1.601484e-004
1.427066e+003	1.751187e-004
1.428030e+003	1.685205e-004
1.428994e+003	1.498830e-004
1.429958e+003	1.285431e-004
1.430922e+003	1.060983e-004
1.431887e+003	7.712295e-005
1.432851e+003	3.595107e-005
1.433815e+003	-1.789849e-005
1.434779e+003	-7.891678e-005
1.435744e+003	-1.373934e-004
1.436708e+003	-1.826785e-004
1.437672e+003	-2.076981e-004
1.438636e+003	-2.120590e-004
1.439601e+003	-2.006060e-004
1.440565e+003	-1.784201e-004
1.441529e+003	-1.476375e-004
1.442493e+003	-1.111146e-004
1.443458e+003	-8.045754e-005
1.444422e+003	-7.269005e-005
1.445386e+003	-8.668725e-005
1.446350e+003	-9.197072e-005
1.447314e+003	-5.927459e-005
1.448279e+003	7.841797e-006
1.449243e+003	8.290906e-005
1.450207e+003	1.399483e-004
1.451171e+003	1.561092e-004
1.452136e+003	1.096759e-004
1.453100e+003	-2.768241e-006
1.454064e+003	-1.497648e-004
1.455028e+003	-2.816453e-004
1.455993e+003	-3.648236e-004
1.456957e+003	-3.939670e-004
1.457921e+003	-3.796230e-004
1.458885e+003	-3.363522e-004
1.459849e+003	-2.823075e-004
1.460814e+003	-2.397304e-004
1.461778e+003	-2.255932e-004
1.462742e+003	-2.405467e-004
1.463706e+003	-2.709879e-004
1.464671e+003	-3.013867e-004
1.465635e+003	-3.227614e-004
1.466599e+003	-3.302903e-004
1.467563e+003	-3.121705e-004
1.468528e+003	-2.451633e-004
1.469492e+003	-1.158838e-004
1.470456e+003	5.378142e-005
1.471420e+003	2.188722e-004
1.472385e+003	3.436607e-004
1.473349e+003	4.112957e-004
1.474313e+003	4.186590e-004
1.475277e+003	3.818070e-004
1.476241e+003	3.427185e-004
1.477206e+003	3.506769e-004
1.478170e+003	4.255058e-004
1.479134e+003	5.448206e-004
1.480098e+003	6.673899e-004
1.481063e+003	7.590267e-004
1.482027e+003	7.989537e-004
1.482991e+003	7.775960e-004
1.483955e+003	6.999931e-004
1.484920e+003	5.906456e-004
1.485884e+003	4.856159e-004
1.486848e+003	4.127443e-004
1.487812e+003	3.786412e-004
1.488776e+003	3.714760e-004
1.489741e+003	3.700000e-004
1.490705e+003	3.502436e-004
1.491669e+003	2.920879e-004
1.492633e+003	1.915856e-004
1.493598e+003	7.706490e-005
1.494562e+003	4.311053e-006
1.495526e+003	9.909966e-006
1.496490e+003	7.213478e-005
1.497455e+003	1.398169e-004
1.498419e+003	1.854099e-004
1.499383e+003	2.143294e-004
1.500347e+003	2.417172e-004
1.501312e+003	2.732835e-004
1.502276e+003	3.017593e-004
1.503240e+003	3.141865e-004
1.504204e+003	2.999826e-004
1.505168e+003	2.536902e-004
1.506133e+003	1.749873e-004
1.507097e+003	7.125561e-005
1.508061e+003	-3.831413e-005
1.509025e+003	-1.269635e-004
1.509990e+003	-1.781035e-004
1.510954e+003	-2.006621e-004
1.511918e+003	-2.216311e-004
1.512882e+003	-2.616307e-004
1.513847e+003	-3.173919e-004
1.514811e+003	-3.631813e-004
1.515775e+003	-3.650747e-004
1.516739e+003	-2.992412e-004
1.517703e+003	-1.726042e-004
1.518668e+003	-2.921806e-005
1.519632e+003	8.863478e-005
1.520596e+003	1.887492e-004
1.521560e+003	3.082067e-004
1.522525e+003	4.517237e-004
1.523489e+003	5.791151e-004
1.524453e+003	6.416672e-004
1.525417e+003	6.109634e-004
1.526382e+003	4.862531e-004
1.527346e+003	2.999256e-004
1.528310e+003	1.133151e-004
1.529274e+003	-2.127923e-005
1.530239e+003	-9.714099e-005
1.531203e+003	-1.374287e-004
1.532167e+003	-1.621117e-004
1.533131e+003	-1.853473e-004
1.534095e+003	-2.214964e-004
1.535060e+003	-2.755693e-004
1.536024e+003	-3.359301e-004
1.536988e+003	-3.861315e-004
1.537952e+003	-4.236267e-004
1.538917e+003	-4.630835e-004
1.539881e+003	-5.183115e-004
1.540845e+003	-5.806246e-004
1.541809e+003	-6.176759e-004
1.542774e+003	-5.975444e-004
1.543738e+003	-5.218239e-004
1.544702e+003	-4.420492e-004
1.545666e+003	-4.302887e-004
1.546630e+003	-5.085087e-004
1.547595e+003	-6.177468e-004
1.548559e+003	-6.793651e-004
1.549523e+003	-6.583107e-004
1.550487e+003	-5.545678e-004
1.551452e+003	-3.852590e-004
1.552416e+003	-1.949524e-004
1.553380e+003	-3.988558e-005
1.554344e+003	5.720370e-005
1.555309e+003	1.166075e-004
1.556273e+003	1.713885e-004
1.557237e+003	2.427207e-004
1.558201e+003	3.315105e-004
1.559166e+003	4.191808e-004
1.560130e+003	4.777320e-004
1.561094e+003	4.847280e-004
1.562058e+003	4.359552e-004
1.563022e+003	3.520603e-004
1.563987e+003	2.723639e-004
1.564951e+003	2.296006e-004
1.565915e+003	2.224359e-004
1.566879e+003	2.172900e-004
1.567844e+003	1.813538e-004
1.568808e+003	1.173747e-004
1.569772e+003	6.848378e-005
1.570736e+003	7.428737e-005
1.571701e+003	1.214959e-004
1.572665e+003	1.621775e-004
1.573629e+003	1.675987e-004
1.574593e+003	1.394011e-004
1.575557e+003	9.003994e-005
1.576522e+003	3.319472e-005
1.577486e+003	-1.610456e-005
1.578450e+003	-4.375964e-005
1.579414e+003	-4.412469e-005
1.580379e+003	-2.756498e-005
1.581343e+003	-1.863438e-005
1.582307e+003	-4.126434e-005
1.583271e+003	-1.018149e-004
1.584236e+003	-1.844570e-004
1.585200e+003	-2.599034e-004
1.586164e+003	-2.991501e-004
1.587128e+003	-2.882793e-004
1.588093e+003	-2.396340e-004
1.589057e+003	-1.850977e-004
1.590021e+003	-1.501052e-004
1.590985e+003	-1.359302e-004
1.591949e+003	-1.283476e-004
1.592914e+003	-1.161946e-004
1.593878e+003	-1.001233e-004
1.594842e+003	-8.984063e-005
1.595806e+003	-9.533021e-005
1.596771e+003	-1.174728e-004
1.597735e+003	-1.447848e-004
1.598699e+003	-1.599239e-004
1.599663e+003	-1.509766e-004
1.600628e+003	-1.191134e-004
1.601592e+003	-7.919264e-005
1.602556e+003	-5.343382e-005
1.603520e+003	-5.794534e-005
1.604484e+003	-8.835020e-005
1.605449e+003	-1.203877e-004
1.606413e+003	-1.294528e-004
1.607377e+003	-1.086606e-004
1.608341e+003	-6.885021e-005
1.609306e+003	-2.645024e-005
1.610270e+003	8.746149e-006
1.611234e+003	3.858953e-005
1.612198e+003	7.113161e-005
1.613163e+003	1.102934e-004
1.614127e+003	1.517591e-004
1.615091e+003	1.879644e-004
1.616055e+003	2.145648e-004
1.617020e+003	2.316654e-004
1.617984e+003	2.411472e-004
1.618948e+003	2.449958e-004
1.619912e+003	2.448646e-004
1.620876e+003	2.399688e-004
1.621841e+003	2.266238e-004
1.622805e+003	2.046138e-004
1.623769e+003	1.814418e-004
1.624733e+003	1.627158e-004
1.625698e+003	1.428936e-004
1.626662e+003	1.142651e-004
1.627626e+003	7.798742e-005
1.628590e+003	3.768158e-005
1.629555e+003	-9.961545e-006
1.630519e+003	-6.938884e-005
1.631483e+003	-1.362558e-004
1.632447e+003	-1.998533e-004
1.633411e+003	-2.522910e-004
1.634376e+003	-2.908788e-004
1.635340e+003	-3.136717e-004
1.636304e+003	-3.169640e-004
1.637268e+003	-2.967488e-004
1.638233e+003	-2.528925e-004
1.639197e+003	-1.998240e-004
1.640161e+003	-1.744602e-004
1.641125e+003	-2.100447e-004
1.642090e+003	-2.904284e-004
1.643054e+003	-3.610756e-004
1.644018e+003	-3.875519e-004
1.644982e+003	-3.709421e-004
1.645947e+003	-3.223908e-004
1.646911e+003	-2.572527e-004
1.647875e+003	-2.081403e-004
1.648839e+003	-2.197141e-004
1.649803e+003	-3.178038e-004
1.650768e+003	-4.826473e-004
1.651732e+003	-6.549607e-004
1.652696e+003	-7.716276e-004
1.653660e+003	-8.007200e-004
1.654625e+003	-7.533931e-004
1.655589e+003	-6.743126e-004
1.656553e+003	-6.149776e-004
1.657517e+003	-5.954470e-004
1.658482e+003	-5.862028e-004
1.659446e+003	-5.392955e-004
1.660410e+003	-4.381315e-004
1.661374e+003	-3.129142e-004
1.662339e+003	-2.155837e-004
1.663303e+003	-1.757769e-004
1.664267e+003	-1.635516e-004
1.665231e+003	-1.079639e-004
1.666195e+003	2.667327e-005
1.667160e+003	2.084213e-004
1.668124e+003	3.862395e-004
1.669088e+003	5.250091e-004
1.670052e+003	5.883060e-004
1.671017e+003	5.308029e-004
1.671981e+003	3.439981e-004
1.672945e+003	1.042442e-004
1.673909e+003	-6.592325e-005
1.674874e+003	-9.583869e-005
1.675838e+003	-9.749979e-006
1.676802e+003	1.123097e-004
1.677766e+003	1.935804e-004
1.678730e+003	1.961321e-004
1.679695e+003	1.315040e-004
1.680659e+003	4.926624e-005
1.681623e+003	4.474064e-007
1.682587e+003	-2.021459e-006
1.683552e+003	1.627035e-005
1.684516e+003	2.855131e-005
1.685480e+003	3.328949e-005
1.686444e+003	4.556870e-005
1.687409e+003	7.545688e-005
1.688373e+003	1.205143e-004
1.689337e+003	1.745360e-004
1.690301e+003	2.335602e-004
1.691266e+003	2.880417e-004
1.692230e+003	3.144423e-004
1.693194e+003	2.859152e-004
1.694158e+003	2.054434e-004
1.695122e+003	1.303715e-004
1.696087e+003	1.369618e-004
1.697051e+003	2.446348e-004
1.698015e+003	3.989070e-004
1.698979e+003	5.307602e-004
1.699944e+003	6.060104e-004
1.700908e+003	6.252324e-004
1.701872e+003	6.034436e-004
1.702836e+003	5.546976e-004
1.703801e+003	4.891260e-004
1.704765e+003	4.195500e-004
1.705729e+003	3.640807e-004
1.706693e+003	3.364089e-004
1.707657e+003	3.335823e-004
1.708622e+003	3.340573e-004
1.709586e+003	3.092241e-004
1.710550e+003	2.446083e-004
1.711514e+003	1.554396e-004
1.712479e+003	7.644841e-005
1.713443e+003	3.166848e-005
1.714407e+003	1.727840e-005
1.715371e+003	1.341644e-005
1.716336e+003	6.518713e-006
1.717300e+003	1.356982e-007
1.718264e+003	8.470416e-006
1.719228e+003	3.892983e-005
1.720193e+003	7.727822e-005
1.721157e+003	9.071777e-005
1.722121e+003	5.234908e-005
1.723085e+003	-3.492117e-005
1.724049e+003	-1.426386e-004
1.725014e+003	-2.418174e-004
1.725978e+003	-3.181594e-004
1.726942e+003	-3.692261e-004
1.727906e+003	-3.979285e-004
1.728871e+003	-4.115187e-004
1.729835e+003	-4.213910e-004
1.730799e+003	-4.380557e-004
1.731763e+003	-4.657536e-004
1.732728e+003	-5.014450e-004
1.733692e+003	-5.352305e-004
1.734656e+003	-5.511449e-004
1.735620e+003	-5.319902e-004
1.736584e+003	-4.682966e-004
1.737549e+003	-3.650378e-004
1.738513e+003	-2.390771e-004
1.739477e+003	-1.085874e-004
1.740441e+003	1.519162e-005
1.741406e+003	1.263724e-004
1.742370e+003	2.177439e-004
1.743334e+003	2.798314e-004
1.744298e+003	3.105142e-004
1.745263e+003	3.251101e-004
1.746227e+003	3.477347e-004
1.747191e+003	3.864153e-004
1.748155e+003	4.228850e-004
1.749120e+003	4.303778e-004
1.750084e+003	3.972425e-004
1.751048e+003	3.346570e-004
1.752012e+003	2.663146e-004
1.752976e+003	2.102424e-004
1.753941e+003	1.678463e-004
1.754905e+003	1.284720e-004
1.755869e+003	8.212424e-005
1.756833e+003	2.709674e-005
1.757798e+003	-3.146849e-005
1.758762e+003	-8.627863e-005
1.759726e+003	-1.302176e-004
1.760690e+003	-1.568612e-004
1.761655e+003	-1.621066e-004
1.762619e+003	-1.462447e-004
1.763583e+003	-1.141772e-004
1.764547e+003	-7.375914e-005
1.765511e+003	-3.300052e-005
1.766476e+003	3.156384e-006
1.767440e+003	3.452351e-005
1.768404e+003	6.377586e-005
1.769368e+003	9.185942e-005
1.770333e+003	1.151757e-004
1.771297e+003	1.282623e-004
1.772261e+003	1.301290e-004
1.773225e+003	1.277635e-004
1.774190e+003	1.319968e-004
1.775154e+003	1.484782e-004
1.776118e+003	1.718580e-004
1.777082e+003	1.875880e-004
1.778047e+003	1.791016e-004
1.779011e+003	1.370874e-004
1.779975e+003	6.778026e-005
1.780939e+003	-6.268221e-006
1.781903e+003	-5.717467e-005
1.782868e+003	-6.750684e-005
1.783832e+003	-3.987757e-005
1.784796e+003	4.520758e-006
1.785760e+003	3.832043e-005
1.786725e+003	4.489302e-005
1.787689e+003	2.721363e-005
1.788653e+003	2.045656e-006
1.789617e+003	-1.387306e-005
1.790582e+003	-1.373973e-005
1.791546e+003	-1.357768e-006
1.792510e+003	1.421914e-005
1.793474e+003	2.493338e-005
1.794438e+003	2.793192e-005
1.795403e+003	2.635508e-005
1.796367e+003	2.643934e-005
1.797331e+003	3.252707e-005
1.798295e+003	4.314152e-005
1.799260e+003	5.097770e-005
1.800224e+003	4.725505e-005
1.801188e+003	2.815999e-005
1.802152e+003	-4.291455e-007
1.803117e+003	-2.434730e-005
1.804081e+003	-3.037505e-005
1.805045e+003	-1.667602e-005
1.806009e+003	5.984488e-006
1.806974e+003	2.273663e-005
1.807938e+003	2.400058e-005
1.808902e+003	1.014168e-005
1.809866e+003	-9.225028e-006
1.810830e+003	-2.127976e-005
1.811795e+003	-1.892578e-005
1.812759e+003	-5.728663e-006
1.813723e+003	8.007541e-006
1.814687e+003	1.398335e-005
1.815652e+003	1.094934e-005
1.816616e+003	3.163710e-006
1.817580e+003	-3.705260e-006
1.818544e+003	-5.372282e-006
1.819509e+003	-2.519048e-007
1.820473e+003	9.924827e-006
1.821437e+003	2.047444e-005
1.822401e+003	2.544100e-005
1.823365e+003	2.012212e-005
1.824330e+003	3.846836e-006
1.825294e+003	-1.797900e-005
1.826258e+003	-3.479423e-005
1.827222e+003	-3.617159e-005
1.828187e+003	-1.888276e-005
1.829151e+003	9.569630e-006
1.830115e+003	3.410150e-005
1.831079e+003	4.073584e-005
1.832044e+003	2.617084e-005
1.833008e+003	1.165663e-006
1.833972e+003	-1.678201e-005
1.834936e+003	-1.630251e-005
1.835901e+003	5.625097e-007
1.836865e+003	2.136989e-005
1.837829e+003	3.216090e-005
1.838793e+003	2.575672e-005
1.839757e+003	5.605476e-006
1.840722e+003	-1.622828e-005
1.841686e+003	-2.612326e-005
1.842650e+003	-1.713005e-005
1.843614e+003	6.849880e-006
1.844579e+003	3.344078e-005
1.845543e+003	4.879335e-005
1.846507e+003	4.503778e-005
1.847471e+003	2.448969e-005
1.848436e+003	-1.833921e-006
1.849400e+003	-2.127939e-005
1.850364e+003	-2.786896e-005
1.851328e+003	-2.567940e-005
1.852292e+003	-2.488675e-005
1.853257e+003	-3.349646e-005
1.854221e+003	-4.986246e-005
1.855185e+003	-6.145679e-005
1.856149e+003	-5.365080e-005
1.857114e+003	-2.343504e-005
1.858078e+003	1.567412e-005
1.859042e+003	4.358486e-005
1.860006e+003	4.810200e-005
1.860971e+003	3.162620e-005
1.861935e+003	8.159523e-006
1.862899e+003	-5.255564e-006
1.863863e+003	1.776503e-006
1.864828e+003	2.707739e-005
1.865792e+003	5.752712e-005
1.866756e+003	7.714380e-005
1.867720e+003	7.604902e-005
1.868684e+003	5.490435e-005
1.869649e+003	2.306264e-005
1.870613e+003	-7.514044e-006
1.871577e+003	-2.856517e-005
1.872541e+003	-3.849574e-005
1.873506e+003	-4.082601e-005
1.874470e+003	-3.987964e-005
1.875434e+003	-3.708942e-005
1.876398e+003	-3.055355e-005
1.877363e+003	-1.786308e-005
1.878327e+003	1.159913e-007
1.879291e+003	1.751793e-005
1.880255e+003	2.593101e-005
1.881219e+003	2.034905e-005
1.882184e+003	3.865910e-006
1.883148e+003	-1.378418e-005
1.884112e+003	-2.257353e-005
1.885076e+003	-1.787664e-005
1.886041e+003	-2.261967e-006
1.887005e+003	1.640741e-005
1.887969e+003	2.914880e-005
1.888933e+003	3.039589e-005
1.889898e+003	2.054260e-005
1.890862e+003	5.160673e-006
1.891826e+003	-8.320122e-006
1.892790e+003	-1.436553e-005
1.893755e+003	-1.158954e-005
1.894719e+003	-2.690375e-006
1.895683e+003	7.553699e-006
1.896647e+003	1.497263e-005
1.897611e+003	1.784759e-005
1.898576e+003	1.697257e-005
1.899540e+003	1.407643e-005
1.900504e+003	1.007210e-005
1.901468e+003	4.742204e-006
1.902433e+003	-2.208430e-006
1.903397e+003	-1.013020e-005
1.904361e+003	-1.725493e-005
1.905325e+003	-2.123877e-005
1.906290e+003	-2.025110e-005
1.907254e+003	-1.422314e-005
1.908218e+003	-5.425290e-006
1.909182e+003	2.216589e-006
1.910146e+003	4.761877e-006
1.911111e+003	1.206232e-007
1.912075e+003	-1.053819e-005
1.913039e+003	-2.268564e-005
1.914003e+003	-3.023872e-005
1.914968e+003	-2.867460e-005
1.915932e+003	-1.764070e-005
1.916896e+003	-1.384347e-006
1.917860e+003	1.333712e-005
1.918825e+003	2.070101e-005
1.919789e+003	1.860277e-005
1.920753e+003	9.168426e-006
1.921717e+003	-3.084202e-006
1.922682e+003	-1.388377e-005
1.923646e+003	-2.067050e-005
1.924610e+003	-2.239880e-005
1.925574e+003	-1.879357e-005
1.926538e+003	-1.008603e-005
1.927503e+003	2.691108e-006
1.928467e+003	1.729068e-005
1.929431e+003	3.030090e-005
1.930395e+003	3.807850e-005
1.931360e+003	3.818952e-005
1.932324e+003	3.033148e-005
1.933288e+003	1.627276e-005
1.934252e+003	-5.690740e-007
1.935217e+003	-1.554344e-005
1.936181e+003	-2.371496e-005
1.937145e+003	-2.165510e-005
1.938109e+003	-9.370316e-006
1.939073e+003	8.922895e-006
1.940038e+003	2.611459e-005
1.941002e+003	3.535276e-005
1.941966e+003	3.334881e-005
1.942930e+003	2.177440e-005
1.943895e+003	5.825520e-006
1.944859e+003	-9.030373e-006
1.945823e+003	-1.981189e-005
1.946787e+003	-2.655012e-005
1.947752e+003	-3.073471e-005
1.948716e+003	-3.325849e-005
1.949680e+003	-3.359034e-005
1.950644e+003	-3.076440e-005
1.951609e+003	-2.505749e-005
1.952573e+003	-1.855467e-005
1.953537e+003	-1.397029e-005
1.954501e+003	-1.271849e-005
1.955465e+003	-1.370019e-005
1.956430e+003	-1.363060e-005
1.957394e+003	-3.929053e-006
1.958358e+003	1.420233e-005
1.959322e+003	2.763130e-005
1.960287e+003	3.803709e-005
1.961251e+003	5.047327e-005
1.962215e+003	6.046147e-005
1.963179e+003	6.408320e-005
1.964144e+003	6.025648e-005
1.965108e+003	5.107636e-005
1.966072e+003	3.988971e-005
1.967036e+003	2.865695e-005
1.968000e+003	1.681351e-005
1.968965e+003	2.655353e-006
1.969929e+003	-1.395676e-005
1.970893e+003	-3.008003e-005
1.971857e+003	-4.091962e-005
1.972822e+003	-4.303292e-005
1.973786e+003	-3.696090e-005
1.974750e+003	-2.704519e-005
1.975714e+003	-1.847720e-005
1.976679e+003	-1.385732e-005
1.977643e+003	-1.181236e-005
1.978607e+003	-8.624620e-006
1.979571e+003	-1.527911e-006
1.980536e+003	9.007082e-006
1.981500e+003	1.260169e-005
1.982464e+003	5.181621e-006
1.983428e+003	-8.903442e-010
1.984392e+003	-2.628830e-009
1.985357e+003	-2.078368e-009
1.986321e+003	1.981972e-009
1.987285e+003	2.716710e-009
1.988249e+003	1.012292e-009
1.989214e+003	2.883936e-010
1.990178e+003	-2.407759e-010
1.991142e+003	-1.942484e-009
1.992106e+003	-3.302007e-009
1.993071e+003	3.689250e-010
1.994035e+003	3.995337e-009
1.994999e+003	2.306362e-009
1.995963e+003	3.235936e-010
1.996927e+003	-6.975605e-012
1.997892e+003	-4.877532e-010
1.998856e+003	-2.290116e-009
1.999820e+003	-3.606667e-009
2.000784e+003	-8.478243e-011
2.001749e+003	3.638413e-009
2.002713e+003	2.293214e-009
2.003677e+003	2.725066e-010
2.004641e+003	-1.393611e-010
2.005606e+003	-7.955107e-010
2.006570e+003	-2.774407e-009
2.007534e+003	-3.836224e-009
2.008498e+003	-2.098126e-010
2.009463e+003	3.468862e-009
2.010427e+003	2.369106e-009
2.011391e+003	5.520322e-010
2.012355e+003	-4.231165e-010
2.013319e+003	-1.255799e-009
2.014284e+003	-2.836334e-009
2.015248e+003	-2.086111e-009
2.016212e+003	2.271936e-009
2.017176e+003	2.729485e-009
2.018141e+003	8.001417e-010
2.019105e+003	4.327947e-010
2.020069e+003	1.177107e-010
2.021033e+003	-1.947517e-009
2.021998e+003	-3.528094e-009
2.022962e+003	2.028440e-010
2.023926e+003	3.682918e-009
2.024890e+003	2.370238e-009
2.025854e+003	8.121573e-010
2.026819e+003	4.815882e-010
2.027783e+003	-2.279861e-010
2.028747e+003	-2.495685e-009
2.029711e+003	-3.602022e-009
2.030676e+003	-2.129260e-011
2.031640e+003	3.265602e-009
2.032604e+003	2.342379e-009
2.033568e+003	5.438877e-010
2.034533e+003	-7.935558e-011
2.035497e+003	-6.530453e-010
2.036461e+003	-2.642395e-009
2.037425e+003	-3.806027e-009
2.038390e+003	-2.787227e-010
2.039354e+003	3.248582e-009
2.040318e+003	2.231286e-009
2.041282e+003	3.425922e-010
2.042246e+003	-4.687984e-010
2.043211e+003	-7.993676e-010
2.044175e+003	-2.744196e-009
2.045139e+003	-2.012168e-009
2.046103e+003	2.628100e-009
2.047068e+003	2.751165e-009
2.048032e+003	5.918632e-010
2.048996e+003	8.863192e-011
2.049960e+003	-2.264520e-010
2.050925e+003	-2.155795e-009
2.051889e+003	-3.652751e-009
2.052853e+003	2.140710e-010
2.053817e+003	3.596200e-009
2.054781e+003	2.534384e-009
2.055746e+003	1.190388e-009
2.056710e+003	1.547801e-011
2.057674e+003	-7.688133e-010
2.058638e+003	-2.443422e-009
2.059603e+003	-3.884243e-009
2.060567e+003	-2.578319e-010
2.061531e+003	3.457620e-009
2.062495e+003	2.578919e-009
2.063460e+003	1.076972e-009
2.064424e+003	-1.547824e-011
2.065388e+003	-6.193645e-010
2.066352e+003	-2.105826e-009
2.067317e+003	-3.930685e-009
2.068281e+003	-3.956373e-010
2.069245e+003	3.515706e-009
2.070209e+003	2.150763e-009
2.071174e+003	2.516158e-010
2.072138e+003	-8.282488e-011
2.073102e+003	-1.780662e-009
2.074066e+003	-3.425116e-009
2.075031e+003	2.012957e-010
2.075995e+003	3.827707e-009
2.076959e+003	2.183252e-009
2.077923e+003	4.854158e-010
2.078887e+003	1.509753e-010
2.079852e+003	-5.729229e-010
2.080816e+003	-2.472070e-009
2.081780e+003	-3.447555e-009
2.082744e+003	-1.703390e-011
2.083708e+003	3.225340e-009
2.084673e+003	2.362123e-009
2.085637e+003	6.797722e-010
2.086601e+003	-3.081521e-010
2.087565e+003	-1.107929e-009
2.088530e+003	-2.609875e-009
2.089494e+003	-3.585361e-009
2.090458e+003	-6.347590e-011
2.091422e+003	3.562936e-009
2.092387e+003	2.315682e-009
2.093351e+003	2.492928e-010
2.094315e+003	-3.545937e-010
2.095279e+003	-5.744423e-010
2.096244e+003	-2.646251e-009
2.097208e+003	-2.331167e-009
2.098172e+003	2.026879e-009
2.099136e+003	2.626894e-009
2.100101e+003	1.035907e-009
2.101065e+003	4.320204e-010
2.102029e+003	-6.733965e-011
2.102993e+003	-2.026880e-009
2.103958e+003	-3.940779e-009
2.104922e+003	-2.098415e-010
2.105886e+003	3.701501e-009
2.106850e+003	2.629232e-009
2.107814e+003	8.346114e-010
2.108779e+003	-1.687980e-010
2.109743e+003	-4.954960e-010
2.110707e+003	-1.997443e-009
2.111671e+003	-3.545113e-009
2.112635e+003	2.748656e-010
2.113600e+003	3.901277e-009
2.114564e+003	2.063256e-009
2.115528e+003	2.686352e-010
2.116492e+003	2.268683e-010
2.117457e+003	-9.982958e-011
2.118421e+003	-2.367529e-009
2.119385e+003	-4.101024e-009
2.120349e+003	-4.746127e-010
2.121314e+003	3.240840e-009
2.122278e+003	2.166248e-009
2.123242e+003	4.606685e-010
2.124206e+003	-2.632298e-010
2.125171e+003	-9.871279e-010
2.126135e+003	-2.789491e-009
2.127099e+003	-2.105855e-009
2.128063e+003	2.147665e-009
2.129028e+003	2.656317e-009
2.129992e+003	5.899277e-010
2.130956e+003	-1.395875e-011
2.131920e+003	-4.296978e-010
2.132885e+003	-9.445431e-010
2.133849e+003	-2.634637e-009
2.134813e+003	-2.131406e-009
2.135777e+003	2.226641e-009
2.136741e+003	2.931182e-009
2.137706e+003	6.712259e-010
2.138670e+003	6.733943e-011
2.139634e+003	4.105803e-011
2.140598e+003	-1.933967e-009
2.141563e+003	-3.667462e-009
2.142527e+003	-4.105090e-011
2.143491e+003	3.870292e-009
2.144455e+003	2.902549e-009
2.145419e+003	9.275235e-010
2.146384e+003	4.281636e-010
2.147348e+003	-1.602374e-010
2.148312e+003	-2.697382e-009
2.149276e+003	-4.033677e-009
2.150241e+003	-1.780819e-011
2.151205e+003	3.504077e-009
2.152169e+003	2.139134e-009
2.153133e+003	6.294448e-010
2.154098e+003	3.027467e-010
2.155062e+003	-7.897037e-010
2.156026e+003	-2.764729e-009
2.156990e+003	-3.627945e-009
2.157955e+003	-3.855717e-010
2.158919e+003	3.044950e-009
2.159883e+003	2.166248e-009
2.160847e+003	4.606685e-010
2.161812e+003	2.944406e-011
2.162776e+003	-5.899276e-010
2.163740e+003	-2.768586e-009
2.164704e+003	-2.176313e-009
2.165668e+003	2.362138e-009
2.166633e+003	2.954410e-009
2.167597e+003	7.757522e-010
2.168561e+003	1.563804e-010
2.169525e+003	-2.748439e-010
2.170490e+003	-2.077207e-009
2.171454e+003	-3.442150e-009
2.172418e+003	7.973535e-011
2.173382e+003	3.899714e-009
2.174346e+003	2.456570e-009
2.175311e+003	4.815445e-010
2.176275e+003	2.616958e-010
2.177239e+003	-6.348646e-010
2.178203e+003	-2.902564e-009
2.179168e+003	-3.870306e-009
2.180132e+003	4.103615e-011
2.181096e+003	3.667447e-009
2.182060e+003	2.226626e-009
2.183025e+003	3.561273e-010
2.183989e+003	-4.644910e-011
2.184953e+003	-7.416992e-010
2.185917e+003	-2.716724e-009
2.186882e+003	-3.684467e-009
2.187846e+003	2.268753e-010
2.188810e+003	3.853287e-009
2.189774e+003	2.119792e-009
2.190739e+003	3.406566e-010
2.191703e+003	2.253342e-010
2.192667e+003	-8.516308e-010
2.193631e+003	-3.007061e-009
2.194595e+003	-2.302520e-009
2.195560e+003	1.951001e-009
2.196524e+003	2.634637e-009
2.197488e+003	1.124948e-009
2.198452e+003	7.982501e-010
2.199417e+003	-2.942005e-010
2.200381e+003	-1.190761e-009
2.201345e+003	-2.781748e-009
2.202309e+003	-2.377623e-009
2.203273e+003	1.873574e-009
2.204238e+003	2.750778e-009
2.205202e+003	8.516308e-010
2.206166e+003	1.277326e-010
2.207130e+003	-4.025982e-010
2.208095e+003	-2.011394e-009
2.209059e+003	-3.085986e-009
2.210023e+003	6.294666e-010
2.210987e+003	4.255878e-009
2.211952e+003	2.522383e-009
2.212916e+003	2.546834e-010
2.213880e+003	-7.201438e-011
2.214844e+003	-4.064551e-010
2.215809e+003	-2.305602e-009
2.216773e+003	-3.670545e-009
2.217737e+003	2.407979e-010
2.218701e+003	3.775845e-009
2.219666e+003	1.950986e-009
2.220630e+003	4.645253e-010
2.221594e+003	-1.393611e-010
2.222558e+003	-1.231812e-009
2.223522e+003	-2.733758e-009
2.224487e+003	-3.709244e-009
2.225451e+003	-1.873587e-010
2.226415e+003	3.439053e-009
2.227379e+003	2.191799e-009
2.228344e+003	3.213002e-010
2.229308e+003	-3.716273e-010
2.230272e+003	-2.435694e-009
2.231236e+003	-3.487057e-009
2.232200e+003	5.365545e-010
2.233165e+003	3.982561e-009
2.234129e+003	2.353592e-009
2.235093e+003	5.744569e-010
2.236057e+003	3.546082e-010
2.237022e+003	-2.492783e-010
2.237986e+003	-2.315667e-009
2.238950e+003	-3.562921e-009
2.239914e+003	6.349012e-011
2.240879e+003	3.585375e-009
2.241843e+003	2.317216e-009
2.242807e+003	7.107430e-010
2.243771e+003	9.137099e-011
2.244736e+003	-7.161481e-010
2.245700e+003	-2.503026e-009
2.246664e+003	-3.658916e-009
2.247628e+003	-1.238688e-010
2.248593e+003	3.118505e-009
2.249557e+003	1.858089e-009
2.250521e+003	2.516156e-010
2.251485e+003	-8.282504e-011
2.252449e+003	-1.877446e-009
2.253414e+003	-3.715467e-009
2.254378e+003	-8.905537e-011
2.255342e+003	3.730923e-009
2.256306e+003	2.183252e-009
2.257271e+003	6.813060e-010
2.258235e+003	3.546081e-010
2.259199e+003	-6.488014e-010
2.260163e+003	-2.443422e-009
2.261127e+003	-3.515691e-009
2.262092e+003	3.956518e-010
2.263056e+003	4.126589e-009
2.264020e+003	2.212690e-009
2.264984e+003	2.531498e-010
2.265949e+003	-2.462104e-010
2.266913e+003	-8.500967e-010
2.267877e+003	-2.441084e-009
2.268841e+003	-3.889648e-009
2.269806e+003	-2.632370e-010
2.270770e+003	3.363174e-009
2.271734e+003	2.207284e-009
2.272698e+003	7.208231e-010
2.273663e+003	-3.561419e-010
2.274627e+003	-1.140433e-009
2.275591e+003	-2.815042e-009
2.276555e+003	-2.499958e-009
2.277520e+003	1.753562e-009
2.278484e+003	2.826656e-009
2.279448e+003	1.324709e-009
2.280412e+003	5.249329e-010
2.281376e+003	-4.629913e-010
2.282341e+003	-7.742038e-010
2.283305e+003	-2.260665e-009
2.284269e+003	-2.329619e-009
2.285233e+003	1.832538e-009
2.286198e+003	2.905632e-009
2.287162e+003	1.006485e-009
2.288126e+003	2.825866e-010
2.289090e+003	-5.185406e-011
2.290054e+003	-1.749691e-009
2.291019e+003	-3.394145e-009
2.291983e+003	2.322665e-010
2.292947e+003	3.858678e-009
2.293911e+003	2.214223e-009
2.294876e+003	5.163865e-010
2.295840e+003	1.819461e-010
2.296804e+003	-5.419522e-010
2.297768e+003	-2.441099e-009
2.298733e+003	-3.416584e-009
2.299697e+003	1.393687e-011
2.300661e+003	3.256310e-009
2.301625e+003	2.393094e-009
2.302590e+003	4.180691e-010
2.303554e+003	-6.743816e-010
2.304518e+003	-1.001079e-009
2.305482e+003	-2.413985e-009
2.306447e+003	-3.585361e-009
2.307411e+003	-6.347590e-011
2.308375e+003	3.562936e-009
2.309339e+003	2.315682e-009
2.310303e+003	2.492928e-010
2.311268e+003	-3.545937e-010
2.312232e+003	-5.744423e-010
2.313196e+003	-2.646251e-009
2.314160e+003	-2.331167e-009
2.315125e+003	2.026879e-009
2.316089e+003	2.626894e-009
2.317053e+003	1.035907e-009
2.318017e+003	4.320204e-010
2.318981e+003	-6.733965e-011
2.319946e+003	-2.026880e-009
2.320910e+003	-3.940779e-009
2.321874e+003	-2.098415e-010
2.322838e+003	3.701501e-009
2.323803e+003	2.629232e-009
2.324767e+003	8.346114e-010
2.325731e+003	-1.687980e-010
2.326695e+003	-4.954960e-010
2.327660e+003	-1.997443e-009
2.328624e+003	-3.545113e-009
2.329588e+003	2.748656e-010
2.330552e+003	3.901277e-009
2.331517e+003	2.063256e-009
2.332481e+003	2.686352e-010
2.333445e+003	2.268683e-010
2.334409e+003	-9.982958e-011
2.335374e+003	-2.367529e-009
2.336338e+003	-4.101024e-009
2.337302e+003	-4.746127e-010
2.338266e+003	3.240840e-009
2.339230e+003	2.166248e-009
2.340195e+003	4.606685e-010
2.341159e+003	-2.632298e-010
2.342123e+003	-9.871279e-010
2.343087e+003	-2.789491e-009
2.344052e+003	-2.105855e-009
2.345016e+003	2.147665e-009
2.345980e+003	2.656317e-009
2.346944e+003	5.899277e-010
2.347908e+003	-1.395875e-011
2.348873e+003	-4.296978e-010
2.349837e+003	-2.119792e-009
2.350801e+003	-3.275682e-009
2.351765e+003	6.579826e-011
2.352730e+003	3.796736e-009
2.353694e+003	2.745372e-009
2.354658e+003	4.854158e-010
2.355622e+003	-1.184706e-010
2.356587e+003	-1.447521e-010
2.357551e+003	-2.119777e-009
2.358515e+003	-3.853272e-009
2.359479e+003	-2.268611e-010
2.360444e+003	3.684481e-009
2.361408e+003	2.716739e-009
2.362372e+003	7.417136e-010
2.363336e+003	2.423535e-010
2.364301e+003	-3.460474e-010
2.365265e+003	-2.883192e-009
2.366229e+003	-4.219487e-009
2.367193e+003	-2.036184e-010
2.368157e+003	3.318267e-009
2.369122e+003	1.953324e-009
2.370086e+003	4.436347e-010
2.371050e+003	1.169366e-010
2.372014e+003	-9.755138e-010
2.372979e+003	-2.950539e-009
2.373943e+003	-2.057850e-009
2.374907e+003	1.811633e-009
2.375871e+003	2.403905e-009
2.376835e+003	9.909992e-010
2.377800e+003	4.606685e-010
2.378764e+003	2.944406e-011
2.379728e+003	-5.899276e-010
2.380692e+003	-2.768586e-009
2.381657e+003	-2.176313e-009
2.382621e+003	2.362138e-009
2.383585e+003	2.954410e-009
2.384549e+003	7.757522e-010
2.385514e+003	1.563804e-010
2.386478e+003	-2.748439e-010
2.387442e+003	-2.077207e-009
2.388406e+003	-3.442150e-009
2.389371e+003	7.973535e-011
2.390335e+003	3.899714e-009
2.391299e+003	2.456570e-009
2.392263e+003	4.815445e-010
2.393228e+003	2.616958e-010
2.394192e+003	-6.348646e-010
2.395156e+003	-2.902564e-009
2.396120e+003	-3.870306e-009
2.397084e+003	4.103615e-011
2.398049e+003	3.667447e-009
2.399013e+003	2.226626e-009
2.399977e+003	3.561273e-010
2.400941e+003	-4.644910e-011
2.401906e+003	-7.416992e-010
2.402870e+003	-2.716724e-009
2.403834e+003	-3.684467e-009
2.404798e+003	2.268753e-010
2.405762e+003	3.853287e-009
2.406727e+003	2.119792e-009
2.407691e+003	3.406566e-010
2.408655e+003	2.253342e-010
2.409619e+003	-8.516308e-010
2.410584e+003	-3.007061e-009
2.411548e+003	-2.302520e-009
2.412512e+003	1.951001e-009
2.413476e+003	2.634637e-009
2.414441e+003	1.124948e-009
2.415405e+003	7.982501e-010
2.416369e+003	-2.942005e-010
2.417333e+003	-2.561900e-009
2.418298e+003	-3.529642e-009
2.419262e+003	1.858103e-010
2.420226e+003	3.705372e-009
2.421190e+003	2.533997e-009
2.422155e+003	6.348498e-010
2.423119e+003	-8.904830e-011
2.424083e+003	-6.193792e-010
2.425047e+003	-2.228175e-009
2.426011e+003	-3.302767e-009
2.426976e+003	4.126856e-010
2.427940e+003	4.039097e-009
2.428904e+003	2.305602e-009
2.429868e+003	3.790267e-011
2.430833e+003	-2.887953e-010
2.431797e+003	-6.232358e-010
2.432761e+003	-2.522383e-009
2.433725e+003	-3.887326e-009
2.434689e+003	2.401685e-011
2.435654e+003	3.559065e-009
2.436618e+003	1.734206e-009
2.437582e+003	2.477445e-010
2.438546e+003	-3.561419e-010
2.439511e+003	-2.623841e-009
2.440475e+003	-3.591584e-009
2.441439e+003	3.197590e-010
2.442403e+003	3.946171e-009
2.443368e+003	2.505349e-009
2.444332e+003	8.307402e-010
2.445296e+003	2.423393e-010
2.446260e+003	-9.236670e-010
2.447225e+003	-2.883207e-009
2.448189e+003	-3.641897e-009
2.449153e+003	3.817150e-010
2.450117e+003	3.827721e-009
2.451082e+003	2.198753e-009
2.452046e+003	4.196178e-010
2.453010e+003	1.997688e-010
2.453974e+003	-4.041175e-010
2.454938e+003	-2.470506e-009
2.455903e+003	-3.717761e-009
2.456867e+003	-9.134932e-011
2.457831e+003	3.430536e-009
2.458795e+003	2.162377e-009
2.459760e+003	5.559037e-010
2.460724e+003	-6.346822e-011
2.461688e+003	-8.709874e-010
2.462652e+003	-2.657865e-009
2.463616e+003	-2.057850e-009
2.464581e+003	2.104306e-009
2.465545e+003	2.508431e-009
2.466509e+003	7.138107e-010
2.467473e+003	2.825864e-010
2.468438e+003	-3.445281e-010
2.469402e+003	-2.243675e-009
2.470366e+003	-3.608618e-009
2.471330e+003	1.068348e-010
2.472295e+003	3.730923e-009
2.473259e+003	2.183252e-009
2.474223e+003	6.813060e-010
2.475187e+003	3.546081e-010
2.476152e+003	-6.488014e-010
2.477116e+003	-2.443422e-009
2.478080e+003	-3.515691e-009
2.479044e+003	3.956518e-010
2.480009e+003	4.126589e-009
2.480973e+003	2.212690e-009
2.481937e+003	2.531498e-010
2.482901e+003	-2.462104e-010
2.483865e+003	-8.500967e-010
2.484830e+003	-2.441084e-009
2.485794e+003	-3.889648e-009
2.486758e+003	-2.632370e-010
2.487722e+003	3.363174e-009
2.488687e+003	2.207284e-009
2.489651e+003	7.208231e-010
2.490615e+003	-3.561419e-010
2.491579e+003	-1.140433e-009
2.492543e+003	-2.815042e-009
2.493508e+003	-2.499958e-009
2.494472e+003	1.753562e-009
2.495436e+003	2.826656e-009
2.496400e+003	1.324709e-009
2.497365e+003	5.249329e-010
2.498329e+003	-4.629913e-010
2.499293e+003	-7.742038e-010
2.500257e+003	-2.260665e-009
2.501222e+003	-2.329619e-009
2.502186e+003	1.832538e-009
2.503150e+003	2.905632e-009
2.504114e+003	1.006485e-009
2.505079e+003	2.825866e-010
2.506043e+003	-5.185406e-011
2.507007e+003	-1.749691e-009
2.507971e+003	-3.394145e-009
2.508936e+003	2.322665e-010
2.509900e+003	3.858678e-009
2.510864e+003	2.214223e-009
2.511828e+003	5.163865e-010
2.512792e+003	1.819461e-010
2.513757e+003	-5.419522e-010
2.514721e+003	-2.441099e-009
2.515685e+003	-3.416584e-009
2.516649e+003	1.393687e-011
2.517614e+003	3.256310e-009
2.518578e+003	2.393094e-009
2.519542e+003	4.180691e-010
2.520506e+003	-6.743816e-010
2.521470e+003	-1.001079e-009
2.522435e+003	-2.413985e-009
2.523399e+003	-3.585361e-009
2.524363e+003	-6.347590e-011
2.525327e+003	3.562936e-009
2.526292e+003	2.315682e-009
2.527256e+003	2.492928e-010
2.528220e+003	-3.545937e-010
2.529184e+003	-5.744423e-010
2.530149e+003	-2.646251e-009
2.531113e+003	-2.331167e-009
2.532077e+003	2.026879e-009
2.533041e+003	2.626894e-009
2.534006e+003	1.035907e-009
2.534970e+003	4.320204e-010
2.535934e+003	-6.733965e-011
2.536898e+003	-2.026880e-009
2.537863e+003	-3.940779e-009
2.538827e+003	-2.098415e-010
2.539791e+003	3.701501e-009
2.540755e+003	2.629232e-009
2.541719e+003	8.346114e-010
2.542684e+003	-1.687980e-010
2.543648e+003	-4.954960e-010
2.544612e+003	-1.801552e-009
2.545576e+003	-3.438264e-009
2.546541e+003	-9.136377e-011
2.547505e+003	3.639574e-009
2.548469e+003	2.094226e-009
2.549433e+003	2.996060e-010
2.550397e+003	2.578392e-010
2.551362e+003	-6.885875e-011
2.552326e+003	-2.336558e-009
2.553290e+003	-4.070053e-009
2.554254e+003	-4.436419e-010
2.555219e+003	3.467701e-009
2.556183e+003	2.304068e-009
2.557147e+003	1.254098e-010
2.558111e+003	-4.939621e-010
2.559076e+003	-9.251864e-010
2.560040e+003	-2.727550e-009
2.561004e+003	-2.239803e-009
2.561968e+003	2.102758e-009
2.562933e+003	3.084488e-009
2.563897e+003	9.135722e-010
2.564861e+003	1.701194e-011
2.565825e+003	-2.028369e-010
2.566790e+003	-1.981972e-009
2.567754e+003	-3.610941e-009
2.568718e+003	-4.576079e-010
2.569682e+003	3.461477e-009
2.570646e+003	2.687302e-009
2.571611e+003	6.054274e-010
2.572575e+003	2.787296e-010
2.573539e+003	1.479217e-010
2.574503e+003	-2.119777e-009
2.575468e+003	-3.853272e-009
2.576432e+003	-2.268611e-010
2.577396e+003	3.684481e-009
2.578360e+003	2.716739e-009
2.579324e+003	4.490398e-010
2.580289e+003	-1.548467e-010
2.581253e+003	-4.660591e-010
2.582217e+003	-2.825122e-009
2.583181e+003	-3.884228e-009
2.584146e+003	2.711402e-011
2.585110e+003	3.548999e-009
2.586074e+003	2.288583e-009
2.587038e+003	3.058146e-010
2.588003e+003	-1.099244e-010
2.588967e+003	-1.006485e-009
2.589931e+003	-3.274184e-009
2.590895e+003	-2.486021e-009
2.591860e+003	1.856540e-009
2.592824e+003	2.537853e-009
2.593788e+003	1.124948e-009
2.594752e+003	7.982500e-010
2.595717e+003	-1.526695e-012
2.596681e+003	-2.164699e-009
2.597645e+003	-3.605521e-009
2.598609e+003	2.089078e-011
2.599573e+003	3.932233e-009
2.600538e+003	2.964490e-009
2.601502e+003	6.967913e-010
2.602466e+003	-3.956591e-010
2.603430e+003	-7.223571e-010
2.604395e+003	-2.232046e-009
2.605359e+003	-3.304315e-009
2.606323e+003	3.220962e-010
2.607287e+003	3.668996e-009
2.608251e+003	2.136811e-009
2.609216e+003	3.576761e-010
2.610180e+003	1.378274e-010
2.611144e+003	-7.587328e-010
2.612108e+003	-3.026432e-009
2.613073e+003	-3.994175e-009
2.614037e+003	-8.283235e-011
2.615001e+003	3.543579e-009
2.615965e+003	2.102758e-009
2.616930e+003	2.322590e-010
2.617894e+003	-4.629913e-010
2.618858e+003	-1.262768e-009
2.619822e+003	-2.764714e-009
2.620787e+003	-1.887511e-009
2.621751e+003	2.455050e-009
2.622715e+003	3.243213e-009
2.623679e+003	9.755137e-010
2.624644e+003	7.895351e-011
2.625608e+003	-1.408953e-010
2.626572e+003	-2.115921e-009
[truncated: 1,425 more rows]
