# Supplementary material for: Molecular Structural Changes in Alfalfa Detected by ATR-FTIR Spectroscopy in Response to Silencing of TT8 and HB12 Genes
Source: Int J Mol Sci. 2018 Mar 31;19(4):1046. doi: 10.3390/ijms19041046 (PMC5979274; doi:10.3390/ijms19041046)
Supplement: Supplementary file 1 [file ijms-19-01046-s001.zip › Supplementary materials/Spectra Source/W1/w1e-1.csv]

6.990693e+002	7.393257e-001
7.000335e+002	7.363411e-001
7.009977e+002	7.331920e-001
7.019620e+002	7.300295e-001
7.029262e+002	7.269883e-001
7.038904e+002	7.239966e-001
7.048547e+002	7.207006e-001
7.058189e+002	7.166373e-001
7.067831e+002	7.115962e-001
7.077474e+002	7.059160e-001
7.087116e+002	7.004242e-001
7.096758e+002	6.959984e-001
7.106401e+002	6.930012e-001
7.116043e+002	6.910056e-001
7.125685e+002	6.890548e-001
7.135328e+002	6.863341e-001
7.144970e+002	6.827986e-001
7.154612e+002	6.792561e-001
7.164255e+002	6.768258e-001
7.173897e+002	6.761196e-001
7.183539e+002	6.766859e-001
7.193182e+002	6.770995e-001
7.202824e+002	6.757241e-001
7.212466e+002	6.717162e-001
7.222109e+002	6.655586e-001
7.231751e+002	6.587005e-001
7.241393e+002	6.526004e-001
7.251036e+002	6.479015e-001
7.260678e+002	6.442289e-001
7.270320e+002	6.405919e-001
7.279963e+002	6.360387e-001
7.289605e+002	6.301436e-001
7.299247e+002	6.231056e-001
7.308890e+002	6.155314e-001
7.318532e+002	6.081580e-001
7.328174e+002	6.016953e-001
7.337817e+002	5.967473e-001
7.347459e+002	5.937193e-001
7.357101e+002	5.926434e-001
7.366744e+002	5.930452e-001
7.376386e+002	5.940231e-001
7.386028e+002	5.945817e-001
7.395671e+002	5.940763e-001
7.405313e+002	5.924818e-001
7.414955e+002	5.902993e-001
7.424598e+002	5.881652e-001
7.434240e+002	5.864159e-001
7.443882e+002	5.849146e-001
7.453525e+002	5.832151e-001
7.463167e+002	5.809304e-001
7.472809e+002	5.780241e-001
7.482452e+002	5.748380e-001
7.492094e+002	5.718701e-001
7.501736e+002	5.694700e-001
7.511379e+002	5.676662e-001
7.521021e+002	5.661984e-001
7.530663e+002	5.647082e-001
7.540306e+002	5.629422e-001
7.549948e+002	5.608522e-001
7.559590e+002	5.585710e-001
7.569233e+002	5.563129e-001
7.578875e+002	5.542760e-001
7.588517e+002	5.525773e-001
7.598160e+002	5.512158e-001
7.607802e+002	5.500574e-001
7.617444e+002	5.488465e-001
7.627087e+002	5.472975e-001
7.636729e+002	5.452355e-001
7.646371e+002	5.427198e-001
7.656014e+002	5.400417e-001
7.665656e+002	5.375583e-001
7.675298e+002	5.354626e-001
7.684941e+002	5.336666e-001
7.694583e+002	5.318879e-001
7.704225e+002	5.299043e-001
7.713868e+002	5.277575e-001
7.723510e+002	5.257388e-001
7.733152e+002	5.241492e-001
7.742795e+002	5.230349e-001
7.752437e+002	5.221117e-001
7.762079e+002	5.209560e-001
7.771722e+002	5.193034e-001
7.781364e+002	5.172182e-001
7.791006e+002	5.150043e-001
7.800649e+002	5.129296e-001
7.810291e+002	5.110019e-001
7.819933e+002	5.089580e-001
7.829576e+002	5.064704e-001
7.839218e+002	5.033899e-001
7.848860e+002	4.998411e-001
7.858503e+002	4.961236e-001
7.868145e+002	4.925007e-001
7.877787e+002	4.890632e-001
7.887430e+002	4.857461e-001
7.897072e+002	4.824773e-001
7.906714e+002	4.793373e-001
7.916357e+002	4.766033e-001
7.925999e+002	4.746322e-001
7.935641e+002	4.736396e-001
7.945284e+002	4.735038e-001
7.954926e+002	4.737341e-001
7.964568e+002	4.736460e-001
7.974211e+002	4.726835e-001
7.983853e+002	4.707012e-001
7.993495e+002	4.680414e-001
8.003138e+002	4.653389e-001
8.012780e+002	4.631774e-001
8.022422e+002	4.617950e-001
8.032065e+002	4.610313e-001
8.041707e+002	4.605078e-001
8.051349e+002	4.598974e-001
8.060992e+002	4.590918e-001
8.070634e+002	4.581559e-001
8.080276e+002	4.571640e-001
8.089919e+002	4.560616e-001
8.099561e+002	4.546939e-001
8.109203e+002	4.529574e-001
8.118846e+002	4.509554e-001
8.128488e+002	4.490040e-001
8.138130e+002	4.474683e-001
8.147773e+002	4.465338e-001
8.157415e+002	4.460732e-001
8.167057e+002	4.457072e-001
8.176700e+002	4.450121e-001
8.186342e+002	4.437550e-001
8.195984e+002	4.420121e-001
8.205627e+002	4.401145e-001
8.215269e+002	4.384605e-001
8.224911e+002	4.373133e-001
8.234554e+002	4.366792e-001
8.244196e+002	4.363285e-001
8.253839e+002	4.359316e-001
8.263481e+002	4.352561e-001
8.273123e+002	4.343091e-001
8.282766e+002	4.333487e-001
8.292408e+002	4.327314e-001
8.302050e+002	4.326614e-001
8.311693e+002	4.329827e-001
8.321335e+002	4.331654e-001
8.330977e+002	4.325361e-001
8.340620e+002	4.306441e-001
8.350262e+002	4.275496e-001
8.359904e+002	4.238392e-001
8.369547e+002	4.203387e-001
8.379189e+002	4.176886e-001
8.388831e+002	4.160444e-001
8.398474e+002	4.150638e-001
8.408116e+002	4.141783e-001
8.417758e+002	4.129401e-001
8.427401e+002	4.112357e-001
8.437043e+002	4.092576e-001
8.446685e+002	4.073208e-001
8.456328e+002	4.056844e-001
8.465970e+002	4.044804e-001
8.475612e+002	4.037483e-001
8.485255e+002	4.034837e-001
8.494897e+002	4.036314e-001
8.504539e+002	4.040444e-001
8.514182e+002	4.044776e-001
8.523824e+002	4.046687e-001
8.533466e+002	4.044678e-001
8.543109e+002	4.039177e-001
8.552751e+002	4.032086e-001
8.562393e+002	4.025345e-001
8.572036e+002	4.019578e-001
8.581678e+002	4.013943e-001
8.591320e+002	4.007238e-001
8.600963e+002	3.999398e-001
8.610605e+002	3.991971e-001
8.620247e+002	3.987184e-001
8.629890e+002	3.986085e-001
8.639532e+002	3.987331e-001
8.649174e+002	3.987555e-001
8.658817e+002	3.983229e-001
8.668459e+002	3.972800e-001
8.678101e+002	3.957800e-001
8.687744e+002	3.942142e-001
8.697386e+002	3.930214e-001
8.707028e+002	3.924853e-001
8.716671e+002	3.926190e-001
8.726313e+002	3.931964e-001
8.735955e+002	3.938824e-001
8.745598e+002	3.943961e-001
8.755240e+002	3.946264e-001
8.764882e+002	3.946460e-001
8.774525e+002	3.946285e-001
8.784167e+002	3.947251e-001
8.793809e+002	3.949792e-001
8.803452e+002	3.953369e-001
8.813094e+002	3.957352e-001
8.822736e+002	3.962056e-001
8.832379e+002	3.968901e-001
8.842021e+002	3.979540e-001
8.851663e+002	3.994555e-001
8.861306e+002	4.012697e-001
8.870948e+002	4.031512e-001
8.880590e+002	4.048794e-001
8.890233e+002	4.063766e-001
8.899875e+002	4.077037e-001
8.909517e+002	4.089217e-001
8.919160e+002	4.099590e-001
8.928802e+002	4.106064e-001
8.938444e+002	4.106772e-001
8.948087e+002	4.102187e-001
8.957729e+002	4.095880e-001
8.967371e+002	4.092878e-001
8.977014e+002	4.096524e-001
8.986656e+002	4.105925e-001
8.996298e+002	4.115948e-001
9.005941e+002	4.120113e-001
9.015583e+002	4.114436e-001
9.025225e+002	4.099891e-001
9.034868e+002	4.081776e-001
9.044510e+002	4.066734e-001
9.054152e+002	4.059482e-001
9.063795e+002	4.061281e-001
9.073437e+002	4.070696e-001
9.083079e+002	4.085395e-001
9.092722e+002	4.103425e-001
9.102364e+002	4.123255e-001
9.112006e+002	4.142945e-001
9.121649e+002	4.159968e-001
9.131291e+002	4.171965e-001
9.140933e+002	4.178160e-001
9.150576e+002	4.180064e-001
9.160218e+002	4.180764e-001
9.169860e+002	4.183067e-001
9.179503e+002	4.187771e-001
9.189145e+002	4.193230e-001
9.198787e+002	4.196338e-001
9.208430e+002	4.194287e-001
9.218072e+002	4.185951e-001
9.227714e+002	4.172294e-001
9.237357e+002	4.155860e-001
9.246999e+002	4.139816e-001
9.256641e+002	4.127105e-001
9.266284e+002	4.119840e-001
9.275926e+002	4.118944e-001
9.285568e+002	4.124025e-001
9.295211e+002	4.133615e-001
9.304853e+002	4.145710e-001
9.314495e+002	4.158638e-001
9.324138e+002	4.171699e-001
9.333780e+002	4.185314e-001
9.343422e+002	4.200503e-001
9.353065e+002	4.218037e-001
9.362707e+002	4.237608e-001
9.372349e+002	4.257661e-001
9.381992e+002	4.275979e-001
9.391634e+002	4.290762e-001
9.401276e+002	4.301619e-001
9.410919e+002	4.309864e-001
9.420561e+002	4.317949e-001
9.430203e+002	4.328371e-001
9.439846e+002	4.342762e-001
9.449488e+002	4.361745e-001
9.459130e+002	4.385445e-001
9.468773e+002	4.414192e-001
9.478415e+002	4.448673e-001
9.488057e+002	4.489340e-001
9.497700e+002	4.535663e-001
9.507342e+002	4.585864e-001
9.516984e+002	4.637633e-001
9.526627e+002	4.689310e-001
9.536269e+002	4.740666e-001
9.545911e+002	4.792631e-001
9.555554e+002	4.846038e-001
9.565196e+002	4.900480e-001
9.574838e+002	4.954132e-001
9.584481e+002	5.004837e-001
9.594123e+002	5.051776e-001
9.603765e+002	5.096391e-001
9.613408e+002	5.141671e-001
9.623050e+002	5.190200e-001
9.632692e+002	5.242171e-001
9.642335e+002	5.294962e-001
9.651977e+002	5.344595e-001
9.661619e+002	5.388371e-001
9.671262e+002	5.426707e-001
9.680904e+002	5.462951e-001
9.690546e+002	5.501092e-001
9.700189e+002	5.543061e-001
9.709831e+002	5.587425e-001
9.719473e+002	5.630542e-001
9.729116e+002	5.669390e-001
9.738758e+002	5.704234e-001
9.748400e+002	5.739238e-001
9.758043e+002	5.780627e-001
9.767685e+002	5.833488e-001
9.777327e+002	5.899164e-001
9.786970e+002	5.974907e-001
9.796612e+002	6.055759e-001
9.806254e+002	6.137549e-001
9.815897e+002	6.219094e-001
9.825539e+002	6.302403e-001
9.835181e+002	6.390926e-001
9.844824e+002	6.487016e-001
9.854466e+002	6.590204e-001
9.864108e+002	6.697269e-001
9.873751e+002	6.803921e-001
9.883393e+002	6.906970e-001
9.893035e+002	7.005600e-001
9.902678e+002	7.101116e-001
9.912320e+002	7.195512e-001
9.921962e+002	7.290055e-001
9.931605e+002	7.384745e-001
9.941247e+002	7.478945e-001
9.950889e+002	7.572341e-001
9.960532e+002	7.665505e-001
9.970174e+002	7.759656e-001
9.979816e+002	7.855921e-001
9.989459e+002	7.954867e-001
9.999101e+002	8.056605e-001
1.000874e+003	8.161207e-001
1.001839e+003	8.269008e-001
1.002803e+003	8.380384e-001
1.003767e+003	8.495163e-001
1.004731e+003	8.612183e-001
1.005695e+003	8.729292e-001
1.006660e+003	8.843791e-001
1.007624e+003	8.953159e-001
1.008588e+003	9.055660e-001
1.009552e+003	9.150854e-001
1.010517e+003	9.239672e-001
1.011481e+003	9.324087e-001
1.012445e+003	9.406115e-001
1.013409e+003	9.486589e-001
1.014374e+003	9.564333e-001
1.015338e+003	9.636519e-001
1.016302e+003	9.700145e-001
1.017266e+003	9.753776e-001
1.018231e+003	9.798412e-001
1.019195e+003	9.836644e-001
1.020159e+003	9.870858e-001
1.021123e+003	9.901670e-001
1.022087e+003	9.927912e-001
1.023052e+003	9.948021e-001
1.024016e+003	9.961706e-001
1.024980e+003	9.970518e-001
1.025944e+003	9.977000e-001
1.026909e+003	9.983152e-001
1.027873e+003	9.989417e-001
1.028837e+003	9.994953e-001
1.029801e+003	9.998635e-001
1.030766e+003	1.000000e+000
1.031730e+003	9.999300e-001
1.032694e+003	9.996920e-001
1.033658e+003	9.992853e-001
1.034623e+003	9.986869e-001
1.035587e+003	9.979233e-001
1.036551e+003	9.971399e-001
1.037515e+003	9.965779e-001
1.038479e+003	9.964624e-001
1.039444e+003	9.968495e-001
1.040408e+003	9.975452e-001
1.041372e+003	9.981515e-001
1.042336e+003	9.982480e-001
1.043301e+003	9.976075e-001
1.044265e+003	9.963357e-001
1.045229e+003	9.948288e-001
1.046193e+003	9.935695e-001
1.047158e+003	9.928527e-001
1.048122e+003	9.926134e-001
1.049086e+003	9.924377e-001
1.050050e+003	9.917727e-001
1.051015e+003	9.902006e-001
1.051979e+003	9.876220e-001
1.052943e+003	9.842706e-001
1.053907e+003	9.805481e-001
1.054871e+003	9.768140e-001
1.055836e+003	9.732267e-001
1.056800e+003	9.697261e-001
1.057764e+003	9.661249e-001
1.058728e+003	9.622604e-001
1.059693e+003	9.581083e-001
1.060657e+003	9.538301e-001
1.061621e+003	9.497179e-001
1.062585e+003	9.460845e-001
1.063550e+003	9.431405e-001
1.064514e+003	9.409208e-001
1.065478e+003	9.392893e-001
1.066442e+003	9.380140e-001
1.067406e+003	9.368716e-001
1.068371e+003	9.357160e-001
1.069335e+003	9.344890e-001
1.070299e+003	9.331675e-001
1.071263e+003	9.316940e-001
1.072228e+003	9.299253e-001
1.073192e+003	9.276363e-001
1.074156e+003	9.245636e-001
1.075120e+003	9.204794e-001
1.076085e+003	9.152710e-001
1.077049e+003	9.089889e-001
1.078013e+003	9.018549e-001
1.078977e+003	8.942058e-001
1.079942e+003	8.864033e-001
1.080906e+003	8.787227e-001
1.081870e+003	8.712773e-001
1.082834e+003	8.639985e-001
1.083798e+003	8.566944e-001
1.084763e+003	8.491601e-001
1.085727e+003	8.412982e-001
1.086691e+003	8.331948e-001
1.087655e+003	8.251207e-001
1.088620e+003	8.174590e-001
1.089584e+003	8.105974e-001
1.090548e+003	8.048290e-001
1.091512e+003	8.002828e-001
1.092477e+003	7.969083e-001
1.093441e+003	7.944921e-001
1.094405e+003	7.927184e-001
1.095369e+003	7.912513e-001
1.096333e+003	7.898262e-001
1.097298e+003	7.883059e-001
1.098262e+003	7.866624e-001
1.099226e+003	7.848901e-001
1.100190e+003	7.828910e-001
1.101155e+003	7.804328e-001
1.102119e+003	7.772171e-001
1.103083e+003	7.730356e-001
1.104047e+003	7.679042e-001
1.105012e+003	7.620757e-001
1.105976e+003	7.558944e-001
1.106940e+003	7.495906e-001
1.107904e+003	7.431362e-001
1.108869e+003	7.362745e-001
1.109833e+003	7.286934e-001
1.110797e+003	7.202442e-001
1.111761e+003	7.110720e-001
1.112725e+003	7.015736e-001
1.113690e+003	6.922368e-001
1.114654e+003	6.834300e-001
1.115618e+003	6.752762e-001
1.116582e+003	6.676550e-001
1.117547e+003	6.603321e-001
1.118511e+003	6.531261e-001
1.119475e+003	6.460341e-001
1.120439e+003	6.392263e-001
1.121404e+003	6.329238e-001
1.122368e+003	6.272326e-001
1.123332e+003	6.220382e-001
1.124296e+003	6.170475e-001
1.125260e+003	6.119420e-001
1.126225e+003	6.065649e-001
1.127189e+003	6.010059e-001
1.128153e+003	5.955329e-001
1.129117e+003	5.904274e-001
1.130082e+003	5.858329e-001
1.131046e+003	5.817010e-001
1.132010e+003	5.778576e-001
1.132974e+003	5.741093e-001
1.133939e+003	5.703282e-001
1.134903e+003	5.664749e-001
1.135867e+003	5.625895e-001
1.136831e+003	5.587943e-001
1.137796e+003	5.552973e-001
1.138760e+003	5.523658e-001
1.139724e+003	5.502429e-001
1.140688e+003	5.490166e-001
1.141652e+003	5.485315e-001
1.142617e+003	5.484203e-001
1.143581e+003	5.482522e-001
1.144545e+003	5.477301e-001
1.145509e+003	5.468040e-001
1.146474e+003	5.456428e-001
1.147438e+003	5.444766e-001
1.148402e+003	5.434253e-001
1.149366e+003	5.424089e-001
1.150331e+003	5.412036e-001
1.151295e+003	5.395700e-001
1.152259e+003	5.373910e-001
1.153223e+003	5.347193e-001
1.154188e+003	5.317318e-001
1.155152e+003	5.286177e-001
1.156116e+003	5.254672e-001
1.157080e+003	5.222131e-001
1.158044e+003	5.186588e-001
1.159009e+003	5.145668e-001
1.159973e+003	5.097784e-001
1.160937e+003	5.042992e-001
1.161901e+003	4.983061e-001
1.162866e+003	4.920835e-001
1.163830e+003	4.859092e-001
1.164794e+003	4.799539e-001
1.165758e+003	4.742367e-001
1.166723e+003	4.686427e-001
1.167687e+003	4.629807e-001
1.168651e+003	4.570703e-001
1.169615e+003	4.508099e-001
1.170579e+003	4.442309e-001
1.171544e+003	4.375065e-001
1.172508e+003	4.309066e-001
1.173472e+003	4.247057e-001
1.174436e+003	4.190759e-001
1.175401e+003	4.140250e-001
1.176365e+003	4.094179e-001
1.177329e+003	4.050726e-001
1.178293e+003	4.008855e-001
1.179258e+003	3.968992e-001
1.180222e+003	3.932797e-001
1.181186e+003	3.902174e-001
1.182150e+003	3.878131e-001
1.183115e+003	3.860254e-001
1.184079e+003	3.846996e-001
1.185043e+003	3.836616e-001
1.186007e+003	3.828084e-001
1.186971e+003	3.821469e-001
1.187936e+003	3.817592e-001
1.188900e+003	3.817193e-001
1.189864e+003	3.820202e-001
1.190828e+003	3.825662e-001
1.191793e+003	3.832304e-001
1.192757e+003	3.839416e-001
1.193721e+003	3.847374e-001
1.194685e+003	3.857433e-001
1.195650e+003	3.870984e-001
1.196614e+003	3.888777e-001
1.197578e+003	3.910581e-001
1.198542e+003	3.935464e-001
1.199506e+003	3.962238e-001
1.200471e+003	3.989725e-001
1.201435e+003	4.016827e-001
1.202399e+003	4.042460e-001
1.203363e+003	4.065775e-001
1.204328e+003	4.086515e-001
1.205292e+003	4.105287e-001
1.206256e+003	4.123403e-001
1.207220e+003	4.142357e-001
1.208185e+003	4.163286e-001
1.209149e+003	4.186783e-001
1.210113e+003	4.213039e-001
1.211077e+003	4.242066e-001
1.212042e+003	4.273683e-001
1.213006e+003	4.307435e-001
1.213970e+003	4.342580e-001
1.214934e+003	4.378404e-001
1.215898e+003	4.414675e-001
1.216863e+003	4.451892e-001
1.217827e+003	4.491055e-001
1.218791e+003	4.533108e-001
1.219755e+003	4.578458e-001
1.220720e+003	4.626699e-001
1.221684e+003	4.676732e-001
1.222648e+003	4.727038e-001
1.223612e+003	4.775944e-001
1.224577e+003	4.822022e-001
1.225541e+003	4.864510e-001
1.226505e+003	4.903609e-001
1.227469e+003	4.940455e-001
1.228433e+003	4.976481e-001
1.229398e+003	5.012578e-001
1.230362e+003	5.048563e-001
1.231326e+003	5.083190e-001
1.232290e+003	5.114828e-001
1.233255e+003	5.142175e-001
1.234219e+003	5.164665e-001
1.235183e+003	5.182472e-001
1.236147e+003	5.196268e-001
1.237112e+003	5.207082e-001
1.238076e+003	5.216084e-001
1.239040e+003	5.224267e-001
1.240004e+003	5.231944e-001
1.240969e+003	5.238398e-001
1.241933e+003	5.242080e-001
1.242897e+003	5.241485e-001
1.243861e+003	5.236131e-001
1.244825e+003	5.227052e-001
1.245790e+003	5.216364e-001
1.246754e+003	5.206137e-001
1.247718e+003	5.197423e-001
1.248682e+003	5.189905e-001
1.249647e+003	5.182402e-001
1.250611e+003	5.173659e-001
1.251575e+003	5.162887e-001
1.252539e+003	5.149742e-001
1.253504e+003	5.134048e-001
1.254468e+003	5.115605e-001
1.255432e+003	5.094382e-001
1.256396e+003	5.070947e-001
1.257360e+003	5.046722e-001
1.258325e+003	5.023715e-001
1.259289e+003	5.003696e-001
1.260253e+003	4.987226e-001
1.261217e+003	4.973241e-001
1.262182e+003	4.959431e-001
1.263146e+003	4.943380e-001
1.264110e+003	4.923691e-001
1.265074e+003	4.900551e-001
1.266039e+003	4.875422e-001
1.267003e+003	4.850133e-001
1.267967e+003	4.826033e-001
1.268931e+003	4.803543e-001
1.269896e+003	4.782237e-001
1.270860e+003	4.761259e-001
1.271824e+003	4.739693e-001
1.272788e+003	4.716952e-001
1.273752e+003	4.692971e-001
1.274717e+003	4.668361e-001
1.275681e+003	4.644275e-001
1.276645e+003	4.621925e-001
1.277609e+003	4.601991e-001
1.278574e+003	4.584268e-001
1.279538e+003	4.567875e-001
1.280502e+003	4.551993e-001
1.281466e+003	4.536531e-001
1.282431e+003	4.522280e-001
1.283395e+003	4.510282e-001
1.284359e+003	4.501036e-001
1.285323e+003	4.493995e-001
1.286287e+003	4.487856e-001
1.287252e+003	4.481283e-001
1.288216e+003	4.473689e-001
1.289180e+003	4.465408e-001
1.290144e+003	4.457450e-001
1.291109e+003	4.451003e-001
1.292073e+003	4.447097e-001
1.293037e+003	4.446496e-001
1.294001e+003	4.449589e-001
1.294966e+003	4.456295e-001
1.295930e+003	4.465982e-001
1.296894e+003	4.477616e-001
1.297858e+003	4.490180e-001
1.298823e+003	4.503129e-001
1.299787e+003	4.516519e-001
1.300751e+003	4.530819e-001
1.301715e+003	4.546449e-001
1.302679e+003	4.563479e-001
1.303644e+003	4.581671e-001
1.304608e+003	4.600682e-001
1.305572e+003	4.620337e-001
1.306536e+003	4.640684e-001
1.307501e+003	4.661844e-001
1.308465e+003	4.683816e-001
1.309429e+003	4.706284e-001
1.310393e+003	4.728613e-001
1.311358e+003	4.749899e-001
1.312322e+003	4.769113e-001
1.313286e+003	4.785351e-001
1.314250e+003	4.798028e-001
1.315214e+003	4.806973e-001
1.316179e+003	4.812335e-001
1.317143e+003	4.814323e-001
1.318107e+003	4.813021e-001
1.319071e+003	4.808373e-001
1.320036e+003	4.800421e-001
1.321000e+003	4.789551e-001
1.321964e+003	4.776623e-001
1.322928e+003	4.762806e-001
1.323893e+003	4.749290e-001
1.324857e+003	4.737026e-001
1.325821e+003	4.726674e-001
1.326785e+003	4.718772e-001
1.327750e+003	4.713837e-001
1.328714e+003	4.712395e-001
1.329678e+003	4.714663e-001
1.330642e+003	4.720269e-001
1.331606e+003	4.728179e-001
1.332571e+003	4.736998e-001
1.333535e+003	4.745636e-001
1.334499e+003	4.753755e-001
1.335463e+003	4.761840e-001
1.336428e+003	4.770694e-001
1.337392e+003	4.780851e-001
1.338356e+003	4.792169e-001
1.339320e+003	4.803907e-001
1.340285e+003	4.815288e-001
1.341249e+003	4.826019e-001
1.342213e+003	4.836238e-001
1.343177e+003	4.846185e-001
1.344141e+003	4.855844e-001
1.345106e+003	4.865013e-001
1.346070e+003	4.873630e-001
1.347034e+003	4.882149e-001
1.347998e+003	4.891514e-001
1.348963e+003	4.902825e-001
1.349927e+003	4.916887e-001
1.350891e+003	4.934113e-001
1.351855e+003	4.954601e-001
1.352820e+003	4.978308e-001
1.353784e+003	5.004851e-001
1.354748e+003	5.033248e-001
1.355712e+003	5.061911e-001
1.356677e+003	5.089300e-001
1.357641e+003	5.114835e-001
1.358605e+003	5.139368e-001
1.359569e+003	5.164832e-001
1.360533e+003	5.193237e-001
1.361498e+003	5.225379e-001
1.362462e+003	5.260335e-001
1.363426e+003	5.295956e-001
1.364390e+003	5.330219e-001
1.365355e+003	5.361871e-001
1.366319e+003	5.390156e-001
1.367283e+003	5.414262e-001
1.368247e+003	5.433364e-001
1.369212e+003	5.447237e-001
1.370176e+003	5.456736e-001
1.371140e+003	5.463469e-001
1.372104e+003	5.468831e-001
1.373068e+003	5.473101e-001
1.374033e+003	5.475516e-001
1.374997e+003	5.475327e-001
1.375961e+003	5.472876e-001
1.376925e+003	5.469685e-001
1.377890e+003	5.467522e-001
1.378854e+003	5.467368e-001
1.379818e+003	5.469097e-001
1.380782e+003	5.471939e-001
1.381747e+003	5.475312e-001
1.382711e+003	5.479428e-001
1.383675e+003	5.485301e-001
1.384639e+003	5.494120e-001
1.385604e+003	5.506496e-001
1.386568e+003	5.521734e-001
1.387532e+003	5.538008e-001
1.388496e+003	5.553428e-001
1.389460e+003	5.567469e-001
1.390425e+003	5.581300e-001
1.391389e+003	5.597035e-001
1.392353e+003	5.616417e-001
1.393317e+003	5.639355e-001
1.394282e+003	5.662845e-001
1.395246e+003	5.681331e-001
1.396210e+003	5.689114e-001
1.397174e+003	5.683466e-001
1.398139e+003	5.666198e-001
1.399103e+003	5.642658e-001
1.400067e+003	5.618902e-001
1.401031e+003	5.599086e-001
1.401995e+003	5.584435e-001
1.402960e+003	5.573867e-001
1.403924e+003	5.565509e-001
1.404888e+003	5.557914e-001
1.405852e+003	5.550558e-001
1.406817e+003	5.543454e-001
1.407781e+003	5.536559e-001
1.408745e+003	5.529377e-001
1.409709e+003	5.521314e-001
1.410674e+003	5.512186e-001
1.411638e+003	5.502520e-001
1.412602e+003	5.493259e-001
1.413566e+003	5.484944e-001
1.414531e+003	5.476992e-001
1.415495e+003	5.467683e-001
1.416459e+003	5.454727e-001
1.417423e+003	5.436570e-001
1.418387e+003	5.413969e-001
1.419352e+003	5.390247e-001
1.420316e+003	5.368962e-001
1.421280e+003	5.351288e-001
1.422244e+003	5.335832e-001
1.423209e+003	5.320545e-001
1.424173e+003	5.304362e-001
1.425137e+003	5.287773e-001
1.426101e+003	5.272276e-001
1.427066e+003	5.259152e-001
1.428030e+003	5.248625e-001
1.428994e+003	5.239882e-001
1.429958e+003	5.231833e-001
1.430922e+003	5.224056e-001
1.431887e+003	5.217050e-001
1.432851e+003	5.211674e-001
1.433815e+003	5.208321e-001
1.434779e+003	5.206292e-001
1.435744e+003	5.203575e-001
1.436708e+003	5.197598e-001
1.437672e+003	5.186889e-001
1.438636e+003	5.171965e-001
1.439601e+003	5.154431e-001
1.440565e+003	5.135568e-001
1.441529e+003	5.115906e-001
1.442493e+003	5.095474e-001
1.443458e+003	5.074182e-001
1.444422e+003	5.052007e-001
1.445386e+003	5.028964e-001
1.446350e+003	5.005110e-001
1.447314e+003	4.980534e-001
1.448279e+003	4.955532e-001
1.449243e+003	4.930683e-001
1.450207e+003	4.906766e-001
1.451171e+003	4.884458e-001
1.452136e+003	4.864082e-001
1.453100e+003	4.845380e-001
1.454064e+003	4.827328e-001
1.455028e+003	4.808093e-001
1.455993e+003	4.785785e-001
1.456957e+003	4.760468e-001
1.457921e+003	4.735220e-001
1.458885e+003	4.713060e-001
1.459849e+003	4.693489e-001
1.460814e+003	4.672791e-001
1.461778e+003	4.645577e-001
1.462742e+003	4.606002e-001
1.463706e+003	4.550026e-001
1.464671e+003	4.479232e-001
1.465635e+003	4.402202e-001
1.466599e+003	4.329337e-001
1.467563e+003	4.266228e-001
1.468528e+003	4.212472e-001
1.469492e+003	4.164301e-001
1.470456e+003	4.116669e-001
1.471420e+003	4.064011e-001
1.472385e+003	4.001617e-001
1.473349e+003	3.928604e-001
1.474313e+003	3.849488e-001
1.475277e+003	3.771702e-001
1.476241e+003	3.701742e-001
1.477206e+003	3.643316e-001
1.478170e+003	3.597287e-001
1.479134e+003	3.562296e-001
1.480098e+003	3.535873e-001
1.481063e+003	3.515833e-001
1.482027e+003	3.501351e-001
1.482991e+003	3.492882e-001
1.483955e+003	3.491195e-001
1.484920e+003	3.496430e-001
1.485884e+003	3.508126e-001
1.486848e+003	3.525800e-001
1.487812e+003	3.549256e-001
1.488776e+003	3.577961e-001
1.489741e+003	3.610117e-001
1.490705e+003	3.643092e-001
1.491669e+003	3.675171e-001
1.492633e+003	3.706641e-001
1.493598e+003	3.739336e-001
1.494562e+003	3.775706e-001
1.495526e+003	3.817745e-001
1.496490e+003	3.865986e-001
1.497455e+003	3.918511e-001
1.498419e+003	3.971421e-001
1.499383e+003	4.020908e-001
1.500347e+003	4.065138e-001
1.501312e+003	4.104427e-001
1.502276e+003	4.140776e-001
1.503240e+003	4.177992e-001
1.504204e+003	4.222229e-001
1.505168e+003	4.281383e-001
1.506133e+003	4.359974e-001
1.507097e+003	4.450856e-001
1.508061e+003	4.537924e-001
1.509025e+003	4.611874e-001
1.509990e+003	4.675101e-001
1.510954e+003	4.733779e-001
1.511918e+003	4.792022e-001
1.512882e+003	4.850748e-001
1.513847e+003	4.908411e-001
1.514811e+003	4.962125e-001
1.515775e+003	5.008960e-001
1.516739e+003	5.047219e-001
1.517703e+003	5.077275e-001
1.518668e+003	5.102005e-001
1.519632e+003	5.126616e-001
1.520596e+003	5.157225e-001
1.521560e+003	5.197913e-001
1.522525e+003	5.248625e-001
1.523489e+003	5.306455e-001
1.524453e+003	5.368660e-001
1.525417e+003	5.433798e-001
1.526382e+003	5.500686e-001
1.527346e+003	5.567427e-001
1.528310e+003	5.632306e-001
1.529274e+003	5.695883e-001
1.530239e+003	5.761798e-001
1.531203e+003	5.835105e-001
1.532167e+003	5.918140e-001
1.533131e+003	6.006265e-001
1.534095e+003	6.088691e-001
1.535060e+003	6.155839e-001
1.536024e+003	6.205787e-001
1.536988e+003	6.243956e-001
1.537952e+003	6.279318e-001
1.538917e+003	6.320594e-001
1.539881e+003	6.371300e-001
1.540845e+003	6.425168e-001
1.541809e+003	6.471092e-001
1.542774e+003	6.503640e-001
1.543738e+003	6.524296e-001
1.544702e+003	6.536672e-001
1.545666e+003	6.543965e-001
1.546630e+003	6.548647e-001
1.547595e+003	6.552126e-001
1.548559e+003	6.554247e-001
1.549523e+003	6.553302e-001
1.550487e+003	6.547037e-001
1.551452e+003	6.534417e-001
1.552416e+003	6.516652e-001
1.553380e+003	6.496480e-001
1.554344e+003	6.476118e-001
1.555309e+003	6.455945e-001
1.556273e+003	6.434779e-001
1.557237e+003	6.411778e-001
1.558201e+003	6.389372e-001
1.559166e+003	6.373287e-001
1.560130e+003	6.366554e-001
1.561094e+003	6.366554e-001
1.562058e+003	6.369522e-001
1.563022e+003	6.373721e-001
1.563987e+003	6.379173e-001
1.564951e+003	6.386601e-001
1.565915e+003	6.396735e-001
1.566879e+003	6.410021e-001
1.567844e+003	6.426183e-001
1.568808e+003	6.443912e-001
1.569772e+003	6.460977e-001
1.570736e+003	6.475369e-001
1.571701e+003	6.486694e-001
1.572665e+003	6.496662e-001
1.573629e+003	6.508735e-001
1.574593e+003	6.527201e-001
1.575557e+003	6.554786e-001
1.576522e+003	6.589497e-001
1.577486e+003	6.624817e-001
1.578450e+003	6.655061e-001
1.579414e+003	6.679232e-001
1.580379e+003	6.699747e-001
1.581343e+003	6.719514e-001
1.582307e+003	6.740085e-001
1.583271e+003	6.761147e-001
1.584236e+003	6.781229e-001
1.585200e+003	6.798993e-001
1.586164e+003	6.814253e-001
1.587128e+003	6.827958e-001
1.588093e+003	6.841509e-001
1.589057e+003	6.855879e-001
1.590021e+003	6.871145e-001
1.590985e+003	6.886467e-001
1.591949e+003	6.900543e-001
1.592914e+003	6.912169e-001
1.593878e+003	6.920681e-001
1.594842e+003	6.926022e-001
1.595806e+003	6.928437e-001
1.596771e+003	6.928234e-001
1.597735e+003	6.925735e-001
1.598699e+003	6.921605e-001
1.599663e+003	6.917055e-001
1.600628e+003	6.913604e-001
1.601592e+003	6.912345e-001
1.602556e+003	6.913185e-001
1.603520e+003	6.914710e-001
1.604484e+003	6.914907e-001
1.605449e+003	6.912225e-001
1.606413e+003	6.906304e-001
1.607377e+003	6.897982e-001
1.608341e+003	6.888805e-001
1.609306e+003	6.880252e-001
1.610270e+003	6.873042e-001
1.611234e+003	6.866897e-001
1.612198e+003	6.860813e-001
1.613163e+003	6.853632e-001
1.614127e+003	6.844638e-001
1.615091e+003	6.834244e-001
1.616055e+003	6.824395e-001
1.617020e+003	6.817731e-001
1.617984e+003	6.815646e-001
1.618948e+003	6.817626e-001
1.619912e+003	6.822540e-001
1.620876e+003	6.829813e-001
1.621841e+003	6.839521e-001
1.622805e+003	6.851708e-001
1.623769e+003	6.865888e-001
1.624733e+003	6.881351e-001
1.625698e+003	6.898003e-001
1.626662e+003	6.916524e-001
1.627626e+003	6.937452e-001
1.628590e+003	6.960040e-001
1.629555e+003	6.982284e-001
1.630519e+003	7.002184e-001
1.631483e+003	7.018878e-001
1.632447e+003	7.032835e-001
1.633411e+003	7.045183e-001
1.634376e+003	7.056844e-001
1.635340e+003	7.067721e-001
1.636304e+003	7.076576e-001
1.637268e+003	7.081888e-001
1.638233e+003	7.082812e-001
1.639197e+003	7.079186e-001
1.640161e+003	7.071305e-001
1.641125e+003	7.059854e-001
1.642090e+003	7.045526e-001
1.643054e+003	7.028425e-001
1.644018e+003	7.007664e-001
1.644982e+003	6.982193e-001
1.645947e+003	6.953068e-001
1.646911e+003	6.924531e-001
1.647875e+003	6.900641e-001
1.648839e+003	6.881204e-001
1.649803e+003	6.861346e-001
1.650768e+003	6.833124e-001
1.651732e+003	6.787612e-001
1.652696e+003	6.721172e-001
1.653660e+003	6.643730e-001
1.654625e+003	6.571312e-001
1.655589e+003	6.508050e-001
1.656553e+003	6.447126e-001
1.657517e+003	6.381043e-001
1.658482e+003	6.305125e-001
1.659446e+003	6.216756e-001
1.660410e+003	6.115066e-001
1.661374e+003	6.002408e-001
1.662339e+003	5.885844e-001
1.663303e+003	5.774691e-001
1.664267e+003	5.674779e-001
1.665231e+003	5.585017e-001
1.666195e+003	5.498551e-001
1.667160e+003	5.406507e-001
1.668124e+003	5.303109e-001
1.669088e+003	5.190829e-001
1.670052e+003	5.080348e-001
1.671017e+003	4.982060e-001
1.671981e+003	4.897464e-001
1.672945e+003	4.819586e-001
1.673909e+003	4.739540e-001
1.674874e+003	4.652842e-001
1.675838e+003	4.562492e-001
1.676802e+003	4.476356e-001
1.677766e+003	4.400578e-001
1.678730e+003	4.335504e-001
1.679695e+003	4.276511e-001
1.680659e+003	4.216119e-001
1.681623e+003	4.145500e-001
1.682587e+003	4.057690e-001
1.683552e+003	3.954601e-001
1.684516e+003	3.850020e-001
1.685480e+003	3.758046e-001
1.686444e+003	3.680351e-001
1.687409e+003	3.609305e-001
1.688373e+003	3.537700e-001
1.689337e+003	3.463525e-001
1.690301e+003	3.389204e-001
1.691266e+003	3.318172e-001
1.692230e+003	3.251508e-001
1.693194e+003	3.186972e-001
1.694158e+003	3.121023e-001
1.695122e+003	3.052098e-001
1.696087e+003	2.982340e-001
1.697051e+003	2.915753e-001
1.698015e+003	2.854731e-001
1.698979e+003	2.798889e-001
1.699944e+003	2.747484e-001
1.700908e+003	2.701658e-001
1.701872e+003	2.663258e-001
1.702836e+003	2.632222e-001
1.703801e+003	2.606323e-001
1.704765e+003	2.583064e-001
1.705729e+003	2.561617e-001
1.706693e+003	2.543348e-001
1.707657e+003	2.530329e-001
1.708622e+003	2.523232e-001
1.709586e+003	2.520698e-001
1.710550e+003	2.520516e-001
1.711514e+003	2.521132e-001
1.712479e+003	2.522266e-001
1.713443e+003	2.524596e-001
1.714407e+003	2.528908e-001
1.715371e+003	2.535355e-001
1.716336e+003	2.542928e-001
1.717300e+003	2.549746e-001
1.718264e+003	2.554121e-001
1.719228e+003	2.555542e-001
1.720193e+003	2.554520e-001
1.721157e+003	2.552070e-001
1.722121e+003	2.549473e-001
1.723085e+003	2.548234e-001
1.724049e+003	2.549767e-001
1.725014e+003	2.554807e-001
1.725978e+003	2.562919e-001
1.726942e+003	2.572642e-001
1.727906e+003	2.582133e-001
1.728871e+003	2.589727e-001
1.729835e+003	2.593822e-001
1.730799e+003	2.592352e-001
1.731763e+003	2.582588e-001
1.732728e+003	2.562268e-001
1.733692e+003	2.532044e-001
1.734656e+003	2.496115e-001
1.735620e+003	2.458591e-001
1.736584e+003	2.419995e-001
1.737549e+003	2.377934e-001
1.738513e+003	2.330058e-001
1.739477e+003	2.276371e-001
1.740441e+003	2.219835e-001
1.741406e+003	2.164399e-001
1.742370e+003	2.111951e-001
1.743334e+003	2.061393e-001
1.744298e+003	2.010702e-001
1.745263e+003	1.959445e-001
1.746227e+003	1.909552e-001
1.747191e+003	1.864097e-001
1.748155e+003	1.825340e-001
1.749120e+003	1.793408e-001
1.750084e+003	1.766474e-001
1.751048e+003	1.742332e-001
1.752012e+003	1.719709e-001
1.752976e+003	1.698207e-001
1.753941e+003	1.677712e-001
1.754905e+003	1.658050e-001
1.755869e+003	1.639116e-001
1.756833e+003	1.620995e-001
1.757798e+003	1.603713e-001
1.758762e+003	1.586802e-001
1.759726e+003	1.569268e-001
1.760690e+003	1.550138e-001
1.761655e+003	1.529314e-001
1.762619e+003	1.507889e-001
1.763583e+003	1.487394e-001
1.764547e+003	1.468684e-001
1.765511e+003	1.451276e-001
1.766476e+003	1.433595e-001
1.767440e+003	1.413772e-001
1.768404e+003	1.390569e-001
1.769368e+003	1.364201e-001
1.770333e+003	1.336728e-001
1.771297e+003	1.311593e-001
1.772261e+003	1.292008e-001
1.773225e+003	1.278884e-001
1.774190e+003	1.270330e-001
1.775154e+003	1.263226e-001
1.776118e+003	1.255218e-001
1.777082e+003	1.245538e-001
1.778047e+003	1.234843e-001
1.779011e+003	1.224525e-001
1.779975e+003	1.215867e-001
1.780939e+003	1.209224e-001
1.781903e+003	1.203918e-001
1.782868e+003	1.198788e-001
1.783832e+003	1.193076e-001
1.784796e+003	1.186867e-001
1.785760e+003	1.180953e-001
1.786725e+003	1.176263e-001
1.787689e+003	1.173309e-001
1.788653e+003	1.171972e-001
1.789617e+003	1.171671e-001
1.790582e+003	1.171531e-001
1.791546e+003	1.170803e-001
1.792510e+003	1.169152e-001
1.793474e+003	1.166660e-001
1.794438e+003	1.163503e-001
1.795403e+003	1.159555e-001
1.796367e+003	1.154508e-001
1.797331e+003	1.148300e-001
1.798295e+003	1.141377e-001
1.799260e+003	1.134707e-001
1.800224e+003	1.129212e-001
1.801188e+003	1.125061e-001
1.802152e+003	1.121666e-001
1.803117e+003	1.118293e-001
1.804081e+003	1.114849e-001
1.805045e+003	1.111965e-001
1.806009e+003	1.110418e-001
1.806974e+003	1.110376e-001
1.807938e+003	1.110999e-001
1.808902e+003	1.110726e-001
1.809866e+003	1.108192e-001
1.810830e+003	1.103076e-001
1.811795e+003	1.096356e-001
1.812759e+003	1.089644e-001
1.813723e+003	1.084254e-001
1.814687e+003	1.080740e-001
1.815652e+003	1.078927e-001
1.816616e+003	1.078234e-001
1.817580e+003	1.077968e-001
1.818544e+003	1.077534e-001
1.819509e+003	1.076617e-001
1.820473e+003	1.075273e-001
1.821437e+003	1.073936e-001
1.822401e+003	1.073236e-001
1.823365e+003	1.073601e-001
1.824330e+003	1.074867e-001
1.825294e+003	1.076099e-001
1.826258e+003	1.075987e-001
1.827222e+003	1.073468e-001
1.828187e+003	1.068309e-001
1.829151e+003	1.061344e-001
1.830115e+003	1.054191e-001
1.831079e+003	1.048423e-001
1.832044e+003	1.044846e-001
1.833008e+003	1.043320e-001
1.833972e+003	1.043187e-001
1.834936e+003	1.043782e-001
1.835901e+003	1.044650e-001
1.836865e+003	1.045539e-001
1.837829e+003	1.046302e-001
1.838793e+003	1.046834e-001
1.839757e+003	1.047002e-001
1.840722e+003	1.046666e-001
1.841686e+003	1.045700e-001
1.842650e+003	1.044118e-001
1.843614e+003	1.042214e-001
1.844579e+003	1.040549e-001
1.845543e+003	1.039583e-001
1.846507e+003	1.039289e-001
1.847471e+003	1.039086e-001
1.848436e+003	1.038078e-001
1.849400e+003	1.035537e-001
1.850364e+003	1.031323e-001
1.851328e+003	1.026108e-001
1.852292e+003	1.021195e-001
1.853257e+003	1.017863e-001
1.854221e+003	1.016715e-001
1.855185e+003	1.017352e-001
1.856149e+003	1.018647e-001
1.857114e+003	1.019368e-001
1.858078e+003	1.018836e-001
1.859042e+003	1.017184e-001
1.860006e+003	1.015063e-001
1.860971e+003	1.013187e-001
1.861935e+003	1.011927e-001
1.862899e+003	1.011283e-001
1.863863e+003	1.011185e-001
1.864828e+003	1.011710e-001
1.865792e+003	1.013012e-001
1.866756e+003	1.014986e-001
1.867720e+003	1.016925e-001
1.868684e+003	1.017702e-001
1.869649e+003	1.016435e-001
1.870613e+003	1.013194e-001
1.871577e+003	1.008973e-001
1.872541e+003	1.004998e-001
1.873506e+003	1.002065e-001
1.874470e+003	1.000301e-001
1.875434e+003	9.993001e-002
1.876398e+003	9.985231e-002
1.877363e+003	9.977531e-002
1.878327e+003	9.972142e-002
1.879291e+003	9.973892e-002
1.880255e+003	9.986351e-002
1.881219e+003	1.000945e-001
1.882184e+003	1.003920e-001
1.883148e+003	1.007021e-001
1.884112e+003	1.009771e-001
1.885076e+003	1.011885e-001
1.886041e+003	1.013208e-001
1.887005e+003	1.013635e-001
1.887969e+003	1.013117e-001
1.888933e+003	1.011752e-001
1.889898e+003	1.009869e-001
1.890862e+003	1.007966e-001
1.891826e+003	1.006573e-001
1.892790e+003	1.005985e-001
1.893755e+003	1.006195e-001
1.894719e+003	1.006930e-001
1.895683e+003	1.007812e-001
1.896647e+003	1.008568e-001
1.897611e+003	1.009162e-001
1.898576e+003	1.009708e-001
1.899540e+003	1.010289e-001
1.900504e+003	1.010779e-001
1.901468e+003	1.010814e-001
1.902433e+003	1.010030e-001
1.903397e+003	1.008288e-001
1.904361e+003	1.005894e-001
1.905325e+003	1.003465e-001
1.906290e+003	1.001659e-001
1.907254e+003	1.000840e-001
1.908218e+003	1.000938e-001
1.909182e+003	1.001498e-001
1.910146e+003	1.001953e-001
1.911111e+003	1.001939e-001
1.912075e+003	1.001428e-001
1.913039e+003	1.000595e-001
1.914003e+003	9.996921e-002
1.914968e+003	9.988591e-002
1.915932e+003	9.981801e-002
1.916896e+003	9.977042e-002
1.917860e+003	9.975922e-002
1.918825e+003	9.980191e-002
1.919789e+003	9.990621e-002
1.920753e+003	1.000539e-001
1.921717e+003	1.001946e-001
1.922682e+003	1.002653e-001
1.923646e+003	1.002226e-001
1.924610e+003	1.000721e-001
1.925574e+003	9.987191e-002
1.926538e+003	9.970042e-002
1.927503e+003	9.960733e-002
1.928467e+003	9.958003e-002
1.929431e+003	9.954573e-002
1.930395e+003	9.941134e-002
1.931360e+003	9.911806e-002
1.932324e+003	9.868059e-002
1.933288e+003	9.818571e-002
1.934252e+003	9.776014e-002
1.935217e+003	9.752145e-002
1.936181e+003	9.753966e-002
1.937145e+003	9.782104e-002
1.938109e+003	9.831591e-002
1.939073e+003	9.893677e-002
1.940038e+003	9.956603e-002
1.941002e+003	1.000784e-001
1.941966e+003	1.003612e-001
1.942930e+003	1.003570e-001
1.943895e+003	1.000882e-001
1.944859e+003	9.965143e-002
1.945823e+003	9.917546e-002
1.946787e+003	9.877578e-002
1.947752e+003	9.852450e-002
1.948716e+003	9.843210e-002
1.949680e+003	9.845590e-002
1.950644e+003	9.852450e-002
1.951609e+003	9.857769e-002
1.952573e+003	9.860359e-002
1.953537e+003	9.863929e-002
1.954501e+003	9.874358e-002
1.955465e+003	9.893957e-002
1.956430e+003	9.918526e-002
1.957394e+003	9.938054e-002
1.958358e+003	9.942604e-002
1.959322e+003	9.928325e-002
1.960287e+003	9.900256e-002
1.961251e+003	9.869318e-002
1.962215e+003	9.846080e-002
1.963179e+003	9.835651e-002
1.964144e+003	9.837190e-002
1.965108e+003	9.847620e-002
1.966072e+003	9.864839e-002
1.967036e+003	9.887727e-002
1.968000e+003	9.913696e-002
1.968965e+003	9.936094e-002
1.969929e+003	9.945893e-002
1.970893e+003	9.950373e-002
1.971857e+003	9.954853e-002
1.972822e+003	9.959333e-002
1.973786e+003	9.963813e-002
1.974750e+003	9.968293e-002
1.975714e+003	9.972772e-002
1.976679e+003	9.977321e-002
1.977643e+003	9.981801e-002
1.978607e+003	9.986281e-002
1.979571e+003	9.990761e-002
1.980536e+003	9.995241e-002
1.981500e+003	9.999721e-002
1.982464e+003	1.000420e-001
1.983428e+003	1.000868e-001
1.984392e+003	1.001316e-001
1.985357e+003	1.001764e-001
1.986321e+003	1.002212e-001
1.987285e+003	1.002660e-001
1.988249e+003	1.003108e-001
1.989214e+003	1.003556e-001
1.990178e+003	1.004004e-001
1.991142e+003	1.004452e-001
1.992106e+003	1.004900e-001
1.993071e+003	1.005348e-001
1.994035e+003	1.005796e-001
1.994999e+003	1.006244e-001
1.995963e+003	1.006692e-001
1.996927e+003	1.007140e-001
1.997892e+003	1.007588e-001
1.998856e+003	1.008036e-001
1.999820e+003	1.008484e-001
2.000784e+003	1.008931e-001
2.001749e+003	1.009379e-001
2.002713e+003	1.009827e-001
2.003677e+003	1.010275e-001
2.004641e+003	1.010723e-001
2.005606e+003	1.011171e-001
2.006570e+003	1.011619e-001
2.007534e+003	1.012067e-001
2.008498e+003	1.012515e-001
2.009463e+003	1.012963e-001
2.010427e+003	1.013411e-001
2.011391e+003	1.013859e-001
2.012355e+003	1.014307e-001
2.013319e+003	1.014755e-001
2.014284e+003	1.015203e-001
2.015248e+003	1.015651e-001
2.016212e+003	1.016099e-001
2.017176e+003	1.016547e-001
2.018141e+003	1.016995e-001
2.019105e+003	1.017443e-001
2.020069e+003	1.017898e-001
2.021033e+003	1.018346e-001
2.021998e+003	1.018794e-001
2.022962e+003	1.019242e-001
2.023926e+003	1.019690e-001
2.024890e+003	1.020138e-001
2.025854e+003	1.020586e-001
2.026819e+003	1.021034e-001
2.027783e+003	1.021482e-001
2.028747e+003	1.021930e-001
2.029711e+003	1.022378e-001
2.030676e+003	1.022826e-001
2.031640e+003	1.023274e-001
2.032604e+003	1.023722e-001
2.033568e+003	1.024169e-001
2.034533e+003	1.024617e-001
2.035497e+003	1.025065e-001
2.036461e+003	1.025513e-001
2.037425e+003	1.025961e-001
2.038390e+003	1.026409e-001
2.039354e+003	1.026857e-001
2.040318e+003	1.027305e-001
2.041282e+003	1.027753e-001
2.042246e+003	1.028201e-001
2.043211e+003	1.028649e-001
2.044175e+003	1.029097e-001
2.045139e+003	1.029545e-001
2.046103e+003	1.029993e-001
2.047068e+003	1.030441e-001
2.048032e+003	1.030889e-001
2.048996e+003	1.031337e-001
2.049960e+003	1.031785e-001
2.050925e+003	1.032233e-001
2.051889e+003	1.032681e-001
2.052853e+003	1.033129e-001
2.053817e+003	1.033577e-001
2.054781e+003	1.034025e-001
2.055746e+003	1.034473e-001
2.056710e+003	1.034921e-001
2.057674e+003	1.035369e-001
2.058638e+003	1.035817e-001
2.059603e+003	1.036265e-001
2.060567e+003	1.036713e-001
2.061531e+003	1.037161e-001
2.062495e+003	1.037609e-001
2.063460e+003	1.038064e-001
2.064424e+003	1.038512e-001
2.065388e+003	1.038960e-001
2.066352e+003	1.039408e-001
2.067317e+003	1.039856e-001
2.068281e+003	1.040304e-001
2.069245e+003	1.040751e-001
2.070209e+003	1.041199e-001
2.071174e+003	1.041647e-001
2.072138e+003	1.042095e-001
2.073102e+003	1.042543e-001
2.074066e+003	1.042991e-001
2.075031e+003	1.043439e-001
2.075995e+003	1.043887e-001
2.076959e+003	1.044335e-001
2.077923e+003	1.044783e-001
2.078887e+003	1.045231e-001
2.079852e+003	1.045679e-001
2.080816e+003	1.046127e-001
2.081780e+003	1.046575e-001
2.082744e+003	1.047023e-001
2.083708e+003	1.047471e-001
2.084673e+003	1.047919e-001
2.085637e+003	1.048367e-001
2.086601e+003	1.048815e-001
2.087565e+003	1.049263e-001
2.088530e+003	1.049711e-001
2.089494e+003	1.050159e-001
2.090458e+003	1.050607e-001
2.091422e+003	1.051055e-001
2.092387e+003	1.051503e-001
2.093351e+003	1.051951e-001
2.094315e+003	1.052399e-001
2.095279e+003	1.052847e-001
2.096244e+003	1.053295e-001
2.097208e+003	1.053743e-001
2.098172e+003	1.054191e-001
2.099136e+003	1.054639e-001
2.100101e+003	1.055087e-001
2.101065e+003	1.055535e-001
2.102029e+003	1.055983e-001
2.102993e+003	1.056431e-001
2.103958e+003	1.056878e-001
2.104922e+003	1.057326e-001
2.105886e+003	1.057774e-001
2.106850e+003	1.058229e-001
2.107814e+003	1.058677e-001
2.108779e+003	1.059125e-001
2.109743e+003	1.059573e-001
2.110707e+003	1.060021e-001
2.111671e+003	1.060469e-001
2.112635e+003	1.060917e-001
2.113600e+003	1.061365e-001
2.114564e+003	1.061813e-001
2.115528e+003	1.062261e-001
2.116492e+003	1.062709e-001
2.117457e+003	1.063157e-001
2.118421e+003	1.063605e-001
2.119385e+003	1.064053e-001
2.120349e+003	1.064501e-001
2.121314e+003	1.064949e-001
2.122278e+003	1.065397e-001
2.123242e+003	1.065845e-001
2.124206e+003	1.066293e-001
2.125171e+003	1.066741e-001
2.126135e+003	1.067189e-001
2.127099e+003	1.067637e-001
2.128063e+003	1.068085e-001
2.129028e+003	1.068533e-001
2.129992e+003	1.068981e-001
2.130956e+003	1.069429e-001
2.131920e+003	1.069877e-001
2.132885e+003	1.070325e-001
2.133849e+003	1.070773e-001
2.134813e+003	1.071221e-001
2.135777e+003	1.071669e-001
2.136741e+003	1.072117e-001
2.137706e+003	1.072565e-001
2.138670e+003	1.073013e-001
2.139634e+003	1.073460e-001
2.140598e+003	1.073908e-001
2.141563e+003	1.074356e-001
2.142527e+003	1.074804e-001
2.143491e+003	1.075252e-001
2.144455e+003	1.075700e-001
2.145419e+003	1.076148e-001
2.146384e+003	1.076596e-001
2.147348e+003	1.077044e-001
2.148312e+003	1.077492e-001
2.149276e+003	1.077940e-001
2.150241e+003	1.078395e-001
2.151205e+003	1.078843e-001
2.152169e+003	1.079291e-001
2.153133e+003	1.079739e-001
2.154098e+003	1.080187e-001
2.155062e+003	1.080635e-001
2.156026e+003	1.081083e-001
2.156990e+003	1.081531e-001
2.157955e+003	1.081979e-001
2.158919e+003	1.082427e-001
2.159883e+003	1.082875e-001
2.160847e+003	1.083323e-001
2.161812e+003	1.083771e-001
2.162776e+003	1.084219e-001
2.163740e+003	1.084667e-001
2.164704e+003	1.085115e-001
2.165668e+003	1.085563e-001
2.166633e+003	1.086011e-001
2.167597e+003	1.086459e-001
2.168561e+003	1.086907e-001
2.169525e+003	1.087355e-001
2.170490e+003	1.087803e-001
2.171454e+003	1.088251e-001
2.172418e+003	1.088699e-001
2.173382e+003	1.089147e-001
2.174346e+003	1.089595e-001
2.175311e+003	1.090042e-001
2.176275e+003	1.090490e-001
2.177239e+003	1.090938e-001
2.178203e+003	1.091386e-001
2.179168e+003	1.091834e-001
2.180132e+003	1.092282e-001
2.181096e+003	1.092730e-001
2.182060e+003	1.093178e-001
2.183025e+003	1.093626e-001
2.183989e+003	1.094074e-001
2.184953e+003	1.094522e-001
2.185917e+003	1.094970e-001
2.186882e+003	1.095418e-001
2.187846e+003	1.095866e-001
2.188810e+003	1.096314e-001
2.189774e+003	1.096762e-001
2.190739e+003	1.097210e-001
2.191703e+003	1.097658e-001
2.192667e+003	1.098106e-001
2.193631e+003	1.098561e-001
2.194595e+003	1.099009e-001
2.195560e+003	1.099457e-001
2.196524e+003	1.099905e-001
2.197488e+003	1.100353e-001
2.198452e+003	1.100801e-001
2.199417e+003	1.101249e-001
2.200381e+003	1.101697e-001
2.201345e+003	1.102145e-001
2.202309e+003	1.102593e-001
2.203273e+003	1.103041e-001
2.204238e+003	1.103489e-001
2.205202e+003	1.103937e-001
2.206166e+003	1.104385e-001
2.207130e+003	1.104833e-001
2.208095e+003	1.105281e-001
2.209059e+003	1.105729e-001
2.210023e+003	1.106177e-001
2.210987e+003	1.106624e-001
2.211952e+003	1.107072e-001
2.212916e+003	1.107520e-001
2.213880e+003	1.107968e-001
2.214844e+003	1.108416e-001
2.215809e+003	1.108864e-001
2.216773e+003	1.109312e-001
2.217737e+003	1.109760e-001
2.218701e+003	1.110208e-001
2.219666e+003	1.110656e-001
2.220630e+003	1.111104e-001
2.221594e+003	1.111552e-001
2.222558e+003	1.112000e-001
2.223522e+003	1.112448e-001
2.224487e+003	1.112896e-001
2.225451e+003	1.113344e-001
2.226415e+003	1.113792e-001
2.227379e+003	1.114240e-001
2.228344e+003	1.114688e-001
2.229308e+003	1.115136e-001
2.230272e+003	1.115584e-001
2.231236e+003	1.116032e-001
2.232200e+003	1.116480e-001
2.233165e+003	1.116928e-001
2.234129e+003	1.117376e-001
2.235093e+003	1.117824e-001
2.236057e+003	1.118272e-001
2.237022e+003	1.118727e-001
2.237986e+003	1.119175e-001
2.238950e+003	1.119623e-001
2.239914e+003	1.120071e-001
2.240879e+003	1.120519e-001
2.241843e+003	1.120966e-001
2.242807e+003	1.121414e-001
2.243771e+003	1.121862e-001
2.244736e+003	1.122310e-001
2.245700e+003	1.122758e-001
2.246664e+003	1.123206e-001
2.247628e+003	1.123654e-001
2.248593e+003	1.124102e-001
2.249557e+003	1.124550e-001
2.250521e+003	1.124998e-001
2.251485e+003	1.125446e-001
2.252449e+003	1.125894e-001
2.253414e+003	1.126342e-001
2.254378e+003	1.126790e-001
2.255342e+003	1.127238e-001
2.256306e+003	1.127686e-001
2.257271e+003	1.128134e-001
2.258235e+003	1.128582e-001
2.259199e+003	1.129030e-001
2.260163e+003	1.129478e-001
2.261127e+003	1.129926e-001
2.262092e+003	1.130374e-001
2.263056e+003	1.130822e-001
2.264020e+003	1.131270e-001
2.264984e+003	1.131718e-001
2.265949e+003	1.132166e-001
2.266913e+003	1.132614e-001
2.267877e+003	1.133062e-001
2.268841e+003	1.133510e-001
2.269806e+003	1.133958e-001
2.270770e+003	1.134406e-001
2.271734e+003	1.134854e-001
2.272698e+003	1.135302e-001
2.273663e+003	1.135750e-001
2.274627e+003	1.136198e-001
2.275591e+003	1.136646e-001
2.276555e+003	1.137094e-001
2.277520e+003	1.137542e-001
2.278484e+003	1.137990e-001
2.279448e+003	1.138438e-001
2.280412e+003	1.138892e-001
2.281376e+003	1.139340e-001
2.282341e+003	1.139788e-001
2.283305e+003	1.140236e-001
2.284269e+003	1.140684e-001
2.285233e+003	1.141132e-001
2.286198e+003	1.141580e-001
2.287162e+003	1.142028e-001
2.288126e+003	1.142476e-001
2.289090e+003	1.142924e-001
2.290054e+003	1.143372e-001
2.291019e+003	1.143820e-001
2.291983e+003	1.144268e-001
2.292947e+003	1.144716e-001
2.293911e+003	1.145164e-001
2.294876e+003	1.145612e-001
2.295840e+003	1.146060e-001
2.296804e+003	1.146508e-001
2.297768e+003	1.146956e-001
2.298733e+003	1.147404e-001
2.299697e+003	1.147852e-001
2.300661e+003	1.148300e-001
2.301625e+003	1.148748e-001
2.302590e+003	1.149196e-001
2.303554e+003	1.149644e-001
2.304518e+003	1.150092e-001
2.305482e+003	1.150540e-001
2.306447e+003	1.150988e-001
2.307411e+003	1.151436e-001
2.308375e+003	1.151884e-001
2.309339e+003	1.152332e-001
2.310303e+003	1.152780e-001
2.311268e+003	1.153227e-001
2.312232e+003	1.153675e-001
2.313196e+003	1.154123e-001
2.314160e+003	1.154571e-001
2.315125e+003	1.155019e-001
2.316089e+003	1.155467e-001
2.317053e+003	1.155915e-001
2.318017e+003	1.156363e-001
2.318981e+003	1.156811e-001
2.319946e+003	1.157259e-001
2.320910e+003	1.157707e-001
2.321874e+003	1.158155e-001
2.322838e+003	1.158603e-001
2.323803e+003	1.159051e-001
2.324767e+003	1.159506e-001
2.325731e+003	1.159954e-001
2.326695e+003	1.160402e-001
2.327660e+003	1.160850e-001
2.328624e+003	1.161298e-001
2.329588e+003	1.161746e-001
2.330552e+003	1.162194e-001
2.331517e+003	1.162642e-001
2.332481e+003	1.163090e-001
2.333445e+003	1.163538e-001
2.334409e+003	1.163986e-001
2.335374e+003	1.164434e-001
2.336338e+003	1.164882e-001
2.337302e+003	1.165330e-001
2.338266e+003	1.165778e-001
2.339230e+003	1.166226e-001
2.340195e+003	1.166674e-001
2.341159e+003	1.167122e-001
2.342123e+003	1.167570e-001
2.343087e+003	1.168018e-001
2.344052e+003	1.168466e-001
2.345016e+003	1.168914e-001
2.345980e+003	1.169362e-001
2.346944e+003	1.169809e-001
2.347908e+003	1.170257e-001
2.348873e+003	1.170705e-001
2.349837e+003	1.171153e-001
2.350801e+003	1.171601e-001
2.351765e+003	1.172049e-001
2.352730e+003	1.172497e-001
2.353694e+003	1.172945e-001
2.354658e+003	1.173393e-001
2.355622e+003	1.173841e-001
2.356587e+003	1.174289e-001
2.357551e+003	1.174737e-001
2.358515e+003	1.175185e-001
2.359479e+003	1.175633e-001
2.360444e+003	1.176081e-001
2.361408e+003	1.176529e-001
2.362372e+003	1.176977e-001
2.363336e+003	1.177425e-001
2.364301e+003	1.177873e-001
2.365265e+003	1.178321e-001
2.366229e+003	1.178769e-001
2.367193e+003	1.179217e-001
2.368157e+003	1.179672e-001
2.369122e+003	1.180120e-001
2.370086e+003	1.180568e-001
2.371050e+003	1.181016e-001
2.372014e+003	1.181464e-001
2.372979e+003	1.181912e-001
2.373943e+003	1.182360e-001
2.374907e+003	1.182808e-001
2.375871e+003	1.183256e-001
2.376835e+003	1.183704e-001
2.377800e+003	1.184152e-001
2.378764e+003	1.184600e-001
2.379728e+003	1.185048e-001
2.380692e+003	1.185496e-001
2.381657e+003	1.185944e-001
2.382621e+003	1.186391e-001
2.383585e+003	1.186839e-001
2.384549e+003	1.187287e-001
2.385514e+003	1.187735e-001
2.386478e+003	1.188183e-001
2.387442e+003	1.188631e-001
2.388406e+003	1.189079e-001
2.389371e+003	1.189527e-001
2.390335e+003	1.189975e-001
2.391299e+003	1.190423e-001
2.392263e+003	1.190871e-001
2.393228e+003	1.191319e-001
2.394192e+003	1.191767e-001
2.395156e+003	1.192215e-001
2.396120e+003	1.192663e-001
2.397084e+003	1.193111e-001
2.398049e+003	1.193559e-001
2.399013e+003	1.194007e-001
2.399977e+003	1.194455e-001
2.400941e+003	1.194903e-001
2.401906e+003	1.195351e-001
2.402870e+003	1.195799e-001
2.403834e+003	1.196247e-001
2.404798e+003	1.196695e-001
2.405762e+003	1.197143e-001
2.406727e+003	1.197591e-001
2.407691e+003	1.198039e-001
2.408655e+003	1.198487e-001
2.409619e+003	1.198935e-001
2.410584e+003	1.199383e-001
2.411548e+003	1.199838e-001
2.412512e+003	1.200286e-001
2.413476e+003	1.200733e-001
2.414441e+003	1.201181e-001
2.415405e+003	1.201629e-001
2.416369e+003	1.202077e-001
2.417333e+003	1.202525e-001
2.418298e+003	1.202973e-001
2.419262e+003	1.203421e-001
2.420226e+003	1.203869e-001
2.421190e+003	1.204317e-001
2.422155e+003	1.204765e-001
2.423119e+003	1.205213e-001
2.424083e+003	1.205661e-001
2.425047e+003	1.206109e-001
2.426011e+003	1.206557e-001
2.426976e+003	1.207005e-001
2.427940e+003	1.207453e-001
2.428904e+003	1.207901e-001
2.429868e+003	1.208349e-001
2.430833e+003	1.208797e-001
2.431797e+003	1.209245e-001
2.432761e+003	1.209693e-001
2.433725e+003	1.210141e-001
2.434689e+003	1.210589e-001
2.435654e+003	1.211037e-001
2.436618e+003	1.211485e-001
2.437582e+003	1.211933e-001
2.438546e+003	1.212381e-001
2.439511e+003	1.212829e-001
2.440475e+003	1.213277e-001
2.441439e+003	1.213725e-001
2.442403e+003	1.214173e-001
2.443368e+003	1.214621e-001
2.444332e+003	1.215069e-001
2.445296e+003	1.215517e-001
2.446260e+003	1.215965e-001
2.447225e+003	1.216413e-001
2.448189e+003	1.216861e-001
2.449153e+003	1.217309e-001
2.450117e+003	1.217757e-001
2.451082e+003	1.218205e-001
2.452046e+003	1.218653e-001
2.453010e+003	1.219101e-001
2.453974e+003	1.219549e-001
2.454938e+003	1.220003e-001
2.455903e+003	1.220451e-001
2.456867e+003	1.220899e-001
2.457831e+003	1.221347e-001
2.458795e+003	1.221795e-001
2.459760e+003	1.222243e-001
2.460724e+003	1.222691e-001
2.461688e+003	1.223139e-001
2.462652e+003	1.223587e-001
2.463616e+003	1.224035e-001
2.464581e+003	1.224483e-001
2.465545e+003	1.224931e-001
2.466509e+003	1.225379e-001
2.467473e+003	1.225827e-001
2.468438e+003	1.226275e-001
2.469402e+003	1.226723e-001
2.470366e+003	1.227171e-001
2.471330e+003	1.227619e-001
2.472295e+003	1.228067e-001
2.473259e+003	1.228515e-001
2.474223e+003	1.228963e-001
2.475187e+003	1.229411e-001
2.476152e+003	1.229859e-001
2.477116e+003	1.230307e-001
2.478080e+003	1.230755e-001
2.479044e+003	1.231203e-001
2.480009e+003	1.231651e-001
2.480973e+003	1.232099e-001
2.481937e+003	1.232547e-001
2.482901e+003	1.232995e-001
2.483865e+003	1.233443e-001
2.484830e+003	1.233891e-001
2.485794e+003	1.234338e-001
2.486758e+003	1.234786e-001
2.487722e+003	1.235234e-001
2.488687e+003	1.235682e-001
2.489651e+003	1.236130e-001
2.490615e+003	1.236578e-001
2.491579e+003	1.237026e-001
2.492543e+003	1.237474e-001
2.493508e+003	1.237922e-001
2.494472e+003	1.238370e-001
2.495436e+003	1.238818e-001
2.496400e+003	1.239266e-001
2.497365e+003	1.239714e-001
2.498329e+003	1.240169e-001
2.499293e+003	1.240617e-001
2.500257e+003	1.241065e-001
2.501222e+003	1.241513e-001
2.502186e+003	1.241961e-001
2.503150e+003	1.242409e-001
2.504114e+003	1.242857e-001
2.505079e+003	1.243305e-001
2.506043e+003	1.243753e-001
2.507007e+003	1.244201e-001
2.507971e+003	1.244649e-001
2.508936e+003	1.245097e-001
2.509900e+003	1.245545e-001
2.510864e+003	1.245993e-001
2.511828e+003	1.246441e-001
2.512792e+003	1.246889e-001
2.513757e+003	1.247337e-001
2.514721e+003	1.247785e-001
2.515685e+003	1.248233e-001
2.516649e+003	1.248681e-001
2.517614e+003	1.249129e-001
2.518578e+003	1.249577e-001
2.519542e+003	1.250025e-001
2.520506e+003	1.250473e-001
2.521470e+003	1.250920e-001
2.522435e+003	1.251369e-001
2.523399e+003	1.251816e-001
2.524363e+003	1.252264e-001
2.525327e+003	1.252712e-001
2.526292e+003	1.253160e-001
2.527256e+003	1.253608e-001
2.528220e+003	1.254056e-001
2.529184e+003	1.254504e-001
2.530149e+003	1.254952e-001
2.531113e+003	1.255400e-001
2.532077e+003	1.255848e-001
2.533041e+003	1.256296e-001
2.534006e+003	1.256744e-001
2.534970e+003	1.257192e-001
2.535934e+003	1.257640e-001
2.536898e+003	1.258088e-001
2.537863e+003	1.258536e-001
2.538827e+003	1.258984e-001
2.539791e+003	1.259432e-001
2.540755e+003	1.259880e-001
2.541719e+003	1.260335e-001
2.542684e+003	1.260783e-001
2.543648e+003	1.261231e-001
2.544612e+003	1.261679e-001
2.545576e+003	1.262127e-001
2.546541e+003	1.262575e-001
2.547505e+003	1.263023e-001
2.548469e+003	1.263471e-001
2.549433e+003	1.263919e-001
2.550397e+003	1.264367e-001
2.551362e+003	1.264815e-001
2.552326e+003	1.265263e-001
2.553290e+003	1.265711e-001
2.554254e+003	1.266159e-001
2.555219e+003	1.266607e-001
2.556183e+003	1.267055e-001
2.557147e+003	1.267502e-001
2.558111e+003	1.267950e-001
2.559076e+003	1.268398e-001
2.560040e+003	1.268846e-001
2.561004e+003	1.269294e-001
2.561968e+003	1.269742e-001
2.562933e+003	1.270190e-001
2.563897e+003	1.270638e-001
2.564861e+003	1.271086e-001
2.565825e+003	1.271534e-001
2.566790e+003	1.271982e-001
2.567754e+003	1.272430e-001
2.568718e+003	1.272878e-001
2.569682e+003	1.273326e-001
2.570646e+003	1.273774e-001
2.571611e+003	1.274222e-001
2.572575e+003	1.274670e-001
2.573539e+003	1.275118e-001
2.574503e+003	1.275566e-001
2.575468e+003	1.276014e-001
2.576432e+003	1.276462e-001
2.577396e+003	1.276910e-001
2.578360e+003	1.277358e-001
2.579324e+003	1.277806e-001
2.580289e+003	1.278254e-001
2.581253e+003	1.278702e-001
2.582217e+003	1.279150e-001
2.583181e+003	1.279598e-001
2.584146e+003	1.280046e-001
2.585110e+003	1.280501e-001
2.586074e+003	1.280949e-001
2.587038e+003	1.281397e-001
2.588003e+003	1.281845e-001
2.588967e+003	1.282292e-001
2.589931e+003	1.282740e-001
2.590895e+003	1.283188e-001
2.591860e+003	1.283636e-001
2.592824e+003	1.284084e-001
2.593788e+003	1.284532e-001
2.594752e+003	1.284980e-001
2.595717e+003	1.285428e-001
2.596681e+003	1.285876e-001
2.597645e+003	1.286324e-001
2.598609e+003	1.286772e-001
2.599573e+003	1.287220e-001
2.600538e+003	1.287668e-001
2.601502e+003	1.288116e-001
2.602466e+003	1.288564e-001
2.603430e+003	1.289012e-001
2.604395e+003	1.289460e-001
2.605359e+003	1.289908e-001
2.606323e+003	1.290356e-001
2.607287e+003	1.290804e-001
2.608251e+003	1.291252e-001
2.609216e+003	1.291700e-001
2.610180e+003	1.292148e-001
2.611144e+003	1.292596e-001
2.612108e+003	1.293044e-001
2.613073e+003	1.293492e-001
2.614037e+003	1.293940e-001
2.615001e+003	1.294388e-001
2.615965e+003	1.294836e-001
2.616930e+003	1.295284e-001
2.617894e+003	1.295732e-001
2.618858e+003	1.296180e-001
2.619822e+003	1.296628e-001
2.620787e+003	1.297076e-001
2.621751e+003	1.297524e-001
2.622715e+003	1.297972e-001
2.623679e+003	1.298420e-001
2.624644e+003	1.298868e-001
2.625608e+003	1.299316e-001
2.626572e+003	1.299763e-001
[truncated: 1,425 more rows]
