# Supplementary material for: Molecular Structural Changes in Alfalfa Detected by ATR-FTIR Spectroscopy in Response to Silencing of TT8 and HB12 Genes
Source: Int J Mol Sci. 2018 Mar 31;19(4):1046. doi: 10.3390/ijms19041046 (PMC5979274; doi:10.3390/ijms19041046)
Supplement: Supplementary file 1 [file ijms-19-01046-s001.zip › Supplementary materials/Spectra Source/W1/w1e-1.dx]

##TITLE= w1e
##JCAMP-DX= 4.24
##DATA TYPE= INFRARED SPECTRUM
##ORIGIN= JASCO
##OWNER= 
##DATE= 16/04/01
##TIME= 09:46:41
##SPECTROMETER/DATA SYSTEM= 
##RESOLUTION= 
##DELTAX=   0.96423347
##XUNITS= 1/CM
##YUNITS= ABSORBANCE
##XFACTOR= 1.00000
##YFACTOR= 1E-007
##FIRSTX=   699.0693
##LASTX=  4000.6047
##NPOINTS=     3425
##FIRSTY=      0.08071
##MAXY=      0.11795
##MINY=     -0.02491
##XYDATA= (X++(Y..Y))
699.0693 807114 802850 798351 793833 789488 785214 780505 774700 767498 759383
708.7116 751537 745214 740932 738081 735294 731407 726356 721295 717823 716814
718.3539 717623 718214 716249 710523 701726 691928 683213 676500 671253 666057
727.9963 659552 651130 641075 630254 619720 610487 603418 599092 597555 598129
737.6386 599526 600324 599602 597324 594206 591157 588658 586513 584085 580821
747.2809 576669 572117 567877 564448 561871 559774 557645 555122 552136 548877
756.9233 545651 542741 540314 538369 536714 534984 532771 529825 526231 522405
766.5656 518857 515863 513297 510756 507922 504855 501971 499700 498108 496789
776.2079 495138 492777 489798 486635 483671 480917 477997 474443 470042 464972
785.8503 459661 454485 449574 444835 440165 435679 431773 428957 427539 427345
795.4926 427674 427548 426173 423341 419541 415680 412592 410617 409526 408778
805.1349 407906 406755 405418 404001 402426 400472 397991 395131 392343 390149
814.7773 388814 388156 387633 386640 384844 382354 379643 377280 375641 374735
824.4196 374234 373667 372702 371349 369977 369095 368995 369454 369715 368816
834.0620 366113 361692 356391 351390 347604 345255 343854 342589 340820 338385
843.7043 335559 332792 330454 328734 327688 327310 327521 328111 328730 329003
853.3466 328716 327930 326917 325954 325130 324325 323367 322247 321186 320502
862.9890 320345 320523 320555 319937 318447 316304 314067 312363 311597 311788
872.6313 312613 313593 314327 314656 314684 314659 314797 315160 315671 316240
882.2736 316912 317890 319410 321555 324147 326835 329304 331443 333339 335079
891.9160 336561 337486 337587 336932 336031 335602 336123 337466 338898 339493
901.5583 338682 336604 334016 331867 330831 331088 332433 334533 337109 339942
911.2006 342755 345187 346901 347786 348058 348158 348487 349159 349939 350383
920.8430 350090 348899 346948 344600 342308 340492 339454 339326 340052 341422
930.4853 343150 344997 346863 348808 350978 353483 356279 359144 361761 363873
940.1276 365424 366602 367757 369246 371302 374014 377400 381507 386433 392243
949.7700 398861 406033 413429 420812 428149 435573 443203 450981 458646 465890
959.4123 472596 478970 485439 492372 499797 507339 514430 520684 526161 531339
969.0546 536788 542784 549122 555282 560832 565810 570811 576724 584276 593659
978.6970 604480 616031 627716 639366 651268 663915 677643 692385 707681 722918
988.3393 737640 751731 765377 778863 792370 805898 819356 832699 846009 859460
997.9816 873213 887349 901884 916828 932229 948141 964539 981257 997988
1006.6597 1014346 1029971 1044615 1058215 1070904 1082964 1094683 1106180
1014.3736 1117287 1127600 1136690 1144352 1150729 1156191 1161079 1165481
1022.0875 1169230 1172103 1174058 1175317 1176243 1177122 1178017 1178808
1029.8014 1179334 1179529 1179429 1179089 1178508 1177653 1176562 1175443
1037.5153 1174640 1174475 1175028 1176022 1176888 1177026 1176111 1174294
1045.2291 1172141 1170342 1169318 1168976 1168725 1167775 1165529 1161845
1052.9430 1157057 1151739 1146404 1141279 1136278 1131133 1125612 1119680
1060.6569 1113568 1107693 1102502 1098296 1095125 1092794 1090972 1089340
1068.3707 1087689 1085936 1084048 1081943 1079416 1076146 1071756 1065921
1076.0846 1058480 1049505 1039313 1028385 1017238 1006265 995628 985229 974794
1084.7627 964030 952798 941221 929686 918740 908937 900696 894201 889380
1093.4408 885928 883394 881298 879262 877090 874742 872210 869354 865842
1102.1189 861248 855274 847943 839616 830785 821779 812558 802755 791924
1110.7970 779853 766749 753179 739840 727258 715609 704721 694259 683964
1119.4751 673832 664106 655102 646971 639550 632420 625126 617444 609502
1128.1532 601683 594389 587825 581922 576431 571076 565674 560169 554618
1136.8313 549196 544200 540012 536979 535227 534534 534375 534135 533389
1145.5094 532066 530407 528741 527239 525787 524065 521731 518618 514801
1154.1875 510533 506084 501583 496934 491856 486010 479169 471341 462779
1162.8656 453889 445068 436560 428392 420400 412311 403867 394923 385524
1171.5437 375917 366488 357629 349586 342370 335788 329580 323598 317903
1180.2218 312732 308357 304922 302368 300474 298991 297772 296827 296273
1188.8999 296216 296646 297426 298375 299391 300528 301965 303901 306443
1197.5780 309558 313113 316938 320865 324737 328399 331730 334693 337375
1206.2561 339963 342671 345661 349018 352769 356916 361433 366255 371276
1214.9342 376394 381576 386893 392488 398496 404975 411867 419015 426202
1223.6123 433189 439772 445842 451428 456692 461839 466996 472137 477084
1232.2904 481604 485511 488724 491268 493239 494784 496070 497239 498336
1240.9685 499258 499784 499699 498934 497637 496110 494649 493404 492330
1249.6466 491258 490009 488470 486592 484350 481715 478683 475335 471874
1258.3247 468587 465727 463374 461376 459403 457110 454297 450991 447401
1267.0028 443788 440345 437132 434088 431091 428010 424761 421335 417819
1275.6809 414378 411185 408337 405805 403463 401194 398985 396949 395235
1284.3590 393914 392908 392031 391092 390007 388824 387687 386766 386208
1293.0371 386122 386564 387522 388906 390568 392363 394213 396126 398169
1301.7152 400402 402835 405434 408150 410958 413865 416888 420027 423237
1310.3933 426427 429468 432213 434533 436344 437622 438388 438672 438486
1319.0714 437822 436686 435133 433286 431312 429381 427629 426150 425021
1327.7495 424316 424110 424434 425235 426365 427625 428859 430019 431174
1336.4276 432439 433890 435507 437184 438810 440343 441803 443224 444604
1345.1057 445914 447145 448362 449700 451316 453325 455786 458713 462100
1353.7838 465892 469949 474044 477957 481605 485110 488748 492806 497398
1362.4619 502392 507481 512376 516898 520939 524383 527112 529094 530451
1371.1400 531413 532179 532789 533134 533107 532757 532301 531992 531970
1379.8181 532217 532623 533105 533693 534532 535792 537560 539737 542062
1388.4962 544265 546271 548247 550495 553264 556541 559897 562538 563650
1397.1743 562843 560376 557013 553619 550788 548695 547185 545991 544906
1405.8524 543855 542840 541855 540829 539677 538373 536992 535669 534481
1414.5305 533345 532015 530164 527570 524341 520952 517911 515386 513178
1423.2086 510994 508682 506312 504098 502223 500719 499470 498320 497209
1431.8867 496208 495440 494961 494671 494283 493429 491899 489767 487262
1440.5648 484567 481758 478839 475797 472629 469337 465929 462418 458846
1449.2429 455296 451879 448692 445781 443109 440530 437782 434595 430978
1457.9210 427371 424205 421409 418452 414564 408910 400913 390799 379794
1466.5991 369384 360368 352688 345806 339001 331478 322564 312133 300830
1475.2772 289717 279722 271375 264799 259800 256025 253162 251093 249883
1483.9553 249642 250390 252061 254586 257937 262038 266632 271343 275926
1492.6334 280422 285093 290289 296295 303187 310691 318250 325320 331639
1501.3115 337252 342445 347762 354082 362533 373761 386745 399184 409749
1509.9896 418782 427165 435486 443876 452114 459788 466479 471945 476239
1518.6677 479772 483288 487661 493474 500719 508981 517868 527174 536730
1527.3458 546265 555534 564617 574034 584507 596370 608960 620736 630329
1536.0239 637465 642918 647970 653867 661111 668807 675368 680018 682969
1544.7020 684737 685779 686448 686945 687248 687113 686218 684415 681877
1553.3801 678995 676086 673204 670180 666894 663693 661395 660433 660433
1562.0582 660857 661457 662236 663297 664745 666643 668952 671485 673923
1570.7363 675979 677597 679021 680746 683384 687325 692284 697330 701651
1579.4144 705104 708035 710859 713798 716807 719676 722214 724394 726352
1588.0925 728288 730341 732522 734711 736722 738383 739599 740362 740707
1596.7706 740678 740321 739731 739081 738588 738408 738528 738746 738774
1605.4487 738391 737545 736356 735045 733823 732793 731915 731046 730020
1614.1268 728735 727250 725843 724891 724593 724876 725578 726617 728004
1622.8049 729745 731771 733980 736359 739005 741995 745222 748400 751243
1631.4830 753628 755622 757386 759052 760606 761871 762630 762762 762244
1640.1611 761118 759482 757435 754992 752026 748387 744226 740149 736736
1648.8392 733959 731122 727090 720588 711096 700032 689686 680648 671944
1657.5173 662503 651657 639032 624504 608409 591756 575876 561602 548778
1666.1954 536425 523275 508503 492462 476678 462636 450550 439424 427988
1674.8735 415602 402694 390388 379562 370265 361837 353209 343120 330575
1683.5516 315847 300906 287766 276666 266516 256286 245689 235071 224923
1692.2297 215399 206179 196757 186910 176944 167431 158713 150735 143391
1700.9078 136844 131358 126924 123224 119901 116837 114227 112367 111353
1709.5859 110991 110965 111053 111215 111548 112164 113085 114167 115141
1718.2640 115766 115969 115823 115473 115102 114925 115144 115864 117023
1726.9421 118412 119768 120853 121438 121228 119833 116930 112612 107479
1735.6202 102118 96604 90595 83755 76085 68008 60088 52595 45372 38130 30807
1746.2268 23679 17185 11648 7086 3238 -211 -3443 -6515 -9443 -12252 -14957
1756.8334 -17546 -20015 -22431 -24936 -27669 -30644 -33705 -36633 -39306
1765.5115 -41793 -44319 -47151 -50466 -54233 -58158 -61749 -64547 -66422
1774.1896 -67644 -68659 -69803 -71186 -72714 -74188 -75425 -76374 -77132
1782.8677 -77865 -78681 -79568 -80413 -81083 -81505 -81696 -81739 -81759
1791.5458 -81863 -82099 -82455 -82906 -83470 -84191 -85078 -86067 -87020
1800.2239 -87805 -88398 -88883 -89365 -89857 -90269 -90490 -90496 -90407
1808.9020 -90446 -90808 -91539 -92499 -93458 -94228 -94730 -94989 -95088
1817.5801 -95126 -95188 -95319 -95511 -95702 -95802 -95750 -95569 -95393
1826.2582 -95409 -95769 -96506 -97501 -98523 -99347 -99858 -100076 -100095
1834.9363 -100010 -99886 -99759 -99650 -99574 -99550 -99598 -99736 -99962
1843.6144 -100234 -100472 -100610 -100652 -100681 -100825 -101188 -101790
1851.3282 -102535 -103237 -103713 -103877 -103786 -103601 -103498 -103574
1859.0421 -103810 -104113 -104381 -104561 -104653 -104667 -104592 -104406
1866.7560 -104124 -103847 -103736 -103917 -104380 -104983 -105551 -105970
1874.4698 -106222 -106365 -106476 -106586 -106663 -106638 -106460 -106130
1882.1837 -105705 -105262 -104869 -104567 -104378 -104317 -104391 -104586
1889.8976 -104855 -105127 -105326 -105410 -105380 -105275 -105149 -105041
1897.6115 -104956 -104878 -104795 -104725 -104720 -104832 -105081 -105423
1905.3253 -105770 -106028 -106145 -106131 -106051 -105986 -105988 -106061
1913.0392 -106180 -106309 -106428 -106525 -106593 -106609 -106548 -106399
1920.7531 -106188 -105987 -105886 -105947 -106162 -106448 -106693 -106826
1928.4669 -106865 -106914 -107106 -107525 -108150 -108857 -109465 -109806
1936.1808 -109780 -109378 -108671 -107784 -106885 -106153 -105749 -105755
1943.8947 -106139 -106763 -107443 -108014 -108373 -108505 -108471 -108373
1951.6085 -108297 -108260 -108209 -108060 -107780 -107429 -107150 -107085
1959.3224 -107289 -107690 -108132 -108464 -108613 -108591 -108442 -108196
1967.0363 -107869 -107498 -107178 -107038 -106974 -106910 -106846 -106782
1974.7501 -106718 -106654 -106589 -106525 -106461 -106397 -106333 -106269
1982.4640 -106205 -106141 -106077 -106013 -105949 -105885 -105821 -105757
1990.1779 -105693 -105629 -105565 -105501 -105437 -105373 -105309 -105245
1997.8917 -105181 -105117 -105053 -104989 -104925 -104861 -104797 -104733
2005.6056 -104669 -104605 -104541 -104477 -104413 -104349 -104285 -104221
2013.3195 -104157 -104093 -104029 -103965 -103901 -103837 -103773 -103708
2021.0333 -103644 -103580 -103516 -103452 -103388 -103324 -103260 -103196
2028.7472 -103132 -103068 -103004 -102940 -102876 -102812 -102748 -102684
2036.4611 -102620 -102556 -102492 -102428 -102364 -102300 -102236 -102172
2044.1749 -102108 -102044 -101980 -101916 -101852 -101788 -101724 -101660
2051.8889 -101596 -101532 -101468 -101404 -101340 -101276 -101212 -101148
2059.6028 -101084 -101020 -100956 -100892 -100827 -100763 -100699 -100635
2067.3167 -100571 -100507 -100443 -100379 -100315 -100251 -100187 -100123
2075.0305 -100059 -99995 -99931 -99867 -99803 -99739 -99675 -99611 -99547
2083.7085 -99483 -99419 -99355 -99291 -99227 -99163 -99099 -99035 -98971
2092.3867 -98907 -98843 -98779 -98715 -98651 -98587 -98523 -98459 -98395
2101.0647 -98331 -98267 -98203 -98139 -98075 -98011 -97946 -97882 -97818
2109.7429 -97754 -97690 -97626 -97562 -97498 -97434 -97370 -97306 -97242
2118.4209 -97178 -97114 -97050 -96986 -96922 -96858 -96794 -96730 -96666
2127.0991 -96602 -96538 -96474 -96410 -96346 -96282 -96218 -96154 -96090
2135.7771 -96026 -95962 -95898 -95834 -95770 -95706 -95642 -95578 -95514
2144.4553 -95450 -95386 -95322 -95258 -95194 -95130 -95065 -95001 -94937
2153.1333 -94873 -94809 -94745 -94681 -94617 -94553 -94489 -94425 -94361
2161.8115 -94297 -94233 -94169 -94105 -94041 -93977 -93913 -93849 -93785
2170.4895 -93721 -93657 -93593 -93529 -93465 -93401 -93337 -93273 -93209
2179.1677 -93145 -93081 -93017 -92953 -92889 -92825 -92761 -92697 -92633
2187.8457 -92569 -92505 -92441 -92377 -92313 -92249 -92184 -92120 -92056
2196.5239 -91992 -91928 -91864 -91800 -91736 -91672 -91608 -91544 -91480
2205.2019 -91416 -91352 -91288 -91224 -91160 -91096 -91032 -90968 -90904
2213.8801 -90840 -90776 -90712 -90648 -90584 -90520 -90456 -90392 -90328
2222.5581 -90264 -90200 -90136 -90072 -90008 -89944 -89880 -89816 -89752
2231.2363 -89688 -89624 -89560 -89496 -89432 -89368 -89303 -89239 -89175
2239.9143 -89111 -89047 -88983 -88919 -88855 -88791 -88727 -88663 -88599
2248.5925 -88535 -88471 -88407 -88343 -88279 -88215 -88151 -88087 -88023
2257.2705 -87959 -87895 -87831 -87767 -87703 -87639 -87575 -87511 -87447
2265.9487 -87383 -87319 -87255 -87191 -87127 -87063 -86999 -86935 -86871
2274.6267 -86807 -86743 -86679 -86615 -86551 -86487 -86422 -86358 -86294
2283.3049 -86230 -86166 -86102 -86038 -85974 -85910 -85846 -85782 -85718
2291.9829 -85654 -85590 -85526 -85462 -85398 -85334 -85270 -85206 -85142
2300.6611 -85078 -85014 -84950 -84886 -84822 -84758 -84694 -84630 -84566
2309.3391 -84502 -84438 -84374 -84310 -84246 -84182 -84118 -84054 -83990
2318.0173 -83926 -83862 -83798 -83734 -83670 -83606 -83542 -83477 -83413
2326.6953 -83349 -83285 -83221 -83157 -83093 -83029 -82965 -82901 -82837
2335.3735 -82773 -82709 -82645 -82581 -82517 -82453 -82389 -82325 -82261
2344.0515 -82197 -82133 -82069 -82005 -81941 -81877 -81813 -81749 -81685
2352.7297 -81621 -81557 -81493 -81429 -81365 -81301 -81237 -81173 -81109
2361.4077 -81045 -80981 -80917 -80853 -80789 -80725 -80661 -80596 -80532
2370.0859 -80468 -80404 -80340 -80276 -80212 -80148 -80084 -80020 -79956
2378.7639 -79892 -79828 -79764 -79700 -79636 -79572 -79508 -79444 -79380
2387.4421 -79316 -79252 -79188 -79124 -79060 -78996 -78932 -78868 -78804
2396.1201 -78740 -78676 -78612 -78548 -78484 -78420 -78356 -78292 -78228
2404.7983 -78164 -78100 -78036 -77972 -77908 -77844 -77780 -77715 -77651
2413.4763 -77587 -77523 -77459 -77395 -77331 -77267 -77203 -77139 -77075
2422.1545 -77011 -76947 -76883 -76819 -76755 -76691 -76627 -76563 -76499
2430.8325 -76435 -76371 -76307 -76243 -76179 -76115 -76051 -75987 -75923
2439.5107 -75859 -75795 -75731 -75667 -75603 -75539 -75475 -75411 -75347
2448.1887 -75283 -75219 -75155 -75091 -75027 -74963 -74899 -74834 -74770
2456.8669 -74706 -74642 -74578 -74514 -74450 -74386 -74322 -74258 -74194
2465.5449 -74130 -74066 -74002 -73938 -73874 -73810 -73746 -73682 -73618
2474.2231 -73554 -73490 -73426 -73362 -73298 -73234 -73170 -73106 -73042
2482.9011 -72978 -72914 -72850 -72786 -72722 -72658 -72594 -72530 -72466
2491.5793 -72402 -72338 -72274 -72210 -72146 -72082 -72018 -71953 -71889
2500.2573 -71825 -71761 -71697 -71633 -71569 -71505 -71441 -71377 -71313
2508.9355 -71249 -71185 -71121 -71057 -70993 -70929 -70865 -70801 -70737
2517.6135 -70673 -70609 -70545 -70481 -70417 -70353 -70289 -70225 -70161
2526.2917 -70097 -70033 -69969 -69905 -69841 -69777 -69713 -69649 -69585
2534.9697 -69521 -69457 -69393 -69329 -69265 -69201 -69137 -69072 -69008
2543.6479 -68944 -68880 -68816 -68752 -68688 -68624 -68560 -68496 -68432
2552.3259 -68368 -68304 -68240 -68176 -68112 -68048 -67984 -67920 -67856
2561.0042 -67792 -67728 -67664 -67600 -67536 -67472 -67408 -67344 -67280
2569.6821 -67216 -67152 -67088 -67024 -66960 -66896 -66832 -66768 -66704
2578.3604 -66640 -66576 -66512 -66448 -66384 -66320 -66256 -66191 -66127
2587.0383 -66063 -65999 -65935 -65871 -65807 -65743 -65679 -65615 -65551
2595.7166 -65487 -65423 -65359 -65295 -65231 -65167 -65103 -65039 -64975
2604.3945 -64911 -64847 -64783 -64719 -64655 -64591 -64527 -64463 -64399
2613.0728 -64335 -64271 -64207 -64143 -64079 -64015 -63951 -63887 -63823
2621.7507 -63759 -63695 -63631 -63567 -63503 -63439 -63375 -63310 -63246
2630.4290 -63182 -63118 -63054 -62990 -62926 -62862 -62798 -62734 -62670
2639.1069 -62606 -62542 -62588 -62435 -62080 -61590 -61054 -60531 -60030
2647.7852 -59533 -59036 -58571 -58190 -57933 -57798 -57744 -57725 -57714
2656.4631 -57700 -57650 -57484 -57096 -56426 -55541 -54646 -54010 -53810
2665.1414 -54028 -54436 -54728 -54683 -54280 -53683 -53116 -52733 -52543
2673.8193 -52446 -52319 -52083 -51725 -51273 -50769 -50248 -49737 -49258
2682.4976 -48821 -48426 -48077 -47805 -47656 -47665 -47804 -47965 -47994
2691.1755 -47764 -47238 -46488 -45649 -44861 -44212 -43734 -43421 -43255
2699.8538 -43218 -43282 -43410 -43559 -43690 -43773 -43778 -43675 -43441
2708.5317 -43085 -42663 -42269 -42002 -41908 -41950 -42018 -41977 -41728
2717.2100 -41247 -40587 -39853 -39151 -38559 -38104 -37771 -37517 -37310
2725.8879 -37150 -37075 -37134 -37332 -37588 -37744 -37616 -37088 -36172
2734.5662 -35024 -33887 -32999 -32516 -32465 -32753 -33201 -33605 -33793
2743.2441 -33675 -33255 -32617 -31883 -31164 -30533 -30011 -29583 -29212
2751.9224 -28863 -28514 -28162 -27822 -27506 -27198 -26855 -26429 -25918
2760.6003 -25398 -25006 -24861 -24981 -25237 -25394 -25223 -24618 -23653
2769.2786 -22545 -21553 -20876 -20584 -20617 -20826 -21029 -21065 -20845
2777.9565 -20370 -19726 -19041 -18432 -17947 -17561 -17203 -16806 -16348
2786.6348 -15849 -15360 -14936 -14622 -14439 -14361 -14296 -14087 -13574
2795.3127 -12688 -11521 -10319 -9358 -8791 -8539 -8332 -7862 -6967 -5723 -4391
2805.9194 -3247 -2425 -1853 -1321 -627 301 1374 2417 3276 3908 4384 4829 5354
2818.4543 6017 6850 7895 9208 10815 12645 14511 16174 17458 18352 19004 19635
2830.0251 20410 21374 22473 23641 24876 26263 27939 30018 32526 35377 38404
2840.6318 41492 44795 48922 54963 64201 77501 94588 113594 131344 144445
2850.2742 150648 149647 142902 132798 121708 111405 102885 96492 92142 89521
2859.9165 88212 87770 87799 88027 88344 88797 89502 90544 91891 93373 94733
2870.5229 95736 96271 96407 96364 96416 96767 97471 98412 99370 100127 100572
2881.1296 100749 100834 101056 101589 102482 103659 104983 106355 107772
2889.8076 109327 111138 113250 115576 117915 120029 121758 123087 124154
2898.4858 125197 126479 128229 130593 133609 137178 141086 145068 148918
2907.1638 152594 156236 160129 164639 170248 177661 187859 201897 220334
2915.8420 242457 265841 286773 301572 308072 306358 298435 287195 275298
2924.5200 264463 255294 247558 240659 234050 227449 220838 214331 208020
2933.1982 201896 195868 189863 183915 178161 172745 167701 162915 158203
2941.8762 153449 148708 144188 140147 136771 134114 132123 130680 129635
2950.5544 128817 128060 127252 126378 125516 124752 124081 123380 122484
2959.2324 121321 119987 118704 117658 116857 116103 115099 113626 111663
2967.9106 109372 106983 104670 102485 100370 98209 95873 93251 90292 87056
2977.5530 83749 80674 78103 76118 74541 73020 71240 69112 66833 64762 63215
2988.1594 62293 61852 61598 61224 60514 59391 57924 56307 54805 53667 53016
2998.7661 52806 52857 52979 53080 53221 53546 54180 55138 56313 57528 58623
3009.3726 59511 60212 60840 61545 62436 63508 64624 65585 66244 66595 66777
3019.9792 66969 67269 67624 67880 67903 67695 67423 67348 67690 68532 69788
3030.5857 71256 72703 73941 74866 75452 75740 75838 75921 76204 76872 77986
3041.1924 79428 80956 82336 83495 84550 85711 87087 88560 89834 90622 90852
3051.7988 90738 90656 90934 91685 92789 94006 95118 96007 96643 97036 97204
3062.4055 97187 97062 96937 96930 97136 97626 98436 99550 100860 102161 103203
3073.0120 103816 104018 104033 104172 104663 105517 106558 107561 108428
3081.6902 109240 110165 111293 112522 113594 114257 114421 114227 113957
3090.3682 113877 114109 114617 115287 116026 116817 117673 118562 119365
3099.0464 119907 120059 119835 119421 119099 119118 119583 120435 121510
3107.7244 122639 123724 124742 125709 126643 127555 128470 129437 130506
3116.4026 131680 132883 133980 134841 135415 135767 136061 136504 137268
3125.0806 138422 139899 141496 142948 144035 144704 145121 145609 146473
3133.7588 147820 149460 150995 152027 152389 152241 151996 152111 152868
3142.4368 154279 156137 158168 160172 162074 163873 165558 167064 168299
3151.1150 169226 169922 170579 171425 172637 174276 176272 178457 180602
3159.7930 182462 183831 184618 184920 185046 185425 186415 188107 190235
3168.4712 192289 193790 194584 194960 195513 196800 199015 201862 204706
3177.1492 206909 208144 208515 208426 208329 208522 209109 210088 211458
3185.8274 213233 215371 217690 219883 221654 222902 223801 224712 225944
3194.5054 227532 229197 230520 231236 231447 231603 232245 233694 235866
3203.1836 238315 240478 241941 242608 242702 242621 242750 243304 244265
3211.8616 245430 246538 247424 248106 248755 249566 250615 251814 252981
3220.5398 253978 254794 255515 256223 256928 257593 258235 258975 259987
3229.2178 261367 263050 264868 266702 268601 270734 273191 275785 278038
3237.8960 279408 279629 278948 278076 277887 279013 281553 285023 288572
3246.5740 291358 292904 293294 293111 293145 294007 295833 298234 300538
3255.2522 302197 303094 303585 304269 305642 307858 310702 313742 316526
3263.9302 318720 320164 320881 321075 321103 321389 322267 323833 325876
3272.6084 327964 329645 330659 331061 331168 331377 331950 332890 333960
3281.2864 334826 335232 335108 334553 333727 332756 331729 330764 330078
3289.9646 329947 330536 331722 333052 333930 333942 333121 331981 331255
3298.6426 331500 332779 334611 336204 336835 336181 334442 332227 330268
3307.3208 329102 328872 329304 329883 330120 329771 328897 327753 326609
3315.9988 325614 324806 324198 323846 323805 324008 324177 323910 322905
3324.6770 321184 319143 317341 316178 315668 315481 315208 314658 313958
3333.3550 313391 313120 312992 312605 311574 309808 307608 305504 303956
3342.0332 303108 302739 302435 301849 300905 299807 298886 298378 298275
3350.7112 298334 298225 297706 296725 295396 293872 292242 290500 288616
3359.3894 286637 284719 283072 281844 281029 280463 279889 279057 277788
3368.0674 276013 273788 271318 268949 267086 266044 265873 266290 266781
3376.7456 266832 266158 264783 262939 260877 258727 256504 254210 251928
3385.4236 249827 248067 246697 245622 244669 243681 242599 241474 240415
3394.1018 239516 238786 238123 237340 236239 234706 232771 230605 228448
3402.7798 226523 224984 223904 223287 223044 222963 222700 221873 220226
3411.4580 217789 214924 212197 210126 208934 208443 208139 207394 205747
3420.1360 203137 199972 196954 194729 193536 193076 192689 191765 190143
3428.8142 188212 186623 185789 185523 185091 183652 180776 176708 172213
3437.4922 168168 165192 163502 162990 163355 164186 164992 165264 164614
3446.1704 162935 160437 157498 154428 151332 148171 144945 141812 139027
3454.8484 136751 134899 133173 131280 129177 127152 125685 125161 125610
3463.5266 126616 127440 127287 125613 122356 118019 113514 109820 107562
3472.2046 106725 106646 106350 105081 102707 99746 97002 95052 93922 93136
3481.8469 92108 90562 88669 86800 85156 83579 81714 79377 76812 74597 73236
3492.4536 72766 72658 72113 70541 67910 64704 61586 59024 57136 55756 54591
3503.0601 53349 51798 49794 47339 44653 42160 40323 39369 39066 38786 37837
3513.6667 35852 32994 29856 27107 25089 23631 22195 20283 17822 15265 13318
3524.2732 12430 12427 12561 11977 10272 7768 5283 3573 2853 2696 2325 1081
3535.8440 -1197 -4090 -6852 -8846 -9872 -10260 -10706 -11936 -14319 -17594
3545.4863 -20939 -23465 -24784 -25236 -25610 -26641 -28613 -31273 -34097
3554.1646 -36685 -38960 -41037 -42962 -44574 -45612 -45960 -45791 -45480
3562.8425 -45389 -45737 -46615 -48056 -50051 -52454 -54947 -57149 -58806
3571.5208 -59922 -60779 -61839 -63541 -66054 -69158 -72334 -75006 -76790
3580.1987 -77654 -77896 -77974 -78294 -79064 -80246 -81608 -82866 -83886
3588.8770 -84758 -85663 -86680 -87715 -88561 -89050 -89235 -89446 -90143
3597.5549 -91647 -93941 -96646 -99198 -101165 -102519 -103645 -105129 -107453
3606.2332 -110740 -114596 -118216 -120754 -121726 -121180 -119591 -117630
3613.9470 -115923 -114906 -114789 -115631 -117389 -119885 -122713 -125282
3621.6609 -127037 -127700 -127344 -126378 -125504 -125600 -127296 -130318
3629.3748 -133435 -135522 -136452 -136897 -137723 -139585 -142728 -146948
3637.0886 -151686 -156218 -159797 -161807 -161958 -160500 -158216 -156166
3644.8025 -155330 -156333 -159203 -163156 -166805 -169141 -170316 -171139
3652.5164 -172177 -173447 -174565 -175073 -174842 -174296 -174164 -174986
3660.2302 -176808 -179196 -181434 -182873 -183240 -182729 -181856 -181268
3667.9441 -181566 -183081 -185688 -188929 -192322 -195428 -197672 -198336
3675.6580 -197098 -194640 -192317 -191172 -191416 -192534 -193653 -194019
3683.3718 -193433 -192382 -191817 -192720 -195563 -199770 -203729 -205837
3691.0857 -205606 -203631 -200899 -198339 -196725 -196643 -198384 -201782
3698.7996 -206089 -210010 -212070 -211370 -208249 -204185 -200964 -199880
3706.5134 -201405 -205185 -210148 -214747 -217559 -218083 -216938 -215130
3714.2273 -213284 -211550 -209898 -208358 -207056 -206081 -205367 -204739
3721.9412 -204129 -203744 -203984 -205114 -206958 -208906 -210238 -210449
3729.6550 -209397 -207325 -204857 -202941 -202572 -204242 -207450 -210942
3737.3689 -213628 -215209 -216069 -216863 -218181 -220263 -222690 -224416
3745.0828 -224553 -223123 -220800 -218327 -216361 -215510 -216131 -217993
3752.7966 -220426 -222840 -224942 -226604 -227718 -228196 -228080 -227620
3760.5105 -227178 -227008 -227135 -227377 -227485 -227325 -227005 -226836
3768.2244 -227125 -227941 -229052 -230121 -230966 -231637 -232273 -232898
3775.9382 -233343 -233357 -232880 -232235 -231985 -232497 -233641 -234883
3783.6521 -235651 -235687 -235150 -234400 -233651 -232828 -231749 -230431
3791.3660 -229215 -228587 -228821 -229715 -230687 -231218 -231239 -231138
3799.0798 -231384 -232115 -233043 -233877 -234802 -236409 -239110 -242512
3806.7937 -245245 -245706 -243373 -239259 -235104 -232425 -232030 -233760
3814.5076 -236395 -238214 -238159 -236487 -234334 -232885 -232747 -233706
3822.2214 -235021 -236087 -236805 -237442 -238306 -239474 -240660 -241285
3829.9353 -240755 -238841 -235941 -233056 -231444 -232061 -234995 -239154
3837.6492 -242606 -243676 -242044 -238795 -235520 -233394 -232741 -233112
3845.3630 -233734 -234060 -234079 -234264 -235329 -237915 -242076 -246540
3853.0769 -248791 -247266 -243130 -238779 -235915 -235259 -236876 -240296
3860.7908 -244465 -247870 -249131 -247806 -244611 -240838 -237601 -235496
3868.5046 -234637 -234835 -235731 -236854 -237689 -237847 -237280 -236347
3876.2185 -235638 -235601 -236168 -236670 -236262 -234631 -232350 -230498
3883.9324 -229898 -230568 -231824 -232922 -233621 -234146 -234726 -235220
3891.6462 -235205 -234492 -233464 -232795 -232878 -233471 -233741 -232746
3899.3601 -230211 -227009 -224749 -224690 -226873 -230154 -233085 -234840
3907.0740 -235465 -235531 -235644 -236117 -236890 -237663 -238122 -238103
3914.7878 -237593 -236641 -235303 -233704 -232161 -231185 -231291 -232701
3922.5017 -235098 -237620 -239220 -239266 -237936 -236077 -234708 -234520
3930.2156 -235583 -237330 -238842 -239323 -238473 -236554 -234214 -232230
3937.9294 -231250 -231595 -233158 -235455 -237818 -239640 -240554 -240458
3945.6433 -239442 -237738 -235696 -233748 -232303 -231633 -231860 -233041
3953.3572 -235216 -238306 -241916 -245244 -247283 -247287 -245202 -241786
3961.0710 -238263 -235713 -234580 -234632 -235341 -236332 -237548 -239048
3968.7849 -240672 -241895 -242053 -240800 -238449 -235905 -234192 -233847
3976.4988 -234607 -235587 -235850 -234982 -233362 -231969 -231851 -233566
3984.2126 -236877 -240863 -244337 -246340 -246504 -245127 -242966 -240858
3991.9265 -239371 -238645 -238481 -238572 -238715 -238880 -239142 -239544
3999.6404 -240014 -240370
##END= 
