# Supplementary material for: Molecular Structural Changes in Alfalfa Detected by ATR-FTIR Spectroscopy in Response to Silencing of TT8 and HB12 Genes
Source: Int J Mol Sci. 2018 Mar 31;19(4):1046. doi: 10.3390/ijms19041046 (PMC5979274; doi:10.3390/ijms19041046)
Supplement: Supplementary file 1 [file ijms-19-01046-s001.zip › Supplementary materials/Spectra Source/W1/W1e-1-derivative.CSV]

6.990693e+002	-4.780891e-005
7.000335e+002	-3.814455e-005
7.009977e+002	6.191992e-006
7.019620e+002	3.204968e-005
7.029262e+002	-2.054715e-004
7.038904e+002	-4.960622e-004
7.048547e+002	-4.023635e-004
7.058189e+002	-4.732270e-005
7.067831e+002	5.109431e-005
7.077474e+002	-5.743022e-005
7.087116e+002	8.183173e-005
7.096758e+002	3.722413e-004
7.106401e+002	3.445908e-004
7.116043e+002	2.320004e-004
7.125685e+002	1.074658e-004
7.135328e+002	3.160411e-005
7.144970e+002	2.993040e-005
7.154612e+002	6.946098e-005
7.164255e+002	8.802910e-005
7.173897e+002	3.535626e-005
7.183539e+002	-9.586324e-005
7.193182e+002	-2.682092e-004
7.202824e+002	-4.252617e-004
7.212466e+002	-5.246545e-004
7.222109e+002	-5.564968e-004
7.231751e+002	-5.374480e-004
7.241393e+002	-4.886248e-004
7.251036e+002	-4.155955e-004
7.260678e+002	-3.058046e-004
7.270320e+002	-1.448175e-004
7.279963e+002	6.306811e-005
7.289605e+002	2.859358e-004
7.299247e+002	4.733392e-004
7.308890e+002	5.790816e-004
7.318532e+002	5.863305e-004
7.328174e+002	5.195664e-004
7.337817e+002	4.312944e-004
7.347459e+002	3.698528e-004
7.357101e+002	3.522823e-004
7.366744e+002	3.612384e-004
7.376386e+002	3.630516e-004
7.386028e+002	3.301247e-004
7.395671e+002	2.537944e-004
7.405313e+002	1.433900e-004
7.414955e+002	1.673806e-005
7.424598e+002	-1.083371e-004
7.434240e+002	-2.156877e-004
7.443882e+002	-2.885232e-004
7.453525e+002	-3.103507e-004
7.463167e+002	-2.720502e-004
7.472809e+002	-1.808668e-004
7.482452e+002	-6.275878e-005
7.492094e+002	4.631262e-005
7.501736e+002	1.160597e-004
7.511379e+002	1.354697e-004
7.521021e+002	1.157498e-004
7.530663e+002	8.145409e-005
7.540306e+002	5.583997e-005
7.549948e+002	4.874223e-005
7.559590e+002	5.346303e-005
7.569233e+002	5.335649e-005
7.578875e+002	3.373780e-005
7.588517e+002	-7.408421e-006
7.598160e+002	-5.609439e-005
7.607802e+002	-8.917048e-005
7.617444e+002	-8.811802e-005
7.627087e+002	-5.140735e-005
7.636729e+002	2.878587e-006
7.646371e+002	4.706518e-005
7.656014e+002	6.060119e-005
7.665656e+002	4.247946e-005
7.675298e+002	1.106312e-005
7.684941e+002	-8.532553e-006
7.694583e+002	-6.111252e-007
7.704225e+002	3.183630e-005
7.713868e+002	6.986708e-005
7.723510e+002	9.004481e-005
7.733152e+002	7.710110e-005
7.742795e+002	3.117745e-005
7.752437e+002	-3.361230e-005
7.762079e+002	-9.739902e-005
7.771722e+002	-1.452169e-004
7.781364e+002	-1.744859e-004
7.791006e+002	-1.939895e-004
7.800649e+002	-2.141575e-004
7.810291e+002	-2.347383e-004
7.819933e+002	-2.395759e-004
7.829576e+002	-2.052277e-004
7.839218e+002	-1.197484e-004
7.848860e+002	2.091173e-006
7.858503e+002	1.209483e-004
7.868145e+002	1.941571e-004
7.877787e+002	2.025032e-004
7.887430e+002	1.629076e-004
7.897072e+002	1.167924e-004
7.906714e+002	1.019554e-004
7.916357e+002	1.285286e-004
7.925999e+002	1.759476e-004
7.935641e+002	2.114429e-004
7.945284e+002	2.145552e-004
7.954926e+002	1.887011e-004
7.964568e+002	1.530248e-004
7.974211e+002	1.234790e-004
7.983853e+002	9.946738e-005
7.993495e+002	6.658059e-005
8.003138e+002	1.214922e-005
8.012780e+002	-5.935690e-005
8.022422e+002	-1.234531e-004
8.032065e+002	-1.483331e-004
8.041707e+002	-1.149007e-004
8.051349e+002	-3.112773e-005
8.060992e+002	6.851267e-005
8.070634e+002	1.390537e-004
8.080276e+002	1.480661e-004
8.089919e+002	9.290306e-005
8.099561e+002	2.216409e-006
8.109203e+002	-7.941228e-005
8.118846e+002	-1.152906e-004
8.128488e+002	-9.549457e-005
8.138130e+002	-3.986432e-005
8.147773e+002	1.659622e-005
8.157415e+002	4.633161e-005
8.167057e+002	4.562737e-005
8.176700e+002	3.445465e-005
8.186342e+002	4.006463e-005
8.195984e+002	7.574592e-005
8.205627e+002	1.293548e-004
8.215269e+002	1.696891e-004
8.224911e+002	1.665400e-004
8.234554e+002	1.110672e-004
8.244196e+002	2.268457e-005
8.253839e+002	-6.228224e-005
8.263481e+002	-1.123854e-004
8.273123e+002	-1.187997e-004
8.282766e+002	-9.797893e-005
8.292408e+002	-7.856466e-005
8.302050e+002	-8.202319e-005
8.311693e+002	-1.101197e-004
8.321335e+002	-1.468881e-004
8.330977e+002	-1.717480e-004
8.340620e+002	-1.732592e-004
8.350262e+002	-1.543455e-004
8.359904e+002	-1.266225e-004
8.369547e+002	-9.927500e-005
8.379189e+002	-7.120942e-005
8.388831e+002	-3.209229e-005
8.398474e+002	2.878617e-005
8.408116e+002	1.121736e-004
8.417758e+002	2.040760e-004
8.427401e+002	2.799218e-004
8.437043e+002	3.156392e-004
8.446685e+002	2.994838e-004
8.456328e+002	2.381829e-004
8.465970e+002	1.542196e-004
8.475612e+002	7.582127e-005
8.485255e+002	2.497644e-005
8.494897e+002	9.546524e-006
8.504539e+002	2.270619e-005
8.514182e+002	4.852178e-005
8.523824e+002	6.987675e-005
8.533466e+002	7.454596e-005
8.543109e+002	5.726975e-005
8.552751e+002	1.905130e-005
8.562393e+002	-3.367581e-005
8.572036e+002	-8.940802e-005
8.581678e+002	-1.328240e-004
8.591320e+002	-1.487272e-004
8.600963e+002	-1.287989e-004
8.610605e+002	-7.750339e-005
8.620247e+002	-1.238789e-005
8.629890e+002	4.332138e-005
8.639532e+002	7.272649e-005
8.649174e+002	7.423395e-005
8.658817e+002	6.090602e-005
8.668459e+002	5.016506e-005
8.678101e+002	5.116163e-005
8.687744e+002	5.931959e-005
8.697386e+002	6.232760e-005
8.707028e+002	5.293022e-005
8.716671e+002	3.775001e-005
8.726313e+002	3.430094e-005
8.735955e+002	5.765024e-005
8.745598e+002	1.067023e-004
8.755240e+002	1.618144e-004
8.764882e+002	1.965289e-004
8.774525e+002	1.952010e-004
8.784167e+002	1.636614e-004
8.793809e+002	1.244745e-004
8.803452e+002	1.003077e-004
8.813094e+002	9.801307e-005
8.822736e+002	1.049672e-004
8.832379e+002	1.001765e-004
8.842021e+002	7.140815e-005
8.851663e+002	2.507854e-005
8.861306e+002	-1.808607e-005
8.870948e+002	-3.836766e-005
8.880590e+002	-3.220318e-005
8.890233e+002	-1.605375e-005
8.899875e+002	-1.627644e-005
8.909517e+002	-5.182198e-005
8.919160e+002	-1.215240e-004
8.928802e+002	-2.039753e-004
8.938444e+002	-2.693154e-004
8.948087e+002	-2.949252e-004
8.957729e+002	-2.749408e-004
8.967371e+002	-2.192384e-004
8.977014e+002	-1.444761e-004
8.986656e+002	-6.433308e-005
8.996298e+002	1.409123e-005
9.005941e+002	8.713482e-005
9.015583e+002	1.489573e-004
9.025225e+002	1.893705e-004
9.034868e+002	1.983887e-004
9.044510e+002	1.744858e-004
9.054152e+002	1.300466e-004
9.063795e+002	8.864826e-005
9.073437e+002	7.363501e-005
9.083079e+002	9.389855e-005
9.092722e+002	1.360153e-004
9.102364e+002	1.686548e-004
9.112006e+002	1.583237e-004
9.121649e+002	8.801934e-005
9.131291e+002	-3.231432e-005
9.140933e+002	-1.697058e-004
9.150576e+002	-2.841597e-004
9.160218e+002	-3.470215e-004
9.169860e+002	-3.511161e-004
9.179503e+002	-3.083900e-004
9.189145e+002	-2.390956e-004
9.198787e+002	-1.609407e-004
9.208430e+002	-8.430826e-005
9.218072e+002	-1.404763e-005
9.227714e+002	4.681971e-005
9.237357e+002	9.613800e-005
9.246999e+002	1.342032e-004
9.256641e+002	1.649870e-004
9.266284e+002	1.942345e-004
9.275926e+002	2.248665e-004
9.285568e+002	2.535546e-004
9.295211e+002	2.716944e-004
9.304853e+002	2.702469e-004
9.314495e+002	2.447031e-004
9.324138e+002	1.970873e-004
9.333780e+002	1.347056e-004
9.343422e+002	6.775501e-005
9.353065e+002	7.904875e-006
9.362707e+002	-3.263256e-005
9.372349e+002	-4.340855e-005
9.381992e+002	-1.994517e-005
9.391634e+002	3.244719e-005
9.401276e+002	9.924025e-005
9.410919e+002	1.628938e-004
9.420561e+002	2.117211e-004
9.430203e+002	2.456180e-004
9.439846e+002	2.739877e-004
9.449488e+002	3.071662e-004
9.459130e+002	3.472441e-004
9.468773e+002	3.846850e-004
9.478415e+002	4.036074e-004
9.488057e+002	3.923184e-004
9.497700e+002	3.515476e-004
9.507342e+002	2.943930e-004
9.516984e+002	2.378508e-004
9.526627e+002	1.916903e-004
9.536269e+002	1.526681e-004
9.545911e+002	1.086374e-004
9.555554e+002	4.994079e-005
9.565196e+002	-2.036465e-005
9.574838e+002	-8.561969e-005
9.584481e+002	-1.255272e-004
9.594123e+002	-1.306618e-004
9.603765e+002	-1.110289e-004
9.613408e+002	-9.146609e-005
9.623050e+002	-9.585784e-005
9.632692e+002	-1.304001e-004
9.642335e+002	-1.776241e-004
9.651977e+002	-2.060551e-004
9.661619e+002	-1.898961e-004
9.671262e+002	-1.257113e-004
9.680904e+002	-3.481852e-005
9.690546e+002	5.025049e-005
9.700189e+002	1.065472e-004
9.709831e+002	1.351499e-004
9.719473e+002	1.594019e-004
9.729116e+002	2.079517e-004
9.738758e+002	2.940077e-004
9.748400e+002	4.047905e-004
9.758043e+002	5.083593e-004
9.767685e+002	5.732910e-004
9.777327e+002	5.877792e-004
9.786970e+002	5.648882e-004
9.796612e+002	5.306954e-004
9.806254e+002	5.043441e-004
9.815897e+002	4.846257e-004
9.825539e+002	4.526086e-004
9.835181e+002	3.877078e-004
9.844824e+002	2.852246e-004
9.854466e+002	1.627238e-004
9.864108e+002	5.088832e-005
9.873751e+002	-2.400730e-005
9.883393e+002	-5.403390e-005
9.893035e+002	-5.137893e-005
9.902678e+002	-3.777000e-005
9.912320e+002	-2.974080e-005
9.921962e+002	-2.927159e-005
9.931605e+002	-2.468072e-005
9.941247e+002	-3.395941e-007
9.950889e+002	5.126132e-005
9.960532e+002	1.223090e-004
9.970174e+002	1.915191e-004
9.979816e+002	2.342751e-004
9.989459e+002	2.354804e-004
9.999101e+002	1.977149e-004
1.000874e+003	1.392453e-004
1.001839e+003	8.239007e-005
1.002803e+003	3.948289e-005
1.003767e+003	5.868584e-006
1.004731e+003	-3.526623e-005
1.005695e+003	-9.963779e-005
1.006660e+003	-1.898813e-004
1.007624e+003	-2.935014e-004
1.008588e+003	-3.917053e-004
1.009552e+003	-4.718695e-004
1.010517e+003	-5.336829e-004
1.011481e+003	-5.850555e-004
1.012445e+003	-6.323502e-004
1.013409e+003	-6.734118e-004
1.014374e+003	-6.989532e-004
1.015338e+003	-7.005029e-004
1.016302e+003	-6.778794e-004
1.017266e+003	-6.403979e-004
1.018231e+003	-6.013836e-004
1.019195e+003	-5.703932e-004
1.020159e+003	-5.487037e-004
1.021123e+003	-5.303517e-004
1.022087e+003	-5.069979e-004
1.023052e+003	-4.731700e-004
1.024016e+003	-4.290200e-004
1.024980e+003	-3.794232e-004
1.025944e+003	-3.301728e-004
1.026909e+003	-2.835625e-004
1.027873e+003	-2.364969e-004
1.028837e+003	-1.830776e-004
1.029801e+003	-1.208869e-004
1.030766e+003	-5.675199e-005
1.031730e+003	-6.354808e-006
1.032694e+003	1.417694e-005
1.033658e+003	1.672686e-007
1.034623e+003	-3.516838e-005
1.035587e+003	-6.606066e-005
1.036551e+003	-6.915159e-005
1.037515e+003	-3.845915e-005
1.038479e+003	1.032525e-005
1.039444e+003	4.941179e-005
1.040408e+003	5.570287e-005
1.041372e+003	2.343756e-005
1.042336e+003	-3.518629e-005
1.043301e+003	-1.002626e-004
1.044265e+003	-1.569059e-004
1.045229e+003	-2.017349e-004
1.046193e+003	-2.401741e-004
1.047158e+003	-2.782944e-004
1.048122e+003	-3.159625e-004
1.049086e+003	-3.458793e-004
1.050050e+003	-3.585174e-004
1.051015e+003	-3.489407e-004
1.051979e+003	-3.205900e-004
1.052943e+003	-2.834486e-004
1.053907e+003	-2.475346e-004
1.054871e+003	-2.157152e-004
1.055836e+003	-1.807378e-004
1.056800e+003	-1.291781e-004
1.057764e+003	-5.044680e-005
1.058728e+003	5.461655e-005
1.059693e+003	1.711317e-004
1.060657e+003	2.755364e-004
1.061621e+003	3.459947e-004
1.062585e+003	3.711032e-004
1.063550e+003	3.521784e-004
1.064514e+003	2.990410e-004
1.065478e+003	2.228301e-004
1.066442e+003	1.310151e-004
1.067406e+003	2.695280e-005
1.068371e+003	-8.708618e-005
1.069335e+003	-2.064835e-004
1.070299e+003	-3.231737e-004
1.071263e+003	-4.274340e-004
1.072228e+003	-5.111643e-004
1.073192e+003	-5.707236e-004
1.074156e+003	-6.076288e-004
1.075120e+003	-6.267564e-004
1.076085e+003	-6.330351e-004
1.077049e+003	-6.281286e-004
1.078013e+003	-6.084657e-004
1.078977e+003	-5.657781e-004
1.079942e+003	-4.903566e-004
1.080906e+003	-3.758165e-004
1.081870e+003	-2.237037e-004
1.082834e+003	-4.568577e-005
1.083798e+003	1.383057e-004
1.084763e+003	3.058788e-004
1.085727e+003	4.395712e-004
1.086691e+003	5.324626e-004
1.087655e+003	5.888624e-004
1.088620e+003	6.192696e-004
1.089584e+003	6.328178e-004
1.090548e+003	6.319106e-004
1.091512e+003	6.123456e-004
1.092477e+003	5.683154e-004
1.093441e+003	4.980197e-004
1.094405e+003	4.055136e-004
1.095369e+003	2.977418e-004
1.096333e+003	1.795841e-004
1.097298e+003	5.129149e-005
1.098262e+003	-8.951898e-005
1.099226e+003	-2.424885e-004
1.100190e+003	-3.996148e-004
1.101155e+003	-5.444878e-004
1.102119e+003	-6.567074e-004
1.103083e+003	-7.197643e-004
1.104047e+003	-7.283335e-004
1.105012e+003	-6.910314e-004
1.105976e+003	-6.265810e-004
1.106940e+003	-5.546303e-004
1.107904e+003	-4.857297e-004
1.108869e+003	-4.167692e-004
1.109833e+003	-3.354168e-004
1.110797e+003	-2.314318e-004
1.111761e+003	-1.075562e-004
1.112725e+003	1.832608e-005
1.113690e+003	1.221042e-004
1.114654e+003	1.881177e-004
1.115618e+003	2.192326e-004
1.116582e+003	2.344225e-004
1.117547e+003	2.555270e-004
1.118511e+003	2.925348e-004
1.119475e+003	3.375797e-004
1.120439e+003	3.714234e-004
1.121404e+003	3.768539e-004
1.122368e+003	3.494959e-004
1.123332e+003	2.990660e-004
1.124296e+003	2.418817e-004
1.125260e+003	1.916049e-004
1.126225e+003	1.543087e-004
1.127189e+003	1.300920e-004
1.128153e+003	1.182329e-004
1.129117e+003	1.204759e-004
1.130082e+003	1.401561e-004
1.131046e+003	1.785377e-004
1.132010e+003	2.313532e-004
1.132974e+003	2.884741e-004
1.133939e+003	3.371412e-004
1.134903e+003	3.669385e-004
1.135867e+003	3.739072e-004
1.136831e+003	3.614997e-004
1.137796e+003	3.380978e-004
1.138760e+003	3.122108e-004
1.139724e+003	2.878132e-004
1.140688e+003	2.629112e-004
1.141652e+003	2.319753e-004
1.142617e+003	1.904948e-004
1.143581e+003	1.384665e-004
1.144545e+003	7.996985e-005
1.145509e+003	1.942344e-005
1.146474e+003	-4.219011e-005
1.147438e+003	-1.075951e-004
1.148402e+003	-1.790978e-004
1.149366e+003	-2.536592e-004
1.150331e+003	-3.216568e-004
1.151295e+003	-3.710639e-004
1.152259e+003	-3.947456e-004
1.153223e+003	-3.950947e-004
1.154188e+003	-3.821652e-004
1.155152e+003	-3.670223e-004
1.156116e+003	-3.553494e-004
1.157080e+003	-3.458369e-004
1.158044e+003	-3.340614e-004
1.159009e+003	-3.178648e-004
1.159973e+003	-2.995167e-004
1.160937e+003	-2.830819e-004
1.161901e+003	-2.697029e-004
1.162866e+003	-2.552838e-004
1.163830e+003	-2.323975e-004
1.164794e+003	-1.950178e-004
1.165758e+003	-1.424423e-004
1.166723e+003	-7.962677e-005
1.167687e+003	-1.443772e-005
1.168651e+003	4.607129e-005
1.169615e+003	9.807290e-005
1.170579e+003	1.411758e-004
1.171544e+003	1.774229e-004
1.172508e+003	2.099633e-004
1.173472e+003	2.420750e-004
1.174436e+003	2.767011e-004
1.175401e+003	3.159639e-004
1.176365e+003	3.604750e-004
1.177329e+003	4.082328e-004
1.178293e+003	4.534500e-004
1.179258e+003	4.869646e-004
1.180222e+003	4.992192e-004
1.181186e+003	4.850066e-004
1.182150e+003	4.476340e-004
1.183115e+003	3.991303e-004
1.184079e+003	3.553442e-004
1.185043e+003	3.282579e-004
1.186007e+003	3.201751e-004
1.186971e+003	3.238178e-004
1.187936e+003	3.277919e-004
1.188900e+003	3.235938e-004
1.189864e+003	3.096590e-004
1.190828e+003	2.900503e-004
1.191793e+003	2.698782e-004
1.192757e+003	2.512362e-004
1.193721e+003	2.322278e-004
1.194685e+003	2.091116e-004
1.195650e+003	1.793874e-004
1.196614e+003	1.438810e-004
1.197578e+003	1.069925e-004
1.198542e+003	7.525866e-005
1.199506e+003	5.458296e-005
1.200471e+003	4.699834e-005
1.201435e+003	4.900695e-005
1.202399e+003	5.300475e-005
1.203363e+003	5.151084e-005
1.204328e+003	4.199333e-005
1.205292e+003	2.891278e-005
1.206256e+003	2.121940e-005
1.207220e+003	2.725986e-005
1.208185e+003	5.064517e-005
1.209149e+003	8.934717e-005
1.210113e+003	1.377507e-004
1.211077e+003	1.887971e-004
1.212042e+003	2.345394e-004
1.213006e+003	2.662504e-004
1.213970e+003	2.758988e-004
1.214934e+003	2.596819e-004
1.215898e+003	2.213521e-004
1.216863e+003	1.716910e-004
1.217827e+003	1.235640e-004
1.218791e+003	8.563742e-005
1.219755e+003	5.896917e-005
1.220720e+003	3.864639e-005
1.221684e+003	1.821208e-005
1.222648e+003	-7.061858e-006
1.223612e+003	-3.974672e-005
1.224577e+003	-8.117044e-005
1.225541e+003	-1.311653e-004
1.226505e+003	-1.862788e-004
1.227469e+003	-2.386883e-004
1.228433e+003	-2.784599e-004
1.229398e+003	-2.988837e-004
1.230362e+003	-3.008620e-004
1.231326e+003	-2.926764e-004
1.232290e+003	-2.851895e-004
1.233255e+003	-2.856133e-004
1.234219e+003	-2.944479e-004
1.235183e+003	-3.071252e-004
1.236147e+003	-3.177125e-004
1.237112e+003	-3.217397e-004
1.238076e+003	-3.165967e-004
1.239040e+003	-3.006761e-004
1.240004e+003	-2.736264e-004
1.240969e+003	-2.377107e-004
1.241933e+003	-1.987969e-004
1.242897e+003	-1.655068e-004
1.243861e+003	-1.460680e-004
1.244825e+003	-1.446211e-004
1.245790e+003	-1.588483e-004
1.246754e+003	-1.799690e-004
1.247718e+003	-1.954861e-004
1.248682e+003	-1.938723e-004
1.249647e+003	-1.697182e-004
1.250611e+003	-1.270423e-004
1.251575e+003	-7.859292e-005
1.252539e+003	-4.073415e-005
1.253504e+003	-2.568170e-005
1.254468e+003	-3.531902e-005
1.255432e+003	-6.041607e-005
1.256396e+003	-8.552634e-005
1.257360e+003	-9.695788e-005
1.258325e+003	-8.907926e-005
1.259289e+003	-6.563277e-005
1.260253e+003	-3.643562e-005
1.261217e+003	-1.189066e-005
1.262182e+003	1.355271e-006
1.263146e+003	1.929006e-006
1.264110e+003	-7.234497e-006
1.265074e+003	-2.129047e-005
1.266039e+003	-3.579580e-005
1.267003e+003	-4.786782e-005
1.267967e+003	-5.581271e-005
1.268931e+003	-5.772197e-005
1.269896e+003	-5.056876e-005
1.270860e+003	-3.131528e-005
1.271824e+003	3.809216e-007
1.272788e+003	4.006402e-005
1.273752e+003	7.912575e-005
1.274717e+003	1.084727e-004
1.275681e+003	1.230005e-004
1.276645e+003	1.239557e-004
1.277609e+003	1.174122e-004
1.278574e+003	1.102598e-004
1.279538e+003	1.067478e-004
1.280502e+003	1.075275e-004
1.281466e+003	1.112399e-004
1.282431e+003	1.164669e-004
1.283395e+003	1.224621e-004
1.284359e+003	1.288056e-004
1.285323e+003	1.349524e-004
1.286287e+003	1.407376e-004
1.287252e+003	1.469446e-004
1.288216e+003	1.547172e-004
1.289180e+003	1.642176e-004
1.290144e+003	1.736209e-004
1.291109e+003	1.800247e-004
1.292073e+003	1.819762e-004
1.293037e+003	1.811503e-004
1.294001e+003	1.814704e-004
1.294966e+003	1.860515e-004
1.295930e+003	1.944868e-004
1.296894e+003	2.027358e-004
1.297858e+003	2.055982e-004
1.298823e+003	1.999075e-004
1.299787e+003	1.858218e-004
1.300751e+003	1.655199e-004
1.301715e+003	1.412441e-004
1.302679e+003	1.144155e-004
1.303644e+003	8.620634e-005
1.304608e+003	5.819123e-005
1.305572e+003	3.159800e-005
1.306536e+003	5.755528e-006
1.307501e+003	-2.257865e-005
1.308465e+003	-5.769742e-005
1.309429e+003	-1.018414e-004
1.310393e+003	-1.529965e-004
1.311358e+003	-2.053996e-004
1.312322e+003	-2.523495e-004
1.313286e+003	-2.893766e-004
1.314250e+003	-3.152426e-004
1.315214e+003	-3.304108e-004
1.316179e+003	-3.346564e-004
1.317143e+003	-3.255961e-004
1.318107e+003	-2.996937e-004
1.319071e+003	-2.549746e-004
1.320036e+003	-1.935703e-004
1.321000e+003	-1.222732e-004
1.321964e+003	-5.022631e-005
1.322928e+003	1.464741e-005
1.323893e+003	6.845600e-005
1.324857e+003	1.118689e-004
1.325821e+003	1.481765e-004
1.326785e+003	1.800717e-004
1.327750e+003	2.070791e-004
1.328714e+003	2.258663e-004
1.329678e+003	2.329146e-004
1.330642e+003	2.268879e-004
1.331606e+003	2.091334e-004
1.332571e+003	1.824407e-004
1.333535e+003	1.494410e-004
1.334499e+003	1.120191e-004
1.335463e+003	7.204958e-005
1.336428e+003	3.242282e-005
1.337392e+003	-2.773608e-006
1.338356e+003	-2.910396e-005
1.339320e+003	-4.289098e-005
1.340285e+003	-4.184171e-005
1.341249e+003	-2.546210e-005
1.342213e+003	4.244219e-006
1.343177e+003	4.186654e-005
1.344141e+003	7.890688e-005
1.345106e+003	1.066771e-004
1.346070e+003	1.204680e-004
1.347034e+003	1.220331e-004
1.347998e+003	1.187951e-004
1.348963e+003	1.200272e-004
1.349927e+003	1.315125e-004
1.350891e+003	1.521077e-004
1.351855e+003	1.753856e-004
1.352820e+003	1.948560e-004
1.353784e+003	2.072961e-004
1.354748e+003	2.113882e-004
1.355712e+003	2.043867e-004
1.356677e+003	1.815462e-004
1.357641e+003	1.397991e-004
1.358605e+003	8.216721e-005
1.359569e+003	1.823615e-005
1.360533e+003	-4.061598e-005
1.361498e+003	-8.781735e-005
1.362462e+003	-1.245400e-004
1.363426e+003	-1.564980e-004
1.364390e+003	-1.879971e-004
1.365355e+003	-2.190970e-004
1.366319e+003	-2.476604e-004
1.367283e+003	-2.725802e-004
1.368247e+003	-2.941015e-004
1.369212e+003	-3.115572e-004
1.370176e+003	-3.214819e-004
1.371140e+003	-3.178615e-004
1.372104e+003	-2.949886e-004
1.373068e+003	-2.508968e-004
1.374033e+003	-1.885839e-004
1.374997e+003	-1.150048e-004
1.375961e+003	-3.952021e-005
1.376925e+003	2.743352e-005
1.377890e+003	7.681906e-005
1.378854e+003	1.046584e-004
1.379818e+003	1.154237e-004
1.380782e+003	1.228682e-004
1.381747e+003	1.444867e-004
1.382711e+003	1.892564e-004
1.383675e+003	2.465957e-004
1.384639e+003	2.880472e-004
1.385604e+003	2.838386e-004
1.386568e+003	2.225316e-004
1.387532e+003	1.183393e-004
1.388496e+003	1.151973e-006
1.389460e+003	-1.013841e-004
1.390425e+003	-1.763582e-004
1.391389e+003	-2.263156e-004
1.392353e+003	-2.611081e-004
1.393317e+003	-2.882575e-004
1.394282e+003	-3.079142e-004
1.395246e+003	-3.146321e-004
1.396210e+003	-3.036732e-004
1.397174e+003	-2.770326e-004
1.398139e+003	-2.443473e-004
1.399103e+003	-2.169555e-004
1.400067e+003	-1.987214e-004
1.401031e+003	-1.813274e-004
1.401995e+003	-1.491559e-004
1.402960e+003	-8.966513e-005
1.403924e+003	-2.804833e-006
1.404888e+003	9.340902e-005
1.405852e+003	1.660957e-004
1.406817e+003	1.844705e-004
1.407781e+003	1.413638e-004
1.408745e+003	5.871236e-005
1.409709e+003	-2.843166e-005
1.410674e+003	-9.304002e-005
1.411638e+003	-1.264486e-004
1.412602e+003	-1.355860e-004
1.413566e+003	-1.328915e-004
1.414531e+003	-1.266832e-004
1.415495e+003	-1.180100e-004
1.416459e+003	-1.039438e-004
1.417423e+003	-8.295808e-005
1.418387e+003	-5.777385e-005
1.419352e+003	-3.355709e-005
1.420316e+003	-1.353715e-005
1.421280e+003	4.267120e-006
1.422244e+003	2.675772e-005
1.423209e+003	6.133611e-005
1.424173e+003	1.085207e-004
1.425137e+003	1.575630e-004
1.426101e+003	1.916305e-004
1.427066e+003	1.979590e-004
1.428030e+003	1.733226e-004
1.428994e+003	1.246317e-004
1.429958e+003	6.767599e-005
1.430922e+003	2.024977e-005
1.431887e+003	-9.482914e-006
1.432851e+003	-2.767394e-005
1.433815e+003	-4.681203e-005
1.434779e+003	-7.464409e-005
1.435744e+003	-1.101827e-004
1.436708e+003	-1.462917e-004
1.437672e+003	-1.748552e-004
1.438636e+003	-1.914046e-004
1.439601e+003	-1.962188e-004
1.440565e+003	-1.915922e-004
1.441529e+003	-1.778645e-004
1.442493e+003	-1.527530e-004
1.443458e+003	-1.168263e-004
1.444422e+003	-7.875638e-005
1.445386e+003	-4.889750e-005
1.446350e+003	-2.724928e-005
1.447314e+003	-5.270364e-006
1.448279e+003	2.331873e-005
1.449243e+003	6.032347e-005
1.450207e+003	1.029197e-004
1.451171e+003	1.358013e-004
1.452136e+003	1.298014e-004
1.453100e+003	6.262922e-005
1.454064e+003	-5.558247e-005
1.455028e+003	-1.857607e-004
1.455993e+003	-2.895347e-004
1.456957e+003	-3.495101e-004
1.457921e+003	-3.665856e-004
1.458885e+003	-3.509477e-004
1.459849e+003	-3.201214e-004
1.460814e+003	-2.982163e-004
1.461778e+003	-3.050055e-004
1.462742e+003	-3.414718e-004
1.463706e+003	-3.895684e-004
1.464671e+003	-4.262191e-004
1.465635e+003	-4.362234e-004
1.466599e+003	-4.157461e-004
1.467563e+003	-3.668688e-004
1.468528e+003	-2.886299e-004
1.469492e+003	-1.770876e-004
1.470456e+003	-3.643595e-005
1.471420e+003	1.167327e-004
1.472385e+003	2.608975e-004
1.473349e+003	3.747123e-004
1.474313e+003	4.403634e-004
1.475277e+003	4.563033e-004
1.476241e+003	4.508487e-004
1.477206e+003	4.702514e-004
1.478170e+003	5.412773e-004
1.479134e+003	6.502976e-004
1.480098e+003	7.610077e-004
1.481063e+003	8.413257e-004
1.482027e+003	8.720843e-004
1.482991e+003	8.451210e-004
1.483955e+003	7.668153e-004
1.484920e+003	6.628997e-004
1.485884e+003	5.674712e-004
1.486848e+003	5.006565e-004
1.487812e+003	4.598727e-004
1.488776e+003	4.297650e-004
1.489741e+003	3.929830e-004
1.490705e+003	3.338823e-004
1.491669e+003	2.428360e-004
1.492633e+003	1.285528e-004
1.493598e+003	3.204494e-005
1.494562e+003	1.047316e-005
1.495526e+003	7.922923e-005
1.496490e+003	1.853889e-004
1.497455e+003	2.635623e-004
1.498419e+003	2.940672e-004
1.499383e+003	2.954796e-004
1.500347e+003	2.893895e-004
1.501312e+003	2.828900e-004
1.502276e+003	2.721232e-004
1.503240e+003	2.519322e-004
1.504204e+003	2.198619e-004
1.505168e+003	1.749905e-004
1.506133e+003	1.167898e-004
1.507097e+003	4.594795e-005
1.508061e+003	-3.355414e-005
1.509025e+003	-1.137673e-004
1.509990e+003	-1.863376e-004
1.510954e+003	-2.481472e-004
1.511918e+003	-3.017915e-004
1.512882e+003	-3.486103e-004
1.513847e+003	-3.811327e-004
1.514811e+003	-3.823150e-004
1.515775e+003	-3.322883e-004
1.516739e+003	-2.221857e-004
1.517703e+003	-7.549451e-005
1.518668e+003	5.114329e-005
1.519632e+003	1.217645e-004
1.520596e+003	1.680651e-004
1.521560e+003	2.451660e-004
1.522525e+003	3.586038e-004
1.523489e+003	4.633314e-004
1.524453e+003	5.115535e-004
1.525417e+003	4.827420e-004
1.526382e+003	3.874036e-004
1.527346e+003	2.630300e-004
1.528310e+003	1.539323e-004
1.529274e+003	7.468906e-005
1.530239e+003	5.131520e-006
1.531203e+003	-7.183191e-005
1.532167e+003	-1.504523e-004
1.533131e+003	-2.212246e-004
1.534095e+003	-2.858268e-004
1.535060e+003	-3.480251e-004
1.536024e+003	-4.031177e-004
1.536988e+003	-4.437548e-004
1.537952e+003	-4.728044e-004
1.538917e+003	-5.046928e-004
1.539881e+003	-5.503381e-004
1.540845e+003	-6.003762e-004
1.541809e+003	-6.255120e-004
1.542774e+003	-5.979334e-004
1.543738e+003	-5.201162e-004
1.544702e+003	-4.367039e-004
1.545666e+003	-4.074082e-004
1.546630e+003	-4.522783e-004
1.547595e+003	-5.279239e-004
1.548559e+003	-5.676713e-004
1.549523e+003	-5.317284e-004
1.550487e+003	-4.186638e-004
1.551452e+003	-2.614795e-004
1.552416e+003	-1.158165e-004
1.553380e+003	-2.097050e-005
1.554344e+003	2.889565e-005
1.555309e+003	6.443170e-005
1.556273e+003	1.085666e-004
1.557237e+003	1.683021e-004
1.558201e+003	2.384673e-004
1.559166e+003	3.048446e-004
1.560130e+003	3.490265e-004
1.561094e+003	3.559591e-004
1.562058e+003	3.238813e-004
1.563022e+003	2.727311e-004
1.563987e+003	2.372852e-004
1.564951e+003	2.393283e-004
1.565915e+003	2.654377e-004
1.566879e+003	2.797093e-004
1.567844e+003	2.560731e-004
1.568808e+003	1.983231e-004
1.569772e+003	1.379108e-004
1.570736e+003	1.073787e-004
1.571701e+003	1.085990e-004
1.572665e+003	1.163126e-004
1.573629e+003	1.092806e-004
1.574593e+003	8.454781e-005
1.575557e+003	5.024291e-005
1.576522e+003	1.708971e-005
1.577486e+003	-5.998573e-006
1.578450e+003	-1.504670e-005
1.579414e+003	-1.356847e-005
1.580379e+003	-1.235092e-005
1.581343e+003	-2.436766e-005
1.582307e+003	-5.633048e-005
1.583271e+003	-1.034901e-004
1.584236e+003	-1.517014e-004
1.585200e+003	-1.835633e-004
1.586164e+003	-1.867098e-004
1.587128e+003	-1.642063e-004
1.588093e+003	-1.377694e-004
1.589057e+003	-1.310712e-004
1.590021e+003	-1.464399e-004
1.590985e+003	-1.650721e-004
1.591949e+003	-1.684957e-004
1.592914e+003	-1.533789e-004
1.593878e+003	-1.299470e-004
1.594842e+003	-1.126646e-004
1.595806e+003	-1.108209e-004
1.596771e+003	-1.231397e-004
1.597735e+003	-1.391466e-004
1.598699e+003	-1.461270e-004
1.599663e+003	-1.365013e-004
1.600628e+003	-1.112698e-004
1.601592e+003	-7.911105e-005
1.602556e+003	-5.263197e-005
1.603520e+003	-4.202878e-005
1.604484e+003	-4.787605e-005
1.605449e+003	-6.012410e-005
1.606413e+003	-6.722844e-005
1.607377e+003	-6.558182e-005
1.608341e+003	-5.876345e-005
1.609306e+003	-5.005287e-005
1.610270e+003	-3.723791e-005
1.611234e+003	-1.431458e-005
1.612198e+003	2.209524e-005
1.613163e+003	6.832771e-005
1.614127e+003	1.159470e-004
1.615091e+003	1.581322e-004
1.616055e+003	1.931877e-004
1.617020e+003	2.220875e-004
1.617984e+003	2.445052e-004
1.618948e+003	2.585558e-004
1.619912e+003	2.632632e-004
1.620876e+003	2.596976e-004
1.621841e+003	2.499929e-004
1.622805e+003	2.357727e-004
1.623769e+003	2.161619e-004
1.624733e+003	1.868930e-004
1.625698e+003	1.438649e-004
1.626662e+003	8.906053e-005
1.627626e+003	3.094447e-005
1.628590e+003	-2.258912e-005
1.629555e+003	-7.010539e-005
1.630519e+003	-1.138256e-004
1.631483e+003	-1.542871e-004
1.632447e+003	-1.928115e-004
1.633411e+003	-2.366152e-004
1.634376e+003	-2.921951e-004
1.635340e+003	-3.512508e-004
1.636304e+003	-3.904254e-004
1.637268e+003	-3.867547e-004
1.638233e+003	-3.319742e-004
1.639197e+003	-2.439170e-004
1.640161e+003	-1.755274e-004
1.641125e+003	-1.869679e-004
1.642090e+003	-2.782439e-004
1.643054e+003	-3.799759e-004
1.644018e+003	-4.307853e-004
1.644982e+003	-4.246526e-004
1.645947e+003	-3.865747e-004
1.646911e+003	-3.436565e-004
1.647875e+003	-3.195304e-004
1.648839e+003	-3.349711e-004
1.649803e+003	-4.010413e-004
1.650768e+003	-5.059857e-004
1.651732e+003	-6.125552e-004
1.652696e+003	-6.771510e-004
1.653660e+003	-6.763291e-004
1.654625e+003	-6.206924e-004
1.655589e+003	-5.512954e-004
1.656553e+003	-5.154010e-004
1.657517e+003	-5.251528e-004
1.658482e+003	-5.378790e-004
1.659446e+003	-4.932114e-004
1.660410e+003	-3.705150e-004
1.661374e+003	-2.074226e-004
1.662339e+003	-7.663819e-005
1.663303e+003	-3.924876e-005
1.664267e+003	-8.598261e-005
1.665231e+003	-1.277863e-004
1.666195e+003	-8.293879e-005
1.667160e+003	4.659231e-005
1.668124e+003	2.098448e-004
1.669088e+003	3.643547e-004
1.670052e+003	4.721666e-004
1.671017e+003	4.839388e-004
1.671981e+003	3.735839e-004
1.672945e+003	1.910476e-004
1.673909e+003	4.149869e-005
1.674874e+003	-3.620555e-006
1.675838e+003	4.362354e-005
1.676802e+003	1.169433e-004
1.677766e+003	1.506340e-004
1.678730e+003	1.153878e-004
1.679695e+003	3.028343e-005
1.680659e+003	-4.868768e-005
1.681623e+003	-6.836942e-005
1.682587e+003	-2.389012e-005
1.683552e+003	3.879216e-005
1.684516e+003	6.854325e-005
1.685480e+003	5.030298e-005
1.686444e+003	7.442479e-006
1.687409e+003	-2.145064e-005
1.688373e+003	-7.259699e-006
1.689337e+003	5.754877e-005
1.690301e+003	1.608138e-004
1.691266e+003	2.762353e-004
1.692230e+003	3.664132e-004
1.693194e+003	3.925070e-004
1.694158e+003	3.425558e-004
1.695122e+003	2.607465e-004
1.696087e+003	2.245474e-004
1.697051e+003	2.706206e-004
1.698015e+003	3.632061e-004
1.698979e+003	4.434760e-004
1.699944e+003	4.835766e-004
1.700908e+003	4.925679e-004
1.701872e+003	4.942868e-004
1.702836e+003	5.051125e-004
1.703801e+003	5.232572e-004
1.704765e+003	5.323606e-004
1.705729e+003	5.155889e-004
1.706693e+003	4.701854e-004
1.707657e+003	4.091186e-004
1.708622e+003	3.465584e-004
1.709586e+003	2.842114e-004
1.710550e+003	2.162721e-004
1.711514e+003	1.454736e-004
1.712479e+003	8.663982e-005
1.713443e+003	5.213001e-005
1.714407e+003	3.924037e-005
1.715371e+003	3.470077e-005
1.716336e+003	2.854266e-005
1.717300e+003	2.271333e-005
1.718264e+003	2.742888e-005
1.719228e+003	4.773254e-005
1.720193e+003	7.171505e-005
1.721157e+003	7.425610e-005
1.722121e+003	3.838831e-005
1.723085e+003	-2.669802e-005
1.724049e+003	-9.392473e-005
1.725014e+003	-1.430912e-004
1.725978e+003	-1.746295e-004
1.726942e+003	-2.048098e-004
1.727906e+003	-2.514186e-004
1.728871e+003	-3.188516e-004
1.729835e+003	-3.938923e-004
1.730799e+003	-4.581044e-004
1.731763e+003	-5.037518e-004
1.732728e+003	-5.355669e-004
1.733692e+003	-5.593111e-004
1.734656e+003	-5.716427e-004
1.735620e+003	-5.605547e-004
1.736584e+003	-5.143746e-004
1.737549e+003	-4.312231e-004
1.738513e+003	-3.210381e-004
1.739477e+003	-1.986518e-004
1.740441e+003	-7.606446e-005
1.741406e+003	3.812763e-005
1.742370e+003	1.346411e-004
1.743334e+003	2.032957e-004
1.744298e+003	2.414205e-004
1.745263e+003	2.624604e-004
1.746227e+003	2.878344e-004
1.747191e+003	3.251927e-004
1.748155e+003	3.598183e-004
1.749120e+003	3.691321e-004
1.750084e+003	3.425690e-004
1.751048e+003	2.902072e-004
1.752012e+003	2.356310e-004
1.752976e+003	1.976843e-004
1.753941e+003	1.764565e-004
1.754905e+003	1.570013e-004
1.755869e+003	1.247440e-004
1.756833e+003	7.605836e-005
1.757798e+003	1.778143e-005
1.758762e+003	-3.853847e-005
1.759726e+003	-8.121207e-005
1.760690e+003	-1.017540e-004
1.761655e+003	-9.815699e-005
1.762619e+003	-7.548743e-005
1.763583e+003	-4.299664e-005
1.764547e+003	-1.036593e-005
1.765511e+003	1.532846e-005
1.766476e+003	3.199821e-005
1.767440e+003	4.351313e-005
1.768404e+003	5.705086e-005
1.769368e+003	7.707432e-005
1.770333e+003	1.008655e-004
1.771297e+003	1.202052e-004
1.772261e+003	1.282305e-004
1.773225e+003	1.255492e-004
1.774190e+003	1.199536e-004
1.775154e+003	1.199968e-004
1.776118e+003	1.283442e-004
1.777082e+003	1.402769e-004
1.778047e+003	1.470350e-004
1.779011e+003	1.403816e-004
1.779975e+003	1.169437e-004
1.780939e+003	8.152059e-005
1.781903e+003	4.695512e-005
1.782868e+003	2.801054e-005
1.783832e+003	3.082566e-005
1.784796e+003	4.705281e-005
1.785760e+003	5.986704e-005
1.786725e+003	5.674940e-005
1.787689e+003	3.746141e-005
1.788653e+003	1.161329e-005
1.789617e+003	-9.638450e-006
1.790582e+003	-2.048391e-005
1.791546e+003	-2.247298e-005
1.792510e+003	-2.153724e-005
1.793474e+003	-2.268364e-005
1.794438e+003	-2.618419e-005
1.795403e+003	-2.781230e-005
1.796367e+003	-2.297489e-005
1.797331e+003	-1.112684e-005
1.798295e+003	3.308316e-006
1.799260e+003	1.418498e-005
1.800224e+003	1.824481e-005
1.801188e+003	1.651415e-005
1.802152e+003	1.220539e-005
1.803117e+003	8.645490e-006
1.804081e+003	8.262897e-006
1.805045e+003	1.181194e-005
1.806009e+003	1.748203e-005
1.806974e+003	2.119857e-005
1.807938e+003	1.919477e-005
1.808902e+003	1.082125e-005
1.809866e+003	-3.703825e-007
1.810830e+003	-8.073222e-006
1.811795e+003	-7.220297e-006
1.812759e+003	2.407677e-006
1.813723e+003	1.627241e-005
1.814687e+003	2.860992e-005
1.815652e+003	3.588264e-005
1.816616e+003	3.743270e-005
1.817580e+003	3.435783e-005
1.818544e+003	2.814630e-005
1.819509e+003	1.935729e-005
1.820473e+003	7.417726e-006
1.821437e+003	-7.778585e-006
1.822401e+003	-2.384796e-005
1.823365e+003	-3.608616e-005
1.824330e+003	-4.043163e-005
1.825294e+003	-3.605825e-005
1.826258e+003	-2.523095e-005
1.827222e+003	-1.153497e-005
1.828187e+003	1.653172e-006
1.829151e+003	1.173913e-005
1.830115e+003	1.699185e-005
1.831079e+003	1.695578e-005
1.832044e+003	1.340865e-005
1.833008e+003	1.075551e-005
1.833972e+003	1.410092e-005
1.834936e+003	2.566448e-005
1.835901e+003	4.223800e-005
1.836865e+003	5.583696e-005
1.837829e+003	5.759531e-005
1.838793e+003	4.246658e-005
1.839757e+003	1.256126e-005
1.840722e+003	-2.269111e-005
1.841686e+003	-5.082064e-005
1.842650e+003	-6.290812e-005
1.843614e+003	-5.787488e-005
1.844579e+003	-4.172644e-005
1.845543e+003	-2.311999e-005
1.846507e+003	-8.696793e-006
1.847471e+003	-8.221206e-007
1.848436e+003	1.894850e-006
1.849400e+003	2.502842e-006
1.850364e+003	3.227246e-006
1.851328e+003	4.208926e-006
1.852292e+003	4.426466e-006
1.853257e+003	3.708446e-006
1.854221e+003	4.217979e-006
1.855185e+003	9.736879e-006
1.856149e+003	2.225322e-005
1.857114e+003	3.859458e-005
1.858078e+003	5.112716e-005
1.859042e+003	5.263654e-005
1.860006e+003	4.084044e-005
1.860971e+003	1.919106e-005
1.861935e+003	-5.224688e-006
1.862899e+003	-2.468919e-005
1.863863e+003	-3.404357e-005
1.864828e+003	-3.286499e-005
1.865792e+003	-2.506772e-005
1.866756e+003	-1.628284e-005
1.867720e+003	-1.073579e-005
1.868684e+003	-9.367759e-006
1.869649e+003	-1.002584e-005
1.870613e+003	-9.433945e-006
1.871577e+003	-5.418568e-006
1.872541e+003	2.066446e-006
1.873506e+003	1.137480e-005
1.874470e+003	2.062178e-005
1.875434e+003	2.892263e-005
1.876398e+003	3.630635e-005
1.877363e+003	4.259472e-005
1.878327e+003	4.619022e-005
1.879291e+003	4.421523e-005
1.880255e+003	3.465779e-005
1.881219e+003	1.882527e-005
1.882184e+003	1.631028e-006
1.883148e+003	-1.139126e-005
1.884112e+003	-1.775045e-005
1.885076e+003	-1.877236e-005
1.886041e+003	-1.767045e-005
1.887005e+003	-1.713640e-005
1.887969e+003	-1.774377e-005
1.888933e+003	-1.807649e-005
1.889898e+003	-1.640163e-005
1.890862e+003	-1.237735e-005
1.891826e+003	-7.477654e-006
1.892790e+003	-3.798490e-006
1.893755e+003	-2.400952e-006
1.894719e+003	-2.558051e-006
1.895683e+003	-2.459400e-006
1.896647e+003	-7.863084e-007
1.897611e+003	1.982454e-006
1.898576e+003	3.709597e-006
1.899540e+003	2.351688e-006
1.900504e+003	-2.350446e-006
1.901468e+003	-8.611659e-006
1.902433e+003	-1.371562e-005
1.903397e+003	-1.573142e-005
1.904361e+003	-1.459770e-005
1.905325e+003	-1.170371e-005
1.906290e+003	-8.512512e-006
1.907254e+003	-5.399530e-006
1.908218e+003	-1.286219e-006
1.909182e+003	5.386150e-006
1.910146e+003	1.476727e-005
1.911111e+003	2.450318e-005
1.912075e+003	3.038071e-005
1.913039e+003	2.874964e-005
1.914003e+003	1.924330e-005
1.914968e+003	5.642690e-006
1.915932e+003	-5.892876e-006
1.916896e+003	-1.035181e-005
1.917860e+003	-6.852461e-006
1.918825e+003	8.111417e-007
1.919789e+003	6.326265e-006
1.920753e+003	4.377539e-006
1.921717e+003	-6.479418e-006
1.922682e+003	-2.311260e-005
1.923646e+003	-3.969450e-005
1.924610e+003	-5.061895e-005
1.925574e+003	-5.259266e-005
1.926538e+003	-4.497436e-005
1.927503e+003	-2.894093e-005
1.928467e+003	-6.748000e-006
1.929431e+003	1.842969e-005
1.930395e+003	4.223514e-005
1.931360e+003	5.971453e-005
1.932324e+003	6.686927e-005
1.933288e+003	6.215998e-005
1.934252e+003	4.727729e-005
1.935217e+003	2.693740e-005
1.936181e+003	7.701955e-006
1.937145e+003	-4.424052e-006
1.938109e+003	-6.838456e-006
1.939073e+003	-1.976795e-006
1.940038e+003	3.794172e-006
1.941002e+003	3.797588e-006
1.941966e+003	-4.920257e-006
1.942930e+003	-1.968166e-005
1.943895e+003	-3.387809e-005
1.944859e+003	-4.108437e-005
1.945823e+003	-3.871832e-005
1.946787e+003	-2.886647e-005
1.947752e+003	-1.604324e-005
1.948716e+003	-3.869573e-006
1.949680e+003	6.723626e-006
1.950644e+003	1.635810e-005
1.951609e+003	2.461766e-005
1.952573e+003	2.898756e-005
1.953537e+003	2.666567e-005
1.954501e+003	1.765494e-005
1.955465e+003	5.976432e-006
1.956430e+003	-2.531692e-006
1.957394e+003	-6.020524e-006
1.958358e+003	-6.943005e-006
1.959322e+003	-5.637268e-006
1.960287e+003	-1.541154e-006
1.961251e+003	3.156552e-006
1.962215e+003	5.780560e-006
1.963179e+003	5.649683e-006
1.964144e+003	4.526424e-006
1.965108e+003	5.392582e-006
1.966072e+003	1.015324e-005
1.967036e+003	1.782355e-005
1.968000e+003	2.458334e-005
1.968965e+003	2.591356e-005
1.969929e+003	1.957414e-005
1.970893e+003	7.245403e-006
1.971857e+003	-6.393298e-006
1.972822e+003	-1.649715e-005
1.973786e+003	-2.075041e-005
1.974750e+003	-1.998956e-005
1.975714e+003	-1.653286e-005
1.976679e+003	-1.197596e-005
1.977643e+003	-6.583321e-006
1.978607e+003	-4.655896e-007
1.979571e+003	4.855978e-006
1.980536e+003	6.232004e-006
1.981500e+003	3.428109e-006
1.982464e+003	6.898247e-007
1.983428e+003	-1.078817e-008
1.984392e+003	-1.237270e-008
1.985357e+003	-1.371295e-008
1.986321e+003	-1.524521e-008
1.987285e+003	-3.168281e-009
1.988249e+003	1.410743e-008
1.989214e+003	9.193196e-009
1.990178e+003	4.452050e-011
1.991142e+003	5.419885e-011
1.992106e+003	1.618223e-010
1.993071e+003	1.753721e-010
1.994035e+003	4.645619e-011
1.994999e+003	1.134305e-010
1.995963e+003	3.793920e-011
1.996927e+003	-8.323396e-011
1.997892e+003	-9.678370e-012
1.998856e+003	1.548538e-011
1.999820e+003	-1.056878e-010
2.000784e+003	-2.307323e-010
2.001749e+003	-1.676293e-010
2.002713e+003	3.793919e-011
2.003677e+003	5.148892e-011
2.004641e+003	-1.753720e-010
2.005606e+003	-1.548538e-011
2.006570e+003	-9.062345e-009
2.007534e+003	-1.421312e-008
2.008498e+003	2.968519e-009
2.009463e+003	1.523747e-008
2.010427e+003	1.389722e-008
2.011391e+003	1.236496e-008
2.012355e+003	1.083269e-008
2.013319e+003	9.638786e-009
2.014284e+003	8.106522e-009
2.015248e+003	6.574258e-009
2.016212e+003	5.234011e-009
2.017176e+003	3.747426e-009
2.018141e+003	2.260845e-009
2.019105e+003	6.279258e-010
2.020069e+003	-8.129755e-010
2.021033e+003	-2.107538e-009
2.021998e+003	-3.786139e-009
2.022962e+003	-5.318406e-009
2.023926e+003	-6.512316e-009
2.024890e+003	-8.044579e-009
2.025854e+003	-9.576844e-009
2.026819e+003	-1.091709e-008
2.027783e+003	-1.240367e-008
2.028747e+003	-1.374392e-008
2.029711e+003	-1.527618e-008
2.030676e+003	-3.052914e-009
2.031640e+003	1.427506e-008
2.032604e+003	9.124286e-009
2.033568e+003	-6.890997e-011
2.034533e+003	3.871346e-011
2.035497e+003	1.463369e-010
2.036461e+003	1.598867e-010
2.037425e+003	3.097080e-011
2.038390e+003	1.463369e-010
2.039354e+003	1.676293e-010
2.040318e+003	4.645617e-011
2.041282e+003	2.322809e-011
2.042246e+003	-1.119499e-017
2.043211e+003	-1.211732e-010
2.044175e+003	-2.462177e-010
2.045139e+003	-1.831147e-010
2.046103e+003	-7.549128e-011
2.047068e+003	-1.742106e-011
2.048032e+003	-7.742684e-012
2.048996e+003	9.988076e-011
2.049960e+003	-9.093315e-009
2.050925e+003	-1.424409e-008
2.051889e+003	2.937548e-009
2.052853e+003	1.510855e-008
2.053817e+003	1.381283e-008
2.054781e+003	1.251710e-008
2.055746e+003	1.093258e-008
2.056710e+003	9.592330e-009
2.057674e+003	8.060065e-009
2.058638e+003	6.527801e-009
2.059603e+003	5.187554e-009
2.060567e+003	3.603024e-009
2.061531e+003	2.160963e-009
2.062495e+003	8.129755e-010
2.063460e+003	-6.813504e-010
2.064424e+003	-2.077730e-009
2.065388e+003	-3.616575e-009
2.066352e+003	-5.249496e-009
2.067317e+003	-6.589743e-009
2.068281e+003	-8.122007e-009
2.069245e+003	-9.654271e-009
2.070209e+003	-1.084818e-008
2.071174e+003	-1.238045e-008
2.072138e+003	-1.391271e-008
2.073102e+003	-1.525295e-008
2.074066e+003	-2.984004e-009
2.075031e+003	1.419764e-008
2.075995e+003	9.046859e-009
2.076959e+003	0.000000e+000
2.077923e+003	1.598866e-010
2.078887e+003	-6.697432e-011
2.079852e+003	-5.342459e-011
2.080816e+003	5.419886e-011
2.081780e+003	1.618223e-010
2.082744e+003	2.733171e-010
2.083708e+003	9.988078e-011
2.084673e+003	7.665268e-011
2.085637e+003	1.056878e-010
2.086601e+003	-1.056878e-010
2.087565e+003	-7.665268e-011
2.088530e+003	-9.988078e-011
2.089494e+003	-2.733171e-010
2.090458e+003	-1.618223e-010
2.091422e+003	-5.419886e-011
2.092387e+003	-4.452049e-011
2.093351e+003	-9.193196e-009
2.094315e+003	-1.410743e-008
2.095279e+003	3.168281e-009
2.096244e+003	1.524521e-008
2.097208e+003	1.371295e-008
2.098172e+003	1.237270e-008
2.099136e+003	1.078817e-008
2.100101e+003	9.492449e-009
2.101065e+003	8.196723e-009
2.102029e+003	6.612197e-009
2.102993e+003	5.271950e-009
2.103958e+003	3.739683e-009
2.104922e+003	2.207420e-009
2.105886e+003	8.671747e-010
2.106850e+003	-7.657454e-010
2.107814e+003	-2.206645e-009
2.108779e+003	-3.647545e-009
2.109743e+003	-5.378412e-009
2.110707e+003	-6.674138e-009
2.111671e+003	-7.969862e-009
2.112635e+003	-9.554390e-009
2.113600e+003	-1.089464e-008
2.114564e+003	-1.242690e-008
2.115528e+003	-1.395917e-008
2.116492e+003	-1.515307e-008
2.117457e+003	-2.929805e-009
2.118421e+003	1.405982e-008
2.119385e+003	9.101058e-009
2.120349e+003	9.988075e-011
2.121314e+003	1.134305e-010
2.122278e+003	-1.134305e-010
2.123242e+003	4.645617e-011
2.124206e+003	2.063428e-010
2.125171e+003	7.742695e-011
2.126135e+003	1.444013e-010
2.127099e+003	6.890997e-011
2.128063e+003	-5.226320e-011
2.129028e+003	2.129242e-011
2.129992e+003	4.645618e-011
2.130956e+003	2.322808e-011
2.131920e+003	-1.463369e-010
2.132885e+003	-3.197733e-010
2.133849e+003	-6.194157e-011
2.134813e+003	9.794508e-011
2.135777e+003	-1.289159e-010
2.136741e+003	-9.322112e-009
2.137706e+003	-1.413840e-008
2.138670e+003	3.137310e-009
2.139634e+003	1.521424e-008
2.140598e+003	1.368198e-008
2.141563e+003	1.248807e-008
2.142527e+003	1.095580e-008
2.143491e+003	9.423538e-009
2.144455e+003	8.083293e-009
2.145419e+003	6.596711e-009
2.146384e+003	5.256464e-009
2.147348e+003	3.724198e-009
2.148312e+003	2.191934e-009
2.149276e+003	8.516893e-010
2.150241e+003	-7.812308e-010
2.151205e+003	-2.222131e-009
2.152169e+003	-3.516694e-009
2.153133e+003	-5.195297e-009
2.154098e+003	-6.727563e-009
2.155062e+003	-8.067808e-009
2.156026e+003	-9.652335e-009
2.156990e+003	-1.094806e-008
2.157955e+003	-1.224379e-008
2.158919e+003	-1.382831e-008
2.159883e+003	-1.516856e-008
2.160847e+003	-2.945291e-009
2.161812e+003	1.404433e-008
2.162776e+003	9.085572e-009
2.163740e+003	-1.354973e-011
2.164704e+003	4.452050e-011
2.165668e+003	5.419885e-011
2.166633e+003	1.618223e-010
2.167597e+003	1.753721e-010
2.168561e+003	-5.148890e-011
2.169525e+003	6.000588e-011
2.170490e+003	3.189990e-010
2.171454e+003	1.989873e-010
2.172418e+003	-5.690881e-011
2.173382e+003	-1.625966e-010
2.174346e+003	-2.682844e-010
2.175311e+003	-3.778435e-010
2.176275e+003	-2.992551e-010
2.177239e+003	-1.761463e-010
2.178203e+003	-1.025907e-010
2.179168e+003	-7.742692e-011
2.180132e+003	-9.259009e-009
2.181096e+003	-1.430526e-008
2.182060e+003	2.977036e-009
2.183025e+003	1.539232e-008
2.183989e+003	1.390574e-008
2.184953e+003	1.256549e-008
2.185917e+003	1.103323e-008
2.186882e+003	9.500965e-009
2.187846e+003	8.307056e-009
2.188810e+003	6.774793e-009
2.189774e+003	5.242527e-009
2.190739e+003	3.902280e-009
2.191703e+003	2.415698e-009
2.192667e+003	1.075453e-009
2.193631e+003	-6.031488e-010
2.194595e+003	-2.480349e-009
2.195560e+003	-3.834918e-009
2.196524e+003	-5.246786e-009
2.197488e+003	-6.712077e-009
2.198452e+003	-7.936956e-009
2.199417e+003	-9.402246e-009
2.200381e+003	-1.101000e-008
2.201345e+003	-1.247142e-008
2.202309e+003	-1.388445e-008
2.203273e+003	-1.534587e-008
2.204238e+003	-3.051753e-009
2.205202e+003	1.434978e-008
2.206166e+003	9.374375e-009
2.207130e+003	-7.471702e-011
2.208095e+003	-7.665267e-011
2.209059e+003	1.548540e-011
2.210023e+003	1.076235e-010
2.210987e+003	1.056878e-010
2.211952e+003	-1.366586e-010
2.212916e+003	1.056878e-010
2.213880e+003	4.014587e-010
2.214844e+003	2.942223e-011
2.215809e+003	-2.864797e-010
2.216773e+003	-3.097078e-010
2.217737e+003	-2.845441e-010
2.218701e+003	-2.109884e-010
2.219666e+003	-1.858246e-010
2.220630e+003	-1.606609e-010
2.221594e+003	-8.710530e-011
2.222558e+003	-6.194154e-011
2.223522e+003	-9.193971e-009
2.224487e+003	-1.418564e-008
2.225451e+003	2.966970e-009
2.226415e+003	1.516508e-008
2.227379e+003	1.351357e-008
2.228344e+003	1.224882e-008
2.229308e+003	1.098406e-008
2.230272e+003	9.332562e-009
2.231236e+003	8.067808e-009
2.232200e+003	6.803054e-009
2.233165e+003	5.249496e-009
2.234129e+003	3.793882e-009
2.235093e+003	2.240326e-009
2.236057e+003	9.755725e-010
2.237022e+003	-4.355195e-010
2.237986e+003	-2.431958e-009
2.238950e+003	-3.857372e-009
2.239914e+003	-5.001730e-009
2.240879e+003	-6.488314e-009
2.241843e+003	-7.828558e-009
2.242807e+003	-9.360823e-009
2.243771e+003	-1.089309e-008
2.244736e+003	-1.208700e-008
2.245700e+003	-1.361926e-008
2.246664e+003	-1.515153e-008
2.247628e+003	-2.882575e-009
2.248593e+003	1.410047e-008
2.249557e+003	9.085573e-009
2.250521e+003	-1.676293e-010
2.251485e+003	-2.322809e-011
2.252449e+003	1.211732e-010
2.253414e+003	-1.211732e-010
2.254378e+003	2.322809e-011
2.255342e+003	1.676293e-010
2.256306e+003	2.322808e-011
2.257271e+003	-2.322808e-011
2.258235e+003	-1.676293e-010
2.259199e+003	-2.322809e-011
2.260163e+003	1.211732e-010
2.261127e+003	-1.211732e-010
2.262092e+003	2.322809e-011
2.263056e+003	1.676293e-010
2.264020e+003	-7.471702e-011
2.264984e+003	-7.665267e-011
2.265949e+003	1.548540e-011
2.266913e+003	-9.001178e-009
2.267877e+003	-1.397155e-008
2.268841e+003	2.913546e-009
2.269806e+003	1.518250e-008
2.270770e+003	1.365023e-008
2.271734e+003	1.211797e-008
2.272698e+003	1.077772e-008
2.273663e+003	9.193194e-009
2.274627e+003	7.897468e-009
2.275591e+003	6.601744e-009
2.276555e+003	5.017215e-009
2.277520e+003	3.676967e-009
2.278484e+003	2.144704e-009
2.279448e+003	6.124401e-010
2.280412e+003	-7.278063e-010
2.281376e+003	-2.312333e-009
2.282341e+003	-3.412167e-009
2.283305e+003	-4.601045e-009
2.284269e+003	-6.649749e-009
2.285233e+003	-8.207176e-009
2.286198e+003	-9.471931e-009
2.287162e+003	-1.112343e-008
2.288126e+003	-1.238819e-008
2.289090e+003	-1.365294e-008
2.290054e+003	-1.520650e-008
2.291019e+003	-3.052914e-009
2.291983e+003	1.386315e-008
2.292947e+003	8.923751e-009
2.293911e+003	-6.194154e-011
2.294876e+003	-3.677782e-011
2.295840e+003	3.677782e-011
2.296804e+003	6.194154e-011
2.297768e+003	1.850504e-010
2.298733e+003	2.140855e-010
2.299697e+003	2.709979e-012
2.300661e+003	3.174504e-011
2.301625e+003	1.548539e-010
2.302590e+003	1.800177e-010
2.303554e+003	2.535732e-010
2.304518e+003	2.787370e-010
2.305482e+003	4.018459e-010
2.306447e+003	1.382071e-010
2.307411e+003	-4.703687e-010
2.308375e+003	-2.191183e-010
2.309339e+003	1.211732e-010
2.310303e+003	-1.211732e-010
2.311268e+003	-9.281463e-009
2.312232e+003	-1.411440e-008
2.313196e+003	3.092402e-009
2.314160e+003	1.524018e-008
2.315125e+003	1.377489e-008
2.316089e+003	1.255001e-008
2.317053e+003	1.108472e-008
2.318017e+003	9.476963e-009
2.318981e+003	8.015545e-009
2.319946e+003	6.602518e-009
2.320910e+003	5.141098e-009
2.321874e+003	3.533341e-009
2.322838e+003	2.068051e-009
2.323803e+003	8.431724e-010
2.324767e+003	-7.200635e-010
2.325731e+003	-2.087408e-009
2.326695e+003	-3.205437e-009
2.327660e+003	-5.134904e-009
2.328624e+003	-6.959844e-009
2.329588e+003	-8.300089e-009
2.330552e+003	-9.884616e-009
2.331517e+003	-1.118034e-008
2.332481e+003	-1.247607e-008
2.333445e+003	-1.406059e-008
2.334409e+003	-1.540084e-008
2.335374e+003	-3.031235e-009
2.336338e+003	1.415699e-008
2.337302e+003	9.160289e-009
2.338266e+003	-2.129243e-011
2.339230e+003	5.226321e-011
2.340195e+003	7.742693e-011
2.341159e+003	5.419880e-011
2.342123e+003	3.097078e-011
2.343087e+003	5.613458e-011
2.344052e+003	2.276352e-010
2.345016e+003	4.041686e-010
2.345980e+003	2.996423e-010
2.346944e+003	5.923161e-011
2.347908e+003	-3.097079e-011
2.348873e+003	2.516375e-011
2.349837e+003	-1.629837e-010
2.350801e+003	-5.040494e-010
2.351765e+003	-3.720365e-010
2.352730e+003	-1.025907e-010
2.353694e+003	-7.742692e-011
2.354658e+003	-9.259009e-009
2.355622e+003	-1.430526e-008
2.356587e+003	2.977036e-009
2.357551e+003	1.539232e-008
2.358515e+003	1.390574e-008
2.359479e+003	1.256549e-008
2.360444e+003	1.103323e-008
2.361408e+003	9.500965e-009
2.362372e+003	8.307056e-009
2.363336e+003	6.774793e-009
2.364301e+003	5.242527e-009
2.365265e+003	3.902280e-009
2.366229e+003	2.415698e-009
2.367193e+003	1.075453e-009
2.368157e+003	-6.031488e-010
2.369122e+003	-2.480349e-009
2.370086e+003	-3.834918e-009
2.371050e+003	-5.246786e-009
2.372014e+003	-6.712077e-009
2.372979e+003	-7.936956e-009
2.373943e+003	-9.402246e-009
2.374907e+003	-1.101000e-008
2.375871e+003	-1.247142e-008
2.376835e+003	-1.388445e-008
2.377800e+003	-1.534587e-008
2.378764e+003	-3.051753e-009
2.379728e+003	1.434978e-008
2.380692e+003	9.374375e-009
2.381657e+003	-7.471702e-011
2.382621e+003	-7.665267e-011
2.383585e+003	1.548540e-011
2.384549e+003	1.076235e-010
2.385514e+003	1.056878e-010
2.386478e+003	-1.366586e-010
2.387442e+003	7.742697e-012
2.388406e+003	3.480341e-010
2.389371e+003	2.125370e-010
2.390335e+003	-1.556281e-010
2.391299e+003	-3.251932e-010
2.392263e+003	-3.000294e-010
2.393228e+003	-2.264738e-010
2.394192e+003	-2.013100e-010
2.395156e+003	-1.761463e-010
2.396120e+003	-1.025907e-010
2.397084e+003	-7.742693e-011
2.398049e+003	-9.405346e-009
2.399013e+003	-1.450386e-008
2.399977e+003	3.210866e-009
2.400941e+003	1.577752e-008
2.401906e+003	1.372882e-008
2.402870e+003	1.217139e-008
2.403834e+003	1.090664e-008
2.404798e+003	9.255134e-009
2.405762e+003	7.990380e-009
2.406727e+003	6.725626e-009
2.407691e+003	5.172068e-009
2.408655e+003	3.716454e-009
2.409619e+003	2.162898e-009
2.410584e+003	8.981446e-010
2.411548e+003	-3.666105e-010
2.412512e+003	-2.310786e-009
2.413476e+003	-3.972739e-009
2.414441e+003	-5.161617e-009
2.415405e+003	-6.550256e-009
2.416369e+003	-7.890501e-009
2.417333e+003	-9.422765e-009
2.418298e+003	-1.095503e-008
2.419262e+003	-1.214894e-008
2.420226e+003	-1.368120e-008
2.421190e+003	-1.521347e-008
2.422155e+003	-2.651843e-009
2.423119e+003	1.472840e-008
2.424083e+003	9.344953e-009
2.425047e+003	-4.703687e-010
2.426011e+003	-2.191183e-010
2.426976e+003	1.211732e-010
2.427940e+003	-1.211732e-010
2.428904e+003	2.322809e-011
2.429868e+003	1.676293e-010
2.430833e+003	-7.471702e-011
2.431797e+003	-7.665267e-011
2.432761e+003	1.548540e-011
2.433725e+003	1.076235e-010
2.434689e+003	1.056878e-010
2.435654e+003	-1.366586e-010
2.436618e+003	7.742697e-012
2.437582e+003	1.521439e-010
2.438546e+003	-9.020240e-011
2.439511e+003	-9.213805e-011
2.440475e+003	0.000000e+000
2.441439e+003	-9.016663e-009
2.442403e+003	-1.398704e-008
2.443368e+003	2.898060e-009
2.444332e+003	1.516701e-008
2.445296e+003	1.363475e-008
2.446260e+003	1.210248e-008
2.447225e+003	1.076224e-008
2.448189e+003	9.177708e-009
2.449153e+003	7.881983e-009
2.450117e+003	6.586259e-009
2.451082e+003	5.001730e-009
2.452046e+003	3.661482e-009
2.453010e+003	2.129218e-009
2.453974e+003	5.969547e-010
2.454938e+003	-5.969547e-010
2.455903e+003	-2.129218e-009
2.456867e+003	-3.661482e-009
2.457831e+003	-5.001730e-009
2.458795e+003	-6.488314e-009
2.459760e+003	-7.828558e-009
2.460724e+003	-9.360823e-009
2.461688e+003	-1.079514e-008
2.462652e+003	-1.183768e-008
2.463616e+003	-1.349964e-008
2.464581e+003	-1.534587e-008
2.465545e+003	-3.192283e-009
2.466509e+003	1.372378e-008
2.467473e+003	8.784382e-009
2.468438e+003	-2.013100e-010
2.469402e+003	-1.761463e-010
2.470366e+003	-1.025907e-010
2.471330e+003	-7.742692e-011
2.472295e+003	4.568196e-011
2.473259e+003	7.471706e-011
2.474223e+003	-1.366585e-010
2.475187e+003	-1.076234e-010
2.476152e+003	1.548542e-011
2.477116e+003	4.064914e-011
2.478080e+003	1.142048e-010
2.479044e+003	1.393686e-010
2.480009e+003	2.624774e-010
2.480973e+003	2.915125e-010
2.481937e+003	8.013692e-011
2.482901e+003	1.091720e-010
2.483865e+003	2.322808e-010
2.484830e+003	-8.949301e-009
2.485794e+003	-1.414189e-008
2.486758e+003	2.795470e-009
2.487722e+003	1.519643e-008
2.488687e+003	1.378457e-008
2.489651e+003	1.231928e-008
2.490615e+003	1.109440e-008
2.491579e+003	9.531162e-009
2.492543e+003	7.967927e-009
2.493508e+003	6.743048e-009
2.494472e+003	5.277756e-009
2.495436e+003	3.669999e-009
2.496400e+003	2.258134e-009
2.497365e+003	8.017489e-010
2.498329e+003	-7.448401e-010
2.499293e+003	-2.333238e-009
2.500257e+003	-3.917765e-009
2.501222e+003	-5.258013e-009
2.502186e+003	-6.790279e-009
2.503150e+003	-8.322542e-009
2.504114e+003	-9.662788e-009
2.505079e+003	-1.124732e-008
2.506043e+003	-1.264099e-008
2.507007e+003	-1.389219e-008
2.507971e+003	-1.524018e-008
2.508936e+003	-2.975100e-009
2.509900e+003	1.420538e-008
2.510864e+003	9.395667e-009
2.511828e+003	2.597674e-010
2.512792e+003	9.407374e-011
2.513757e+003	-6.890996e-011
2.514721e+003	1.064621e-010
2.515685e+003	2.334422e-010
2.516649e+003	7.045852e-011
2.517614e+003	2.458306e-010
2.518578e+003	2.264738e-010
2.519542e+003	1.122688e-011
2.520506e+003	1.304644e-010
2.521470e+003	-9.523511e-011
2.522435e+003	-2.802856e-010
2.523399e+003	6.000585e-011
2.524363e+003	2.055686e-010
2.525327e+003	6.620005e-011
2.526292e+003	8.091110e-011
2.527256e+003	-1.865989e-010
2.528220e+003	-9.706537e-009
2.529184e+003	-1.431649e-008
2.530149e+003	3.067625e-009
2.531113e+003	1.510662e-008
2.532077e+003	1.368004e-008
2.533041e+003	1.229915e-008
2.534006e+003	1.091709e-008
2.534970e+003	9.535033e-009
2.535934e+003	7.763520e-009
2.536898e+003	6.276939e-009
2.537863e+003	5.367959e-009
2.538827e+003	3.685485e-009
2.539791e+003	2.003013e-009
2.540755e+003	1.094036e-009
2.541719e+003	-5.884372e-010
2.542684e+003	-2.270909e-009
2.543648e+003	-3.179886e-009
2.544612e+003	-4.666471e-009
2.545576e+003	-6.437986e-009
2.546541e+003	-7.820042e-009
2.547505e+003	-9.202097e-009
2.548469e+003	-1.097361e-008
2.549433e+003	-1.275287e-008
2.550397e+003	-1.405905e-008
2.551362e+003	-1.537297e-008
2.552326e+003	-3.030460e-009
2.553290e+003	1.422474e-008
2.554254e+003	9.148676e-009
2.555219e+003	-1.548539e-011
2.556183e+003	2.709938e-011
2.557147e+003	-2.709938e-011
2.558111e+003	1.548539e-011
2.559076e+003	2.539603e-010
2.560040e+003	3.066107e-010
2.561004e+003	-1.703388e-011
2.561968e+003	-2.361522e-010
2.562933e+003	-2.593803e-010
2.563897e+003	-1.858246e-010
2.564861e+003	-1.122691e-010
2.565825e+003	-1.354972e-010
2.566790e+003	-6.194152e-011
2.567754e+003	1.161397e-011
2.568718e+003	-1.083977e-010
2.569682e+003	-2.284094e-010
2.570646e+003	-1.548539e-010
2.571611e+003	-9.483935e-009
2.572575e+003	-1.443998e-008
2.573539e+003	3.319263e-009
2.574503e+003	1.539232e-008
2.575468e+003	1.390574e-008
2.576432e+003	1.310361e-008
2.577396e+003	1.105491e-008
2.578360e+003	9.110734e-009
2.579324e+003	8.232727e-009
2.580289e+003	6.581225e-009
2.581253e+003	4.929722e-009
2.582217e+003	4.051713e-009
2.583181e+003	2.107538e-009
2.584146e+003	5.883688e-011
2.585110e+003	-7.432921e-010
2.586074e+003	-2.033984e-009
2.587038e+003	-3.805496e-009
2.588003e+003	-5.187555e-009
2.588967e+003	-6.569612e-009
2.589931e+003	-8.048452e-009
2.590895e+003	-9.430507e-009
2.591860e+003	-1.081256e-008
2.592824e+003	-1.258408e-008
2.593788e+003	-1.407066e-008
2.594752e+003	-1.497964e-008
2.595717e+003	-2.613903e-009
2.596681e+003	1.447637e-008
2.597645e+003	9.528067e-009
2.598609e+003	2.980938e-010
2.599573e+003	7.897549e-011
2.600538e+003	-2.446692e-010
2.601502e+003	-1.920188e-010
2.602466e+003	4.645621e-011
2.603430e+003	8.904094e-011
2.604395e+003	2.307323e-010
2.605359e+003	1.842762e-010
2.606323e+003	-2.462177e-010
2.607287e+003	0.000000e+000
2.608251e+003	2.462177e-010
2.609216e+003	-1.842762e-010
2.610180e+003	-2.307323e-010
2.611144e+003	-8.904094e-011
2.612108e+003	-4.645621e-011
2.613073e+003	-3.871377e-012
2.614037e+003	-5.807014e-011
2.615001e+003	-9.026341e-009
2.615965e+003	-1.409466e-008
2.616930e+003	2.786565e-009
2.617894e+003	1.534045e-008
2.618858e+003	1.365797e-008
2.619822e+003	1.197550e-008
2.620787e+003	1.106652e-008
2.621751e+003	9.579941e-009
2.622715e+003	7.808428e-009
2.623679e+003	6.426372e-009
2.624644e+003	5.044314e-009
2.625608e+003	3.565473e-009
2.626572e+003	2.183417e-009
[truncated: 1,425 more rows]
