# Supplementary material for: Molecular Structural Changes in Alfalfa Detected by ATR-FTIR Spectroscopy in Response to Silencing of TT8 and HB12 Genes
Source: Int J Mol Sci. 2018 Mar 31;19(4):1046. doi: 10.3390/ijms19041046 (PMC5979274; doi:10.3390/ijms19041046)
Supplement: Supplementary file 1 [file ijms-19-01046-s001.zip › Supplementary materials/Sup-1 Macro Template.xlsm]

## Sheet: Sheet1
699.069	0.785902	699.069	-5.87876e-05	699.069	0.844698	699.069	9.53454e-05	699.069	0.784031	699.069	-0.000501681	699.069	0.812845	699.069	-8.28121e-05	699.069	0.807635	699.069	-0.00178949
700.034	0.780282	700.034	0.000121833	700.034	0.839552	700.034	0.000211537	700.034	0.777957	700.034	-0.0003958	700.034	0.807654	700.034	6.4942e-05	700.034	0.806933	700.034	-0.002391
700.998	0.773892	700.998	0.000559597	700.998	0.834103	700.998	0.000424711	700.998	0.770187	700.998	3.82078e-05	700.998	0.801669	700.998	0.000426434	700.998	0.803192	700.998	-0.00312239
701.962	0.768053	701.962	0.00109168	701.962	0.829312	701.962	5.18103e-05	701.962	0.762247	701.962	0.00112323	701.962	0.79617	701.962	0.000752389	701.962	0.795834	701.962	-0.00266022
702.926	0.763679	702.926	0.000845854	702.926	0.825159	702.926	-0.000888262	702.926	0.755658	702.926	0.00152344	702.926	0.791833	702.926	0.00045154	702.926	0.785382	702.926	-0.00111038
703.89	0.760781	703.89	0.000317119	703.89	0.820562	703.89	-0.000975273	703.89	0.75127	703.89	0.00120947	703.89	0.788453	703.89	0.000189353	703.89	0.773493	703.89	0.000501587
704.855	0.758535	704.855	0.000189662	704.855	0.81417	704.855	0.000206567	704.855	0.748927	704.855	0.000871006	704.855	0.785236	704.855	0.000461631	704.855	0.762371	704.855	0.00152583
705.819	0.755858	705.819	0.000314478	705.819	0.805563	705.819	0.0012644	705.819	0.747668	705.819	0.000788461	705.819	0.781471	705.819	0.000760989	705.819	0.753892	705.819	0.00184586
706.783	0.752122	706.783	0.000147609	706.783	0.795995	706.783	0.00106489	706.783	0.746364	706.783	0.000580816	706.783	0.777132	706.783	0.000410388	706.783	0.748973	706.783	0.00150156
707.747	0.747533	707.747	-0.000213943	707.747	0.788014	707.747	0.000232827	707.747	0.744378	707.747	0.000117522	707.747	0.772968	707.747	-0.00023382	707.747	0.747481	707.747	0.000885861
708.712	0.742921	708.712	-0.000234082	708.712	0.784077	708.712	-7.05061e-05	708.712	0.741819	708.712	-0.000113385	708.712	0.770014	708.712	-0.000290193	708.712	0.748561	708.712	0.00062861
709.676	0.739102	709.676	0.000146161	709.676	0.785025	709.676	0.000292204	709.676	0.739268	709.676	0.000175478	709.676	0.768805	709.676	0.000266117	709.676	0.751054	709.676	0.000781919
710.64	0.736247	710.64	0.000430257	710.64	0.789399	710.64	0.000565041	710.64	0.737181	710.64	0.000496761	710.64	0.768826	710.64	0.00058044	710.64	0.753742	710.64	0.000779674
711.604	0.733702	711.604	0.000402261	711.604	0.79405	711.604	0.000512621	711.604	0.735421	711.604	0.000431505	711.604	0.768574	711.604	0.000472039	711.604	0.755427	711.604	0.000639691
712.568	0.730389	712.568	0.000268306	712.568	0.795693	712.568	0.000333275	712.568	0.733244	712.568	0.000224714	712.568	0.766297	712.568	0.000225322	712.568	0.755083	712.568	0.000399506
713.533	0.725558	713.533	0.000106903	713.533	0.792563	713.533	0.000124424	713.533	0.729769	713.533	-4.91836e-05	713.533	0.761046	713.533	-3.56769e-05	713.533	0.752184	713.533	-2.64532e-06
714.497	0.719392	714.497	4.09521e-06	714.497	0.785224	714.497	-4.94522e-05	714.497	0.724669	714.497	-0.000235288	714.497	0.753406	714.497	-0.000193774	714.497	0.747065	714.497	-0.000385428
715.461	0.713059	715.461	-3.49279e-05	715.461	0.776139	715.461	-0.00019288	715.461	0.718587	715.461	-0.000298875	715.461	0.745406	715.461	-0.000236599	715.461	0.740964	715.461	-0.000645539
716.426	0.708148	716.426	-4.0457e-05	716.426	0.768342	716.426	-0.000323444	716.426	0.712991	716.426	-0.000274236	716.426	0.739589	716.426	-0.000204989	716.426	0.735537	716.426	-0.000733073
717.39	0.705856	717.39	-4.95189e-05	717.39	0.764019	717.39	-0.000433705	717.39	0.709498	717.39	-0.000227374	717.39	0.737747	717.39	-0.00015576	717.39	0.732058	717.39	-0.00066532
718.354	0.706349	718.354	-8.11581e-05	718.354	0.763618	718.354	-0.000483295	718.354	0.708999	718.354	-0.000205244	718.354	0.739959	718.354	-0.000127906	718.354	0.730708	718.354	-0.000506566
719.318	0.708594	719.318	-0.000130302	719.318	0.765748	719.318	-0.000430979	719.318	0.711036	719.318	-0.000208554	719.318	0.744389	719.318	-0.000130801	719.318	0.730383	719.318	-0.000328974
720.282	0.710761	720.282	-0.000180845	720.282	0.767863	720.282	-0.00028049	720.282	0.713823	720.282	-0.000205169	720.282	0.748042	720.282	-0.000155532	720.282	0.72923	720.282	-0.000180137
721.247	0.711032	721.247	-0.000225191	721.247	0.767484	721.247	-9.93919e-05	721.247	0.715051	721.247	-0.000169126	721.247	0.748219	721.247	-0.000195291	721.247	0.725704	721.247	-7.47165e-05
722.211	0.708391	722.211	-0.000273902	722.211	0.763371	722.211	9.39974e-06	722.211	0.713091	722.211	-0.000111913	722.211	0.743849	722.211	-0.000257436	722.211	0.71949	722.211	-8.54497e-06
723.175	0.702946	723.175	-0.000347013	723.175	0.755986	723.175	-3.27148e-05	723.175	0.707772	723.175	-8.10465e-05	723.175	0.735868	723.175	-0.000357422	723.175	0.711655	723.175	2.22214e-05
724.139	0.695667	724.139	-0.000451912	724.139	0.747073	724.139	-0.000227834	724.139	0.70025	724.139	-0.000126646	724.139	0.726488	724.139	-0.000497573	724.139	0.703957	724.139	1.50843e-05
725.104	0.687841	725.104	-0.000563786	725.104	0.738725	725.104	-0.000491013	725.104	0.692182	725.104	-0.000260062	725.104	0.717989	725.104	-0.000646163	725.104	0.697882	725.104	-2.80067e-05
726.068	0.680558	726.068	-0.000626115	726.068	0.732485	726.068	-0.000689913	726.068	0.684864	726.068	-0.00043422	726.068	0.711745	726.068	-0.000736608	726.068	0.693978	726.068	-8.64164e-05
727.032	0.674398	727.032	-0.000576359	727.032	0.728811	727.032	-0.000711341	727.032	0.678795	727.032	-0.000560827	727.032	0.707813	727.032	-0.000694729	727.032	0.691738	727.032	-0.000120419
727.996	0.669326	727.996	-0.000382817	727.996	0.727	727.996	-0.000515223	727.996	0.67379	727.996	-0.000555076	727.996	0.705113	727.996	-0.000480567	727.996	0.689987	727.996	-8.94594e-05
728.961	0.6648	728.961	-6.9339e-05	728.961	0.725544	728.961	-0.000149411	728.961	0.669405	728.961	-0.000381898	728.961	0.70203	728.961	-0.000119563	728.961	0.687495	728.961	2.17033e-05
729.925	0.660063	729.925	0.000287587	729.925	0.72274	729.925	0.000273497	729.925	0.665306	729.925	-7.91756e-05	729.925	0.697169	729.925	0.000295725	729.925	0.683534	729.925	0.000186061
730.889	0.654513	730.889	0.000589169	730.889	0.717346	730.889	0.000621136	730.889	0.661346	730.889	0.000254056	730.889	0.689963	730.889	0.000638027	730.889	0.678122	730.889	0.000340363
731.853	0.647999	731.853	0.000758288	731.853	0.709056	731.853	0.00079351	731.853	0.6574	731.853	0.000502137	731.853	0.680889	731.853	0.000801813	731.853	0.671912	731.853	0.000416481
732.817	0.640911	732.817	0.000774808	732.817	0.698667	732.817	0.000766153	732.817	0.653211	732.817	0.000591478	732.817	0.671241	732.817	0.000756661	732.817	0.66585	732.817	0.000382074
733.782	0.63404	733.782	0.000680872	733.782	0.687855	733.782	0.000601331	733.782	0.648459	733.782	0.000529632	733.782	0.662593	733.782	0.000562787	733.782	0.660751	733.782	0.000261862
734.746	0.62828	734.746	0.000552165	734.746	0.678616	734.746	0.000413612	734.746	0.643019	734.746	0.00039653	734.746	0.656189	734.746	0.000335444	734.746	0.656993	734.746	0.000122662
735.71	0.62432	735.71	0.000455234	735.71	0.672537	735.71	0.000305796	735.71	0.637188	735.71	0.000292527	735.71	0.652532	735.71	0.000183441	735.71	0.654419	735.71	3.4426e-05
736.674	0.622433	736.674	0.000418234	736.674	0.670234	736.674	0.000314085	736.674	0.631648	736.674	0.000279172	736.674	0.651317	736.674	0.000161657	736.674	0.652487	736.674	3.46062e-05
737.639	0.622407	737.639	0.000427435	737.639	0.671159	737.639	0.000394913	737.639	0.627158	737.639	0.000349252	737.639	0.651657	737.639	0.000257281	737.639	0.650583	737.639	0.000113891
738.603	0.623601	738.603	0.000443344	738.603	0.6739	738.603	0.000458774	738.603	0.624154	738.603	0.000439259	738.603	0.652458	738.603	0.0004049	738.603	0.648332	738.603	0.000225488
739.567	0.625112	739.567	0.000423723	739.567	0.676773	739.567	0.000428988	739.567	0.622526	739.567	0.000472406	739.567	0.652768	739.567	0.000518313	739.567	0.64575	739.567	0.000310721
740.531	0.626044	740.531	0.000343514	740.531	0.678438	740.531	0.000288702	740.531	0.621701	740.531	0.000405407	740.531	0.652011	740.531	0.000528075	740.531	0.643157	740.531	0.000328323
741.495	0.625804	741.495	0.000205004	741.495	0.678269	741.495	8.58382e-05	741.495	0.620966	741.495	0.000251993	741.495	0.650062	741.495	0.000412199	741.495	0.640915	741.495	0.000272776
742.46	0.62432	742.46	3.45431e-05	742.46	0.676391	742.46	-0.000106304	742.46	0.619828	742.46	7.11303e-05	742.46	0.647184	742.46	0.000206225	742.46	0.639162	742.46	0.00017231
743.424	0.622054	743.424	-0.00013248	743.424	0.673469	743.424	-0.00024212	743.424	0.618227	743.424	-6.98594e-05	743.424	0.643867	743.424	-1.45469e-05	743.424	0.637708	743.424	6.88856e-05
744.388	0.619762	744.388	-0.000269602	744.388	0.670367	744.388	-0.000328767	744.388	0.616503	744.388	-0.000132468	744.388	0.64063	744.388	-0.000173635	744.388	0.636167	744.388	-7.12408e-06
745.352	0.6181	745.352	-0.000368345	745.352	0.667769	745.352	-0.000404401	745.352	0.615171	745.352	-0.000122518	745.352	0.637848	745.352	-0.000232175	745.352	0.634223	745.352	-5.19961e-05
746.317	0.617282	746.317	-0.000432293	746.317	0.66583	746.317	-0.000489614	746.317	0.614604	746.317	-7.83946e-05	746.317	0.635672	746.317	-0.000204603	746.317	0.631837	746.317	-8.43421e-05
747.281	0.616967	747.281	-0.000461739	747.281	0.664004	747.281	-0.000554714	747.281	0.614756	747.281	-4.37512e-05	747.281	0.634045	747.281	-0.000141268	747.281	0.629273	747.281	-0.000124904
748.245	0.616444	748.245	-0.000443264	748.245	0.66122	748.245	-0.000532653	748.245	0.615047	748.245	-4.33577e-05	748.245	0.632768	748.245	-9.0451e-05	748.245	0.626903	748.245	-0.000175045
749.209	0.614993	749.209	-0.00035603	749.209	0.656481	749.209	-0.000370484	749.209	0.61452	749.209	-7.49554e-05	749.209	0.63158	749.209	-6.70843e-05	749.209	0.624971	749.209	-0.000210344
750.174	0.612259	750.174	-0.000192809	750.174	0.649632	750.174	-8.08496e-05	750.174	0.612242	750.174	-0.000118157	750.174	0.63022	750.174	-5.03836e-05	750.174	0.623441	750.174	-0.000195805
751.138	0.608423	751.138	2.03418e-05	751.138	0.641778	751.138	0.000247255	751.138	0.607817	751.138	-0.00015141	751.138	0.628513	751.138	-1.05739e-05	751.138	0.622061	751.138	-0.00011335
752.102	0.604122	752.102	0.000223816	752.102	0.634931	752.102	0.000490844	752.102	0.601734	752.102	-0.000165027	752.102	0.626469	752.102	5.73783e-05	752.102	0.620534	752.102	1.80041e-05
753.066	0.600124	753.066	0.000348572	753.066	0.630929	753.066	0.000562304	753.066	0.595304	753.066	-0.000162925	753.066	0.62431	753.066	0.000120553	753.066	0.618669	753.066	0.000145281
754.031	0.596935	754.031	0.00035101	754.031	0.630242	754.031	0.000460005	754.031	0.590137	754.031	-0.000154057	754.031	0.622373	754.031	0.000127322	754.031	0.616396	754.031	0.000208452
754.995	0.594547	754.995	0.000236295	754.995	0.631524	754.995	0.000267324	754.995	0.587383	754.995	-0.000141012	754.995	0.620859	754.995	4.61812e-05	754.995	0.613672	754.995	0.00017477
755.959	0.592481	755.959	5.56397e-05	755.959	0.632355	755.959	0.000101202	755.959	0.58714	755.959	-0.000114625	755.959	0.619592	755.959	-0.000104183	755.959	0.610417	755.959	5.85785e-05
756.923	0.590153	756.923	-0.000119613	756.923	0.63079	756.923	4.26735e-05	756.923	0.588387	756.923	-5.95731e-05	756.923	0.618016	756.923	-0.000256902	756.923	0.606594	756.923	-8.60265e-05
757.888	0.587341	757.888	-0.000230792	757.888	0.62666	757.888	9.20262e-05	757.888	0.589491	757.888	3.14566e-05	757.888	0.615511	757.888	-0.000332358	757.888	0.602405	757.888	-0.000194765
758.852	0.584447	758.852	-0.000254141	758.852	0.621695	758.852	0.000175851	758.852	0.589015	758.852	0.000144243	758.852	0.611889	758.852	-0.000285317	758.852	0.598421	758.852	-0.00022632
759.816	0.582332	759.816	-0.000203893	759.816	0.618318	759.816	0.000201256	759.816	0.586379	759.816	0.000241021	759.816	0.607691	759.816	-0.000133515	759.816	0.595451	759.816	-0.000179701
760.78	0.581751	760.78	-0.000118666	760.78	0.617959	760.78	0.000122531	760.78	0.582021	760.78	0.000275188	760.78	0.603993	760.78	5.12605e-05	760.78	0.594122	760.78	-8.78805e-05
761.744	0.582745	761.744	-4.01449e-05	761.744	0.620049	761.744	-2.38463e-05	761.744	0.577025	761.744	0.000217045	761.744	0.601755	761.744	0.000184984	761.744	0.594408	761.744	5.16435e-06
762.709	0.58438	762.709	5.85621e-06	762.709	0.622371	762.709	-0.000141115	762.709	0.572486	762.709	7.58546e-05	762.709	0.601115	762.709	0.000220482	762.709	0.595436	762.709	6.83454e-05
763.673	0.585067	763.673	1.7781e-05	763.673	0.622505	763.673	-0.000139126	763.673	0.568999	763.673	-9.66243e-05	763.673	0.601137	763.673	0.000172787	763.673	0.595794	763.673	9.48657e-05
764.637	0.583312	764.637	1.2262e-05	764.637	0.619344	764.637	-2.20798e-06	764.637	0.566527	764.637	-0.000226316	764.637	0.600294	764.637	0.000104355	764.637	0.594225	764.637	9.74729e-05
765.601	0.578474	765.601	7.01807e-06	765.601	0.613673	765.601	0.000190508	765.601	0.564642	765.601	-0.000251806	765.601	0.597419	765.601	7.94408e-05	765.601	0.590302	765.601	9.40031e-05
766.566	0.571122	766.566	4.20354e-06	766.566	0.607532	766.566	0.000311656	766.566	0.562898	766.566	-0.000155568	766.566	0.59253	766.566	0.000117855	766.566	0.58468	766.566	9.42103e-05
767.53	0.562801	767.53	-1.21892e-05	767.53	0.602909	767.53	0.000272079	767.53	0.561091	767.53	2.60067e-05	767.53	0.586944	767.53	0.000180467	767.53	0.578732	767.53	9.61909e-05
768.494	0.555372	768.494	-6.00975e-05	768.494	0.600686	768.494	8.80109e-05	768.494	0.559266	768.494	0.00021958	768.494	0.582555	768.494	0.000198606	768.494	0.573839	768.494	9.32587e-05
769.458	0.550267	769.458	-0.00013523	769.458	0.600442	769.458	-0.000121119	769.458	0.557544	769.458	0.000349657	769.458	0.580723	769.458	0.00012839	769.458	0.570728	769.458	8.45391e-05
770.423	0.54799	770.423	-0.000199878	770.423	0.601078	770.423	-0.000207164	770.423	0.555939	770.423	0.000372468	770.423	0.581466	770.423	-9.37606e-06	770.423	0.569259	770.423	7.97278e-05
771.387	0.548033	771.387	-0.000199115	771.387	0.601666	771.387	-9.14642e-05	771.387	0.55431	771.387	0.000291661	771.387	0.583471	771.387	-0.000135969	771.387	0.568685	771.387	9.25748e-05
772.351	0.549187	772.351	-9.82234e-05	772.351	0.601924	772.351	0.000178754	772.351	0.55245	772.351	0.000149366	772.351	0.584901	772.351	-0.000168172	772.351	0.568172	772.351	0.000126391
773.315	0.550081	773.315	8.39874e-05	773.315	0.602058	773.315	0.000452498	773.315	0.550245	773.315	-2.08341e-07	773.315	0.584446	773.315	-8.33235e-05	773.315	0.567219	773.315	0.000162364
774.279	0.54972	774.279	0.000272663	774.279	0.602253	774.279	0.000560366	774.279	0.547758	774.279	-0.000118464	774.279	0.581982	774.279	5.16094e-05	774.279	0.565794	774.279	0.00016193
775.244	0.547782	775.244	0.000371956	775.244	0.602289	775.244	0.000408453	775.244	0.545216	775.244	-0.000196125	775.244	0.578435	775.244	0.000113126	775.244	0.564186	775.244	8.59545e-05
776.208	0.54457	776.208	0.000317702	776.208	0.601596	776.208	2.46827e-05	776.208	0.542909	776.208	-0.000247653	776.208	0.575036	776.208	-2.19765e-07	776.208	0.562746	776.208	-7.89845e-05
777.172	0.540666	777.172	0.000114521	777.172	0.599702	777.172	-0.000464032	777.172	0.541065	777.172	-0.000293302	777.172	0.572482	777.172	-0.000294707	777.172	0.561673	777.172	-0.000304297
778.136	0.536532	778.136	-0.000165234	778.136	0.596686	778.136	-0.00090153	778.136	0.539746	778.136	-0.000342246	778.136	0.570571	778.136	-0.000664779	778.136	0.560908	778.136	-0.000526022
779.101	0.532319	779.101	-0.00041771	779.101	0.593283	779.101	-0.00117388	779.101	0.538793	779.101	-0.000387274	779.101	0.568479	779.101	-0.000947576	779.101	0.560138	779.101	-0.000673277
780.065	0.527975	780.065	-0.000555527	780.065	0.590502	780.065	-0.00124556	780.065	0.537831	780.065	-0.000412127	780.065	0.56545	780.065	-0.0010158	780.065	0.558879	780.065	-0.000702886
781.029	0.523536	781.029	-0.000541577	781.029	0.589005	781.029	-0.00115036	781.029	0.536363	781.029	-0.000403505	781.029	0.561362	781.029	-0.000849568	781.029	0.556622	781.029	-0.000619686
781.993	0.51929	781.993	-0.000395934	781.993	0.588637	781.993	-0.000953617	781.993	0.533924	781.993	-0.000358172	781.993	0.556771	781.993	-0.000541848	781.993	0.553011	781.993	-0.000470389
782.958	0.515671	782.958	-0.000179427	782.958	0.588392	782.958	-0.00071383	782.958	0.530259	782.958	-0.000281683	782.958	0.552397	782.958	-0.00023632	782.958	0.547982	782.958	-0.000315329
783.922	0.512916	783.922	3.38717e-05	783.922	0.586805	783.922	-0.000464764	783.922	0.525417	783.922	-0.000182877	783.922	0.54846	783.922	-4.08076e-05	783.922	0.541798	783.922	-0.000195863
784.886	0.510788	784.886	0.000183624	784.886	0.582543	784.886	-0.000221073	784.886	0.519719	784.886	-7.06618e-05	784.886	0.544356	784.886	2.73831e-05	784.886	0.534929	784.886	-0.000116632
785.85	0.508608	785.85	0.000241986	785.85	0.574913	785.85	5.92757e-06	785.85	0.513608	785.85	4.48769e-05	785.85	0.538961	785.85	3.31687e-05	785.85	0.52787	785.85	-5.11432e-05
786.814	0.505613	786.814	0.000219207	786.814	0.564117	786.814	0.000199994	786.814	0.507483	786.814	0.000151081	786.814	0.531397	786.814	6.57767e-05	786.814	0.520988	786.814	3.56989e-05
787.779	0.501398	787.779	0.000154079	787.779	0.551225	787.779	0.000346962	787.779	0.501612	787.779	0.000235703	787.779	0.521767	787.779	0.000175454	787.779	0.514512	787.779	0.000163387
788.743	0.496154	788.743	9.28189e-05	788.743	0.537925	788.743	0.00044905	788.743	0.496158	788.743	0.000293529	788.743	0.511336	788.743	0.000346353	788.743	0.508626	788.743	0.000323588
789.707	0.490551	789.707	6.67509e-05	789.707	0.526094	789.707	0.000529692	789.707	0.491263	789.707	0.000330159	789.707	0.501994	789.707	0.000517238	789.707	0.503553	789.707	0.000484257
790.671	0.485387	790.671	8.12179e-05	790.671	0.517284	790.671	0.000618859	790.671	0.487108	790.671	0.000357333	790.671	0.495322	790.671	0.00062844	790.671	0.499527	790.671	0.000604697
791.636	0.481243	791.636	0.000121353	791.636	0.512252	791.636	0.000726906	791.636	0.48389	791.636	0.000381907	791.636	0.491824	791.636	0.000659749	791.636	0.496648	791.636	0.000652368
792.6	0.4783	792.6	0.000168466	792.6	0.510767	792.6	0.000828805	792.6	0.48176	792.6	0.000397714	792.6	0.490785	792.6	0.000635924	792.6	0.494759	792.6	0.000614455
793.564	0.476366	793.564	0.000213228	793.564	0.511787	793.564	0.000875757	793.564	0.480741	793.564	0.000388694	793.564	0.490818	793.564	0.000601671	793.564	0.493464	793.564	0.00050189
794.528	0.475006	794.528	0.000255716	794.528	0.513967	794.528	0.000829348	794.528	0.480681	794.528	0.00034229	794.528	0.490704	794.528	0.000587494	794.528	0.492327	794.528	0.000346398
795.493	0.473695	795.493	0.000294658	795.493	0.516202	795.493	0.000692627	795.493	0.481234	795.493	0.000262337	795.493	0.489977	795.493	0.000589649	795.493	0.491111	795.493	0.000191339
796.457	0.471989	796.457	0.000317922	796.457	0.517935	796.457	0.0005122	796.457	0.481883	796.457	0.000169928	796.457	0.48893	796.457	0.000574362	796.457	0.489884	796.457	7.72267e-05
797.421	0.469686	797.421	0.000305016	797.421	0.519111	797.421	0.000347711	797.421	0.482028	797.421	9.05166e-05	797.421	0.488148	797.421	0.00050076	797.421	0.488884	797.421	2.55577e-05
798.385	0.46694	798.385	0.000241149	798.385	0.519898	798.385	0.000231877	798.385	0.481169	798.385	3.73639e-05	798.385	0.487963	798.385	0.000347741	798.385	0.488266	798.385	2.8417e-05
799.35	0.464221	799.35	0.000131539	799.35	0.520407	799.35	0.000152758	799.35	0.479119	799.35	4.89143e-06	799.35	0.488223	799.35	0.000130017	799.35	0.487887	799.35	5.1689e-05
800.314	0.462091	800.314	3.59747e-06	800.314	0.520538	800.314	7.14771e-05	800.314	0.476122	800.314	-2.2939e-05	800.314	0.48845	800.314	-0.000104622	800.314	0.487317	800.314	5.33801e-05
801.278	0.460875	801.278	-0.000105659	801.278	0.51999	801.278	-4.11931e-05	801.278	0.472769	801.278	-5.69253e-05	801.278	0.488187	801.278	-0.000295258	801.278	0.486064	801.278	8.44735e-06
802.242	0.460453	802.242	-0.000168021	802.242	0.518358	802.242	-0.000180536	802.242	0.469709	802.242	-9.30486e-05	802.242	0.487236	802.242	-0.000395051	802.242	0.483839	802.242	-7.48381e-05
803.207	0.460297	803.207	-0.000175853	803.207	0.515327	803.207	-0.000314571	803.207	0.467328	803.207	-0.000116458	803.207	0.485679	803.207	-0.000391703	803.207	0.480716	803.207	-0.00015839
804.171	0.459763	804.171	-0.000140921	804.171	0.510938	804.171	-0.000412465	804.171	0.465612	804.171	-0.000114605	804.171	0.483752	804.171	-0.000310163	804.171	0.477106	804.171	-0.000196641
805.135	0.458433	805.135	-8.39901e-05	805.135	0.50585	805.135	-0.000467691	805.135	0.464273	805.135	-8.79986e-05	805.135	0.481739	805.135	-0.000196463	805.135	0.47361	805.135	-0.000163999
806.099	0.456283	806.099	-2.41917e-05	806.099	0.501361	806.099	-0.000495818	806.099	0.463038	806.099	-5.03406e-05	806.099	0.479929	806.099	-9.31958e-05	806.099	0.470829	806.099	-7.02584e-05
807.063	0.453599	807.063	2.56112e-05	807.063	0.498998	807.063	-0.000510792	807.063	0.461858	807.063	-1.94287e-05	807.063	0.478563	807.063	-2.22061e-05	807.063	0.469203	807.063	4.51307e-05
808.028	0.450745	808.028	5.80422e-05	808.028	0.49974	808.028	-0.000502809	808.028	0.460868	808.028	-7.10002e-06	808.028	0.477698	808.028	1.60545e-05	808.028	0.46884	808.028	0.000135276
808.992	0.447952	808.992	6.96237e-05	808.992	0.503285	808.992	-0.000439137	808.992	0.460173	808.992	-1.52274e-05	808.992	0.477067	808.992	3.01426e-05	808.992	0.469392	808.992	0.000170064
809.956	0.445289	809.956	6.15725e-05	809.956	0.507886	809.956	-0.000289872	809.956	0.459639	809.956	-3.80449e-05	809.956	0.476106	809.956	2.51028e-05	809.956	0.470069	809.956	0.000148192
810.92	0.442753	810.92	4.15565e-05	810.92	0.511028	810.92	-5.99672e-05	810.92	0.458906	810.92	-6.6155e-05	810.92	0.474231	810.92	2.57316e-07	810.92	0.469901	810.92	9.20157e-05
811.885	0.440379	811.885	2.24111e-05	811.885	0.51062	811.885	0.000197113	811.885	0.457601	811.885	-8.8717e-05	811.885	0.471262	811.885	-4.31331e-05	811.885	0.468199	811.885	3.11523e-05
812.849	0.43826	812.849	1.62406e-05	812.849	0.506006	812.849	0.000396599	812.849	0.455577	812.849	-9.47277e-05	812.849	0.467655	812.849	-9.39873e-05	812.849	0.464993	812.849	-1.39721e-05
813.813	0.436482	813.813	2.71984e-05	813.813	0.498175	813.813	0.000462861	813.813	0.45297	813.813	-7.63285e-05	813.813	0.464342	813.813	-0.000132388	813.813	0.461134	813.813	-3.96502e-05
814.777	0.435071	814.777	4.87596e-05	814.777	0.489093	814.777	0.000370887	814.777	0.450051	814.777	-3.4119e-05	814.777	0.462216	814.777	-0.000139305	814.777	0.457898	814.777	-5.47939e-05
815.741	0.434001	815.741	6.87824e-05	815.741	0.480661	815.741	0.000165281	815.741	0.447025	815.741	2.01628e-05	815.741	0.461587	815.741	-0.000106703	815.741	0.456278	815.741	-6.9073e-05
816.706	0.433239	816.706	7.96176e-05	816.706	0.474013	816.706	-5.49503e-05	816.706	0.443958	816.706	6.8616e-05	816.706	0.461983	816.706	-4.03198e-05	816.706	0.456381	816.706	-8.1225e-05
817.67	0.432756	817.67	8.58611e-05	817.67	0.469481	817.67	-0.000179768	817.67	0.440891	817.67	9.88339e-05	817.67	0.462413	817.67	4.48793e-05	817.67	0.457329	817.67	-7.57461e-05
818.634	0.432464	818.634	0.000103234	818.634	0.467055	818.634	-0.000138889	818.634	0.437997	818.634	0.00011403	818.634	0.461909	818.634	0.000130486	818.634	0.457769	818.634	-3.18785e-05
819.598	0.432134	819.598	0.000148167	819.598	0.466774	819.598	6.5711e-05	819.598	0.435601	819.598	0.00013247	819.598	0.459989	819.598	0.000197607	819.598	0.456662	819.598	5.92309e-05
820.563	0.431408	820.563	0.000224481	820.563	0.468704	820.563	0.00036266	820.563	0.434	820.563	0.000174507	820.563	0.456801	820.563	0.000229475	820.563	0.453877	820.563	0.0001807
821.527	0.429976	821.527	0.000316276	821.527	0.472536	821.527	0.000647358	821.527	0.433258	821.527	0.000245787	821.527	0.452944	821.527	0.000218252	821.527	0.450215	821.527	0.000291466
822.491	0.427796	822.491	0.000392502	822.491	0.47726	822.491	0.000830024	822.491	0.433129	822.491	0.000329283	822.491	0.449158	822.491	0.000174418	822.491	0.446893	822.491	0.000346157
823.455	0.42522	823.455	0.000421013	823.455	0.481327	823.455	0.000867189	823.455	0.433217	823.455	0.000392542	823.455	0.446074	823.455	0.000128932	823.455	0.444848	823.455	0.000322102
824.42	0.42288	824.42	0.000383819	824.42	0.483287	824.42	0.000760924	824.42	0.43322	824.42	0.000404977	824.42	0.444091	824.42	0.000119109	824.42	0.444287	824.42	0.000234279
825.384	0.421391	825.384	0.000284845	825.384	0.482527	825.384	0.00053442	825.384	0.433068	825.384	0.000353055	825.384	0.443338	825.384	0.000162192	825.384	0.444717	825.384	0.000125642
826.348	0.421064	826.348	0.000146853	826.348	0.479577	826.348	0.000209555	826.348	0.432843	826.348	0.00024428	826.348	0.443665	826.348	0.00023536	826.348	0.44535	826.348	3.83166e-05
827.312	0.42184	827.312	7.44271e-07	827.312	0.475788	827.312	-0.000192064	827.312	0.432603	827.312	0.000100426	827.312	0.444672	827.312	0.000282161	827.312	0.445602	827.312	-1.31936e-05
828.277	0.42345	828.277	-0.00012624	828.277	0.472602	828.277	-0.000626613	828.277	0.432299	828.277	-5.19705e-05	828.277	0.44582	828.277	0.000247574	828.277	0.445369	828.277	-4.62128e-05
829.241	0.425653	829.241	-0.00021815	829.241	0.470924	829.241	-0.00100898	829.241	0.431881	829.241	-0.000186807	829.241	0.446611	829.241	0.000119649	829.241	0.444976	829.241	-8.85486e-05
830.205	0.428328	830.205	-0.000272134	830.205	0.470931	830.205	-0.00122441	830.205	0.431472	830.205	-0.000279595	830.205	0.446781	830.205	-5.41773e-05	830.205	0.444884	830.205	-0.000149499
831.169	0.431339	831.169	-0.000295614	831.169	0.472312	831.169	-0.00117644	831.169	0.431396	831.169	-0.000310269	831.169	0.446395	831.169	-0.000192332	831.169	0.445352	831.169	-0.000207878
832.134	0.434308	832.134	-0.000300919	832.134	0.474622	832.134	-0.0008464	832.134	0.431959	832.134	-0.000271116	832.134	0.445798	832.134	-0.000231387	832.134	0.446263	832.134	-0.00022794
833.098	0.436544	833.098	-0.000299187	833.098	0.477408	833.098	-0.000324512	833.098	0.433134	833.098	-0.000175565	833.098	0.445434	833.098	-0.00016888	833.098	0.44717	833.098	-0.000190392
834.062	0.437236	834.062	-0.00029564	834.062	0.480039	834.062	0.000214942	834.062	0.434408	834.062	-5.88478e-05	834.062	0.445589	834.062	-6.50601e-05	834.062	0.447504	834.062	-0.000112258
835.026	0.435838	835.026	-0.00028877	835.026	0.481486	835.026	0.000587403	835.026	0.43498	835.026	3.42939e-05	835.026	0.446187	835.026	-1.29033e-06	835.026	0.446795	835.026	-3.82679e-05
835.99	0.432374	835.99	-0.000274374	835.99	0.480406	835.99	0.000681198	835.99	0.434193	835.99	6.95996e-05	835.99	0.446708	835.99	-2.49279e-05	835.99	0.444816	835.99	-1.01728e-05
836.955	0.427454	836.955	-0.000251893	836.955	0.475668	836.955	0.000503651	836.955	0.431919	836.955	3.84353e-05	836.955	0.446337	836.955	-0.000120003	836.955	0.441614	836.955	-3.82205e-05
837.919	0.421998	837.919	-0.000227546	837.919	0.467112	837.919	0.000166739	837.919	0.428619	837.919	-4.15084e-05	837.919	0.444349	837.919	-0.000222941	837.919	0.437498	837.919	-9.61524e-05
838.883	0.416878	838.883	-0.000210132	838.883	0.456062	838.883	-0.000174514	838.883	0.425085	838.883	-0.00013865	838.883	0.440595	838.883	-0.000269615	838.883	0.433044	838.883	-0.000141658
839.847	0.412675	839.847	-0.000201528	839.847	0.445156	839.847	-0.000392603	839.847	0.422056	839.847	-0.000222921	839.847	0.435814	839.847	-0.000238924	839.847	0.429052	839.847	-0.00014516
840.812	0.409662	840.812	-0.000190054	840.812	0.437443	840.812	-0.000430365	840.812	0.419982	840.812	-0.000274375	840.812	0.431487	840.812	-0.000162806	840.812	0.42639	840.812	-0.00010599
841.776	0.407891	841.776	-0.000154824	841.776	0.435127	841.776	-0.000302534	841.776	0.418998	841.776	-0.000283364	841.776	0.429167	841.776	-9.77499e-05	841.776	0.425654	841.776	-4.74696e-05
842.74	0.40726	842.74	-8.11394e-05	842.74	0.43857	842.74	-6.88246e-05	842.74	0.41901	842.74	-0.000248165	842.74	0.429601	842.74	-8.00854e-05	842.74	0.426799	842.74	1.00425e-06
843.704	0.40749	843.704	2.33629e-05	843.704	0.446072	843.704	0.000197051	843.704	0.419723	843.704	-0.000175647	843.704	0.432153	843.704	-9.82808e-05	843.704	0.428968	843.704	1.98121e-05
844.668	0.408096	844.668	0.000125695	844.668	0.454526	844.668	0.000425602	844.668	0.420617	844.668	-8.38388e-05	844.668	0.43498	844.668	-0.000102836	844.668	0.430751	844.668	4.00914e-06
845.633	0.40845	845.633	0.000183432	845.633	0.460656	845.633	0.000557195	845.633	0.420972	845.633	-1.1256e-07	845.633	0.435957	845.633	-4.72534e-05	845.633	0.430836	845.633	-4.05371e-05
846.597	0.407949	846.597	0.000170761	846.597	0.46226	846.597	0.000546887	846.597	0.420076	846.597	4.87653e-05	846.597	0.433847	846.597	6.9066e-05	846.597	0.428684	846.597	-0.000102343
847.561	0.406216	847.561	9.64303e-05	847.561	0.458923	847.561	0.00037752	847.561	0.417558	847.561	5.02883e-05	847.561	0.428998	847.561	0.000188209	847.561	0.424807	847.561	-0.000166459
848.525	0.403193	848.525	-3.55721e-07	848.525	0.451957	848.525	7.68095e-05	848.525	0.413618	848.525	1.35369e-05	848.525	0.4231	848.525	0.000224514	848.525	0.420424	848.525	-0.000215191
849.49	0.399106	849.49	-7.4285e-05	849.49	0.443689	849.49	-0.000277069	849.49	0.408972	849.49	-3.65743e-05	849.49	0.418154	849.49	0.000121903	849.49	0.41671	849.49	-0.000231184
850.454	0.394362	850.454	-0.000101566	850.454	0.436465	850.454	-0.000574998	850.454	0.404492	850.454	-7.48897e-05	850.454	0.415325	850.454	-9.98908e-05	850.454	0.41413	850.454	-0.000203676
851.418	0.389465	851.418	-9.1243e-05	851.418	0.431814	851.418	-0.000719386	851.418	0.400786	851.418	-9.01897e-05	851.418	0.414398	851.418	-0.000344327	851.418	0.41228	851.418	-0.000134639
852.382	0.384955	852.382	-7.26712e-05	852.382	0.43005	852.382	-0.000668673	852.382	0.397987	852.382	-8.78553e-05	852.382	0.414141	852.382	-0.00048807	852.382	0.410294	852.382	-4.05133e-05
853.347	0.381322	853.347	-6.92862e-05	853.347	0.430382	853.347	-0.000457385	853.347	0.39586	853.347	-8.0456e-05	853.347	0.413262	853.347	-0.000452811	853.347	0.407478	853.347	5.21742e-05
854.311	0.378864	854.311	-7.86363e-05	854.311	0.43141	854.311	-0.000178603	854.311	0.394094	854.311	-7.50712e-05	854.311	0.411278	854.311	-0.000252948	854.311	0.403732	854.311	0.000115755
855.275	0.377539	855.275	-7.32747e-05	855.275	0.43175	855.275	6.11869e-05	855.275	0.392532	855.275	-6.76597e-05	855.275	0.408704	855.275	1.24184e-05	855.275	0.399532	855.275	0.000132063
856.239	0.376945	856.239	-2.14148e-05	856.239	0.430543	856.239	0.00018854	856.239	0.391187	856.239	-4.80168e-05	856.239	0.406484	856.239	0.000218355	856.239	0.395589	856.239	0.000101467
857.204	0.376511	857.204	8.75929e-05	857.204	0.427701	857.204	0.000186109	857.204	0.39009	857.204	-1.00898e-05	857.204	0.405143	857.204	0.000285516	857.204	0.392481	857.204	4.60136e-05
858.168	0.375785	858.168	0.000230428	858.168	0.423831	858.168	8.47296e-05	858.168	0.389143	858.168	4.10464e-05	858.168	0.404293	858.168	0.000218392	858.168	0.390494	858.168	2.24751e-06
859.132	0.374637	859.132	0.000357936	859.132	0.419892	859.132	-6.31836e-05	859.132	0.388096	859.132	9.05645e-05	859.132	0.402865	859.132	8.89728e-05	859.132	0.389632	859.132	3.34038e-06
860.096	0.373199	860.096	0.000419111	860.096	0.41672	860.096	-0.000207908	860.096	0.38666	860.096	0.00012206	860.096	0.399869	860.096	-1.74004e-05	860.096	0.389663	860.096	5.85226e-05
861.061	0.371598	861.061	0.000386895	861.061	0.414613	861.061	-0.000311298	861.061	0.384622	861.061	0.000126957	861.061	0.395144	861.061	-5.35153e-05	861.061	0.3901	861.061	0.000143708
862.025	0.369718	862.025	0.000271951	862.025	0.41314	862.025	-0.000343285	862.025	0.381885	862.025	0.000109927	862.025	0.389551	862.025	-2.57802e-05	862.025	0.390207	862.025	0.000213015
862.989	0.367238	862.989	0.00011822	862.989	0.411311	862.989	-0.000279262	862.989	0.378447	862.989	8.79385e-05	862.989	0.384486	862.989	2.97589e-05	862.989	0.389167	862.989	0.000227048
863.953	0.363961	863.953	-1.64764e-05	863.953	0.408075	863.953	-0.000108268	863.953	0.374413	863.953	8.34391e-05	863.953	0.381085	863.953	8.59935e-05	863.953	0.386442	863.953	0.00017989
864.917	0.3602	864.917	-8.48542e-05	864.917	0.402936	864.917	0.000151532	864.917	0.370077	864.917	0.000114185	864.917	0.379656	864.917	0.000146344	864.917	0.38214	864.917	0.000104916
865.882	0.35685	865.882	-6.82215e-05	865.882	0.39635	865.882	0.000444756	865.882	0.365993	865.882	0.000183697	865.882	0.379681	865.882	0.000234697	865.882	0.377117	865.882	5.37993e-05
866.846	0.355029	866.846	1.95442e-05	866.846	0.389631	866.846	0.000691435	866.846	0.362912	866.846	0.000277144	866.846	0.380286	866.846	0.000364791	866.846	0.37267	866.846	6.32497e-05
867.81	0.355432	867.81	0.000142555	867.81	0.384353	867.81	0.000819662	867.81	0.361503	867.81	0.000365971	867.81	0.380777	867.81	0.000515189	867.81	0.369947	867.81	0.000133504
868.774	0.357852	868.774	0.000261183	868.774	0.381545	868.774	0.000801504	868.774	0.361988	868.774	0.000420301	868.774	0.380867	868.774	0.000630333	868.774	0.369401	868.774	0.000232896
869.739	0.36118	869.739	0.000347687	869.739	0.381171	869.739	0.000669888	869.739	0.363916	869.739	0.000423141	869.739	0.380541	869.739	0.000648323	869.739	0.370606	869.739	0.000321993
870.703	0.363934	870.703	0.000391328	870.703	0.382231	870.703	0.00050374	870.703	0.366306	870.703	0.000378265	870.703	0.379814	870.703	0.000537474	870.703	0.372506	870.703	0.000376773
871.667	0.364998	871.667	0.000392665	871.667	0.383447	871.667	0.000387256	871.667	0.368101	871.667	0.000306631	871.667	0.378669	871.667	0.000318477	871.667	0.373963	871.667	0.00039434
872.631	0.364123	872.631	0.000354313	872.631	0.384101	872.631	0.000365183	872.631	0.368724	872.631	0.000233262	872.631	0.37725	872.631	5.88062e-05	872.631	0.374299	872.631	0.000381865
873.596	0.361946	873.596	0.000277392	873.596	0.384475	873.596	0.000419588	873.596	0.368358	873.596	0.00017315	873.596	0.376069	873.596	-0.00015693	873.596	0.37358	873.596	0.000343602
874.56	0.359583	874.56	0.00016736	874.56	0.385585	874.56	0.000482511	874.56	0.367782	874.56	0.000125799	874.56	0.375932	874.56	-0.000263615	874.56	0.372526	874.56	0.000279572
875.524	0.358087	875.524	4.38744e-05	875.524	0.388389	875.524	0.000478087	875.524	0.367853	875.524	8.2169e-05	875.524	0.377513	875.524	-0.000240029	875.524	0.372106	875.524	0.000195543
876.488	0.358059	876.488	-5.62878e-05	876.488	0.392985	876.488	0.000368999	876.488	0.368969	876.488	3.83844e-05	876.488	0.380838	876.488	-0.00011112	876.488	0.373036	876.488	0.000111346
877.452	0.359558	877.452	-9.08093e-05	877.452	0.398358	877.452	0.000178532	877.452	0.370842	877.452	4.8502e-06	877.452	0.385077	877.452	6.83682e-05	877.452	0.375396	877.452	5.58188e-05
878.417	0.362221	878.417	-3.45596e-05	878.417	0.402856	878.417	-2.54725e-05	878.417	0.37272	878.417	1.99481e-06	878.417	0.388863	878.417	0.000236902	878.417	0.378587	878.417	4.98386e-05
879.381	0.365471	879.381	0.000100225	879.381	0.4051	879.381	-0.000173861	879.381	0.373873	879.381	4.37216e-05	879.381	0.390966	879.381	0.000344286	879.381	0.381634	879.381	9.07229e-05
880.345	0.368692	880.345	0.000261269	880.345	0.404766	880.345	-0.000237245	880.345	0.374034	880.345	0.000120164	880.345	0.390902	880.345	0.000360545	880.345	0.383678	880.345	0.000150879
881.309	0.371382	881.309	0.00037638	881.309	0.40277	881.309	-0.000237243	881.309	0.373534	881.309	0.000194077	881.309	0.389103	881.309	0.000278654	881.309	0.384391	881.309	0.000191875
882.274	0.373266	882.274	0.000387086	882.274	0.400766	882.274	-0.00022182	882.274	0.373092	882.274	0.000217284	882.274	0.386597	882.274	0.000116192	882.274	0.384101	882.274	0.00018364
883.238	0.374378	883.238	0.000277082	883.238	0.400291	883.238	-0.000224748	883.238	0.37342	883.238	0.000159407	883.238	0.384483	883.238	-8.37685e-05	883.238	0.383583	883.238	0.000116883
884.202	0.375042	884.202	7.94595e-05	884.202	0.402017	884.202	-0.000240562	884.202	0.374894	884.202	3.03738e-05	884.202	0.38353	884.202	-0.000258332	884.202	0.383676	884.202	4.17181e-06
885.166	0.375734	885.166	-0.000140509	885.166	0.405517	885.166	-0.00023386	885.166	0.377427	885.166	-0.000120086	885.166	0.384079	885.166	-0.000342877	885.166	0.384933	885.166	-0.000126889
886.131	0.376869	886.131	-0.000316095	886.131	0.409596	886.131	-0.000174983	886.131	0.380574	886.131	-0.000228631	886.131	0.38615	886.131	-0.000299071	886.131	0.387449	886.131	-0.0002431
887.095	0.378636	887.095	-0.000406329	887.095	0.412949	887.095	-7.33613e-05	887.095	0.383765	887.095	-0.000255114	887.095	0.389535	887.095	-0.000139201	887.095	0.390888	887.095	-0.000315482
888.059	0.380949	888.059	-0.000407355	888.059	0.414762	888.059	1.87988e-05	888.059	0.386532	888.059	-0.000206468	888.059	0.393786	888.059	7.07282e-05	888.059	0.394624	888.059	-0.000328997
889.023	0.383527	889.023	-0.000346117	889.023	0.414974	889.023	3.73839e-05	889.023	0.38863	889.023	-0.00013163	889.023	0.398157	889.023	0.000237215	889.023	0.397944	889.023	-0.000289403
889.987	0.386019	889.987	-0.000263508	889.987	0.414119	889.987	-4.95332e-05	889.987	0.390023	889.987	-9.03016e-05	889.987	0.401695	889.987	0.000284325	889.987	0.400256	889.987	-0.000221921
890.952	0.388096	890.952	-0.00019668	890.952	0.412955	890.952	-0.000215665	890.952	0.390782	890.952	-0.000115693	890.952	0.403537	890.952	0.000192493	890.952	0.401277	890.952	-0.000159436
891.916	0.389477	891.916	-0.000167096	891.916	0.412104	891.916	-0.000386334	891.916	0.390957	891.916	-0.000194994	891.916	0.403312	891.916	7.28369e-06	891.916	0.40112	891.916	-0.000125606
892.88	0.389953	892.88	-0.00017639	892.88	0.411886	892.88	-0.000476857	892.88	0.390534	892.88	-0.000278944	892.88	0.401385	892.88	-0.000187528	892.88	0.400209	892.88	-0.000123741
893.844	0.389442	893.844	-0.000209417	893.844	0.412321	893.844	-0.000434865	893.844	0.389495	893.844	-0.000312861	893.844	0.398755	893.844	-0.000315705	893.844	0.399036	893.844	-0.000139219
894.809	0.388058	894.809	-0.000242753	894.809	0.413207	894.809	-0.000263373	894.809	0.387955	894.809	-0.000268907	894.809	0.396644	894.809	-0.000345129	894.809	0.397906	894.809	-0.000152918
895.773	0.386146	895.773	-0.000255747	895.773	0.414158	895.773	-1.65155e-05	895.773	0.386238	895.773	-0.000160573	895.773	0.395966	895.773	-0.000294815	895.773	0.396831	895.773	-0.000154461
896.737	0.384192	896.737	-0.000239367	896.737	0.414649	896.737	0.000224579	896.737	0.384819	896.737	-3.28029e-05	896.737	0.396958	896.737	-0.000212209	896.737	0.395653	896.737	-0.000145072
897.701	0.38264	897.701	-0.000197861	897.701	0.414143	897.701	0.000382378	897.701	0.384106	897.701	6.42814e-05	897.701	0.399141	897.701	-0.000139222	897.701	0.3943	897.701	-0.000129889
898.666	0.381698	898.666	-0.000141987	898.666	0.412341	898.666	0.000409278	898.666	0.384214	898.666	0.000101877	898.666	0.401583	898.666	-9.01106e-05	898.666	0.392962	898.666	-0.000109044
899.63	0.381266	899.63	-7.86885e-05	899.63	0.409444	899.63	0.00030358	899.63	0.384871	899.63	8.47854e-05	899.63	0.403328	899.63	-5.32587e-05	899.63	0.392044	899.63	-7.68631e-05
900.594	0.381029	900.594	-5.85591e-06	900.594	0.406226	900.594	0.000111196	900.594	0.385575	900.594	4.42673e-05	900.594	0.403802	900.594	-1.11242e-05	900.594	0.39192	900.594	-2.95996e-05
901.558	0.380652	901.558	8.24125e-05	901.558	0.403784	901.558	-8.98268e-05	901.558	0.385893	901.558	1.70625e-05	901.558	0.403029	901.558	3.90178e-05	901.558	0.392697	901.558	2.66722e-05
902.523	0.379973	902.523	0.00018345	902.523	0.403061	902.523	-0.000220219	902.523	0.385735	902.523	2.32373e-05	902.523	0.401581	902.523	7.91922e-05	902.523	0.394117	902.523	7.64584e-05
903.487	0.379071	903.487	0.000277276	903.487	0.404396	903.487	-0.000234793	903.487	0.385386	903.487	5.55339e-05	903.487	0.400271	903.487	8.31626e-05	903.487	0.395669	903.487	0.000103747
904.451	0.378183	904.451	0.00033124	904.451	0.407383	904.451	-0.000144351	904.451	0.385285	904.451	8.62056e-05	904.451	0.399734	904.451	3.75214e-05	904.451	0.396784	904.451	0.00010152
905.415	0.377537	905.415	0.000317861	905.415	0.411093	905.415	-9.90401e-06	905.415	0.385683	905.415	8.70556e-05	905.415	0.400075	905.415	-4.38805e-05	905.415	0.39701	905.415	7.40169e-05
906.38	0.377209	906.38	0.000234186	906.38	0.414489	906.38	9.03428e-05	906.38	0.386432	906.38	4.98282e-05	906.38	0.400806	906.38	-0.00012288	906.38	0.396105	906.38	3.12344e-05
907.344	0.377084	907.344	0.000107952	907.344	0.416761	907.344	0.000103219	907.344	0.387043	907.344	-6.96203e-06	907.344	0.401118	907.344	-0.000156877	907.344	0.394108	907.344	-1.79642e-05
908.308	0.376964	908.308	-1.55871e-05	908.308	0.417438	908.308	2.69925e-05	908.308	0.38698	908.308	-5.02989e-05	908.308	0.400386	908.308	-0.000124579	908.308	0.391377	908.308	-6.78377e-05
909.272	0.376736	909.272	-9.79428e-05	909.272	0.416359	909.272	-9.33065e-05	909.272	0.386013	909.272	-5.63089e-05	909.272	0.398599	909.272	-4.20049e-05	909.272	0.38856	909.272	-0.000112614
910.236	0.376505	910.236	-0.000126229	910.236	0.413665	910.236	-0.00019625	910.236	0.384399	910.236	-2.84484e-05	910.236	0.396448	910.236	4.25313e-05	910.236	0.38642	910.236	-0.000143208
911.201	0.376575	911.201	-0.000114368	911.201	0.409886	911.201	-0.000238468	911.201	0.382776	911.201	3.93499e-06	911.201	0.394966	911.201	7.42059e-05	911.201	0.385527	911.201	-0.00014848
912.165	0.377263	912.165	-8.80245e-05	912.165	0.405964	912.165	-0.000211981	912.165	0.381837	912.165	7.03742e-06	912.165	0.394916	912.165	2.49059e-05	912.165	0.385966	912.165	-0.00012077
913.129	0.378638	913.129	-6.62797e-05	913.129	0.403025	913.129	-0.00013804	913.129	0.38196	913.129	-3.11548e-05	913.129	0.396296	913.129	-8.63251e-05	913.129	0.387261	913.129	-6.1569e-05
914.093	0.380353	914.093	-5.35908e-05	914.093	0.401865	914.093	-4.79049e-05	914.093	0.383021	914.093	-9.00614e-05	914.093	0.398288	914.093	-0.000200399	914.093	0.388595	914.093	1.6318e-05
915.058	0.381727	915.058	-4.56328e-05	915.058	0.402458	915.058	3.30669e-05	915.058	0.384462	915.058	-0.000130883	915.058	0.399695	915.058	-0.000251655	915.058	0.389226	915.058	9.08969e-05
916.022	0.382054	916.022	-4.08545e-05	916.022	0.403872	916.022	8.92694e-05	916.022	0.385593	916.022	-0.000126782	916.022	0.39961	916.022	-0.000209013	916.022	0.388833	916.022	0.000136406
916.986	0.380982	916.986	-4.59084e-05	916.986	0.404777	916.986	0.000110335	916.986	0.38594	916.986	-8.60851e-05	916.986	0.397913	916.986	-9.86626e-05	916.986	0.387599	916.986	0.000131436
917.95	0.378724	917.95	-7.00043e-05	917.95	0.404292	917.95	8.80483e-05	917.95	0.385446	917.95	-4.93106e-05	917.95	0.39527	917.95	8.53693e-06	917.95	0.385994	917.95	6.89943e-05
918.914	0.37596	918.914	-0.000113654	918.914	0.402577	918.914	2.03556e-05	918.914	0.384418	918.914	-5.99136e-05	918.914	0.392675	918.914	3.97929e-05	918.914	0.384455	918.914	-3.50185e-05
919.879	0.373487	919.879	-0.000162311	919.879	0.400725	919.879	-8.0943e-05	919.879	0.38327	919.879	-0.000129215	919.879	0.390823	919.879	-3.24862e-05	919.879	0.383167	919.879	-0.000141683
920.843	0.371845	920.843	-0.000191307	920.843	0.399979	920.843	-0.000187116	920.843	0.382231	920.843	-0.000221969	920.843	0.389724	920.843	-0.000169738	920.843	0.382068	920.843	-0.000202461
921.807	0.371142	921.807	-0.000179384	921.807	0.400824	921.807	-0.000259421	921.807	0.381234	921.807	-0.000275228	921.807	0.388803	921.807	-0.000287252	921.807	0.381016	921.807	-0.000182965
922.771	0.37114	922.771	-0.000121657	922.771	0.402614	922.771	-0.000264362	922.771	0.380029	922.771	-0.00023912	922.771	0.387385	922.771	-0.00030344	922.771	0.379967	922.771	-8.42116e-05
923.736	0.371477	923.736	-3.36557e-05	923.736	0.403978	923.736	-0.000190002	923.736	0.378455	923.736	-0.00011171	923.736	0.385228	923.736	-0.000187753	923.736	0.379023	923.736	5.36378e-05
924.7	0.371842	924.7	5.55331e-05	924.7	0.403685	924.7	-5.52505e-05	924.7	0.376618	924.7	5.64432e-05	924.7	0.382719	924.7	2.2087e-05	924.7	0.378331	924.7	0.000170488
925.664	0.372001	925.664	0.000116563	925.664	0.401341	925.664	9.34678e-05	925.664	0.374843	925.664	0.000191759	925.664	0.38062	925.664	0.000242822	925.664	0.377927	925.664	0.000218431
926.628	0.371739	926.628	0.000132561	926.628	0.39746	926.628	0.000199744	926.628	0.373422	926.628	0.000241631	926.628	0.379516	926.628	0.000392747	926.628	0.377661	926.628	0.000186989
927.593	0.370869	927.593	0.000106063	927.593	0.392995	927.593	0.000224127	927.593	0.372362	927.593	0.000204429	927.593	0.379388	927.593	0.000433894	927.593	0.377262	927.593	0.000105888
928.557	0.369337	928.557	5.81557e-05	928.557	0.38879	928.557	0.000168644	928.557	0.371369	928.557	0.000127581	928.557	0.379576	928.557	0.000385296	928.557	0.376527	928.557	2.51135e-05
929.521	0.367357	929.521	2.05096e-05	929.521	0.385352	929.521	8.3201e-05	929.521	0.370123	929.521	7.71611e-05	929.521	0.379206	929.521	0.000302846	929.521	0.3755	929.521	-1.35109e-05
930.485	0.365401	930.485	2.2817e-05	930.485	0.383	930.485	4.36291e-05	930.485	0.368641	930.485	9.93216e-05	930.485	0.377776	930.485	0.000241628	930.485	0.3745	930.485	4.47459e-06
931.449	0.363994	931.449	7.97656e-05	931.449	0.382066	931.449	0.000107866	931.449	0.367419	931.449	0.00019628	931.449	0.37553	931.449	0.00022519	931.449	0.373961	931.449	6.52352e-05
932.414	0.363417	932.414	0.000182987	932.414	0.382854	932.414	0.000274991	932.414	0.367175	932.414	0.000328282	932.414	0.373365	932.414	0.000239178	932.414	0.37416	932.414	0.000140119
933.378	0.363541	933.378	0.000302695	933.378	0.385333	933.378	0.000476503	933.378	0.368335	933.378	0.000437076	933.378	0.372344	933.378	0.000249936	933.378	0.37501	933.378	0.000202267
934.342	0.363932	934.342	0.000399678	934.342	0.388873	934.342	0.000611367	934.342	0.370621	934.342	0.000475771	934.342	0.373119	934.342	0.000233077	934.342	0.376066	934.342	0.000236772
935.307	0.364167	935.307	0.000442776	935.307	0.392353	935.307	0.000605542	935.307	0.373101	935.307	0.000429363	935.307	0.375613	935.307	0.000191965	935.307	0.376763	935.307	0.000241937
936.271	0.364136	936.271	0.000423289	936.271	0.394658	936.271	0.000456774	936.271	0.374702	936.271	0.000317823	936.271	0.379098	936.271	0.000154152	936.271	0.376749	936.271	0.000225244
937.235	0.364122	937.235	0.000358693	937.235	0.395273	937.235	0.000233874	937.235	0.374889	937.235	0.000183374	937.235	0.38259	937.235	0.000149442	937.235	0.376101	937.235	0.000198773
938.199	0.364614	938.199	0.000283605	938.199	0.394574	938.199	3.232e-05	938.199	0.374045	938.199	7.05999e-05	938.199	0.385301	938.199	0.000185829	938.199	0.375308	938.199	0.000176264
939.163	0.366017	939.163	0.000233084	939.163	0.39362	939.163	-8.00583e-05	939.163	0.373277	939.163	9.75666e-06	939.163	0.386925	939.163	0.000240881	939.163	0.375025	939.163	0.000171217
940.128	0.368464	940.128	0.000227326	940.128	0.393596	940.128	-8.88238e-05	940.128	0.373797	940.128	1.04545e-05	940.128	0.387661	940.128	0.000275501	940.128	0.375767	940.128	0.000194603
941.092	0.371806	941.092	0.000265063	941.092	0.395227	941.092	-1.80462e-05	941.092	0.376258	941.092	6.60121e-05	941.092	0.388024	941.092	0.000261201	941.092	0.3777	941.092	0.000251547
942.056	0.375735	942.056	0.000327229	942.056	0.398457	942.056	0.000102908	942.056	0.380444	942.056	0.000162099	942.056	0.388578	942.056	0.000201884	942.056	0.380619	942.056	0.000337714
943.02	0.379888	943.02	0.000387042	943.02	0.402523	943.02	0.000256836	943.02	0.385438	943.02	0.000281754	943.02	0.389722	943.02	0.000134343	943.02	0.384069	943.02	0.00043736
943.985	0.383883	943.985	0.000420837	943.985	0.406337	943.985	0.000426856	943.985	0.390105	943.985	0.000404014	943.985	0.391591	943.985	0.000106495	943.985	0.387539	943.985	0.000525285
944.949	0.387341	944.949	0.000415559	944.949	0.408999	944.949	0.000573607	944.949	0.393576	944.949	0.000500962	944.949	0.394096	944.949	0.000147814	944.949	0.390633	944.949	0.000573746
945.913	0.389999	945.913	0.000371359	945.913	0.410232	945.913	0.000633164	945.913	0.395543	945.913	0.000541115	945.913	0.397043	945.913	0.000251488	945.913	0.393192	945.913	0.000562581
946.877	0.391912	946.877	0.000299632	946.877	0.410549	946.877	0.000549273	946.877	0.396305	946.877	0.000502263	946.877	0.400265	946.877	0.000378866	946.877	0.395361	946.877	0.000488013
947.841	0.393589	947.841	0.000217913	947.841	0.411057	947.841	0.0003199	947.841	0.396647	947.841	0.000387558	947.841	0.403709	947.841	0.000481442	947.841	0.397576	947.841	0.000365581
948.806	0.395896	948.806	0.000143802	948.806	0.412958	948.806	1.98195e-05	948.806	0.397618	948.806	0.000232551	948.806	0.407429	948.806	0.000525095	948.806	0.400438	948.806	0.000225553
949.77	0.399679	949.77	9.03487e-05	949.77	0.416994	949.77	-0.000225173	949.77	0.400214	949.77	9.42121e-05	949.77	0.411522	949.77	0.000502223	949.77	0.4045	949.77	0.000103064
950.734	0.405303	950.734	6.42093e-05	950.734	0.423141	950.734	-0.000301904	950.734	0.405039	950.734	2.48763e-05	950.734	0.41605	950.734	0.000427533	950.734	0.41002	950.734	2.73469e-05
951.698	0.412407	951.698	6.59672e-05	951.698	0.4307	951.698	-0.000172346	951.698	0.412031	951.698	4.56031e-05	951.698	0.421009	951.698	0.00032431	951.698	0.41681	951.698	1.33936e-05
952.663	0.420057	952.663	9.05613e-05	952.663	0.438685	952.663	0.000104437	952.663	0.420427	952.663	0.000135137	952.663	0.426358	952.663	0.000211983	952.663	0.424277	952.663	5.70881e-05
953.627	0.427234	953.627	0.000126515	953.627	0.446201	953.627	0.000403125	953.627	0.429032	953.627	0.00024077	953.627	0.432049	953.627	0.000101709	953.627	0.431647	953.627	0.000134135
954.591	0.433323	954.591	0.000155318	954.591	0.452586	954.591	0.000594914	954.591	0.436688	954.591	0.000303719	954.591	0.438031	954.591	-8.58992e-07	954.591	0.438256	954.591	0.000204309
955.555	0.438331	955.555	0.000154556	955.555	0.457365	955.555	0.000605138	955.555	0.442723	955.555	0.000284244	955.555	0.444216	955.555	-9.11862e-05	955.555	0.443782	955.555	0.000222959
956.52	0.442713	956.52	0.000106898	956.52	0.460228	956.52	0.000437169	956.52	0.447162	956.52	0.000174719	956.52	0.450448	956.52	-0.000164461	956.52	0.448296	956.52	0.000158848
957.484	0.44699	957.484	1.18216e-05	957.484	0.461222	957.484	0.000157615	957.484	0.450598	957.484	-1.7884e-06	957.484	0.456525	957.484	-0.000217577	957.484	0.452151	957.484	1.15582e-05
958.448	0.451444	958.448	-0.000107934	958.448	0.461048	958.448	-0.000141381	958.448	0.453844	958.448	-0.000202084	958.448	0.46227	958.448	-0.000251602	958.448	0.45578	958.448	-0.000182182
959.412	0.456056	959.412	-0.000212756	959.412	0.461144	959.412	-0.000380214	959.412	0.457564	959.412	-0.000376142	959.412	0.467593	959.412	-0.000271756	959.412	0.459537	959.412	-0.000360431
960.376	0.460678	960.376	-0.000265119	960.376	0.463285	960.376	-0.000513826	960.376	0.462059	960.376	-0.000480258	960.376	0.472496	960.376	-0.000284389	960.376	0.463644	960.376	-0.000463195
961.341	0.465249	961.341	-0.000250587	961.341	0.46878	961.341	-0.000533305	961.341	0.467258	961.341	-0.00048927	961.341	0.477003	961.341	-0.00029292	961.341	0.468236	961.341	-0.000460922
962.305	0.469878	962.305	-0.000186219	962.305	0.477709	962.305	-0.000453854	962.305	0.472842	962.305	-0.000405388	962.305	0.481088	962.305	-0.000295488	962.305	0.473397	962.305	-0.000367593
963.269	0.474738	963.269	-0.000109064	963.269	0.488709	963.269	-0.000301323	963.269	0.478411	963.269	-0.000258844	963.269	0.484668	963.269	-0.000285572	963.269	0.479118	963.269	-0.000230446
964.234	0.479897	964.234	-5.20005e-05	964.234	0.499515	964.234	-0.00010708	964.234	0.483611	964.234	-9.71971e-05	964.234	0.487691	964.234	-0.000255051	964.234	0.485189	964.234	-0.00010311
965.198	0.485227	965.198	-2.43228e-05	965.198	0.507985	965.198	8.82814e-05	965.198	0.488207	965.198	3.3743e-05	965.198	0.490243	965.198	-0.00019802	965.198	0.491132	965.198	-1.92128e-05
966.162	0.490461	966.162	-1.08895e-05	966.162	0.513008	966.162	0.000232574	966.162	0.49212	966.162	0.000108398	966.162	0.492599	966.162	-0.000113475	966.162	0.496284	966.162	1.83953e-05
967.126	0.495357	967.126	1.10695e-05	967.126	0.514799	967.126	0.000273455	967.126	0.495425	967.126	0.000129861	967.126	0.495131	967.126	-5.86351e-06	967.126	0.500076	967.126	2.95491e-05
968.09	0.499839	968.09	5.22291e-05	968.09	0.514513	968.09	0.000185213	968.09	0.498333	968.09	0.000124491	968.09	0.498142	968.09	0.000116217	968.09	0.502364	968.09	3.91734e-05
969.055	0.504015	969.055	0.000104534	969.055	0.513538	969.055	-4.07653e-06	969.055	0.501126	969.055	0.000126709	969.055	0.501715	969.055	0.000241995	969.055	0.503603	969.055	6.35561e-05
970.019	0.508081	970.019	0.000151683	970.019	0.512933	970.019	-0.000208326	970.019	0.504095	970.019	0.000162719	970.019	0.505701	970.019	0.000360022	970.019	0.504708	970.019	0.000107843
970.983	0.51218	970.983	0.000186024	970.983	0.513304	970.983	-0.000315356	970.983	0.507472	970.983	0.000240758	970.983	0.509848	970.983	0.000458878	970.983	0.50665	970.983	0.000172318
971.947	0.516347	971.947	0.000216256	971.947	0.514994	971.947	-0.000243645	971.947	0.511409	971.947	0.000350278	971.947	0.513983	971.947	0.000527839	971.947	0.510006	971.947	0.000258804
972.912	0.520566	972.912	0.00025921	972.912	0.518308	972.912	8.83597e-06	972.912	0.515973	972.912	0.000467831	972.912	0.518137	972.912	0.000558442	972.912	0.514752	972.912	0.000370193
973.876	0.524914	973.876	0.000323307	973.876	0.523503	973.876	0.000357022	973.876	0.521186	973.876	0.000565966	973.876	0.522536	973.876	0.000547296	973.876	0.520408	973.876	0.000503203
974.84	0.529646	974.84	0.000398614	974.84	0.530562	974.84	0.000671651	974.84	0.527053	974.84	0.000622248	974.84	0.527475	974.84	0.000499292	974.84	0.526423	974.84	0.000640862
975.804	0.535137	975.804	0.000462467	975.804	0.538968	975.804	0.000848349	975.804	0.533578	975.804	0.000626364	975.804	0.533188	975.804	0.000429169	975.804	0.532534	975.804	0.000752371
976.769	0.541686	976.769	0.000496007	976.769	0.54774	976.769	0.00085942	976.769	0.540759	976.769	0.000583195	976.769	0.539773	976.769	0.000359346	976.769	0.538863	976.769	0.000803191
977.733	0.549307	977.733	0.000497718	977.733	0.555803	977.733	0.000756134	977.733	0.548569	977.733	0.00051017	977.733	0.547202	977.733	0.000313259	977.733	0.545737	977.733	0.000771166
978.697	0.557672	978.697	0.00048297	978.697	0.562513	978.697	0.000623456	978.697	0.556948	978.697	0.000429324	978.697	0.555367	978.697	0.000305669	978.697	0.553408	978.697	0.000659695
979.661	0.566291	979.661	0.00047027	979.661	0.568006	979.661	0.000521432	979.661	0.565814	979.661	0.000357452	979.661	0.564096	979.661	0.000333882	979.661	0.561888	979.661	0.00049945
980.625	0.57481	980.625	0.000465343	980.625	0.573141	980.625	0.000454336	980.625	0.575079	980.625	0.000299522	980.625	0.57315	980.625	0.000375065	980.625	0.571005	980.625	0.000335879
981.59	0.583229	981.59	0.000455041	981.59	0.579022	981.59	0.000385138	981.59	0.584655	981.59	0.000248892	981.59	0.582229	981.59	0.000393271	981.59	0.580572	981.59	0.000207881
982.554	0.591854	982.554	0.000415089	982.554	0.586395	982.554	0.000278644	982.554	0.594432	982.554	0.000193844	982.554	0.591033	982.554	0.000355297	982.554	0.590506	982.554	0.000129131
983.518	0.601029	983.518	0.000326111	983.518	0.595268	983.518	0.000137597	983.518	0.604252	983.518	0.000126338	983.518	0.599371	983.518	0.000248767	983.518	0.600789	983.518	8.34234e-05
984.482	0.61083	984.482	0.000187933	984.482	0.604984	984.482	4.78127e-06	984.482	0.613916	984.482	4.79398e-05	984.482	0.607268	984.482	9.2491e-05	984.482	0.61133	984.482	3.79991e-05
985.447	0.620986	985.447	2.42559e-05	985.447	0.614703	985.447	-6.79649e-05	985.447	0.623247	985.447	-2.99618e-05	985.447	0.614968	985.447	-6.84711e-05	985.447	0.621874	985.447	-3.24115e-05
986.411	0.631073	986.411	-0.000124484	986.411	0.623969	986.411	-5.82009e-05	986.411	0.632185	986.411	-9.10862e-05	986.411	0.622847	986.411	-0.000182147	986.411	0.632064	986.411	-0.000126116
987.375	0.640841	987.375	-0.000216761	987.375	0.632984	987.375	1.05896e-05	987.375	0.640854	987.375	-0.000121277	987.375	0.631267	987.375	-0.000213476	987.375	0.641625	987.375	-0.000212959
988.339	0.650392	988.339	-0.000227239	988.339	0.642401	988.339	8.54001e-05	988.339	0.649533	988.339	-0.000113969	988.339	0.640435	988.339	-0.000159265	988.339	0.650531	988.339	-0.00025275
989.303	0.660084	989.303	-0.000157799	989.303	0.652773	989.303	0.000119259	989.303	0.658524	989.303	-7.19202e-05	989.303	0.650339	989.303	-4.61567e-05	989.303	0.659017	989.303	-0.000221577
990.268	0.670204	990.268	-3.6444e-05	990.268	0.664033	990.268	9.95538e-05	990.268	0.667981	990.268	-5.07503e-06	990.268	0.660735	990.268	8.55043e-05	990.268	0.667439	990.268	-0.000127789
991.232	0.680693	991.232	9.60409e-05	991.232	0.675391	991.232	5.02679e-05	991.232	0.677812	991.232	7.36851e-05	991.232	0.671184	991.232	0.000200579	991.232	0.676052	991.232	-6.44333e-06
992.196	0.691115	992.196	0.000204566	992.196	0.685732	992.196	9.80748e-06	992.196	0.687721	992.196	0.000152261	992.196	0.68115	992.196	0.000279498	992.196	0.684883	992.196	0.000103377
993.16	0.700905	993.16	0.000272635	993.16	0.69428	993.16	3.14537e-06	993.16	0.697366	993.16	0.000220693	993.16	0.690159	993.16	0.000316924	993.16	0.693749	993.16	0.000181576
994.125	0.709705	994.125	0.000302335	994.125	0.701074	994.125	2.86809e-05	994.125	0.706556	994.125	0.00027036	994.125	0.698026	994.125	0.000314595	994.125	0.702398	994.125	0.000234003
995.089	0.717591	995.089	0.000303404	995.089	0.706984	995.089	6.70133e-05	995.089	0.715364	995.089	0.000293026	995.089	0.705034	995.089	0.000276807	995.089	0.710704	995.089	0.000279619
996.053	0.725064	996.053	0.000281433	996.053	0.713246	996.053	0.000101589	996.053	0.724101	996.053	0.000282097	996.053	0.711942	996.053	0.000211981	996.053	0.718802	996.053	0.000329283
997.017	0.732869	997.017	0.000235111	997.017	0.720854	997.017	0.000133202	997.017	0.733184	997.017	0.000236329	997.017	0.719723	997.017	0.000136201	997.017	0.727098	997.017	0.000373169
997.982	0.74174	997.982	0.000164038	997.982	0.730177	997.982	0.000176416	997.982	0.742961	997.982	0.000163285	997.982	0.729139	997.982	7.2e-05	997.982	0.736148	997.982	0.000386226
998.946	0.752194	998.946	7.87551e-05	998.946	0.740968	998.946	0.000240842	998.946	0.753592	998.946	7.89347e-05	998.946	0.740372	998.946	3.98123e-05	998.946	0.746425	998.946	0.000346742
999.91	0.76438	999.91	2.08693e-06	999.91	0.752661	999.91	0.000312997	999.91	0.765012	999.91	1.98607e-06	999.91	0.752944	999.91	4.66715e-05	999.91	0.75808	999.91	0.00025334
1000.87	0.77801	1000.87	-4.16687e-05	1000.87	0.764698	1000.87	0.000355066	1000.87	0.776974	1000.87	-5.43011e-05	1000.87	0.765985	1000.87	8.03769e-05	1000.87	0.770817	1000.87	0.000127803
1001.84	0.792397	1001.84	-4.25219e-05	1001.84	0.776676	1001.84	0.000324615	1001.84	0.789145	1001.84	-8.75208e-05	1001.84	0.778675	1001.84	0.000113865	1001.84	0.783979	1001.84	2.33261e-06
1002.8	0.806634	1002.8	-1.37037e-05	1002.8	0.788327	1002.8	0.000203132	1002.8	0.801191	1002.8	-0.000105154	1002.8	0.79057	1002.8	0.000117643	1002.8	0.79683	1002.8	-9.91144e-05
1003.77	0.819872	1003.77	1.28789e-05	1003.77	0.799466	1003.77	1.30466e-05	1003.77	0.812846	1003.77	-0.000118336	1003.77	0.801645	1003.77	7.31783e-05	1003.77	0.808882	1003.77	-0.000172551
1004.73	0.831595	1004.73	1.48888e-06	1004.73	0.810044	1004.73	-0.000190345	1004.73	0.823933	1004.73	-0.000135438	1004.73	0.812087	1004.73	-1.95356e-05	1004.73	0.820073	1004.73	-0.000231965
1005.7	0.841753	1005.7	-7.14897e-05	1005.7	0.820242	1005.7	-0.000347928	1005.7	0.834361	1005.7	-0.00016003	1005.7	0.822057	1005.7	-0.000142555	1005.7	0.830686	1005.7	-0.000296078
1006.66	0.850678	1006.66	-0.000207929	1006.66	0.83047	1006.66	-0.000427565	1006.66	0.844119	1006.66	-0.000193313	1006.66	0.831609	1006.66	-0.000266885	1006.66	0.841057	1006.66	-0.000372613
1007.62	0.858875	1007.62	-0.000386309	1007.62	0.841158	1007.62	-0.000435794	1007.62	0.853255	1007.62	-0.000236749	1007.62	0.840778	1007.62	-0.000362515	1007.62	0.85128	1007.62	-0.0004496
1008.59	0.866797	1008.59	-0.000566376	1008.59	0.852403	1008.59	-0.000403614	1008.59	0.86188	1008.59	-0.000290555	1008.59	0.849705	1008.59	-0.000408614	1008.59	0.86112	1008.59	-0.000499152
1009.55	0.874753	1009.55	-0.000699039	1009.55	0.863726	1009.55	-0.000359226	1009.55	0.870147	1009.55	-0.000348628	1009.55	0.858626	1009.55	-0.000400905	1009.55	0.87018	1009.55	-0.000492573
1010.52	0.882924	1010.52	-0.000741584	1010.52	0.874177	1010.52	-0.000309812	1010.52	0.878236	1010.52	-0.000395477	1010.52	0.867733	1010.52	-0.000353247	1010.52	0.878205	1010.52	-0.000419391
1011.48	0.891428	1011.48	-0.000675721	1011.48	0.882818	1011.48	-0.000246088	1011.48	0.886315	1011.48	-0.000410799	1011.48	0.877014	1011.48	-0.000291761	1011.48	0.885302	1011.48	-0.000299375
1012.45	0.90033	1012.45	-0.000520421	1012.45	0.889329	1012.45	-0.000163958	1012.45	0.894516	1012.45	-0.000381647	1012.45	0.886251	1012.45	-0.000243368	1012.45	0.891917	1012.45	-0.000178692
1013.41	0.909572	1013.41	-0.000329594	1013.41	0.894333	1013.41	-8.2874e-05	1013.41	0.902919	1013.41	-0.00031473	1013.41	0.895177	1013.41	-0.000224731	1013.41	0.898601	1013.41	-0.000109175
1014.37	0.918893	1014.37	-0.000171224	1014.37	0.899178	1014.37	-4.27574e-05	1014.37	0.911541	1014.37	-0.000238821	1014.37	0.903669	1014.37	-0.000237932	1014.37	0.905729	1014.37	-0.000120499
1015.34	0.927821	1015.34	-9.67579e-05	1015.34	0.905261	1015.34	-7.87851e-05	1015.34	0.9203	1015.34	-0.000192675	1015.34	0.911801	1015.34	-0.000274482	1015.34	0.913351	1015.34	-0.000201675
1016.3	0.935778	1016.3	-0.000118094	1016.3	0.913275	1016.3	-0.000192346	1016.3	0.928983	1016.3	-0.000203936	1016.3	0.919729	1016.3	-0.00032313	1016.3	0.921254	1016.3	-0.000305006
1017.27	0.942292	1017.27	-0.000206384	1017.27	0.922877	1017.27	-0.000341666	1017.27	0.937235	1017.27	-0.000272142	1017.27	0.927495	1017.27	-0.000374717	1017.27	0.929152	1017.27	-0.000372611
1018.23	0.94722	1018.23	-0.000312524	1018.23	0.932959	1018.23	-0.00046214	1018.23	0.944635	1018.23	-0.000367679	1018.23	0.934951	1018.23	-0.000421202	1018.23	0.936875	1018.23	-0.000370638
1019.2	0.950879	1019.2	-0.000394817	1019.2	0.942352	1019.2	-0.000504492	1019.2	0.950876	1019.2	-0.000448463	1019.2	0.94185	1019.2	-0.000452352	1019.2	0.944424	1019.2	-0.0003098
1020.16	0.954001	1020.16	-0.000435985	1020.16	0.950498	1020.16	-0.000464987	1020.16	0.955954	1020.16	-0.000484192	1020.16	0.948038	1020.16	-0.000456351	1020.16	0.951874	1020.16	-0.00023863
1021.12	0.95748	1021.12	-0.000441235	1021.12	0.957624	1021.12	-0.000386926	1021.12	0.960255	1021.12	-0.000472674	1021.12	0.953569	1021.12	-0.000426712	1021.12	0.959195	1021.12	-0.000213357
1022.09	0.961999	1022.09	-0.000423871	1022.09	0.964362	1022.09	-0.000332718	1022.09	0.964416	1022.09	-0.000437973	1022.09	0.958658	1022.09	-0.000370718	1022.09	0.966126	1022.09	-0.00026391
1023.05	0.967708	1023.05	-0.000392667	1023.05	0.971109	1023.05	-0.000345785	1023.05	0.96899	1023.05	-0.000412401	1023.05	0.963509	1023.05	-0.00031113	1023.05	0.972208	1023.05	-0.000377832
1024.02	0.974129	1024.02	-0.000350729	1024.02	0.97761	1024.02	-0.000427744	1024.02	0.974112	1024.02	-0.000414943	1024.02	0.968175	1024.02	-0.000277131	1024.02	0.976976	1024.02	-0.000511046
1024.98	0.980371	1024.98	-0.000304107	1024.98	0.983065	1024.98	-0.000544157	1024.98	0.979371	1024.98	-0.000440695	1024.98	0.972546	1024.98	-0.000289061	1024.98	0.980242	1024.98	-0.000616148
1025.94	0.98557	1025.94	-0.000269941	1025.94	0.986675	1025.94	-0.000651493	1025.94	0.984024	1025.94	-0.000467832	1025.94	0.976472	1025.94	-0.00034721	1025.94	0.982283	1025.94	-0.000668344
1026.91	0.989297	1026.91	-0.000274319	1026.91	0.988222	1026.91	-0.000724037	1026.91	0.987444	1026.91	-0.000476108	1026.91	0.979907	1026.91	-0.000432398	1026.91	0.983805	1026.91	-0.000672841
1027.87	0.991713	1027.87	-0.000338459	1027.87	0.988289	1027.87	-0.000761552	1027.87	0.989525	1027.87	-0.000463028	1027.87	0.982961	1027.87	-0.000517217	1027.87	0.98565	1027.87	-0.000651963
1028.84	0.993381	1028.84	-0.000461422	1028.84	0.987978	1028.84	-0.000774581	1028.84	0.990774	1028.84	-0.000445708	1028.84	0.98585	1028.84	-0.00057948	1028.84	0.988377	1028.84	-0.000624238
1029.8	0.994882	1029.8	-0.000611244	1029.8	0.98834	1029.8	-0.000761896	1029.8	0.992002	1029.8	-0.00044669	1029.8	0.988765	1029.8	-0.000609112	1029.8	0.991942	1029.8	-0.000591448
1030.77	0.996491	1030.77	-0.000732559	1030.77	0.989888	1030.77	-0.000700804	1030.77	0.993806	1030.77	-0.000473809	1030.77	0.991765	1030.77	-0.000606246	1030.77	0.995676	1030.77	-0.000541989
1031.73	0.998094	1031.73	-0.000769674	1031.73	0.992467	1031.73	-0.000561519	1031.73	0.996183	1031.73	-0.000509205	1031.73	0.994722	1031.73	-0.000575177	1031.73	0.998619	1031.73	-0.000465846
1032.69	0.999363	1032.69	-0.000694282	1032.69	0.995455	1032.69	-0.000337683	1032.69	0.99852	1032.69	-0.000516989	1032.69	0.997344	1032.69	-0.000520305	1032.69	1	1032.69	-0.000368256
1033.66	1	1033.66	-0.000522641	1033.66	0.998102	1033.66	-7.00136e-05	1033.66	0.999978	1033.66	-0.000466159	1033.66	0.999235	1033.66	-0.000446378	1033.66	0.999625	1033.66	-0.000270972
1034.62	0.999881	1034.62	-0.000311012	1034.62	0.999767	1034.62	0.000158475	1034.62	1	1034.62	-0.000353877	1034.62	1	1034.62	-0.000360545	1034.62	0.997915	1034.62	-0.000199927
1035.59	0.999022	1035.59	-0.000129373	1035.59	1	1035.59	0.000259303	1035.59	0.998609	1035.59	-0.000212586	1035.59	0.999381	1035.59	-0.000272523	1035.59	0.995625	1035.59	-0.000168292
1036.55	0.997468	1036.55	-2.67679e-05	1036.55	0.998566	1036.55	0.00018813	1036.55	0.99635	1036.55	-9.43764e-05	1036.55	0.99738	1036.55	-0.000192112	1036.55	0.993423	1036.55	-0.000167073
1037.52	0.995243	1037.52	-8.11005e-06	1037.52	0.995531	1037.52	-2.39079e-05	1037.52	0.993923	1037.52	-4.10955e-05	1037.52	0.994324	1037.52	-0.000126198	1037.52	0.991619	1037.52	-0.000169943
1038.48	0.992425	1038.48	-3.64156e-05	1038.48	0.991405	1038.48	-0.000278992	1038.48	0.991814	1038.48	-5.9048e-05	1038.48	0.990814	1038.48	-7.76605e-05	1038.48	0.990161	1038.48	-0.000149371
1039.44	0.989283	1039.44	-5.9107e-05	1039.44	0.987196	1039.44	-0.000459549	1039.44	0.990128	1039.44	-0.00011516	1039.44	0.987554	1039.44	-4.63155e-05	1039.44	0.988854	1039.44	-9.38497e-05
1040.41	0.98633	1040.41	-4.14265e-05	1040.41	0.984189	1040.41	-0.000487208	1040.41	0.988712	1040.41	-0.000157774	1040.41	0.985128	1040.41	-3.0004e-05	1040.41	0.9876	1040.41	-1.56854e-05
1041.37	0.984196	1041.37	1.46621e-05	1041.37	0.983464	1041.37	-0.000359399	1041.37	0.987415	1041.37	-0.000148877	1041.37	0.983822	1041.37	-2.45939e-05	1041.37	0.986471	1041.37	5.52612e-05
1042.34	0.983343	1042.34	7.71361e-05	1042.34	0.985332	1042.34	-0.0001432	1042.34	0.986264	1042.34	-8.67638e-05	1042.34	0.983571	1042.34	-2.38482e-05	1042.34	0.985612	1042.34	8.82575e-05
1043.3	0.98379	1043.3	0.000109157	1043.3	0.989031	1043.3	6.7164e-05	1043.3	0.985434	1043.3	-4.66883e-06	1043.3	0.984046	1043.3	-2.12411e-05	1043.3	0.985086	1043.3	6.93472e-05
1044.27	0.985027	1044.27	9.37614e-05	1044.27	0.992905	1044.27	0.000200482	1044.27	0.98505	1044.27	5.2688e-05	1044.27	0.984824	1044.27	-1.40514e-05	1044.27	0.984804	1044.27	9.66188e-06
1045.23	0.986208	1045.23	4.11683e-05	1045.23	0.995065	1045.23	0.000235561	1045.23	0.985004	1045.23	5.79235e-05	1045.23	0.985546	1045.23	-6.90281e-06	1045.23	0.984592	1045.23	-6.08743e-05
1046.19	0.986544	1046.19	-2.35874e-05	1046.19	0.994218	1046.19	0.000193282	1046.19	0.984928	1046.19	1.58759e-05	1046.19	0.985992	1046.19	-1.08109e-05	1046.19	0.984308	1046.19	-0.000111172
1047.16	0.98568	1047.16	-8.02692e-05	1047.16	0.990278	1047.16	0.000107262	1047.16	0.984368	1047.16	-4.39044e-05	1047.16	0.986055	1047.16	-3.64665e-05	1047.16	0.983893	1047.16	-0.000127265
1048.12	0.983842	1048.12	-0.000124508	1048.12	0.984427	1048.12	-4.15791e-07	1048.12	0.983024	1048.12	-8.9562e-05	1048.12	0.985653	1048.12	-8.51224e-05	1048.12	0.983302	1048.12	-0.000119408
1049.09	0.981646	1049.09	-0.000163495	1049.09	0.978577	1049.09	-0.000120389	1049.09	0.980917	1049.09	-0.000107208	1049.09	0.984664	1049.09	-0.000143494	1049.09	0.982404	1049.09	-0.000112873
1050.05	0.979698	1050.05	-0.000202426	1050.05	0.974515	1050.05	-0.000238189	1050.05	0.978351	1050.05	-0.000105379	1050.05	0.982938	1050.05	-0.00018747	1050.05	0.98097	1050.05	-0.000128274
1051.02	0.978226	1051.02	-0.000234481	1051.02	0.973121	1051.02	-0.000319006	1051.02	0.975727	1051.02	-0.00010284	1051.02	0.980386	1051.02	-0.000193665	1051.02	0.978787	1051.02	-0.00016514
1051.98	0.97697	1051.98	-0.000242849	1051.98	0.974046	1051.98	-0.000315034	1051.98	0.973316	1051.98	-0.000110806	1051.98	0.977098	1051.98	-0.000152408	1051.98	0.975836	1051.98	-0.000200748
1052.94	0.975396	1052.94	-0.00021285	1052.94	0.975986	1052.94	-0.000195774	1052.94	0.971164	1052.94	-0.0001232	1052.94	0.973387	1052.94	-7.42576e-05	1052.94	0.972392	1052.94	-0.00020537
1053.91	0.973074	1053.91	-0.000144347	1053.91	0.977401	1053.91	1.97441e-05	1053.91	0.969145	1053.91	-0.000121301	1053.91	0.969732	1053.91	1.43403e-05	1053.91	0.968957	1053.91	-0.000162832
1054.87	0.969971	1054.87	-5.48467e-05	1054.87	0.977268	1054.87	0.000255711	1054.87	0.967128	1054.87	-8.82065e-05	1054.87	0.966611	1054.87	8.42098e-05	1054.87	0.966044	1054.87	-8.10928e-05
1055.84	0.966469	1055.84	2.93009e-05	1055.84	0.975499	1055.84	0.000409231	1055.84	0.965099	1055.84	-2.21526e-05	1055.84	0.964331	1055.84	0.000118195	1055.84	0.963944	1055.84	1.46464e-05
1056.8	0.963142	1056.8	8.77859e-05	1056.8	0.972789	1056.8	0.000402981	1056.8	0.96317	1056.8	6.03439e-05	1056.8	0.962926	1056.8	0.000119247	1056.8	0.962602	1056.8	9.9884e-05
1057.76	0.960434	1057.76	0.0001175	1057.76	0.970079	1057.76	0.000229268	1057.76	0.961463	1057.76	0.000133005	1057.76	0.962192	1057.76	0.000107195	1057.76	0.961647	1057.76	0.000164961
1058.73	0.958479	1058.73	0.000132823	1058.73	0.967978	1058.73	-4.19822e-05	1058.73	0.959981	1058.73	0.000174	1058.73	0.961824	1058.73	0.000106131	1058.73	0.960576	1058.73	0.000214677
1059.69	0.957122	1059.69	0.000154524	1059.69	0.96652	1059.69	-0.000296652	1059.69	0.958567	1059.69	0.000176958	1059.69	0.961566	1059.69	0.000129776	1059.69	0.958983	1059.69	0.000255688
1060.66	0.956075	1060.66	0.000194036	1060.66	0.965352	1060.66	-0.000431888	1060.66	0.95699	1060.66	0.000152635	1060.66	0.961299	1060.66	0.000173121	1060.66	0.956756	1060.66	0.000284488
1061.62	0.955079	1061.62	0.000242999	1061.62	0.964144	1061.62	-0.000403036	1061.62	0.955103	1061.62	0.000120792	1061.62	0.961001	1061.62	0.000214748	1061.62	0.954137	1061.62	0.000287337
1062.59	0.953967	1062.59	0.000274931	1062.59	0.962865	1062.59	-0.000239194	1062.59	0.952942	1062.59	9.73477e-05	1062.59	0.960651	1062.59	0.000227993	1062.59	0.951624	1062.59	0.000252042
1063.55	0.952658	1063.55	0.000258865	1063.55	0.961727	1063.55	-2.31833e-05	1063.55	0.950724	1063.55	8.43878e-05	1063.55	0.960133	1063.55	0.000194093	1063.55	0.949731	1063.55	0.00018058
1064.51	0.951127	1064.51	0.000177216	1064.51	0.960868	1064.51	0.00015029	1064.51	0.948725	1064.51	6.89487e-05	1064.51	0.959237	1064.51	0.000110016	1064.51	0.948729	1064.51	9.05584e-05
1065.48	0.949429	1065.48	3.70023e-05	1065.48	0.960083	1065.48	0.000216288	1065.48	0.947144	1065.48	3.14532e-05	1065.48	0.957766	1065.48	-1.23357e-05	1065.48	0.948515	1065.48	3.59201e-06
1066.44	0.947728	1066.44	-0.00013255	1066.44	0.958852	1066.44	0.000162228	1066.44	0.946016	1066.44	-4.12722e-05	1066.44	0.955685	1066.44	-0.000153487	1066.44	0.948686	1066.44	-6.98588e-05
1067.41	0.946267	1067.41	-0.000294481	1067.41	0.956668	1067.41	2.34711e-05	1067.41	0.945213	1067.41	-0.000146696	1067.41	0.953218	1067.41	-0.000294726	1067.41	0.948773	1067.41	-0.000136937
1068.37	0.945257	1068.37	-0.000421564	1068.37	0.953424	1068.37	-0.000142324	1068.37	0.944512	1068.37	-0.000267286	1068.37	0.950809	1068.37	-0.000422523	1068.37	0.948484	1068.37	-0.00021525
1069.34	0.944718	1069.34	-0.000506373	1069.34	0.949561	1069.34	-0.000286453	1069.34	0.94367	1069.34	-0.000380781	1069.34	0.948947	1069.34	-0.000528048	1069.34	0.947787	1069.34	-0.000318179
1070.3	0.944392	1070.3	-0.000559362	1070.3	0.945845	1070.3	-0.00038918	1070.3	0.942478	1070.3	-0.000472794	1070.3	0.947922	1070.3	-0.000604686	1070.3	0.946794	1070.3	-0.00044379
1071.26	0.943775	1071.26	-0.000598425	1071.26	0.942944	1071.26	-0.000459847	1071.26	0.9408	1071.26	-0.000543069	1071.26	0.947639	1071.26	-0.000647341	1071.26	0.945561	1071.26	-0.000574603
1072.23	0.942283	1072.23	-0.00063776	1072.23	0.941074	1072.23	-0.000520696	1072.23	0.938575	1072.23	-0.000601339	1072.23	0.947595	1072.23	-0.000654991	1072.23	0.943969	1072.23	-0.000687164
1073.19	0.939461	1073.19	-0.000682139	1073.19	0.939909	1073.19	-0.000587109	1073.19	0.935777	1073.19	-0.000656434	1073.19	0.947014	1073.19	-0.00063467	1073.19	0.941765	1073.19	-0.000764247
1074.16	0.935123	1074.16	-0.000727375	1074.16	0.938762	1074.16	-0.000657474	1074.16	0.93235	1074.16	-0.00070704	1074.16	0.945109	1074.16	-0.000602914	1074.16	0.938701	1074.16	-0.000802149
1075.12	0.929371	1075.12	-0.000763711	1075.12	0.936873	1075.12	-0.000717037	1075.12	0.928151	1075.12	-0.000740867	1075.12	0.941319	1075.12	-0.000581916	1075.12	0.934645	1075.12	-0.000809611
1076.09	0.922509	1076.09	-0.000778696	1076.09	0.933645	1076.09	-0.000749655	1076.09	0.922953	1076.09	-0.000742428	1076.09	0.935473	1076.09	-0.000590776	1076.09	0.929563	1076.09	-0.000799823
1077.05	0.914905	1077.05	-0.000759035	1077.05	0.928757	1077.05	-0.000747208	1077.05	0.916554	1077.05	-0.000703289	1077.05	0.927795	1077.05	-0.000635003	1077.05	0.923443	1077.05	-0.000780331
1078.01	0.906865	1078.01	-0.000693271	1078.01	0.922185	1078.01	-0.00071059	1078.01	0.908926	1078.01	-0.000627387	1078.01	0.918804	1078.01	-0.000699309	1078.01	0.916259	1078.01	-0.000746494
1078.98	0.898579	1078.98	-0.000576403	1078.98	0.914169	1078.98	-0.000644477	1078.98	0.90031	1078.98	-0.000528121	1078.98	0.909156	1078.98	-0.000748394	1078.98	0.908043	1078.98	-0.000682819
1079.94	0.890117	1079.94	-0.000414728	1079.94	0.90513	1079.94	-0.00055264	1079.94	0.891166	1079.94	-0.000419905	1079.94	0.899474	1079.94	-0.000737593	1079.94	0.899006	1079.94	-0.000572545
1080.91	0.881469	1080.91	-0.000227283	1080.91	0.89554	1080.91	-0.000437869	1080.91	0.881992	1080.91	-0.000310357	1080.91	0.890222	1080.91	-0.000631016	1080.91	0.889575	1080.91	-0.000410572
1081.87	0.872606	1081.87	-4.11693e-05	1081.87	0.885759	1081.87	-0.000304599	1081.87	0.873108	1081.87	-0.000197978	1081.87	0.881619	1081.87	-0.00041992	1081.87	0.880255	1081.87	-0.000211125
1082.83	0.863531	1082.83	0.000118354	1082.83	0.875934	1082.83	-0.000159369	1082.83	0.864564	1082.83	-7.61654e-05	1082.83	0.873618	1082.83	-0.000131907	1082.83	0.871386	1082.83	-3.57987e-06
1083.8	0.854321	1083.8	0.000238378	1083.8	0.866026	1083.8	-7.39207e-06	1083.8	0.856214	1083.8	5.97196e-05	1083.8	0.865956	1083.8	0.000175466	1083.8	0.86297	1083.8	0.000182087
1084.76	0.845143	1084.76	0.000323399	1084.76	0.85598	1084.76	0.000150805	1084.76	0.847897	1084.76	0.000206882	1084.76	0.85826	1084.76	0.000435973	1084.76	0.854687	1084.76	0.000330393
1085.73	0.836243	1085.73	0.000391305	1085.73	0.845932	1085.73	0.000317518	1085.73	0.83959	1085.73	0.000354171	1085.73	0.850188	1085.73	0.000601767	1085.73	0.846141	1085.73	0.000444713
1086.69	0.827889	1086.69	0.000461687	1086.69	0.836317	1086.69	0.000490612	1086.69	0.831436	1086.69	0.00048583	1086.69	0.841561	1086.69	0.000662571	1086.69	0.837176	1086.69	0.000537512
1087.65	0.820297	1087.65	0.000542627	1087.65	0.827753	1087.65	0.000657002	1087.65	0.823635	1087.65	0.000587479	1087.65	0.83245	1087.65	0.000646899	1087.65	0.828053	1087.65	0.000614691
1088.62	0.813558	1088.62	0.000624009	1088.62	0.820768	1088.62	0.000794158	1088.62	0.816312	1088.62	0.000651095	1088.62	0.823196	1088.62	0.000604796	1088.62	0.819398	1088.62	0.000667727
1089.58	0.807609	1089.58	0.000682279	1089.58	0.815497	1089.58	0.000880264	1089.58	0.809475	1089.58	0.000676598	1089.58	0.814359	1089.58	0.00058178	1089.58	0.811914	1089.58	0.000680882
1090.55	0.802263	1090.55	0.000694373	1090.55	0.811555	1090.55	0.000905541	1090.55	0.803075	1090.55	0.000669639	1090.55	0.806591	1090.55	0.000597957	1090.55	0.806043	1090.55	0.000647568
1091.51	0.797294	1091.51	0.000652009	1091.51	0.808181	1091.51	0.000875473	1091.51	0.797126	1091.51	0.000637289	1091.51	0.800443	1091.51	0.000642188	1091.51	0.801755	1091.51	0.000581175
1092.48	0.792537	1092.48	0.000566514	1092.48	0.804593	1092.48	0.000803243	1092.48	0.791749	1092.48	0.000584268	1092.48	0.796155	1092.48	0.000681855	1092.48	0.798581	1092.48	0.000509363
1093.44	0.787967	1093.44	0.00046059	1093.44	0.800383	1093.44	0.000698438	1093.44	0.787126	1093.44	0.000511647	1093.44	0.793515	1093.44	0.000680729	1093.44	0.795858	1093.44	0.000454534
1094.4	0.783711	1094.4	0.000352992	1094.4	0.79573	1094.4	0.000562539	1094.4	0.783371	1094.4	0.000418335	1094.4	0.79189	1094.4	0.000615049	1094.4	0.793054	1094.4	0.000415544
1095.37	0.780005	1095.37	0.000247574	1095.37	0.791301	1095.37	0.00039553	1095.37	0.78045	1095.37	0.000304329	1095.37	0.790455	1095.37	0.000481171	1095.37	0.789981	1095.37	0.000365984
1096.33	0.777073	1096.33	0.000135055	1096.33	0.787894	1096.33	0.000207406	1096.33	0.778179	1096.33	0.00017388	1096.33	0.788542	1096.33	0.00029381	1096.33	0.786782	1096.33	0.000272003
1097.3	0.774983	1097.3	5.94067e-06	1097.3	0.786	1097.3	2.28514e-05	1097.3	0.776314	1097.3	3.66383e-05	1097.3	0.78594	1097.3	7.83519e-05	1097.3	0.783725	1097.3	0.000117647
1098.26	0.773521	1098.26	-0.000135974	1098.26	0.785535	1098.26	-0.000127471	1098.26	0.774624	1098.26	-9.43536e-05	1098.26	0.782948	1098.26	-0.000138075	1098.26	0.78094	1098.26	-8.05383e-05
1099.23	0.772179	1099.23	-0.00027089	1099.23	0.785866	1099.23	-0.00022443	1099.23	0.772906	1099.23	-0.000207439	1099.23	0.780135	1099.23	-0.000333177	1099.23	0.778292	1099.23	-0.000280175
1100.19	0.770293	1100.19	-0.000374132	1100.19	0.786109	1100.19	-0.000274	1100.19	0.770937	1100.19	-0.000297587	1100.19	0.77793	1100.19	-0.000492034	1100.19	0.775462	1100.19	-0.000436414
1101.15	0.767313	1101.15	-0.000433156	1101.15	0.7855	1101.15	-0.000306136	1101.15	0.768433	1101.15	-0.000368921	1101.15	0.776281	1101.15	-0.000606413	1101.15	0.772154	1101.15	-0.000526175
1102.12	0.763048	1102.12	-0.000457506	1102.12	0.783632	1102.12	-0.000358588	1102.12	0.765097	1102.12	-0.000432152	1102.12	0.774592	1102.12	-0.000673138	1102.12	0.768279	1102.12	-0.000557755
1103.08	0.757744	1103.08	-0.000473608	1103.08	0.78047	1103.08	-0.000455301	1103.08	0.760723	1103.08	-0.000497352	1103.08	0.771969	1103.08	-0.000693668	1103.08	0.763951	1103.08	-0.000560913
1104.05	0.7519	1104.05	-0.000506986	1104.05	0.776193	1104.05	-0.000592055	1104.05	0.755301	1104.05	-0.00056586	1104.05	0.767636	1104.05	-0.000675418	1104.05	0.75932	1104.05	-0.000565474
1105.01	0.745929	1105.01	-0.000563502	1105.01	0.771037	1105.01	-0.000736847	1105.01	0.749017	1105.01	-0.000626391	1105.01	0.761284	1105.01	-0.000632325	1105.01	0.754367	1105.01	-0.000582652
1105.98	0.739892	1105.98	-0.000622183	1105.98	0.76522	1105.98	-0.000843717	1105.98	0.742157	1105.98	-0.000658423	1105.98	0.753186	1105.98	-0.00058139	1105.98	0.748856	1105.98	-0.000600111
1106.94	0.733483	1106.94	-0.000645043	1106.94	0.758963	1106.94	-0.000872566	1106.94	0.734973	1106.94	-0.000641541	1106.94	0.744048	1106.94	-0.00053451	1106.94	0.742478	1106.94	-0.000592158
1107.9	0.726304	1107.9	-0.000598838	1107.9	0.752475	1107.9	-0.000806247	1107.9	0.727617	1107.9	-0.000565854	1107.9	0.734697	1107.9	-0.000489637	1107.9	0.735082	1107.9	-0.000537253
1108.87	0.718211	1108.87	-0.000476337	1108.87	0.745873	1108.87	-0.000658038	1108.87	0.720161	1108.87	-0.000438128	1108.87	0.725773	1108.87	-0.000428746	1108.87	0.726817	1108.87	-0.00043171
1109.83	0.709486	1109.83	-0.000304517	1109.83	0.739078	1109.83	-0.000466277	1109.83	0.712654	1109.83	-0.000280816	1109.83	0.717548	1109.83	-0.000327561	1109.83	0.718063	1109.83	-0.00029211
1110.8	0.700687	1110.8	-0.000133757	1110.8	0.731801	1110.8	-0.000278169	1110.8	0.705135	1110.8	-0.000124765	1110.8	0.709908	1110.8	-0.000173729	1110.8	0.7092	1110.8	-0.000146334
1111.76	0.692288	1111.76	-1.25542e-05	1111.76	0.723695	1111.76	-0.000130004	1111.76	0.69757	1111.76	1.1775e-06	1111.76	0.702492	1111.76	1.79077e-05	1111.76	0.700396	1111.76	-1.9832e-05
1112.72	0.684361	1112.72	3.83907e-05	1112.72	0.714601	1112.72	-3.41315e-05	1112.72	0.689802	1112.72	7.96854e-05	1112.72	0.69489	1112.72	0.000205052	1112.72	0.691574	1112.72	7.44485e-05
1113.69	0.676544	1113.69	3.68659e-05	1113.69	0.704722	1113.69	1.99401e-05	1113.69	0.681599	1113.69	0.000110252	1113.69	0.686846	1113.69	0.000336105	1113.69	0.682571	1113.69	0.00013751
1114.65	0.66832	1114.65	2.67903e-05	1114.65	0.694587	1114.65	5.20275e-05	1114.65	0.672817	1114.65	0.000108138	1114.65	0.678362	1114.65	0.000377374	1114.65	0.673374	1114.65	0.000178197
1115.62	0.659406	1115.62	4.94787e-05	1115.62	0.684827	1115.62	7.59814e-05	1115.62	0.663583	1115.62	9.68749e-05	1115.62	0.669694	1115.62	0.000332398	1115.62	0.664235	1115.62	0.000205226
1116.58	0.649997	1116.58	0.000116853	1116.58	0.675907	1116.58	9.45195e-05	1116.58	0.654343	1116.58	9.72799e-05	1116.58	0.661236	1116.58	0.00024045	1116.58	0.655587	1116.58	0.000222992
1117.55	0.640689	1117.55	0.000204788	1117.55	0.667962	1117.55	0.000107024	1117.55	0.645699	1117.55	0.000118354	1117.55	0.653364	1117.55	0.000154703	1117.55	0.647825	1117.55	0.00023295
1118.51	0.632143	1118.51	0.000271518	1118.51	0.66083	1118.51	0.000121002	1118.51	0.638108	1118.51	0.000155175	1118.51	0.646317	1118.51	0.000113818	1118.51	0.641091	1118.51	0.000237539
1119.47	0.624707	1119.47	0.000288269	1119.47	0.654183	1119.47	0.000153807	1119.47	0.631633	1119.47	0.000194927	1119.47	0.640136	1119.47	0.000124484	1119.47	0.63522	1119.47	0.000241951
1120.44	0.618227	1120.44	0.000260035	1120.44	0.647677	1120.44	0.000219787	1120.44	0.625896	1120.44	0.000226589	1120.44	0.634664	1120.44	0.000164361	1120.44	0.629835	1120.44	0.000251468
1121.4	0.612162	1121.4	0.000221456	1121.4	0.641055	1121.4	0.000312636	1121.4	0.620282	1121.4	0.000247201	1121.4	0.629579	1121.4	0.000200998	1121.4	0.624524	1121.4	0.000266511
1122.37	0.605899	1122.37	0.000211245	1122.37	0.63419	1122.37	0.000399888	1122.37	0.61425	1122.37	0.000260416	1122.37	0.624451	1122.37	0.000212794	1122.37	0.618971	1122.37	0.000280355
1123.33	0.599109	1123.33	0.000244508	1123.33	0.627108	1123.33	0.000438679	1123.33	0.607583	1123.33	0.00026952	1123.33	0.618848	1123.33	0.000198883	1123.33	0.612999	1123.33	0.000282655
1124.3	0.591913	1124.3	0.000303255	1124.3	0.619959	1124.3	0.000404398	1124.3	0.600448	1124.3	0.000271963	1124.3	0.612501	1124.3	0.000174117	1124.3	0.60656	1124.3	0.00026705
1125.26	0.584775	1125.26	0.000351157	1125.26	0.612938	1125.26	0.000311506	1125.26	0.59326	1125.26	0.000261154	1125.26	0.605455	1125.26	0.000155658	1125.26	0.599725	1125.26	0.000237337
1126.22	0.578214	1126.22	0.000360615	1126.22	0.606176	1126.22	0.000209731	1126.22	0.586464	1126.22	0.000234678	1126.22	0.598125	1126.22	0.000151926	1126.22	0.592702	1126.22	0.000207086
1127.19	0.572483	1127.19	0.000332144	1127.19	0.599693	1127.19	0.00015672	1127.19	0.580341	1127.19	0.000201802	1127.19	0.591153	1127.19	0.000161063	1127.19	0.585831	1127.19	0.000192412
1128.15	0.567451	1128.15	0.000293036	1128.15	0.593471	1128.15	0.00018549	1128.15	0.574921	1128.15	0.000182734	1128.15	0.585105	1128.15	0.000178257	1128.15	0.579517	1128.15	0.000202994
1129.12	0.562723	1129.12	0.000278048	1129.12	0.587593	1129.12	0.000287817	1129.12	0.570024	1129.12	0.000198212	1129.12	0.580167	1129.12	0.000204599	1129.12	0.574084	1129.12	0.000237841
1130.08	0.557937	1130.08	0.000306763	1130.08	0.582323	1130.08	0.000421847	1130.08	0.565384	1130.08	0.000255912	1130.08	0.576041	1130.08	0.000249435	1130.08	0.569632	1130.08	0.000288378
1131.05	0.553004	1131.05	0.000372292	1131.05	0.577982	1131.05	0.000535564	1131.05	0.56079	1131.05	0.000343145	1131.05	0.572127	1131.05	0.000323228	1131.05	0.565986	1131.05	0.000345294
1132.01	0.548162	1132.01	0.00044648	1132.01	0.574684	1132.01	0.000590151	1132.01	0.556186	1132.01	0.000431254	1132.01	0.567905	1132.01	0.000425033	1132.01	0.562793	1132.01	0.00040256
1132.97	0.543795	1132.97	0.000495903	1132.97	0.572134	1132.97	0.000571932	1132.97	0.551686	1132.97	0.000489379	1132.97	0.563265	1132.97	0.000533767	1132.97	0.559704	1132.97	0.000454967
1133.94	0.540178	1133.94	0.000498261	1133.94	0.5697	1133.94	0.000491658	1133.94	0.5475	1133.94	0.000499406	1133.94	0.558578	1133.94	0.000611618	1133.94	0.556557	1133.94	0.000492212
1134.9	0.537326	1134.9	0.00045113	1134.9	0.566775	1134.9	0.000376392	1134.9	0.543818	1134.9	0.000463673	1134.9	0.554449	1134.9	0.000620733	1134.9	0.553427	1134.9	0.000496942
1135.87	0.535032	1135.87	0.00037055	1135.87	0.563209	1135.87	0.000258854	1135.87	0.540721	1135.87	0.000401784	1135.87	0.55134	1135.87	0.000545008	1135.87	0.550535	1135.87	0.00045193
1136.83	0.533046	1136.83	0.000281821	1136.83	0.559468	1136.83	0.000166466	1136.83	0.538164	1136.83	0.00033908	1136.83	0.549297	1136.83	0.00040337	1136.83	0.548075	1136.83	0.000353469
1137.8	0.531238	1137.8	0.000207544	1137.8	0.556387	1137.8	0.0001124	1137.8	0.536031	1137.8	0.000293461	1137.8	0.547974	1137.8	0.000244201	1137.8	0.546083	1137.8	0.000220925
1138.76	0.529633	1138.76	0.000158366	1138.76	0.554639	1138.76	9.27351e-05	1138.76	0.534228	1138.76	0.000267412	1138.76	0.546906	1138.76	0.000121615	1138.76	0.544429	1138.76	9.28904e-05
1139.72	0.528324	1139.72	0.00013052	1139.72	0.5543	1139.72	9.28161e-05	1139.72	0.532734	1139.72	0.000249044	1139.72	0.545831	1139.72	6.66997e-05	1139.72	0.542926	1139.72	9.17417e-06
1140.69	0.527347	1140.69	0.000111113	1140.69	0.554786	1140.69	9.97004e-05	1140.69	0.531583	1140.69	0.000221165	1140.69	0.544823	1140.69	7.16676e-05	1140.69	0.541485	1140.69	-1.10153e-05
1141.65	0.526631	1141.65	8.77874e-05	1141.65	0.555173	1141.65	0.000111214	1141.65	0.530794	1141.65	0.000173028	1141.65	0.544171	1141.65	9.74516e-05	1141.65	0.540177	1141.65	1.99344e-05
1142.62	0.526021	1142.62	5.65087e-05	1142.62	0.554669	1142.62	0.000133218	1142.62	0.530296	1142.62	0.000107792	1142.62	0.54407	1142.62	0.000100017	1142.62	0.539168	1142.62	6.59487e-05
1143.58	0.525336	1143.58	2.24492e-05	1143.58	0.55295	1143.58	0.000166464	1143.58	0.529914	1143.58	4.09713e-05	1143.58	0.544378	1143.58	5.81416e-05	1143.58	0.538543	1143.58	8.91872e-05
1144.55	0.524405	1144.55	-5.98289e-06	1144.55	0.550212	1144.55	0.000194999	1144.55	0.529425	1144.55	-9.42492e-06	1144.55	0.544588	1144.55	-1.55932e-05	1144.55	0.538153	1144.55	7.13091e-05
1145.51	0.523082	1145.51	-2.4925e-05	1145.51	0.546993	1145.51	0.000188862	1145.51	0.528655	1145.51	-3.50244e-05	1145.51	0.544067	1145.51	-8.71529e-05	1145.51	0.537603	1145.51	2.01796e-05
1146.47	0.521281	1146.47	-3.86866e-05	1146.47	0.543937	1146.47	0.000122623	1146.47	0.527554	1146.47	-4.35816e-05	1146.47	0.542401	1146.47	-0.000126978	1146.47	0.53643	1146.47	-4.12574e-05
1147.44	0.519039	1147.44	-5.70018e-05	1147.44	0.541582	1147.44	-2.98975e-06	1147.44	0.526195	1147.44	-5.52333e-05	1147.44	0.539644	1147.44	-0.00013079	1147.44	0.534381	1147.44	-9.44616e-05
1148.4	0.51656	1148.4	-8.86224e-05	1148.4	0.540223	1148.4	-0.000154075	1148.4	0.524702	1148.4	-9.04506e-05	1148.4	0.53631	1148.4	-0.000121047	1148.4	0.531601	1148.4	-0.000138176
1149.37	0.514175	1149.37	-0.00013608	1149.37	0.539827	1149.37	-0.000278954	1149.37	0.523151	1149.37	-0.000157045	1149.37	0.533116	1149.37	-0.0001291	1149.37	0.528606	1149.37	-0.000185426
1150.33	0.512203	1150.33	-0.000194507	1150.33	0.540044	1150.33	-0.000336713	1150.33	0.521517	1150.33	-0.000244296	1150.33	0.530624	1150.33	-0.000171744	1150.33	0.526013	1150.33	-0.000247821
1151.3	0.510774	1151.3	-0.000253945	1151.3	0.540346	1151.3	-0.000319876	1151.3	0.519716	1151.3	-0.000327996	1151.3	0.528984	1151.3	-0.000239179	1151.3	0.524188	1151.3	-0.000320186
1152.26	0.509746	1152.26	-0.000303109	1152.26	0.540251	1152.26	-0.000257107	1152.26	0.517698	1152.26	-0.000383626	1152.26	0.527923	1152.26	-0.000302526	1152.26	0.523034	1152.26	-0.000378528
1153.22	0.508758	1153.22	-0.000333403	1153.22	0.539517	1153.22	-0.000196175	1153.22	0.515516	1153.22	-0.000400105	1153.22	0.52695	1153.22	-0.000334869	1153.22	0.522054	1153.22	-0.000394464
1154.19	0.507415	1154.19	-0.000342977	1154.19	0.538152	1154.19	-0.000179467	1154.19	0.513308	1154.19	-0.000386263	1154.19	0.525635	1154.19	-0.00033056	1154.19	0.520636	1154.19	-0.00035673
1155.15	0.505451	1155.15	-0.00033972	1155.15	0.536246	1155.15	-0.000226067	1155.15	0.511172	1155.15	-0.00036613	1155.15	0.523775	1155.15	-0.000309476	1155.15	0.518374	1155.15	-0.00028427
1156.12	0.502792	1156.12	-0.000340197	1156.12	0.533751	1156.12	-0.00032725	1156.12	0.509032	1156.12	-0.000365369	1156.12	0.521387	1156.12	-0.000303627	1156.12	0.515211	1156.12	-0.000220187
1157.08	0.499495	1157.08	-0.000362177	1157.08	0.530419	1157.08	-0.000453584	1157.08	0.506585	1157.08	-0.000396333	1157.08	0.51855	1157.08	-0.000335427	1157.08	0.51134	1157.08	-0.000208551
1158.04	0.49562	1158.04	-0.000412825	1158.04	0.525965	1158.04	-0.00056779	1158.04	0.503403	1158.04	-0.000450316	1158.04	0.515247	1158.04	-0.000402078	1158.04	0.506965	1158.04	-0.00026788
1159.01	0.491152	1159.01	-0.000479806	1159.01	0.520357	1159.01	-0.000638208	1159.01	0.499126	1159.01	-0.00050177	1159.01	0.511323	1159.01	-0.000475935	1159.01	0.502135	1159.01	-0.000377907
1159.97	0.486025	1159.97	-0.000533227	1159.97	0.513979	1159.97	-0.000648991	1159.97	0.493665	1159.97	-0.000522169	1159.97	0.506587	1159.97	-0.000520158	1159.97	0.496768	1159.97	-0.000488463
1160.94	0.480217	1160.94	-0.00054015	1160.94	0.507534	1160.94	-0.000603638	1160.94	0.487265	1160.94	-0.000495282	1160.94	0.500969	1160.94	-0.000509511	1160.94	0.490836	1160.94	-0.000545509
1161.9	0.473842	1161.9	-0.000483936	1161.9	0.501697	1161.9	-0.000519849	1161.9	0.480411	1161.9	-0.000424847	1161.9	0.494608	1161.9	-0.000443596	1161.9	0.484541	1161.9	-0.000518883
1162.87	0.467161	1162.87	-0.000375574	1162.87	0.496743	1162.87	-0.000417938	1162.87	0.4736	1162.87	-0.000330473	1162.87	0.48781	1162.87	-0.000345221	1162.87	0.478295	1162.87	-0.000415762
1163.83	0.460484	1163.83	-0.000248358	1163.83	0.492391	1163.83	-0.000310308	1163.83	0.467119	1163.83	-0.000235301	1163.83	0.4809	1163.83	-0.000246039	1163.83	0.472498	1163.83	-0.000273173
1164.79	0.454021	1164.79	-0.000138741	1164.79	0.487945	1164.79	-0.000199656	1164.79	0.460923	1164.79	-0.00015409	1164.79	0.474073	1164.79	-0.000169068	1164.79	0.467245	1164.79	-0.000135848
1165.76	0.447759	1165.76	-6.60972e-05	1165.76	0.482652	1165.76	-8.68083e-05	1165.76	0.454695	1165.76	-8.8878e-05	1165.76	0.46735	1165.76	-0.000118526	1165.76	0.462195	1165.76	-3.38003e-05
1166.72	0.441469	1166.72	-2.47518e-05	1166.72	0.476059	1166.72	1.96098e-05	1166.72	0.448047	1166.72	-3.328e-05	1166.72	0.460648	1166.72	-8.17755e-05	1166.72	0.456716	1166.72	2.77105e-05
1167.69	0.434851	1167.69	7.25104e-06	1167.69	0.46819	1167.69	0.000102137	1167.69	0.440767	1167.69	1.95197e-05	1167.69	0.453908	1167.69	-4.0509e-05	1167.69	0.45025	1167.69	6.24258e-05
1168.65	0.427741	1168.65	4.98668e-05	1168.65	0.459491	1168.65	0.000145242	1168.65	0.432982	1168.65	7.1538e-05	1168.65	0.447181	1168.65	1.68024e-05	1168.65	0.442655	1168.65	8.827e-05
1169.62	0.420263	1169.62	0.000106494	1169.62	0.450607	1169.62	0.000149625	1169.62	0.425136	1169.62	0.000120436	1169.62	0.44061	1169.62	8.87171e-05	1169.62	0.434322	1169.62	0.000114642
1170.58	0.412812	1170.58	0.000162954	1170.58	0.44213	1170.58	0.000136997	1170.58	0.417798	1170.58	0.000163763	1170.58	0.434335	1170.58	0.000163521	1170.58	0.42599	1170.58	0.000139676
1171.54	0.405853	1171.54	0.000199902	1171.54	0.434447	1171.54	0.00013899	1171.54	0.411379	1171.54	0.000202776	1171.54	0.428387	1171.54	0.00022768	1171.54	0.418384	1171.54	0.00015742
1172.51	0.399668	1172.51	0.000209372	1172.51	0.427708	1172.51	0.000177174	1172.51	0.405932	1172.51	0.000242782	1172.51	0.422652	1172.51	0.000273743	1172.51	0.411899	1172.51	0.000167957
1173.47	0.394191	1173.47	0.000203636	1173.47	0.421892	1173.47	0.000249221	1173.47	0.401126	1173.47	0.000289965	1173.47	0.416936	1173.47	0.000302865	1173.47	0.406493	1173.47	0.000181928
1174.44	0.389059	1174.44	0.000209803	1174.44	0.416879	1174.44	0.000331809	1174.44	0.39643	1174.44	0.000346883	1174.44	0.411075	1174.44	0.000321513	1174.44	0.401811	1174.44	0.000215505
1175.4	0.383851	1175.4	0.000252992	1175.4	0.412492	1175.4	0.000397774	1175.4	0.391379	1175.4	0.000409183	1175.4	0.40504	1175.4	0.000335892	1175.4	0.397424	1175.4	0.000279079
1176.37	0.378357	1176.37	0.000338545	1176.37	0.408499	1176.37	0.000433895	1176.37	0.385804	1176.37	0.000465342	1176.37	0.398967	1176.37	0.00034861	1176.37	0.393025	1176.37	0.000367621
1177.33	0.372707	1177.33	0.000445056	1177.33	0.404646	1177.33	0.000446157	1177.33	0.379901	1177.33	0.000500246	1177.33	0.39312	1177.33	0.000359529	1177.33	0.388513	1177.33	0.00045989
1178.29	0.367282	1178.29	0.000533935	1178.29	0.400731	1178.29	0.000450289	1178.29	0.374126	1178.29	0.000502051	1178.29	0.387794	1178.29	0.000369123	1178.29	0.383956	1178.29	0.00052788
1179.26	0.362468	1179.26	0.00057092	1179.26	0.396707	1179.26	0.000457017	1179.26	0.368998	1179.26	0.000469705	1179.26	0.383227	1179.26	0.000380764	1179.26	0.379505	1179.26	0.000551085
1180.22	0.358428	1180.22	0.000546599	1180.22	0.392724	1180.22	0.000464351	1180.22	0.364897	1180.22	0.000416675	1180.22	0.379531	1180.22	0.00039945	1180.22	0.375323	1180.22	0.000526969
1181.19	0.355036	1181.19	0.000482655	1181.19	0.38904	1181.19	0.000461844	1181.19	0.361946	1181.19	0.000367035	1181.19	0.376663	1181.19	0.000427682	1181.19	0.37154	1181.19	0.000471613
1182.15	0.352023	1182.15	0.000419196	1182.15	0.385837	1182.15	0.000441613	1182.15	0.359998	1182.15	0.000344105	1182.15	0.374451	1182.15	0.000461747	1182.15	0.368227	1182.15	0.000410725
1183.12	0.349207	1183.12	0.000390656	1183.12	0.383084	1183.12	0.000406393	1183.12	0.358732	1183.12	0.000357308	1183.12	0.372656	1183.12	0.000491508	1183.12	0.365399	1183.12	0.000366851
1184.08	0.346665	1184.08	0.000405466	1184.08	0.380561	1184.08	0.000368692	1184.08	0.357793	1184.08	0.000395582	1184.08	0.371044	1184.08	0.000504372	1184.08	0.363046	1184.08	0.00035006
1185.04	0.344711	1185.04	0.000442499	1185.04	0.378073	1185.04	0.000342921	1185.04	0.356936	1185.04	0.000432589	1185.04	0.36947	1185.04	0.000491223	1185.04	0.361178	1185.04	0.000356258
1186.01	0.343692	1186.01	0.000466319	1186.01	0.375689	1186.01	0.000336815	1186.01	0.356084	1186.01	0.000441582	1186.01	0.367914	1186.01	0.000450808	1186.01	0.359866	1186.01	0.00037238
1186.97	0.343734	1186.97	0.000450815	1186.97	0.373818	1186.97	0.000347673	1186.97	0.355302	1186.97	0.000410856	1186.97	0.366482	1186.97	0.000390344	1186.97	0.359222	1186.97	0.000384269
1187.94	0.344596	1187.94	0.000395503	1187.94	0.373009	1187.94	0.000364664	1187.94	0.354692	1187.94	0.000349963	1187.94	0.365349	1187.94	0.00032262	1187.94	0.359319	1187.94	0.000382737
1188.9	0.345742	1188.9	0.000324207	1188.9	0.373585	1188.9	0.00037457	1188.9	0.3543	1188.9	0.000283141	1188.9	0.364685	1188.9	0.000261495	1188.9	0.360089	1188.9	0.000365535
1189.86	0.346602	1189.86	0.000267953	1189.86	0.375367	1189.86	0.000367427	1189.86	0.35409	1189.86	0.000234688	1189.86	0.364591	1189.86	0.000217753	1189.86	0.361274	1189.86	0.000335641
1190.83	0.346868	1190.83	0.000244207	1190.83	0.377695	1190.83	0.000339574	1190.83	0.354001	1190.83	0.000215858	1190.83	0.365056	1190.83	0.000196257	1190.83	0.362493	1190.83	0.000297723
1191.79	0.346649	1191.79	0.000246219	1191.79	0.379753	1191.79	0.000293321	1191.79	0.354042	1191.79	0.000220823	1191.79	0.36597	1191.79	0.000194698	1191.79	0.363402	1191.79	0.000254971
1192.76	0.346387	1192.76	0.000248903	1192.76	0.38099	1192.76	0.000233996	1192.76	0.354316	1192.76	0.000232689	1192.76	0.367163	1192.76	0.000204255	1192.76	0.36386	1192.76	0.000208048
1193.72	0.34659	1193.72	0.000226766	1193.72	0.381364	1193.72	0.000166674	1193.72	0.354974	1193.72	0.000234533	1193.72	0.368464	1193.72	0.000212689	1193.72	0.363996	1193.72	0.000156793
1194.68	0.347549	1194.68	0.000171762	1194.68	0.381279	1194.68	9.53914e-05	1194.68	0.356101	1194.68	0.000218314	1194.68	0.369754	1194.68	0.00020939	1194.68	0.36414	1194.68	0.000103686
1195.65	0.349204	1195.65	9.94844e-05	1195.65	0.381296	1195.65	2.5781e-05	1195.65	0.357661	1195.65	0.000186956	1195.65	0.370986	1195.65	0.000190261	1195.65	0.364653	1195.65	5.64023e-05
1196.61	0.351229	1196.61	3.97457e-05	1196.61	0.381835	1196.61	-3.13394e-05	1196.61	0.359521	1196.61	0.000149718	1196.61	0.372182	1196.61	0.000159719	1196.61	0.365752	1196.61	2.64928e-05
1197.58	0.353265	1197.58	1.73821e-05	1197.58	0.383034	1197.58	-6.02168e-05	1197.58	0.361549	1197.58	0.000114717	1197.58	0.373403	1197.58	0.000128107	1197.58	0.367435	1197.58	2.35104e-05
1198.54	0.355134	1198.54	3.54362e-05	1198.54	0.384788	1198.54	-4.73927e-05	1198.54	0.363698	1198.54	8.35947e-05	1198.54	0.374714	1198.54	0.000105554	1198.54	0.369523	1198.54	4.76163e-05
1199.51	0.356913	1199.51	7.16233e-05	1199.51	0.386868	1199.51	6.83962e-06	1199.51	0.36599	1199.51	5.1626e-05	1199.51	0.37617	1199.51	9.58086e-05	1199.51	0.371773	1199.51	8.61114e-05
1200.47	0.358825	1200.47	9.11472e-05	1200.47	0.389017	1200.47	8.13126e-05	1200.47	0.368434	1200.47	1.30353e-05	1200.47	0.377809	1200.47	9.38951e-05	1200.47	0.373986	1200.47	0.000117815
1201.43	0.361039	1201.43	6.85752e-05	1201.43	0.390994	1201.43	0.000139606	1201.43	0.370933	1201.43	-3.21133e-05	1201.43	0.379645	1201.43	8.92379e-05	1201.43	0.376047	1201.43	0.000123978
1202.4	0.363521	1202.4	4.96939e-06	1202.4	0.39261	1202.4	0.000148703	1202.4	0.373275	1202.4	-7.45511e-05	1202.4	0.38167	1202.4	7.23622e-05	1202.4	0.377918	1202.4	9.90962e-05
1203.36	0.366021	1203.36	-7.1198e-05	1203.36	0.393794	1203.36	0.00010009	1203.36	0.375243	1203.36	-9.91492e-05	1203.36	0.383836	1203.36	4.11087e-05	1203.36	0.379598	1203.36	5.42334e-05
1204.33	0.36821	1204.33	-0.000120485	1204.33	0.394661	1204.33	1.83851e-05	1204.33	0.376747	1204.33	-9.35991e-05	1204.33	0.386077	1204.33	2.77417e-06	1204.33	0.38112	1204.33	1.03514e-05
1205.29	0.36987	1205.29	-0.000115889	1205.29	0.395512	1205.29	-5.05152e-05	1205.29	0.377899	1205.29	-5.68602e-05	1205.29	0.38833	1205.29	-2.88983e-05	1205.29	0.382582	1205.29	-1.39472e-05
1206.26	0.371027	1206.26	-5.82182e-05	1206.26	0.396721	1206.26	-6.57817e-05	1206.26	0.378956	1206.26	-1.17994e-06	1206.26	0.390583	1206.26	-4.02132e-05	1206.26	0.384144	1206.26	-1.20032e-05
1207.22	0.371943	1207.22	2.6162e-05	1207.22	0.398564	1207.22	-1.54512e-05	1207.22	0.380169	1207.22	5.44828e-05	1207.22	0.392879	1207.22	-2.41166e-05	1207.22	0.385985	1207.22	9.96767e-06
1208.18	0.372976	1208.18	0.000102977	1208.18	0.401064	1208.18	7.80851e-05	1208.18	0.38165	1208.18	9.56281e-05	1208.18	0.395287	1208.18	1.64297e-05	1208.18	0.388196	1208.18	4.00319e-05
1209.15	0.374379	1209.15	0.000150722	1209.15	0.403965	1209.15	0.000173753	1209.15	0.383332	1209.15	0.000120381	1209.15	0.397824	1209.15	6.98113e-05	1209.15	0.390694	1209.15	6.96271e-05
1210.11	0.37618	1210.11	0.000170756	1210.11	0.406832	1210.11	0.000236872	1210.11	0.38506	1210.11	0.000138909	1210.11	0.400402	1210.11	0.000121116	1210.11	0.393229	1210.11	9.78313e-05
1211.08	0.3782	1211.08	0.00018138	1211.08	0.409239	1211.08	0.000256264	1211.08	0.38674	1211.08	0.000164615	1211.08	0.402836	1211.08	0.000158674	1211.08	0.395523	1211.08	0.000128568
1212.04	0.380218	1212.04	0.000201717	1212.04	0.410959	1212.04	0.000243737	1212.04	0.388451	1212.04	0.000203578	1212.04	0.404932	1212.04	0.000178303	1212.04	0.397458	1212.04	0.000164118
1213.01	0.382159	1213.01	0.000237359	1213.01	0.412084	1213.01	0.000219886	1213.01	0.390425	1213.01	0.000249641	1213.01	0.406617	1213.01	0.000183266	1213.01	0.399186	1213.01	0.000200728
1213.97	0.38419	1213.97	0.000277241	1213.97	0.413032	1213.97	0.000199032	1213.97	0.39293	1213.97	0.000288132	1213.97	0.408035	1213.97	0.000180583	1213.97	0.401075	1213.97	0.000229936
1214.93	0.386646	1214.93	0.000302357	1214.93	0.41443	1214.93	0.000184264	1214.93	0.396108	1214.93	0.000304983	1214.93	0.409533	1214.93	0.000176518	1214.93	0.403495	1214.93	0.000244485
1215.9	0.389818	1215.9	0.00029904	1215.9	0.41687	1215.9	0.000173338	1215.9	0.39988	1215.9	0.000294624	1215.9	0.411547	1215.9	0.000174282	1215.9	0.4066	1215.9	0.000244063
1216.86	0.393766	1216.86	0.000267593	1216.86	0.42065	1216.86	0.000167172	1216.86	0.403976	1216.86	0.000261752	1216.86	0.414426	1216.86	0.000174719	1216.86	0.410244	1216.86	0.000236095
1217.83	0.398262	1217.83	0.000221214	1217.83	0.425589	1217.83	0.000171561	1217.83	0.408074	1217.83	0.000216923	1217.83	0.418286	1217.83	0.000178059	1217.83	0.414094	1217.83	0.000230361
1218.79	0.40292	1218.79	0.00017706	1218.79	0.431074	1218.79	0.000189871	1218.79	0.41196	1218.79	0.000169973	1218.79	0.422964	1218.79	0.000184034	1218.79	0.417869	1218.79	0.000230787
1219.76	0.407407	1219.76	0.000145796	1219.76	0.436325	1219.76	0.000213344	1219.76	0.415622	1219.76	0.000125815	1219.76	0.42808	1219.76	0.000189651	1219.76	0.421519	1219.76	0.000230161
1220.72	0.411604	1220.72	0.000125925	1220.72	0.440774	1220.72	0.00021865	1220.72	0.419231	1220.72	8.44503e-05	1220.72	0.433188	1220.72	0.000186957	1220.72	0.425235	1220.72	0.000212311
1221.68	0.415613	1221.68	0.000105866	1221.68	0.444335	1221.68	0.000177603	1221.68	0.423024	1221.68	4.39232e-05	1221.68	0.43794	1221.68	0.00016425	1221.68	0.42929	1221.68	0.00016178
1222.65	0.419625	1222.65	7.2068e-05	1222.65	0.447402	1222.65	7.50226e-05	1222.65	0.427168	1222.65	3.4903e-06	1222.65	0.442191	1222.65	0.000111947	1222.65	0.433833	1222.65	7.56427e-05
1223.61	0.423768	1223.61	1.8247e-05	1223.61	0.450573	1223.61	-7.63428e-05	1223.61	0.431675	1223.61	-3.50298e-05	1223.61	0.446005	1223.61	3.01053e-05	1223.61	0.438784	1223.61	-3.05066e-05
1224.58	0.428036	1224.58	-4.97316e-05	1224.58	0.454282	1224.58	-0.00023471	1224.58	0.436398	1224.58	-6.81932e-05	1224.58	0.449584	1224.58	-6.79608e-05	1224.58	0.443891	1224.58	-0.000127758
1225.54	0.43233	1225.54	-0.000116529	1225.54	0.458576	1225.54	-0.000345442	1225.54	0.441096	1225.54	-9.32974e-05	1225.54	0.453144	1225.54	-0.000159751	1225.54	0.448883	1225.54	-0.00018874
1226.51	0.436554	1226.51	-0.000166269	1226.51	0.463159	1226.51	-0.000367699	1226.51	0.445533	1226.51	-0.000110707	1226.51	0.45683	1226.51	-0.000224019	1226.51	0.453597	1226.51	-0.000203486
1227.47	0.440677	1227.47	-0.000192282	1227.47	0.467627	1227.47	-0.000297371	1227.47	0.449554	1227.47	-0.000124802	1227.47	0.460671	1227.47	-0.00025155	1227.47	0.458007	1227.47	-0.000185848
1228.43	0.444724	1228.43	-0.000201272	1228.43	0.471706	1228.43	-0.000172844	1228.43	0.453131	1228.43	-0.000142745	1228.43	0.464596	1228.43	-0.000249473	1228.43	0.462143	1228.43	-0.000165612
1229.4	0.44871	1229.4	-0.000208751	1229.4	0.475313	1229.4	-5.88287e-05	1229.4	0.456359	1229.4	-0.000171219	1229.4	0.468475	1229.4	-0.000236533	1229.4	0.46599	1229.4	-0.00017082
1230.36	0.452595	1230.36	-0.000228477	1230.36	0.478453	1230.36	-1.51832e-05	1230.36	0.459411	1230.36	-0.000212486	1230.36	0.472155	1230.36	-0.000232301	1230.36	0.46945	1230.36	-0.000211585
1231.33	0.456288	1231.33	-0.000263071	1231.33	0.481073	1231.33	-6.67694e-05	1231.33	0.462464	1231.33	-0.000261916	1231.33	0.475483	1231.33	-0.000246759	1231.33	0.472392	1231.33	-0.000275649
1232.29	0.459682	1232.29	-0.000302508	1232.29	0.483049	1232.29	-0.000190809	1232.29	0.465606	1232.29	-0.000308733	1232.29	0.478345	1232.29	-0.000276125	1232.29	0.474756	1232.29	-0.000337641
1233.26	0.4627	1233.26	-0.000331604	1233.26	0.484334	1233.26	-0.000329042	1233.26	0.468787	1233.26	-0.000340171	1233.26	0.48071	1233.26	-0.000306663	1233.26	0.476636	1233.26	-0.000374768
1234.22	0.46531	1234.22	-0.000340836	1234.22	0.485146	1234.22	-0.000418052	1234.22	0.471827	1234.22	-0.000347256	1234.22	0.482656	1234.22	-0.00032344	1234.22	0.478275	1234.22	-0.00037811
1235.18	0.467511	1235.18	-0.000332374	1235.18	0.486002	1235.18	-0.00042084	1235.18	0.474502	1235.18	-0.000329244	1235.18	0.48436	1235.18	-0.000318548	1235.18	0.479976	1235.18	-0.000353216
1236.15	0.469318	1236.15	-0.000317031	1236.15	0.487509	1236.15	-0.000342615	1236.15	0.476656	1236.15	-0.000294368	1236.15	0.486006	1236.15	-0.000294307	1236.15	0.481951	1236.15	-0.000312273
1237.11	0.470756	1237.11	-0.00030491	1237.11	0.490002	1237.11	-0.000223536	1237.11	0.478274	1237.11	-0.000256397	1237.11	0.48767	1237.11	-0.000260392	1237.11	0.484212	1237.11	-0.000265681
1238.08	0.471857	1238.08	-0.000297373	1238.08	0.493273	1238.08	-0.000114688	1238.08	0.479465	1238.08	-0.000228569	1238.08	0.489246	1238.08	-0.000227336	1238.08	0.48654	1238.08	-0.000219342
1239.04	0.472658	1239.04	-0.000286569	1239.04	0.496578	1239.04	-5.23405e-05	1239.04	0.480377	1239.04	-0.00021775	1239.04	0.490484	1239.04	-0.00020083	1239.04	0.48857	1239.04	-0.000177692
1240	0.473195	1240	-0.000262482	1240	0.498977	1240	-4.46644e-05	1240	0.481095	1240	-0.000221499	1240	0.491128	1240	-0.000180403	1240	0.489959	1240	-0.000147218
1240.97	0.473511	1240.97	-0.000221678	1240.97	0.499804	1240.97	-7.59452e-05	1240.97	0.48161	1240.97	-0.000229427	1240.97	0.491089	1240.97	-0.00016277	1240.97	0.490536	1240.97	-0.000135314
1241.93	0.473664	1241.93	-0.00017094	1241.93	0.499016	1241.93	-0.000122131	1241.93	0.481865	1241.93	-0.00022836	1241.93	0.490535	1241.93	-0.00014665	1241.93	0.490378	1241.93	-0.000144544
1242.9	0.473736	1242.9	-0.000123348	1242.9	0.497228	1242.9	-0.000165762	1242.9	0.481844	1242.9	-0.000208903	1242.9	0.489847	1242.9	-0.000134788	1242.9	0.489764	1242.9	-0.000167499
1243.86	0.473806	1243.86	-9.03718e-05	1243.86	0.495407	1243.86	-0.000201071	1243.86	0.481633	1243.86	-0.000170185	1243.86	0.489439	1243.86	-0.000131122	1243.86	0.489045	1243.86	-0.000187741
1244.83	0.47391	1244.83	-7.58427e-05	1244.83	0.494424	1244.83	-0.000228579	1244.83	0.481397	1244.83	-0.00012027	1244.83	0.489557	1244.83	-0.000135358	1244.83	0.488508	1244.83	-0.000187786
1245.79	0.474	1245.79	-7.55398e-05	1245.79	0.494682	1245.79	-0.000246367	1245.79	0.481292	1245.79	-7.20201e-05	1245.79	0.49016	1245.79	-0.000139974	1245.79	0.488295	1245.79	-0.000159551
1246.75	0.473974	1246.75	-8.15681e-05	1246.75	0.495988	1246.75	-0.000246414	1246.75	0.481371	1246.75	-3.68096e-05	1246.75	0.490956	1246.75	-0.00013344	1246.75	0.488399	1246.75	-0.000110291
1247.72	0.473739	1247.72	-8.75473e-05	1247.72	0.497706	1247.72	-0.000219323	1247.72	0.48155	1247.72	-1.97523e-05	1247.72	0.491559	1247.72	-0.000108416	1247.72	0.488711	1247.72	-5.95776e-05
1248.68	0.473294	1248.68	-9.10853e-05	1248.68	0.499069	1248.68	-0.000163313	1248.68	0.481657	1248.68	-1.90862e-05	1248.68	0.491674	1248.68	-6.89484e-05	1248.68	0.489052	1248.68	-2.87586e-05
1249.65	0.47275	1249.65	-9.2824e-05	1249.65	0.499499	1249.65	-8.97729e-05	1249.65	0.481532	1249.65	-2.94109e-05	1249.65	0.49122	1249.65	-3.04837e-05	1249.65	0.489219	1249.65	-2.93386e-05
1250.61	0.472261	1250.61	-9.39239e-05	1250.61	0.498816	1250.61	-2.01996e-05	1250.61	0.481112	1250.61	-4.59588e-05	1250.61	0.490327	1250.61	-1.14075e-05	1250.61	0.489028	1250.61	-5.73083e-05
1251.58	0.471912	1251.58	-9.44235e-05	1251.58	0.497263	1251.58	2.41643e-05	1251.58	0.480459	1251.58	-6.67149e-05	1251.58	0.489224	1251.58	-2.14479e-05	1251.58	0.488393	1251.58	-9.62514e-05
1252.54	0.471641	1252.54	-9.34346e-05	1252.54	0.495348	1252.54	3.31294e-05	1252.54	0.479711	1252.54	-9.10989e-05	1252.54	0.488105	1252.54	-5.51518e-05	1252.54	0.487389	1252.54	-0.000126583
1253.5	0.471266	1253.5	-9.04054e-05	1253.5	0.493594	1253.5	1.19858e-05	1253.5	0.47901	1253.5	-0.000116808	1253.5	0.48705	1253.5	-9.49883e-05	1253.5	0.486257	1253.5	-0.000135303
1254.47	0.470596	1254.47	-8.61003e-05	1254.47	0.492302	1254.47	-2.25994e-05	1254.47	0.478431	1254.47	-0.000137949	1254.47	0.486033	1254.47	-0.000121727	1254.47	0.485299	1254.47	-0.000121121
1255.43	0.469546	1255.43	-8.25686e-05	1255.43	0.491447	1255.43	-5.17528e-05	1255.43	0.477958	1255.43	-0.000146586	1255.43	0.485006	1255.43	-0.000125056	1255.43	0.484701	1255.43	-9.2887e-05
1256.4	0.468186	1256.4	-8.22487e-05	1256.4	0.490746	1256.4	-6.27729e-05	1256.4	0.4775	1256.4	-0.000137204	1256.4	0.483969	1256.4	-0.00010783	1256.4	0.484395	1256.4	-6.308e-05
1257.36	0.466684	1257.36	-8.66911e-05	1257.36	0.489865	1257.36	-5.31863e-05	1257.36	0.476938	1257.36	-0.000111269	1257.36	0.482989	1257.36	-8.22872e-05	1257.36	0.484049	1257.36	-4.07187e-05
1258.33	0.465203	1258.33	-9.55352e-05	1258.33	0.488643	1258.33	-3.0513e-05	1258.33	0.476157	1258.33	-7.84569e-05	1258.33	0.482133	1258.33	-6.19334e-05	1258.33	0.483234	1258.33	-2.80838e-05
1259.29	0.463821	1259.29	-0.000106288	1259.29	0.487206	1259.29	-9.31695e-06	1259.29	0.475082	1259.29	-5.31154e-05	1259.29	0.481396	1259.29	-5.46626e-05	1259.29	0.481676	1259.29	-2.29005e-05
1260.25	0.462524	1260.25	-0.000115134	1260.25	0.485907	1260.25	-6.26464e-06	1260.25	0.473685	1260.25	-4.74811e-05	1260.25	0.480672	1260.25	-6.05314e-05	1260.25	0.47945	1260.25	-2.35297e-05
1261.22	0.461256	1261.22	-0.000118551	1261.22	0.485125	1261.22	-3.31731e-05	1261.22	0.471999	1261.22	-6.52295e-05	1261.22	0.479805	1261.22	-7.39184e-05	1261.22	0.476977	1261.22	-3.21054e-05
1262.18	0.459971	1262.18	-0.000114821	1262.18	0.485026	1262.18	-8.9725e-05	1262.18	0.470111	1262.18	-9.90303e-05	1262.18	0.478677	1262.18	-8.75603e-05	1262.18	0.474819	1262.18	-5.22352e-05
1263.15	0.458636	1263.15	-0.000104427	1263.15	0.485434	1263.15	-0.000160214	1263.15	0.468152	1263.15	-0.000133616	1263.15	0.477264	1263.15	-9.60502e-05	1263.15	0.473388	1263.15	-8.26632e-05
1264.11	0.457215	1264.11	-8.9068e-05	1264.11	0.485864	1264.11	-0.000218546	1264.11	0.466263	1264.11	-0.000152743	1264.11	0.47562	1264.11	-9.74509e-05	1264.11	0.472742	1264.11	-0.000112582
1265.07	0.455643	1265.07	-7.00734e-05	1265.07	0.485721	1265.07	-0.000240827	1265.07	0.46455	1265.07	-0.00014637	1265.07	0.473814	1265.07	-9.2811e-05	1265.07	0.472574	1265.07	-0.000124304
1266.04	0.453851	1266.04	-4.77464e-05	1266.04	0.484557	1266.04	-0.000218603	1266.04	0.46305	1266.04	-0.00011447	1266.04	0.471874	1266.04	-8.42328e-05	1266.04	0.472391	1266.04	-0.000103652
1267	0.451819	1267	-2.24167e-05	1267	0.482262	1267	-0.000164064	1267	0.461711	1267	-6.60099e-05	1267	0.469803	1267	-7.27253e-05	1267	0.471749	1267	-5.17048e-05
1267.97	0.449601	1267.97	3.82758e-06	1267.97	0.479113	1267.97	-0.000103115	1267.97	0.46041	1267.97	-1.43357e-05	1267.97	0.467623	1267.97	-5.73356e-05	1267.97	0.470434	1267.97	1.12467e-05
1268.93	0.447314	1268.93	2.67482e-05	1268.93	0.475624	1268.93	-6.02699e-05	1268.93	0.458981	1268.93	2.82597e-05	1268.93	0.465414	1268.93	-3.63907e-05	1268.93	0.468508	1268.93	5.44188e-05
1269.9	0.445067	1269.9	4.19629e-05	1269.9	0.472301	1269.9	-4.51142e-05	1269.9	0.457266	1269.9	5.41688e-05	1269.9	0.463292	1269.9	-1.00055e-05	1269.9	0.466205	1269.9	5.40484e-05
1270.86	0.442904	1270.86	4.81351e-05	1270.86	0.469408	1270.86	-4.88224e-05	1270.86	0.455175	1270.86	6.1323e-05	1270.86	0.461344	1270.86	1.83514e-05	1270.86	0.463787	1270.86	8.75905e-06
1271.82	0.4408	1271.82	4.85854e-05	1271.82	0.466907	1271.82	-5.18399e-05	1271.82	0.452726	1271.82	5.21079e-05	1271.82	0.459573	1271.82	4.29403e-05	1271.82	0.461422	1271.82	-5.78957e-05
1272.79	0.438715	1272.79	4.94273e-05	1272.79	0.464581	1272.79	-3.64805e-05	1272.79	0.450058	1272.79	3.17703e-05	1272.79	0.457903	1272.79	5.90101e-05	1272.79	0.459164	1272.79	-0.000110257
1273.75	0.436674	1273.75	5.50206e-05	1273.75	0.462256	1273.75	3.89724e-06	1273.75	0.447405	1273.75	7.08416e-06	1273.75	0.456245	1273.75	6.55415e-05	1273.75	0.457016	1273.75	-0.000120779
1274.72	0.434789	1274.72	6.40058e-05	1274.72	0.459962	1274.72	6.34067e-05	1274.72	0.445013	1274.72	-1.4793e-05	1274.72	0.454556	1274.72	6.49936e-05	1274.72	0.455009	1274.72	-8.47597e-05
1275.68	0.433212	1275.68	6.93929e-05	1275.68	0.457913	1275.68	0.000128161	1275.68	0.443053	1275.68	-2.75959e-05	1275.68	0.45286	1275.68	6.04879e-05	1275.68	0.453229	1275.68	-2.09247e-05
1276.64	0.43203	1276.64	6.33442e-05	1276.64	0.45634	1276.64	0.00018243	1276.64	0.441556	1276.64	-2.74333e-05	1276.64	0.451216	1276.64	5.34482e-05	1276.64	0.451764	1276.64	4.10584e-05
1277.61	0.431181	1277.61	4.33217e-05	1277.61	0.455298	1277.61	0.000213379	1277.61	0.440405	1277.61	-1.40663e-05	1277.61	0.449658	1277.61	4.42113e-05	1277.61	0.450602	1277.61	7.70935e-05
1278.57	0.430446	1278.57	1.47772e-05	1278.57	0.454589	1278.57	0.000214061	1278.57	0.439393	1278.57	8.66481e-06	1278.57	0.448175	1278.57	3.47525e-05	1278.57	0.449585	1278.57	7.91554e-05
1279.54	0.429546	1279.54	-1.18371e-05	1279.54	0.453853	1279.54	0.000184988	1279.54	0.438303	1279.54	3.3657e-05	1279.54	0.446724	1279.54	3.00011e-05	1279.54	0.448446	1279.54	5.52476e-05
1280.5	0.428279	1280.5	-2.74611e-05	1280.5	0.452752	1280.5	0.000133821	1280.5	0.436985	1280.5	5.2676e-05	1280.5	0.445269	1280.5	3.51576e-05	1280.5	0.446949	1280.5	2.1519e-05
1281.47	0.426617	1281.47	-2.92632e-05	1281.47	0.451129	1281.47	7.30976e-05	1281.47	0.435387	1281.47	5.95246e-05	1281.47	0.443799	1281.47	5.05496e-05	1281.47	0.445026	1281.47	-6.90165e-06
1282.43	0.424708	1282.43	-2.0325e-05	1282.43	0.449056	1282.43	1.69442e-05	1282.43	0.433538	1282.43	5.3261e-05	1282.43	0.442333	1282.43	6.90182e-05	1282.43	0.44282	1282.43	-2.10063e-05
1283.39	0.422773	1283.39	-4.93025e-06	1283.39	0.446778	1283.39	-2.1924e-05	1283.39	0.431512	1283.39	3.97768e-05	1283.39	0.4409	1283.39	7.96129e-05	1283.39	0.4406	1283.39	-1.78433e-05
1284.36	0.420978	1284.36	1.622e-05	1284.36	0.444624	1284.36	-3.45221e-05	1284.36	0.429398	1284.36	3.02458e-05	1284.36	0.43952	1284.36	7.60821e-05	1284.36	0.438604	1284.36	2.25133e-06
1285.32	0.41935	1285.32	4.65913e-05	1285.32	0.442908	1285.32	-1.77265e-05	1285.32	0.427285	1285.32	3.62978e-05	1285.32	0.438204	1285.32	6.35358e-05	1285.32	0.436916	1285.32	3.7824e-05
1286.29	0.41781	1286.29	8.95979e-05	1286.29	0.441845	1286.29	2.37136e-05	1286.29	0.425268	1286.29	6.41185e-05	1286.29	0.436955	1286.29	5.68873e-05	1286.29	0.435449	1286.29	8.63155e-05
1287.25	0.416255	1287.25	0.000143316	1287.25	0.441465	1287.25	7.68582e-05	1287.25	0.423435	1287.25	0.00011112	1287.25	0.435784	1287.25	7.11241e-05	1287.25	0.43404	1287.25	0.000142872
1288.22	0.41467	1288.22	0.000198881	1288.22	0.441558	1288.22	0.000124362	1288.22	0.421865	1288.22	0.000167411	1288.22	0.434723	1288.22	0.000110379	1288.22	0.432577	1288.22	0.00019994
1289.18	0.413153	1289.18	0.000244331	1289.18	0.441709	1289.18	0.000152391	1289.18	0.420602	1289.18	0.000221074	1289.18	0.433831	1289.18	0.000164137	1289.18	0.431069	1289.18	0.000248845
1290.14	0.411874	1290.14	0.000271272	1290.14	0.441453	1290.14	0.000158654	1290.14	0.419649	1290.14	0.000263631	1290.14	0.433168	1290.14	0.000213535	1290.14	0.429628	1290.14	0.00028277
1291.11	0.410979	1291.11	0.000279373	1291.11	0.440501	1291.11	0.000154554	1291.11	0.418973	1291.11	0.000292081	1291.11	0.43276	1291.11	0.000242904	1291.11	0.428398	1291.11	0.000299337
1292.07	0.410533	1292.07	0.000275296	1292.07	0.43891	1292.07	0.000157964	1292.07	0.41853	1292.07	0.000306778	1292.07	0.432552	1292.07	0.000248038	1292.07	0.427498	1292.07	0.000301081
1293.04	0.410519	1293.04	0.000266931	1293.04	0.437096	1293.04	0.000179902	1293.04	0.418291	1293.04	0.000307716	1293.04	0.432415	1293.04	0.000235841	1293.04	0.427005	1293.04	0.000293313
1294	0.410896	1294	0.000257334	1294	0.435658	1294	0.000214538	1294	0.418274	1294	0.00029297	1294	0.432222	1294	0.000216959	1294	0.426977	1294	0.000280715
1294.97	0.411627	1294.97	0.000243011	1294.97	0.43509	1294.97	0.00024119	1294.97	0.418529	1294.97	0.000260825	1294.97	0.431956	1294.97	0.000197899	1294.97	0.427454	1294.97	0.000264954
1295.93	0.412677	1295.93	0.000217894	1295.93	0.435539	1295.93	0.00023834	1295.93	0.419106	1295.93	0.000213528	1295.93	0.431781	1295.93	0.000178533	1295.93	0.428423	1295.93	0.000244856
1296.89	0.413968	1296.89	0.000179819	1296.89	0.436732	1296.89	0.000199984	1296.89	0.420006	1296.89	0.000159074	1296.89	0.431988	1296.89	0.000155763	1296.89	0.429778	1296.89	0.000218802
1297.86	0.415356	1297.86	0.000134601	1297.86	0.438127	1297.86	0.000142123	1297.86	0.421161	1297.86	0.000109259	1297.86	0.432837	1297.86	0.000129437	1297.86	0.431324	1297.86	0.000187488
1298.82	0.416674	1298.82	9.45692e-05	1298.82	0.439207	1298.82	9.43519e-05	1298.82	0.422459	1298.82	7.52585e-05	1298.82	0.43438	1298.82	0.000105545	1298.82	0.432856	1298.82	0.000155153
1299.79	0.417818	1299.79	7.20749e-05	1299.79	0.439771	1299.79	8.20945e-05	1299.79	0.423805	1299.79	6.34807e-05	1299.79	0.436393	1299.79	9.4316e-05	1299.79	0.434256	1299.79	0.000128291
1300.75	0.418824	1300.75	7.18207e-05	1300.75	0.440049	1300.75	0.000111447	1300.75	0.425165	1300.75	7.37545e-05	1300.75	0.438484	1300.75	0.000104458	1300.75	0.435555	1300.75	0.000112418
1301.71	0.419851	1301.71	8.71822e-05	1301.71	0.440576	1301.71	0.000166265	1301.71	0.426561	1301.71	9.99854e-05	1301.71	0.440298	1301.71	0.000136999	1301.71	0.436902	1301.71	0.000108923
1302.68	0.421072	1302.68	0.000103449	1302.68	0.441873	1302.68	0.00021853	1302.68	0.428011	1302.68	0.00013223	1302.68	0.441696	1302.68	0.000182374	1302.68	0.438439	1302.68	0.000114097
1303.64	0.422544	1303.64	0.000106071	1303.64	0.444104	1303.64	0.000244252	1303.64	0.429476	1303.64	0.000159151	1303.64	0.442779	1303.64	0.00022252	1303.64	0.440192	1303.64	0.00012083
1304.61	0.424149	1304.61	8.84929e-05	1304.61	0.446918	1304.61	0.000234292	1304.61	0.430858	1304.61	0.000170511	1304.61	0.443775	1304.61	0.000237267	1304.61	0.442038	1304.61	0.000121636
1305.57	0.425671	1305.57	5.45937e-05	1305.57	0.449582	1305.57	0.000194411	1305.57	0.432066	1305.57	0.000159651	1305.57	0.444876	1305.57	0.000212578	1305.57	0.443786	1305.57	0.000111069
1306.54	0.426953	1306.54	1.43751e-05	1306.54	0.45137	1306.54	0.000136839	1306.54	0.433104	1306.54	0.000125354	1306.54	0.446151	1306.54	0.000147216	1306.54	0.445321	1306.54	8.64651e-05
1307.5	0.428033	1307.5	-2.38346e-05	1307.5	0.451987	1307.5	7.02854e-05	1307.5	0.434114	1307.5	7.19636e-05	1307.5	0.447586	1307.5	5.42817e-05	1307.5	0.446695	1307.5	4.73074e-05
1308.46	0.42915	1308.46	-5.89756e-05	1308.46	0.45178	1308.46	-5.09535e-06	1308.46	0.435326	1308.46	7.07352e-06	1308.46	0.449183	1308.46	-4.43706e-05	1308.46	0.448116	1308.46	-5.7849e-06
1309.43	0.430616	1309.43	-9.64327e-05	1309.43	0.451595	1309.43	-9.47418e-05	1309.43	0.436959	1309.43	-6.19722e-05	1309.43	0.451027	1309.43	-0.000128826	1309.43	0.449833	1309.43	-7.13338e-05
1310.39	0.432612	1310.39	-0.000141454	1310.39	0.45237	1310.39	-0.000200489	1310.39	0.43912	1310.39	-0.000130057	1310.39	0.453257	1310.39	-0.000190625	1310.39	0.452002	1310.39	-0.000146002
1311.36	0.435059	1311.36	-0.000192314	1311.36	0.454657	1311.36	-0.000311561	1311.36	0.441761	1311.36	-0.000193543	1311.36	0.455956	1311.36	-0.000234901	1311.36	0.454602	1311.36	-0.000223154
1312.32	0.437614	1312.32	-0.000239179	1312.32	0.458337	1312.32	-0.000403308	1312.32	0.444691	1312.32	-0.000248515	1312.32	0.459041	1312.32	-0.000274124	1312.32	0.457438	1312.32	-0.000292997
1313.29	0.439812	1313.29	-0.000270262	1313.29	0.462656	1313.29	-0.000447065	1313.29	0.447622	1313.29	-0.000290834	1313.29	0.462231	1313.29	-0.000318314	1313.29	0.460212	1313.29	-0.000345696
1314.25	0.441275	1314.25	-0.000280928	1314.25	0.466549	1314.25	-0.000427041	1314.25	0.450224	1314.25	-0.000318764	1314.25	0.46511	1314.25	-0.000368623	1314.25	0.462606	1314.25	-0.000376395
1315.21	0.44185	1315.21	-0.000278538	1315.21	0.469083	1315.21	-0.000353916	1315.21	0.452176	1315.21	-0.000335687	1315.21	0.467245	1315.21	-0.00041797	1315.21	0.464346	1315.21	-0.000388675
1316.18	0.441632	1316.18	-0.000278504	1316.18	0.469782	1316.18	-0.000264838	1316.18	0.453229	1316.18	-0.000349435	1316.18	0.468299	1316.18	-0.000456988	1316.18	0.465242	1316.18	-0.000393246
1317.14	0.440863	1317.14	-0.000293697	1317.14	0.468719	1317.14	-0.000206919	1317.14	0.453268	1317.14	-0.000367378	1317.14	0.468108	1317.14	-0.00048008	1317.14	0.465211	1317.14	-0.000401649
1318.11	0.439794	1318.11	-0.000324464	1318.11	0.466375	1318.11	-0.000212205	1318.11	0.452357	1318.11	-0.000390414	1318.11	0.466721	1318.11	-0.00048711	1318.11	0.464296	1318.11	-0.000418565
1319.07	0.438583	1319.07	-0.000356391	1319.07	0.463391	1319.07	-0.000278854	1319.07	0.450723	1319.07	-0.000410519	1319.07	0.464394	1319.07	-0.000480067	1319.07	0.462662	1319.07	-0.000437787
1320.04	0.437276	1320.04	-0.000367617	1320.04	0.460316	1320.04	-0.000370339	1320.04	0.448673	1320.04	-0.000414057	1320.04	0.461525	1320.04	-0.000458022	1320.04	0.460547	1320.04	-0.000444563
1321	0.435864	1321	-0.000340954	1321	0.457471	1321	-0.000433443	1321	0.44648	1321	-0.000388648	1321	0.458531	1321	-0.000414787	1321	0.458188	1321	-0.000422662
1321.96	0.434348	1321.96	-0.000273176	1321.96	0.454973	1321.96	-0.000424408	1321.96	0.444319	1321.96	-0.000328984	1321.96	0.455722	1321.96	-0.00034142	1321.96	0.455757	1321.96	-0.000361613
1322.93	0.432776	1322.93	-0.000176253	1322.93	0.452855	1322.93	-0.000328335	1322.93	0.442269	1322.93	-0.000238289	1322.93	0.453216	1322.93	-0.000232134	1322.93	0.453351	1322.93	-0.000260116
1323.89	0.431204	1323.89	-7.0746e-05	1323.89	0.451154	1323.89	-0.000162315	1323.89	0.440361	1323.89	-0.000125759	1323.89	0.450961	1323.89	-9.00152e-05	1323.89	0.451024	1323.89	-0.000125178
1324.86	0.429648	1324.86	2.39292e-05	1324.86	0.449921	1324.86	3.62879e-05	1324.86	0.438612	1324.86	-3.13994e-06	1324.86	0.448816	1324.86	7.04014e-05	1324.86	0.448809	1324.86	2.99306e-05
1325.82	0.428042	1325.82	9.6476e-05	1325.82	0.449124	1325.82	0.000226163	1325.82	0.437009	1325.82	0.000116683	1325.82	0.446661	1325.82	0.000224874	1325.82	0.446718	1325.82	0.000185965
1326.79	0.426281	1326.79	0.000144911	1326.79	0.448575	1326.79	0.000373033	1326.79	0.435487	1326.79	0.000219347	1326.79	0.444461	1326.79	0.000345507	1326.79	0.444722	1326.79	0.000317763
1327.75	0.424286	1327.75	0.000173427	1327.75	0.447939	1327.75	0.000454026	1327.75	0.433934	1327.75	0.00029028	1327.75	0.442279	1327.75	0.000410329	1327.75	0.442748	1327.75	0.000399146
1328.71	0.422088	1328.71	0.000188305	1328.71	0.446855	1328.71	0.0004606	1328.71	0.432255	1328.71	0.000319887	1328.71	0.440213	1328.71	0.000412788	1328.71	0.440722	1328.71	0.000414054
1329.68	0.419838	1329.68	0.000194879	1329.68	0.445124	1329.68	0.000401313	1329.68	0.430447	1329.68	0.00030961	1329.68	0.438351	1329.68	0.00036494	1329.68	0.438646	1329.68	0.000366636
1330.64	0.417765	1330.64	0.00019617	1330.64	0.44283	1330.64	0.00029986	1330.64	0.428634	1330.64	0.000272698	1330.64	0.436749	1330.64	0.000291329	1330.64	0.436646	1330.64	0.000281137
1331.61	0.416089	1331.61	0.000193404	1331.61	0.440342	1331.61	0.000187069	1331.61	0.42703	1331.61	0.000227695	1331.61	0.435462	1331.61	0.00021749	1331.61	0.434965	1331.61	0.000190856
1332.57	0.414956	1332.57	0.000187873	1332.57	0.438186	1332.57	9.18769e-05	1332.57	0.425848	1332.57	0.000189336	1332.57	0.434582	1332.57	0.000160234	1332.57	0.433883	1332.57	0.000123744
1333.54	0.414405	1333.54	0.000182261	1333.54	0.436868	1333.54	3.51365e-05	1333.54	0.425228	1333.54	0.00016319	1333.54	0.434232	1333.54	0.000124413	1333.54	0.433611	1333.54	9.26313e-05
1334.5	0.414386	1334.5	0.000179764	1334.5	0.436725	1334.5	2.54385e-05	1334.5	0.425208	1334.5	0.000146452	1334.5	0.434502	1334.5	0.000105927	1334.5	0.434212	1334.5	9.34e-05
1335.46	0.414782	1335.46	0.000181486	1335.46	0.437846	1335.46	5.64008e-05	1335.46	0.425738	1335.46	0.000132856	1335.46	0.435357	1335.46	9.73731e-05	1335.46	0.43556	1335.46	0.000110351
1336.43	0.415436	1336.43	0.000184443	1336.43	0.440039	1336.43	0.000107784	1336.43	0.426703	1336.43	0.000117923	1336.43	0.436586	1336.43	9.24714e-05	1336.43	0.437336	1336.43	0.000125489
1337.39	0.416165	1337.39	0.000182243	1337.39	0.442825	1337.39	0.000152907	1337.39	0.427913	1337.39	0.000101392	1337.39	0.437817	1337.39	8.76124e-05	1337.39	0.439053	1337.39	0.000126928
1338.36	0.416792	1338.36	0.000168706	1338.36	0.445491	1338.36	0.000170349	1338.36	0.429109	1338.36	8.62891e-05	1338.36	0.438652	1338.36	8.13784e-05	1338.36	0.440165	1338.36	0.000112421
1339.32	0.417197	1339.32	0.000142442	1339.32	0.447295	1339.32	0.000153713	1339.32	0.430017	1339.32	7.65586e-05	1339.32	0.438842	1339.32	7.37979e-05	1339.32	0.440274	1339.32	8.75005e-05
1340.29	0.417366	1340.29	0.000109448	1340.29	0.447776	1340.29	0.000113855	1340.29	0.430465	1340.29	7.54987e-05	1340.29	0.43842	1340.29	6.63181e-05	1340.29	0.439346	1340.29	6.12044e-05
1341.25	0.417393	1341.25	8.17307e-05	1341.25	0.446994	1341.25	7.19704e-05	1341.25	0.430482	1341.25	8.5309e-05	1341.25	0.43765	1341.25	6.2148e-05	1341.25	0.437777	1341.25	4.24515e-05
1342.21	0.417421	1342.21	7.21625e-05	1342.21	0.445497	1342.21	4.69886e-05	1342.21	0.430276	1342.21	0.000106418	1342.21	0.436864	1342.21	6.57894e-05	1342.21	0.436214	1342.21	3.80681e-05
1343.18	0.417584	1343.18	8.79046e-05	1343.18	0.444061	1343.18	4.48842e-05	1343.18	0.430114	1343.18	0.000136059	1343.18	0.436316	1343.18	8.11441e-05	1343.18	0.435267	1343.18	5.2023e-05
1344.14	0.417974	1344.14	0.000126178	1344.14	0.443358	1344.14	5.74205e-05	1344.14	0.43019	1344.14	0.000167646	1344.14	0.436135	1344.14	0.000109241	1344.14	0.435271	1344.14	8.54008e-05
1345.11	0.418635	1345.11	0.00017538	1345.11	0.443715	1345.11	7.14161e-05	1345.11	0.430563	1345.11	0.000192835	1345.11	0.436373	1345.11	0.000147468	1345.11	0.436206	1345.11	0.00013707
1346.07	0.419577	1346.07	0.000221116	1346.07	0.44503	1346.07	8.11084e-05	1346.07	0.43119	1346.07	0.000205872	1346.07	0.437052	1346.07	0.000191075	1346.07	0.437762	1346.07	0.000204608
1347.03	0.420791	1347.03	0.000253417	1347.03	0.446874	1347.03	9.43449e-05	1347.03	0.432024	1347.03	0.00020774	1347.03	0.438181	1347.03	0.000235816	1347.03	0.439535	1347.03	0.000284315
1348	0.422255	1348	0.000271125	1348	0.448749	1348	0.000128494	1348	0.433109	1348	0.00020742	1348	0.43973	1348	0.000279738	1348	0.441238	1348	0.000369265
1348.96	0.42395	1348.96	0.000281062	1348.96	0.450383	1348.96	0.00019724	1348.96	0.434597	1348.96	0.0002181	1348.96	0.441617	1348.96	0.000322377	1348.96	0.442839	1348.96	0.000445951
1349.93	0.425872	1349.93	0.000291636	1349.93	0.451875	1349.93	0.000294329	1349.93	0.436666	1349.93	0.000248091	1349.93	0.443731	1349.93	0.000361075	1349.93	0.444524	1349.93	0.000493547
1350.89	0.42805	1350.89	0.00030449	1350.89	0.453608	1350.89	0.000387455	1350.89	0.439406	1350.89	0.000291789	1350.89	0.445994	1350.89	0.000387835	1350.89	0.446544	1350.89	0.000491154
1351.86	0.430545	1351.86	0.000311517	1351.86	0.455973	1351.86	0.000433589	1351.86	0.442748	1351.86	0.000330059	1351.86	0.448403	1351.86	0.00039149	1351.86	0.449058	1351.86	0.000431533
1352.82	0.433427	1352.82	0.000300768	1352.82	0.459083	1352.82	0.000406987	1352.82	0.446468	1352.82	0.000341913	1352.82	0.451015	1352.82	0.000364414	1352.82	0.452057	1352.82	0.000329594
1353.78	0.436719	1353.78	0.000265868	1353.78	0.462645	1353.78	0.000315454	1353.78	0.45026	1353.78	0.000317094	1353.78	0.453877	1353.78	0.000307425	1353.78	0.455403	1353.78	0.000216204
1354.75	0.440345	1354.75	0.000210824	1354.75	0.466084	1354.75	0.0001933	1354.75	0.453829	1354.75	0.000259433	1354.75	0.45696	1354.75	0.000229405	1354.75	0.458931	1354.75	0.000122086
1355.71	0.444126	1355.71	0.000147637	1355.71	0.468866	1355.71	8.12785e-05	1355.71	0.456984	1355.71	0.000181792	1355.71	0.460161	1355.71	0.000143661	1355.71	0.462549	1355.71	6.37558e-05
1356.68	0.447857	1356.68	8.9457e-05	1356.68	0.470844	1356.68	7.7683e-06	1356.68	0.459705	1356.68	9.91784e-05	1356.68	0.463391	1356.68	6.37374e-05	1356.68	0.466286	1356.68	3.83961e-05
1357.64	0.451428	1357.64	4.35999e-05	1357.64	0.472392	1357.64	-2.12118e-05	1357.64	0.462176	1357.64	2.4229e-05	1357.64	0.466681	1357.64	-1.84179e-07	1357.64	0.470269	1357.64	2.85104e-05
1358.61	0.454898	1358.61	8.65864e-06	1358.61	0.474264	1358.61	-2.00804e-05	1358.61	0.464751	1358.61	-3.41012e-05	1358.61	0.470215	1358.61	-4.32538e-05	1358.61	0.474642	1358.61	1.37928e-05
1359.57	0.458473	1359.57	-2.24341e-05	1359.57	0.477242	1359.57	-1.16171e-05	1359.57	0.467861	1359.57	-6.99546e-05	1359.57	0.474233	1359.57	-6.53917e-05	1359.57	0.479447	1359.57	-1.62879e-05
1360.53	0.462373	1360.53	-5.57166e-05	1360.53	0.48173	1360.53	-1.28553e-05	1360.53	0.471834	1360.53	-8.06761e-05	1360.53	0.478847	1360.53	-6.92322e-05	1360.53	0.484521	1360.53	-5.737e-05
1361.5	0.466644	1361.5	-9.08269e-05	1361.5	0.487432	1361.5	-2.81958e-05	1361.5	0.47668	1361.5	-6.87515e-05	1361.5	0.483864	1361.5	-5.91361e-05	1361.5	0.48946	1361.5	-9.58489e-05
1362.46	0.471049	1362.46	-0.000121009	1362.46	0.493366	1362.46	-5.18504e-05	1362.46	0.481974	1362.46	-4.34583e-05	1362.46	0.488778	1362.46	-4.2283e-05	1362.46	0.493765	1362.46	-0.000120319
1363.43	0.475172	1363.43	-0.000138722	1363.43	0.498348	1363.43	-7.54699e-05	1363.43	0.487013	1363.43	-1.92014e-05	1363.43	0.493016	1363.43	-2.92186e-05	1363.43	0.497126	1363.43	-0.000129851
1364.39	0.478685	1364.39	-0.000142374	1364.39	0.501665	1364.39	-9.63313e-05	1364.39	0.491204	1364.39	-1.0544e-05	1364.39	0.496272	1364.39	-3.102e-05	1364.39	0.49962	1364.39	-0.000133537
1365.36	0.481547	1365.36	-0.00013869	1365.36	0.503398	1365.36	-0.000121201	1365.36	0.494366	1365.36	-2.69486e-05	1365.36	0.498643	1365.36	-5.46376e-05	1365.36	0.501657	1365.36	-0.000142923
1366.32	0.483988	1366.32	-0.000139031	1366.32	0.504237	1366.32	-0.00016148	1366.32	0.496739	1366.32	-6.96832e-05	1366.32	0.500503	1366.32	-9.98103e-05	1366.32	0.50373	1366.32	-0.000163707
1367.28	0.486336	1367.28	-0.000152222	1367.28	0.50506	1367.28	-0.000221565	1367.28	0.498787	1367.28	-0.000131203	1367.28	0.502285	1367.28	-0.000158312	1367.28	0.506181	1367.28	-0.00019206
1368.25	0.488818	1368.25	-0.000178325	1368.25	0.506543	1368.25	-0.000289919	1368.25	0.500963	1368.25	-0.000196929	1368.25	0.504316	1368.25	-0.000215292	1368.25	0.509084	1368.25	-0.00021675
1369.21	0.491469	1369.21	-0.000207549	1369.21	0.508921	1369.21	-0.000340622	1369.21	0.50353	1369.21	-0.000249402	1369.21	0.506764	1369.21	-0.000253651	1369.21	0.512279	1369.21	-0.000225069
1370.18	0.49416	1370.18	-0.000225371	1370.18	0.51197	1370.18	-0.000344082	1370.18	0.506511	1370.18	-0.000273514	1370.18	0.509654	1370.18	-0.000260822	1370.18	0.515509	1370.18	-0.000209301
1371.14	0.496724	1371.14	-0.00022028	1371.14	0.515169	1371.14	-0.000280716	1371.14	0.509744	1371.14	-0.000261115	1371.14	0.512925	1371.14	-0.000234294	1371.14	0.518577	1371.14	-0.000170828
1372.1	0.499082	1372.1	-0.000189314	1372.1	0.517958	1372.1	-0.000153087	1372.1	0.512987	1372.1	-0.000214531	1372.1	0.516451	1372.1	-0.000182735	1372.1	0.52141	1372.1	-0.000119982
1373.07	0.501271	1373.07	-0.000138883	1373.07	0.519961	1373.07	8.36658e-06	1373.07	0.516009	1373.07	-0.000147689	1373.07	0.52001	1373.07	-0.000121861	1373.07	0.524025	1373.07	-7.10453e-05
1374.03	0.50337	1374.03	-8.07399e-05	1374.03	0.521128	1374.03	0.000152871	1374.03	0.518635	1374.03	-8.13124e-05	1374.03	0.523278	1374.03	-6.65585e-05	1374.03	0.526436	1374.03	-3.46287e-05
1375	0.505395	1375	-2.61343e-05	1375	0.521734	1375	0.00023116	1375	0.520788	1375	-3.26827e-05	1375	0.525908	1375	-2.49219e-05	1375	0.528605	1375	-1.34966e-05
1375.96	0.507261	1375.96	1.71969e-05	1375.96	0.522215	1375.96	0.000220548	1375.96	0.522503	1375.96	-8.1032e-06	1375.96	0.527707	1375.96	3.65352e-07	1375.96	0.530463	1375.96	-4.98833e-06
1376.92	0.508861	1376.92	4.48941e-05	1376.92	0.522954	1376.92	0.00013732	1376.92	0.523916	1376.92	-3.60215e-06	1376.92	0.528751	1376.92	7.60038e-06	1376.92	0.531992	1376.92	-4.79524e-06
1377.89	0.510171	1377.89	5.63273e-05	1377.89	0.524149	1377.89	2.89889e-05	1377.89	0.525217	1377.89	-9.43325e-06	1377.89	0.529353	1377.89	-2.89718e-06	1377.89	0.533264	1377.89	-7.06996e-06
1378.85	0.511306	1378.85	5.57821e-05	1378.85	0.525809	1378.85	-4.73905e-05	1378.85	0.526589	1378.85	-1.3056e-05	1378.85	0.529912	1378.85	-2.34123e-05	1378.85	0.534429	1378.85	-3.4187e-06
1379.82	0.512469	1379.82	5.23551e-05	1379.82	0.527848	1379.82	-4.78441e-05	1379.82	0.528151	1379.82	-1.193e-06	1379.82	0.530751	1379.82	-3.62223e-05	1379.82	0.535663	1379.82	1.62281e-05
1380.78	0.51385	1380.78	5.86006e-05	1380.78	0.530173	1380.78	4.29362e-05	1380.78	0.529923	1380.78	3.7285e-05	1380.78	0.532014	1380.78	-1.68813e-05	1380.78	0.537122	1380.78	6.14929e-05
1381.75	0.515545	1381.75	8.7258e-05	1381.75	0.532761	1381.75	0.000203384	1381.75	0.531841	1381.75	0.000107271	1381.75	0.533672	1381.75	5.56679e-05	1381.75	0.538916	1381.75	0.000137272
1382.71	0.517556	1382.71	0.000143505	1382.71	0.535663	1382.71	0.000376796	1382.71	0.533832	1382.71	0.00020218	1382.71	0.53564	1382.71	0.00018288	1382.71	0.541126	1382.71	0.000236547
1383.67	0.519875	1383.67	0.000215901	1383.67	0.538942	1383.67	0.000490952	1383.67	0.535902	1383.67	0.000300723	1383.67	0.537913	1383.67	0.000334049	1383.67	0.543821	1383.67	0.000336255
1384.64	0.522539	1384.64	0.000276117	1384.64	0.542551	1384.64	0.000493551	1384.64	0.538175	1384.64	0.000371423	1384.64	0.540601	1384.64	0.000452529	1384.64	0.54703	1384.64	0.000403751
1385.6	0.525598	1385.6	0.000291625	1385.6	0.546228	1385.6	0.000380778	1385.6	0.540831	1385.6	0.000385493	1385.6	0.54382	1385.6	0.000482793	1385.6	0.550673	1385.6	0.000411267
1386.57	0.528986	1386.57	0.000242939	1386.57	0.549543	1386.57	0.000195426	1386.57	0.54397	1386.57	0.000330253	1386.57	0.547498	1386.57	0.000401044	1386.57	0.554489	1386.57	0.000347895
1387.53	0.53244	1387.53	0.000133922	1387.53	0.55217	1387.53	-2.54504e-06	1387.53	0.547493	1387.53	0.000214495	1387.53	0.551295	1387.53	0.000228171	1387.53	0.558125	1387.53	0.000222885
1388.5	0.535617	1388.5	-9.99894e-06	1388.5	0.554234	1388.5	-0.000167762	1388.5	0.551149	1388.5	6.36259e-05	1388.5	0.5548	1388.5	1.73116e-05	1388.5	0.561367	1388.5	6.09491e-05
1389.46	0.538344	1389.46	-0.000153331	1389.46	0.55635	1389.46	-0.000283023	1389.46	0.554738	1389.46	-9.13555e-05	1389.46	0.557863	1389.46	-0.000173385	1389.46	0.564342	1389.46	-0.000106959
1390.42	0.540763	1390.42	-0.000264536	1390.42	0.559302	1390.42	-0.000353829	1390.42	0.558268	1390.42	-0.000224696	1390.42	0.56074	1390.42	-0.000304661	1390.42	0.567455	1390.42	-0.000253231
1391.39	0.543254	1391.39	-0.000326135	1391.39	0.563604	1391.39	-0.000395313	1391.39	0.561936	1391.39	-0.000322299	1391.39	0.563938	1391.39	-0.000366257	1391.39	0.571157	1391.39	-0.000360228
1392.35	0.546214	1392.35	-0.000338896	1392.35	0.569202	1392.35	-0.000420868	1392.35	0.565952	1392.35	-0.000382776	1392.35	0.567904	1392.35	-0.0003737	1392.35	0.575681	1392.35	-0.00042286
1393.32	0.549799	1393.32	-0.000319344	1393.32	0.575331	1393.32	-0.000435335	1393.32	0.570343	1393.32	-0.000413875	1393.32	0.572695	1393.32	-0.000355611	1393.32	0.580852	1393.32	-0.000446917
1394.28	0.553713	1394.28	-0.000289721	1394.28	0.5807	1394.28	-0.000433814	1394.28	0.574793	1394.28	-0.000425507	1394.28	0.577767	1394.28	-0.000336195	1394.28	0.586033	1394.28	-0.000442921
1395.25	0.557226	1395.25	-0.000264516	1395.25	0.584042	1395.25	-0.000407124	1395.25	0.578681	1395.25	-0.000422299	1395.25	0.582078	1395.25	-0.000322102	1395.25	0.590334	1395.25	-0.000418571
1396.21	0.559511	1396.21	-0.000243347	1396.21	0.584816	1396.21	-0.000351925	1396.21	0.581337	1396.21	-0.000400635	1396.21	0.5846	1396.21	-0.000303493	1396.21	0.593014	1396.21	-0.000376326
1397.17	0.560124	1397.17	-0.000216321	1397.17	0.583471	1397.17	-0.000278718	1397.17	0.582373	1397.17	-0.000353722	1397.17	0.584904	1397.17	-0.000269219	1397.17	0.593831	1397.17	-0.000318926
1398.14	0.559261	1398.14	-0.000176743	1398.14	0.581086	1398.14	-0.000209452	1398.14	0.581865	1398.14	-0.000281975	1398.14	0.583411	1398.14	-0.000223018	1398.14	0.593082	1398.14	-0.000256445
1399.1	0.557636	1399.1	-0.000129047	1399.1	0.578745	1399.1	-0.00016308	1399.1	0.580298	1399.1	-0.000199115	1399.1	0.581137	1399.1	-0.000184479	1399.1	0.591413	1399.1	-0.000204737
1400.07	0.556116	1400.07	-8.46375e-05	1400.07	0.577103	1400.07	-0.000139473	1400.07	0.57835	1400.07	-0.000125382	1400.07	0.579194	1400.07	-0.00017127	1400.07	0.589552	1400.07	-0.000173671
1401.03	0.555363	1401.03	-5.04383e-05	1401.03	0.576317	1401.03	-0.000115961	1401.03	0.576661	1401.03	-7.19667e-05	1401.03	0.578336	1401.03	-0.000178858	1401.03	0.588102	1401.03	-0.000156016
1401.99	0.555646	1401.99	-2.13771e-05	1401.99	0.576225	1401.99	-5.97289e-05	1401.99	0.57566	1401.99	-3.12415e-05	1401.99	0.578772	1401.99	-0.000177356	1401.99	0.587421	1401.99	-0.000127994
1402.96	0.55686	1402.96	1.71229e-05	1402.96	0.576578	1402.96	5.28161e-05	1402.96	0.575523	1402.96	1.84904e-05	1402.96	0.580244	1402.96	-0.000127008	1402.96	0.587601	1402.96	-6.14166e-05
1403.92	0.558642	1403.92	7.84607e-05	1403.92	0.5772	1403.92	0.000218989	1403.92	0.576205	1403.92	9.77626e-05	1403.92	0.582231	1403.92	-8.92808e-07	1403.92	0.588505	1403.92	5.94463e-05
1404.89	0.56053	1404.89	0.000161187	1404.89	0.578075	1404.89	0.000400714	1404.89	0.577513	1404.89	0.000208371	1404.89	0.584194	1404.89	0.000192832	1404.89	0.589867	1404.89	0.000221999
1405.85	0.56216	1405.85	0.000240722	1405.85	0.579335	1405.85	0.000531653	1405.85	0.579214	1405.85	0.000322124	1405.85	0.5858	1405.85	0.000397385	1405.85	0.591434	1405.85	0.000378693
1406.82	0.563419	1406.82	0.000277393	1406.82	0.581154	1406.82	0.000549025	1406.82	0.581134	1406.82	0.000388789	1406.82	0.587022	1406.82	0.000523169	1406.82	0.593091	1406.82	0.000464167
1407.78	0.564471	1407.78	0.000241653	1407.78	0.583593	1407.78	0.000437388	1407.78	0.583198	1407.78	0.000367246	1407.78	0.588046	1407.78	0.000501541	1407.78	0.594863	1407.78	0.000436335
1408.74	0.565607	1408.74	0.000136782	1408.74	0.586482	1408.74	0.00024392	1408.74	0.585374	1408.74	0.00025563	1408.74	0.589062	1408.74	0.000335583	1408.74	0.59679	1408.74	0.000306783
1409.71	0.567037	1409.71	-2.9874e-06	1409.71	0.58943	1409.71	4.37085e-05	1409.71	0.587572	1409.71	9.03047e-05	1409.71	0.59012	1409.71	9.51538e-05	1409.71	0.598794	1409.71	0.000127685
1410.67	0.568759	1410.67	-0.000135933	1410.67	0.591969	1410.67	-0.000110822	1410.67	0.589603	1410.67	-8.15495e-05	1410.67	0.591146	1410.67	-0.000135054	1410.67	0.600665	1410.67	-4.80156e-05
1411.64	0.570553	1411.64	-0.000235512	1411.64	0.593811	1411.64	-0.000210721	1411.64	0.591263	1411.64	-0.000226691	1411.64	0.5921	1411.64	-0.000301024	1411.64	0.602201	1411.64	-0.000192755
1412.6	0.572131	1412.6	-0.000296771	1412.6	0.595051	1412.6	-0.000276162	1412.6	0.592481	1412.6	-0.000332374	1412.6	0.593119	1412.6	-0.000389683	1412.6	0.603407	1412.6	-0.000302968
1413.57	0.57332	1413.57	-0.000328283	1413.57	0.596123	1413.57	-0.000330784	1413.57	0.593401	1413.57	-0.000399368	1413.57	0.59451	1413.57	-0.00041431	1413.57	0.604545	1413.57	-0.000383527
1414.53	0.574133	1414.53	-0.000341303	1414.53	0.597509	1414.53	-0.000385549	1414.53	0.594284	1414.53	-0.000432669	1414.53	0.596563	1414.53	-0.000396816	1414.53	0.605955	1414.53	-0.000435447
1415.49	0.57468	1415.49	-0.000344788	1415.49	0.599408	1415.49	-0.000437396	1415.49	0.595302	1415.49	-0.000437657	1415.49	0.599312	1415.49	-0.000359128	1415.49	0.607787	1415.49	-0.000455501
1416.46	0.575028	1416.46	-0.000345212	1416.46	0.601544	1416.46	-0.000476729	1416.46	0.596357	1416.46	-0.000421542	1416.46	0.602336	1416.46	-0.000322131	1416.46	0.609789	1416.46	-0.000444354
1417.42	0.575108	1417.42	-0.00034593	1417.42	0.603208	1417.42	-0.000495227	1417.42	0.597033	1417.42	-0.00039425	1417.42	0.604722	1417.42	-0.00030401	1417.42	0.6113	1417.42	-0.00041263
1418.39	0.574751	1418.39	-0.000344964	1418.39	0.603626	1418.39	-0.000489258	1418.39	0.596798	1418.39	-0.000364855	1418.39	0.605412	1418.39	-0.000313932	1418.39	0.61157	1418.39	-0.000377169
1419.35	0.573845	1419.35	-0.000334652	1419.35	0.602534	1419.35	-0.000459525	1419.35	0.595421	1419.35	-0.000336602	1419.35	0.603913	1419.35	-0.00034596	1419.35	0.61033	1419.35	-0.000350206
1420.32	0.572436	1420.32	-0.000305773	1420.32	0.600392	1420.32	-0.000409507	1420.32	0.593187	1420.32	-0.000306474	1420.32	0.600706	1420.32	-0.000380659	1420.32	0.608	1420.32	-0.000332155
1421.28	0.570646	1421.28	-0.000254386	1421.28	0.597908	1421.28	-0.000343238	1421.28	0.590615	1421.28	-0.000269723	1421.28	0.596785	1421.28	-0.000393702	1421.28	0.605244	1421.28	-0.000313906
1422.24	0.56854	1422.24	-0.000186894	1422.24	0.595488	1422.24	-0.000262248	1422.24	0.588055	1422.24	-0.000223959	1422.24	0.592958	1422.24	-0.000364964	1422.24	0.60243	1422.24	-0.000283819
1423.21	0.566124	1423.21	-0.000119455	1423.21	0.593144	1423.21	-0.000166941	1423.21	0.585581	1423.21	-0.000170138	1423.21	0.589601	1423.21	-0.000287619	1423.21	0.599576	1423.21	-0.000234519
1424.17	0.563436	1424.17	-7.0303e-05	1424.17	0.590728	1424.17	-6.64481e-05	1424.17	0.583143	1424.17	-0.000112938	1424.17	0.586814	1424.17	-0.000177429	1424.17	0.596624	1424.17	-0.000169323
1425.14	0.560632	1425.14	-4.81242e-05	1425.14	0.588159	1425.14	1.65659e-05	1425.14	0.580727	1425.14	-5.99471e-05	1425.14	0.584608	1425.14	-6.81475e-05	1425.14	0.593684	1425.14	-0.000102419
1426.1	0.557952	1426.1	-4.61087e-05	1426.1	0.58549	1426.1	6.02362e-05	1426.1	0.578396	1426.1	-1.71644e-05	1426.1	0.58293	1426.1	1.37724e-05	1426.1	0.591031	1426.1	-4.74062e-05
1427.07	0.555596	1427.07	-4.95537e-05	1427.07	0.582822	1427.07	5.87416e-05	1427.07	0.576214	1427.07	1.31018e-05	1427.07	0.581586	1427.07	6.5702e-05	1427.07	0.588891	1427.07	-8.6482e-06
1428.03	0.553608	1428.03	-5.01766e-05	1428.03	0.580208	1428.03	1.58459e-05	1428.03	0.574145	1428.03	2.62707e-05	1428.03	0.580206	1428.03	9.26285e-05	1428.03	0.587201	1428.03	1.06514e-05
1428.99	0.551865	1428.99	-5.17486e-05	1428.99	0.577661	1428.99	-6.60658e-05	1428.99	0.572049	1428.99	1.18871e-05	1428.99	0.57837	1428.99	8.57994e-05	1428.99	0.585592	1428.99	2.24528e-08
1429.96	0.55017	1429.96	-6.21256e-05	1429.96	0.575245	1429.96	-0.000176006	1429.96	0.569797	1429.96	-3.54127e-05	1429.96	0.575894	1429.96	3.21585e-05	1429.96	0.583634	1429.96	-4.63709e-05
1430.92	0.548387	1430.92	-8.19765e-05	1430.92	0.573137	1430.92	-0.00027924	1430.92	0.567395	1430.92	-0.000101006	1430.92	0.573026	1430.92	-5.89331e-05	1430.92	0.581183	1430.92	-0.000111684
1431.89	0.546488	1431.89	-0.000103526	1431.89	0.571545	1431.89	-0.000331106	1431.89	0.565	1431.89	-0.000155145	1431.89	0.570317	1431.89	-0.000153994	1431.89	0.578473	1431.89	-0.000163437
1432.85	0.544483	1432.85	-0.00012015	1432.85	0.570545	1432.85	-0.000313097	1432.85	0.562782	1432.85	-0.000177308	1432.85	0.568252	1432.85	-0.000223297	1432.85	0.575889	1432.85	-0.000182285
1433.82	0.542316	1433.82	-0.000134111	1433.82	0.569927	1433.82	-0.000248101	1433.82	0.560782	1433.82	-0.000172074	1433.82	0.566904	1433.82	-0.000259314	1433.82	0.573637	1433.82	-0.000176336
1434.78	0.539828	1434.78	-0.00015332	1434.78	0.569094	1434.78	-0.000178532	1434.78	0.558814	1434.78	-0.000160912	1434.78	0.565786	1434.78	-0.000267543	1434.78	0.571528	1434.78	-0.000167099
1435.74	0.536826	1435.74	-0.000181592	1435.74	0.567126	1435.74	-0.000133885	1435.74	0.556496	1435.74	-0.000162453	1435.74	0.563973	1435.74	-0.000251861	1435.74	0.569007	1435.74	-0.000168011
1436.71	0.53325	1436.71	-0.00021258	1436.71	0.563207	1436.71	-0.000116656	1436.71	0.553435	1436.71	-0.0001793	1436.71	0.560646	1436.71	-0.000213823	1436.71	0.565492	1436.71	-0.000175997
1437.67	0.529264	1437.67	-0.000233353	1437.67	0.557257	1437.67	-0.000112421	1437.67	0.549517	1437.67	-0.000199393	1437.67	0.555778	1437.67	-0.000161088	1437.67	0.560874	1437.67	-0.000178807
1438.64	0.525131	1438.64	-0.00023464	1438.64	0.550062	1438.64	-0.000109591	1438.64	0.544986	1438.64	-0.000208526	1438.64	0.550177	1438.64	-0.000111248	1438.64	0.555623	1438.64	-0.000169213
1439.6	0.521012	1439.6	-0.000218156	1439.6	0.542712	1439.6	-0.000108955	1439.6	0.540216	1439.6	-0.000201651	1439.6	0.544776	1439.6	-8.44462e-05	1439.6	0.55036	1439.6	-0.00015318
1440.57	0.516932	1440.57	-0.000194199	1440.57	0.536072	1440.57	-0.000116085	1440.57	0.535509	1440.57	-0.000182445	1440.57	0.540058	1440.57	-8.84328e-05	1440.57	0.545491	1440.57	-0.00014345
1441.53	0.512877	1441.53	-0.000171895	1441.53	0.530664	1441.53	-0.000126262	1441.53	0.531054	1441.53	-0.000153353	1441.53	0.536028	1441.53	-0.000106109	1441.53	0.541149	1441.53	-0.000142022
1442.49	0.508858	1442.49	-0.000149845	1442.49	0.526684	1442.49	-0.000113843	1442.49	0.526951	1442.49	-0.0001082	1442.49	0.532425	1442.49	-9.73818e-05	1442.49	0.5373	1442.49	-0.000126991
1443.46	0.504892	1443.46	-0.000114029	1443.46	0.523972	1443.46	-3.54706e-05	1443.46	0.523193	1443.46	-3.7493e-05	1443.46	0.528946	1443.46	-2.29803e-05	1443.46	0.53381	1443.46	-6.18503e-05
1444.42	0.500946	1444.42	-4.88533e-05	1444.42	0.522014	1444.42	0.000136838	1444.42	0.519624	1444.42	5.56505e-05	1444.42	0.525394	1444.42	0.000117023	1444.42	0.530478	1444.42	6.80739e-05
1445.39	0.496911	1445.39	4.15158e-05	1445.39	0.520126	1445.39	0.000362851	1445.39	0.515974	1445.39	0.000147499	1445.39	0.521743	1445.39	0.000265766	1445.39	0.527067	1445.39	0.000223528
1446.35	0.492654	1446.35	0.000127566	1446.35	0.517763	1446.35	0.00053499	1446.35	0.511985	1446.35	0.000209272	1446.35	0.518092	1446.35	0.00034757	1446.35	0.523366	1446.35	0.000333247
1447.31	0.488125	1447.31	0.000181797	1447.31	0.514741	1447.31	0.000562363	1447.31	0.507579	1447.31	0.000230029	1447.31	0.514549	1447.31	0.000328143	1447.31	0.519262	1447.31	0.000355057
1448.28	0.483415	1448.28	0.000206983	1448.28	0.511216	1448.28	0.000442795	1448.28	0.502929	1448.28	0.000221908	1448.28	0.511125	1448.28	0.000235161	1448.28	0.514791	1448.28	0.000305086
1449.24	0.478707	1449.24	0.000230379	1449.24	0.507442	1449.24	0.000249983	1449.24	0.498377	1449.24	0.000209431	1449.24	0.507738	1449.24	0.000134171	1449.24	0.510136	1449.24	0.00023569
1450.21	0.474162	1450.21	0.000275127	1450.21	0.503562	1450.21	7.13815e-05	1450.21	0.494233	1450.21	0.000211458	1450.21	0.504318	1450.21	8.35722e-05	1450.21	0.505561	1450.21	0.000193549
1451.17	0.469854	1451.17	0.000336134	1451.17	0.499616	1451.17	-4.52018e-05	1451.17	0.490634	1451.17	0.000221283	1451.17	0.500921	1451.17	9.17223e-05	1451.17	0.501341	1451.17	0.000184261
1452.14	0.465816	1452.14	0.000375081	1452.14	0.495711	1452.14	-0.000106822	1452.14	0.487566	1452.14	0.000203485	1452.14	0.49775	1452.14	0.000109362	1452.14	0.49772	1452.14	0.000166927
1453.1	0.462124	1453.1	0.000343757	1453.1	0.492168	1453.1	-0.000151094	1453.1	0.484953	1453.1	0.000122739	1453.1	0.495066	1453.1	7.08422e-05	1453.1	0.494914	1453.1	9.08288e-05
1454.06	0.458945	1454.06	0.000225394	1454.06	0.489507	1454.06	-0.000207197	1454.06	0.482704	1454.06	-1.8315e-05	1454.06	0.493042	1454.06	-4.93436e-05	1454.06	0.493076	1454.06	-5.48808e-05
1455.03	0.456491	1455.03	5.11783e-05	1455.03	0.488187	1455.03	-0.000277624	1455.03	0.480662	1455.03	-0.000177985	1455.03	0.491558	1455.03	-0.00021974	1455.03	0.492143	1455.03	-0.000231599
1455.99	0.454829	1455.99	-0.000128339	1455.99	0.48804	1455.99	-0.000349737	1455.99	0.478523	1455.99	-0.000312499	1455.99	0.49001	1455.99	-0.000385453	1455.99	0.491565	1455.99	-0.00038815
1456.96	0.453635	1456.96	-0.000278949	1456.96	0.487781	1456.96	-0.000408964	1456.96	0.475916	1456.96	-0.000403205	1456.96	0.487504	1456.96	-0.000506219	1456.96	0.490303	1456.96	-0.000493834
1457.92	0.452299	1457.92	-0.000390185	1457.92	0.485773	1457.92	-0.000435599	1457.92	0.472758	1457.92	-0.000451371	1457.92	0.483706	1457.92	-0.000566513	1457.92	0.487608	1457.92	-0.000538733
1458.88	0.450493	1458.88	-0.000464357	1458.88	0.481654	1458.88	-0.000404848	1458.88	0.469353	1458.88	-0.000463861	1458.88	0.479265	1458.88	-0.000568717	1458.88	0.483764	1458.88	-0.000522924
1459.85	0.448328	1459.85	-0.000509825	1459.85	0.476361	1459.85	-0.000312361	1459.85	0.465985	1459.85	-0.000451987	1459.85	0.474999	1459.85	-0.000528037	1459.85	0.479537	1459.85	-0.000460677
1460.81	0.445944	1460.81	-0.000541025	1460.81	0.470866	1460.81	-0.000204552	1460.81	0.462565	1460.81	-0.000436684	1460.81	0.471117	1460.81	-0.000470641	1460.81	0.475277	1460.81	-0.000391456
1461.78	0.443151	1461.78	-0.000574251	1461.78	0.465491	1461.78	-0.000161041	1461.78	0.458615	1461.78	-0.000440782	1461.78	0.467176	1461.78	-0.000425259	1461.78	0.470688	1461.78	-0.000366064
1462.74	0.439327	1462.74	-0.000617435	1462.74	0.459931	1462.74	-0.000227787	1462.74	0.453394	1462.74	-0.00047126	1462.74	0.462306	1462.74	-0.00040729	1462.74	0.465009	1462.74	-0.000407881
1463.71	0.433614	1463.71	-0.000664443	1463.71	0.453545	1463.71	-0.000374174	1463.71	0.446224	1463.71	-0.000513842	1463.71	0.455585	1463.71	-0.00041006	1463.71	0.457426	1463.71	-0.000492887
1464.67	0.425518	1464.67	-0.000698158	1464.67	0.445891	1464.67	-0.000516371	1464.67	0.437064	1464.67	-0.000544614	1464.67	0.446682	1464.67	-0.000412329	1464.67	0.447762	1464.67	-0.00056895
1465.63	0.41554	1465.63	-0.000696864	1465.63	0.437256	1465.63	-0.000570638	1465.63	0.426866	1465.63	-0.000543571	1465.63	0.436353	1465.63	-0.000394268	1465.63	0.436946	1465.63	-0.000588596
1466.6	0.404985	1466.6	-0.000642203	1466.6	0.428592	1466.6	-0.000498422	1466.6	0.417025	1466.6	-0.000502188	1466.6	0.426008	1466.6	-0.000352129	1466.6	0.426523	1466.6	-0.000533142
1467.56	0.395025	1467.56	-0.000530873	1467.56	0.420876	1467.56	-0.000334481	1467.56	0.408437	1467.56	-0.000424744	1467.56	0.41672	1467.56	-0.000302069	1467.56	0.417616	1467.56	-0.000422839
1468.53	0.386134	1468.53	-0.000380496	1468.53	0.414636	1468.53	-0.000171789	1468.53	0.401196	1468.53	-0.000319939	1468.53	0.408797	1468.53	-0.00025945	1468.53	0.410524	1468.53	-0.000299046
1469.49	0.378198	1469.49	-0.000214468	1469.49	0.409905	1469.49	-8.39731e-05	1469.49	0.394866	1469.49	-0.000189464	1469.49	0.402022	1469.49	-0.000209085	1469.49	0.404938	1469.49	-0.000182264
1470.46	0.370803	1470.46	-4.08091e-05	1470.46	0.406208	1470.46	-6.06657e-05	1470.46	0.388772	1470.46	-3.19685e-05	1470.46	0.395957	1470.46	-0.000114599	1470.46	0.400162	1470.46	-5.79653e-05
1471.42	0.363438	1471.42	0.000143735	1471.42	0.40244	1471.42	-3.84271e-05	1471.42	0.382142	1471.42	0.00014204	1471.42	0.390051	1471.42	3.85542e-05	1471.42	0.395125	1471.42	8.97442e-05
1472.38	0.355646	1472.38	0.000332992	1472.38	0.397012	1472.38	2.89163e-05	1472.38	0.374319	1472.38	0.000307742	1472.38	0.38367	1472.38	0.000226926	1472.38	0.388548	1472.38	0.000251022
1473.35	0.34723	1473.35	0.000503316	1473.35	0.388754	1473.35	0.000145602	1473.35	0.36513	1473.35	0.000436194	1473.35	0.376283	1473.35	0.0004081	1473.35	0.379598	1473.35	0.00039784
1474.31	0.338354	1474.31	0.000622642	1474.31	0.377972	1474.31	0.000285559	1474.31	0.355065	1474.31	0.000505921	1474.31	0.367768	1474.31	0.000540966	1474.31	0.36858	1474.31	0.000501414
1475.28	0.329428	1475.28	0.000671181	1475.28	0.366276	1475.28	0.000410399	1475.28	0.344966	1475.28	0.000518319	1475.28	0.358494	1475.28	0.000602535	1475.28	0.356751	1475.28	0.000548689
1476.24	0.320901	1476.24	0.000664666	1476.24	0.355442	1476.24	0.000491435	1476.24	0.335591	1476.24	0.000509489	1476.24	0.349101	1476.24	0.000604772	1476.24	0.345512	1476.24	0.000556463
1477.21	0.313161	1477.21	0.000651595	1477.21	0.346563	1477.21	0.000527916	1477.21	0.327442	1477.21	0.000531904	1477.21	0.340259	1477.21	0.000590183	1477.21	0.335862	1477.21	0.000564033
1478.17	0.306507	1478.17	0.000672801	1478.17	0.339875	1478.17	0.000545493	1478.17	0.320771	1478.17	0.000610319	1478.17	0.332513	1478.17	0.000597828	1478.17	0.328273	1478.17	0.000602391
1479.13	0.301095	1479.13	0.000727672	1479.13	0.334952	1479.13	0.000577133	1479.13	0.315585	1479.13	0.000723365	1479.13	0.326191	1479.13	0.000636103	1479.13	0.322727	1479.13	0.000675672
1480.1	0.296901	1480.1	0.00078567	1480.1	0.331074	1480.1	0.000644688	1480.1	0.311667	1480.1	0.000830539	1480.1	0.321364	1480.1	0.000690358	1480.1	0.318838	1480.1	0.000771975
1481.06	0.293736	1481.06	0.000817209	1481.06	0.327666	1481.06	0.000749488	1481.06	0.308659	1481.06	0.000902307	1481.06	0.317892	1481.06	0.000743854	1481.06	0.316059	1481.06	0.000876461
1482.03	0.291344	1482.03	0.000807425	1482.03	0.32462	1482.03	0.00086778	1482.03	0.306221	1482.03	0.000924285	1482.03	0.315546	1482.03	0.000785693	1482.03	0.313957	1482.03	0.000967937
1482.99	0.289523	1482.99	0.000756121	1482.99	0.322275	1482.99	0.000952976	1482.99	0.304187	1482.99	0.000891844	1482.99	0.314138	1482.99	0.000808578	1482.99	0.312383	1482.99	0.0010134
1483.95	0.288202	1483.95	0.000678961	1483.95	0.321087	1483.95	0.000956877	1483.95	0.302602	1483.95	0.000813651	1483.95	0.31356	1483.95	0.000808286	1483.95	0.311448	1483.95	0.000981011
1484.92	0.287437	1484.92	0.000604654	1484.92	0.321248	1484.92	0.000865125	1484.92	0.301653	1484.92	0.000715032	1484.92	0.313742	1484.92	0.000785065	1484.92	0.311339	1484.92	0.000867067
1485.88	0.287355	1485.88	0.000556025	1485.88	0.322507	1485.88	0.000709769	1485.88	0.301549	1485.88	0.000623605	1485.88	0.314571	1485.88	0.000739685	1485.88	0.312116	1485.88	0.000704311
1486.85	0.288067	1486.85	0.000529717	1486.85	0.324234	1486.85	0.000541591	1486.85	0.302406	1486.85	0.000548818	1486.85	0.315839	1486.85	0.000668214	1486.85	0.313588	1486.85	0.000537592
1487.81	0.289541	1487.81	0.000502028	1487.81	0.325656	1487.81	0.000397098	1487.81	0.304115	1487.81	0.000482335	1487.81	0.317234	1487.81	0.000567121	1487.81	0.315306	1487.81	0.000396533
1488.78	0.291478	1488.78	0.000452898	1488.78	0.326245	1488.78	0.000287972	1488.78	0.306267	1488.78	0.000413858	1488.78	0.318425	1488.78	0.000442172	1488.78	0.316728	1488.78	0.000289204
1489.74	0.293365	1489.74	0.000376686	1489.74	0.326066	1489.74	0.000203821	1489.74	0.3083	1489.74	0.00033749	1489.74	0.319255	1489.74	0.000305939	1489.74	0.317574	1489.74	0.000207024
1490.7	0.294782	1490.7	0.000274328	1490.7	0.325731	1490.7	0.000120925	1490.7	0.309867	1490.7	0.000247261	1490.7	0.319866	1490.7	0.000168129	1490.7	0.318056	1490.7	0.000130769
1491.67	0.295687	1491.67	0.000147443	1491.67	0.325941	1491.67	2.26163e-05	1491.67	0.311067	1491.67	0.000139625	1491.67	0.32061	1491.67	3.609e-05	1491.67	0.318708	1491.67	4.41672e-05
1492.63	0.296389	1492.63	1.19205e-05	1492.63	0.327128	1492.63	-7.04711e-05	1492.63	0.312304	1492.63	3.37699e-05	1492.63	0.321855	1492.63	-6.57072e-05	1492.63	0.320012	1492.63	-3.83034e-05
1493.6	0.297355	1493.6	-7.85185e-05	1493.6	0.329428	1493.6	-8.77963e-05	1493.6	0.314031	1493.6	-1.0172e-05	1493.6	0.323889	1493.6	-7.85743e-05	1493.6	0.322212	1493.6	-5.21253e-05
1494.56	0.299063	1494.56	-5.22513e-05	1494.56	0.332759	1494.56	3.80544e-05	1494.56	0.316583	1494.56	6.91062e-05	1494.56	0.326901	1494.56	4.98011e-05	1494.56	0.325306	1494.56	6.92486e-05
1495.53	0.301886	1495.53	9.80209e-05	1495.53	0.336799	1495.53	0.000278966	1495.53	0.32008	1495.53	0.000246602	1495.53	0.330909	1495.53	0.000280213	1495.53	0.329076	1495.53	0.000296176
1496.49	0.305892	1496.49	0.000284195	1496.49	0.340916	1496.49	0.00051284	1496.49	0.32433	1496.49	0.000411133	1496.49	0.335621	1496.49	0.000487286	1496.49	0.333108	1496.49	0.000503463
1497.45	0.310623	1497.45	0.000410986	1497.45	0.344328	1497.45	0.000634783	1497.45	0.328796	1497.45	0.000478921	1497.45	0.340363	1497.45	0.000576062	1497.45	0.336898	1497.45	0.000593499
1498.42	0.315191	1498.42	0.000453882	1498.42	0.346575	1498.42	0.000621616	1498.42	0.332835	1498.42	0.000454604	1498.42	0.344369	1498.42	0.000543685	1498.42	0.340087	1498.42	0.000562427
1499.38	0.318813	1499.38	0.000436785	1499.38	0.347855	1499.38	0.00050211	1499.38	0.336075	1499.38	0.000382626	1499.38	0.347258	1499.38	0.00043458	1499.38	0.342632	1499.38	0.00045391
1500.35	0.321249	1500.35	0.000382871	1500.35	0.348805	1500.35	0.000322585	1500.35	0.338569	1500.35	0.000294111	1500.35	0.349217	1500.35	0.000292406	1500.35	0.344742	1500.35	0.000311571
1501.31	0.322765	1501.31	0.000304027	1501.31	0.350073	1501.31	0.000138657	1501.31	0.340664	1501.31	0.000203748	1501.31	0.350776	1501.31	0.000153481	1501.31	0.346744	1501.31	0.00017486
1502.28	0.323914	1502.28	0.000214415	1502.28	0.35218	1502.28	1.84383e-06	1502.28	0.342878	1502.28	0.000125798	1502.28	0.352598	1502.28	4.9617e-05	1502.28	0.349074	1502.28	7.9099e-05
1503.24	0.325449	1503.24	0.00013409	1503.24	0.355628	1503.24	-6.24837e-05	1503.24	0.345908	1503.24	7.48393e-05	1503.24	0.355457	1503.24	-3.29659e-07	1503.24	0.352373	1503.24	3.99743e-05
1504.2	0.328369	1504.2	7.69998e-05	1504.2	0.361024	1504.2	-6.17067e-05	1504.2	0.350663	1504.2	5.37058e-05	1504.2	0.360266	1504.2	7.66556e-07	1504.2	0.357533	1504.2	4.38469e-05
1505.17	0.333782	1505.17	4.31876e-05	1505.17	0.368847	1505.17	-2.13674e-05	1505.17	0.357977	1505.17	5.0286e-05	1505.17	0.367798	1505.17	3.27155e-05	1505.17	0.365366	1505.17	6.04006e-05
1506.13	0.342087	1506.13	2.55719e-05	1506.13	0.378597	1506.13	3.25203e-05	1506.13	0.367624	1506.13	4.75366e-05	1506.13	0.377714	1506.13	7.07185e-05	1506.13	0.375535	1506.13	6.43503e-05
1507.1	0.351793	1507.1	2.00745e-05	1507.1	0.388069	1507.1	7.98034e-05	1507.1	0.377418	1507.1	3.36277e-05	1507.1	0.387712	1507.1	9.3443e-05	1507.1	0.385628	1507.1	4.72084e-05
1508.06	0.36021	1508.06	2.54555e-05	1508.06	0.394792	1508.06	0.000103156	1508.06	0.384671	1508.06	4.36506e-06	1508.06	0.395058	1508.06	8.34058e-05	1508.06	0.392812	1508.06	1.49299e-05
1509.03	0.365996	1509.03	3.37586e-05	1509.03	0.398324	1509.03	8.67158e-05	1509.03	0.388822	1509.03	-3.95912e-05	1509.03	0.399192	1509.03	2.79352e-05	1509.03	0.396611	1509.03	-2.35069e-05
1509.99	0.369729	1509.99	2.58196e-05	1509.99	0.399937	1509.99	2.21581e-05	1509.99	0.391226	1509.99	-9.62937e-05	1509.99	0.401462	1509.99	-7.41747e-05	1509.99	0.398577	1509.99	-6.81734e-05
1510.95	0.372569	1510.95	-1.87082e-05	1510.95	0.401036	1510.95	-8.47791e-05	1510.95	0.393403	1510.95	-0.00016455	1510.95	0.403374	1510.95	-0.000208098	1510.95	0.400379	1510.95	-0.000129914
1511.92	0.375401	1511.92	-0.000105933	1511.92	0.402525	1511.92	-0.0002141	1511.92	0.396259	1511.92	-0.000242147	1511.92	0.405859	1511.92	-0.000347549	1511.92	0.402989	1511.92	-0.000217198
1512.88	0.378711	1512.88	-0.000219973	1512.88	0.404863	1512.88	-0.000333649	1512.88	0.400112	1512.88	-0.000319097	1512.88	0.409319	1512.88	-0.0004613	1512.88	0.406719	1512.88	-0.000318337
1513.85	0.38265	1513.85	-0.000324953	1513.85	0.408174	1513.85	-0.000402084	1513.85	0.404832	1513.85	-0.000371172	1513.85	0.413755	1513.85	-0.000515197	1513.85	0.411372	1513.85	-0.00039546
1514.81	0.387061	1514.81	-0.000374422	1514.81	0.412287	1514.81	-0.000379266	1514.81	0.409954	1514.81	-0.00036243	1514.81	0.418812	1514.81	-0.000476045	1514.81	0.416408	1514.81	-0.000397104
1515.78	0.391547	1515.78	-0.000327029	1515.78	0.416822	1515.78	-0.000245674	1515.78	0.414864	1515.78	-0.000261079	1515.78	0.423885	1515.78	-0.000324567	1515.78	0.421193	1515.78	-0.000284759
1516.74	0.395676	1516.74	-0.000171272	1516.74	0.421405	1516.74	-2.7621e-05	1516.74	0.419071	1516.74	-7.07732e-05	1516.74	0.428361	1516.74	-8.07704e-05	1516.74	0.425337	1516.74	-6.89987e-05
1517.7	0.399253	1517.7	4.22944e-05	1517.7	0.425878	1517.7	0.000185069	1517.7	0.422448	1517.7	0.000136667	1517.7	0.431897	1517.7	0.000170353	1517.7	0.428898	1517.7	0.000160803
1518.67	0.402472	1518.67	0.000209794	1518.67	0.430316	1518.67	0.000279479	1518.67	0.42529	1518.67	0.000250808	1518.67	0.434555	1518.67	0.000312834	1518.67	0.432315	1518.67	0.000277183
1519.63	0.40582	1519.63	0.000268633	1519.63	0.434816	1519.63	0.000228142	1519.63	0.428164	1519.63	0.00023688	1519.63	0.436736	1519.63	0.000312288	1519.63	0.436098	1519.63	0.000242327
1520.6	0.409747	1520.6	0.000269768	1520.6	0.439247	1520.6	0.0001296	1520.6	0.4316	1520.6	0.000187385	1520.6	0.438961	1520.6	0.000261501	1520.6	0.44045	1520.6	0.000161653
1521.56	0.414305	1521.56	0.000303554	1521.56	0.443223	1521.56	9.91577e-05	1521.56	0.435765	1521.56	0.000211758	1521.56	0.441615	1521.56	0.000268391	1521.56	0.445074	1521.56	0.000161575
1522.53	0.41914	1522.53	0.000388493	1522.53	0.446458	1522.53	0.000158362	1522.53	0.440412	1522.53	0.000322082	1522.53	0.444841	1522.53	0.000346978	1522.53	0.44946	1522.53	0.00026352
1523.49	0.423911	1523.49	0.000473128	1523.49	0.44914	1523.49	0.000249493	1523.49	0.445203	1523.49	0.000453093	1523.49	0.448686	1523.49	0.000441162	1523.49	0.453411	1523.49	0.000401054
1524.45	0.428638	1524.45	0.000506263	1524.45	0.451895	1524.45	0.00031017	1524.45	0.450045	1524.45	0.000541601	1524.45	0.453256	1524.45	0.000501292	1524.45	0.457247	1524.45	0.000503114
1525.42	0.433636	1525.42	0.00047488	1525.42	0.455365	1525.42	0.000315899	1525.42	0.455091	1525.42	0.000565219	1525.42	0.458672	1525.42	0.000517599	1525.42	0.461535	1525.42	0.000539521
1526.38	0.439159	1526.38	0.000400217	1526.38	0.459783	1526.38	0.000285721	1526.38	0.460501	1526.38	0.00053888	1526.38	0.464859	1526.38	0.000512258	1526.38	0.466627	1526.38	0.000524125
1527.35	0.445163	1527.35	0.000321149	1527.35	0.464865	1527.35	0.000272771	1527.35	0.466267	1527.35	0.000496672	1527.35	0.471491	1527.35	0.000515438	1527.35	0.472445	1527.35	0.000498423
1528.31	0.45143	1528.31	0.000265058	1528.31	0.470123	1528.31	0.000322975	1528.31	0.472314	1528.31	0.000459131	1528.31	0.478212	1528.31	0.000527852	1528.31	0.478671	1528.31	0.000491104
1529.27	0.457925	1529.27	0.000220752	1529.27	0.47537	1529.27	0.00041711	1529.27	0.478753	1529.27	0.000409037	1529.27	0.484992	1529.27	0.000505134	1529.27	0.485188	1529.27	0.000482842
1530.24	0.465011	1530.24	0.000158671	1530.24	0.480966	1530.24	0.000480941	1530.24	0.486026	1530.24	0.000319234	1530.24	0.492244	1530.24	0.00040605	1530.24	0.492345	1530.24	0.000433788
1531.2	0.473275	1531.2	7.51664e-05	1531.2	0.487644	1531.2	0.000458442	1531.2	0.494724	1531.2	0.000195587	1531.2	0.500574	1531.2	0.000244069	1531.2	0.500797	1531.2	0.00033424
1532.17	0.482976	1532.17	-9.21374e-06	1532.17	0.495929	1532.17	0.000343506	1532.17	0.505065	1532.17	6.71023e-05	1532.17	0.510225	1532.17	6.76766e-05	1532.17	0.510935	1532.17	0.000199874
1533.13	0.493459	1533.13	-8.39798e-05	1533.13	0.505469	1533.13	0.000159137	1533.13	0.51636	1533.13	-5.14348e-05	1533.13	0.520585	1533.13	-8.87408e-05	1533.13	0.522249	1533.13	4.09011e-05
1534.1	0.503274	1534.1	-0.000156543	1534.1	0.514983	1534.1	-5.60042e-05	1534.1	0.527152	1534.1	-0.00016592	1534.1	0.530374	1534.1	-0.000218249	1534.1	0.533351	1534.1	-0.000136177
1535.06	0.511186	1535.06	-0.000231925	1535.06	0.523154	1535.06	-0.000251323	1535.06	0.53621	1535.06	-0.000281531	1535.06	0.538602	1535.06	-0.000323823	1535.06	0.542946	1535.06	-0.000310247
1536.02	0.517028	1536.02	-0.00030047	1536.02	0.529588	1536.02	-0.000381497	1536.02	0.543362	1536.02	-0.00038948	1536.02	0.545297	1536.02	-0.00040387	1536.02	0.550748	1536.02	-0.000448276
1536.99	0.521601	1536.99	-0.000347548	1536.99	0.534921	1536.99	-0.000429901	1536.99	0.549363	1536.99	-0.000475361	1536.99	0.551306	1536.99	-0.000454973	1536.99	0.55745	1536.99	-0.000528037
1537.95	0.526073	1537.95	-0.00036937	1537.95	0.540339	1537.95	-0.000417904	1537.95	0.555265	1537.95	-0.000533883	1537.95	0.557654	1537.95	-0.000481348	1537.95	0.564113	1537.95	-0.000555477
1538.92	0.531371	1538.92	-0.000376399	1538.92	0.546907	1538.92	-0.000391328	1538.92	0.561773	1538.92	-0.000571993	1538.92	0.564867	1538.92	-0.000495266	1538.92	0.571441	1538.92	-0.000559761
1539.88	0.537573	1539.88	-0.000381329	1539.88	0.554648	1539.88	-0.000390887	1539.88	0.568672	1539.88	-0.000597659	1539.88	0.572392	1539.88	-0.000506057	1539.88	0.579084	1539.88	-0.000569027
1540.85	0.543732	1540.85	-0.000383991	1540.85	0.562027	1540.85	-0.000425975	1540.85	0.574857	1540.85	-0.000606307	1540.85	0.578843	1540.85	-0.000509388	1540.85	0.585663	1540.85	-0.000586408
1541.81	0.548902	1541.81	-0.000369122	1541.81	0.567293	1541.81	-0.000471305	1541.81	0.579509	1541.81	-0.000579831	1541.81	0.58347	1541.81	-0.000488966	1541.81	0.59019	1541.81	-0.000587301
1542.77	0.553124	1542.77	-0.000322593	1542.77	0.570221	1542.77	-0.000488701	1542.77	0.582891	1542.77	-0.000502973	1542.77	0.586835	1542.77	-0.000432479	1542.77	0.593042	1542.77	-0.000541662
1543.74	0.557017	1543.74	-0.00025296	1543.74	0.571811	1543.74	-0.000453646	1543.74	0.585725	1543.74	-0.000384523	1543.74	0.589838	1543.74	-0.000349183	1543.74	0.59522	1543.74	-0.000442561
1544.7	0.561035	1544.7	-0.000186943	1544.7	0.573193	1544.7	-0.00035568	1544.7	0.588507	1544.7	-0.000255243	1544.7	0.592941	1544.7	-0.000263546	1544.7	0.597488	1544.7	-0.000309372
1545.67	0.565287	1545.67	-0.00013087	1545.67	0.575154	1545.67	-0.000182085	1545.67	0.591434	1545.67	-0.000135676	1545.67	0.596204	1545.67	-0.000182573	1545.67	0.600244	1545.67	-0.000160742
1546.63	0.569676	1546.63	-6.37672e-05	1546.63	0.578085	1546.63	4.88803e-05	1546.63	0.594564	1546.63	-2.60059e-05	1546.63	0.599564	1546.63	-9.28887e-05	1546.63	0.603632	1546.63	-9.46659e-06
1547.6	0.574075	1547.6	9.98796e-06	1547.6	0.582001	1547.6	0.000244069	1547.6	0.597917	1547.6	6.28436e-05	1547.6	0.603009	1547.6	-1.64966e-06	1547.6	0.607621	1547.6	0.000112376
1548.56	0.578404	1548.56	5.35793e-05	1548.56	0.586602	1548.56	0.0003137	1548.56	0.60148	1548.56	0.000111415	1548.56	0.606598	1548.56	6.51288e-05	1548.56	0.612023	1548.56	0.000174437
1549.52	0.582609	1549.52	5.84864e-05	1549.52	0.591381	1549.52	0.000280133	1549.52	0.605177	1549.52	0.000128768	1549.52	0.610371	1549.52	0.000106798	1549.52	0.616534	1549.52	0.000192678
1550.49	0.586604	1550.49	5.10983e-05	1550.49	0.59579	1550.49	0.000231073	1550.49	0.608866	1550.49	0.000138538	1550.49	0.614268	1550.49	0.000136942	1550.49	0.620817	1550.49	0.000200783
1551.45	0.59024	1551.45	3.72489e-05	1551.45	0.599437	1551.45	0.000197231	1551.45	0.612386	1551.45	0.000133152	1551.45	0.618107	1551.45	0.000138935	1551.45	0.624631	1551.45	0.000190184
1552.42	0.593389	1552.42	-7.91257e-06	1552.42	0.602284	1552.42	0.000134934	1552.42	0.615643	1552.42	8.32911e-05	1552.42	0.621688	1552.42	8.38729e-05	1552.42	0.627955	1552.42	0.000123904
1553.38	0.596065	1553.38	-8.97808e-05	1553.38	0.604713	1553.38	1.49049e-05	1553.38	0.618692	1553.38	-9.5959e-06	1553.38	0.624937	1553.38	-1.39449e-05	1553.38	0.631013	1553.38	2.83967e-06
1554.34	0.598517	1554.34	-0.000172582	1554.34	0.607433	1554.34	-0.000126723	1554.34	0.621747	1554.34	-0.000105407	1554.34	0.628015	1554.34	-0.000103369	1554.34	0.634199	1554.34	-0.000123484
1555.31	0.601245	1555.31	-0.000215014	1555.31	0.611333	1555.31	-0.000234265	1555.31	0.625174	1555.31	-0.000167836	1555.31	0.631323	1555.31	-0.000151396	1555.31	0.638	1555.31	-0.00020838
1556.27	0.60497	1556.27	-0.000201014	1556.27	0.617299	1556.27	-0.000281569	1556.27	0.629431	1556.27	-0.000186709	1556.27	0.635424	1556.27	-0.000159936	1556.27	0.642918	1556.27	-0.000235895
1557.24	0.610342	1557.24	-0.000140646	1557.24	0.625608	1557.24	-0.00027122	1557.24	0.634815	1557.24	-0.000168903	1557.24	0.640738	1557.24	-0.000144533	1557.24	0.649164	1557.24	-0.000211348
1558.2	0.617097	1558.2	-6.25325e-05	1558.2	0.63472	1558.2	-0.000221118	1558.2	0.640821	1558.2	-0.000130341	1558.2	0.646828	1558.2	-0.00012094	1558.2	0.655957	1558.2	-0.000153637
1559.17	0.623431	1559.17	-1.35539e-06	1559.17	0.641322	1559.17	-0.000158376	1559.17	0.645911	1559.17	-9.21014e-05	1559.17	0.652095	1559.17	-0.000103307	1559.17	0.661431	1559.17	-9.17927e-05
1560.13	0.627532	1560.13	1.87314e-05	1560.13	0.643562	1560.13	-0.000112518	1560.13	0.648914	1560.13	-7.27195e-05	1560.13	0.655264	1560.13	-0.000101691	1560.13	0.664401	1560.13	-5.46589e-05
1561.09	0.629419	1561.09	-7.62774e-06	1561.09	0.642853	1561.09	-0.000106418	1561.09	0.650204	1561.09	-8.08902e-05	1561.09	0.656702	1561.09	-0.000119114	1561.09	0.665526	1561.09	-5.8751e-05
1562.06	0.630238	1562.06	-6.85634e-05	1562.06	0.641558	1562.06	-0.00014794	1562.06	0.650839	1562.06	-0.000111822	1562.06	0.657534	1562.06	-0.00014972	1562.06	0.666119	1562.06	-0.000100558
1563.02	0.630973	1563.02	-0.000138694	1563.02	0.641118	1563.02	-0.000223995	1563.02	0.651596	1563.02	-0.000146772	1563.02	0.658575	1563.02	-0.00017766	1563.02	0.66704	1563.02	-0.000155073
1563.99	0.63214	1563.99	-0.000188867	1563.99	0.641996	1563.99	-0.000303167	1563.99	0.652826	1563.99	-0.000161785	1563.99	0.660156	1563.99	-0.000183853	1563.99	0.668616	1563.99	-0.00018832
1564.95	0.63394	1564.95	-0.000205226	1564.95	0.644091	1564.95	-0.000350695	1564.95	0.654625	1564.95	-0.000146171	1564.95	0.662296	1564.95	-0.000162287	1564.95	0.670869	1564.95	-0.000182644
1565.91	0.636441	1565.91	-0.000195239	1565.91	0.647041	1565.91	-0.00034139	1565.91	0.656978	1565.91	-0.00010892	1565.91	0.664879	1565.91	-0.000124173	1565.91	0.673705	1565.91	-0.000146218
1566.88	0.639664	1566.88	-0.000164912	1566.88	0.650433	1566.88	-0.000256693	1566.88	0.659847	1566.88	-6.00992e-05	1566.88	0.667782	1566.88	-7.74771e-05	1566.88	0.677027	1566.88	-9.12129e-05
1567.84	0.643522	1567.84	-9.87594e-05	1567.84	0.65392	1567.84	-8.55558e-05	1567.84	0.663151	1567.84	4.86739e-06	1567.84	0.670899	1567.84	-1.17787e-05	1567.84	0.680728	1567.84	-1.50346e-05
1568.81	0.64766	1568.81	1.73888e-05	1568.81	0.657228	1568.81	0.00014073	1568.81	0.666671	1568.81	8.726e-05	1568.81	0.674064	1568.81	7.96068e-05	1568.81	0.684585	1568.81	7.94969e-05
1569.77	0.651454	1569.77	0.000147342	1569.77	0.660115	1569.77	0.000314955	1569.77	0.670016	1569.77	0.000153346	1569.77	0.676995	1569.77	0.000162283	1569.77	0.688199	1569.77	0.000151237
1570.74	0.654345	1570.74	0.000211177	1570.74	0.662398	1570.74	0.000323844	1570.74	0.672812	1570.74	0.00015156	1570.74	0.679414	1570.74	0.000176985	1570.74	0.691175	1570.74	0.000145898
1571.7	0.656213	1571.7	0.000170191	1571.7	0.66405	1571.7	0.000179493	1571.7	0.67495	1571.7	7.65297e-05	1571.7	0.681273	1571.7	0.000110806	1571.7	0.693403	1571.7	6.60491e-05
1572.66	0.657426	1572.66	6.62795e-05	1572.66	0.665242	1572.66	5.57626e-06	1572.66	0.676659	1572.66	-2.13277e-05	1572.66	0.682828	1572.66	1.39717e-05	1572.66	0.695139	1572.66	-2.99376e-05
1573.63	0.65863	1573.63	-3.94949e-05	1573.63	0.666292	1573.63	-0.000103249	1573.63	0.678376	1573.63	-9.61394e-05	1573.63	0.684542	1573.63	-6.14762e-05	1573.63	0.696873	1573.63	-9.93458e-05
1574.59	0.660471	1574.59	-0.000117679	1574.59	0.667559	1574.59	-0.000135448	1574.59	0.680546	1574.59	-0.000138194	1574.59	0.686881	1574.59	-9.83176e-05	1574.59	0.699101	1574.59	-0.000140645
1575.56	0.663246	1575.56	-0.000161725	1575.56	0.669274	1575.56	-0.000117772	1575.56	0.683335	1575.56	-0.000155787	1575.56	0.689997	1575.56	-0.000100239	1575.56	0.701993	1575.56	-0.00016465
1576.52	0.666614	1576.52	-0.0001715	1576.52	0.671379	1576.52	-7.97106e-05	1576.52	0.6864	1576.52	-0.000157101	1576.52	0.693483	1576.52	-7.73323e-05	1576.52	0.705148	1576.52	-0.000174978
1577.49	0.669833	1577.49	-0.000150486	1577.49	0.673587	1577.49	-4.47159e-05	1577.49	0.689102	1577.49	-0.000146369	1577.49	0.696622	1577.49	-4.36868e-05	1577.49	0.707864	1577.49	-0.000169466
1578.45	0.672455	1578.45	-0.000107183	1578.45	0.675694	1578.45	-2.62406e-05	1578.45	0.691085	1578.45	-0.000125275	1578.45	0.699035	1578.45	-1.53908e-05	1578.45	0.709797	1578.45	-0.000147228
1579.41	0.674602	1579.41	-5.6995e-05	1579.41	0.677739	1579.41	-2.61754e-05	1579.41	0.692491	1579.41	-9.66522e-05	1579.41	0.700891	1579.41	-6.80704e-06	1579.41	0.711188	1579.41	-0.000114745
1580.38	0.676644	1580.38	-2.23418e-05	1580.38	0.67987	1580.38	-3.9426e-05	1580.38	0.6937	1580.38	-6.85894e-05	1580.38	0.702589	1580.38	-2.75545e-05	1580.38	0.712529	1580.38	-8.76721e-05
1581.34	0.678809	1581.34	-2.42665e-05	1581.34	0.68215	1581.34	-6.06329e-05	1581.34	0.69502	1581.34	-5.29023e-05	1581.34	0.704409	1581.34	-7.84928e-05	1581.34	0.714185	1581.34	-8.33353e-05
1582.31	0.681034	1582.31	-6.78709e-05	1582.31	0.684483	1582.31	-8.66302e-05	1582.31	0.696563	1582.31	-5.70194e-05	1582.31	0.706391	1582.31	-0.000147015	1582.31	0.716213	1582.31	-0.000106752
1583.27	0.683055	1583.27	-0.000137108	1583.27	0.686666	1583.27	-0.000115162	1583.27	0.698248	1583.27	-7.8463e-05	1583.27	0.708397	1583.27	-0.000209265	1583.27	0.718359	1583.27	-0.000144468
1584.24	0.684648	1584.24	-0.000204726	1584.24	0.688523	1584.24	-0.000143777	1584.24	0.699902	1584.24	-0.000107423	1584.24	0.710282	1584.24	-0.000241966	1584.24	0.72024	1584.24	-0.000173706
1585.2	0.685819	1585.2	-0.000245781	1585.2	0.690003	1585.2	-0.000169715	1585.2	0.701388	1585.2	-0.000132295	1585.2	0.712028	1585.2	-0.000234481	1585.2	0.721594	1585.2	-0.000177396
1586.16	0.686783	1586.16	-0.000247876	1586.16	0.691146	1586.16	-0.000190999	1586.16	0.702666	1586.16	-0.0001452	1586.16	0.713728	1586.16	-0.000194185	1586.16	0.722422	1586.16	-0.000154943
1587.13	0.687769	1587.13	-0.000219942	1587.13	0.691986	1587.13	-0.000209381	1587.13	0.703765	1587.13	-0.000148812	1587.13	0.715439	1587.13	-0.000146376	1587.13	0.722934	1587.13	-0.000126188
1588.09	0.688845	1588.09	-0.000190451	1588.09	0.692504	1588.09	-0.000230329	1588.09	0.70472	1588.09	-0.000156609	1588.09	0.71706	1588.09	-0.000123984	1588.09	0.72337	1588.09	-0.000121603
1589.06	0.689904	1589.06	-0.000184406	1589.06	0.69269	1589.06	-0.000254308	1589.06	0.70556	1589.06	-0.00017816	1589.06	0.718343	1589.06	-0.000143613	1589.06	0.723864	1589.06	-0.000155668
1590.02	0.690772	1590.02	-0.000200255	1590.02	0.692628	1590.02	-0.000268936	1590.02	0.70631	1590.02	-0.000205807	1590.02	0.719042	1590.02	-0.000190284	1590.02	0.724399	1590.02	-0.000209123
1590.98	0.691344	1590.98	-0.00021684	1590.98	0.692497	1590.98	-0.000256898	1590.98	0.707008	1590.98	-0.000223371	1590.98	0.71909	1590.98	-0.000233228	1590.98	0.724872	1590.98	-0.000245685
1591.95	0.691627	1591.95	-0.000218215	1591.95	0.692492	1591.95	-0.000212836	1591.95	0.707671	1591.95	-0.000223444	1591.95	0.718676	1591.95	-0.000253104	1591.95	0.725195	1591.95	-0.000243424
1592.91	0.691688	1592.91	-0.000205429	1592.91	0.692694	1592.91	-0.000150309	1592.91	0.708253	1592.91	-0.000210369	1592.91	0.718162	1592.91	-0.000250103	1592.91	0.725361	1592.91	-0.000207151
1593.88	0.691573	1593.88	-0.000190911	1593.88	0.693014	1593.88	-9.39783e-05	1593.88	0.708613	1593.88	-0.000192219	1593.88	0.717893	1593.88	-0.000234119	1593.88	0.725421	1593.88	-0.000159487
1594.84	0.691265	1594.84	-0.00018707	1594.84	0.69322	1594.84	-6.55243e-05	1594.84	0.708555	1594.84	-0.000175292	1594.84	0.717994	1594.84	-0.000213765	1594.84	0.725398	1594.84	-0.000125228
1595.81	0.69071	1595.81	-0.000197146	1595.81	0.693049	1595.81	-7.2381e-05	1595.81	0.707916	1595.81	-0.000164038	1595.81	0.71829	1595.81	-0.000192633	1595.81	0.725213	1595.81	-0.000118195
1596.77	0.689875	1596.77	-0.000213476	1596.77	0.692334	1596.77	-0.00010528	1596.77	0.706683	1596.77	-0.000162257	1596.77	0.71841	1596.77	-0.000172137	1596.77	0.724691	1596.77	-0.000135911
1597.73	0.688783	1597.73	-0.000223754	1597.73	0.69108	1597.73	-0.000145541	1597.73	0.705032	1597.73	-0.0001721	1597.73	0.718013	1597.73	-0.000155278	1597.73	0.72368	1597.73	-0.000164481
1598.7	0.687511	1598.7	-0.000219224	1598.7	0.689469	1598.7	-0.000175927	1598.7	0.703278	1598.7	-0.000190902	1598.7	0.716984	1598.7	-0.000146141	1598.7	0.722176	1598.7	-0.000188724
1599.66	0.686145	1599.66	-0.000198272	1599.66	0.687802	1599.66	-0.000186519	1599.66	0.701736	1599.66	-0.000209274	1599.66	0.715471	1599.66	-0.000146216	1599.66	0.720376	1599.66	-0.000199456
1600.63	0.68473	1600.63	-0.000164032	1600.63	0.686386	1600.63	-0.000172673	1600.63	0.700567	1600.63	-0.000213144	1600.63	0.713756	1600.63	-0.000151563	1600.63	0.718589	1600.63	-0.000194566
1601.59	0.683252	1601.59	-0.000119967	1601.59	0.6854	1601.59	-0.000131566	1601.59	0.6997	1601.59	-0.000188903	1601.59	0.712073	1601.59	-0.000152877	1601.59	0.717063	1601.59	-0.00017584
1602.56	0.681657	1602.56	-6.96996e-05	1602.56	0.68479	1602.56	-6.65128e-05	1602.56	0.698879	1602.56	-0.00013108	1602.56	0.710495	1602.56	-0.000140747	1602.56	0.715832	1602.56	-0.000146014
1603.52	0.679899	1603.52	-2.21213e-05	1603.52	0.684272	1603.52	3.47819e-06	1603.52	0.697832	1603.52	-5.16594e-05	1603.52	0.708958	1603.52	-0.000115743	1603.52	0.714711	1603.52	-0.000109801
1604.48	0.677977	1604.48	7.86533e-06	1604.48	0.683463	1604.48	4.64583e-05	1604.48	0.696421	1604.48	1.89857e-05	1604.48	0.707381	1604.48	-9.12178e-05	1604.48	0.713426	1604.48	-7.62674e-05
1605.45	0.675928	1605.45	1.01055e-05	1605.45	0.682062	1605.45	4.02876e-05	1605.45	0.694677	1605.45	5.02399e-05	1605.45	0.705739	1605.45	-7.91429e-05	1605.45	0.711788	1605.45	-5.538e-05
1606.41	0.673792	1606.41	-1.08921e-05	1606.41	0.679989	1606.41	-9.28186e-06	1606.41	0.692695	1606.41	3.40293e-05	1606.41	0.704025	1606.41	-7.65661e-05	1606.41	0.709766	1606.41	-5.10256e-05
1607.38	0.67159	1607.38	-4.09435e-05	1607.38	0.677417	1607.38	-7.78564e-05	1607.38	0.690522	1607.38	-1.35072e-05	1607.38	0.702174	1607.38	-7.27253e-05	1607.38	0.707455	1607.38	-6.03206e-05
1608.34	0.66935	1608.34	-6.78852e-05	1608.34	0.674717	1608.34	-0.000142407	1608.34	0.688133	1608.34	-6.86395e-05	1608.34	0.700063	1608.34	-6.35321e-05	1608.34	0.704982	1608.34	-7.78663e-05
1609.31	0.667146	1609.31	-8.60448e-05	1609.31	0.672315	1609.31	-0.000188181	1609.31	0.685545	1609.31	-0.000113485	1609.31	0.697632	1609.31	-5.37093e-05	1609.31	0.70245	1609.31	-9.63265e-05
1610.27	0.665104	1610.27	-9.37102e-05	1610.27	0.670508	1610.27	-0.00020496	1610.27	0.682926	1610.27	-0.000138732	1610.27	0.695014	1610.27	-5.01943e-05	1610.27	0.699934	1610.27	-0.000104738
1611.23	0.663334	1611.23	-9.01187e-05	1611.23	0.669356	1611.23	-0.000185131	1611.23	0.680561	1611.23	-0.000140719	1611.23	0.692517	1611.23	-5.59549e-05	1611.23	0.697504	1611.23	-9.17539e-05
1612.2	0.661856	1612.2	-7.50971e-05	1612.2	0.668678	1612.2	-0.000127345	1612.2	0.678696	1612.2	-0.000118609	1612.2	0.690421	1612.2	-6.58621e-05	1612.2	0.695229	1612.2	-5.3271e-05
1613.16	0.660552	1613.16	-5.0778e-05	1613.16	0.668123	1613.16	-4.2028e-05	1613.16	0.677384	1613.16	-7.52411e-05	1613.16	0.68879	1613.16	-6.77454e-05	1613.16	0.693135	1613.16	2.73524e-06
1614.13	0.659158	1614.13	-2.28541e-05	1614.13	0.667206	1614.13	4.64109e-05	1614.13	0.676399	1614.13	-2.0095e-05	1614.13	0.687368	1614.13	-5.12433e-05	1614.13	0.69116	1614.13	5.80896e-05
1615.09	0.657318	1615.09	4.69707e-07	1615.09	0.665384	1615.09	0.000104411	1615.09	0.675253	1615.09	3.09278e-05	1615.09	0.685646	1615.09	-1.762e-05	1615.09	0.689112	1615.09	9.14617e-05
1616.06	0.65477	1616.06	1.15378e-05	1616.06	0.662334	1616.06	0.000102704	1616.06	0.673407	1616.06	6.09717e-05	1616.06	0.683164	1616.06	1.88991e-05	1616.06	0.686739	1616.06	8.77662e-05
1617.02	0.65159	1617.02	6.9396e-06	1617.02	0.658321	1617.02	3.3644e-05	1617.02	0.670678	1617.02	6.00858e-05	1617.02	0.679955	1617.02	3.95138e-05	1617.02	0.683939	1617.02	4.62731e-05
1617.98	0.64818	1617.98	-1.01155e-05	1617.98	0.654126	1617.98	-8.00023e-05	1617.98	0.667412	1617.98	3.04222e-05	1617.98	0.676583	1617.98	3.2201e-05	1617.98	0.6809	1617.98	-1.81549e-05
1618.95	0.644944	1618.95	-3.03769e-05	1618.95	0.650475	1618.95	-0.000193171	1618.95	0.664129	1618.95	-1.48495e-05	1618.95	0.673628	1618.95	-1.81855e-06	1618.95	0.677969	1618.95	-8.24888e-05
1619.91	0.642052	1619.91	-4.13573e-05	1619.91	0.647666	1619.91	-0.000256132	1619.91	0.661119	1619.91	-5.62317e-05	1619.91	0.671252	1619.91	-4.73422e-05	1619.91	0.67541	1619.91	-0.000124652
1620.88	0.639495	1620.88	-3.09049e-05	1620.88	0.645655	1620.88	-0.000229062	1620.88	0.6584	1620.88	-7.16502e-05	1620.88	0.669235	1620.88	-7.6015e-05	1620.88	0.673324	1620.88	-0.00012666
1621.84	0.637218	1621.84	6.89349e-06	1621.84	0.644253	1621.84	-9.52469e-05	1621.84	0.655905	1621.84	-4.33448e-05	1621.84	0.667226	1621.84	-5.33072e-05	1621.84	0.671656	1621.84	-7.58265e-05
1622.81	0.635195	1622.81	6.3861e-05	1622.81	0.643216	1622.81	0.000117589	1622.81	0.653641	1622.81	2.72462e-05	1622.81	0.665005	1622.81	3.71073e-05	1622.81	0.670211	1622.81	2.4078e-05
1623.77	0.633407	1623.77	0.000117849	1623.77	0.642254	1623.77	0.000327861	1623.77	0.651715	1623.77	0.000111758	1623.77	0.662642	1623.77	0.000165752	1623.77	0.668701	1623.77	0.000139284
1624.73	0.631779	1624.73	0.000146798	1624.73	0.641024	1624.73	0.000442146	1624.73	0.650182	1624.73	0.000173347	1624.73	0.66041	1624.73	0.000268193	1624.73	0.666845	1624.73	0.00021978
1625.7	0.630155	1625.7	0.000141293	1625.7	0.639178	1625.7	0.000420462	1625.7	0.648887	1625.7	0.000191537	1625.7	0.658486	1625.7	0.000292954	1625.7	0.664461	1625.7	0.000235325
1626.66	0.628348	1626.66	0.000102394	1626.66	0.636462	1626.66	0.000288733	1626.66	0.647471	1626.66	0.000162639	1626.66	0.656736	1626.66	0.000230422	1626.66	0.6615	1626.66	0.000188185
1627.63	0.626239	1627.63	3.77456e-05	1627.63	0.632885	1627.63	0.000103266	1627.63	0.645581	1627.63	9.09303e-05	1627.63	0.654808	1627.63	0.000105637	1627.63	0.658062	1627.63	9.66164e-05
1628.59	0.623864	1628.59	-3.57347e-05	1628.59	0.628861	1628.59	-7.72456e-05	1628.59	0.643134	1628.59	-6.87566e-06	1628.59	0.652449	1628.59	-3.68849e-05	1628.59	0.65443	1628.59	-1.67943e-05
1629.56	0.62142	1629.56	-9.56835e-05	1629.56	0.625159	1629.56	-0.000207049	1629.56	0.640419	1629.56	-0.000100729	1629.56	0.649761	1629.56	-0.000151275	1629.56	0.651043	1629.56	-0.000125915
1630.52	0.619153	1630.52	-0.000125931	1630.52	0.622582	1630.52	-0.00026452	1630.52	0.637926	1630.52	-0.000161804	1630.52	0.647185	1630.52	-0.000210666	1630.52	0.648352	1630.52	-0.000205015
1631.48	0.617219	1631.48	-0.000122307	1631.48	0.621638	1631.48	-0.000247949	1631.48	0.636057	1631.48	-0.000174506	1631.48	0.645253	1631.48	-0.000211731	1631.48	0.646657	1631.48	-0.000234422
1632.45	0.615607	1632.45	-9.35876e-05	1632.45	0.622365	1632.45	-0.000166165	1632.45	0.634916	1632.45	-0.000140145	1632.45	0.644315	1632.45	-0.000166918	1632.45	0.646027	1632.45	-0.000205354
1633.41	0.614113	1633.41	-6.35508e-05	1633.41	0.624223	1633.41	-4.58729e-05	1633.41	0.63424	1633.41	-8.28296e-05	1633.41	0.644334	1633.41	-0.000103595	1633.41	0.646218	1633.41	-0.000130142
1634.38	0.612376	1634.38	-6.10938e-05	1634.38	0.625964	1634.38	6.07409e-05	1634.38	0.633408	1634.38	-4.44375e-05	1634.38	0.644691	1634.38	-6.06031e-05	1634.38	0.646547	1634.38	-4.79896e-05
1635.34	0.61005	1635.34	-9.46602e-05	1635.34	0.625919	1635.34	0.000101376	1635.34	0.631699	1635.34	-5.27167e-05	1635.34	0.64423	1635.34	-6.29437e-05	1635.34	0.645959	1635.34	-3.96673e-06
1636.3	0.607088	1636.3	-0.000142237	1636.3	0.62314	1636.3	6.21812e-05	1636.3	0.628826	1636.3	-9.60475e-05	1636.3	0.641975	1636.3	-9.97536e-05	1636.3	0.643649	1636.3	-1.43093e-05
1637.27	0.603774	1637.27	-0.000172279	1637.27	0.618269	1637.27	-2.91222e-05	1637.27	0.625152	1637.27	-0.00013984	1637.27	0.637946	1637.27	-0.000139864	1637.27	0.639694	1637.27	-5.84026e-05
1638.23	0.600407	1638.23	-0.000165791	1638.23	0.612757	1638.23	-0.0001283	1638.23	0.621228	1638.23	-0.000155589	1638.23	0.632957	1638.23	-0.00016121	1638.23	0.634796	1638.23	-9.92358e-05
1639.2	0.597106	1639.2	-0.000123189	1639.2	0.607665	1639.2	-0.000193	1639.2	0.61737	1639.2	-0.00013079	1639.2	0.627824	1639.2	-0.000158269	1639.2	0.629615	1639.2	-0.0001064
1640.16	0.593902	1640.16	-7.26668e-05	1640.16	0.603423	1640.16	-0.000203448	1640.16	0.613716	1640.16	-8.02558e-05	1640.16	0.623057	1640.16	-0.000140847	1640.16	0.624571	1640.16	-8.12774e-05
1641.12	0.590844	1641.12	-6.49278e-05	1641.12	0.600142	1641.12	-0.00018664	1641.12	0.610419	1641.12	-5.53765e-05	1641.12	0.618963	1641.12	-0.000136047	1641.12	0.619969	1641.12	-6.96876e-05
1642.09	0.587984	1642.09	-0.000122312	1642.09	0.597845	1642.09	-0.000187156	1642.09	0.607663	1642.09	-9.7555e-05	1642.09	0.615735	1642.09	-0.000163698	1642.09	0.61609	1642.09	-0.000113241
1643.05	0.585255	1643.05	-0.00020462	1643.05	0.596456	1643.05	-0.00020265	1643.05	0.605497	1643.05	-0.000179596	1643.05	0.613397	1643.05	-0.000202174	1643.05	0.613113	1643.05	-0.000187401
1644.02	0.582351	1644.02	-0.00025848	1644.02	0.59563	1644.02	-0.000193981	1644.02	0.603611	1644.02	-0.000240223	1644.02	0.611655	1644.02	-0.000209205	1644.02	0.610951	1644.02	-0.000231676
1644.98	0.578778	1644.98	-0.000273464	1644.98	0.594601	1644.98	-0.000155099	1644.98	0.601255	1644.98	-0.000258602	1644.98	0.609798	1644.98	-0.000174379	1644.98	0.609121	1644.98	-0.000224335
1645.95	0.574241	1645.95	-0.000271685	1645.95	0.592425	1645.95	-0.000133036	1645.95	0.597643	1645.95	-0.000260898	1645.95	0.606959	1645.95	-0.000132762	1645.95	0.606874	1645.95	-0.000196774
1646.91	0.569097	1646.91	-0.00027058	1646.91	0.588725	1646.91	-0.000177869	1646.91	0.592747	1646.91	-0.000276176	1646.91	0.602805	1646.91	-0.000132853	1646.91	0.603744	1646.91	-0.000193904
1647.88	0.564162	1647.88	-0.000269058	1647.88	0.584115	1647.88	-0.000284414	1647.88	0.587477	1647.88	-0.000306701	1647.88	0.597877	1647.88	-0.0001934	1647.88	0.599963	1647.88	-0.000233474
1648.84	0.55997	1648.84	-0.000264197	1648.84	0.579579	1648.84	-0.000399293	1648.84	0.582818	1648.84	-0.000340767	1648.84	0.593006	1648.84	-0.000293952	1648.84	0.596103	1648.84	-0.000303274
1649.8	0.556402	1649.8	-0.000269507	1649.8	0.575661	1649.8	-0.000486058	1649.8	0.579082	1649.8	-0.000380839	1649.8	0.588615	1649.8	-0.000406913	1649.8	0.592463	1649.8	-0.000391064
1650.77	0.552795	1650.77	-0.00030217	1650.77	0.572205	1650.77	-0.000550851	1650.77	0.575801	1650.77	-0.000438016	1650.77	0.584543	1650.77	-0.000516573	1650.77	0.588775	1650.77	-0.000493545
1651.73	0.548129	1651.73	-0.000355343	1651.73	0.56834	1651.73	-0.000602389	1651.73	0.571831	1651.73	-0.000502122	1651.73	0.580104	1651.73	-0.000602972	1651.73	0.584143	1651.73	-0.000593319
1652.7	0.541521	1652.7	-0.000396575	1652.7	0.562731	1652.7	-0.000621497	1652.7	0.565785	1652.7	-0.000536647	1652.7	0.574343	1652.7	-0.000633123	1652.7	0.577398	1652.7	-0.000651436
1653.66	0.533273	1653.66	-0.000394531	1653.66	0.554767	1653.66	-0.000576664	1653.66	0.557377	1653.66	-0.000505569	1653.66	0.566889	1653.66	-0.000578957	1653.66	0.568364	1653.66	-0.000630901
1654.62	0.524891	1654.62	-0.000344782	1654.62	0.545555	1654.62	-0.000455517	1654.62	0.548105	1654.62	-0.000402434	1654.62	0.558542	1654.62	-0.000440398	1654.62	0.558522	1654.62	-0.00052343
1655.59	0.517389	1655.59	-0.000276293	1655.59	0.536626	1655.59	-0.000285401	1655.59	0.539499	1655.59	-0.000263095	1655.59	0.550295	1655.59	-0.00025782	1655.59	0.549367	1655.59	-0.000361479
1656.55	0.51068	1656.55	-0.000233241	1656.55	0.528553	1656.55	-0.000131008	1656.55	0.531854	1656.55	-0.000152732	1656.55	0.542444	1656.55	-0.000103974	1656.55	0.541229	1656.55	-0.000209045
1657.52	0.504307	1657.52	-0.000235722	1657.52	0.521212	1657.52	-5.47149e-05	1657.52	0.524788	1657.52	-0.000119352	1657.52	0.534836	1657.52	-4.11754e-05	1657.52	0.533777	1657.52	-0.000122182
1658.48	0.497887	1658.48	-0.000253939	1658.48	0.514299	1658.48	-5.9728e-05	1658.48	0.517849	1658.48	-0.000145736	1658.48	0.527219	1658.48	-6.68861e-05	1658.48	0.526587	1658.48	-0.000100447
1659.45	0.491096	1659.45	-0.000234839	1659.45	0.507453	1659.45	-8.34643e-05	1659.45	0.510633	1659.45	-0.000162901	1659.45	0.519327	1659.45	-0.000114333	1659.45	0.519233	1659.45	-8.70113e-05
1660.41	0.483579	1660.41	-0.000154374	1660.41	0.500215	1660.41	-5.73587e-05	1660.41	0.50275	1660.41	-0.000117301	1660.41	0.510883	1660.41	-0.000116387	1660.41	0.511268	1660.41	-2.6149e-05
1661.37	0.475058	1661.37	-3.66203e-05	1661.37	0.49216	1661.37	3.76928e-05	1661.37	0.493964	1661.37	-1.31169e-05	1661.37	0.501762	1661.37	-5.68313e-05	1661.37	0.502403	1661.37	8.67692e-05
1662.34	0.465664	1662.34	6.35551e-05	1662.34	0.483272	1662.34	0.000162573	1662.34	0.484479	1662.34	9.65536e-05	1662.34	0.492266	1662.34	3.0657e-05	1662.34	0.49285	1662.34	0.000201464
1663.3	0.456045	1663.3	9.07159e-05	1663.3	0.474162	1663.3	0.000240109	1663.3	0.475003	1663.3	0.000140867	1663.3	0.483126	1663.3	8.97094e-05	1663.3	0.483366	1663.3	0.000242017
1664.27	0.446973	1664.27	3.29862e-05	1664.27	0.465689	1664.27	0.000205505	1664.27	0.466312	1664.27	8.27853e-05	1664.27	0.475035	1664.27	8.10345e-05	1664.27	0.474747	1664.27	0.00016556
1665.23	0.43883	1665.23	-5.02866e-05	1665.23	0.458373	1665.23	7.48555e-05	1665.23	0.458748	1665.23	-3.04499e-05	1665.23	0.468184	1665.23	2.22782e-05	1665.23	0.467277	1665.23	1.93503e-05
1666.19	0.431446	1666.19	-7.95472e-05	1666.19	0.452125	1666.19	-5.96475e-05	1666.19	0.452075	1666.19	-0.00010213	1666.19	0.462163	1666.19	-2.5816e-05	1666.19	0.460619	1666.19	-9.25067e-05
1667.16	0.424281	1667.16	-3.31689e-05	1667.16	0.446343	1667.16	-0.000122898	1667.16	0.445635	1667.16	-8.51835e-05	1667.16	0.456147	1667.16	-2.32625e-05	1667.16	0.454046	1667.16	-0.000110794
1668.12	0.41676	1668.12	5.80953e-05	1668.12	0.440201	1668.12	-0.000103374	1668.12	0.438659	1668.12	-3.85547e-06	1668.12	0.449237	1668.12	2.58379e-05	1668.12	0.446827	1668.12	-4.80421e-05
1669.09	0.408667	1669.09	0.000163522	1669.09	0.433125	1669.09	-1.366e-05	1669.09	0.430705	1669.09	0.000103178	1669.09	0.440981	1669.09	0.000103287	1669.09	0.438704	1669.09	6.39931e-05
1670.05	0.400324	1670.05	0.000261013	1670.05	0.425224	1670.05	0.000134552	1670.05	0.421983	1670.05	0.000207805	1670.05	0.431742	1670.05	0.000190467	1670.05	0.430117	1670.05	0.000196462
1671.02	0.392277	1671.02	0.000316834	1671.02	0.417183	1671.02	0.000303933	1671.02	0.413147	1671.02	0.000275821	1671.02	0.422423	1671.02	0.000254208	1671.02	0.421808	1671.02	0.00030293
1671.98	0.384782	1671.98	0.000294116	1671.98	0.40962	1671.98	0.000415762	1671.98	0.404701	1671.98	0.000269633	1671.98	0.413715	1671.98	0.000252501	1671.98	0.414146	1671.98	0.000324235
1672.94	0.377665	1672.94	0.000194096	1672.94	0.402634	1672.94	0.000402776	1672.94	0.396696	1672.94	0.000185864	1672.94	0.405728	1672.94	0.000177015	1672.94	0.40691	1672.94	0.000242321
1673.91	0.370571	1673.91	7.15073e-05	1673.91	0.395859	1673.91	0.000279308	1673.91	0.388905	1673.91	7.42162e-05	1673.91	0.398182	1673.91	7.68149e-05	1673.91	0.39958	1673.91	0.000112744
1674.87	0.363275	1674.87	-8.00532e-06	1674.87	0.388811	1674.87	0.000126975	1674.87	0.381139	1674.87	-5.97163e-07	1674.87	0.39077	1674.87	1.80268e-05	1674.87	0.391777	1674.87	1.67481e-05
1675.84	0.355852	1675.84	-1.89338e-05	1675.84	0.3813	1675.84	1.59672e-05	1675.84	0.373454	1675.84	-9.94713e-06	1675.84	0.383408	1675.84	2.67687e-05	1675.84	0.383579	1675.84	-9.4169e-06
1676.8	0.348607	1676.8	1.66548e-05	1676.8	0.373665	1676.8	-3.76673e-05	1676.8	0.366108	1676.8	2.88047e-05	1676.8	0.376267	1676.8	7.80754e-05	1676.8	0.375519	1676.8	1.08705e-05
1677.77	0.341827	1677.77	5.70615e-05	1677.77	0.366565	1677.77	-5.49383e-05	1677.77	0.359338	1677.77	7.72796e-05	1677.77	0.369594	1677.77	0.000124487	1677.77	0.368199	1677.77	2.96039e-05
1678.73	0.335602	1678.73	7.10651e-05	1678.73	0.360577	1678.73	-6.16975e-05	1678.73	0.353203	1678.73	0.000102579	1678.73	0.363536	1678.73	0.000127187	1678.73	0.361929	1678.73	1.24384e-05
1679.69	0.329822	1679.69	5.38416e-05	1679.69	0.35596	1679.69	-6.97427e-05	1679.69	0.347584	1679.69	9.17222e-05	1679.69	0.358072	1679.69	7.47531e-05	1679.69	0.356659	1679.69	-4.13227e-05
1680.66	0.324206	1680.66	2.65507e-05	1680.66	0.35261	1680.66	-7.13817e-05	1680.66	0.342212	1680.66	5.60204e-05	1680.66	0.352992	1680.66	-1.02601e-05	1680.66	0.352037	1680.66	-9.84574e-05
1681.62	0.318308	1681.62	1.7712e-05	1681.62	0.349954	1681.62	-4.88938e-05	1681.62	0.336644	1681.62	2.17173e-05	1681.62	0.347849	1681.62	-8.42711e-05	1681.62	0.347398	1681.62	-0.000114309
1682.59	0.311612	1682.59	3.57895e-05	1682.59	0.34682	1682.59	1.43066e-06	1682.59	0.330315	1682.59	7.36862e-06	1682.59	0.341974	1682.59	-0.000114912	1682.59	0.341815	1682.59	-6.9243e-05
1683.55	0.303929	1683.55	6.06978e-05	1683.55	0.34177	1683.55	5.61788e-05	1683.55	0.322888	1683.55	1.03868e-05	1683.55	0.334856	1683.55	-0.000102451	1683.55	0.334577	1683.55	1.43805e-05
1684.52	0.295808	1684.52	6.58049e-05	1684.52	0.334215	1684.52	8.49806e-05	1684.52	0.314706	1684.52	1.87857e-05	1684.52	0.326725	1684.52	-6.67489e-05	1684.52	0.325948	1684.52	9.34819e-05
1685.48	0.288125	1685.48	4.48001e-05	1685.48	0.325039	1685.48	8.06677e-05	1685.48	0.306569	1685.48	2.85266e-05	1685.48	0.318417	1685.48	-2.19866e-05	1685.48	0.317016	1685.48	0.000138022
1686.44	0.281245	1686.44	1.63165e-05	1686.44	0.315593	1686.44	6.26003e-05	1686.44	0.29895	1686.44	4.33425e-05	1686.44	0.310501	1686.44	2.90422e-05	1686.44	0.308559	1686.44	0.000145374
1687.41	0.274911	1687.41	7.38128e-06	1687.41	0.306666	1687.41	5.39344e-05	1687.41	0.29179	1687.41	6.42948e-05	1687.41	0.302943	1687.41	8.38408e-05	1687.41	0.300595	1687.41	0.00013319
1688.37	0.268728	1688.37	3.34099e-05	1688.37	0.298544	1688.37	6.25965e-05	1688.37	0.284877	1688.37	8.84381e-05	1688.37	0.295489	1688.37	0.000135135	1688.37	0.292852	1688.37	0.000125129
1689.34	0.262526	1689.34	9.11693e-05	1689.34	0.291431	1689.34	8.59148e-05	1689.34	0.278154	1689.34	0.000117688	1689.34	0.288064	1689.34	0.000179612	1689.34	0.285268	1689.34	0.000140551
1690.3	0.256406	1690.3	0.000166984	1690.3	0.28557	1690.3	0.000127618	1690.3	0.27175	1690.3	0.00016164	1690.3	0.28086	1690.3	0.000225293	1690.3	0.278113	1690.3	0.000190217
1691.27	0.25057	1691.27	0.000246426	1691.27	0.281072	1691.27	0.000200766	1691.27	0.265811	1691.27	0.000226728	1691.27	0.274176	1691.27	0.000283801	1691.27	0.271792	1691.27	0.000273058
1692.23	0.245093	1692.23	0.000314851	1692.23	0.277687	1692.23	0.000309567	1692.23	0.260331	1692.23	0.000302884	1692.23	0.26819	1692.23	0.000354478	1692.23	0.266548	1692.23	0.000370842
1693.19	0.239826	1693.19	0.000354879	1693.19	0.274775	1693.19	0.000427105	1693.19	0.255124	1693.19	0.00036158	1693.19	0.262853	1693.19	0.000416269	1693.19	0.262277	1693.19	0.000446186
1694.16	0.234483	1694.16	0.0003542	1694.16	0.271577	1694.16	0.00049413	1694.16	0.249974	1694.16	0.000372151	1694.16	0.257974	1694.16	0.000438444	1694.16	0.25859	1694.16	0.000457233
1695.12	0.228897	1695.12	0.000323283	1695.12	0.267653	1695.12	0.000459208	1695.12	0.244834	1695.12	0.000330757	1695.12	0.25342	1695.12	0.000409484	1695.12	0.255029	1695.12	0.000392938
1696.09	0.223215	1696.09	0.000295865	1696.09	0.263203	1696.09	0.000333533	1696.09	0.239878	1696.09	0.000271063	1696.09	0.249229	1696.09	0.000354587	1696.09	0.251315	1696.09	0.000293008
1697.05	0.217843	1697.05	0.000296808	1697.05	0.258885	1697.05	0.000186231	1697.05	0.235302	1697.05	0.000232724	1697.05	0.245495	1697.05	0.000310236	1697.05	0.24739	1697.05	0.000211897
1698.02	0.213166	1698.02	0.000317415	1698.02	0.255192	1698.02	7.88343e-05	1698.02	0.231061	1698.02	0.000224788	1698.02	0.24212	1698.02	0.000286321	1698.02	0.243271	1698.02	0.000167323
1698.98	0.209294	1698.98	0.00033296	1698.98	0.251962	1698.98	2.95857e-05	1698.98	0.226877	1698.98	0.000230942	1698.98	0.238745	1698.98	0.000267991	1698.98	0.238931	1698.98	0.000142239
1699.94	0.206052	1699.94	0.000332623	1699.94	0.248567	1699.94	3.53511e-05	1699.94	0.222577	1699.94	0.00023804	1699.94	0.23503	1699.94	0.000244304	1699.94	0.2344	1699.94	0.00012318
1700.91	0.203202	1700.91	0.000326482	1700.91	0.244631	1700.91	9.59903e-05	1700.91	0.218369	1700.91	0.000248969	1700.91	0.23103	1700.91	0.000222591	1700.91	0.229931	1700.91	0.000119645
1701.87	0.200627	1701.87	0.000333651	1701.87	0.24045	1701.87	0.000213009	1701.87	0.21466	1701.87	0.000276096	1701.87	0.227173	1701.87	0.000222135	1701.87	0.225891	1701.87	0.000154728
1702.84	0.198332	1702.84	0.00036682	1702.84	0.236637	1702.84	0.000375582	1702.84	0.211656	1702.84	0.000328416	1702.84	0.223872	1702.84	0.000260158	1702.84	0.222492	1702.84	0.000243966
1703.8	0.196346	1703.8	0.000420593	1703.8	0.233593	1703.8	0.00054824	1703.8	0.209221	1703.8	0.000400402	1703.8	0.221249	1703.8	0.000337563	1703.8	0.219665	1703.8	0.000375628
1704.77	0.194653	1704.77	0.000468778	1704.77	0.231305	1704.77	0.000672213	1704.77	0.207041	1704.77	0.000468355	1704.77	0.219161	1704.77	0.000429964	1704.77	0.217171	1704.77	0.00050565
1705.73	0.193198	1705.73	0.000477736	1705.73	0.229497	1705.73	0.000693909	1705.73	0.204874	1705.73	0.000502403	1705.73	0.217361	1705.73	0.000496587	1705.73	0.214783	1705.73	0.000580448
1706.69	0.191909	1706.69	0.000432137	1706.69	0.22791	1706.69	0.00060783	1706.69	0.202708	1706.69	0.000489958	1706.69	0.215678	1706.69	0.000509366	1706.69	0.212439	1706.69	0.000575331
1707.66	0.190739	1707.66	0.000348751	1707.66	0.22654	1707.66	0.000466918	1707.66	0.200748	1707.66	0.000444488	1707.66	0.214109	1707.66	0.000473118	1707.66	0.210292	1707.66	0.000508462
1708.62	0.189705	1708.62	0.00026156	1708.62	0.225663	1708.62	0.00034022	1708.62	0.199245	1708.62	0.000386583	1708.62	0.2128	1708.62	0.00041158	1708.62	0.208605	1708.62	0.000415916
1709.59	0.188895	1709.59	0.000195484	1709.59	0.225629	1709.59	0.000260342	1709.59	0.198339	1709.59	0.000322908	1709.59	0.211939	1709.59	0.000340143	1709.59	0.207611	1709.59	0.000321033
1710.55	0.18845	1710.55	0.000155266	1710.55	0.226641	1710.55	0.000210894	1710.55	0.198039	1710.55	0.000249778	1710.55	0.211675	1710.55	0.000260059	1710.55	0.207443	1710.55	0.000229235
1711.51	0.188522	1711.51	0.000133386	1711.51	0.228666	1711.51	0.000157543	1711.51	0.198309	1711.51	0.000171877	1711.51	0.212093	1711.51	0.00017452	1711.51	0.208141	1711.51	0.00014292
1712.48	0.189215	1712.48	0.000122239	1712.48	0.231465	1712.48	8.49616e-05	1712.48	0.19913	1712.48	0.000107107	1712.48	0.213228	1712.48	9.88691e-05	1712.48	0.209659	1712.48	7.17294e-05
1713.44	0.190536	1713.44	0.000117666	1713.44	0.234668	1713.44	3.16694e-06	1713.44	0.200483	1713.44	6.9991e-05	1713.44	0.215058	1713.44	4.92917e-05	1713.44	0.211831	1713.44	2.62e-05
1714.41	0.192353	1714.41	0.000115123	1714.41	0.237793	1714.41	-7.17971e-05	1714.41	0.202269	1714.41	5.64946e-05	1714.41	0.217447	1714.41	2.66431e-05	1714.41	0.214308	1714.41	6.63316e-06
1715.37	0.194348	1715.37	0.000107853	1715.37	0.240236	1715.37	-0.000132043	1715.37	0.204203	1715.37	4.84132e-05	1715.37	0.220037	1715.37	1.66671e-05	1715.37	0.216501	1715.37	1.70516e-06
1716.34	0.196046	1716.34	8.9859e-05	1716.34	0.241343	1716.34	-0.000176516	1716.34	0.205784	1716.34	2.91137e-05	1716.34	0.222195	1716.34	2.88745e-06	1716.34	0.217707	1716.34	-3.94348e-06
1717.3	0.197008	1717.3	5.9181e-05	1717.3	0.240784	1717.3	-0.000204351	1717.3	0.206529	1717.3	-4.56352e-06	1717.3	0.22325	1717.3	-2.2514e-05	1717.3	0.21751	1717.3	-2.04311e-05
1718.26	0.197154	1718.26	1.91736e-05	1718.26	0.238962	1718.26	-0.000209185	1718.26	0.206349	1718.26	-4.01191e-05	1718.26	0.222999	1718.26	-5.464e-05	1718.26	0.216182	1718.26	-4.61488e-05
1719.23	0.196819	1719.23	-2.1101e-05	1719.23	0.236825	1719.23	-0.000178945	1719.23	0.205611	1719.23	-5.72504e-05	1719.23	0.221891	1719.23	-7.78099e-05	1719.23	0.214474	1719.23	-6.74134e-05
1720.19	0.196472	1720.19	-4.86706e-05	1720.19	0.235216	1720.19	-0.000107769	1720.19	0.204793	1720.19	-4.29077e-05	1720.19	0.220624	1720.19	-7.47771e-05	1720.19	0.213026	1720.19	-6.62399e-05
1721.16	0.196457	1721.16	-5.40127e-05	1721.16	0.234495	1721.16	-1.20742e-05	1721.16	0.2042	1721.16	-4.60368e-06	1721.16	0.219722	1721.16	-4.16161e-05	1721.16	0.2121	1721.16	-3.36293e-05
1722.12	0.196929	1722.12	-3.9719e-05	1722.12	0.234574	1722.12	7.39369e-05	1722.12	0.203942	1722.12	3.22127e-05	1722.12	0.219419	1722.12	5.02197e-06	1722.12	0.211686	1722.12	2.14135e-05
1723.09	0.197876	1723.09	-1.8478e-05	1723.09	0.235091	1723.09	0.000126512	1723.09	0.204022	1723.09	4.62181e-05	1723.09	0.219714	1723.09	4.14219e-05	1723.09	0.211689	1723.09	7.83418e-05
1724.05	0.199148	1724.05	-1.02624e-06	1724.05	0.235624	1724.05	0.000149515	1724.05	0.204402	1724.05	3.90765e-05	1724.05	0.220453	1724.05	5.78709e-05	1724.05	0.212042	1724.05	0.000121133
1725.01	0.200505	1725.01	9.6758e-06	1725.01	0.235915	1725.01	0.000160119	1725.01	0.205028	1725.01	2.88643e-05	1725.01	0.221418	1725.01	6.1184e-05	1725.01	0.212731	1725.01	0.00014377
1725.98	0.201711	1725.98	1.23109e-05	1725.98	0.236031	1725.98	0.000165722	1725.98	0.205833	1725.98	2.86259e-05	1725.98	0.222418	1725.98	5.88496e-05	1725.98	0.21374	1725.98	0.000141373
1726.94	0.202627	1726.94	2.23133e-07	1726.94	0.23632	1726.94	0.000156047	1726.94	0.20675	1726.94	3.31324e-05	1726.94	0.223367	1726.94	4.56341e-05	1726.94	0.214995	1726.94	0.0001039
1727.91	0.203258	1727.91	-3.64428e-05	1727.91	0.237171	1727.91	0.00011284	1727.91	0.20774	1727.91	2.26661e-05	1727.91	0.224287	1727.91	6.03078e-06	1727.91	0.216352	1727.91	2.49025e-05
1728.87	0.203717	1728.87	-0.000100399	1728.87	0.23877	1728.87	2.92291e-05	1728.87	0.208805	1728.87	-1.96698e-05	1728.87	0.225264	1728.87	-6.86316e-05	1728.87	0.217661	1728.87	-8.29008e-05
1729.84	0.204161	1729.84	-0.000180709	1729.84	0.241006	1729.84	-7.98625e-05	1729.84	0.209979	1729.84	-9.22946e-05	1729.84	0.22639	1729.84	-0.000166255	1729.84	0.218842	1729.84	-0.000189046
1730.8	0.204725	1730.8	-0.000260276	1730.8	0.243493	1730.8	-0.000189463	1730.8	0.211255	1730.8	-0.000178084	1730.8	0.227695	1730.8	-0.000262409	1730.8	0.219899	1730.8	-0.000269467
1731.76	0.20544	1731.76	-0.000327664	1731.76	0.245616	1731.76	-0.000281883	1731.76	0.21247	1731.76	-0.000259452	1731.76	0.229054	1731.76	-0.000340079	1731.76	0.220826	1731.76	-0.000323515
1732.73	0.206137	1732.73	-0.000377949	1732.73	0.246661	1732.73	-0.000348724	1732.73	0.21323	1732.73	-0.000325407	1732.73	0.230085	1732.73	-0.000394596	1732.73	0.221457	1732.73	-0.000363313
1733.69	0.20644	1733.69	-0.000406273	1733.69	0.246186	1733.69	-0.00038439	1733.69	0.213076	1733.69	-0.000368379	1733.69	0.230234	1733.69	-0.000424202	1733.69	0.221424	1733.69	-0.000394136
1734.66	0.205991	1734.66	-0.000406839	1734.66	0.24443	1734.66	-0.000386126	1734.66	0.211885	1734.66	-0.000382657	1734.66	0.229161	1734.66	-0.000424817	1734.66	0.220396	1734.66	-0.000408554
1735.62	0.204714	1735.62	-0.000379877	1735.62	0.242167	1735.62	-0.000361197	1735.62	0.210018	1735.62	-0.000369337	1735.62	0.227017	1735.62	-0.000395717	1735.62	0.218394	1735.62	-0.000395836
1736.58	0.202797	1736.58	-0.000338761	1736.58	0.240089	1736.58	-0.000332337	1736.58	0.20798	1736.58	-0.000341929	1736.58	0.224248	1736.58	-0.000348587	1736.58	0.215743	1736.58	-0.00035662
1737.55	0.200479	1737.55	-0.000306741	1737.55	0.238469	1737.55	-0.000329793	1737.55	0.206057	1737.55	-0.000322424	1737.55	0.221267	1737.55	-0.00030751	1737.55	0.212828	1737.55	-0.000309238
1738.51	0.197931	1738.51	-0.00030053	1738.51	0.237198	1738.51	-0.00036747	1738.51	0.204257	1738.51	-0.000325116	1738.51	0.218324	1738.51	-0.000293471	1738.51	0.209947	1738.51	-0.000277946
1739.48	0.195234	1739.48	-0.000314852	1739.48	0.235916	1739.48	-0.000424465	1739.48	0.202386	1739.48	-0.000342658	1739.48	0.215526	1739.48	-0.00030546	1739.48	0.207268	1739.48	-0.000272035
1740.44	0.192382	1740.44	-0.000325763	1740.44	0.23415	1740.44	-0.000457006	1740.44	0.200182	1740.44	-0.000351327	1740.44	0.21284	1740.44	-0.000319472	1740.44	0.204796	1740.44	-0.000278258
1741.41	0.189287	1741.41	-0.000309935	1741.41	0.231536	1741.41	-0.000432017	1741.41	0.197461	1741.41	-0.000331069	1741.41	0.210109	1741.41	-0.000307447	1741.41	0.202354	1741.41	-0.000273705
1742.37	0.185855	1742.37	-0.000261086	1742.37	0.228059	1742.37	-0.000350759	1742.37	0.194231	1742.37	-0.000281289	1742.37	0.207128	1742.37	-0.000257597	1742.37	0.19968	1742.37	-0.00024414
1743.33	0.182093	1743.33	-0.000192906	1743.33	0.224088	1743.33	-0.000247	1743.33	0.190684	1743.33	-0.00022192	1743.33	0.203809	1743.33	-0.000182211	1743.33	0.196621	1743.33	-0.000193553
1744.3	0.178163	1744.3	-0.000130285	1744.3	0.220175	1744.3	-0.000163445	1744.3	0.187082	1744.3	-0.000179916	1744.3	0.20026	1744.3	-0.00011066	1744.3	0.19324	1744.3	-0.00014155
1745.26	0.174317	1745.26	-9.28785e-05	1745.26	0.216756	1745.26	-0.000119428	1745.26	0.183618	1745.26	-0.000166726	1745.26	0.196719	1745.26	-6.90708e-05	1745.26	0.189762	1745.26	-0.000108928
1746.23	0.170743	1746.23	-8.00758e-05	1746.23	0.213888	1746.23	-9.73536e-05	1746.23	0.180318	1746.23	-0.000165066	1746.23	0.193379	1746.23	-5.94951e-05	1746.23	0.186391	1746.23	-9.97288e-05
1747.19	0.167404	1747.19	-7.30278e-05	1747.19	0.211125	1747.19	-6.63438e-05	1747.19	0.176974	1747.19	-0.000144445	1747.19	0.190192	1747.19	-6.14197e-05	1747.19	0.183118	1747.19	-9.88799e-05
1748.15	0.163994	1748.15	-5.45267e-05	1748.15	0.207634	1748.15	-1.61517e-05	1748.15	0.173216	1748.15	-9.16746e-05	1748.15	0.186803	1748.15	-5.48507e-05	1748.15	0.179652	1748.15	-8.98419e-05
1749.12	0.160128	1749.12	-2.42871e-05	1749.12	0.202698	1749.12	3.67907e-05	1749.12	0.168738	1749.12	-2.16276e-05	1749.12	0.182737	1749.12	-3.59827e-05	1749.12	0.175579	1749.12	-6.97587e-05
1750.08	0.155677	1750.08	5.52914e-06	1750.08	0.196369	1750.08	6.8537e-05	1750.08	0.163594	1750.08	3.86977e-05	1750.08	0.177807	1750.08	-1.18779e-05	1750.08	0.17073	1750.08	-4.60617e-05
1751.05	0.150921	1751.05	2.43249e-05	1751.05	0.189631	1751.05	6.65149e-05	1751.05	0.158239	1751.05	7.11584e-05	1751.05	0.172358	1751.05	1.10806e-05	1751.05	0.1654	1751.05	-2.49255e-05
1752.01	0.146304	1752.01	3.01261e-05	1752.01	0.183737	1752.01	3.58472e-05	1752.01	0.153197	1752.01	7.53556e-05	1752.01	0.167033	1752.01	3.07344e-05	1752.01	0.160142	1752.01	-6.96944e-06
1752.98	0.142052	1752.98	2.68529e-05	1752.98	0.17939	1752.98	-4.03612e-06	1752.98	0.148702	1752.98	6.44913e-05	1752.98	0.162309	1752.98	4.64537e-05	1752.98	0.155361	1752.98	9.52861e-06
1753.94	0.138073	1753.94	2.01294e-05	1753.94	0.176498	1753.94	-2.73327e-05	1753.94	0.144669	1753.94	5.56096e-05	1753.94	0.158278	1753.94	5.8526e-05	1753.94	0.151129	1753.94	2.69645e-05
1754.9	0.134133	1754.9	1.69674e-05	1754.9	0.17447	1754.9	-1.20319e-05	1754.9	0.140899	1754.9	6.13859e-05	1754.9	0.154759	1754.9	7.09602e-05	1754.9	0.147295	1754.9	5.06278e-05
1755.87	0.130104	1755.87	2.65094e-05	1755.87	0.172629	1755.87	5.10457e-05	1755.87	0.137297	1755.87	8.68592e-05	1755.87	0.151509	1755.87	9.2092e-05	1755.87	0.143691	1755.87	8.88259e-05
1756.83	0.126079	1756.83	5.74558e-05	1756.83	0.170493	1756.83	0.000153759	1756.83	0.133927	1756.83	0.000130007	1756.83	0.148378	1756.83	0.000129657	1756.83	0.140256	1756.83	0.000147579
1757.8	0.122278	1757.8	0.000111513	1757.8	0.167845	1757.8	0.000269719	1757.8	0.130892	1757.8	0.00018223	1757.8	0.145323	1757.8	0.00018248	1757.8	0.137003	1757.8	0.000222693
1758.76	0.118832	1758.76	0.000176488	1758.76	0.164623	1758.76	0.000356395	1758.76	0.128146	1758.76	0.000227599	1758.76	0.14232	1758.76	0.000234243	1758.76	0.133908	1758.76	0.000294369
1759.73	0.115642	1759.73	0.000227037	1759.73	0.160798	1759.73	0.000367819	1759.73	0.125441	1759.73	0.000246127	1759.73	0.139288	1759.73	0.000257119	1759.73	0.130826	1759.73	0.000331502
1760.69	0.112447	1760.69	0.000239661	1760.69	0.156392	1760.69	0.000283824	1760.69	0.122459	1760.69	0.000225981	1760.69	0.136114	1760.69	0.000229938	1760.69	0.127556	1760.69	0.000310287
1761.65	0.109043	1761.65	0.000212861	1761.65	0.151629	1761.65	0.000136023	1761.65	0.11906	1761.65	0.000176303	1761.65	0.132758	1761.65	0.000159179	1761.65	0.124014	1761.65	0.000235725
1762.62	0.105455	1762.62	0.000169513	1762.62	0.146997	1762.62	-5.05335e-06	1762.62	0.115408	1762.62	0.000123134	1762.62	0.129334	1762.62	7.87576e-05	1762.62	0.120357	1762.62	0.000142019
1763.58	0.101911	1763.58	0.000135791	1763.58	0.143067	1763.58	-7.89061e-05	1763.58	0.111858	1763.58	8.86708e-05	1763.58	0.126059	1763.58	2.45476e-05	1763.58	0.116917	1763.58	6.75205e-05
1764.55	0.0986531	1764.55	0.000120969	1764.55	0.140192	1764.55	-7.11759e-05	1764.55	0.108707	1764.55	7.68481e-05	1764.55	0.123113	1764.55	1.06351e-05	1764.55	0.114005	1764.55	3.08035e-05
1765.51	0.0958069	1765.51	0.00011808	1765.51	0.138366	1765.51	-8.17066e-06	1765.51	0.106052	1765.51	7.85685e-05	1765.51	0.120558	1765.51	2.86425e-05	1765.51	0.111756	1765.51	2.89268e-05
1766.48	0.0933756	1766.48	0.000117668	1766.48	0.1373	1766.48	6.99815e-05	1766.48	0.103827	1766.48	8.53803e-05	1766.48	0.118346	1766.48	6.17599e-05	1766.48	0.110118	1766.48	4.9673e-05
1767.44	0.0913163	1767.44	0.000117731	1767.44	0.136595	1767.44	0.000130801	1767.44	0.101917	1767.44	9.65858e-05	1767.44	0.116382	1767.44	9.64064e-05	1767.44	0.10891	1767.44	8.10612e-05
1768.4	0.0895861	1768.4	0.000123174	1768.4	0.135887	1768.4	0.000159187	1768.4	0.100242	1768.4	0.000116062	1768.4	0.114566	1768.4	0.000125799	1768.4	0.107893	1768.4	0.00011357
1769.37	0.0881168	1769.37	0.000138102	1769.37	0.134887	1769.37	0.000157117	1769.37	0.0987409	1769.37	0.00014382	1769.37	0.112788	1769.37	0.00014792	1769.37	0.106803	1769.37	0.000139167
1770.33	0.0867514	1770.33	0.000158695	1770.33	0.133345	1770.33	0.000135307	1770.33	0.0973147	1770.33	0.000170524	1770.33	0.110918	1770.33	0.000161638	1770.33	0.10537	1770.33	0.000150726
1771.3	0.0852393	1771.3	0.000173464	1771.3	0.131057	1771.3	0.000103593	1771.3	0.0957955	1771.3	0.000180911	1771.3	0.108819	1771.3	0.000164393	1771.3	0.103378	1771.3	0.00014314
1772.26	0.0833653	1772.26	0.000171189	1772.26	0.12799	1772.26	6.79213e-05	1772.26	0.0940303	1772.26	0.000164581	1772.26	0.106451	1772.26	0.000153489	1772.26	0.100791	1772.26	0.000116086
1773.22	0.0811325	1773.22	0.000149663	1773.22	0.124432	1773.22	3.41558e-05	1773.22	0.0920204	1773.22	0.000125353	1773.22	0.103948	1773.22	0.00012961	1773.22	0.0978464	1773.22	7.62966e-05
1774.19	0.0787897	1774.19	0.000117254	1774.19	0.120918	1774.19	1.11076e-05	1774.19	0.0899476	1774.19	8.01378e-05	1774.19	0.101574	1774.19	9.846e-05	1774.19	0.0949715	1774.19	3.60385e-05
1775.15	0.0766559	1775.15	8.59516e-05	1775.15	0.117938	1775.15	7.61337e-06	1775.15	0.0880446	1775.15	4.75251e-05	1775.15	0.0995663	1775.15	6.84841e-05	1775.15	0.0925573	1775.15	7.55052e-06
1776.12	0.0749396	1776.12	6.33316e-05	1776.12	0.115705	1776.12	2.77553e-05	1776.12	0.0864577	1776.12	3.6803e-05	1776.12	0.098029	1776.12	4.75865e-05	1776.12	0.0908058	1776.12	-1.72896e-06
1777.08	0.0736869	1777.08	5.11727e-05	1777.08	0.114142	1777.08	7.0396e-05	1777.08	0.0852118	1777.08	4.66001e-05	1777.08	0.0969268	1777.08	4.27583e-05	1777.08	0.089707	1777.08	1.12617e-05
1778.05	0.0728203	1778.05	4.98844e-05	1778.05	0.112997	1778.05	0.000131496	1778.05	0.0842466	1778.05	7.05096e-05	1778.05	0.0961307	1778.05	6.10162e-05	1778.05	0.0890839	1778.05	4.83935e-05
1779.01	0.0721972	1779.01	6.15609e-05	1779.01	0.112009	1779.01	0.000202898	1779.01	0.0834663	1779.01	0.000101152	1779.01	0.0954729	1779.01	0.000105516	1779.01	0.0886571	1779.01	0.000108932
1779.97	0.0716693	1779.97	8.67611e-05	1779.97	0.11105	1779.97	0.000267751	1779.97	0.0827774	1779.97	0.000129932	1779.97	0.0948096	1779.97	0.000166132	1779.97	0.0881474	1779.97	0.00018157
1780.94	0.0711325	1780.94	0.000118276	1780.94	0.110184	1780.94	0.000301996	1780.94	0.082109	1780.94	0.000146795	1780.94	0.0940685	1780.94	0.00021633	1780.94	0.0873956	1780.94	0.000240379
1781.9	0.0705459	1781.9	0.000140411	1781.9	0.109557	1781.9	0.000286756	1781.9	0.0814156	1781.9	0.000143064	1781.9	0.0932512	1781.9	0.00022674	1781.9	0.0864162	1781.9	0.000255918
1782.87	0.0699082	1782.87	0.000137561	1782.87	0.109224	1782.87	0.000221989	1782.87	0.0806728	1782.87	0.000115549	1782.87	0.0923817	1782.87	0.00018535	1782.87	0.0853333	1782.87	0.000214878
1783.83	0.069222	1783.83	0.000105777	1783.83	0.109047	1783.83	0.000129944	1783.83	0.0798812	1783.83	6.95679e-05	1783.83	0.0914592	1783.83	0.000105382	1783.83	0.084264	1783.83	0.000130047
1784.8	0.068478	1784.8	5.6855e-05	1784.8	0.10877	1784.8	4.57985e-05	1784.8	0.0790789	1784.8	1.89483e-05	1784.8	0.0904679	1784.8	1.68599e-05	1784.8	0.0832503	1784.8	3.31913e-05
1785.76	0.0676734	1785.76	1.05954e-05	1785.76	0.108218	1785.76	-7.20451e-07	1785.76	0.0783426	1785.76	-1.93536e-05	1785.76	0.0894367	1785.76	-4.85994e-05	1785.76	0.082289	1785.76	-4.16056e-05
1786.72	0.066837	1786.72	-1.75428e-05	1786.72	0.107441	1786.72	-2.05691e-06	1786.72	0.0777609	1786.72	-3.3883e-05	1786.72	0.088488	1786.72	-7.06865e-05	1786.72	0.0814117	1786.72	-7.24327e-05
1787.69	0.0660378	1787.69	-2.28848e-05	1787.69	0.106688	1787.69	2.42757e-05	1787.69	0.0773919	1787.69	-2.41994e-05	1787.69	0.0878221	1787.69	-4.75571e-05	1787.69	0.0807339	1787.69	-5.59241e-05
1788.65	0.0653698	1788.65	-1.02158e-05	1788.65	0.106243	1788.65	4.80276e-05	1788.65	0.0772317	1788.65	-1.99204e-07	1788.65	0.0876394	1788.65	3.49941e-06	1788.65	0.0804238	1788.65	-6.69315e-06
1789.62	0.0649197	1789.62	1.06366e-05	1789.62	0.106236	1789.62	4.44651e-05	1789.62	0.0771982	1789.62	2.3477e-05	1789.62	0.0880247	1789.62	5.37104e-05	1789.62	0.0806028	1789.62	4.88787e-05
1790.58	0.0647212	1790.58	2.94113e-05	1790.58	0.106538	1790.58	7.33691e-06	1790.58	0.0771314	1790.58	3.50262e-05	1790.58	0.0888205	1790.58	7.7556e-05	1790.58	0.0812061	1790.58	8.43502e-05
1791.55	0.0647034	1791.55	3.93201e-05	1791.55	0.106783	1791.55	-4.99704e-05	1791.55	0.0768377	1791.55	3.07864e-05	1791.55	0.0895699	1791.55	6.56711e-05	1791.55	0.0818898	1791.55	8.57011e-05
1792.51	0.064692	1792.51	3.88421e-05	1792.51	0.106606	1792.51	-0.000104426	1792.51	0.0761963	1792.51	1.51605e-05	1792.51	0.0896999	1792.51	2.68219e-05	1792.51	0.0821476	1792.51	5.66092e-05
1793.47	0.0645072	1793.47	3.05398e-05	1793.47	0.10595	1793.47	-0.000137346	1793.47	0.0752537	1793.47	-3.66242e-06	1793.47	0.0889109	1793.47	-2.06815e-05	1793.47	0.0816483	1793.47	1.32484e-05
1794.44	0.0640808	1794.44	1.82871e-05	1794.44	0.105097	1794.44	-0.00014308	1794.44	0.0741962	1794.44	-1.83449e-05	1794.44	0.0873936	1794.44	-6.01307e-05	1794.44	0.0804729	1794.44	-2.6538e-05
1795.4	0.0634745	1795.4	5.40375e-06	1795.4	0.104411	1795.4	-0.000127724	1795.4	0.0732331	1795.4	-2.46367e-05	1795.4	0.0856559	1795.4	-8.25971e-05	1795.4	0.0790103	1795.4	-5.15878e-05
1796.37	0.0628136	1796.37	-5.41548e-06	1796.37	0.104089	1796.37	-0.000100823	1796.37	0.0725152	1796.37	-2.11969e-05	1796.37	0.0842199	1796.37	-8.6471e-05	1796.37	0.0777032	1796.37	-5.91407e-05
1797.33	0.0622207	1797.33	-1.17161e-05	1797.33	0.104069	1797.33	-6.81797e-05	1797.33	0.0721118	1797.33	-8.75359e-06	1797.33	0.0834319	1797.33	-7.39141e-05	1797.33	0.0768748	1797.33	-5.18701e-05
1798.3	0.0617757	1798.3	-1.19578e-05	1798.3	0.104077	1798.3	-3.17579e-05	1798.3	0.0719991	1798.3	1.02136e-05	1798.3	0.0833705	1798.3	-4.83269e-05	1798.3	0.0766474	1798.3	-3.44713e-05
1799.26	0.0614913	1799.26	-6.67491e-06	1799.26	0.10374	1799.26	5.7464e-06	1799.26	0.0720465	1799.26	3.16117e-05	1799.26	0.0838038	1799.26	-1.3686e-05	1799.26	0.0769012	1799.26	-1.17854e-05
1800.22	0.0613084	1800.22	1.73195e-06	1800.22	0.102771	1800.22	3.83895e-05	1800.22	0.0720434	1800.22	5.02567e-05	1800.22	0.0842542	1800.22	2.55932e-05	1800.22	0.0773066	1800.22	1.21665e-05
1801.19	0.0611255	1801.19	1.06599e-05	1801.19	0.101145	1801.19	5.83904e-05	1801.19	0.0717972	1801.19	6.06991e-05	1801.19	0.0842334	1801.19	6.40292e-05	1801.19	0.0774785	1801.19	3.40962e-05
1802.15	0.060856	1802.15	1.82422e-05	1802.15	0.0991199	1802.15	5.8824e-05	1802.15	0.0712495	1802.15	5.86309e-05	1802.15	0.0835212	1802.15	9.31379e-05	1802.15	0.0771856	1802.15	4.94473e-05
1803.12	0.0604701	1803.12	2.2787e-05	1803.12	0.0970945	1803.12	3.78681e-05	1803.12	0.0705079	1803.12	4.35771e-05	1803.12	0.0822693	1803.12	0.000102221	1803.12	0.0764551	1803.12	5.16735e-05
1804.08	0.0599976	1804.08	2.28845e-05	1804.08	0.0954338	1804.08	4.88472e-06	1804.08	0.0697712	1804.08	2.12893e-05	1804.08	0.0808682	1804.08	8.59658e-05	1804.08	0.0755113	1804.08	3.73653e-05
1805.05	0.0595047	1805.05	1.88436e-05	1805.05	0.0943699	1805.05	-1.96742e-05	1805.05	0.0692175	1805.05	1.54799e-06	1805.05	0.079724	1805.05	5.1411e-05	1805.05	0.0746331	1805.05	1.21971e-05
1806.01	0.0590667	1806.01	1.26715e-05	1806.01	0.0939859	1806.01	-1.66624e-05	1806.01	0.0689275	1806.01	-8.84872e-06	1806.01	0.079092	1806.01	1.29243e-05	1806.01	0.0740347	1806.01	-1.27708e-05
1806.97	0.0587484	1806.97	6.00791e-06	1806.97	0.0942245	1806.97	1.81258e-05	1806.97	0.0688699	1806.97	-1.05559e-05	1806.97	0.0790161	1806.97	-1.90407e-05	1806.97	0.0738024	1806.97	-3.08468e-05
1807.94	0.0585829	1807.94	-4.42567e-07	1807.94	0.0948932	1807.94	7.3162e-05	1807.94	0.0689351	1807.94	-8.57588e-06	1807.94	0.0793515	1807.94	-4.02384e-05	1807.94	0.0738805	1807.94	-4.17311e-05
1808.9	0.0585494	1808.9	-5.00233e-06	1808.9	0.095677	1808.9	0.000129898	1808.9	0.068989	1808.9	-6.28417e-06	1808.9	0.0798327	1808.9	-4.68171e-05	1808.9	0.0740887	1808.9	-4.52192e-05
1809.87	0.058563	1809.87	-4.28984e-06	1809.87	0.0961959	1809.87	0.000169993	1809.87	0.0689225	1809.87	-3.36495e-06	1809.87	0.0801678	1809.87	-3.39788e-05	1809.87	0.0741771	1809.87	-3.79583e-05
1810.83	0.0585004	1810.83	4.08917e-06	1810.83	0.0961359	1810.83	0.000178926	1810.83	0.0686815	1810.83	1.68775e-06	1810.83	0.0801427	1810.83	-2.26366e-06	1810.83	0.0739256	1810.83	-1.77703e-05
1811.8	0.0582637	1811.8	1.78039e-05	1811.8	0.0954003	1811.8	0.000150062	1811.8	0.0682781	1811.8	8.45531e-06	1811.8	0.0797091	1811.8	3.71365e-05	1811.8	0.0732586	1811.8	1.0713e-05
1812.76	0.0578445	1812.76	2.93114e-05	1812.76	0.0941734	1812.76	8.94836e-05	1812.76	0.0677836	1812.76	1.42736e-05	1812.76	0.0790053	1812.76	6.6189e-05	1812.76	0.0723044	1812.76	3.65691e-05
1813.72	0.0573345	1813.72	3.03564e-05	1813.72	0.0928374	1813.72	1.68928e-05	1813.72	0.067306	1813.72	1.67475e-05	1813.72	0.0782844	1813.72	7.13903e-05	1813.72	0.0713422	1813.72	4.98653e-05
1814.69	0.0568741	1814.69	1.83217e-05	1814.69	0.0918005	1814.69	-4.02641e-05	1814.69	0.0669492	1814.69	1.64098e-05	1814.69	0.0777797	1814.69	5.31037e-05	1814.69	0.0706624	1814.69	4.93758e-05
1815.65	0.0565718	1815.65	-5.56767e-07	1815.65	0.0913353	1815.65	-5.75832e-05	1815.65	0.0667621	1815.65	1.69472e-05	1815.65	0.077573	1815.65	2.53004e-05	1815.65	0.0704101	1815.65	4.41051e-05
1816.62	0.0564413	1816.62	-1.37404e-05	1816.62	0.091487	1816.62	-2.57429e-05	1816.62	0.0666984	1816.62	2.2586e-05	1816.62	0.0775344	1816.62	6.49394e-06	1816.62	0.070493	1816.62	4.72498e-05
1817.58	0.0563989	1817.58	-9.91227e-06	1817.58	0.0920894	1817.58	4.13504e-05	1817.58	0.0666274	1817.58	3.42944e-05	1817.58	0.077396	1817.58	8.14631e-06	1817.58	0.0706244	1817.58	6.64024e-05
1818.54	0.0563298	1818.54	1.28804e-05	1818.54	0.0928797	1818.54	0.000110197	1818.54	0.0664129	1818.54	4.77315e-05	1818.54	0.0769492	1818.54	2.76389e-05	1818.54	0.0705079	1818.54	9.6711e-05
1819.51	0.0561795	1819.51	4.48699e-05	1819.51	0.0936401	1819.51	0.000145743	1819.51	0.0660177	1819.51	5.5281e-05	1819.51	0.0762302	1819.51	5.06071e-05	1819.51	0.07005	1819.51	0.000122785
1820.47	0.0559911	1820.47	7.05231e-05	1820.47	0.0942622	1820.47	0.000131245	1820.47	0.0655467	1820.47	5.10823e-05	1820.47	0.0755401	1820.47	6.09998e-05	1820.47	0.0694324	1820.47	0.000128215
1821.44	0.0558613	1821.44	7.76657e-05	1821.44	0.0947053	1821.44	7.40097e-05	1821.44	0.0651964	1821.44	3.48448e-05	1821.44	0.07527	1821.44	5.0936e-05	1821.44	0.0689964	1821.44	0.000105041
1822.4	0.0558506	1822.4	6.30795e-05	1822.4	0.0949331	1822.4	-3.53863e-06	1822.4	0.0651378	1822.4	1.15864e-05	1822.4	0.0756481	1822.4	2.37843e-05	1822.4	0.0690269	1822.4	5.72992e-05
1823.37	0.05592	1823.37	3.28139e-05	1823.37	0.0949124	1823.37	-7.7677e-05	1823.37	0.0654072	1823.37	-1.18131e-05	1823.37	0.0765656	1823.37	-9.77117e-06	1823.37	0.069574	1823.37	-1.49513e-06
1824.33	0.0559516	1824.33	-1.51868e-06	1824.33	0.0946965	1824.33	-0.00013471	1824.33	0.0658748	1824.33	-3.04841e-05	1824.33	0.0776097	1824.33	-3.88643e-05	1824.33	0.0704278	1824.33	-5.48255e-05
1825.29	0.0558527	1825.29	-2.87977e-05	1825.29	0.0944864	1825.29	-0.000174338	1825.29	0.0663263	1825.29	-4.33508e-05	1825.29	0.07832	1825.29	-5.78944e-05	1825.29	0.0712763	1825.29	-9.05714e-05
1826.26	0.0556567	1826.26	-4.37811e-05	1826.26	0.094561	1826.26	-0.000202458	1826.26	0.0666001	1826.26	-5.20399e-05	1826.26	0.0784756	1826.26	-6.73769e-05	1826.26	0.0719189	1826.26	-0.000105422
1827.22	0.0555241	1827.22	-4.86498e-05	1827.22	0.09507	1827.22	-0.000220375	1827.22	0.0666603	1827.22	-5.84414e-05	1827.22	0.0781764	1827.22	-7.16226e-05	1827.22	0.0723494	1827.22	-0.000104573
1828.19	0.0556303	1828.19	-5.01563e-05	1828.19	0.0958409	1828.19	-0.000220633	1828.19	0.0665586	1828.19	-6.2826e-05	1828.19	0.0776826	1828.19	-7.56646e-05	1828.19	0.0726516	1828.19	-9.76245e-05
1829.15	0.0560141	1829.15	-5.41979e-05	1829.15	0.0963744	1829.15	-0.000190693	1829.15	0.0663438	1829.15	-6.26568e-05	1829.15	0.0771847	1829.15	-8.14067e-05	1829.15	0.0728352	1829.15	-9.19415e-05
1830.12	0.0565049	1830.12	-6.06976e-05	1830.12	0.0961208	1830.12	-0.000120866	1830.12	0.0660111	1830.12	-5.25444e-05	1830.12	0.0766941	1830.12	-8.42612e-05	1830.12	0.0727746	1830.12	-8.66648e-05
1831.08	0.0568126	1831.08	-6.2554e-05	1831.08	0.0948908	1831.08	-1.57099e-05	1831.08	0.0655336	1831.08	-2.80082e-05	1831.08	0.0761203	1831.08	-7.49177e-05	1831.08	0.0723211	1831.08	-7.35912e-05
1832.04	0.0567239	1832.04	-5.10924e-05	1832.04	0.0930261	1832.04	9.75381e-05	1832.04	0.0649299	1832.04	8.05261e-06	1832.04	0.0754271	1832.04	-4.67601e-05	1832.04	0.0714637	1832.04	-4.61191e-05
1833.01	0.0562279	1833.01	-2.44446e-05	1833.01	0.0911417	1833.01	0.000178258	1833.01	0.0642811	1833.01	4.42537e-05	1833.01	0.0746918	1833.01	-1.67544e-06	1833.01	0.0703667	1833.01	-6.83478e-06
1833.97	0.0554817	1833.97	9.16879e-06	1833.97	0.0897101	1833.97	0.000198905	1833.97	0.0636821	1833.97	6.83486e-05	1833.97	0.0740292	1833.97	5.04302e-05	1833.97	0.0692622	1833.97	3.41823e-05
1834.94	0.0546921	1834.94	3.64785e-05	1834.94	0.0888213	1834.94	0.000163686	1834.94	0.0631811	1834.94	7.48072e-05	1834.94	0.0734865	1834.94	9.53105e-05	1834.94	0.0683224	1834.94	6.59692e-05
1835.9	0.0540109	1835.9	4.77185e-05	1835.9	0.0882248	1835.9	0.000102579	1835.9	0.0627591	1835.9	6.51757e-05	1835.9	0.0730136	1835.9	0.000119529	1835.9	0.067602	1835.9	8.14602e-05
1836.87	0.0534851	1836.87	4.22881e-05	1836.87	0.0875945	1836.87	5.10541e-05	1836.87	0.0623696	1836.87	4.51264e-05	1836.87	0.0725339	1836.87	0.000117648	1836.87	0.0670682	1836.87	8.03257e-05
1837.83	0.0530747	1837.83	2.84032e-05	1837.83	0.0868513	1837.83	3.20158e-05	1837.83	0.0620157	1837.83	2.24709e-05	1837.83	0.072055	1837.83	9.63356e-05	1837.83	0.0666887	1837.83	6.9496e-05
1838.79	0.0527225	1838.79	1.73334e-05	1838.79	0.0862886	1838.79	4.66681e-05	1838.79	0.0617947	1838.79	4.56714e-06	1838.79	0.0717094	1838.79	6.94555e-05	1838.79	0.0665049	1838.79	5.84679e-05
1839.76	0.0524224	1839.76	1.58169e-05	1839.76	0.0863905	1839.76	7.59191e-05	1839.76	0.061865	1839.76	-5.36981e-06	1839.76	0.0716813	1839.76	4.76944e-05	1839.76	0.0666272	1839.76	5.15612e-05
1840.72	0.0522388	1840.72	2.1547e-05	1840.72	0.087503	1840.72	9.23148e-05	1840.72	0.0623494	1840.72	-9.74221e-06	1840.72	0.0720826	1840.72	3.21286e-05	1840.72	0.0671587	1840.72	4.43226e-05
1841.69	0.0522721	1841.69	2.54874e-05	1841.69	0.0895618	1841.69	7.80242e-05	1841.69	0.0632289	1841.69	-1.35956e-05	1841.69	0.0728616	1841.69	1.68919e-05	1841.69	0.0680935	1841.69	2.82379e-05
1842.65	0.0525892	1842.65	2.01101e-05	1842.65	0.0919839	1842.65	3.69134e-05	1842.65	0.0642685	1842.65	-1.94645e-05	1842.65	0.0737866	1842.65	-2.29173e-06	1842.65	0.0692384	1842.65	-1.31953e-07
1843.61	0.0531454	1843.61	6.43325e-06	1843.61	0.0938456	1843.61	-1.08094e-05	1843.61	0.0650537	1843.61	-2.49499e-05	1843.61	0.0745293	1843.61	-2.23788e-05	1843.61	0.0702272	1843.61	-3.46127e-05
1844.58	0.0537612	1844.58	-7.08626e-06	1844.58	0.0943974	1844.58	-4.64442e-05	1844.58	0.065203	1844.58	-2.53758e-05	1844.58	0.0748463	1844.58	-3.57029e-05	1844.58	0.0706931	1844.58	-6.39496e-05
1845.54	0.0542098	1845.54	-1.21107e-05	1845.54	0.0935611	1845.54	-6.57394e-05	1845.54	0.0646279	1845.54	-1.8637e-05	1845.54	0.0747243	1845.54	-3.76849e-05	1845.54	0.0704995	1845.54	-8.0193e-05
1846.51	0.0543442	1846.51	-6.85333e-06	1846.51	0.0918951	1846.51	-7.81922e-05	1846.51	0.0635721	1846.51	-7.70309e-06	1846.51	0.0743358	1846.51	-3.17611e-05	1846.51	0.0697959	1846.51	-8.31513e-05
1847.47	0.0541457	1847.47	3.04055e-06	1847.47	0.0901101	1847.47	-9.7203e-05	1847.47	0.0624076	1847.47	1.10899e-06	1847.47	0.0738716	1847.47	-2.73103e-05	1847.47	0.0688598	1847.47	-7.87293e-05
1848.44	0.0536811	1848.44	8.46617e-06	1848.44	0.0886837	1848.44	-0.000128246	1848.44	0.0614262	1848.44	2.77601e-06	1848.44	0.0734324	1848.44	-3.22969e-05	1848.44	0.0679191	1848.44	-7.36738e-05
1849.4	0.0530478	1849.4	2.88246e-06	1849.4	0.0877927	1849.4	-0.000161815	1849.4	0.0607641	1849.4	-2.26541e-06	1849.4	0.0730335	1849.4	-4.64666e-05	1849.4	0.0670875	1849.4	-7.03705e-05
1850.36	0.0523466	1850.36	-1.31417e-05	1850.36	0.0874136	1850.36	-0.000176974	1850.36	0.0604241	1850.36	-7.69294e-06	1850.36	0.0726562	1850.36	-6.07982e-05	1850.36	0.0663857	1850.36	-6.50675e-05
1851.33	0.0516771	1851.33	-3.18015e-05	1851.33	0.0874313	1851.33	-0.000153753	1851.33	0.0603348	1851.33	-5.05769e-06	1851.33	0.0722912	1851.33	-6.35703e-05	1851.33	0.0657924	1851.33	-5.05031e-05
1852.29	0.0511353	1852.29	-4.2216e-05	1852.29	0.0876903	1852.29	-8.55251e-05	1852.29	0.0604125	1852.29	1.09484e-05	1852.29	0.0719546	1852.29	-4.79597e-05	1852.29	0.0652898	1852.29	-2.07693e-05
1853.26	0.0508064	1853.26	-3.60024e-05	1853.26	0.0880091	1853.26	1.47464e-05	1853.26	0.0606034	1853.26	3.87018e-05	1853.26	0.0716826	1853.26	-1.61044e-05	1853.26	0.0648842	1853.26	2.43729e-05
1854.22	0.0507479	1854.22	-1.17504e-05	1854.22	0.0882017	1854.22	0.000116622	1854.22	0.0608903	1854.22	6.91954e-05	1854.22	0.0715187	1854.22	2.21615e-05	1854.22	0.0646007	1854.22	7.75285e-05
1855.18	0.0509662	1855.18	2.32126e-05	1855.18	0.0881258	1855.18	0.000185188	1855.18	0.0612683	1855.18	9.03251e-05	1855.18	0.0714959	1855.18	5.52132e-05	1855.18	0.0644598	1855.18	0.000125705
1856.15	0.0513961	1856.15	5.57665e-05	1856.15	0.0877382	1856.15	0.000200965	1856.15	0.0617113	1856.15	9.42077e-05	1856.15	0.0716134	1856.15	7.64867e-05	1856.15	0.0644552	1856.15	0.000156342
1857.11	0.0519023	1857.11	7.43097e-05	1857.11	0.0871115	1857.11	0.000170592	1857.11	0.0621562	1857.11	8.10039e-05	1857.11	0.0718167	1857.11	8.6273e-05	1857.11	0.064545	1857.11	0.000163063
1858.08	0.0523151	1858.08	7.48638e-05	1858.08	0.0863881	1858.08	0.000117627	1858.08	0.0625139	1858.08	5.57205e-05	1858.08	0.0719976	1858.08	8.7251e-05	1858.08	0.0646625	1858.08	0.000146759
1859.04	0.052491	1859.04	6.08257e-05	1859.04	0.0856996	1859.04	6.50478e-05	1859.04	0.0627006	1859.04	2.33289e-05	1859.04	0.072032	1859.04	7.9972e-05	1859.04	0.0647414	1859.04	0.000113011
1860.01	0.0523731	1860.01	3.83047e-05	1860.01	0.0851163	1860.01	2.62239e-05	1860.01	0.0626711	1860.01	-1.23361e-05	1860.01	0.0718442	1860.01	6.30373e-05	1860.01	0.0647406	1860.01	6.92989e-05
1860.97	0.0520165	1860.97	1.24016e-05	1860.97	0.0846625	1860.97	5.45572e-06	1860.97	0.0624404	1860.97	-4.74528e-05	1860.97	0.0714611	1860.97	3.60839e-05	1860.97	0.0646654	1860.97	2.31134e-05
1861.93	0.051563	1861.93	-1.34951e-05	1861.93	0.0843772	1861.93	6.95015e-07	1861.93	0.0620851	1861.93	-7.77786e-05	1861.93	0.0710172	1861.93	2.11866e-06	1861.93	0.0645739	1861.93	-1.92309e-05
1862.9	0.0511776	1862.9	-3.6714e-05	1862.9	0.084351	1862.9	5.17947e-06	1862.9	0.0617262	1862.9	-9.89493e-05	1862.9	0.0706966	1862.9	-3.21699e-05	1862.9	0.0645661	1862.9	-5.30402e-05
1863.86	0.0509805	1863.86	-5.43666e-05	1863.86	0.0847002	1863.86	9.07623e-06	1863.86	0.0614983	1863.86	-0.000107131	1863.86	0.0706515	1863.86	-5.83804e-05	1863.86	0.0647542	1863.86	-7.54132e-05
1864.83	0.0510123	1864.83	-6.34101e-05	1864.83	0.085489	1864.83	3.00866e-06	1864.83	0.0615149	1864.83	-0.000100271	1864.83	0.0709438	1864.83	-7.00658e-05	1864.83	0.0652196	1864.83	-8.55626e-05
1865.79	0.0512331	1865.79	-6.17648e-05	1865.79	0.0866437	1865.79	-1.70558e-05	1865.79	0.0618267	1865.79	-7.95323e-05	1865.79	0.0715279	1865.79	-6.59799e-05	1865.79	0.0659612	1865.79	-8.48667e-05
1866.76	0.0515455	1866.76	-4.97059e-05	1866.76	0.0879104	1866.76	-4.67161e-05	1866.76	0.0623728	1866.76	-4.9769e-05	1866.76	0.0722623	1866.76	-5.05906e-05	1866.76	0.0668477	1866.76	-7.62061e-05
1867.72	0.0518291	1867.72	-3.03947e-05	1867.72	0.0889081	1867.72	-7.47955e-05	1867.72	0.062951	1867.72	-1.84469e-05	1867.72	0.0729416	1867.72	-3.16347e-05	1867.72	0.0676144	1867.72	-6.29375e-05
1868.68	0.0519847	1868.68	-8.93569e-06	1868.68	0.0893052	1868.68	-8.98112e-05	1868.68	0.0632697	1868.68	6.58194e-06	1868.68	0.0733554	1868.68	-1.6568e-05	1868.68	0.0679569	1868.68	-4.8347e-05
1869.65	0.0519717	1869.65	9.50829e-06	1869.65	0.0890166	1869.65	-8.7425e-05	1869.65	0.0630968	1869.65	1.96569e-05	1869.65	0.0733674	1869.65	-9.93575e-06	1869.65	0.0677027	1869.65	-3.57583e-05
1870.61	0.0518066	1870.61	2.14689e-05	1870.61	0.0882379	1870.61	-7.31932e-05	1870.61	0.062401	1870.61	1.94279e-05	1870.61	0.0729629	1870.61	-1.24308e-05	1870.61	0.0669157	1870.61	-2.85552e-05
1871.58	0.0515301	1871.58	2.61372e-05	1871.58	0.0872776	1871.58	-5.77128e-05	1871.58	0.0613554	1871.58	9.55583e-06	1871.58	0.0722346	1871.58	-2.12182e-05	1871.58	0.0658382	1871.58	-2.91602e-05
1872.54	0.0511775	1872.54	2.53622e-05	1872.54	0.0863638	1872.54	-4.74375e-05	1872.54	0.0602294	1872.54	-2.59097e-06	1872.54	0.0713368	1872.54	-3.0893e-05	1872.54	0.0647469	1872.54	-3.68905e-05
1873.51	0.0507747	1873.51	2.26889e-05	1873.51	0.0855688	1873.51	-3.87334e-05	1873.51	0.0592749	1873.51	-8.81759e-06	1873.51	0.0704478	1873.51	-3.4924e-05	1873.51	0.0638486	1873.51	-4.61744e-05
1874.47	0.0503525	1874.47	2.1689e-05	1874.47	0.0848512	1874.47	-2.04553e-05	1874.47	0.0586599	1874.47	-3.4122e-06	1874.47	0.069737	1874.47	-2.77254e-05	1874.47	0.0632452	1874.47	-4.70425e-05
1875.43	0.0499566	1875.43	2.43478e-05	1875.43	0.0841494	1875.43	1.66315e-05	1875.43	0.0584398	1875.43	1.45334e-05	1875.43	0.0693195	1875.43	-6.94891e-06	1875.43	0.0629406	1875.43	-2.88455e-05
1876.4	0.049645	1876.4	3.02285e-05	1876.4	0.0834741	1876.4	7.04715e-05	1876.4	0.0585587	1876.4	4.08423e-05	1876.4	0.0692092	1876.4	2.48581e-05	1876.4	0.06287	1876.4	1.34831e-05
1877.36	0.0494725	1877.36	3.65922e-05	1877.36	0.0829405	1877.36	0.000125441	1877.36	0.058882	1877.36	6.79589e-05	1877.36	0.069312	1877.36	6.00608e-05	1877.36	0.0629423	1877.36	7.35805e-05
1878.33	0.0494776	1878.33	3.95567e-05	1878.33	0.0827171	1878.33	0.000159684	1878.33	0.0592519	1878.33	8.74617e-05	1878.33	0.0694838	1878.33	8.80545e-05	1878.33	0.0630807	1878.33	0.000132972
1879.29	0.0496742	1879.29	3.62521e-05	1879.29	0.0829201	1879.29	0.000158111	1879.29	0.0595427	1879.29	9.24263e-05	1879.29	0.0696163	1879.29	9.96214e-05	1879.29	0.0632391	1879.29	0.000168578
1880.26	0.0500488	1880.26	2.69051e-05	1880.26	0.0835256	1880.26	0.000122608	1880.26	0.0596928	1880.26	8.00375e-05	1880.26	0.0696877	1880.26	9.14725e-05	1880.26	0.0633906	1880.26	0.000165317
1881.22	0.0505532	1881.22	1.48913e-05	1881.22	0.0843587	1881.22	7.14124e-05	1881.22	0.059713	1881.22	5.38341e-05	1881.22	0.0697476	1881.22	6.77589e-05	1881.22	0.0635047	1881.22	0.000124944
1882.18	0.0511023	1882.18	4.09477e-06	1882.18	0.0851795	1882.18	2.68191e-05	1882.18	0.0596732	1882.18	2.25184e-05	1882.18	0.0698572	1882.18	3.69627e-05	1882.18	0.0635457	1882.18	6.38444e-05
1883.15	0.0515894	1883.15	-4.2639e-06	1883.15	0.0858134	1883.15	9.26576e-07	1883.15	0.0596706	1883.15	-5.20825e-06	1883.15	0.0700381	1883.15	6.59218e-06	1883.15	0.0634996	1883.15	2.38003e-06
1884.11	0.051922	1884.11	-1.23462e-05	1884.11	0.0862388	1884.11	-8.77514e-06	1884.11	0.0597824	1884.11	-2.49079e-05	1884.11	0.0702665	1884.11	-1.96105e-05	1884.11	0.0634119	1884.11	-4.46617e-05
1885.08	0.0520555	1885.08	-2.33187e-05	1885.08	0.086561	1885.08	-1.26923e-05	1885.08	0.0600227	1885.08	-3.59722e-05	1885.08	0.0705032	1885.08	-4.02355e-05	1885.08	0.0633954	1885.08	-7.09361e-05
1886.04	0.0520026	1886.04	-3.8083e-05	1886.04	0.0868961	1886.04	-1.93761e-05	1886.04	0.060326	1886.04	-3.88455e-05	1886.04	0.0707209	1886.04	-5.36455e-05	1886.04	0.0635881	1886.04	-7.66378e-05
1887.01	0.0518133	1887.01	-5.38241e-05	1887.01	0.0872531	1887.01	-3.01916e-05	1887.01	0.0605693	1887.01	-3.39686e-05	1887.01	0.0708992	1887.01	-5.79568e-05	1887.01	0.0640703	1887.01	-6.58195e-05
1887.97	0.0515436	1887.97	-6.52635e-05	1887.97	0.0875084	1887.97	-4.03405e-05	1887.97	0.0606335	1887.97	-2.29341e-05	1887.97	0.0710043	1887.97	-5.34193e-05	1887.97	0.0647857	1887.97	-4.4691e-05
1888.93	0.0512367	1888.93	-6.73288e-05	1888.93	0.0874999	1888.93	-4.40911e-05	1888.93	0.0604766	1888.93	-9.59033e-06	1888.93	0.0709853	1888.93	-4.38219e-05	1888.93	0.0655276	1888.93	-2.06677e-05
1889.9	0.050925	1889.9	-5.73685e-05	1889.9	0.0871765	1889.9	-4.03482e-05	1889.9	0.0601743	1889.9	5.893e-07	1889.9	0.07081	1889.9	-3.46519e-05	1889.9	0.0660258	1889.9	-1.38918e-06
1890.86	0.0506443	1890.86	-3.61034e-05	1890.86	0.0866719	1890.86	-3.47718e-05	1890.86	0.0598853	1890.86	2.69875e-06	1890.86	0.0705069	1890.86	-2.94066e-05	1890.86	0.0660933	1890.86	6.80295e-06
1891.83	0.0504353	1891.83	-7.51637e-06	1891.83	0.08623	1891.83	-3.68625e-05	1891.83	0.0597577	1891.83	-5.03633e-06	1891.83	0.0701657	1891.83	-2.72457e-05	1891.83	0.0657202	1891.83	8.08807e-07
1892.79	0.0503248	1892.79	2.20132e-05	1892.79	0.086051	1892.79	-5.35745e-05	1892.79	0.0598441	1892.79	-1.96482e-05	1892.79	0.0698839	1892.79	-2.38794e-05	1892.79	0.0650567	1892.79	-1.75778e-05
1893.76	0.0503021	1893.76	4.53855e-05	1893.76	0.086186	1893.76	-8.30355e-05	1893.76	0.0600801	1893.76	-3.39571e-05	1893.76	0.0697038	1893.76	-1.49156e-05	1893.76	0.0643203	1893.76	-4.1262e-05
1894.72	0.0503129	1894.72	5.72866e-05	1894.72	0.0865352	1894.72	-0.000112386	1894.72	0.0603288	1894.72	-3.9576e-05	1894.72	0.0695887	1894.72	9.77508e-07	1894.72	0.0637043	1894.72	-5.93319e-05
1895.68	0.0502849	1895.68	5.65886e-05	1895.68	0.0869374	1895.68	-0.000122623	1895.68	0.0604623	1895.68	-3.11804e-05	1895.68	0.0694585	1895.68	2.11331e-05	1895.68	0.0633291	1895.68	-6.0653e-05
1896.65	0.0501757	1896.65	4.68433e-05	1896.65	0.0872674	1896.65	-9.95709e-05	1896.65	0.060433	1896.65	-9.89302e-06	1896.65	0.0692612	1896.65	4.02442e-05	1896.65	0.0632357	1896.65	-3.90377e-05
1897.61	0.0500053	1897.61	3.39397e-05	1897.61	0.0874782	1897.61	-4.47798e-05	1897.61	0.0602881	1897.61	1.62219e-05	1897.61	0.069018	1897.61	5.27407e-05	1897.61	0.0634005	1897.61	2.28144e-06
1898.58	0.0498494	1898.58	2.23531e-05	1898.58	0.0875631	1898.58	2.21504e-05	1898.58	0.0601222	1898.58	3.55925e-05	1898.58	0.0688066	1898.58	5.49321e-05	1898.58	0.0637483	1898.58	5.01623e-05
1899.54	0.0497954	1899.54	1.29164e-05	1899.54	0.0874877	1899.54	7.35779e-05	1899.54	0.0600042	1899.54	3.94442e-05	1899.54	0.0686979	1899.54	4.63226e-05	1899.54	0.0641603	1899.54	8.65969e-05
1900.5	0.0498959	1900.5	3.93015e-06	1900.5	0.0871643	1900.5	9.03224e-05	1900.5	0.0599348	1900.5	2.73161e-05	1900.5	0.0687057	1900.5	2.99741e-05	1900.5	0.0644887	1900.5	9.73375e-05
1901.47	0.050143	1901.47	-5.51603e-06	1901.47	0.0864929	1901.47	7.26491e-05	1901.47	0.059858	1901.47	7.66711e-06	1901.47	0.0687868	1901.47	1.19749e-05	1901.47	0.0645991	1901.47	7.95806e-05
1902.43	0.0504724	1902.43	-1.32628e-05	1902.43	0.085447	1902.43	3.77116e-05	1902.43	0.0597137	1902.43	-7.233e-06	1902.43	0.0688881	1902.43	-4.03557e-07	1902.43	0.0644335	1902.43	4.38896e-05
1903.4	0.0507898	1903.4	-1.53051e-05	1903.4	0.084143	1903.4	6.78391e-06	1903.4	0.0594935	1903.4	-8.51634e-06	1903.4	0.0689948	1903.4	-2.08184e-06	1903.4	0.0640583	1903.4	8.30328e-06
1904.36	0.051007	1904.36	-9.82747e-06	1904.36	0.0828464	1904.36	-7.14268e-06	1904.36	0.0592617	1904.36	4.57034e-06	1904.36	0.0691373	1904.36	6.55389e-06	1904.36	0.0636549	1904.36	-1.22362e-05
1905.33	0.0510741	1905.33	-5.32713e-07	1905.33	0.081898	1905.33	-3.49148e-06	1905.33	0.0591284	1905.33	2.46867e-05	1905.33	0.0693515	1905.33	1.92974e-05	1905.33	0.063446	1905.33	-1.40823e-05
1906.29	0.0509965	1906.29	4.50258e-06	1906.29	0.0815989	1906.29	1.0401e-05	1906.29	0.0591904	1906.29	4.08312e-05	1906.29	0.0696278	1906.29	2.77993e-05	1906.29	0.0635898	1906.29	-4.75545e-06
1907.25	0.0508307	1907.25	-1.30074e-06	1907.25	0.0820833	1907.25	2.7144e-05	1907.25	0.0594751	1907.25	4.47788e-05	1907.25	0.0698934	1907.25	2.69825e-05	1907.25	0.0640966	1907.25	4.80546e-06
1908.22	0.0506561	1908.22	-1.71863e-05	1908.22	0.0832345	1908.22	4.3887e-05	1908.22	0.0599137	1908.22	3.53975e-05	1908.22	0.0700444	1908.22	1.79442e-05	1908.22	0.0648062	1908.22	8.4213e-06
1909.18	0.0505312	1909.18	-3.47328e-05	1909.18	0.0846878	1909.18	6.05525e-05	1909.18	0.0603636	1909.18	1.78053e-05	1909.18	0.0700116	1909.18	5.96972e-06	1909.18	0.0654494	1909.18	6.69251e-06
1910.15	0.0504624	1910.15	-4.35761e-05	1910.15	0.0859625	1910.15	7.46458e-05	1910.15	0.0606746	1910.15	-1.31775e-06	1910.15	0.0698136	1910.15	-4.27203e-06	1910.15	0.0657784	1910.15	2.87841e-06
1911.11	0.0504129	1911.11	-3.85083e-05	1911.11	0.0866738	1911.11	7.89165e-05	1911.11	0.0607675	1911.11	-1.79221e-05	1911.11	0.0695582	1911.11	-1.19314e-05	1911.11	0.0657032	1911.11	-2.16983e-06
1912.08	0.050347	1912.08	-2.24917e-05	1912.08	0.0866984	1912.08	6.53489e-05	1912.08	0.0606747	1912.08	-3.13999e-05	1912.08	0.0693868	1912.08	-1.90624e-05	1912.08	0.0653415	1912.08	-1.11807e-05
1913.04	0.0502698	1913.04	-3.6833e-06	1913.04	0.0861865	1913.04	3.24585e-05	1913.04	0.060514	1913.04	-4.25929e-05	1913.04	0.0694031	1913.04	-2.70266e-05	1913.04	0.0649514	1913.04	-2.70042e-05
1914	0.0502256	1914	1.06952e-05	1914	0.0854358	1914	-1.07755e-05	1914	0.06042	1914	-5.14333e-05	1914	0.0696284	1914	-3.39776e-05	1914	0.06479	1914	-4.79995e-05
1914.97	0.0502519	1914.97	1.85977e-05	1914.97	0.0847357	1914.97	-4.84314e-05	1914.97	0.060472	1914.97	-5.61901e-05	1914.97	0.0699988	1914.97	-3.57836e-05	1914.97	0.0649796	1914.97	-6.68245e-05
1915.93	0.0503279	1915.93	2.26279e-05	1915.93	0.0842651	1915.93	-6.63679e-05	1915.93	0.0606527	1915.93	-5.46693e-05	1915.93	0.0703967	1915.93	-2.94246e-05	1915.93	0.065442	1915.93	-7.41786e-05
1916.9	0.0503669	1916.9	2.61457e-05	1916.9	0.0840747	1916.9	-5.97449e-05	1916.9	0.0608545	1916.9	-4.61916e-05	1916.9	0.0707032	1916.9	-1.58636e-05	1916.9	0.0659334	1916.9	-6.47031e-05
1917.86	0.0502762	1917.86	2.98096e-05	1917.86	0.0841328	1917.86	-3.44628e-05	1917.86	0.060938	1917.86	-3.26038e-05	1917.86	0.0708516	1917.86	5.11087e-08	1917.86	0.0661833	1917.86	-4.05957e-05
1918.83	0.0500442	1918.83	3.13042e-05	1918.83	0.0843816	1918.83	-2.55219e-06	1918.83	0.060812	1918.83	-1.75685e-05	1918.83	0.0708454	1918.83	1.24878e-05	1918.83	0.0660574	1918.83	-1.06279e-05
1919.79	0.049769	1919.79	2.78084e-05	1919.79	0.0847615	1919.79	2.4302e-05	1919.79	0.0604765	1919.79	-4.91861e-06	1919.79	0.0707313	1919.79	1.78896e-05	1919.79	0.0656184	1919.79	1.42543e-05
1920.75	0.0495938	1920.75	1.8558e-05	1920.75	0.0851955	1920.75	3.87315e-05	1920.75	0.0600074	1920.75	2.8107e-06	1920.75	0.0705503	1920.75	1.61536e-05	1920.75	0.0650488	1920.75	2.58898e-05
1921.72	0.0496032	1921.72	5.46237e-06	1921.72	0.0855866	1921.72	3.82583e-05	1921.72	0.0595086	1921.72	5.16767e-06	1921.72	0.0703175	1921.72	9.26663e-06	1921.72	0.0645217	1921.72	2.20327e-05
1922.68	0.0497677	1922.68	-8.04797e-06	1922.68	0.0858528	1922.68	2.38835e-05	1922.68	0.0590745	1922.68	3.80389e-06	1922.68	0.0700429	1922.68	-8.8333e-07	1922.68	0.064123	1922.68	6.54286e-06
1923.65	0.0499769	1923.65	-1.85141e-05	1923.65	0.0859905	1923.65	-1.62041e-06	1923.65	0.0587725	1923.65	1.76457e-06	1923.65	0.0697628	1923.65	-1.31888e-05	1923.65	0.0638579	1923.65	-1.29204e-05
1924.61	0.0501338	1924.61	-2.34056e-05	1924.61	0.0860919	1924.61	-3.43073e-05	1924.61	0.0586331	1924.61	2.45611e-06	1924.61	0.0695479	1924.61	-2.59663e-05	1924.61	0.0637031	1924.61	-2.78686e-05
1925.57	0.0502293	1925.57	-2.16191e-05	1925.57	0.0862796	1925.57	-6.81423e-05	1925.57	0.0586432	1925.57	8.72545e-06	1925.57	0.0694686	1925.57	-3.561e-05	1925.57	0.0636459	1925.57	-3.1256e-05
1926.54	0.0503319	1926.54	-1.39251e-05	1926.54	0.0865877	1926.54	-9.43145e-05	1926.54	0.0587456	1926.54	2.18844e-05	1926.54	0.0695505	1926.54	-3.73593e-05	1926.54	0.0636803	1926.54	-1.93278e-05
1927.5	0.0505035	1927.5	-3.28665e-06	1927.5	0.0868951	1927.5	-0.00010339	1927.5	0.058856	1927.5	4.05348e-05	1927.5	0.0697578	1927.5	-2.79168e-05	1927.5	0.0637771	1927.5	6.70863e-06
1928.47	0.050723	1928.47	5.8066e-06	1928.47	0.0869775	1928.47	-9.00012e-05	1928.47	0.0588959	1928.47	5.99876e-05	1928.47	0.0700179	1928.47	-7.94018e-06	1928.47	0.063876	1928.47	4.02967e-05
1929.43	0.0508815	1929.43	9.54434e-06	1929.43	0.0866565	1929.43	-5.68564e-05	1929.43	0.0588314	1929.43	7.34208e-05	1929.43	0.0702638	1929.43	1.71683e-05	1929.43	0.0639138	1929.43	7.14876e-05
1930.39	0.0508582	1930.39	7.31089e-06	1930.39	0.0859423	1930.39	-1.45889e-05	1930.39	0.0586947	1930.39	7.46925e-05	1930.39	0.0704587	1930.39	3.8774e-05	1930.39	0.0638691	1930.39	9.0389e-05
1931.36	0.050613	1931.36	2.21314e-06	1931.36	0.0850598	1931.36	2.36026e-05	1931.36	0.058567	1931.36	6.1418e-05	1931.36	0.0705825	1931.36	4.86799e-05	1931.36	0.0637761	1931.36	9.04537e-05
1932.32	0.0502225	1932.32	-1.15064e-06	1932.32	0.084313	1932.32	4.90846e-05	1932.32	0.0585295	1932.32	3.6595e-05	1932.32	0.0705994	1932.32	4.3368e-05	1932.32	0.0636873	1932.32	7.07821e-05
1933.29	0.0498313	1933.29	-9.28077e-08	1933.29	0.0838909	1933.29	6.12149e-05	1933.29	0.0586124	1933.29	7.65334e-06	1933.29	0.0704485	1933.29	2.60626e-05	1933.29	0.0636179	1933.29	3.67097e-05
1934.25	0.0495638	1934.25	4.18162e-06	1934.25	0.0837591	1934.25	6.481e-05	1934.25	0.0587842	1934.25	-1.67807e-05	1934.25	0.070084	1934.25	5.0041e-06	1934.25	0.0635302	1934.25	-1.97348e-06
1935.22	0.0494691	1935.22	7.64969e-06	1935.22	0.0837248	1935.22	6.46198e-05	1935.22	0.0589855	1935.22	-3.08058e-05	1935.22	0.0695407	1935.22	-1.09438e-05	1935.22	0.0633818	1935.22	-3.4479e-05
1936.18	0.0495272	1936.18	6.72453e-06	1936.18	0.0836178	1936.18	6.1437e-05	1936.18	0.0591809	1936.18	-3.37941e-05	1936.18	0.0689687	1936.18	-1.6836e-05	1936.18	0.0631996	1936.18	-5.26937e-05
1937.14	0.0496959	1937.14	9.25408e-07	1937.14	0.0834383	1937.14	5.23847e-05	1937.14	0.059386	1937.14	-3.01116e-05	1937.14	0.0685875	1937.14	-1.39234e-05	1937.14	0.0631107	1937.14	-5.40507e-05
1938.11	0.0499449	1938.11	-7.06137e-06	1938.11	0.0833573	1938.11	3.50101e-05	1938.11	0.0596459	1938.11	-2.6024e-05	1938.11	0.0685806	1938.11	-8.10171e-06	1938.11	0.0632841	1938.11	-4.24999e-05
1939.07	0.0502507	1939.07	-1.34075e-05	1939.07	0.0835726	1939.07	1.18738e-05	1939.07	0.0599811	1939.07	-2.5602e-05	1939.07	0.0689922	1939.07	-5.2634e-06	1939.07	0.063816	1939.07	-2.64449e-05
1940.04	0.0505682	1940.04	-1.53011e-05	1940.04	0.0841411	1940.04	-8.69325e-06	1940.04	0.0603407	1940.04	-2.83438e-05	1940.04	0.0696892	1940.04	-6.79746e-06	1940.04	0.0646289	1940.04	-1.41902e-05
1941	0.0508202	1941	-1.19647e-05	1941	0.0849146	1941	-1.70642e-05	1941	0.0606047	1941	-3.01556e-05	1941	0.0704114	1941	-8.75538e-06	1941	0.0654563	1941	-9.57686e-06
1941.97	0.0509293	1941.97	-4.48968e-06	1941.97	0.0856257	1941.97	-8.98021e-06	1941.97	0.0606434	1941.97	-2.71145e-05	1941.97	0.0708936	1941.97	-5.56534e-06	1941.97	0.0659493	1941.97	-1.07322e-05
1942.93	0.0508712	1942.93	4.74875e-06	1942.93	0.0860656	1942.93	1.03702e-05	1942.93	0.060403	1942.93	-1.92652e-05	1942.93	0.070999	1942.93	4.32588e-06	1942.93	0.0658635	1942.93	-1.27407e-05
1943.89	0.0506963	1943.89	1.26188e-05	1943.89	0.0862025	1943.89	2.81243e-05	1943.89	0.0599528	1943.89	-1.1259e-05	1943.89	0.0707778	1943.89	1.54662e-05	1943.89	0.0652063	1943.89	-1.20486e-05
1944.86	0.0504915	1944.86	1.61056e-05	1944.86	0.0861356	1944.86	3.0966e-05	1944.86	0.0594472	1944.86	-8.90656e-06	1944.86	0.070408	1944.86	1.81286e-05	1944.86	0.0642307	1944.86	-8.99977e-06
1945.82	0.0503118	1945.82	1.3849e-05	1945.82	0.0859491	1945.82	1.32892e-05	1945.82	0.0590346	1945.82	-1.40813e-05	1945.82	0.0700689	1945.82	5.32966e-06	1945.82	0.0632867	1945.82	-6.57436e-06
1946.79	0.0501464	1946.79	7.57948e-06	1946.79	0.0856225	1946.79	-1.92185e-05	1946.79	0.0587835	1946.79	-2.21419e-05	1946.79	0.069843	1946.79	-2.0963e-05	1946.79	0.0626481	1946.79	-6.81478e-06
1947.75	0.0499453	1947.75	1.92378e-06	1947.75	0.08509	1947.75	-5.30896e-05	1947.75	0.058672	1947.75	-2.4382e-05	1947.75	0.0697	1947.75	-4.94385e-05	1947.75	0.0624152	1947.75	-8.31474e-06
1948.72	0.0496869	1948.72	1.86746e-06	1948.72	0.0843848	1948.72	-7.52093e-05	1948.72	0.058635	1948.72	-1.41567e-05	1948.72	0.0695517	1948.72	-6.55377e-05	1948.72	0.0625185	1948.72	-6.93113e-06
1949.68	0.0494307	1949.68	9.16669e-06	1949.68	0.0837309	1949.68	-7.97721e-05	1949.68	0.0586282	1949.68	7.77779e-06	1949.68	0.0693363	1949.68	-5.97897e-05	1949.68	0.0627934	1949.68	1.05696e-06
1950.64	0.04931	1950.64	2.03802e-05	1950.64	0.0834685	1950.64	-6.9443e-05	1950.64	0.0586612	1950.64	3.28293e-05	1950.64	0.0690761	1950.64	-3.29357e-05	1950.64	0.0630803	1950.64	1.60123e-05
1951.61	0.0494594	1951.61	2.84545e-05	1951.61	0.0838369	1951.61	-5.08263e-05	1951.61	0.0587721	1951.61	4.95023e-05	1951.61	0.068872	1951.61	4.88418e-06	1951.61	0.063292	1951.61	3.4215e-05
1952.57	0.0499192	1952.57	2.72153e-05	1952.57	0.0847707	1952.57	-2.86283e-05	1952.57	0.0589673	1952.57	5.04144e-05	1952.57	0.0688366	1952.57	3.97298e-05	1952.57	0.0634253	1952.57	4.96368e-05
1953.54	0.0505859	1953.54	1.58274e-05	1953.54	0.0858762	1953.54	-3.18993e-06	1953.54	0.0591788	1953.54	3.69131e-05	1953.54	0.0690097	1953.54	6.07994e-05	1953.54	0.0635247	1953.54	5.71538e-05
1954.5	0.0512463	1954.5	-1.71579e-07	1954.5	0.0866325	1954.5	2.67133e-05	1954.5	0.0592842	1954.5	1.82129e-05	1954.5	0.0693149	1954.5	6.48192e-05	1954.5	0.0636363	1954.5	5.49986e-05
1955.46	0.0516833	1955.46	-1.25623e-05	1955.46	0.0866911	1955.46	5.79554e-05	1955.46	0.0591882	1955.46	5.20588e-06	1955.46	0.0695882	1955.46	5.56085e-05	1955.46	0.0637767	1955.46	4.45319e-05
1956.43	0.0517896	1956.43	-1.63225e-05	1956.43	0.0860685	1956.43	8.00532e-05	1956.43	0.0589041	1956.43	3.2131e-06	1956.43	0.069669	1956.43	3.99858e-05	1956.43	0.0639298	1956.43	2.80545e-05
1957.39	0.0516174	1957.39	-1.25591e-05	1957.39	0.085099	1957.39	7.42326e-05	1957.39	0.0585687	1957.39	6.13016e-06	1957.39	0.069491	1957.39	1.96556e-05	1957.39	0.0640563	1957.39	-4.05271e-06
1958.36	0.051332	1958.36	-9.55505e-06	1958.36	0.0841963	1958.36	4.20269e-05	1958.36	0.0583669	1958.36	6.80977e-06	1958.36	0.0691214	1958.36	1.19652e-06	1958.36	0.064107	1958.36	-4.04874e-05
1959.32	0.0511065	1959.32	-1.48856e-05	1959.32	0.0836049	1959.32	9.46044e-06	1959.32	0.0584146	1959.32	7.4449e-06	1959.32	0.0687226	1959.32	-5.01867e-06	1959.32	0.0640383	1959.32	-4.60218e-05
1960.29	0.0510228	1960.29	-2.52438e-05	1960.29	0.083317	1960.29	-1.50202e-05	1960.29	0.0586809	1960.29	8.52846e-06	1960.29	0.0684705	1960.29	-6.77627e-06	1960.29	0.0638389	1960.29	-2.93947e-05
1961.25	0.0510453	1961.25	-3.26732e-05	1961.25	0.0831871	1961.25	-2.80943e-05	1961.25	0.0590124	1961.25	8.62302e-06	1961.25	0.0684741	1961.25	-1.26864e-05	1961.25	0.0635605	1961.25	-1.56036e-05
1962.21	0.0510714	1962.21	-3.11139e-05	1962.21	0.0831285	1962.21	-1.79371e-05	1962.21	0.0592406	1962.21	9.96801e-06	1962.21	0.0687405	1962.21	-1.8716e-05	1962.21	0.0633255	1962.21	-8.1687e-06
1963.18	0.0510207	1963.18	-1.76464e-05	1963.18	0.0832161	1963.18	1.59873e-05	1963.18	0.0592972	1963.18	1.43032e-05	1963.18	0.0691873	1963.18	-1.94054e-05	1963.18	0.0632896	1963.18	-6.14642e-06
1964.14	0.0508935	1964.14	4.61837e-06	1964.14	0.0836154	1964.14	5.93238e-05	1964.14	0.0592524	1964.14	2.02259e-05	1964.14	0.0696819	1964.14	-1.18617e-05	1964.14	0.0635598	1964.14	-6.17625e-06
1965.11	0.0507675	1965.11	2.73196e-05	1965.11	0.0843998	1965.11	8.9835e-05	1965.11	0.0592534	1965.11	2.31457e-05	1965.11	0.070083	1965.11	1.68652e-06	1965.11	0.0641079	1965.11	-5.16009e-06
1966.07	0.0507406	1966.07	4.11538e-05	1966.07	0.0854124	1966.07	9.08447e-05	1966.07	0.0594114	1966.07	1.83695e-05	1966.07	0.0702783	1966.07	1.46437e-05	1966.07	0.0647382	1966.07	-1.89229e-06
1967.04	0.050864	1967.04	4.1101e-05	1967.04	0.0863022	1967.04	6.15727e-05	1967.04	0.0597166	1967.04	5.16876e-06	1967.04	0.0702175	1967.04	1.97899e-05	1967.04	0.0651582	1967.04	2.86359e-06
1968	0.05111	1968	2.9219e-05	1968	0.0867363	1968	1.69072e-05	1968	0.0600439	1968	-1.15437e-05	1968	0.0699353	1968	1.36562e-05	1968	0.0651293	1968	7.24232e-06
1968.96	0.0513914	1968.96	1.3088e-05	1968.96	0.0866293	1968.96	-2.30609e-05	1968.96	0.0602425	1968.96	-2.37212e-05	1968.96	0.0695414	1968.96	-1.29759e-06	1968.96	0.0646097	1968.96	9.15141e-06
1969.93	0.0516116	1969.93	9.70001e-07	1969.93	0.086203	1969.93	-4.5827e-05	1969.93	0.0602355	1969.93	-2.54239e-05	1969.93	0.0691737	1969.93	-1.80438e-05	1969.93	0.0637834	1969.93	6.85818e-06
1970.89	0.0516762	1970.89	-3.02193e-06	1970.89	0.0862653	1970.89	-5.22603e-05	1970.89	0.0602974	1970.89	-1.70153e-05	1970.89	0.0692351	1970.89	-2.88111e-05	1970.89	0.0638408	1970.89	-3.05614e-07
1971.86	0.0517407	1971.86	-6.95746e-07	1971.86	0.0863275	1971.86	-5.19768e-05	1971.86	0.0603593	1971.86	-5.07231e-06	1971.86	0.0692963	1971.86	-2.88719e-05	1971.86	0.0638983	1971.86	-1.09121e-05
1972.82	0.0518052	1972.82	2.41915e-06	1972.82	0.0863898	1972.82	-5.30716e-05	1972.82	0.0604212	1972.82	2.15521e-06	1972.82	0.0693577	1972.82	-1.8271e-05	1972.82	0.0639558	1972.82	-2.07989e-05
1973.79	0.0518697	1973.79	1.41424e-06	1973.79	0.0864518	1973.79	-5.49157e-05	1973.79	0.0604831	1973.79	4.79419e-07	1973.79	0.069419	1973.79	-1.00788e-06	1973.79	0.0640132	1973.79	-2.40299e-05
1974.75	0.0519342	1974.75	-4.64211e-06	1974.75	0.086514	1974.75	-4.95885e-05	1974.75	0.060545	1974.75	-7.52967e-06	1974.75	0.0694803	1974.75	1.7185e-05	1974.75	0.0640707	1974.75	-1.58206e-05
1975.71	0.0519988	1975.71	-1.24523e-05	1975.71	0.0865763	1975.71	-3.03162e-05	1975.71	0.0606068	1975.71	-1.47671e-05	1975.71	0.0695416	1975.71	3.08713e-05	1975.71	0.0641282	1975.71	3.8103e-06
1976.68	0.0520634	1976.68	-1.71262e-05	1976.68	0.0866383	1976.68	2.55317e-07	1976.68	0.0606687	1976.68	-1.4941e-05	1976.68	0.069603	1976.68	3.62058e-05	1976.68	0.0641856	1976.68	2.80908e-05
1977.64	0.0521279	1977.64	-1.56068e-05	1977.64	0.0867006	1977.64	2.91345e-05	1977.64	0.0607306	1977.64	-7.16035e-06	1977.64	0.0696642	1977.64	3.17726e-05	1977.64	0.0642432	1977.64	4.54361e-05
1978.61	0.0521924	1978.61	-8.58601e-06	1978.61	0.0867628	1978.61	4.10577e-05	1978.61	0.0607925	1978.61	3.45249e-06	1978.61	0.0697256	1978.61	1.91486e-05	1978.61	0.0643007	1978.61	4.5308e-05
1979.57	0.0522569	1979.57	1.40097e-07	1979.57	0.0868248	1979.57	2.98133e-05	1979.57	0.0608544	1979.57	9.51183e-06	1979.57	0.0697868	1979.57	2.71656e-06	1979.57	0.0643582	1979.57	2.47565e-05
1980.54	0.0523215	1980.54	6.12821e-06	1980.54	0.0868871	1980.54	3.53359e-06	1980.54	0.0609163	1980.54	6.55747e-06	1980.54	0.0698481	1980.54	-1.19373e-05	1980.54	0.0644157	1980.54	-9.09596e-06
1981.5	0.052386	1981.5	6.01274e-06	1981.5	0.0869493	1981.5	-1.21504e-05	1981.5	0.0609782	1981.5	3.95804e-07	1981.5	0.0699095	1981.5	-1.47004e-05	1981.5	0.0644731	1981.5	-2.55415e-05
1982.46	0.0524505	1982.46	2.04627e-06	1982.46	0.0870116	1982.46	-6.42046e-06	1982.46	0.06104	1982.46	-9.04138e-07	1982.46	0.0699707	1982.46	-5.63927e-06	1982.46	0.0645306	1982.46	-1.16162e-05
1983.43	0.0525151	1983.43	9.83198e-10	1983.43	0.0870736	1983.43	7.03501e-09	1983.43	0.0611019	1983.43	1.1986e-09	1983.43	0.0700321	1983.43	1.46337e-10	1983.43	0.0645881	1983.43	1.01429e-09
1984.39	0.0525796	1984.39	5.26716e-10	1984.39	0.0871358	1984.39	1.54858e-11	1984.39	0.0611638	1984.39	2.32864e-11	1984.39	0.0700935	1984.39	-1.21174e-10	1984.39	0.0646455	1984.39	4.32817e-10
1985.36	0.0526442	1985.36	-6.33432e-10	1985.36	0.0871981	1985.36	-6.9061e-09	1985.36	0.0612257	1985.36	-4.99907e-11	1985.36	0.0701547	1985.36	6.25997e-10	1985.36	0.0647031	1985.36	-3.40678e-10
1986.32	0.0527087	1986.32	-9.97603e-10	1986.32	0.0872601	1986.32	1.51408e-09	1986.32	0.0612876	1986.32	-3.11165e-12	1986.32	0.070216	1986.32	5.96188e-10	1986.32	0.0647606	1986.32	-1.21212e-09
1987.29	0.0527732	1987.29	6.45649e-11	1987.29	0.0873224	1987.29	4.86861e-09	1987.29	0.0613495	1987.29	6.8186e-11	1987.29	0.0702774	1987.29	2.08511e-09	1987.29	0.0648181	1987.29	-3.21825e-09
1988.25	0.0528377	1988.25	1.05537e-09	1988.25	0.0873846	1988.25	-4.15279e-09	1988.25	0.0614113	1988.25	6.8385e-11	1988.25	0.0703386	1988.25	2.02317e-09	1988.25	0.0648755	1988.25	-2.46218e-09
1989.21	0.0529023	1989.21	5.72703e-10	1989.21	0.0874469	1989.21	-4.15395e-10	1989.21	0.0614732	1989.21	4.60975e-11	1989.21	0.0704	1989.21	-2.02897e-09	1989.21	0.064933	1989.21	2.43121e-09
1990.18	0.0529669	1990.18	-6.34571e-10	1990.18	0.0875089	1990.18	3.36653e-09	1990.18	0.0615351	1990.18	-2.33156e-11	1990.18	0.0704612	1990.18	-1.89619e-09	1990.18	0.0649905	1990.18	3.08934e-09
1991.14	0.0530314	1991.14	-1.11723e-09	1991.14	0.0875711	1991.14	-5.32543e-09	1991.14	0.061597	1991.14	-1.94224e-11	1991.14	0.0705226	1991.14	-4.03395e-10	1991.14	0.0650479	1991.14	1.12772e-09
1992.11	0.0530959	1992.11	-1.26433e-10	1992.11	0.0876334	1992.11	-4.77569e-09	1992.11	0.0616589	1992.11	-1.55291e-11	1992.11	0.0705839	1992.11	-8.1608e-10	1992.11	0.0651054	1992.11	6.3916e-10
1993.07	0.0531604	1993.07	9.35735e-10	1993.07	0.0876954	1993.07	5.11366e-09	1993.07	0.0617208	1993.07	-1.16359e-11	1993.07	0.0706452	1993.07	-6.89098e-11	1993.07	0.065163	1993.07	-2.32281e-10
1994.04	0.0532249	1994.04	4.73619e-10	1994.04	0.0877577	1994.04	5.57048e-09	1994.04	0.0617827	1994.04	-7.7427e-12	1994.04	0.0707065	1994.04	4.6456e-11	1994.04	0.0652205	1994.04	-1.15211e-09
1995	0.0532895	1995	-6.17859e-10	1995	0.0878199	1995	-3.50318e-09	1995	0.0618445	1995	-3.84947e-12	1995	0.0707679	1995	1.54849e-11	1995	0.0652779	1995	-3.15708e-09
1995.96	0.0533541	1995.96	-7.89501e-10	1995.96	0.0878819	1995.96	8.78802e-11	1995.96	0.0619064	1995.96	4.37462e-14	1995.96	0.0708291	1995.96	7.10392e-10	1995.96	0.0653354	1995.96	-2.44553e-09
1996.93	0.0534186	1996.93	5.69095e-11	1996.93	0.0879442	1996.93	3.72346e-09	1996.93	0.0619683	1996.93	3.93695e-12	1996.93	0.0708905	1996.93	5.34246e-10	1996.93	0.0653929	1996.93	2.3081e-09
1997.89	0.0534831	1997.89	8.31953e-10	1997.89	0.0880064	1997.89	-5.02075e-09	1997.89	0.0620302	1997.89	7.83018e-12	1997.89	0.0709518	1997.89	1.92522e-09	1997.89	0.0654503	1997.89	3.06688e-09
1998.86	0.0535476	1998.86	5.42003e-10	1998.86	0.0880687	1998.86	-4.23448e-09	1998.86	0.0620921	1998.86	1.17234e-11	1998.86	0.071013	1998.86	1.9078e-09	1998.86	0.0655078	1998.86	1.10527e-09
1999.82	0.0536122	1999.82	-5.23378e-10	1999.82	0.0881307	1999.82	5.6994e-09	1999.82	0.062154	1999.82	-5.76896e-11	1999.82	0.0710744	1999.82	-1.9078e-09	1999.82	0.0655653	1999.82	5.16051e-10
2000.78	0.0536767	2000.78	-9.3669e-10	2000.78	0.0881929	2000.78	6.05827e-09	2000.78	0.0622158	2000.78	-7.99772e-11	2000.78	0.0711356	2000.78	-1.92522e-09	2000.78	0.0656229	2000.78	-2.64026e-10
2001.75	0.0537412	2001.75	7.70097e-11	2001.75	0.0882552	2001.75	-3.01539e-09	2001.75	0.0622777	2001.75	-3.08979e-11	2001.75	0.071197	2001.75	-5.34246e-10	2001.75	0.0656803	2001.75	-1.23612e-09
2002.71	0.0538058	2002.71	1.06755e-09	2002.71	0.0883172	2002.71	6.73615e-10	2002.71	0.0623396	2002.71	-3.08833e-11	2002.71	0.0712583	2002.71	-7.10392e-10	2002.71	0.0657378	2002.71	-3.24225e-09
2003.68	0.0538703	2003.68	6.33286e-10	2003.68	0.0883795	2003.68	4.41101e-09	2003.68	0.0624015	2003.68	-3.08687e-11	2003.68	0.0713196	2003.68	-1.54851e-11	2003.68	0.0657953	2003.68	-2.38552e-09
2004.64	0.0539349	2004.64	-5.49562e-10	2004.64	0.0884417	2004.64	-4.66381e-09	2004.64	0.0624634	2004.64	4.21766e-11	2004.64	0.0713809	2004.64	-4.64562e-11	2004.64	0.0658528	2004.64	2.4165e-09
2005.61	0.0539994	2005.61	-1.03222e-09	2005.61	0.088504	2005.61	-8.81892e-10	2005.61	0.0625253	2005.61	6.82735e-11	2005.61	0.0714423	2005.61	-7.74273e-11	2005.61	0.0659102	2005.61	3.12689e-09
2006.57	0.0540639	2006.57	-4.14243e-11	2006.57	0.088566	2006.57	3.09205e-09	2006.57	0.0625871	2006.57	2.32718e-11	2006.57	0.0715035	2006.57	6.1748e-10	2006.57	0.0659677	2006.57	1.16644e-09
2007.53	0.0541285	2007.53	1.02074e-09	2007.53	0.0886282	2007.53	-5.79076e-09	2007.53	0.062649	2007.53	2.71505e-11	2007.53	0.0715649	2007.53	5.87671e-10	2007.53	0.0660252	2007.53	3.8636e-10
2008.5	0.054193	2008.5	6.56573e-10	2008.5	0.0886905	2008.5	-5.37962e-09	2008.5	0.0627109	2008.5	3.10291e-11	2008.5	0.0716262	2008.5	2.27519e-09	2008.5	0.0660827	2008.5	-5.85735e-10
2009.46	0.0542576	2009.46	-5.03575e-10	2009.46	0.0887525	2009.46	4.27319e-09	2009.46	0.0627728	2009.46	3.49077e-11	2009.46	0.0716875	2009.46	2.12692e-09	2009.46	0.0661402	2009.46	-1.22064e-09
2010.43	0.0543221	2010.43	-9.60058e-10	2010.43	0.0888147	2010.43	4.73001e-09	2010.43	0.0628347	2010.43	3.87864e-11	2010.43	0.0717488	2010.43	-2.15286e-09	2010.43	0.0661977	2010.43	-3.03591e-09
2011.39	0.0543866	2011.39	-6.15684e-11	2011.39	0.088877	2011.39	-3.96078e-09	2011.39	0.0628966	2011.39	4.2665e-11	2011.39	0.0718101	2011.39	-2.34565e-09	2011.39	0.0662552	2011.39	-2.27713e-09
2012.36	0.0544511	2012.36	8.1074e-10	2012.36	0.0889393	2012.36	-3.25193e-10	2012.36	0.0629585	2012.36	-2.67626e-11	2012.36	0.0718714	2012.36	-7.48332e-10	2012.36	0.0663126	2012.36	2.4765e-09
2013.32	0.0545156	2013.32	4.95634e-10	2013.32	0.0890013	2013.32	3.45673e-09	2013.32	0.0630203	2013.32	-4.90648e-11	2013.32	0.0719328	2013.32	-5.27277e-10	2013.32	0.0663701	2013.32	3.09011e-09
2014.28	0.0545802	2014.28	-5.46022e-10	2014.28	0.0890635	2014.28	-5.27974e-09	2014.28	0.0630822	2014.28	0	2014.28	0.071994	2014.28	8.12987e-11	2014.28	0.0664276	2014.28	1.12966e-09
2015.25	0.0546448	2015.25	-1.00638e-09	2015.25	0.0891258	2015.25	-4.86861e-09	2015.25	0.0631441	2015.25	0	2015.25	0.0720554	2015.25	-2.29571e-10	2015.25	0.066485	2015.25	4.46366e-10
2016.21	0.0547093	2016.21	1.0599e-11	2016.21	0.0891878	2016.21	5.02849e-09	2016.21	0.063206	2016.21	0	2016.21	0.0721167	2016.21	-1.53693e-10	2016.21	0.0665426	2016.21	-4.77337e-10
2017.18	0.0547738	2017.18	8.82907e-10	2017.18	0.08925	2017.18	5.39511e-09	2017.18	0.0632679	2017.18	0	2017.18	0.0721779	2017.18	6.0122e-10	2017.18	0.0666001	2017.18	-1.01429e-09
2018.14	0.0548383	2018.14	4.24395e-10	2018.14	0.0893123	2018.14	-3.62629e-09	2018.14	0.0633298	2018.14	0	2018.14	0.0722393	2018.14	4.8779e-10	2018.14	0.0666576	2018.14	-3.02043e-09
2019.11	0.0549029	2019.11	-5.18629e-10	2019.11	0.0893743	2019.11	2.09053e-10	2019.11	0.0633916	2019.11	0	2019.11	0.0723006	2019.11	2.13737e-09	2019.11	0.066715	2019.11	-2.59884e-09
2020.07	0.0549674	2020.07	-8.81625e-10	2020.07	0.0894366	2020.07	3.94645e-09	2020.07	0.0634535	2020.07	0	2020.07	0.0723619	2020.07	2.09092e-09	2020.07	0.0667725	2020.07	2.34681e-09
2021.03	0.055032	2021.03	-1.05826e-11	2021.03	0.0894988	2021.03	-4.88409e-09	2021.03	0.0635154	2021.03	0	2021.03	0.0724232	2021.03	-2.09092e-09	2021.03	0.06683	2021.03	3.15128e-09
2022	0.0550965	2022	8.8461e-10	2022	0.0895611	2022	-1.09443e-09	2022	0.0635773	2022	0	2022	0.0724845	2022	-2.13737e-09	2022	0.0668875	2022	1.18966e-09
2022.96	0.055161	2022.96	5.94645e-10	2022.96	0.0896231	2022.96	7.23555e-09	2022.96	0.0636392	2022.96	0	2022.96	0.0725458	2022.96	-4.8779e-10	2022.96	0.0669449	2022.96	5.54764e-10
2023.93	0.0552256	2023.93	-4.19662e-10	2023.93	0.0896853	2023.93	-1.59113e-10	2023.93	0.0637011	2023.93	0	2023.93	0.0726072	2023.93	-6.0122e-10	2023.93	0.0670025	2023.93	-4.17331e-10
2024.89	0.0552901	2024.89	4.46192e-10	2024.89	0.0897476	2024.89	-7.31723e-09	2024.89	0.063763	2024.89	0	2024.89	0.0726684	2024.89	1.53693e-10	2024.89	0.06706	2024.89	-1.19741e-09
2025.85	0.0553546	2025.85	6.95199e-10	2025.85	0.0898096	2025.85	1.43743e-09	2025.85	0.0638248	2025.85	0	2025.85	0.0727298	2025.85	1.31626e-10	2025.85	0.0671174	2025.85	-3.15786e-09
2026.82	0.0554191	2026.82	-1.5765e-09	2026.82	0.0898718	2026.82	4.97623e-09	2026.82	0.0638867	2026.82	0	2026.82	0.0727911	2026.82	1.53034e-09	2026.82	0.0671749	2026.82	-2.44747e-09
2027.78	0.0554837	2027.78	-1.15994e-09	2027.78	0.0899341	2027.78	-4.15086e-09	2027.78	0.0639486	2027.78	0	2027.78	0.0728523	2027.78	1.61861e-09	2027.78	0.0672324	2027.78	2.35455e-09
2028.75	0.0555483	2028.75	-2.71382e-10	2028.75	0.0899964	2028.75	-8.01371e-11	2028.75	0.0640105	2028.75	0	2028.75	0.0729137	2028.75	-2.23377e-09	2028.75	0.0672898	2028.75	3.11334e-09
2029.71	0.0556128	2029.71	6.43353e-10	2029.71	0.0900584	2029.71	3.70178e-09	2029.71	0.0640724	2029.71	0	2029.71	0.0729751	2029.71	1.05688e-10	2029.71	0.0673473	2029.71	1.15173e-09
2030.68	0.0556773	2030.68	9.91847e-10	2030.68	0.0901206	2030.68	-5.46983e-09	2030.68	0.0641343	2030.68	0	2030.68	0.0730363	2030.68	2.30268e-09	2030.68	0.0674048	2030.68	4.1617e-10
2031.64	0.0557418	2031.64	-1.42123e-09	2031.64	0.0901829	2031.64	-5.01301e-09	2031.64	0.0641961	2031.64	-1.17534e-09	2031.64	0.0730977	2031.64	-1.93258e-09	2031.64	0.0674624	2031.64	-4.1617e-10
2032.6	0.0558063	2032.6	-1.12316e-09	2032.6	0.0902449	2032.6	4.97429e-09	2032.6	0.064258	2032.6	-1.81644e-09	2032.6	0.0731589	2032.6	-1.84431e-09	2032.6	0.0675198	2032.6	-1.15173e-09
2033.57	0.055871	2033.57	-8.93487e-11	2033.57	0.0903071	2033.57	5.4795e-09	2033.57	0.0643199	2033.57	3.8094e-10	2033.57	0.0732202	2033.57	-2.09053e-10	2033.57	0.0675773	2033.57	-3.11334e-09
2034.53	0.0559355	2034.53	7.9939e-10	2034.53	0.0903694	2034.53	-3.49738e-09	2034.53	0.0643818	2034.53	1.95116e-09	2034.53	0.0732816	2034.53	-3.85199e-10	2034.53	0.0676348	2034.53	-2.35455e-09
2035.5	0.056	2035.5	1.0968e-09	2035.5	0.0904314	2035.5	2.40023e-10	2035.5	0.0644437	2035.5	1.76533e-09	2035.5	0.0733428	2035.5	3.09708e-10	2035.5	0.0676923	2035.5	2.44747e-09
2036.46	0.0560645	2036.46	-1.12474e-09	2036.46	0.0904936	2036.46	3.97742e-09	2036.46	0.0645056	2036.46	1.57951e-09	2036.46	0.0734042	2036.46	2.78737e-10	2036.46	0.0677497	2036.46	3.15786e-09
2037.42	0.056129	2037.42	-8.75721e-10	2037.42	0.0905559	2037.42	-4.99946e-09	2037.42	0.0645674	2037.42	1.39369e-09	2037.42	0.0734656	2037.42	1.91283e-09	2037.42	0.0678072	2037.42	1.19741e-09
2038.39	0.0561935	2038.39	-3.6033e-11	2038.39	0.0906182	2038.39	-1.36e-09	2038.39	0.0646293	2038.39	1.20786e-09	2038.39	0.0735268	2038.39	1.85089e-09	2038.39	0.0678647	2038.39	4.17331e-10
2039.35	0.0562581	2039.35	-3.02739e-10	2039.35	0.0906802	2039.35	7.20264e-09	2039.35	0.0646912	2039.35	1.02204e-09	2039.35	0.0735881	2039.35	-2.34642e-09	2039.35	0.0679223	2039.35	-5.54764e-10
2040.32	0.0563227	2040.32	7.36681e-10	2040.32	0.0907424	2040.32	-7.74357e-12	2040.32	0.0647531	2040.32	8.36211e-10	2040.32	0.0736494	2040.32	-6.69743e-11	2040.32	0.0679797	2040.32	-1.18966e-09
2041.28	0.0563872	2041.28	1.5606e-09	2041.28	0.0908047	2041.28	-7.21813e-09	2041.28	0.064815	2041.28	6.50386e-10	2041.28	0.0737107	2041.28	2.40333e-09	2041.28	0.0680372	2041.28	-3.15128e-09
2042.25	0.0564517	2042.25	1.10431e-09	2042.25	0.0908667	2042.25	1.34452e-09	2042.25	0.0648769	2042.25	4.64561e-10	2042.25	0.0737721	2042.25	-1.41227e-09	2042.25	0.0680947	2042.25	-2.44476e-09
2043.21	0.0565162	2043.21	1.16096e-10	2043.21	0.0909289	2043.21	4.83764e-09	2043.21	0.0649388	2043.21	2.78737e-10	2043.21	0.0738333	2043.21	-1.42969e-09	2043.21	0.0681521	2043.21	2.54541e-09
2044.17	0.0565808	2044.17	-2.919e-10	2044.17	0.0909912	2044.17	-4.04517e-09	2044.17	0.0650006	2044.17	9.29124e-11	2044.17	0.0738947	2044.17	-3.87135e-11	2044.17	0.0682096	2044.17	3.20354e-09
2045.14	0.0566453	2045.14	5.56174e-10	2045.14	0.0910534	2045.14	-2.63253e-10	2045.14	0.0650626	2045.14	-9.29124e-11	2045.14	0.073956	2045.14	-2.1486e-10	2045.14	0.0682671	2045.14	1.14514e-09
2046.1	0.0567098	2046.1	1.54671e-09	2046.1	0.0911155	2046.1	3.37233e-09	2046.1	0.0651245	2046.1	-2.78737e-10	2046.1	0.0740173	2046.1	4.80047e-10	2046.1	0.0683245	2046.1	4.61852e-10
2047.07	0.0567744	2047.07	1.30223e-09	2047.07	0.0911777	2047.07	-5.4164e-09	2047.07	0.0651864	2047.07	-4.64561e-10	2047.07	0.0740786	2047.07	4.49076e-10	2047.07	0.0683821	2047.07	-4.61852e-10
2048.03	0.0568389	2048.03	2.84734e-10	2048.03	0.09124	2048.03	-4.76873e-09	2048.03	0.0652483	2048.03	-6.50386e-10	2048.03	0.07414	2048.03	2.22951e-09	2048.03	0.0684396	2048.03	-1.14514e-09
2049	0.0569035	2049	-8.754e-10	2049	0.091302	2049	5.17289e-09	2049	0.0653102	2049	-8.36211e-10	2049	0.0742012	2049	2.21983e-09	2049	0.0684971	2049	-3.10559e-09
2049.96	0.056968	2049.96	-1.33187e-09	2049.96	0.0913642	2049.96	5.29523e-09	2049.96	0.065372	2049.96	-1.02204e-09	2049.96	0.0742625	2049.96	-2.06769e-09	2049.96	0.0685545	2049.96	-2.49199e-09
2050.93	0.0570325	2050.93	-4.33363e-10	2050.93	0.0914265	2050.93	-3.6321e-09	2050.93	0.0654339	2050.93	-1.20786e-09	2050.93	0.0743238	2050.93	-2.12189e-09	2050.93	0.068612	2050.93	2.26164e-09
2051.89	0.057097	2051.89	4.3896e-10	2051.89	0.0914885	2051.89	4.92048e-10	2051.89	0.0654958	2051.89	-1.39369e-09	2051.89	0.0743851	2051.89	-6.26384e-10	2051.89	0.0686695	2051.89	3.02043e-09
2052.85	0.0571617	2052.85	1.23868e-10	2052.85	0.0915507	2052.85	4.03743e-09	2052.85	0.0655577	2052.85	-1.57951e-09	2052.85	0.0744465	2052.85	-7.01875e-10	2052.85	0.068727	2052.85	1.20515e-09
2053.82	0.0572262	2053.82	-8.68708e-10	2053.82	0.091613	2053.82	-5.17986e-09	2053.82	0.0656196	2053.82	-1.76533e-09	2053.82	0.0745077	2053.82	9.09769e-11	2053.82	0.0687844	2053.82	5.7025e-10
2054.78	0.0572907	2054.78	-1.35136e-09	2054.78	0.0916752	2054.78	-4.43424e-09	2054.78	0.0656815	2054.78	-1.95116e-09	2054.78	0.0745691	2054.78	6.11672e-11	2054.78	0.068842	2054.78	-4.01846e-10
2055.75	0.0573552	2055.75	-4.52853e-10	2055.75	0.0917373	2055.75	5.74508e-09	2055.75	0.0657434	2055.75	-3.8094e-10	2055.75	0.0746304	2055.75	8.36207e-11	2055.75	0.0688995	2055.75	-1.18192e-09
2056.71	0.0574197	2056.71	4.45651e-10	2056.71	0.0917995	2056.71	5.9131e-09	2056.71	0.0658052	2056.71	1.81644e-09	2056.71	0.0746917	2056.71	5.94252e-10	2056.71	0.068957	2056.71	-3.14237e-09
2057.67	0.0574843	2057.67	-3.69974e-11	2057.67	0.0918618	2057.67	-3.20625e-09	2057.67	0.0658671	2057.67	1.17534e-09	2057.67	0.074753	2057.67	2.82221e-10	2057.67	0.0690144	2057.67	-2.43198e-09
2058.64	0.0575488	2058.64	-1.05449e-09	2058.64	0.0919238	2058.64	6.27933e-10	2058.64	0.065929	2058.64	0	2058.64	0.0748144	2058.64	1.96974e-09	2058.64	0.0690719	2058.64	2.37004e-09
2059.6	0.0576134	2059.6	-1.29898e-09	2059.6	0.091986	2059.6	4.40985e-09	2059.6	0.0659909	2059.6	0	2059.6	0.0748756	2059.6	2.15208e-09	2059.6	0.0691294	2059.6	3.22677e-09
2060.57	0.0576779	2060.57	-3.08437e-10	2060.57	0.0920483	2060.57	-4.37888e-09	2060.57	0.0660528	2060.57	0	2060.57	0.074937	2060.57	-1.84663e-09	2060.57	0.0691868	2060.57	1.22064e-09
2061.53	0.0577424	2061.53	5.15487e-10	2061.53	0.0921105	2061.53	-7.43299e-10	2061.53	0.0661147	2061.53	0	2061.53	0.0749982	2061.53	-2.09285e-09	2061.53	0.0692443	2061.53	2.4854e-10
2062.49	0.0578069	2062.49	5.91894e-11	2062.49	0.0921726	2062.49	3.03862e-09	2062.49	0.0661765	2062.49	0	2062.49	0.0750596	2062.49	-6.4187e-10	2062.49	0.0693019	2062.49	-5.31536e-10
2063.46	0.0578715	2063.46	9.73359e-10	2063.46	0.0922348	2063.46	-5.84419e-09	2063.46	0.0662384	2063.46	0	2063.46	0.0751209	2063.46	-5.65991e-10	2063.46	0.0693594	2063.46	-1.12076e-09
2064.42	0.057936	2064.42	1.24478e-09	2064.42	0.0922971	2064.42	-5.48531e-09	2064.42	0.0663003	2064.42	0	2064.42	0.0751822	2064.42	9.21383e-11	2064.42	0.0694168	2064.42	-3.08237e-09
2065.39	0.0580005	2065.39	-1.05518e-09	2065.39	0.0923591	2065.39	4.50199e-09	2065.39	0.0663622	2065.39	0	2065.39	0.0752435	2065.39	-6.96844e-11	2065.39	0.0694743	2065.39	-2.32358e-09
2066.35	0.0580651	2066.35	-6.69493e-10	2066.35	0.0924213	2066.35	4.86086e-09	2066.35	0.0664241	2066.35	0	2066.35	0.0753049	2066.35	1.5799e-09	2066.35	0.0695318	2066.35	2.57638e-09
2067.32	0.0581296	2067.32	4.77352e-10	2067.32	0.0924836	2067.32	-4.02194e-09	2067.32	0.066486	2067.32	0	2067.32	0.0753661	2067.32	1.53344e-09	2067.32	0.0695892	2067.32	3.24225e-09
2068.28	0.0581942	2068.28	1.45749e-09	2068.28	0.0925458	2068.28	-2.40024e-10	2068.28	0.0665479	2068.28	0	2068.28	0.0754274	2068.28	-2.64839e-09	2068.28	0.0696467	2068.28	1.04526e-09
2069.24	0.0582587	2069.24	1.63147e-09	2069.24	0.0926078	2069.24	3.5419e-09	2069.24	0.0666097	2069.24	0	2069.24	0.0754888	2069.24	-3.53454e-10	2069.24	0.0697042	2069.24	3.1745e-10
2070.21	0.0583232	2070.21	-6.63365e-10	2070.21	0.0926701	2070.21	-5.34091e-09	2070.21	0.0666716	2070.21	0	2070.21	0.07555	2070.21	2.13234e-09	2070.21	0.0697618	2070.21	-5.08308e-10
2071.17	0.0583877	2071.17	-3.65944e-10	2071.17	0.0927324	2071.17	-4.98204e-09	2071.17	0.0667335	2071.17	0	2071.17	0.0756114	2071.17	-1.76572e-09	2071.17	0.0698192	2071.17	-1.14321e-09
2072.14	0.0584523	2072.14	4.73744e-10	2072.14	0.0927944	2072.14	5.00527e-09	2072.14	0.0667954	2072.14	0	2072.14	0.0756726	2072.14	-1.72314e-09	2072.14	0.0698767	2072.14	-3.10482e-09
2073.1	0.0585169	2073.1	-5.18848e-10	2073.1	0.0928566	2073.1	5.36414e-09	2073.1	0.0668573	2073.1	0	2073.1	0.075734	2073.1	-1.78082e-10	2073.1	0.0699342	2073.1	-2.44669e-09
2074.07	0.0585814	2074.07	-8.33953e-10	2074.07	0.0929189	2074.07	-3.51867e-09	2074.07	0.0669192	2074.07	0	2074.07	0.0757953	2074.07	-4.44431e-10	2074.07	0.0699917	2074.07	2.44669e-09
2075.03	0.0586459	2075.03	3.83548e-11	2075.03	0.0929809	2075.03	2.63252e-10	2075.03	0.066981	2075.03	0	2075.03	0.0758566	2075.03	4.00684e-10	2075.03	0.0700491	2075.03	3.10482e-09
2075.99	0.0587104	2075.99	9.36844e-10	2075.99	0.0930431	2075.99	3.89884e-09	2075.99	0.0670429	2075.99	0	2075.99	0.0759179	2075.99	4.7153e-10	2075.99	0.0701066	2075.99	1.14321e-09
2076.96	0.0587749	2076.96	4.80362e-10	2076.96	0.0931054	2076.96	-4.8899e-09	2076.96	0.0671048	2076.96	0	2076.96	0.0759793	2076.96	1.96703e-09	2076.96	0.0701641	2076.96	5.08308e-10
2077.92	0.0588395	2077.92	-6.79787e-10	2077.92	0.0931676	2077.92	-1.10798e-09	2077.92	0.0671667	2077.92	0	2077.92	0.0760405	2077.92	1.91283e-09	2077.92	0.0702216	2077.92	-3.1745e-10
2078.89	0.0589041	2078.89	-1.04396e-09	2078.89	0.0932296	2078.89	7.26265e-09	2078.89	0.0672286	2078.89	0	2078.89	0.0761019	2078.89	-2.37468e-09	2078.89	0.0702791	2078.89	-1.04526e-09
2079.85	0.0589686	2079.85	1.82108e-11	2079.85	0.0932919	2079.85	-2.36539e-10	2079.85	0.0672905	2079.85	0	2079.85	0.0761631	2079.85	5.49732e-11	2079.85	0.0703366	2079.85	-3.24225e-09
2080.82	0.0590331	2080.82	1.00901e-09	2080.82	0.0933541	2080.82	-7.40124e-09	2080.82	0.0673524	2080.82	0	2080.82	0.0762244	2080.82	2.72504e-09	2080.82	0.070394	2080.82	-2.57638e-09
2081.78	0.0590976	2081.78	5.26349e-10	2081.78	0.0934162	2081.78	1.39794e-09	2081.78	0.0674142	2081.78	0	2081.78	0.0762858	2081.78	-1.27367e-09	2081.78	0.0704515	2081.78	2.32358e-09
2082.74	0.0591622	2082.74	-5.83469e-10	2082.74	0.0934784	2082.74	5.17986e-09	2082.74	0.0674761	2082.74	0	2082.74	0.076347	2082.74	-1.51989e-09	2082.74	0.070509	2082.74	3.08237e-09
2083.71	0.0592267	2083.71	-9.9165e-10	2083.71	0.0935407	2083.71	-4.03743e-09	2083.71	0.067538	2083.71	0	2083.71	0.0764084	2083.71	-1.66855e-10	2083.71	0.0705665	2083.71	1.12076e-09
2084.67	0.0592912	2084.67	-1.19157e-10	2084.67	0.0936029	2084.67	-4.92048e-10	2084.67	0.0675999	2084.67	0	2084.67	0.0764698	2084.67	-1.44402e-10	2084.67	0.0706239	2084.67	5.31536e-10
2085.64	0.0593558	2085.64	7.74379e-10	2085.64	0.0936649	2085.64	3.6321e-09	2085.64	0.0676618	2085.64	0	2085.64	0.076531	2085.64	7.94788e-10	2085.64	0.0706815	2085.64	-2.4854e-10
2086.6	0.0594203	2086.6	5.03348e-10	2086.6	0.0937272	2086.6	-5.29523e-09	2086.6	0.0677236	2086.6	0	2086.6	0.0765923	2086.6	6.70905e-10	2086.6	0.070739	2086.6	-1.22064e-09
2087.57	0.0594849	2087.57	-3.47712e-10	2087.57	0.0937894	2087.57	-5.17289e-09	2087.57	0.0677855	2087.57	0	2087.57	0.0766537	2087.57	1.82534e-09	2087.57	0.0707965	2087.57	-3.22677e-09
2088.53	0.0595494	2088.53	-8.07972e-10	2088.53	0.0938515	2088.53	4.76873e-09	2088.53	0.0678474	2088.53	0	2088.53	0.0767149	2088.53	1.7634e-09	2088.53	0.0708539	2088.53	-2.37004e-09
2089.49	0.0596139	2089.49	-6.84586e-12	2089.49	0.0939137	2089.49	5.4164e-09	2089.49	0.0679093	2089.49	0	2089.49	0.0767763	2089.49	-1.95426e-09	2089.49	0.0709114	2089.49	2.43198e-09
2090.46	0.0596784	2090.46	9.64858e-10	2090.46	0.093976	2090.46	-3.37233e-09	2090.46	0.0679712	2090.46	0	2090.46	0.0768375	2090.46	-1.97168e-09	2090.46	0.0709689	2090.46	3.14237e-09
2091.42	0.059743	2091.42	5.56677e-10	2091.42	0.094038	2091.42	2.63253e-10	2091.42	0.0680331	2091.42	0	2091.42	0.0768989	2091.42	-5.80702e-10	2091.42	0.0710263	2091.42	1.18192e-09
2092.39	0.0598076	2092.39	-5.30256e-10	2092.39	0.0941002	2092.39	4.04517e-09	2092.39	0.068095	2092.39	0	2092.39	0.0769602	2092.39	-7.56848e-10	2092.39	0.0710838	2092.39	4.01846e-10
2093.35	0.0598721	2093.35	-8.67664e-10	2093.35	0.0941625	2093.35	-4.83764e-09	2093.35	0.0681569	2093.35	0	2093.35	0.0770215	2093.35	-6.19412e-11	2093.35	0.0711414	2093.35	-5.7025e-10
2094.32	0.0599366	2094.32	5.37088e-11	2094.32	0.0942247	2094.32	-1.34452e-09	2094.32	0.0682187	2094.32	0	2094.32	0.0770828	2094.32	-9.29123e-11	2094.32	0.0711989	2094.32	-1.20515e-09
2095.28	0.0600011	2095.28	9.52198e-10	2095.28	0.0942867	2095.28	7.12018e-09	2095.28	0.0682806	2095.28	0	2095.28	0.0771442	2095.28	2.24535e-11	2095.28	0.0712563	2095.28	-1.55125e-09
2096.24	0.0600656	2096.24	5.69022e-10	2096.24	0.094349	2096.24	-4.56809e-11	2096.24	0.0683425	2096.24	0	2096.24	0.0772054	2096.24	7.69624e-10	2096.24	0.0713138	2096.24	-1.46027e-09
2097.21	0.0601303	2097.21	-5.64945e-10	2097.21	0.0944113	2097.21	-6.92158e-09	2097.21	0.0684044	2097.21	0	2097.21	0.0772668	2097.21	5.03275e-10	2097.21	0.0713713	2097.21	-2.54735e-10
2098.17	0.0601948	2098.17	-1.04761e-09	2098.17	0.0944733	2098.17	1.44634e-09	2098.17	0.0684663	2098.17	0	2098.17	0.0773281	2098.17	2.04833e-09	2098.17	0.0714287	2098.17	1.14282e-09
2099.14	0.0602593	2099.14	-7.74262e-12	2099.14	0.0945355	2099.14	4.84538e-09	2099.14	0.0685281	2099.14	0	2099.14	0.0773893	2099.14	1.94458e-09	2099.14	0.0714862	2099.14	1.37742e-09
2100.1	0.0603238	2100.1	1.03212e-09	2100.1	0.0945978	2100.1	-3.88722e-09	2100.1	0.06859	2100.1	0	2100.1	0.0774507	2100.1	-2.00575e-09	2100.1	0.0715437	2100.1	6.94133e-10
2101.07	0.0603883	2101.07	5.4946e-10	2101.07	0.09466	2101.07	-2.92286e-10	2101.07	0.0686519	2101.07	0	2101.07	0.0775119	2101.07	-1.91748e-09	2101.07	0.0716013	2101.07	-2.29571e-10
2102.03	0.0604529	2102.03	-5.84508e-10	2102.03	0.094722	2102.03	3.35104e-09	2102.03	0.0687138	2102.03	0	2102.03	0.0775733	2102.03	-5.18761e-10	2102.03	0.0716587	2102.03	-9.12863e-10
2102.99	0.0605174	2102.99	-9.67683e-10	2102.99	0.0947843	2102.99	-5.47951e-09	2102.99	0.0687757	2102.99	0	2102.99	0.0776346	2102.99	-5.40827e-10	2102.99	0.0717162	2102.99	-1.50208e-09
2103.96	0.060582	2103.96	-6.91941e-11	2103.96	0.0948465	2103.96	-4.87635e-09	2103.96	0.0688376	2103.96	-1.17534e-09	2103.96	0.0776959	2103.96	6.77489e-11	2103.96	0.0717737	2103.96	-1.51176e-09
2104.92	0.0606465	2104.92	8.52179e-10	2104.92	0.0949085	2104.92	4.96849e-09	2104.92	0.0688995	2104.92	-6.41095e-10	2104.92	0.0777572	2104.92	-2.44282e-10	2104.92	0.0718311	2104.92	-6.96841e-11
2105.89	0.060711	2105.89	4.16826e-10	2105.89	0.0949708	2105.89	5.23329e-09	2105.89	0.0689613	2105.89	1.02204e-09	2105.89	0.0778186	2105.89	-2.21828e-10	2105.89	0.0718886	2105.89	1.51873e-09
2106.85	0.0607756	2106.85	-6.25587e-10	2106.85	0.0950331	2106.85	-3.64952e-09	2106.85	0.0690232	2106.85	-2.46218e-10	2106.85	0.0778798	2106.85	7.17361e-10	2106.85	0.0719461	2106.85	1.70765e-09
2107.81	0.0608401	2107.81	-7.97229e-10	2107.81	0.0950951	2107.81	2.26474e-10	2107.81	0.0690851	2107.81	1.95116e-10	2107.81	0.0779412	2107.81	7.39815e-10	2107.81	0.0720036	2107.81	8.36211e-10
2108.78	0.0609046	2108.78	1.22212e-10	2108.78	0.0951573	2108.78	4.05291e-09	2108.78	0.069147	2108.78	1.76533e-09	2108.78	0.0780025	2108.78	2.09285e-09	2108.78	0.072061	2108.78	-8.3621e-11
2109.74	0.0609691	2109.74	9.23338e-10	2109.74	0.0952196	2109.74	-5.02966e-09	2109.74	0.0692089	2109.74	1.57951e-09	2109.74	0.0780638	2109.74	1.84663e-09	2109.74	0.0721186	2109.74	-7.17361e-10
2110.71	0.0610337	2110.71	5.15341e-10	2110.71	0.0952818	2110.71	-4.38856e-09	2110.71	0.0692708	2110.71	1.39369e-09	2110.71	0.0781251	2110.71	-2.15208e-09	2110.71	0.0721761	2110.71	-1.30658e-09
2111.67	0.0610983	2111.67	-5.72258e-10	2111.67	0.0953438	2111.67	5.83644e-09	2111.67	0.0693326	2111.67	1.20786e-09	2111.67	0.0781864	2111.67	-1.96974e-09	2111.67	0.0722336	2111.67	-1.21947e-09
2112.64	0.0611628	2112.64	-8.87809e-10	2112.64	0.0954061	2112.64	6.05672e-09	2112.64	0.0693945	2112.64	1.02204e-09	2112.64	0.0782477	2112.64	-2.82221e-10	2112.64	0.072291	2112.64	2.70994e-10
2113.6	0.0612273	2113.6	1.03672e-10	2113.6	0.0954683	2113.6	-3.34485e-09	2113.6	0.0694564	2113.6	8.36211e-10	2113.6	0.0783091	2113.6	-5.94252e-10	2113.6	0.0723485	2113.6	1.85941e-09
2114.56	0.0612918	2114.56	9.76165e-10	2114.56	0.0955303	2114.56	3.99136e-10	2114.56	0.0695183	2114.56	6.50386e-10	2114.56	0.0783703	2114.56	-8.36207e-11	2114.56	0.072406	2114.56	1.90199e-09
2115.53	0.0613563	2115.53	5.67983e-10	2115.53	0.0955926	2115.53	4.47373e-09	2115.53	0.0695802	2115.53	4.64562e-10	2115.53	0.0784317	2115.53	3.67778e-11	2115.53	0.0724634	2115.53	9.29897e-10
2116.49	0.061421	2116.49	-5.41834e-10	2116.49	0.0956549	2116.49	-4.36456e-09	2116.49	0.0696421	2116.49	2.78737e-10	2116.49	0.078493	2116.49	1.62751e-09	2116.49	0.0725209	2116.49	1.49821e-10
2117.46	0.0614855	2117.46	-1.0245e-09	2117.46	0.0957171	2117.46	-5.36956e-10	2117.46	0.0697041	2117.46	9.29122e-11	2117.46	0.0785542	2117.46	1.42698e-09	2117.46	0.0725785	2117.46	-4.39398e-10
2118.42	0.06155	2118.42	-3.36961e-11	2118.42	0.0957791	2118.42	3.24613e-09	2118.42	0.0697658	2118.42	-9.29122e-11	2118.42	0.0786156	2118.42	-2.61742e-09	2118.42	0.072636	2118.42	-1.02978e-09
2119.39	0.0616145	2119.39	1.02847e-09	2119.39	0.0958414	2119.39	-5.77528e-09	2119.39	0.0698278	2119.39	-2.78737e-10	2119.39	0.0786769	2119.39	-8.71052e-11	2119.39	0.0726934	2119.39	-3.08934e-09
2120.35	0.061679	2120.35	6.64301e-10	2120.35	0.0959036	2120.35	-5.45434e-09	2120.35	0.0698897	2120.35	-4.64562e-10	2120.35	0.0787382	2120.35	2.34642e-09	2120.35	0.0727509	2120.35	-2.38281e-09
2121.31	0.0617436	2121.31	-4.95847e-10	2121.31	0.0959656	2121.31	4.1044e-09	2121.31	0.0699516	2121.31	-6.50386e-10	2121.31	0.0787995	2121.31	-1.94109e-09	2121.31	0.0728084	2121.31	2.60735e-09
2122.28	0.0618081	2122.28	-9.52329e-10	2122.28	0.0960279	2122.28	4.80163e-09	2122.28	0.0700135	2122.28	-8.36211e-10	2122.28	0.0788608	2122.28	-1.85283e-09	2122.28	0.0728658	2122.28	3.36343e-09
2123.24	0.0618727	2123.24	-5.38403e-11	2123.24	0.0960901	2123.24	-3.74669e-09	2123.24	0.0700754	2123.24	-1.02204e-09	2123.24	0.0789221	2123.24	-1.16915e-10	2123.24	0.0729233	2123.24	1.11417e-09
2124.21	0.0619372	2124.21	8.18468e-10	2124.21	0.0961524	2124.21	-3.5539e-10	2124.21	0.0701372	2124.21	-1.20786e-09	2124.21	0.0789835	2124.21	-3.84425e-10	2124.21	0.0729808	2124.21	1.42079e-10
2125.17	0.0620017	2125.17	4.54298e-10	2125.17	0.0962144	2125.17	3.47221e-09	2125.17	0.0701991	2125.17	-1.39369e-09	2125.17	0.0790447	2125.17	3.62745e-10	2125.17	0.0730384	2125.17	-4.92822e-10
2126.14	0.0620663	2126.14	-5.65056e-10	2126.14	0.0962767	2126.14	-5.21858e-09	2126.14	0.070261	2126.14	-1.57951e-09	2126.14	0.0791061	2126.14	3.32936e-10	2126.14	0.0730959	2126.14	-9.85258e-10
2127.1	0.0621308	2127.1	-9.55989e-10	2127.1	0.0963389	2127.1	-5.14967e-09	2127.1	0.0703229	2127.1	-1.76533e-09	2127.1	0.0791674	2127.1	1.82186e-09	2127.1	0.0731533	2127.1	-3.04365e-09
2128.06	0.0621953	2128.06	1.05994e-10	2128.06	0.0964009	2128.06	4.69014e-09	2128.06	0.0703848	2128.06	-1.95116e-10	2128.06	0.0792287	2128.06	1.75991e-09	2128.06	0.0732108	2128.06	-2.43004e-09
2129.03	0.0622598	2129.03	1.05015e-09	2129.03	0.0964632	2129.03	5.62391e-09	2129.03	0.0704467	2129.03	2.46218e-10	2129.03	0.07929	2129.03	-2.29223e-09	2129.03	0.0732683	2129.03	2.42153e-09
2129.99	0.0623244	2129.99	4.25007e-10	2129.99	0.0965254	2129.99	-3.21322e-09	2129.99	0.0705086	2129.99	-1.02204e-09	2129.99	0.0793512	2129.99	2.30345e-10	2129.99	0.0733257	2129.99	3.0874e-09
2130.96	0.062389	2130.96	-6.83388e-10	2130.96	0.0965875	2130.96	1.85825e-10	2130.96	0.0705704	2130.96	6.41095e-10	2130.96	0.0794126	2130.96	2.65613e-09	2130.96	0.0733832	2130.96	7.92465e-10
2131.92	0.0624535	2131.92	-9.46926e-10	2131.92	0.0966497	2131.92	3.97549e-09	2131.92	0.0706323	2131.92	1.0774e-09	2131.92	0.079474	2131.92	-1.54118e-09	2131.92	0.0734407	2131.92	1.57564e-10
2132.89	0.062518	2132.89	4.62739e-11	2132.89	0.096712	2132.89	-4.75324e-09	2132.89	0.0706942	2132.89	4.45205e-11	2132.89	0.0795352	2132.89	-1.60313e-09	2132.89	0.0734983	2132.89	-3.34872e-10
2133.85	0.0625825	2133.85	8.70154e-10	2133.85	0.0967742	2133.85	-1.20012e-09	2133.85	0.0707561	2133.85	2.36539e-10	2133.85	0.0795966	2133.85	3.09707e-11	2133.85	0.0735557	2133.85	-1.02204e-09
2134.81	0.062647	2134.81	4.35351e-10	2134.81	0.0968362	2134.81	6.88945e-09	2134.81	0.070818	2134.81	-5.22632e-11	2134.81	0.0796579	2134.81	9.79448e-11	2134.81	0.0736132	2134.81	-3.08043e-09
2135.78	0.0627116	2135.78	-3.63228e-10	2135.78	0.0968985	2135.78	-5.11792e-10	2135.78	0.0708798	2135.78	-1.46337e-10	2135.78	0.0797191	2135.78	7.48332e-10	2135.78	0.0736707	2135.78	-2.37004e-09
2136.74	0.0627762	2136.74	-7.49661e-10	2136.74	0.0969607	2136.74	-7.43996e-09	2136.74	0.0709417	2136.74	-1.86583e-18	2136.74	0.0797805	2136.74	3.35646e-10	2136.74	0.0737281	2136.74	2.52992e-09
2137.71	0.0628407	2137.71	-9.43505e-11	2137.71	0.0970227	2137.71	1.39988e-09	2137.71	0.0710036	2137.71	9.79451e-11	2137.71	0.0798419	2137.71	2.02317e-09	2137.71	0.0737856	2137.71	3.1958e-09
2138.67	0.0629052	2138.67	8.75845e-10	2138.67	0.097085	2138.67	5.36879e-09	2138.67	0.0710655	2138.67	5.34246e-11	2138.67	0.0799031	2138.67	2.25777e-09	2138.67	0.0738431	2138.67	9.00862e-10
2139.63	0.0629697	2139.63	5.63879e-10	2139.63	0.0971473	2139.63	-3.6081e-09	2139.63	0.0711274	2139.63	-1.83115e-10	2139.63	0.0799644	2139.63	-2.12382e-09	2139.63	0.0739005	2139.63	2.1757e-10
2140.6	0.0630343	2140.6	-5.45736e-10	2140.6	0.0972095	2140.6	-2.0131e-10	2140.6	0.0711893	2140.6	-3.29064e-11	2140.6	0.0800257	2140.6	-2.46682e-09	2140.6	0.0739581	2140.6	-3.71649e-10
2141.56	0.0630988	2141.56	-9.28984e-10	2141.56	0.0972715	2141.56	3.20548e-09	2141.56	0.0712512	2141.56	6.891e-11	2141.56	0.080087	2141.56	-7.79302e-10	2141.56	0.0740156	2141.56	-1.05881e-09
2142.53	0.0631633	2142.53	4.27382e-11	2142.53	0.0973338	2142.53	-5.72185e-09	2142.53	0.0713131	2142.53	-1.67629e-10	2142.53	0.0801484	2142.53	-5.65991e-10	2142.53	0.0740731	2142.53	-3.02043e-09
2143.49	0.0632279	2143.49	9.41154e-10	2143.49	0.097396	2143.49	-5.02849e-09	2143.49	0.0713749	2143.49	-1.15366e-10	2143.49	0.0802096	2143.49	1.81179e-10	2143.49	0.0741305	2143.49	-2.26164e-09
2144.45	0.0632924	2144.45	4.58418e-10	2144.45	0.097458	2144.45	4.99946e-09	2144.45	0.0714368	2144.45	-6.69743e-11	2144.45	0.080271	2144.45	-8.51697e-11	2144.45	0.074188	2144.45	2.63832e-09
2145.42	0.063357	2145.42	-5.83311e-10	2145.42	0.0975203	2145.42	5.7896e-09	2145.42	0.0714987	2145.42	7.54913e-11	2145.42	0.0803323	2145.42	-1.07237e-10	2145.42	0.0742455	2145.42	3.30419e-09
2146.38	0.0634215	2146.38	-9.25252e-10	2146.38	0.0975825	2146.38	-3.23567e-09	2146.38	0.0715606	2146.38	2.6751e-10	2146.38	0.0803936	2146.38	5.01339e-10	2146.38	0.074303	2146.38	9.60868e-10
2147.35	0.063486	2147.35	3.87134e-11	2147.35	0.0976445	2147.35	1.18851e-10	2147.35	0.0716225	2147.35	-2.12924e-11	2147.35	0.0804549	2147.35	3.35646e-10	2147.35	0.0743604	2147.35	1.80792e-10
2148.31	0.0635505	2148.31	1.10062e-09	2148.31	0.0977068	2148.31	3.90851e-09	2148.31	0.0716843	2148.31	-1.15366e-10	2148.31	0.0805163	2148.31	2.22177e-09	2148.31	0.074418	2148.31	-4.08427e-10
2149.28	0.0636151	2149.28	7.63042e-10	2149.28	0.097769	2149.28	-5.06837e-09	2149.28	0.0717462	2149.28	3.09708e-11	2149.28	0.0805775	2149.28	2.21983e-09	2149.28	0.0744755	2149.28	-9.98808e-10
2150.24	0.0636797	2150.24	-5.86509e-10	2150.24	0.0978313	2150.24	-4.61542e-09	2150.24	0.0718081	2150.24	1.28916e-10	2150.24	0.0806389	2150.24	-2.05994e-09	2150.24	0.074533	2150.24	-3.05836e-09
2151.2	0.0637442	2151.2	-1.06385e-09	2151.2	0.0978933	2151.2	5.65681e-09	2151.2	0.07187	2151.2	8.43954e-11	2151.2	0.0807001	2151.2	-2.25274e-09	2151.2	0.0745904	2151.2	-2.40024e-09
2152.17	0.0638087	2152.17	5.80688e-12	2152.17	0.0979556	2152.17	6.25494e-09	2152.17	0.0719319	2152.17	-1.52144e-10	2152.17	0.0807614	2152.17	-6.55419e-10	2152.17	0.0746479	2152.17	2.59109e-09
2153.13	0.0638732	2153.13	7.34394e-10	2153.13	0.0980178	2153.13	-3.01462e-09	2153.13	0.0719938	2153.13	-1.93569e-12	2153.13	0.0808228	2153.13	-4.34365e-10	2153.13	0.0747054	2153.13	3.15631e-09
2154.1	0.0639377	2154.1	2.98868e-10	2154.1	0.0980798	2154.1	5.24181e-10	2154.1	0.0720556	2154.1	9.98808e-11	2154.1	0.080884	2154.1	3.20548e-10	2154.1	0.0747628	2154.1	7.15038e-10
2155.06	0.0640023	2155.06	-5.26503e-10	2155.06	0.0981421	2155.06	4.3963e-09	2155.06	0.0721175	2155.06	-1.36659e-10	2155.06	0.0809454	2155.06	6.19416e-11	2155.06	0.0748203	2155.06	8.0137e-11
2156.03	0.0640669	2156.03	-8.20725e-10	2156.03	0.0982043	2156.03	-4.35178e-09	2156.03	0.0721794	2156.03	6.19416e-11	2156.03	0.0810067	2156.03	1.4684e-09	2156.03	0.0748779	2156.03	-3.63907e-10
2156.99	0.0641314	2156.99	4.64562e-11	2156.99	0.0982666	2156.99	-5.76443e-10	2156.99	0.0722413	2156.99	1.62597e-11	2156.99	0.081068	2156.99	1.46647e-09	2156.99	0.0749354	2156.99	-9.54287e-10
2157.95	0.0641959	2157.95	1.01158e-09	2157.95	0.0983286	2157.95	2.96236e-09	2157.95	0.0723032	2157.95	-1.30077e-10	2157.95	0.0811293	2157.95	-2.33365e-09	2157.95	0.0749928	2157.95	-3.01268e-09
2158.92	0.0642604	2158.92	7.70785e-10	2158.92	0.0983909	2158.92	-6.01453e-09	2158.92	0.0723651	2158.92	2.5396e-10	2158.92	0.0811907	2158.92	5.80683e-12	2158.92	0.0750503	2158.92	-2.39907e-09
2159.88	0.064325	2159.88	-4.81982e-10	2159.88	0.0984531	2159.88	-5.45705e-09	2159.88	0.072427	2159.88	1.07624e-10	2159.88	0.0812519	2159.88	2.24848e-09	2159.88	0.0751078	2159.88	2.4525e-09
2160.85	0.0643895	2160.85	-1.15405e-09	2160.85	0.0985151	2160.85	4.3421e-09	2160.85	0.0724888	2160.85	1.35497e-11	2160.85	0.0813133	2160.85	-1.79476e-09	2160.85	0.0751652	2160.85	3.11837e-09
2161.81	0.064454	2161.81	-1.36659e-10	2161.81	0.0985774	2161.81	4.89958e-09	2161.81	0.0725507	2161.81	-3.09708e-11	2161.81	0.0813745	2161.81	-1.89851e-09	2161.81	0.0752227	2161.81	8.23436e-10
2162.78	0.0645186	2162.78	9.25252e-10	2162.78	0.0986396	2162.78	-4.0773e-09	2162.78	0.0726126	2162.78	-2.21828e-10	2162.78	0.0814359	2162.78	-3.08934e-10	2162.78	0.0752802	2162.78	2.8648e-10
2163.74	0.0645831	2163.74	5.34246e-10	2163.74	0.0987019	2163.74	-3.92167e-10	2163.74	0.0726745	2163.74	2.24538e-11	2163.74	0.0814972	2163.74	-3.38743e-10	2163.74	0.0753378	2163.74	-2.50476e-10
2164.7	0.0646477	2164.7	-5.34246e-10	2164.7	0.0987639	2164.7	3.43543e-09	2164.7	0.0727364	2164.7	-7.162e-11	2164.7	0.0815585	2164.7	4.54109e-10	2164.7	0.0753952	2164.7	-1.07623e-09
2165.67	0.0647122	2165.67	-9.25252e-10	2165.67	0.0988262	2165.67	-5.40285e-09	2165.67	0.0727983	2165.67	-1.1614e-10	2165.67	0.0816198	2165.67	3.78618e-10	2165.67	0.0754527	2165.67	-3.12689e-09
2166.63	0.0647767	2166.63	3.87134e-11	2166.63	0.0988884	2166.63	-4.85312e-09	2166.63	0.0728601	2166.63	-1.4324e-11	2166.63	0.0816812	2166.63	1.77617e-09	2166.63	0.0755102	2166.63	-2.5067e-09
2167.6	0.0648413	2167.6	1.00268e-09	2167.6	0.0989504	2167.6	4.93829e-09	2167.6	0.072922	2167.6	-1.5408e-10	2167.6	0.0817424	2167.6	1.7665e-09	2167.6	0.0755677	2167.6	2.44553e-09
2168.56	0.0649058	2168.56	7.09618e-10	2168.56	0.0990127	2168.56	5.48802e-09	2168.56	0.0729839	2168.56	9.29123e-11	2168.56	0.0818037	2168.56	-2.28448e-09	2168.56	0.0756251	2168.56	3.25774e-09
2169.53	0.0649704	2169.53	-3.05449e-10	2169.53	0.0990749	2169.53	-3.4966e-09	2169.53	0.0730458	2169.53	1.45175e-10	2169.53	0.081865	2169.53	9.29125e-11	2169.53	0.0756826	2169.53	1.06075e-09
2170.49	0.0650349	2170.49	-8.7957e-10	2170.49	0.0991369	2170.49	2.78737e-10	2170.49	0.0731077	2170.49	-4.56819e-11	2170.49	0.0819263	2170.49	2.5187e-09	2170.49	0.0757401	2170.49	3.32936e-10
2171.45	0.0650994	2171.45	-4.64564e-11	2171.45	0.0991992	2171.45	4.05408e-09	2171.45	0.0731696	2171.45	1.01816e-10	2171.45	0.0819877	2171.45	-1.53344e-09	2171.45	0.0757976	2171.45	-4.92823e-10
2172.42	0.0651639	2172.42	7.86657e-10	2172.42	0.0992614	2172.42	-4.93055e-09	2172.42	0.0732315	2172.42	7.7427e-12	2172.42	0.0820489	2172.42	-1.4986e-09	2172.42	0.0758551	2172.42	-1.02978e-09
2173.38	0.0652284	2173.38	2.12537e-10	2173.38	0.0993237	2173.38	-1.05068e-09	2173.38	0.0732933	2173.38	6.00059e-11	2173.38	0.0821103	2173.38	3.87136e-11	2173.38	0.0759126	2173.38	-2.88957e-09
2174.35	0.0652931	2174.35	-7.54138e-10	2174.35	0.0993857	2174.35	7.22703e-09	2174.35	0.0733552	2174.35	1.54854e-11	2174.35	0.0821716	2174.35	-1.37433e-10	2174.35	0.07597	2174.35	-2.36733e-09
2175.31	0.0653576	2175.31	-9.50416e-10	2175.31	0.099448	2175.31	-1.6763e-10	2175.31	0.0734171	2175.31	-1.75372e-10	2175.31	0.0822329	2175.31	5.57474e-10	2175.31	0.0760275	2175.31	2.43856e-09
2176.28	0.0654221	2176.28	1.35496e-11	2176.28	0.0995102	2176.28	-7.27349e-09	2176.28	0.073479	2176.28	6.891e-11	2176.28	0.0822942	2176.28	5.26503e-10	2176.28	0.076085	2176.28	3.15011e-09
2177.24	0.0654866	2177.24	8.80731e-10	2177.24	0.0995722	2177.24	1.29303e-09	2177.24	0.0735409	2177.24	-2.51638e-11	2177.24	0.0823556	2177.24	2.1606e-09	2177.24	0.0761425	2177.24	9.46544e-10
2178.2	0.0655511	2178.2	5.8767e-10	2178.2	0.0996345	2178.2	5.03043e-09	2178.2	0.0736028	2178.2	-6.96843e-11	2178.2	0.0824168	2178.2	2.09866e-09	2178.2	0.0761999	2178.2	2.10988e-10
2179.17	0.0656157	2179.17	-2.82221e-10	2179.17	0.0996967	2179.17	-3.80012e-09	2179.17	0.0736646	2179.17	-1.04526e-09	2179.17	0.0824782	2179.17	-2.09866e-09	2179.17	0.0762575	2179.17	-3.79392e-10
2180.13	0.0656802	2180.13	-8.57503e-10	2180.13	0.099759	2180.13	-1.5679e-10	2180.13	0.0737265	2180.13	-6.95294e-10	2180.13	0.0825394	2180.13	-2.1606e-09	2180.13	0.076315	2180.13	-8.23435e-10
2181.1	0.0657448	2181.1	-1.74598e-10	2181.1	0.099821	2181.1	3.14547e-09	2181.1	0.0737884	2181.1	9.78289e-10	2181.1	0.0826008	2181.1	-5.26503e-10	2181.1	0.0763725	2181.1	-2.92751e-09
2182.06	0.0658093	2182.06	8.42792e-10	2182.06	0.0998833	2182.06	-5.7896e-09	2182.06	0.0738503	2182.06	-1.85438e-10	2182.06	0.0826621	2182.06	-5.57474e-10	2182.06	0.0764299	2182.06	-2.50592e-09
2183.03	0.0658738	2183.03	5.49731e-10	2183.03	0.0999455	2183.03	-5.0072e-09	2183.03	0.0739122	2183.03	1.54853e-11	2183.03	0.0827233	2183.03	1.37433e-10	2183.03	0.0764874	2183.03	2.53767e-09
2183.99	0.0659384	2183.99	-5.18761e-10	2183.99	0.100007	2183.99	5.11095e-09	2183.99	0.0739741	2183.99	1.92019e-09	2183.99	0.0827847	2183.99	-3.87136e-11	2183.99	0.0765449	2183.99	3.24922e-09
2184.95	0.0660029	2184.95	4.61465e-10	2184.95	0.10007	2184.95	5.75205e-09	2184.95	0.074036	2184.95	1.92251e-09	2184.95	0.0828461	2184.95	-6.85233e-11	2184.95	0.0766023	2184.95	8.0795e-10
2185.92	0.0660674	2185.92	8.02143e-10	2185.92	0.100132	2185.92	-3.32162e-09	2185.92	0.0740979	2185.92	1.29768e-09	2185.92	0.0829073	2185.92	6.78647e-10	2185.92	0.0766598	2185.92	1.73049e-10
2186.88	0.0661319	2186.88	-1.54544e-09	2186.88	0.100194	2186.88	8.51689e-11	2186.88	0.0741597	2186.88	1.10798e-09	2186.88	0.0829686	2186.88	4.11137e-10	2186.88	0.0767174	2186.88	-3.19386e-10
2187.85	0.0661965	2187.85	-1.10682e-09	2187.85	0.100256	2187.85	3.63829e-09	2187.85	0.0742216	2187.85	1.06075e-09	2187.85	0.08303	2187.85	2.00071e-09	2187.85	0.0767749	2187.85	-9.08605e-10
2188.81	0.0662611	2188.81	-7.31685e-11	2188.81	0.100319	2188.81	-5.09044e-09	2188.81	0.0742835	2188.81	9.65127e-10	2188.81	0.0830912	2188.81	2.03672e-09	2188.81	0.0768323	2188.81	-1.68868e-09
2189.77	0.0663256	2189.77	7.23942e-10	2189.77	0.100381	2189.77	-1.30077e-09	2189.77	0.0743454	2189.77	5.80702e-10	2189.77	0.0831526	2189.77	-2.01426e-09	2189.77	0.0768898	2189.77	-1.9349e-09
2190.74	0.0663901	2190.74	9.33769e-10	2190.74	0.100443	2190.74	7.07373e-09	2190.74	0.0744073	2190.74	2.44669e-10	2190.74	0.0832138	2190.74	-1.92599e-09	2190.74	0.0769473	2190.74	-2.94223e-10
2191.7	0.0664546	2191.7	-1.39833e-09	2191.7	0.100505	2191.7	1.59886e-10	2191.7	0.0744691	2191.7	4.90112e-10	2191.7	0.0832752	2191.7	-4.75015e-10	2191.7	0.0770047	2191.7	1.34645e-09
2192.67	0.0665191	2192.67	-1.1885e-09	2192.67	0.100567	2192.67	-6.89642e-09	2192.67	0.0745311	2192.67	3.5268e-10	2192.67	0.0833365	2192.67	-7.3362e-10	2192.67	0.0770622	2192.67	1.14863e-09
2193.63	0.0665837	2193.63	-3.91393e-10	2193.63	0.100629	2193.63	1.33949e-09	2193.63	0.0745929	2193.63	-1.67629e-10	2193.63	0.0833978	2193.63	-1.69565e-10	2193.63	0.0771197	2193.63	4.65336e-10
2194.59	0.0666483	2194.59	5.44312e-10	2194.59	0.100692	2194.59	4.74627e-09	2194.59	0.0746549	2194.59	-4.47528e-10	2194.59	0.0834591	2194.59	-2.37314e-10	2194.59	0.0771773	2194.59	-1.23883e-10
2195.56	0.0667128	2195.56	1.02746e-09	2195.56	0.100754	2195.56	-4.03472e-09	2195.56	0.0747168	2195.56	-6.37224e-10	2195.56	0.0835205	2195.56	-1.62601e-11	2195.56	0.0772348	2195.56	-7.13102e-10
2196.52	0.0667773	2196.52	-1.08359e-09	2196.52	0.100816	2196.52	-1.54854e-10	2196.52	0.0747787	2196.52	-4.44043e-10	2196.52	0.0835817	2196.52	7.38653e-10	2196.52	0.0772922	2196.52	-1.39639e-09
2197.49	0.0668418	2197.49	-7.95175e-10	2197.49	0.100878	2197.49	3.23645e-09	2197.49	0.0748406	2197.49	-5.39666e-10	2197.49	0.0836431	2197.49	4.80047e-10	2197.49	0.0773497	2197.49	-1.59422e-09
2198.45	0.0669063	2198.45	1.85051e-10	2198.45	0.10094	2198.45	-5.36414e-09	2198.45	0.0749024	2198.45	-1.1645e-09	2198.45	0.0837044	2198.45	1.88651e-09	2198.45	0.0774072	2198.45	4.64559e-11
2199.42	0.0669709	2199.42	1.21754e-09	2199.42	0.101003	2199.42	-4.47876e-09	2199.42	0.0749643	2199.42	-1.25625e-09	2199.42	0.0837657	2199.42	1.88457e-09	2199.42	0.0774646	2199.42	1.68713e-09
2200.38	0.0670355	2200.38	1.41962e-09	2200.38	0.101065	2200.38	5.02772e-09	2200.38	0.0750262	2200.38	-1.348e-09	2200.38	0.083827	2200.38	-1.91554e-09	2200.38	0.0775221	2200.38	1.44092e-09
2201.34	0.0671	2201.34	-1.017e-09	2201.34	0.101127	2201.34	5.20232e-09	2201.34	0.0750881	2201.34	-1.68017e-09	2201.34	0.0838882	2201.34	-1.91748e-09	2201.34	0.0775796	2201.34	6.60839e-10
2202.31	0.0671645	2202.31	-8.14919e-10	2202.31	0.101189	2202.31	-3.52641e-09	2202.31	0.07515	2202.31	-2.01233e-09	2202.31	0.0839496	2202.31	-5.11018e-10	2202.31	0.077637	2202.31	7.16198e-11
2203.27	0.067229	2203.27	2.1757e-10	2203.27	0.101251	2203.27	3.61197e-10	2203.27	0.0752119	2203.27	-5.92316e-10	2203.27	0.084011	2203.27	-7.69624e-10	2203.27	0.0776946	2203.27	-4.20816e-10
2204.24	0.0672936	2204.24	1.34413e-09	2204.24	0.101313	2204.24	3.86206e-09	2204.24	0.0752737	2204.24	2.28022e-10	2204.24	0.0840722	2204.24	-1.47108e-11	2204.24	0.0777521	2204.24	-1.05572e-09
2205.2	0.0673581	2205.2	1.68481e-09	2205.2	0.101376	2205.2	-5.01301e-09	2205.2	0.0753356	2205.2	-7.553e-10	2205.2	0.0841335	2205.2	2.06343e-10	2205.2	0.0778096	2205.2	-1.25354e-09
2206.17	0.0674226	2206.17	-6.62775e-10	2206.17	0.101438	2206.17	-4.21125e-09	2206.17	0.0753975	2206.17	6.17867e-10	2206.17	0.0841949	2206.17	1.80366e-09	2206.17	0.077867	2206.17	2.40798e-10
2207.13	0.0674872	2207.13	-3.22096e-10	2207.13	0.1015	2207.13	5.64017e-09	2207.13	0.0754594	2207.13	1.25277e-09	2207.13	0.0842561	2207.13	1.61087e-09	2207.13	0.0779245	2207.13	1.78082e-09
2208.09	0.0675517	2208.09	7.56074e-10	2208.09	0.101562	2208.09	5.81476e-09	2208.09	0.0755213	2208.09	1.2969e-10	2208.09	0.0843175	2208.09	-2.66891e-09	2208.09	0.077982	2208.09	1.67436e-09
2209.06	0.0676163	2209.06	-2.58993e-10	2209.06	0.101624	2209.06	-3.2589e-09	2209.06	0.0755832	2209.06	-6.11673e-11	2209.06	0.0843788	2209.06	-3.29452e-10	2209.06	0.0780394	2209.06	9.38801e-10
2210.02	0.0676808	2210.02	-8.33114e-10	2210.02	0.101686	2210.02	7.12328e-10	2210.02	0.075645	2210.02	8.63311e-11	2210.02	0.0844401	2210.02	2.39288e-09	2210.02	0.0780969	2210.02	3.48421e-10
2210.99	0.0677453	2210.99	-4.1359e-25	2210.99	0.101749	2210.99	4.48767e-09	2210.99	0.0757069	2210.99	-7.74269e-12	2210.99	0.0845014	2210.99	-1.4595e-09	2210.99	0.0781545	2210.99	-2.41959e-10
2211.95	0.0678098	2211.95	8.33114e-10	2211.95	0.101811	2211.95	-4.49696e-09	2211.95	0.0757688	2211.95	4.45205e-11	2211.95	0.0845627	2211.95	-1.60777e-09	2211.95	0.078212	2211.95	-9.77515e-10
2212.92	0.0678743	2212.92	2.58993e-10	2212.92	0.101873	2212.92	-6.17093e-10	2212.92	0.0758307	2212.92	-1.21279e-17	2212.92	0.084624	2212.92	-2.99255e-10	2212.92	0.0782694	2212.92	-3.27903e-09
2213.88	0.067939	2213.88	-8.54019e-10	2213.88	0.101935	2213.88	2.97784e-09	2213.88	0.0758926	2213.88	-2.88802e-10	2213.88	0.0846854	2213.88	-5.13341e-10	2213.88	0.0783269	2213.88	-2.52296e-09
2214.84	0.0680035	2214.84	-1.10256e-09	2214.84	0.101997	2214.84	-6.18719e-09	2214.84	0.0759545	2214.84	2.79875e-18	2214.84	0.0847466	2214.84	3.31775e-10	2214.84	0.0783844	2214.84	2.51947e-09
2215.81	0.068068	2215.81	9.79451e-11	2215.81	0.10206	2215.81	-5.67927e-09	2215.81	0.0760164	2215.81	1.42466e-10	2215.81	0.0848079	2215.81	3.01965e-10	2215.81	0.0784419	2215.81	2.98945e-09
2216.77	0.0681325	2216.77	1.00965e-09	2216.77	0.102122	2216.77	4.54845e-09	2216.77	0.0760782	2216.77	4.56819e-11	2216.77	0.0848693	2216.77	1.79089e-09	2216.77	0.0784993	2216.77	8.85377e-10
2217.74	0.068197	2217.74	4.72304e-10	2217.74	0.102184	2217.74	5.09934e-09	2217.74	0.0761401	2217.74	1.16141e-12	2217.74	0.0849305	2217.74	1.72894e-09	2217.74	0.0785568	2217.74	3.92942e-10
2218.7	0.0682616	2218.7	-4.4985e-10	2218.7	0.102246	2218.7	-3.87754e-09	2218.7	0.076202	2218.7	-1.38594e-10	2218.7	0.0849919	2218.7	-2.3232e-09	2218.7	0.0786144	2218.7	-1.96277e-10
2219.67	0.0683262	2219.67	-7.88593e-10	2219.67	0.102308	2219.67	-8.78799e-11	2219.67	0.0762639	2219.67	2.06343e-10	2219.67	0.0850531	2219.67	1.99374e-10	2219.67	0.0786719	2219.67	-9.76354e-10
2220.63	0.0683907	2220.63	3.67777e-11	2220.63	0.102371	2220.63	3.55932e-09	2220.63	0.0763258	2220.63	2.14085e-10	2220.63	0.0851145	2220.63	2.62516e-09	2220.63	0.0787293	2220.63	-3.41762e-09
2221.59	0.0684552	2221.59	9.11702e-10	2221.59	0.102433	2221.59	-5.36143e-09	2221.59	0.0763877	2221.59	-2.13311e-10	2221.59	0.0851758	2221.59	-1.57215e-09	2221.59	0.0787868	2221.59	-2.5609e-09
2222.56	0.0685197	2222.56	4.80047e-10	2222.56	0.102495	2222.56	-5.04437e-09	2222.56	0.0764495	2222.56	-1.35497e-11	2222.56	0.0852371	2222.56	-1.6341e-09	2222.56	0.0788443	2222.56	2.62787e-09
2223.52	0.0685843	2223.52	-5.80702e-10	2223.52	0.102557	2223.52	4.74821e-09	2223.52	0.0765114	2223.52	-1.07624e-10	2223.52	0.0852984	2223.52	0	2223.52	0.0789017	2223.52	3.09785e-09
2224.49	0.0686488	2224.49	-1.1103e-09	2224.49	0.102619	2224.49	5.3893e-09	2224.49	0.0765733	2224.49	-1.07624e-10	2224.49	0.0853598	2224.49	-3.09711e-11	2224.49	0.0789592	2224.49	9.45383e-10
2225.45	0.0687133	2225.45	-1.90858e-10	2225.45	0.102681	2225.45	-3.26084e-09	2225.45	0.0766352	2225.45	8.43954e-11	2225.45	0.085421	2225.45	6.63936e-10	2225.45	0.0790167	2225.45	3.56164e-10
2226.41	0.0687779	2226.41	1.01739e-09	2226.41	0.102744	2226.41	5.66765e-10	2226.41	0.0766971	2226.41	-1.59887e-10	2226.41	0.0854824	2226.41	4.8779e-10	2226.41	0.0790743	2226.41	-2.33055e-10
2227.38	0.0688424	2227.38	6.78647e-10	2227.38	0.102806	2227.38	3.86903e-09	2227.38	0.076759	2227.38	3.09708e-11	2227.38	0.0855437	2227.38	2.0251e-09	2227.38	0.0791317	2227.38	-9.16348e-10
2228.34	0.068907	2228.34	-4.80047e-10	2228.34	0.102868	2228.34	-5.34827e-09	2228.34	0.0768209	2228.34	1.73436e-10	2228.34	0.085605	2228.34	2.05994e-09	2228.34	0.0791892	2228.34	-3.30923e-09
2229.31	0.0689715	2229.31	-7.65365e-10	2229.31	0.10293	2229.31	-1.46956e-09	2229.31	0.0768827	2229.31	7.66527e-11	2229.31	0.0856663	2229.31	-1.99219e-09	2229.31	0.0792467	2229.31	-2.4525e-09
2230.27	0.069036	2230.27	1.61822e-10	2230.27	0.102992	2230.27	7.37801e-09	2230.27	0.0769446	2230.27	3.21322e-11	2230.27	0.0857275	2230.27	-2.05414e-09	2230.27	0.0793041	2230.27	2.73627e-09
2231.24	0.0691005	2231.24	9.94936e-10	2231.24	0.103054	2231.24	2.61703e-10	2231.24	0.0770065	2231.24	-1.07624e-10	2231.24	0.0857889	2231.24	-5.65217e-10	2231.24	0.0793616	2231.24	3.15786e-09
2232.2	0.0691651	2232.2	4.73079e-10	2232.2	0.103117	2232.2	-7.04276e-09	2232.2	0.0770684	2232.2	9.09767e-11	2232.2	0.0858503	2232.2	-5.95026e-10	2232.2	0.0794191	2232.2	9.08605e-10
2233.16	0.0692297	2233.16	-7.78528e-10	2233.16	0.103179	2233.16	1.42969e-09	2233.16	0.0771303	2233.16	4.64562e-11	2233.16	0.0859115	2233.16	1.52144e-10	2233.16	0.0794766	2233.16	3.19386e-10
2234.13	0.0692942	2234.13	-1.11611e-09	2234.13	0.103241	2234.13	4.78421e-09	2234.13	0.0771922	2234.13	-1.44401e-10	2234.13	0.0859729	2234.13	-1.15366e-10	2234.13	0.0795341	2234.13	-1.73049e-10
2235.09	0.0693587	2235.09	-5.41989e-11	2235.09	0.103303	2235.09	-4.24106e-09	2235.09	0.077254	2235.09	9.98808e-11	2235.09	0.0860342	2235.09	-1.90858e-10	2235.09	0.0795916	2235.09	-8.0795e-10
2236.06	0.0694232	2236.06	9.09766e-10	2236.06	0.103366	2236.06	-3.16676e-10	2236.06	0.0773159	2236.06	5.80702e-12	2236.06	0.0860954	2236.06	6.01995e-10	2236.06	0.0796491	2236.06	-3.24922e-09
2237.02	0.0694877	2237.02	5.1876e-10	2237.02	0.103428	2237.02	3.31116e-09	2237.02	0.0773778	2237.02	-3.87135e-11	2237.02	0.0861568	2237.02	5.72185e-10	2237.02	0.0797066	2237.02	-2.53767e-09
2237.99	0.0695523	2237.99	-4.03394e-10	2237.99	0.10349	2237.99	-5.53757e-09	2237.99	0.0774397	2237.99	6.3103e-11	2237.99	0.0862182	2237.99	2.16176e-09	2237.99	0.079764	2237.99	2.50592e-09
2238.95	0.0696169	2238.95	-7.42137e-10	2238.95	0.103552	2238.95	-4.6611e-09	2238.95	0.0775016	2238.95	-7.66527e-11	2238.95	0.0862794	2238.95	1.96006e-09	2238.95	0.0798215	2238.95	2.92751e-09
2239.91	0.0696814	2239.91	-1.47111e-11	2239.91	0.103614	2239.91	5.41524e-09	2239.91	0.0775635	2239.91	-1.22335e-10	2239.91	0.0863407	2239.91	-2.1366e-09	2239.91	0.079879	2239.91	8.23435e-10
2240.88	0.0697459	2240.88	1.00268e-09	2240.88	0.103676	2240.88	5.38737e-09	2240.88	0.0776254	2240.88	-1.74598e-10	2240.88	0.086402	2240.88	-2.10059e-09	2240.88	0.0799364	2240.88	4.77337e-10
2241.84	0.0698104	2241.84	6.65097e-10	2241.84	0.103739	2241.84	-3.88219e-09	2241.84	0.0776872	2241.84	1.07624e-10	2241.84	0.0864633	2241.84	-4.65336e-10	2241.84	0.079994	2241.84	-1.57564e-10
2242.81	0.069875	2242.81	-5.41989e-10	2242.81	0.103801	2242.81	8.67188e-11	2242.81	0.0777491	2242.81	3.44163e-10	2242.81	0.0865247	2242.81	-4.42882e-10	2242.81	0.0800515	2242.81	-1.12966e-09
2243.77	0.0699395	2243.77	-9.25252e-10	2243.77	0.103863	2243.77	4.09743e-09	2243.77	0.077811	2243.77	-9.21381e-11	2243.77	0.0865859	2243.77	1.65694e-10	2243.77	0.080109	2243.77	-3.28097e-09
2244.74	0.070004	2244.74	-9.98807e-11	2244.74	0.103925	2244.74	-4.65336e-09	2244.74	0.0778729	2244.74	-9.21381e-11	2244.74	0.0866473	2244.74	-1.90857e-10	2244.74	0.0801664	2244.74	-2.42308e-09
2245.7	0.0700686	2245.7	8.19564e-10	2245.7	0.103987	2245.7	-4.20428e-09	2245.7	0.0779348	2245.7	9.98808e-11	2245.7	0.0867086	2245.7	-3.06998e-10	2245.7	0.0802239	2245.7	2.38281e-09
2246.66	0.0701331	2246.66	5.26503e-10	2246.66	0.104049	2246.66	5.591e-09	2246.66	0.0779967	2246.66	-4.64562e-11	2246.66	0.0867699	2246.66	6.39934e-10	2246.66	0.0802814	2246.66	2.90506e-09
2247.63	0.0701977	2247.63	-4.44043e-10	2247.63	0.104112	2247.63	5.85967e-09	2247.63	0.0780585	2247.63	9.98808e-11	2247.63	0.0868312	2247.63	4.7424e-10	2247.63	0.0803388	2247.63	1.04526e-09
2248.59	0.0702622	2248.59	-8.7957e-10	2248.59	0.104174	2248.59	-3.11334e-09	2248.59	0.0781204	2248.59	5.80701e-12	2248.59	0.0868926	2248.59	2.02201e-09	2248.59	0.0803963	2248.59	5.08308e-10
2249.56	0.0703267	2249.56	-5.41988e-11	2249.56	0.104236	2249.56	5.74508e-10	2249.56	0.0781823	2249.56	-3.87135e-11	2249.56	0.0869538	2249.56	2.21209e-09	2249.56	0.0804539	2249.56	-3.17451e-10
2250.52	0.0703912	2250.52	9.17509e-10	2250.52	0.104298	2250.52	4.15783e-09	2250.52	0.0782442	2250.52	6.3103e-11	2250.52	0.0870152	2250.52	-2.11995e-09	2250.52	0.0805113	2250.52	-1.04526e-09
2251.49	0.0704557	2251.49	5.34246e-10	2251.49	0.10436	2251.49	-4.39708e-09	2251.49	0.0783061	2251.49	-7.66527e-11	2251.49	0.0870764	2251.49	-2.36617e-09	2251.49	0.0805688	2251.49	-3.24225e-09
2252.45	0.0705204	2252.45	-5.26503e-10	2252.45	0.104423	2252.45	-4.75402e-10	2252.45	0.078368	2252.45	-2.43895e-11	2252.45	0.0871377	2252.45	-4.35527e-10	2252.45	0.0806263	2252.45	-2.43004e-09
2253.41	0.0705849	2253.41	-1.0561e-09	2253.41	0.104485	2253.41	3.02043e-09	2253.41	0.0784299	2253.41	-1.29651e-09	2253.41	0.0871991	2253.41	-3.64681e-10	2253.41	0.0806838	2253.41	2.52218e-09
2254.38	0.0706494	2254.38	-1.36659e-10	2254.38	0.104547	2254.38	-6.1446e-09	2254.38	0.0784917	2254.38	-1.89193e-09	2254.38	0.0872603	2254.38	9.36871e-11	2254.38	0.0807412	2254.38	3.14237e-09
2255.34	0.0707139	2255.34	9.25252e-10	2255.34	0.104609	2255.34	-5.68391e-09	2255.34	0.0785536	2255.34	6.92197e-10	2255.34	0.0873217	2255.34	6.77486e-11	2255.34	0.0807987	2255.34	1.09172e-09
2256.31	0.0707784	2256.31	5.34246e-10	2256.31	0.104671	2256.31	4.30339e-09	2256.31	0.0786155	2256.31	1.92793e-09	2256.31	0.0873831	2256.31	-6.58152e-12	2256.31	0.0808562	2256.31	2.65961e-10
2257.27	0.0708431	2257.27	-5.34246e-10	2257.27	0.104733	2257.27	4.70678e-09	2257.27	0.0786774	2257.27	1.40762e-09	2257.27	0.0874443	2257.27	4.51786e-10	2257.27	0.0809138	2257.27	-2.70995e-10
2258.24	0.0709076	2258.24	-9.25252e-10	2258.24	0.104796	2258.24	-3.84154e-09	2258.24	0.0787393	2258.24	1.5106e-09	2258.24	0.0875056	2258.24	5.71024e-10	2258.24	0.0809712	2258.24	-8.0795e-10
2259.2	0.0709721	2259.2	3.87134e-11	2259.2	0.104858	2259.2	-1.0066e-11	2259.2	0.0788012	2259.2	1.46337e-09	2259.2	0.087567	2259.2	2.40488e-09	2259.2	0.0810287	2259.2	-3.10288e-09
2260.16	0.0710366	2260.16	1.10062e-09	2260.16	0.10492	2260.16	3.44124e-09	2260.16	0.078863	2260.16	1.36775e-09	2260.16	0.0876282	2260.16	2.06188e-09	2260.16	0.0810862	2260.16	-2.43701e-09
2261.13	0.0711011	2261.13	7.63042e-10	2261.13	0.104982	2261.13	-5.47951e-09	2261.13	0.0789249	2261.13	9.83322e-10	2261.13	0.0876896	2261.13	-2.31971e-09	2261.13	0.0811436	2261.13	2.41456e-09
2262.09	0.0711657	2262.09	-5.86509e-10	2262.09	0.105044	2262.09	-4.96655e-09	2262.09	0.0789868	2262.09	6.47289e-10	2262.09	0.0877508	2262.09	-2.08511e-09	2262.09	0.0812011	2262.09	3.02817e-09
2263.06	0.0712302	2263.06	-1.06385e-09	2263.06	0.105107	2263.06	4.93055e-09	2263.06	0.0790487	2263.06	8.92733e-10	2263.06	0.0878122	2263.06	-2.51251e-10	2263.06	0.0812586	2263.06	9.69772e-10
2264.02	0.0712948	2264.02	5.41988e-11	2264.02	0.105169	2264.02	5.19535e-09	2264.02	0.0791106	2264.02	7.553e-10	2264.02	0.0878735	2264.02	-4.65336e-10	2264.02	0.0813161	2264.02	3.79392e-10
2264.98	0.0713593	2264.98	8.7957e-10	2264.98	0.105231	2264.98	-3.49544e-09	2264.98	0.0791725	2264.98	2.34991e-10	2264.98	0.0879348	2264.98	9.87197e-11	2264.98	0.0813736	2264.98	-2.10989e-10
2265.95	0.0714238	2265.95	4.44043e-10	2265.95	0.105293	2265.95	8.20726e-10	2265.95	0.0792343	2265.95	-4.49076e-11	2265.95	0.0879961	2265.95	-1.59886e-10	2265.95	0.0814311	2265.95	-8.00207e-10
2266.91	0.0714884	2266.91	-5.26503e-10	2266.91	0.105355	2266.91	4.37385e-09	2266.91	0.0792963	2266.91	-2.34604e-10	2266.91	0.0880575	2266.91	1.29109e-09	2266.91	0.0814886	2266.91	-3.04946e-09
2267.88	0.0715529	2267.88	-9.17509e-10	2267.88	0.105417	2267.88	-5.26426e-09	2267.88	0.0793582	2267.88	-4.14233e-11	2267.88	0.0881187	2267.88	1.37936e-09	2267.88	0.081546	2267.88	-2.67626e-09
2268.84	0.0716174	2268.84	4.64563e-11	2268.84	0.10548	2268.84	-1.71114e-09	2268.84	0.0794201	2268.84	-1.37045e-10	2268.84	0.08818	2268.84	-2.52528e-09	2268.84	0.0816035	2268.84	2.26938e-09
2269.81	0.0716819	2269.81	1.10837e-09	2269.81	0.105542	2269.81	7.28781e-09	2269.81	0.079482	2269.81	-7.61881e-10	2269.81	0.0882414	2269.81	-1.93567e-10	2269.81	0.081661	2269.81	3.07385e-09
2270.77	0.0717465	2270.77	6.7284e-10	2270.77	0.105604	2270.77	2.21054e-10	2270.77	0.0795439	2270.77	-8.53632e-10	2270.77	0.0883026	2270.77	2.0402e-09	2270.77	0.0817185	2270.77	1.01429e-09
2271.73	0.0718111	2271.73	-6.80583e-10	2271.73	0.105666	2271.73	-7.18019e-09	2271.73	0.0796058	2271.73	-9.45383e-10	2271.73	0.088364	2271.73	-1.67358e-09	2271.73	0.0817759	2271.73	4.23913e-10
2272.7	0.0718756	2272.7	-1.01816e-09	2272.7	0.105728	2272.7	1.3902e-09	2272.7	0.0796676	2272.7	-1.27755e-09	2272.7	0.0884252	2272.7	-1.5408e-09	2272.7	0.0818335	2272.7	-1.65306e-10
2273.66	0.0719401	2273.66	-7.74109e-13	2273.66	0.10579	2273.66	5.08966e-09	2273.66	0.0797295	2273.66	-1.60971e-09	2273.66	0.0884866	2273.66	-3.86361e-10	2273.66	0.081891	2273.66	-9.45383e-10
2274.63	0.0720046	2274.63	7.26652e-10	2274.63	0.105853	2274.63	-4.06763e-09	2274.63	0.0797914	2274.63	-1.7994e-09	2274.63	0.088548	2274.63	-4.6069e-10	2274.63	0.0819485	2274.63	-3.28871e-09
2275.59	0.0720691	2275.59	3.87909e-10	2275.59	0.105915	2275.59	-6.60839e-10	2275.59	0.0798533	2275.59	-1.55396e-09	2275.59	0.0886092	2275.59	5.30762e-10	2275.59	0.0820059	2275.59	-2.62284e-09
2276.55	0.0721337	2276.55	-5.34246e-10	2276.55	0.105977	2276.55	3.26858e-09	2276.55	0.0799152	2276.55	-1.83773e-09	2276.55	0.0886705	2276.55	3.15515e-10	2276.55	0.0820634	2276.55	2.27713e-09
2277.52	0.0721983	2277.52	-9.25252e-10	2277.52	0.106039	2277.52	-5.27974e-09	2277.52	0.0799771	2277.52	-6.54258e-10	2277.52	0.0887319	2277.52	1.81489e-09	2277.52	0.0821209	2277.52	3.03591e-09
2278.48	0.0722628	2278.48	3.87137e-11	2278.48	0.106102	2278.48	-4.87635e-09	2278.48	0.0800389	2278.48	1.68559e-09	2278.48	0.0887931	2278.48	2.00497e-09	2278.48	0.0821783	2278.48	1.0743e-09
2279.45	0.0723273	2279.45	1.00268e-09	2279.45	0.106164	2279.45	5.11095e-09	2279.45	0.0801008	2279.45	1.03675e-09	2279.45	0.0888545	2279.45	-2.27867e-09	2279.45	0.0822358	2279.45	3.87135e-10
2280.41	0.0723918	2280.41	7.09618e-10	2280.41	0.106226	2280.41	5.57164e-09	2280.41	0.0801627	2280.41	4.56819e-11	2280.41	0.0889157	2280.41	-1.33949e-10	2280.41	0.0822934	2280.41	-2.02084e-10
2281.38	0.0724564	2281.38	-3.05449e-10	2281.38	0.106288	2281.38	-3.59339e-09	2281.38	0.0802246	2281.38	2.82221e-10	2281.38	0.0889771	2281.38	2.58838e-09	2281.38	0.0823509	2281.38	-8.85377e-10
2282.34	0.0725209	2282.34	-8.7957e-10	2282.34	0.10635	2282.34	-9.75584e-11	2282.34	0.0802865	2282.34	-7.74269e-12	2282.34	0.0890384	2282.34	-1.31355e-09	2282.34	0.0824083	2282.34	-3.18031e-09
2283.3	0.0725854	2283.3	-4.6456e-11	2283.3	0.106412	2283.3	3.97045e-09	2283.3	0.0803484	2283.3	4.45205e-11	2283.3	0.0890997	2283.3	-1.61203e-09	2283.3	0.0824658	2283.3	-2.51444e-09
2284.27	0.07265	2284.27	7.86658e-10	2284.27	0.106475	2284.27	-4.63013e-09	2284.27	0.0804102	2284.27	-1.21279e-17	2284.27	0.089161	2284.27	-2.12924e-11	2284.27	0.0825233	2284.27	2.38552e-09
2285.23	0.0727145	2285.23	2.12537e-10	2285.23	0.106537	2285.23	-4.37307e-09	2285.23	0.0804721	2285.23	-1.90857e-10	2285.23	0.0892224	2285.23	1.1611e-12	2285.23	0.0825807	2285.23	3.09592e-09
2286.2	0.0727791	2286.2	-7.54138e-10	2286.2	0.106599	2286.2	5.61423e-09	2286.2	0.080534	2286.2	5.34246e-11	2286.2	0.0892836	2286.2	5.56313e-10	2286.2	0.0826382	2286.2	1.03752e-09
2287.16	0.0728436	2287.16	-9.50415e-10	2287.16	0.106661	2287.16	6.07492e-09	2287.16	0.0805959	2287.16	-4.06492e-11	2287.16	0.089345	2287.16	4.80821e-10	2287.16	0.0826957	2287.16	4.48302e-10
2288.13	0.0729081	2288.13	1.59887e-10	2288.13	0.106723	2288.13	-2.99217e-09	2288.13	0.0806578	2288.13	-8.51697e-11	2288.13	0.0894063	2288.13	2.11608e-09	2288.13	0.0827533	2288.13	-8.86538e-11
2289.09	0.0729726	2289.09	1.07933e-09	2289.09	0.106785	2289.09	6.05479e-10	2289.09	0.0807197	2289.09	1.66468e-11	2289.09	0.0894675	2289.09	1.9078e-09	2289.09	0.0828107	2289.09	-9.60094e-10
2290.05	0.0730371	2290.05	5.49731e-10	2290.05	0.106848	2290.05	4.19654e-09	2290.05	0.0807816	2290.05	-1.23109e-10	2290.05	0.0895289	2290.05	-2.09866e-09	2290.05	0.0828682	2290.05	-3.3491e-09
2291.02	0.0731018	2291.02	-5.11018e-10	2291.02	0.10691	2291.02	-4.54651e-09	2291.02	0.0808434	2291.02	2.21828e-10	2291.02	0.0895901	2291.02	-1.8718e-09	2291.02	0.0829257	2291.02	-2.58916e-09
2291.98	0.0731663	2291.98	-8.94281e-10	2291.98	0.106972	2291.98	-5.28053e-10	2291.98	0.0809053	2291.98	2.29571e-10	2291.98	0.0896515	2291.98	-5.26504e-10	2291.98	0.0829832	2291.98	2.49895e-09
2292.95	0.0732308	2292.95	1.75372e-10	2292.95	0.107034	2292.95	3.35065e-09	2292.95	0.0809672	2292.95	-1.97826e-10	2292.95	0.0897128	2292.95	-7.48332e-10	2292.95	0.0830406	2292.95	3.15708e-09
2293.91	0.0732953	2293.91	9.56222e-10	2293.91	0.107096	2293.91	-5.86664e-09	2293.91	0.0810291	2293.91	1.93568e-12	2293.91	0.0897741	2293.91	1.90858e-10	2293.91	0.0830981	2293.91	1.00074e-09
2294.88	0.0733598	2294.88	2.84157e-10	2294.88	0.107159	2294.88	-5.79657e-09	2294.88	0.081091	2294.88	-9.21381e-11	2294.88	0.0898354	2294.88	1.15366e-10	2294.88	0.0831556	2294.88	5.08308e-10
2295.84	0.0734244	2295.84	-6.34127e-10	2295.84	0.107221	2295.84	4.18299e-09	2295.84	0.0811529	2295.84	-9.21381e-11	2295.84	0.0898968	2295.84	-5.41992e-11	2295.84	0.0832131	2295.84	-1.26593e-10
2296.8	0.073489	2296.8	-9.27188e-10	2296.8	0.107283	2296.8	5.01107e-09	2296.8	0.0812147	2296.8	9.98808e-11	2296.8	0.089958	2296.8	6.48451e-10	2296.8	0.0832706	2296.8	-1.09869e-09
2297.77	0.0735535	2297.77	-6.0006e-11	2297.77	0.107345	2297.77	-3.83767e-09	2297.77	0.0812766	2297.77	-4.64561e-11	2297.77	0.0900194	2297.77	3.82102e-10	2297.77	0.0833281	2297.77	-3.34794e-09
2298.73	0.073618	2298.73	9.03959e-10	2298.73	0.107407	2298.73	-2.09827e-10	2298.73	0.0813385	2298.73	9.98808e-11	2298.73	0.0900807	2298.73	1.82534e-09	2298.73	0.0833856	2298.73	-2.59187e-09
2299.7	0.0736825	2299.7	6.09737e-10	2299.7	0.107469	2299.7	3.71456e-09	2299.7	0.0814004	2299.7	5.80699e-12	2299.7	0.090142	2299.7	2.0522e-09	2299.7	0.083443	2299.7	2.3983e-09
2300.66	0.0737471	2300.66	-3.12418e-10	2300.66	0.107532	2300.66	-5.31071e-09	2300.66	0.0814623	2300.66	-3.87135e-11	2300.66	0.0902033	2300.66	-1.80792e-09	2300.66	0.0835005	2300.66	3.10482e-09
2301.62	0.0738116	2301.62	-6.49999e-10	2301.62	0.107594	2301.62	-5.28633e-09	2301.62	0.0815242	2301.62	6.3103e-11	2301.62	0.0902645	2301.62	-2.06188e-09	2301.62	0.083558	2301.62	1.04526e-09
2302.59	0.0738762	2302.59	1.30852e-10	2302.59	0.107656	2302.59	4.69982e-09	2302.59	0.0815861	2302.59	-7.66527e-11	2302.59	0.0903259	2302.59	-5.20697e-10	2302.59	0.0836154	2302.59	4.54883e-10
2303.55	0.0739407	2303.55	9.63965e-10	2303.55	0.107718	2303.55	5.4377e-09	2303.55	0.0816479	2303.55	1.21947e-10	2303.55	0.0903873	2303.55	-5.95026e-10	2303.55	0.083673	2303.55	-1.34336e-10
2304.52	0.0740052	2304.52	4.42108e-10	2304.52	0.107781	2304.52	-3.45556e-09	2304.52	0.0817098	2304.52	7.7427e-11	2304.52	0.0904485	2304.52	-1.36658e-10	2304.52	0.0837305	2304.52	-9.14412e-10
2305.48	0.0740698	2305.48	-8.09498e-10	2305.48	0.107842	2305.48	4.16557e-10	2305.48	0.0817717	2305.48	-1.1343e-10	2305.48	0.0905099	2305.48	-1.74213e-11	2305.48	0.083788	2305.48	-3.25774e-09
2306.45	0.0741343	2306.45	-1.14708e-09	2306.45	0.107905	2306.45	4.29526e-09	2306.45	0.0818336	2306.45	1.30852e-10	2306.45	0.0905712	2306.45	5.34243e-11	2306.45	0.0838454	2306.45	-2.59187e-09
2307.41	0.0741988	2307.41	-8.51696e-11	2307.41	0.107967	2307.41	-4.92203e-09	2307.41	0.0818955	2307.41	3.67778e-11	2307.41	0.0906324	2307.41	5.11792e-10	2307.41	0.0839029	2307.41	2.3081e-09
2308.38	0.0742633	2308.38	8.78796e-10	2308.38	0.108029	2308.38	-1.47343e-09	2308.38	0.0819574	2308.38	-7.7427e-12	2308.38	0.0906938	2308.38	3.87909e-10	2308.38	0.0839604	2308.38	3.06688e-09
2309.34	0.0743279	2309.34	4.8779e-10	2309.34	0.108091	2309.34	7.08921e-09	2309.34	0.0820192	2309.34	-5.22632e-11	2309.34	0.0907551	2309.34	2.1695e-09	2309.34	0.0840179	2309.34	1.10527e-09
2310.3	0.0743925	2310.3	-4.34365e-10	2310.3	0.108153	2310.3	-2.22989e-10	2310.3	0.0820811	2310.3	-1.46337e-10	2310.3	0.0908164	2310.3	2.15983e-09	2310.3	0.0840753	2310.3	5.16051e-10
2311.27	0.074457	2311.27	-7.73108e-10	2311.27	0.108216	2311.27	-7.34704e-09	2311.27	0.082143	2311.27	-1.39937e-17	2311.27	0.0908777	2311.27	-2.12885e-09	2311.27	0.0841329	2311.27	-2.64026e-10
2312.23	0.0745215	2312.23	-4.56819e-11	2312.23	0.108278	2312.23	1.34646e-09	2312.23	0.0822049	2312.23	-1.46337e-10	2312.23	0.090939	2312.23	-2.04059e-09	2312.23	0.0841904	2312.23	-1.23612e-09
2313.2	0.074586	2313.2	9.71708e-10	2313.2	0.10834	2313.2	5.2631e-09	2313.2	0.0822668	2313.2	4.56819e-11	2313.2	0.0910003	2313.2	-3.03514e-10	2313.2	0.0842478	2313.2	-3.24225e-09
2314.16	0.0746505	2314.16	6.34126e-10	2314.16	0.108402	2314.16	-3.67197e-09	2314.16	0.0823287	2314.16	1.92019e-10	2314.16	0.0910617	2314.16	-6.63936e-10	2314.16	0.0843053	2314.16	-2.38552e-09
2315.12	0.0747151	2315.12	-6.70905e-10	2315.12	0.108465	2315.12	-3.69713e-10	2315.12	0.0823906	2315.12	-1.92019e-10	2315.12	0.0911229	2315.12	-1.53305e-10	2315.12	0.0843628	2315.12	2.51444e-09
2316.09	0.0747797	2316.09	-1.00965e-09	2316.09	0.108526	2316.09	3.27361e-09	2316.09	0.0824524	2316.09	-4.56819e-11	2316.09	0.0911843	2316.09	-8.24597e-11	2316.09	0.0844203	2316.09	3.18031e-09
2317.05	0.0748442	2317.05	5.22631e-11	2317.05	0.108589	2317.05	-5.55693e-09	2317.05	0.0825143	2317.05	1.46337e-10	2317.05	0.0912456	2317.05	1.64958e-09	2317.05	0.0844777	2317.05	8.85377e-10
2318.02	0.0749087	2318.02	9.19445e-10	2318.02	0.108651	2318.02	-4.95378e-09	2318.02	0.0825762	2318.02	1.39937e-17	2318.02	0.0913069	2318.02	1.58764e-09	2318.02	0.0845352	2318.02	3.48421e-10
2318.98	0.0749732	2318.98	5.28439e-10	2318.98	0.108713	2318.98	5.0374e-09	2318.98	0.0826381	2318.98	1.46337e-10	2318.98	0.0913682	2318.98	-2.46334e-09	2318.98	0.0845928	2318.98	-1.88535e-10
2319.95	0.0750378	2319.95	-3.45324e-10	2319.95	0.108775	2319.95	5.5008e-09	2319.95	0.0827	2319.95	5.22632e-11	2319.95	0.0914296	2319.95	-3.36809e-11	2319.95	0.0846503	2319.95	-1.11224e-09
2320.91	0.0751023	2320.91	5.90381e-10	2320.91	0.108838	2320.91	-3.56629e-09	2320.91	0.0827618	2320.91	7.7427e-12	2320.91	0.0914908	2320.91	2.25351e-09	2320.91	0.0847077	2320.91	-1.79553e-09
2321.87	0.0751668	2321.87	6.95681e-10	2321.87	0.1089	2321.87	2.86484e-11	2321.87	0.0828237	2321.87	-3.67778e-11	2321.87	0.0915521	2321.87	-1.78972e-09	2321.87	0.0847652	2321.87	-1.56093e-09
2322.84	0.0752314	2322.84	-1.54622e-09	2322.84	0.108962	2322.84	3.90851e-09	2322.84	0.0828856	2322.84	-1.30852e-10	2322.84	0.0916134	2322.84	-1.79166e-09	2322.84	0.0848227	2322.84	-1.63371e-10
2323.8	0.0752959	2323.8	-1.14553e-09	2323.8	0.109024	2323.8	-5.07611e-09	2323.8	0.0829475	2323.8	1.1343e-10	2323.8	0.0916747	2323.8	-3.86361e-10	2323.8	0.0848801	2323.8	1.04217e-09
2324.77	0.0753605	2324.77	-3.94103e-10	2324.77	0.109086	2324.77	-1.30077e-09	2324.77	0.0830094	2324.77	-7.7427e-11	2324.77	0.0917361	2324.77	-4.54109e-10	2324.77	0.0849376	2324.77	1.23109e-09
2325.73	0.075425	2325.73	-9.68224e-10	2325.73	0.109148	2325.73	7.45002e-09	2325.73	0.0830713	2325.73	-1.29729e-09	2325.73	0.0917973	2325.73	4.92822e-10	2325.73	0.0849951	2325.73	9.38415e-10
2326.7	0.0754895	2326.7	4.91662e-11	2326.7	0.109211	2326.7	2.42346e-10	2326.7	0.0831332	2326.7	-5.64442e-10	2326.7	0.0918587	2326.7	2.30345e-10	2326.7	0.0850527	2326.7	2.24539e-11
2327.66	0.075554	2327.66	1.11108e-09	2327.66	0.109273	2327.66	-7.25026e-09	2327.66	0.0831951	2327.66	8.60988e-10	2327.66	0.09192	2327.66	1.4866e-09	2327.66	0.0851101	2327.66	-1.23186e-09
2328.62	0.0756186	2328.62	7.2007e-10	2328.62	0.109335	2328.62	1.02746e-09	2328.62	0.0832569	2328.62	-3.58874e-10	2328.62	0.0919813	2328.62	1.7212e-09	2328.62	0.0851676	2328.62	-1.76882e-09
2329.59	0.0756832	2329.59	-3.48421e-10	2329.59	0.109397	2329.59	4.90732e-09	2329.59	0.0833188	2329.59	3.18999e-10	2329.59	0.0920426	2329.59	-2.27867e-09	2329.59	0.0852251	2329.59	-1.29768e-09
2330.55	0.0757477	2330.55	6.31804e-10	2330.55	0.109459	2330.55	-3.93097e-09	2330.55	0.0833807	2330.55	1.88148e-09	2330.55	0.0921039	2330.55	1.01429e-10	2330.55	0.0852825	2330.55	-5.80704e-12
2331.52	0.0758122	2331.52	9.72482e-10	2331.52	0.109522	2331.52	-1.03365e-10	2331.52	0.0834426	2331.52	1.78585e-09	2331.52	0.0921652	2331.52	2.86944e-09	2331.52	0.08534	2331.52	1.38285e-09
2332.48	0.0758767	2332.48	-1.3751e-09	2332.48	0.109584	2332.48	3.67972e-09	2332.48	0.0835045	2332.48	1.40143e-09	2332.48	0.0922266	2332.48	-1.41807e-09	2332.48	0.0853975	2332.48	1.85283e-09
2333.45	0.0759412	2333.45	-9.36479e-10	2333.45	0.109646	2333.45	-5.34168e-09	2333.45	0.0835663	2333.45	1.06539e-09	2333.45	0.0922878	2333.45	-1.81063e-09	2333.45	0.085455	2333.45	1.26361e-09
2334.41	0.0760057	2334.41	-7.74268e-13	2334.41	0.109708	2334.41	-5.02075e-09	2334.41	0.0836282	2334.41	1.1645e-09	2334.41	0.0923492	2334.41	2.32281e-11	2334.41	0.0855124	2334.41	1.00655e-10
2335.37	0.0760704	2335.37	7.42911e-10	2335.37	0.10977	2335.37	4.83067e-09	2335.37	0.0836901	2335.37	9.74805e-10	2335.37	0.0924105	2335.37	1.92019e-10	2335.37	0.08557	2335.37	-1.01391e-09
2336.34	0.0761349	2336.34	1.13585e-09	2336.34	0.109832	2336.34	5.63242e-09	2336.34	0.083752	2336.34	6.42644e-10	2336.34	0.0924718	2336.34	5.56313e-10	2336.34	0.0856275	2336.34	-1.50634e-09
2337.3	0.0761994	2337.3	-1.11379e-09	2337.3	0.109895	2337.3	-3.38898e-09	2337.3	0.0838139	2337.3	3.10482e-10	2337.3	0.0925331	2337.3	2.89964e-10	2337.3	0.085685	2337.3	-1.03636e-09
2338.27	0.0762639	2338.27	-8.69892e-10	2338.27	0.109957	2338.27	-8.67182e-11	2338.27	0.0838758	2338.27	2.18731e-10	2338.27	0.0925945	2338.27	2.1695e-09	2338.27	0.0857424	2338.27	4.01846e-10
2339.23	0.0763285	2339.23	1.10333e-10	2339.23	0.110019	2339.23	3.93677e-09	2339.23	0.0839378	2339.23	4.19654e-10	2339.23	0.0926557	2339.23	2.15983e-09	2339.23	0.0857999	2339.23	1.69759e-09
2340.2	0.076393	2340.2	1.28529e-09	2340.2	0.110081	2340.2	-4.65607e-09	2340.2	0.0839996	2340.2	-1.00655e-10	2340.2	0.092717	2340.2	-1.88457e-09	2340.2	0.0858574	2340.2	1.78585e-09
2341.16	0.0764575	2341.16	1.58145e-09	2341.16	0.110143	2341.16	-4.63168e-09	2341.16	0.0840615	2341.16	-6.20964e-10	2341.16	0.0927783	2341.16	-1.88651e-09	2341.16	0.0859148	2341.16	1.15211e-09
2342.12	0.0765221	2342.12	-1.00152e-09	2342.12	0.110205	2342.12	4.97158e-09	2342.12	0.0841234	2342.12	-4.20041e-10	2342.12	0.0928396	2342.12	-5.77992e-10	2342.12	0.0859723	2342.12	2.32281e-10
2343.09	0.0765866	2343.09	-5.55151e-10	2343.09	0.110268	2343.09	5.95762e-09	2343.09	0.0841853	2343.09	-5.11792e-10	2343.09	0.092901	2343.09	-6.94132e-10	2343.09	0.0860299	2343.09	-6.3916e-10
2344.05	0.0766511	2344.05	3.38743e-10	2344.05	0.11033	2344.05	-2.73317e-09	2344.05	0.0842472	2344.05	-8.43954e-10	2344.05	0.0929622	2344.05	1.06463e-10	2344.05	0.0860874	2344.05	-1.02978e-09
2345.02	0.0767157	2345.02	-1.01081e-09	2345.02	0.110392	2345.02	6.65872e-10	2345.02	0.0843091	2345.02	-1.17611e-09	2345.02	0.0930236	2345.02	-1.59886e-10	2345.02	0.0861448	2345.02	-3.03591e-09
2345.98	0.0767802	2345.98	-1.34839e-09	2345.98	0.110454	2345.98	4.45553e-09	2345.98	0.084371	2345.98	-1.26787e-09	2345.98	0.0930849	2345.98	-2.8377e-10	2345.98	0.0862023	2345.98	-2.71227e-09
2346.94	0.0768447	2346.94	-2.8648e-10	2346.94	0.110517	2346.94	-4.27319e-09	2346.94	0.0844328	2346.94	-1.21328e-09	2346.94	0.0931462	2346.94	6.55419e-10	2346.94	0.0862598	2346.94	2.2779e-09
2347.91	0.0769093	2347.91	6.77486e-10	2347.91	0.110579	2347.91	-7.20071e-10	2347.91	0.0844947	2347.91	-1.78585e-09	2347.91	0.0932075	2347.91	5.79928e-10	2347.91	0.0863172	2347.91	3.41685e-09
2348.87	0.0769738	2348.87	2.8648e-10	2348.87	0.110641	2348.87	2.68672e-09	2348.87	0.0845566	2348.87	-2.11801e-09	2348.87	0.0932689	2348.87	1.97748e-09	2348.87	0.0863747	2348.87	1.31006e-09
2349.84	0.0770384	2349.84	1.2667e-09	2349.84	0.110703	2349.84	-6.09427e-09	2349.84	0.0846185	2349.84	-3.11256e-10	2349.84	0.0933301	2349.84	1.96781e-09	2349.84	0.0864322	2349.84	4.9166e-11
2350.8	0.0771029	2350.8	1.60738e-09	2350.8	0.110765	2350.8	-5.34865e-09	2350.8	0.0846804	2350.8	2.68671e-10	2350.8	0.0933915	2350.8	-2.08317e-09	2350.8	0.0864898	2350.8	-8.74537e-10
2351.76	0.0771674	2351.76	-7.40202e-10	2351.76	0.110827	2351.76	4.44276e-09	2351.76	0.0847423	2351.76	-7.10779e-10	2351.76	0.0934527	2351.76	-2.14511e-09	2351.76	0.0865472	2351.76	-9.31833e-10
2352.73	0.0772319	2352.73	-3.99523e-10	2352.73	0.11089	2352.73	5.18838e-09	2352.73	0.0848041	2352.73	7.64204e-10	2352.73	0.0935141	2352.73	-4.13073e-10	2352.73	0.0866047	2352.73	-2.74711e-09
2353.69	0.0772964	2353.69	6.78647e-10	2353.69	0.110952	2353.69	-3.59261e-09	2353.69	0.084866	2353.69	1.01623e-09	2353.69	0.0935754	2353.69	-3.42227e-10	2353.69	0.0866622	2353.69	-2.56593e-09
2354.66	0.0773611	2354.66	-4.34365e-10	2354.66	0.111014	2354.66	-1.85824e-10	2354.66	0.0849279	2354.66	1.37433e-10	2354.66	0.0936366	2354.66	1.68404e-10	2354.66	0.0867196	2354.66	2.33403e-09
2355.62	0.0774256	2355.62	-9.63965e-10	2355.62	0.111076	2355.62	3.22096e-09	2355.62	0.0849898	2355.62	9.29124e-11	2355.62	0.093698	2355.62	-1.92019e-10	2355.62	0.0867771	2355.62	3.57751e-09
2356.59	0.0774901	2356.59	7.74253e-12	2356.59	0.111138	2356.59	-5.70637e-09	2356.59	0.0850517	2356.59	-9.79451e-11	2356.59	0.0937594	2356.59	1.54505e-09	2356.59	0.0868346	2356.59	1.38052e-09
2357.55	0.0775546	2357.55	8.33114e-10	2357.55	0.1112	2357.55	-4.91506e-09	2357.55	0.0851136	2357.55	1.46337e-10	2357.55	0.0938206	2357.55	1.63332e-09	2357.55	0.0868921	2357.55	1.73049e-10
2358.51	0.0776191	2358.51	3.97587e-10	2358.51	0.111263	2358.51	5.06837e-09	2358.51	0.0851754	2358.51	5.22632e-11	2358.51	0.0938819	2358.51	-2.65536e-09	2358.51	0.0869497	2358.51	-8.43566e-10
2359.48	0.0776837	2359.48	-5.24568e-10	2359.48	0.111325	2359.48	5.62197e-09	2359.48	0.0852373	2359.48	7.7427e-12	2359.48	0.0939433	2359.48	-7.93627e-11	2359.48	0.0870071	2359.48	-1.18966e-09
2360.44	0.0777483	2360.44	-7.20845e-10	2360.44	0.111387	2360.44	-3.35104e-09	2360.44	0.0852992	2360.44	-3.67778e-11	2360.44	0.0940045	2360.44	2.54618e-09	2360.44	0.0870646	2360.44	-2.71614e-09
2361.41	0.0778128	2361.41	1.986e-10	2361.41	0.111449	2361.41	1.49822e-10	2361.41	0.0853611	2361.41	-2.28797e-10	2361.41	0.0940659	2361.41	-1.83541e-09	2361.41	0.0871221	2361.41	-2.3441e-09
2362.37	0.0778773	2362.37	9.27187e-10	2362.37	0.111511	2362.37	3.93948e-09	2362.37	0.085423	2362.37	6.00059e-11	2362.37	0.0941271	2362.37	-2.08162e-09	2362.37	0.0871795	2362.37	2.31158e-09
2363.34	0.0779418	2363.34	6.41869e-10	2363.34	0.111574	2363.34	-5.0374e-09	2363.34	0.0854849	2363.34	1.05688e-10	2363.34	0.0941885	2363.34	-3.45712e-10	2363.34	0.087237	2363.34	3.35646e-09
2364.3	0.0780064	2364.3	-5.12953e-10	2364.3	0.111636	2364.3	-1.4986e-09	2364.3	0.0855468	2364.3	8.9041e-12	2364.3	0.0942498	2364.3	-2.78737e-10	2364.3	0.0872945	2364.3	1.19741e-09
2365.26	0.0780709	2365.26	-1.08707e-09	2365.26	0.111698	2365.26	7.2522e-09	2365.26	0.0856086	2365.26	6.11673e-11	2365.26	0.0943111	2365.26	4.1617e-10	2365.26	0.0873519	2365.26	2.18731e-10
2366.23	0.0781354	2366.23	-1.14205e-10	2366.23	0.11176	2366.23	3.79005e-10	2366.23	0.0856705	2366.23	-1.76533e-10	2366.23	0.0943724	2366.23	3.86361e-10	2366.23	0.0874095	2366.23	-6.1477e-10
2367.19	0.0782	2367.19	7.11166e-10	2367.19	0.111822	2367.19	-7.16587e-09	2367.19	0.0857324	2367.19	-3.01965e-11	2367.19	0.0944338	2367.19	1.8296e-09	2367.19	0.087467	2367.19	-1.16063e-09
2368.16	0.0782645	2368.16	3.72423e-10	2368.16	0.111884	2368.16	9.65514e-10	2368.16	0.0857943	2368.16	1.61822e-10	2368.16	0.094495	2368.16	1.57564e-09	2368.16	0.0875245	2368.16	-2.98365e-09
2369.12	0.0783291	2369.12	-5.49731e-10	2369.12	0.111947	2369.12	4.84538e-09	2369.12	0.0858562	2369.12	1.54854e-11	2369.12	0.0945564	2369.12	-2.28448e-09	2369.12	0.0875819	2369.12	-2.32939e-09
2370.09	0.0783936	2370.09	-9.40737e-10	2370.09	0.112009	2370.09	-3.99291e-09	2370.09	0.085918	2370.09	1.54854e-11	2370.09	0.0946176	2370.09	2.8377e-10	2370.09	0.0876394	2370.09	2.66078e-09
2371.05	0.0784581	2371.05	2.32281e-11	2371.05	0.112071	2371.05	-1.65307e-10	2371.05	0.0859799	2371.05	-1.30852e-10	2371.05	0.0946789	2371.05	2.56322e-09	2371.05	0.0876969	2371.05	3.46911e-09
2372.01	0.0785226	2372.01	9.87193e-10	2372.01	0.112133	2372.01	3.51983e-09	2372.01	0.0860418	2372.01	6.11673e-11	2372.01	0.0947403	2372.01	-1.48776e-09	2372.01	0.0877543	2372.01	1.08127e-09
2372.98	0.0785871	2372.98	5.96187e-10	2372.98	0.112195	2372.98	-5.45705e-09	2372.98	0.0861037	2372.98	6.11673e-11	2372.98	0.0948015	2372.98	-1.39949e-09	2372.98	0.0878118	2372.98	-1.26206e-10
2373.94	0.0786518	2373.94	-3.74359e-10	2373.94	0.112258	2373.94	-4.89958e-09	2373.94	0.0861656	2373.94	-2.28797e-10	2373.94	0.0948629	2373.94	5.14888e-11	2373.94	0.0878694	2373.94	-9.51965e-10
2374.91	0.0787163	2374.91	-7.11941e-10	2374.91	0.11232	2374.91	4.89958e-09	2374.91	0.0862275	2374.91	6.00059e-11	2374.91	0.0949243	2374.91	-2.07117e-10	2374.91	0.0879269	2374.91	-1.00926e-09
2375.87	0.0787808	2375.87	6.89099e-11	2375.87	0.112382	2375.87	5.45705e-09	2375.87	0.0862894	2375.87	1.05688e-10	2375.87	0.0949855	2375.87	5.03275e-10	2375.87	0.0879844	2375.87	-2.92248e-09
2376.84	0.0788453	2376.84	8.04079e-10	2376.84	0.112444	2376.84	-3.51983e-09	2376.84	0.0863513	2376.84	8.9041e-12	2376.84	0.0950468	2376.84	2.43508e-10	2376.84	0.0880418	2376.84	-2.69678e-09
2377.8	0.0789098	2377.8	3.26742e-10	2377.8	0.112506	2377.8	1.65307e-10	2377.8	0.0864131	2377.8	6.11673e-11	2377.8	0.0951082	2377.8	1.88535e-09	2377.8	0.0880993	2377.8	2.43972e-09
2378.76	0.0789744	2378.76	-6.39933e-10	2378.76	0.112568	2378.76	3.99291e-09	2378.76	0.086475	2378.76	-7.85884e-11	2378.76	0.0951694	2378.76	2.31197e-09	2378.76	0.0881568	2378.76	3.63094e-09
2379.73	0.079039	2379.73	-9.32995e-10	2379.73	0.112631	2379.73	-4.84538e-09	2379.73	0.0865369	2379.73	2.32281e-11	2379.73	0.0952308	2379.73	-1.97555e-09	2379.73	0.0882142	2379.73	1.28761e-09
2380.69	0.0791035	2380.69	1.28916e-10	2380.69	0.112693	2380.69	-4.29565e-09	2380.69	0.0865988	2380.69	-2.12924e-11	2380.69	0.095292	2380.69	-2.3681e-09	2380.69	0.0882717	2380.69	-1.78084e-11
2381.66	0.079168	2381.66	1.04836e-09	2381.66	0.112755	2381.66	5.34943e-09	2381.66	0.0866607	2381.66	-1.15366e-10	2381.66	0.0953534	2381.66	-5.34246e-10	2381.66	0.0883293	2381.66	-9.89904e-10
2382.62	0.0792325	2382.62	5.1876e-10	2382.62	0.112817	2382.62	5.8469e-09	2382.62	0.0867225	2382.62	3.09708e-11	2382.62	0.0954147	2382.62	-4.634e-10	2382.62	0.0883868	2382.62	-1.09946e-09
2383.59	0.0792971	2383.59	-4.93597e-10	2383.59	0.112879	2383.59	-2.80324e-09	2383.59	0.0867844	2383.59	-1.15366e-10	2383.59	0.095476	2383.59	-5.45855e-11	2383.59	0.0884442	2383.59	-2.6782e-09
2384.55	0.0793616	2384.55	-9.26413e-10	2384.55	0.112941	2384.55	9.72095e-10	2384.55	0.0868463	2384.55	7.66527e-11	2384.55	0.0955373	2384.55	-8.43952e-11	2384.55	0.0885017	2384.55	-2.4525e-09
2385.51	0.0794262	2385.51	9.09768e-11	2385.51	0.113004	2385.51	4.51089e-09	2385.51	0.0869082	2385.51	2.2299e-10	2385.51	0.0955987	2385.51	7.78139e-11	2385.51	0.0885592	2385.51	2.34952e-09
2386.48	0.0794907	2386.48	1.01158e-09	2386.48	0.113066	2386.48	-4.46599e-09	2386.48	0.0869701	2386.48	-1.61048e-10	2386.48	0.0956599	2386.48	5.80702e-10	2386.48	0.0886166	2386.48	3.593e-09
2387.44	0.0795552	2387.44	4.33591e-10	2387.44	0.113128	2387.44	-6.76325e-10	2387.44	0.087032	2387.44	-1.61048e-10	2387.44	0.0957212	2387.44	6.01995e-10	2387.44	0.0886741	2387.44	1.39601e-09
2388.41	0.0796198	2388.41	-6.27158e-10	2388.41	0.11319	2388.41	2.82454e-09	2388.41	0.0870939	2388.41	7.66527e-11	2388.41	0.0957826	2388.41	2.43585e-09	2388.41	0.0887316	2388.41	1.88535e-10
2389.37	0.0796843	2389.37	-1.15676e-09	2389.37	0.113253	2389.37	-6.14847e-09	2389.37	0.0871557	2389.37	1.22335e-10	2389.37	0.0958438	2389.37	2.09285e-09	2389.37	0.0887892	2389.37	-8.28081e-10
2390.34	0.0797488	2390.34	-2.37314e-10	2390.34	0.113315	2390.34	-5.59487e-09	2390.34	0.0872176	2390.34	7.66527e-11	2390.34	0.0959052	2390.34	-2.19079e-09	2390.34	0.0888466	2390.34	-1.17418e-09
2391.3	0.0798133	2391.3	8.72989e-10	2391.3	0.113377	2391.3	4.38856e-09	2391.3	0.0872795	2391.3	-6.3103e-11	2391.3	0.0959664	2391.3	-2.00071e-09	2391.3	0.0889041	2391.3	-2.70065e-09
2392.26	0.0798779	2392.26	6.76711e-10	2392.26	0.113439	2392.26	4.98397e-09	2392.26	0.0873414	2392.26	3.87135e-11	2392.26	0.0960278	2392.26	-4.03394e-10	2392.26	0.0889616	2392.26	-2.23067e-09
2393.23	0.0799425	2393.23	-3.87909e-10	2393.23	0.113501	2393.23	-3.85431e-09	2393.23	0.0874033	2393.23	-5.80702e-12	2393.23	0.0960891	2393.23	-5.65216e-10	2393.23	0.089019	2393.23	2.38049e-09
2394.19	0.080007	2394.19	-9.17509e-10	2394.19	0.113563	2394.19	2.55504e-11	2394.19	0.0874652	2394.19	-9.98808e-11	2394.19	0.0961504	2394.19	1.45176e-10	2394.19	0.0890765	2394.19	3.18883e-09
2395.16	0.0800715	2395.16	1.52144e-10	2395.16	0.113626	2395.16	3.32781e-09	2395.16	0.087527	2395.16	1.44401e-10	2395.16	0.0962117	2395.16	-1.1343e-10	2395.16	0.089134	2395.16	1.08204e-09
2396.12	0.080136	2396.12	1.07933e-09	2396.12	0.113688	2396.12	-5.74585e-09	2396.12	0.0875889	2396.12	-4.64562e-11	2396.12	0.0962731	2396.12	-3.27516e-10	2396.12	0.0891915	2396.12	1.03365e-10
2397.08	0.0802005	2397.08	4.59529e-10	2397.08	0.11375	2397.08	-5.00023e-09	2397.08	0.0876508	2397.08	-9.09767e-11	2397.08	0.0963343	2397.08	5.17599e-10	2397.08	0.089249	2397.08	-7.82399e-10
2398.05	0.0802651	2398.05	-6.95294e-10	2398.05	0.113812	2398.05	4.79118e-09	2398.05	0.0877127	2398.05	1.07624e-10	2398.05	0.0963957	2398.05	4.8779e-10	2398.05	0.0893065	2398.05	-1.09172e-09
2399.01	0.0803297	2399.01	-1.13082e-09	2399.01	0.113874	2399.01	5.34091e-09	2399.01	0.0877746	2399.01	-3.21322e-11	2399.01	0.096457	2399.01	1.87877e-09	2399.01	0.089364	2399.01	-2.87022e-09
2399.98	0.0803942	2399.98	-1.21173e-10	2399.98	0.113936	2399.98	-3.35104e-09	2399.98	0.0878365	2399.98	-7.66527e-11	2399.98	0.0965183	2399.98	1.95929e-09	2399.98	0.0894214	2399.98	-2.3139e-09
2400.94	0.0804587	2400.94	1.17728e-09	2400.94	0.113999	2400.94	5.28826e-10	2400.94	0.0878984	2400.94	-1.34878e-09	2400.94	0.0965796	2400.94	-1.75449e-09	2400.94	0.0894789	2400.94	2.67626e-09
2401.91	0.0805232	2401.91	7.8627e-10	2401.91	0.114061	2401.91	3.97742e-09	2401.91	0.0879602	2401.91	-6.72066e-10	2401.91	0.0966409	2401.91	-1.95619e-09	2401.91	0.0895364	2401.91	3.4846e-09
2402.87	0.0805878	2402.87	-5.1876e-10	2402.87	0.114123	2402.87	-5.04398e-09	2402.87	0.0880221	2402.87	1.27987e-09	2402.87	0.0967022	2402.87	-7.49493e-10	2402.87	0.0895939	2402.87	1.09675e-09
2403.83	0.0806523	2403.83	-9.02024e-10	2403.83	0.114185	2403.83	-1.25432e-09	2403.83	0.088084	2403.83	-3.75134e-10	2403.83	0.0967636	2403.83	-6.77486e-10	2403.83	0.0896513	2403.83	-1.10721e-10
2404.8	0.0807169	2404.8	-7.66526e-11	2404.8	0.114247	2404.8	7.12018e-09	2404.8	0.0881459	2404.8	-3.1745e-11	2404.8	0.0968248	2404.8	1.67629e-10	2404.8	0.0897089	2404.8	-9.36479e-10
2405.76	0.0807814	2405.76	9.40737e-10	2405.76	0.114309	2405.76	1.08397e-10	2405.76	0.0882078	2405.76	1.96974e-09	2405.76	0.0968862	2405.76	-9.98809e-11	2405.76	0.0897664	2405.76	-9.93775e-10
2406.73	0.0808459	2406.73	6.03156e-10	2406.73	0.114372	2406.73	-6.90339e-09	2406.73	0.0882697	2406.73	1.78005e-09	2406.73	0.0969475	2406.73	1.73398e-09	2406.73	0.0898239	2406.73	-2.80905e-09
2407.69	0.0809105	2407.69	-5.55538e-10	2407.69	0.114434	2407.69	1.42272e-09	2407.69	0.0883315	2407.69	1.44788e-09	2407.69	0.0970087	2407.69	1.92406e-09	2407.69	0.0898813	2407.69	-2.62787e-09
2408.66	0.080975	2408.66	-8.42018e-10	2408.66	0.114496	2408.66	4.72498e-09	2408.66	0.0883934	2408.66	1.11572e-09	2408.66	0.0970701	2408.66	-2.69407e-09	2408.66	0.0899388	2408.66	2.27209e-09
2409.62	0.0810395	2409.62	-1.66466e-11	2409.62	0.114558	2409.62	-4.11215e-09	2409.62	0.0884553	2409.62	1.02397e-09	2409.62	0.0971314	2409.62	-4.97081e-10	2409.62	0.0899963	2409.62	3.51557e-09
2410.58	0.081104	2410.58	8.06014e-10	2410.58	0.114621	2410.58	-4.41337e-11	2410.58	0.0885172	2410.58	1.22489e-09	2410.58	0.0971927	2410.58	2.37159e-09	2410.58	0.0900537	2410.58	1.31858e-09
2411.55	0.0811686	2411.55	4.64562e-10	2411.55	0.114683	2411.55	3.49467e-09	2411.55	0.0885791	2411.55	7.04585e-10	2411.55	0.097254	2411.55	-1.53034e-09	2411.55	0.0901112	2411.55	1.31625e-11
2412.51	0.0812332	2412.51	-5.05985e-10	2412.51	0.114745	2412.51	-5.579e-09	2412.51	0.088641	2412.51	3.79395e-11	2412.51	0.0973153	2412.51	-1.92677e-09	2412.51	0.0901688	2412.51	-9.58933e-10
2413.48	0.0812977	2413.48	-9.41511e-10	2413.48	0.114807	2413.48	-4.92358e-09	2413.48	0.0887029	2413.48	1.86599e-10	2413.48	0.0973766	2413.48	-2.91513e-10	2413.48	0.0902263	2413.48	-1.06849e-09
2414.44	0.0813622	2414.44	-1.1614e-10	2414.44	0.114869	2414.44	4.92784e-09	2414.44	0.0887648	2414.44	4.29332e-10	2414.44	0.097438	2414.44	-1.78856e-10	2414.44	0.0902837	2414.44	-2.64723e-09
2415.41	0.0814267	2415.41	9.0396e-10	2415.41	0.114931	2415.41	5.24877e-09	2415.41	0.0888266	2415.41	9.71711e-11	2415.41	0.0974992	2415.41	3.69714e-10	2415.41	0.0903412	2415.41	-2.42153e-09
2416.37	0.0814912	2416.37	4.71143e-10	2416.37	0.114994	2416.37	-3.47996e-09	2416.37	0.0888886	2416.37	-5.69475e-10	2416.37	0.0975606	2416.37	3.39905e-10	2416.37	0.0903987	2416.37	2.23415e-09
2417.33	0.0815558	2417.33	-5.93477e-10	2417.33	0.115056	2417.33	4.07653e-10	2417.33	0.0889505	2417.33	-6.08963e-10	2417.33	0.0976219	2417.33	1.78314e-09	2417.33	0.0904561	2417.33	3.42537e-09
2418.3	0.0816204	2418.3	-8.86538e-10	2418.3	0.115118	2418.3	3.76218e-09	2418.3	0.0890124	2418.3	-4.0804e-10	2418.3	0.0976832	2418.3	1.52918e-09	2418.3	0.0905136	2418.3	1.46492e-09
2419.26	0.0816849	2419.26	1.2698e-10	2419.26	0.11518	2419.26	-5.16515e-09	2419.26	0.0890742	2419.26	-9.80612e-10	2419.26	0.0977445	2419.26	-2.33094e-09	2419.26	0.0905711	2419.26	3.01965e-10
2420.23	0.0817494	2420.23	9.49641e-10	2420.23	0.115242	2420.23	-1.28529e-09	2420.23	0.0891361	2420.23	-1.41072e-09	2420.23	0.0978057	2420.23	3.83651e-10	2420.23	0.0906287	2420.23	-8.12596e-10
2421.19	0.0818139	2421.19	4.20041e-10	2421.19	0.115304	2421.19	7.08147e-09	2421.19	0.089198	2421.19	-1.31548e-09	2421.19	0.0978671	2421.19	2.71536e-09	2421.19	0.0906861	2421.19	-1.15869e-09
2422.16	0.0818785	2422.16	-5.43924e-10	2422.16	0.115367	2422.16	6.19413e-11	2422.16	0.0892599	2422.16	-1.12617e-09	2422.16	0.0979285	2422.16	-1.57215e-09	2422.16	0.0907436	2422.16	-1.21599e-09
2423.12	0.081943	2423.12	-8.78796e-10	2423.12	0.115429	2423.12	-6.95759e-09	2423.12	0.0893218	2423.12	-1.2218e-09	2423.12	0.0979897	2423.12	-1.62635e-09	2423.12	0.0908011	2423.12	-1.41382e-09
2424.08	0.0820075	2424.08	9.2912e-11	2424.08	0.115491	2424.08	1.60506e-09	2424.08	0.0893837	2424.08	-1.94071e-09	2424.08	0.0980511	2424.08	-1.30852e-10	2424.08	0.0908585	2424.08	-2.52799e-10
2425.05	0.0820721	2425.05	9.18283e-10	2425.05	0.115553	2425.05	4.90732e-09	2425.05	0.0894456	2425.05	-4.68433e-10	2425.05	0.0981124	2425.05	-2.06343e-10	2425.05	0.090916	2425.05	1.39291e-09
2426.01	0.0821366	2426.01	5.80702e-10	2426.01	0.115615	2426.01	-4.16634e-09	2426.01	0.0895075	2426.01	4.04169e-10	2426.01	0.0981736	2426.01	8.30791e-10	2426.01	0.0909735	2426.01	1.20012e-09
2426.98	0.0822012	2426.98	-4.34365e-10	2426.98	0.115678	2426.98	-9.05902e-11	2426.98	0.0895693	2426.98	-9.16348e-10	2426.98	0.098235	2426.98	5.64443e-10	2426.98	0.091031	2426.98	3.71649e-11
2427.94	0.0822657	2427.94	-9.63965e-10	2427.94	0.11574	2427.94	3.50434e-09	2427.94	0.0896312	2427.94	6.49999e-10	2427.94	0.0982964	2427.94	1.86909e-09	2427.94	0.0910885	2427.94	-5.52054e-10
2428.9	0.0823302	2428.9	7.74249e-12	2428.9	0.115802	2428.9	-5.56274e-09	2428.9	0.0896931	2428.9	1.23651e-09	2428.9	0.0983576	2428.9	2.05917e-09	2428.9	0.091146	2428.9	-6.61613e-10
2429.87	0.0823947	2429.87	8.33114e-10	2429.87	0.115864	2429.87	-4.953e-09	2429.87	0.089755	2429.87	-7.85884e-11	2429.87	0.0984189	2429.87	-2.12769e-09	2429.87	0.0912035	2429.87	-1.25199e-09
2430.83	0.0824593	2430.83	3.97587e-10	2430.83	0.115926	2430.83	5.09044e-09	2430.83	0.0898169	2430.83	2.32281e-11	2430.83	0.0984802	2430.83	-2.42346e-09	2430.83	0.0912609	2430.83	-1.6941e-09
2431.8	0.0825239	2431.8	-5.24568e-10	2431.8	0.115988	2431.8	5.45705e-09	2431.8	0.0898787	2431.8	-2.12924e-11	2431.8	0.0985415	2431.8	-6.41869e-10	2431.8	0.0913184	2431.8	-1.05688e-10
2432.76	0.0825884	2432.76	-7.20845e-10	2432.76	0.116051	2432.76	-3.41801e-09	2432.76	0.0899406	2432.76	-2.13311e-10	2432.76	0.0986029	2432.76	-4.7966e-10	2432.76	0.0913759	2432.76	1.86947e-09
2433.72	0.0826529	2433.72	1.986e-10	2433.72	0.116113	2433.72	4.69594e-10	2433.72	0.0900025	2433.72	7.54913e-11	2433.72	0.0986641	2433.72	2.32283e-11	2433.72	0.0914334	2433.72	1.52531e-09
2434.69	0.0827174	2434.69	9.27188e-10	2434.69	0.116175	2434.69	3.82412e-09	2434.69	0.0900644	2434.69	1.21173e-10	2434.69	0.0987255	2434.69	4.45204e-11	2434.69	0.0914908	2434.69	3.08934e-10
2435.65	0.0827819	2435.65	4.95532e-10	2435.65	0.116237	2435.65	-5.34749e-09	2435.65	0.0901263	2435.65	2.43895e-11	2435.65	0.0987868	2435.65	1.15366e-10	2435.65	0.0915483	2435.65	-4.3746e-11
2436.62	0.0828465	2436.62	-7.11553e-10	2436.62	0.1163	2436.62	-4.60961e-09	2436.62	0.0901882	2436.62	7.66527e-11	2436.62	0.0988481	2436.62	7.20071e-10	2436.62	0.0916059	2436.62	-2.05569e-10
2437.58	0.0829111	2437.58	-1.04914e-09	2437.58	0.116362	2437.58	5.50854e-09	2437.58	0.0902501	2437.58	-1.61048e-10	2437.58	0.0989094	2437.58	7.46396e-10	2437.58	0.0916634	2437.58	-8.44341e-10
2438.55	0.0829756	2438.55	-3.1745e-11	2438.55	0.116424	2438.55	5.99827e-09	2438.55	0.090312	2438.55	-1.61048e-10	2438.55	0.0989708	2438.55	2.24693e-09	2438.55	0.0917208	2438.55	-1.33097e-09
2439.51	0.0830401	2439.51	7.44073e-10	2439.51	0.116486	2439.51	-2.74982e-09	2439.51	0.0903738	2439.51	7.66527e-11	2439.51	0.099032	2439.51	1.80985e-09	2439.51	0.0917783	2439.51	2.09055e-11
2440.47	0.0831046	2440.47	5.02114e-10	2440.47	0.116548	2440.47	1.07778e-09	2440.47	0.0904357	2440.47	1.22335e-10	2440.47	0.0990934	2440.47	-2.38088e-09	2440.47	0.0918358	2440.47	2.04833e-09
2441.44	0.0831692	2441.44	-2.73704e-10	2441.44	0.11661	2441.44	4.38004e-09	2441.44	0.0904976	2441.44	-6.96843e-11	2441.44	0.0991546	2441.44	-1.90974e-09	2441.44	0.0918932	2441.44	1.94845e-09
2442.4	0.0832337	2442.4	-7.09231e-10	2442.4	0.116672	2442.4	-4.83725e-09	2442.4	0.0905595	2442.4	-2.61703e-10	2442.4	0.0992159	2442.4	-1.28142e-10	2442.4	0.0919507	2442.4	7.85496e-10
2443.37	0.0832982	2443.37	-7.85884e-11	2443.37	0.116735	2443.37	-9.58547e-10	2443.37	0.0906214	2443.37	7.66527e-11	2443.37	0.0992773	2443.37	-4.88565e-10	2443.37	0.0920082	2443.37	5.42005e-12
2444.33	0.0833628	2444.33	7.44073e-10	2444.33	0.116797	2444.33	3.20625e-09	2444.33	0.0906833	2444.33	2.2299e-10	2444.33	0.0993385	2444.33	7.54913e-11	2444.33	0.0920658	2444.33	-3.92942e-10
2445.3	0.0834273	2445.3	4.51012e-10	2445.3	0.116859	2445.3	-5.58248e-09	2445.3	0.0907451	2445.3	-1.47111e-11	2445.3	0.0993999	2445.3	-1.83115e-10	2445.3	0.0921232	2445.3	-5.96575e-10
2446.26	0.0834919	2446.26	-4.22751e-10	2446.26	0.116921	2446.26	-5.31768e-09	2446.26	0.090807	2446.26	3.75521e-11	2446.26	0.0994612	2446.26	-3.97201e-10	2446.26	0.0921807	2446.26	-3.0874e-09
2447.22	0.0835564	2447.22	-8.09886e-10	2447.22	0.116983	2447.22	4.57942e-09	2447.22	0.0908689	2447.22	3.87135e-11	2447.22	0.0995225	2447.22	5.94252e-10	2447.22	0.0922382	2447.22	-2.76376e-09
2448.19	0.0836209	2448.19	1.54853e-11	2448.19	0.117045	2448.19	4.7997e-09	2448.19	0.0909308	2448.19	3.98749e-11	2448.19	0.0995838	2448.19	7.63043e-10	2448.19	0.0922957	2448.19	2.61316e-09
2449.15	0.0836854	2449.15	9.87193e-10	2449.15	0.117108	2449.15	-4.22558e-09	2449.15	0.0909927	2449.15	9.21381e-11	2449.15	0.0996452	2449.15	2.11608e-09	2449.15	0.0923531	2449.15	3.21902e-09
2450.12	0.08375	2450.12	4.57593e-10	2450.12	0.11717	2450.12	-3.01191e-10	2450.12	0.0910546	2450.12	-4.76176e-11	2450.12	0.0997064	2450.12	1.82147e-09	2450.12	0.0924106	2450.12	8.15693e-10
2451.08	0.0838146	2451.08	-6.55419e-10	2451.08	0.117232	2451.08	3.32665e-09	2451.08	0.0911165	2451.08	-9.21381e-11	2451.08	0.0997678	2451.08	-2.12769e-09	2451.08	0.0924681	2451.08	2.18731e-10
2452.05	0.0838791	2452.05	-9.4848e-10	2452.05	0.117294	2452.05	-5.52209e-09	2452.05	0.0911783	2452.05	-9.09767e-11	2452.05	0.099829	2452.05	-2.18576e-09	2452.05	0.0925257	2452.05	-3.79392e-10
2453.01	0.0839436	2453.01	1.1343e-10	2453.01	0.117357	2453.01	-4.79195e-09	2453.01	0.0912402	2453.01	6.96844e-12	2453.01	0.0998904	2453.01	-9.38415e-10	2453.01	0.0925831	2453.01	-8.7957e-10
2453.97	0.0840081	2453.97	1.03287e-09	2453.97	0.117419	2453.97	5.23213e-09	2453.97	0.0913021	2453.97	5.92316e-11	2453.97	0.0999517	2453.97	-5.86509e-10	2453.97	0.0926406	2453.97	-3.08817e-09
2454.94	0.0840726	2454.94	5.03275e-10	2454.94	0.117481	2454.94	5.44079e-09	2454.94	0.091364	2454.94	-1.77308e-10	2454.94	0.100013	2454.94	6.86003e-10	2454.94	0.0926981	2454.94	-2.43004e-09
2455.9	0.0841372	2455.9	-5.09082e-10	2455.9	0.117543	2455.9	-3.78424e-09	2455.9	0.0914259	2455.9	-7.54913e-11	2455.9	0.100074	2455.9	1.75372e-10	2455.9	0.0927555	2455.9	2.71033e-09
2456.87	0.0842018	2456.87	-9.41898e-10	2456.87	0.117605	2456.87	1.84664e-10	2456.87	0.0914878	2456.87	1.23109e-10	2456.87	0.100136	2456.87	1.38323e-09	2456.87	0.092813	2456.87	3.18534e-09
2457.83	0.0842663	2457.83	-1.20399e-10	2457.83	0.117667	2457.83	4.15086e-09	2457.83	0.0915496	2457.83	-1.14592e-10	2457.83	0.100197	2457.83	1.57332e-09	2457.83	0.0928705	2457.83	8.01369e-10
2458.8	0.0843308	2458.8	8.89248e-10	2458.8	0.11773	2458.8	-4.83648e-09	2458.8	0.0916115	2458.8	-1.14592e-10	2458.8	0.100258	2458.8	-2.6631e-09	2458.8	0.0929279	2458.8	8.01367e-11
2459.76	0.0843953	2459.76	7.84335e-10	2459.76	0.117792	2459.76	-1.20089e-09	2459.76	0.0916734	2459.76	1.23109e-10	2459.76	0.10032	2459.76	-3.28677e-10	2459.76	0.0929855	2459.76	-4.50238e-10
2460.72	0.0844599	2460.72	-3.8094e-10	2460.72	0.117854	2460.72	7.31607e-09	2460.72	0.0917353	2460.72	1.68791e-10	2460.72	0.100381	2460.72	2.63019e-09	2460.72	0.093043	2460.72	-8.85377e-10
2461.69	0.0845244	2461.69	-1.20321e-09	2461.69	0.117916	2461.69	1.54853e-11	2461.69	0.0917972	2461.69	1.23109e-10	2461.69	0.100442	2461.69	-1.56712e-09	2461.69	0.0931005	2461.69	-3.37117e-09
2462.65	0.0845889	2462.65	-2.8377e-10	2462.65	0.117978	2462.65	-7.18716e-09	2462.65	0.0918591	2462.65	-1.66468e-11	2462.65	0.100503	2462.65	-1.96626e-09	2462.65	0.0931579	2462.65	-2.80324e-09
2463.62	0.0846535	2463.62	9.72869e-10	2463.62	0.11804	2463.62	1.13895e-09	2463.62	0.0919209	2463.62	-6.11673e-11	2463.62	0.100565	2463.62	-8.67181e-11	2463.62	0.0932154	2463.62	2.77227e-09
2464.58	0.084718	2464.58	8.28855e-10	2464.58	0.118103	2464.58	4.48573e-09	2464.58	0.0919828	2464.58	-6.00059e-11	2464.58	0.100626	2464.58	-1.09946e-10	2464.58	0.0932729	2464.58	3.43814e-09
2465.55	0.0847826	2465.55	-4.72304e-10	2465.55	0.118165	2465.55	-4.2128e-09	2465.55	0.0920447	2465.55	3.79392e-11	2465.55	0.100687	2465.55	2.08666e-10	2465.55	0.0933304	2465.55	8.09885e-10
2466.51	0.0848471	2466.51	-1.04642e-09	2466.51	0.118227	2466.51	-5.57479e-11	2466.51	0.0921066	2466.51	9.02024e-11	2466.51	0.100749	2466.51	8.86543e-11	2466.51	0.0933878	2466.51	-1.09946e-10
2467.47	0.0849116	2467.47	-2.51638e-11	2467.47	0.118289	2467.47	3.91316e-09	2467.47	0.0921685	2467.47	-1.46337e-10	2467.47	0.10081	2467.47	1.82186e-09	2467.47	0.0934454	2467.47	-4.56045e-10
2468.44	0.0849761	2468.44	8.49761e-10	2468.44	0.118351	2468.44	-5.3564e-09	2468.44	0.0922304	2468.44	-4.45205e-11	2468.44	0.100871	2468.44	1.71152e-09	2468.44	0.0935029	2468.44	-6.10124e-10
2469.4	0.0850407	2469.4	4.66497e-10	2469.4	0.118414	2469.4	-5.18838e-09	2469.4	0.0922923	2469.4	1.5408e-10	2469.4	0.100933	2469.4	-2.33946e-09	2469.4	0.0935603	2469.4	-3.14934e-09
2470.37	0.0851053	2470.37	-6.43805e-10	2470.37	0.118476	2470.37	4.79892e-09	2470.37	0.0923541	2470.37	1.4324e-11	2470.37	0.100994	2470.37	1.38594e-10	2470.37	0.0936178	2470.37	-2.67936e-09
2471.33	0.0851698	2471.33	3.40292e-10	2471.33	0.118538	2471.33	5.20232e-09	2471.33	0.092416	2471.33	-3.01965e-11	2471.33	0.101055	2471.33	2.42463e-09	2471.33	0.0936753	2471.33	2.89616e-09
2472.3	0.0852343	2472.3	7.78915e-10	2472.3	0.1186	2472.3	-3.5419e-09	2472.3	0.0924779	2472.3	-2.90351e-11	2472.3	0.101117	2472.3	-1.67204e-09	2472.3	0.0937328	2472.3	3.56203e-09
2473.26	0.0852988	2473.26	-1.47073e-09	2473.26	0.118662	2473.26	3.78618e-10	2473.26	0.0925398	2473.26	6.891e-11	2473.26	0.101178	2473.26	-1.48969e-09	2473.26	0.0937902	2473.26	1.03171e-09
2474.22	0.0853633	2474.22	-1.17457e-09	2474.22	0.118724	2474.22	4.303e-09	2474.22	0.0926017	2474.22	2.32281e-11	2474.22	0.101239	2474.22	-4.64563e-11	2474.22	0.0938477	2474.22	6.73616e-11
2475.19	0.0854279	2475.19	-3.32936e-10	2475.19	0.118787	2475.19	-4.72227e-09	2475.19	0.0926636	2475.19	-1.44208e-09	2475.19	0.101301	2475.19	-2.68285e-10	2475.19	0.0939053	2475.19	-5.15276e-10
2476.15	0.0854925	2476.15	-7.16199e-10	2476.15	0.118849	2476.15	-4.50199e-09	2476.15	0.0927254	2476.15	-1.94458e-09	2476.15	0.101362	2476.15	6.70904e-10	2476.15	0.0939627	2476.15	-6.17093e-10
2477.12	0.085557	2477.12	1.09172e-10	2477.12	0.118911	2477.12	5.49306e-09	2477.12	0.0927873	2477.12	5.79541e-10	2477.12	0.101423	2477.12	7.4175e-10	2477.12	0.0940202	2477.12	-2.91203e-09
2478.08	0.0856215	2478.08	1.12656e-09	2478.08	0.118973	2478.08	5.71333e-09	2478.08	0.0928492	2478.08	2.1877e-09	2478.08	0.101485	2478.08	2.19157e-09	2478.08	0.0940777	2478.08	-2.53496e-09
2479.04	0.085686	2479.04	7.8898e-10	2479.04	0.119036	2479.04	-3.21399e-09	2479.04	0.0929111	2479.04	1.80327e-09	2479.04	0.101546	2479.04	1.94535e-09	2479.04	0.0941352	2479.04	2.5609e-09
2480.01	0.0857506	2480.01	-3.69714e-10	2480.01	0.119097	2480.01	9.58546e-10	2480.01	0.092973	2480.01	1.37317e-09	2480.01	0.101607	2480.01	-2.15015e-09	2480.01	0.0941926	2480.01	3.08043e-09
2480.97	0.0858151	2480.97	7.15038e-10	2480.97	0.11916	2480.97	4.60071e-09	2480.97	0.0930349	2480.97	1.3782e-09	2480.97	0.101668	2480.97	-2.26048e-09	2480.97	0.0942501	2480.97	6.84841e-10
2481.94	0.0858797	2481.94	1.11185e-09	2481.94	0.119222	2481.94	-4.61658e-09	2481.94	0.0930968	2481.94	1.62751e-09	2481.94	0.10173	2481.94	-5.80702e-10	2481.94	0.0943076	2481.94	4.33592e-11
2482.9	0.0859442	2482.9	-1.22799e-09	2482.9	0.119284	2482.9	-9.31447e-10	2482.9	0.0931586	2482.9	1.10721e-09	2482.9	0.101791	2482.9	-2.73317e-10	2482.9	0.0943652	2482.9	-3.10482e-10
2483.86	0.0860087	2483.86	-1.0743e-09	2483.86	0.119346	2483.86	3.13657e-09	2483.86	0.0932205	2483.86	4.4056e-10	2483.86	0.101852	2483.86	4.28171e-10	2483.86	0.0944226	2483.86	-8.56342e-10
2484.83	0.0860732	2484.83	-1.37433e-10	2484.83	0.119409	2484.83	-5.70056e-09	2484.83	0.0932824	2484.83	5.89219e-10	2484.83	0.101914	2484.83	1.20012e-10	2484.83	0.0944801	2484.83	-3.25696e-09
2485.79	0.0861378	2485.79	7.4988e-10	2485.79	0.119471	2485.79	-5.53254e-09	2485.79	0.0933443	2485.79	8.31952e-10	2485.79	0.101975	2485.79	-8.90414e-11	2485.79	0.0945376	2485.79	-2.50476e-09
2486.76	0.0862023	2486.76	9.96485e-10	2486.76	0.119533	2486.76	4.21822e-09	2486.76	0.0934062	2486.76	4.99791e-10	2486.76	0.102036	2486.76	3.28677e-10	2486.76	0.094595	2486.76	2.87215e-09
2487.72	0.0862668	2487.72	-1.05843e-09	2487.72	0.119595	2487.72	4.77569e-09	2487.72	0.0934681	2487.72	-1.66855e-10	2487.72	0.102098	2487.72	1.59113e-10	2487.72	0.0946525	2487.72	3.39169e-09
2488.69	0.0863314	2488.69	-8.11821e-10	2488.69	0.119657	2488.69	-3.90851e-09	2488.69	0.09353	2488.69	-3.5268e-10	2488.69	0.102159	2488.69	2.22951e-09	2488.69	0.09471	2488.69	6.17093e-10
2489.65	0.086396	2489.65	2.59381e-11	2489.65	0.11972	2489.65	-2.16796e-10	2489.65	0.0935919	2489.65	-2.0402e-10	2489.65	0.10222	2489.65	2.41185e-09	2489.65	0.0947675	2489.65	-2.08665e-10
2490.61	0.0864605	2490.61	1.10411e-09	2490.61	0.119781	2490.61	3.57287e-09	2490.61	0.0936538	2490.61	-4.42108e-10	2490.61	0.102281	2490.61	-1.96974e-09	2490.61	0.094825	2490.61	-2.65961e-10
2491.58	0.086525	2491.58	1.49434e-09	2491.58	0.119844	2491.58	-5.44854e-09	2491.58	0.0937157	2491.58	-7.74269e-10	2491.58	0.102343	2491.58	-2.16253e-09	2491.58	0.0948825	2491.58	-6.1206e-10
2492.54	0.0865895	2492.54	-9.94549e-10	2492.54	0.119906	2492.54	-5.13418e-09	2492.54	0.0937776	2492.54	-1.05804e-09	2492.54	0.102404	2492.54	-8.54019e-10	2492.54	0.09494	2492.54	-3.1958e-09
2493.51	0.086654	2493.51	-7.92465e-10	2493.51	0.119968	2493.51	5.04901e-09	2493.51	0.0938395	2493.51	-1.05301e-09	2493.51	0.102466	2493.51	-1.02358e-09	2493.51	0.0949974	2493.51	-2.67239e-09
2494.47	0.0867185	2494.47	2.92287e-10	2494.47	0.12003	2494.47	5.5097e-09	2494.47	0.0939013	2494.47	-9.50029e-10	2494.47	0.102527	2494.47	2.04408e-10	2494.47	0.0950549	2494.47	2.66658e-09
2495.44	0.0867832	2495.44	-7.2007e-10	2495.44	0.120093	2495.44	-3.65533e-09	2495.44	0.0939632	2495.44	-1.5226e-09	2495.44	0.102588	2495.44	3.20935e-10	2495.44	0.0951124	2495.44	3.38472e-09
2496.4	0.0868477	2496.4	-1.10333e-09	2496.4	0.120155	2496.4	1.33175e-10	2496.4	0.0940251	2496.4	-1.95271e-09	2496.4	0.102649	2496.4	-3.94878e-11	2496.4	0.0951699	2496.4	7.56461e-10
2497.36	0.0869122	2497.36	-2.77963e-10	2497.36	0.120217	2497.36	4.30571e-09	2497.36	0.094087	2497.36	-1.75953e-09	2497.36	0.102711	2497.36	5.24568e-10	2497.36	0.0952273	2497.36	-2.15634e-10
2498.33	0.0869767	2498.33	5.43537e-10	2498.33	0.120279	2498.33	-4.76795e-09	2498.33	0.0941489	2498.33	-1.61474e-09	2498.33	0.102772	2498.33	4.12299e-10	2498.33	0.0952849	2498.33	-3.25194e-10
2499.29	0.0870412	2499.29	2.94997e-10	2499.29	0.120341	2499.29	-1.46569e-09	2499.29	0.0942108	2499.29	-4.45205e-11	2499.29	0.102833	2499.29	1.91554e-09	2499.29	0.0953424	2499.29	-4.34753e-10
2500.26	0.0871058	2500.26	1.60971e-09	2500.26	0.120403	2500.26	7.29284e-09	2500.26	0.0942726	2500.26	1.87064e-09	2500.26	0.102895	2500.26	1.71772e-09	2500.26	0.0953998	2500.26	-2.87602e-09
2501.22	0.0871704	2501.22	1.8536e-09	2501.22	0.120466	2501.22	3.79394e-11	2501.22	0.0943345	2501.22	1.04526e-09	2501.22	0.102956	2501.22	-2.09014e-09	2501.22	0.0954573	2501.22	-2.64142e-09
2502.19	0.0872349	2502.19	-9.25252e-10	2502.19	0.120528	2502.19	-7.40898e-09	2502.19	0.0943964	2502.19	-7.66527e-11	2502.19	0.103017	2502.19	-1.619e-09	2502.19	0.0955148	2502.19	2.26242e-09
2503.15	0.0872994	2503.15	-6.29094e-10	2503.15	0.12059	2503.15	1.10798e-09	2503.15	0.0944583	2503.15	-7.54913e-11	2503.15	0.103079	2503.15	-2.2028e-10	2503.15	0.0955723	2503.15	3.21709e-09
2504.11	0.0873639	2504.11	4.97468e-10	2504.11	0.120652	2504.11	5.03624e-09	2504.11	0.0945202	2504.11	2.24538e-11	2504.11	0.10314	2504.11	-6.25223e-10	2504.11	0.0956297	2504.11	1.11417e-09
2505.08	0.0874285	2505.08	-3.76295e-10	2505.08	0.120714	2505.08	-3.70024e-09	2505.08	0.0945821	2505.08	7.4717e-11	2505.08	0.103201	2505.08	8.517e-11	2505.08	0.0956872	2505.08	4.41333e-11
2506.04	0.087493	2506.04	-7.6343e-10	2506.04	0.120777	2506.04	-1.54854e-10	2506.04	0.094644	2506.04	-1.61822e-10	2506.04	0.103262	2506.04	-1.74598e-10	2506.04	0.0957448	2506.04	-5.46247e-10
2507.01	0.0875575	2507.01	6.19415e-11	2507.01	0.120839	2507.01	3.63481e-09	2507.01	0.0947058	2507.01	-6.00059e-11	2507.01	0.103324	2507.01	-1.97826e-10	2507.01	0.0958023	2507.01	-6.55806e-10
2507.97	0.0876221	2507.97	8.87312e-10	2507.97	0.120901	2507.97	-5.38659e-09	2507.97	0.0947677	2507.97	1.38594e-10	2507.97	0.103385	2507.97	9.85645e-10	2507.97	0.0958597	2507.97	-2.7142e-09
2508.94	0.0876866	2508.94	3.05449e-10	2508.94	0.120963	2508.94	-5.31652e-09	2508.94	0.0948296	2508.94	-9.91065e-11	2508.94	0.103446	2508.94	5.7296e-10	2508.94	0.0959172	2508.94	-2.33713e-09
2509.9	0.0877512	2509.9	-5.71024e-10	2509.9	0.121025	2509.9	4.66304e-09	2509.9	0.0948915	2509.9	-9.91065e-11	2509.9	0.103508	2509.9	1.82534e-09	2509.9	0.0959747	2509.9	2.52218e-09
2510.86	0.0878157	2510.86	-8.19564e-10	2510.86	0.121087	2510.86	5.63746e-09	2510.86	0.0949534	2510.86	1.38594e-10	2510.86	0.103569	2510.86	2.25196e-09	2510.86	0.0960321	2510.86	3.04946e-09
2511.83	0.0878802	2511.83	4.64562e-11	2511.83	0.12115	2511.83	-3.15902e-09	2511.83	0.0950153	2511.83	1.84276e-10	2511.83	0.10363	2511.83	-1.89038e-09	2511.83	0.0960896	2511.83	5.63668e-10
2512.79	0.0879447	2512.79	1.01042e-09	2512.79	0.121212	2512.79	2.32281e-10	2512.79	0.0950771	2512.79	-7.74272e-12	2512.79	0.103692	2512.79	-2.2841e-09	2512.79	0.0961471	2512.79	-2.55508e-11
2513.76	0.0880092	2513.76	7.17361e-10	2513.76	0.121274	2513.76	4.11215e-09	2513.76	0.095139	2513.76	-1.99762e-10	2513.76	0.103753	2513.76	-5.02501e-10	2513.76	0.0962047	2513.76	-1.3511e-10
2514.72	0.0880739	2514.72	-3.95651e-10	2514.72	0.121336	2514.72	-4.81518e-09	2514.72	0.0952009	2514.72	-7.74268e-12	2514.72	0.103814	2514.72	-4.86628e-10	2514.72	0.0962621	2514.72	-7.2549e-10
2515.68	0.0881384	2515.68	-1.21793e-09	2515.68	0.121398	2515.68	-4.79079e-09	2515.68	0.0952628	2515.68	3.79392e-11	2515.68	0.103875	2515.68	1.355e-11	2515.68	0.0963196	2515.68	-3.26471e-09
2516.65	0.0882029	2516.65	-3.50744e-10	2516.65	0.12146	2516.65	5.19535e-09	2516.65	0.0953247	2516.65	1.35884e-10	2516.65	0.103937	2516.65	1.30077e-10	2516.65	0.0963771	2516.65	-2.6511e-09
2517.61	0.0882674	2517.61	9.47706e-10	2517.61	0.121523	2517.61	5.93323e-09	2517.61	0.0953866	2517.61	1.43627e-10	2517.61	0.103998	2517.61	1.77192e-09	2517.61	0.0964345	2517.61	2.58335e-09
2518.58	0.0883319	2518.58	6.99165e-10	2518.58	0.121585	2518.58	-2.96003e-09	2518.58	0.0954485	2518.58	-3.29452e-10	2518.58	0.104059	2518.58	1.33368e-09	2518.58	0.096492	2518.58	3.39169e-09
2519.54	0.0883965	2519.54	-5.11792e-10	2519.54	0.121647	2519.54	9.1209e-10	2519.54	0.0955103	2519.54	-1.75372e-10	2519.54	0.104121	2519.54	-2.8075e-09	2519.54	0.0965495	2519.54	8.0795e-10
2520.51	0.088461	2520.51	-1.04139e-09	2520.51	0.121709	2520.51	4.79079e-09	2520.51	0.0955722	2520.51	1.69565e-10	2520.51	0.104182	2520.51	-1.85825e-10	2520.51	0.096607	2520.51	-1.15753e-10
2521.47	0.0885256	2521.47	-6.96842e-11	2521.47	0.121772	2521.47	-4.4265e-09	2521.47	0.0956341	2521.47	2.98094e-11	2521.47	0.104243	2521.47	2.09362e-09	2521.47	0.0966645	2521.47	-1.73049e-10
2522.43	0.0885901	2522.43	1.04836e-09	2522.43	0.121834	2522.43	-9.77902e-10	2522.43	0.095696	2522.43	-1.47111e-11	2522.43	0.104305	2522.43	-1.91283e-09	2522.43	0.096722	2522.43	-5.19148e-10
2523.4	0.0886546	2523.4	7.17361e-10	2523.4	0.121896	2523.4	2.90196e-09	2523.4	0.0957579	2523.4	-1.35497e-11	2523.4	0.104366	2523.4	-1.68597e-09	2523.4	0.0967795	2523.4	-1.53576e-09
2524.36	0.0887192	2524.36	-7.26265e-10	2524.36	0.121958	2524.36	-6.08266e-09	2524.36	0.0958198	2524.36	8.43954e-11	2524.36	0.104427	2524.36	-4.80049e-11	2524.36	0.096837	2524.36	-2.01736e-09
2525.33	0.0887837	2525.33	-1.10837e-09	2525.33	0.12202	2525.33	-5.63746e-09	2525.33	0.0958816	2525.33	1.36659e-10	2525.33	0.104489	2525.33	-1.65307e-10	2525.33	0.0968944	2525.33	-5.6754e-10
2526.29	0.0888482	2526.29	6.96842e-12	2526.29	0.122082	2526.29	4.4807e-09	2526.29	0.0959435	2526.29	-9.98808e-11	2526.29	0.10455	2526.29	3.00804e-10	2526.29	0.0969519	2526.29	1.45989e-09
2527.26	0.0889128	2527.26	8.32339e-10	2527.26	0.122145	2527.26	5.2631e-09	2527.26	0.0960054	2527.26	-1.44401e-10	2527.26	0.104611	2527.26	-1.00653e-11	2527.26	0.0970094	2527.26	1.36e-09
2528.22	0.0889773	2528.22	4.97468e-10	2528.22	0.122207	2528.22	-3.67197e-09	2528.22	0.0960673	2528.22	-1.44401e-10	2528.22	0.104673	2528.22	1.53112e-09	2528.22	0.0970668	2528.22	1.47498e-10
2529.18	0.0890419	2529.18	-6.12834e-10	2529.18	0.122269	2529.18	-3.69713e-10	2529.18	0.0961292	2529.18	-1.9357e-12	2529.18	0.104734	2529.18	1.75798e-09	2529.18	0.0971244	2529.18	-1.986e-10
2530.15	0.0891064	2530.15	-9.99969e-10	2530.15	0.122331	2530.15	3.27361e-09	2530.15	0.0961911	2530.15	1.90083e-10	2530.15	0.104795	2530.15	-1.95581e-09	2530.15	0.0971819	2530.15	-2.55896e-10
2531.11	0.0891709	2531.11	6.19415e-11	2531.11	0.122393	2531.11	-5.55693e-09	2531.11	0.096253	2531.11	-9.87194e-11	2531.11	0.104857	2531.11	3.30226e-10	2531.11	0.0972394	2531.11	-1.08165e-09
2532.08	0.0892354	2532.08	1.02591e-09	2532.08	0.122455	2532.08	-5.05172e-09	2532.08	0.0963148	2532.08	-4.64562e-11	2532.08	0.104918	2532.08	2.4254e-09	2532.08	0.0972968	2532.08	-1.6612e-09
2533.04	0.0893	2533.04	6.34901e-10	2533.04	0.122518	2533.04	4.98397e-09	2533.04	0.0963767	2533.04	2.00536e-10	2533.04	0.104979	2533.04	-1.52376e-09	2533.04	0.0973543	2533.04	-3.57713e-10
2534.01	0.0893646	2534.01	-3.35646e-10	2534.01	0.12258	2534.01	5.68391e-09	2534.01	0.0964386	2534.01	6.07802e-11	2534.01	0.10504	2534.01	-1.58183e-09	2534.01	0.0974118	2534.01	1.47111e-09
2534.97	0.0894291	2534.97	-7.71172e-10	2534.97	0.122642	2534.97	-3.43543e-09	2534.97	0.0965005	2534.97	1.62596e-11	2534.97	0.105102	2534.97	-3.34485e-10	2534.97	0.0974692	2534.97	1.55551e-09
2535.93	0.0894936	2535.93	5.41989e-11	2535.93	0.122704	2535.93	1.31631e-11	2535.93	0.0965624	2535.93	1.74211e-11	2535.93	0.105163	2535.93	1.74206e-11	2535.93	0.0975267	2535.93	6.24061e-10
2536.9	0.0895581	2536.9	1.12385e-09	2536.9	0.122766	2536.9	3.89303e-09	2536.9	0.0966243	2536.9	1.15366e-10	2536.9	0.105224	2536.9	1.28993e-09	2536.9	0.0975842	2536.9	7.82012e-11
2537.86	0.0896226	2537.86	5.49731e-10	2537.86	0.122829	2537.86	-5.0916e-09	2537.86	0.0966861	2537.86	1.67629e-10	2537.86	0.105286	2537.86	8.77247e-10	2537.86	0.0976418	2537.86	-2.7564e-10
2538.83	0.0896872	2538.83	-7.01875e-10	2538.83	0.122891	2538.83	-1.31626e-09	2538.83	0.096748	2538.83	-6.891e-11	2538.83	0.105347	2538.83	2.04059e-09	2538.83	0.0976992	2538.83	-9.17122e-10
2539.79	0.0897518	2539.79	-9.87193e-10	2539.79	0.122953	2539.79	7.43454e-09	2539.79	0.0968099	2539.79	-1.1343e-10	2539.79	0.105408	2539.79	1.70146e-09	2539.79	0.0977567	2539.79	-1.11766e-09
2540.76	0.0898163	2540.76	-1.54855e-11	2540.76	0.123015	2540.76	2.26861e-10	2540.76	0.0968718	2540.76	-2.59767e-10	2540.76	0.10547	2540.76	-2.48928e-09	2540.76	0.0978142	2540.76	1.85825e-10
2541.72	0.0898808	2541.72	9.56223e-10	2541.72	0.123077	2541.72	-7.26575e-09	2541.72	0.0969337	2541.72	-2.6751e-10	2541.72	0.105531	2541.72	-2.01813e-09	2541.72	0.0978717	2541.72	1.73359e-09
2542.68	0.0899453	2542.68	4.26622e-10	2542.68	0.123139	2542.68	1.01197e-09	2542.68	0.0969955	2542.68	2.05569e-10	2542.68	0.105592	2542.68	-2.36539e-10	2542.68	0.0979291	2542.68	1.44285e-09
2543.65	0.0900099	2543.65	-6.8639e-10	2543.65	0.123202	2543.65	4.89184e-09	2543.65	0.0970575	2543.65	1.97826e-10	2543.65	0.105654	2543.65	-5.96961e-10	2543.65	0.0979866	2543.65	5.19148e-10
2544.61	0.0900744	2544.61	-9.79451e-10	2544.61	0.123264	2544.61	-3.94645e-09	2544.61	0.0971193	2544.61	9.98808e-11	2544.61	0.105715	2544.61	-3.29058e-11	2544.61	0.0980441	2544.61	4.61852e-10
2545.58	0.0901389	2545.58	8.24596e-11	2545.58	0.123326	2545.58	-1.1885e-10	2545.58	0.0971812	2545.58	5.41989e-11	2545.58	0.105776	2545.58	-2.4312e-10	2545.58	0.0981016	2545.58	1.15753e-10
2546.54	0.0902035	2546.54	1.0019e-09	2546.54	0.123388	2546.54	3.56629e-09	2546.54	0.0972431	2546.54	-1.3782e-10	2546.54	0.105838	2546.54	-3.60422e-10	2546.54	0.0981591	2546.54	-9.98808e-10
2547.51	0.090268	2547.51	4.72304e-10	2547.51	0.12345	2547.51	-5.4106e-09	2547.51	0.097305	2547.51	5.41989e-11	2547.51	0.105899	2547.51	4.3514e-10	2547.51	0.0982166	2547.51	-3.63094e-09
2548.47	0.0903326	2548.47	-6.8639e-10	2548.47	0.123513	2548.47	-4.85312e-09	2548.47	0.0973669	2548.47	9.98808e-11	2548.47	0.10596	2548.47	5.96188e-10	2548.47	0.0982741	2548.47	-2.72852e-09
2549.43	0.0903971	2549.43	-1.17147e-09	2549.43	0.123575	2549.43	4.94603e-09	2549.43	0.0974287	2549.43	5.14889e-11	2549.43	0.106022	2549.43	2.27597e-09	2549.43	0.0983315	2549.43	2.79473e-09
2550.4	0.0904616	2550.4	8.24598e-11	2550.4	0.123637	2550.4	5.60145e-09	2550.4	0.0974906	2550.4	-1.16837e-09	2550.4	0.106083	2550.4	2.06769e-09	2550.4	0.098389	2550.4	3.11837e-09
2551.36	0.0905261	2551.36	1.04759e-09	2551.36	0.123699	2551.36	-3.41995e-09	2551.36	0.0975525	2551.36	-2.14395e-09	2551.36	0.106144	2551.36	-1.98329e-09	2551.36	0.0984465	2551.36	5.79154e-10
2552.33	0.0905906	2552.33	4.20041e-10	2552.33	0.123761	2552.33	-1.17689e-10	2552.33	0.0976144	2552.33	2.96545e-10	2552.33	0.106205	2552.33	-1.99297e-09	2552.33	0.0985039	2552.33	4.25074e-10
2553.29	0.0906553	2553.29	-5.43924e-10	2553.29	0.123823	2553.29	3.70991e-09	2553.29	0.0976763	2553.29	2.15557e-09	2553.29	0.106267	2553.29	-5.95413e-10	2553.29	0.0985615	2553.29	7.89754e-11
2554.25	0.0907198	2554.25	-8.78796e-10	2554.25	0.123886	2554.25	-4.79389e-09	2554.25	0.0977382	2554.25	1.53073e-09	2554.25	0.106328	2554.25	-6.70904e-10	2554.25	0.098619	2554.25	-8.40857e-10
2555.22	0.0907843	2555.22	9.29124e-11	2555.22	0.123948	2555.22	-9.66288e-10	2555.22	0.0978001	2555.22	1.43511e-09	2555.22	0.106389	2555.22	3.6623e-10	2555.22	0.0986765	2555.22	-3.46911e-09
2556.18	0.0908488	2556.18	1.06462e-09	2556.18	0.12401	2556.18	7.16509e-09	2556.18	0.097862	2556.18	1.62829e-09	2556.18	0.106451	2556.18	9.98808e-11	2556.18	0.0987339	2556.18	-2.80324e-09
2557.15	0.0909133	2557.15	7.79302e-10	2557.15	0.124072	2557.15	-1.31626e-10	2557.15	0.0979238	2557.15	1.43859e-09	2557.15	0.106512	2557.15	-2.60542e-10	2557.15	0.0987914	2557.15	2.77227e-09
2558.11	0.0909779	2558.11	-4.72304e-10	2558.11	0.124134	2558.11	-7.28201e-09	2558.11	0.0979857	2558.11	1.15869e-09	2558.11	0.106573	2558.11	6.8639e-10	2558.11	0.0988489	2558.11	3.3402e-09
2559.08	0.0910424	2559.08	-1.04642e-09	2559.08	0.124196	2559.08	9.50029e-10	2559.08	0.0980476	2559.08	6.38385e-10	2559.08	0.106635	2559.08	6.67033e-10	2559.08	0.0989064	2559.08	8.54406e-10
2560.04	0.091107	2560.04	2.32281e-11	2560.04	0.124259	2560.04	4.88216e-09	2560.04	0.0981095	2560.04	4.5256e-10	2560.04	0.106696	2560.04	2.16912e-09	2560.04	0.0989638	2560.04	4.19267e-10
2561	0.0911715	2561	8.48599e-10	2561	0.124321	2561	-3.61003e-09	2561	0.0981714	2561	6.0122e-10	2561	0.106757	2561	2.16718e-09	2561	0.0990214	2561	-1.11108e-10
2561.97	0.091236	2561.97	4.13073e-10	2561.97	0.124383	2561.97	-1.12267e-11	2561.97	0.0982332	2561.97	3.63132e-10	2561.97	0.106818	2561.97	-2.11918e-09	2561.97	0.0990789	2561.97	-8.3234e-10
2562.93	0.0913006	2562.93	-5.57474e-10	2562.93	0.124445	2562.93	3.30265e-09	2562.93	0.0982951	2562.93	3.09708e-11	2562.93	0.10688	2562.93	-2.32242e-09	2562.93	0.0991363	2562.93	-3.21631e-09
2563.9	0.0913651	2563.9	-9.4848e-10	2563.9	0.124507	2563.9	-5.7594e-09	2563.9	0.0983571	2563.9	-2.52799e-10	2563.9	0.106941	2563.9	-4.42882e-10	2563.9	0.0991938	2563.9	-2.7413e-09
2564.86	0.0914296	2564.86	1.54854e-11	2564.86	0.12457	2564.86	-5.19806e-09	2564.86	0.098419	2564.86	-2.47766e-10	2564.86	0.107002	2564.86	-5.64055e-10	2564.86	0.0992513	2564.86	2.39907e-09
2565.82	0.0914942	2565.82	1.0774e-09	2565.82	0.124632	2565.82	4.8899e-09	2565.82	0.0984809	2565.82	-1.44788e-10	2565.82	0.107064	2565.82	-2.00923e-10	2565.82	0.0993088	2565.82	3.0572e-09
2566.79	0.0915587	2566.79	6.41869e-10	2566.79	0.124694	2566.79	5.63939e-09	2566.79	0.0985428	2566.79	-7.17361e-10	2566.79	0.107125	2566.79	-8.43952e-11	2566.79	0.0993662	2566.79	9.46544e-10
2567.75	0.0916233	2567.75	-5.65216e-10	2567.75	0.124756	2567.75	-3.33362e-09	2567.75	0.0986047	2567.75	-1.14747e-09	2567.75	0.107186	2567.75	1.59654e-09	2567.75	0.0994237	2567.75	5.48183e-10
2568.72	0.0916878	2568.72	-9.4848e-10	2568.72	0.124818	2568.72	3.61971e-10	2568.72	0.0986665	2568.72	-9.54287e-10	2568.72	0.107248	2568.72	1.14398e-09	2568.72	0.0994813	2568.72	-2.34217e-10
2569.68	0.0917523	2569.68	-1.23109e-10	2569.68	0.124881	2569.68	3.96078e-09	2569.68	0.0987284	2569.68	-8.09499e-10	2569.68	0.107309	2569.68	-2.67162e-09	2569.68	0.0995387	2569.68	-1.01545e-09
2570.65	0.0918168	2570.65	6.98391e-10	2570.65	0.124943	2570.65	-5.10902e-09	2570.65	0.0987903	2570.65	-1.14166e-09	2570.65	0.10737	2570.65	3.31774e-10	2570.65	0.0995962	2570.65	-3.17063e-09
2571.61	0.0918814	2571.61	4.49851e-10	2571.61	0.125005	2571.61	-4.55542e-09	2571.61	0.0988522	2571.61	-1.80831e-09	2571.61	0.107432	2571.61	2.56941e-09	2571.61	0.0996537	2571.61	-2.41456e-09
2572.57	0.091946	2572.57	-2.35765e-10	2572.57	0.125067	2572.57	5.5248e-09	2572.57	0.0989141	2572.57	-1.99413e-09	2572.57	0.107493	2572.57	-1.75991e-09	2572.57	0.0997112	2572.57	2.72582e-09
2573.54	0.0920105	2573.54	-6.26771e-10	2573.54	0.125129	2573.54	6.46244e-09	2573.54	0.098976	2573.54	-1.99181e-09	2573.54	0.107554	2573.54	-1.80637e-09	2573.54	0.0997686	2573.54	3.00494e-09
2574.5	0.092075	2574.5	-9.40737e-11	2574.5	0.125192	2574.5	-2.75369e-09	2574.5	0.0990378	2574.5	-5.26116e-10	2574.5	0.107616	2574.5	-3.9991e-10	2574.5	0.0998261	2574.5	7.10005e-10
2575.47	0.0921395	2575.47	7.28587e-10	2575.47	0.125253	2575.47	4.08814e-10	2575.47	0.0990997	2575.47	1.9078e-09	2575.47	0.107677	2575.47	-6.13996e-10	2575.47	0.0998836	2575.47	4.61852e-10
2576.43	0.092204	2576.43	4.35526e-10	2576.43	0.125316	2576.43	4.48728e-09	2576.43	0.0991616	2576.43	1.36349e-09	2576.43	0.107738	2576.43	3.77456e-10	2576.43	0.0999412	2576.43	-1.73049e-10
2577.4	0.0922686	2577.4	-4.38236e-10	2577.4	0.125378	2577.4	-4.00491e-09	2577.4	0.0992235	2577.4	-1.46337e-10	2577.4	0.107799	2577.4	5.46247e-10	2577.4	0.0999986	2577.4	-9.00863e-10
2578.36	0.0923332	2578.36	-8.25371e-10	2578.36	0.12544	2578.36	-5.52441e-10	2578.36	0.0992854	2578.36	-4.45205e-11	2578.36	0.107861	2578.36	1.89928e-09	2578.36	0.100056	2578.36	-3.38666e-09
2579.32	0.0923977	2579.32	5.56185e-18	2579.32	0.125502	2579.32	2.51328e-09	2579.32	0.0993473	2579.32	7.74273e-12	2579.32	0.107922	2579.32	1.60467e-09	2579.32	0.100114	2579.32	-2.81873e-09
2580.29	0.0924622	2580.29	9.71708e-10	2580.29	0.125565	2580.29	-6.17364e-09	2580.29	0.0994092	2580.29	-2.82221e-10	2580.29	0.107983	2580.29	-2.34449e-09	2580.29	0.100171	2580.29	2.75679e-09
2581.25	0.0925267	2581.25	4.42108e-10	2581.25	0.125627	2581.25	-5.236e-09	2581.25	0.099471	2581.25	-4.56819e-11	2581.25	0.108045	2581.25	8.51692e-11	2581.25	0.100228	2581.25	3.32471e-09
2582.22	0.0925913	2582.22	-6.70904e-10	2582.22	0.125689	2582.22	4.26661e-09	2582.22	0.0995329	2582.22	2.36539e-10	2582.22	0.108106	2582.22	2.22099e-09	2582.22	0.100286	2582.22	7.40976e-10
2583.18	0.0926558	2583.18	-9.63965e-10	2583.18	0.125751	2583.18	4.77066e-09	2583.18	0.0995948	2583.18	1.84276e-10	2583.18	0.108167	2583.18	-1.44827e-09	2583.18	0.100344	2583.18	5.76832e-11
2584.15	0.0927204	2584.15	-1.99973e-17	2584.15	0.125813	2584.15	-3.72656e-09	2584.15	0.0996567	2584.15	-7.74272e-12	2584.15	0.108229	2584.15	-9.32608e-10	2584.15	0.100401	2584.15	-3.40679e-10
2585.11	0.0927849	2585.11	9.63965e-10	2585.11	0.125876	2585.11	-1.39368e-10	2585.11	0.0997186	2585.11	-1.99762e-10	2585.11	0.10829	2585.11	2.21828e-10	2585.11	0.100459	2585.11	-6.41095e-10
2586.07	0.0928494	2586.07	6.70904e-10	2586.07	0.125938	2586.07	3.15515e-09	2586.07	0.0997805	2586.07	-7.74268e-12	2586.07	0.108351	2586.07	-2.35378e-10	2586.07	0.100516	2586.07	-3.18031e-09
2587.04	0.092914	2587.04	-4.42108e-10	2587.04	0.126	2587.04	-5.64133e-09	2587.04	0.0998423	2587.04	3.79392e-11	2587.04	0.108412	2587.04	4.1888e-10	2587.04	0.100573	2587.04	-2.85667e-09
2588	0.0929785	2588	-9.71708e-10	2588	0.126062	2588	-4.7153e-09	2588	0.0999042	2588	1.35884e-10	2588	0.108474	2588	9.91067e-11	2588	0.100631	2588	2.66658e-09
2588.97	0.093043	2588.97	-4.9288e-17	2588.97	0.126124	2588.97	5.06837e-09	2588.97	0.0999661	2588.97	1.43627e-10	2588.97	0.108535	2588.97	2.01813e-09	2588.97	0.100688	2588.97	3.47105e-09
2589.93	0.0931075	2589.93	8.25371e-10	2589.93	0.126186	2589.93	5.22632e-09	2589.93	0.100028	2589.93	-3.29452e-10	2589.93	0.108596	2589.93	2.57832e-09	2589.93	0.100746	2589.93	1.02978e-09
2590.89	0.093172	2590.89	4.8779e-10	2590.89	0.126249	2590.89	-3.47337e-09	2590.89	0.10009	2590.89	-1.75372e-10	2590.89	0.108658	2590.89	-1.619e-09	2590.89	0.100803	2590.89	2.0402e-10
2591.86	0.0932367	2591.86	-5.27277e-10	2591.86	0.126311	2591.86	7.82787e-10	2591.86	0.100152	2591.86	1.69565e-10	2591.86	0.108719	2591.86	-2.10717e-09	2591.86	0.100861	2591.86	-4.30881e-10
2592.82	0.0933012	2592.82	-1.05688e-09	2592.82	0.126373	2592.82	4.27319e-09	2592.82	0.100214	2592.82	2.98094e-11	2592.82	0.10878	2592.82	-7.00714e-10	2592.82	0.100918	2592.82	-6.79034e-10
2593.79	0.0933657	2593.79	-8.51696e-11	2593.79	0.126435	2593.79	-5.28129e-09	2593.79	0.100276	2593.79	-1.47111e-11	2593.79	0.108842	2593.79	-7.65752e-10	2593.79	0.100976	2593.79	-2.97397e-09
2594.75	0.0934302	2594.75	9.3493e-10	2594.75	0.126497	2594.75	-1.39368e-09	2594.75	0.100337	2594.75	-1.35497e-11	2594.75	0.108903	2594.75	-2.06729e-10	2594.75	0.101033	2594.75	-2.5969e-09
2595.72	0.0934947	2595.72	6.48451e-10	2595.72	0.126559	2595.72	7.46938e-09	2595.72	0.100399	2595.72	8.43954e-11	2595.72	0.108964	2595.72	-9.0202e-11	2595.72	0.101091	2595.72	2.49895e-09
2596.68	0.0935593	2596.68	-5.10243e-10	2596.68	0.126622	2596.68	-1.54848e-11	2596.68	0.100461	2596.68	1.36659e-10	2596.68	0.109026	2596.68	2.24539e-11	2596.68	0.101148	2596.68	2.92054e-09
2597.64	0.0936239	2597.64	-8.47825e-10	2597.64	0.126684	2597.64	-7.79302e-09	2597.64	0.100523	2597.64	-9.98808e-11	2597.64	0.109087	2597.64	5.71024e-10	2597.64	0.101206	2597.64	8.62149e-10
2598.61	0.0936884	2598.61	1.21173e-10	2598.61	0.126746	2598.61	9.65515e-10	2598.61	0.100585	2598.61	-1.44401e-10	2598.61	0.109148	2598.61	5.41215e-10	2598.61	0.101263	2598.61	5.61732e-10
2599.57	0.0937529	2599.57	8.49761e-10	2599.57	0.126808	2599.57	5.3262e-09	2599.57	0.100647	2599.57	-4.64562e-11	2599.57	0.10921	2599.57	2.13079e-09	2599.57	0.101321	2599.57	-3.1745e-10
2600.54	0.0938174	2600.54	4.66497e-10	2600.54	0.12687	2600.54	-3.84657e-09	2600.54	0.100709	2600.54	5.14889e-11	2600.54	0.109271	2600.54	1.92909e-09	2600.54	0.101378	2600.54	-1.09869e-09
2601.5	0.093882	2601.5	-6.43805e-10	2601.5	0.126933	2601.5	-4.47528e-10	2601.5	0.100771	2601.5	6.96841e-12	2601.5	0.109332	2601.5	-2.16757e-09	2601.5	0.101436	2601.5	-3.30342e-09
2602.47	0.0939465	2602.47	-1.03094e-09	2602.47	0.126995	2602.47	3.33555e-09	2602.47	0.100833	2602.47	-2.29571e-10	2602.47	0.109394	2602.47	-1.98523e-09	2602.47	0.101493	2602.47	-2.55122e-09
2603.43	0.094011	2603.43	3.09707e-11	2603.43	0.127057	2603.43	-5.45318e-09	2603.43	0.100894	2603.43	-3.09708e-11	2603.43	0.109455	2603.43	-5.41989e-10	2603.43	0.101551	2603.43	2.8257e-09
2604.39	0.0940755	2604.39	9.94936e-10	2604.39	0.127119	2604.39	-5.09934e-09	2604.39	0.100956	2604.39	2.16021e-10	2604.39	0.109516	2604.39	-7.63817e-10	2604.39	0.101608	2604.39	3.14934e-09
2605.36	0.0941401	2605.36	6.0393e-10	2605.36	0.127181	2605.36	4.68433e-09	2605.36	0.101018	2605.36	7.62656e-11	2605.36	0.109577	2605.36	1.75372e-10	2605.36	0.101666	2605.36	6.10124e-10
2606.32	0.0942047	2606.32	-3.66616e-10	2606.32	0.127244	2606.32	5.61036e-09	2606.32	0.10108	2606.32	3.1745e-11	2606.32	0.109639	2606.32	2.46218e-10	2606.32	0.101723	2606.32	3.09708e-10
2607.29	0.0942692	2607.29	-8.02143e-10	2607.29	0.127306	2607.29	-2.89345e-09	2607.29	0.101142	2607.29	3.29065e-11	2607.29	0.1097	2607.29	1.69604e-09	2607.29	0.101781	2607.29	-8.86538e-11
2608.25	0.0943337	2608.25	2.32282e-11	2608.25	0.127368	2608.25	5.05598e-10	2608.25	0.101204	2608.25	1.30852e-10	2608.25	0.109761	2608.25	1.54776e-09	2608.25	0.101838	2608.25	-7.71947e-10
2609.22	0.0943982	2609.22	1.09288e-09	2609.22	0.12743	2609.22	3.61971e-09	2609.22	0.101266	2609.22	1.83115e-10	2609.22	0.109823	2609.22	-2.59225e-09	2609.22	0.101896	2609.22	-3.35568e-09
2610.18	0.0944627	2610.18	5.1876e-10	2610.18	0.127492	2610.18	-4.86861e-09	2610.18	0.101328	2610.18	-5.34246e-11	2610.18	0.109884	2610.18	-2.55509e-10	2610.18	0.101953	2610.18	-2.78776e-09
2611.14	0.0945274	2611.14	-7.32846e-10	2611.14	0.127554	2611.14	-4.11524e-09	2611.14	0.101389	2611.14	-9.79451e-11	2611.14	0.109945	2611.14	2.27597e-09	2611.14	0.102011	2611.14	2.78776e-09
2612.11	0.0945919	2612.11	-1.01816e-09	2612.11	0.127616	2612.11	5.10631e-09	2612.11	0.101451	2612.11	-1.46337e-10	2612.11	0.110007	2612.11	-1.76456e-09	2612.11	0.102068	2612.11	3.35568e-09
2613.07	0.0946564	2613.07	-4.64561e-11	2613.07	0.127679	2613.07	5.66378e-09	2613.07	0.101513	2613.07	-1.00655e-10	2613.07	0.110068	2613.07	-1.71539e-09	2613.07	0.102125	2613.07	8.69892e-10
2614.04	0.0947209	2614.04	9.25252e-10	2614.04	0.127741	2614.04	-2.44282e-09	2614.04	0.101575	2614.04	9.13638e-11	2614.04	0.110129	2614.04	-6.5813e-11	2614.04	0.102183	2614.04	1.42078e-10
2615	0.0947854	2615	3.95652e-10	2615	0.127803	2615	1.2489e-09	2615	0.101637	2615	-1.00655e-10	2615	0.110191	2615	-5.6754e-10	2615	0.10224	2615	-4.92823e-10
2615.97	0.0948501	2615.97	-7.1736e-10	2615.97	0.127865	2615.97	4.07034e-09	2615.97	0.101699	2615.97	0	2615.97	0.110252	2615.97	-2.54347e-10	2615.97	0.102298	2615.97	-7.40976e-10
2616.93	0.0949146	2616.93	2.62865e-10	2616.93	0.127927	2616.93	-4.81518e-09	2616.93	0.101761	2616.93	1.00655e-10	2616.93	0.110313	2616.93	1.47111e-10	2616.93	0.102356	2616.93	-3.13385e-09
2617.89	0.0949791	2617.89	7.46009e-10	2617.89	0.12799	2617.89	-5.59022e-10	2617.89	0.101823	2617.89	-9.13638e-11	2617.89	0.110375	2617.89	2.26203e-09	2617.89	0.102413	2617.89	-2.81021e-09
2618.86	0.0950436	2618.86	-1.36117e-09	2618.86	0.128052	2618.86	3.02043e-09	2618.86	0.101885	2618.86	1.00655e-10	2618.86	0.110436	2618.86	2.01194e-09	2618.86	0.10247	2618.86	2.5667e-09
2619.82	0.0951081	2619.82	-1.11456e-09	2619.82	0.128114	2619.82	-6.25687e-09	2619.82	0.101946	2619.82	1.46337e-10	2619.82	0.110497	2619.82	-2.31739e-09	2619.82	0.102528	2619.82	3.31891e-09
2620.79	0.0951727	2620.79	-2.24538e-10	2620.79	0.128176	2620.79	-5.71488e-09	2620.79	0.102008	2620.79	9.79451e-11	2620.79	0.110558	2620.79	1.23883e-10	2620.79	0.102585	2620.79	1.11417e-09
2621.75	0.0952372	2621.75	-7.54138e-10	2621.75	0.128238	2621.75	4.84228e-09	2621.75	0.10207	2621.75	5.34246e-11	2621.75	0.11062	2621.75	2.32087e-09	2621.75	0.102643	2621.75	3.32936e-10
2622.72	0.0953017	2622.72	2.1486e-10	2622.72	0.128301	2622.72	5.29523e-09	2622.72	0.102132	2622.72	-1.83115e-10	2622.72	0.110681	2622.72	-1.86986e-09	2622.72	0.1027	2622.72	-5.46247e-10
2623.68	0.0953663	2623.68	1.13547e-09	2623.68	0.128363	2623.68	-4.25926e-09	2623.68	0.102194	2623.68	-1.30619e-09	2623.68	0.110742	2623.68	-1.39872e-09	2623.68	0.102758	2623.68	-8.46664e-10
2624.64	0.0954308	2624.64	6.05866e-10	2624.64	0.128425	2624.64	-3.71648e-10	2624.64	0.102256	2624.64	-1.94729e-09	2624.64	0.110804	2624.64	3.82876e-10	2624.64	0.102815	2624.64	-2.90506e-09
2625.61	0.0954954	2625.61	-3.581e-10	2625.61	0.128487	2625.61	3.51596e-09	2625.61	0.102318	2625.61	1.97826e-10	2625.61	0.110865	2625.61	2.24534e-11	2625.61	0.102873	2625.61	-2.48347e-09
2626.57	0.0955599	2626.57	6.7826e-10	2626.57	0.128549	2626.57	-5.74585e-09	2626.57	0.10238	2626.57	2.00458e-09	2626.57	0.110926	2626.57	5.86509e-10	2626.57	0.10293	2626.57	2.61238e-09
[truncated: 1,425 more rows]

## Sheet: Sheet2
Input data	Height																			Area								Calculate	Reagion Ca. cm-1
Calculate
Replicate	TC1	TC2	TC3	TC4	CEC	STC1	STC2	STC3	STC4	Lignin	Amide II	β-sheet	Amide I	α-helix	C=O	SysCH2	Sys CH3	Asy CH2	Asy CH3	TC	CEC	STC	Amide	C=O	CH2-CH3	Amide II	Amide I	TC1	TC2	TC3	TC4	CEC	STC1	β-gluco	STC2	STC3	Lignin	Amide II	β-sheet	Amide I	α-helix	C=O	SysCH2	Sys CH3	Asy CH2	Asy CH3	TC start	STC start	CEC end
1	0.594	0.559	0.371	0.145	0.071	0.11	0.158	0.247	0.165	-0.012	0.277	0.394	0.36	0.327	0.056	0.124	0.06	0.222	0.067	80.332	2.662	37.436	57.416	1.62	12.67	18.65	38.766	1021.1	1076.1	1106.9	1154.2	1234.2	1315.2	1364.4	1397.2	1452.1	1514.8	1540.8	1630.5	1645	1652.7	1733.7	2851.2	2875.3	2919.7	2952.5	937.2	1179.3	1283.4
2	0.595	0.541	0.393	0.148	0.079	0.109	0.164	0.243	0.167	-0.01	0.236	0.364	0.313	0.313	0.058	0.096	0.046	0.168	0.048	75.879	3.041	36.23	54.147	1.919	8.739	16.992	37.155	1027.9	1076.1	1100.2	1151.3	1241	1316.2	1370.2	1396.2	1452.1	1513.8	1537	1630.5	1652.7	1652.7	1732.7	2849.3	2876.3	2918.7	2951.5	940.1	1180.2	1287.3
3	0.582	0.549	0.368	0.141	0.064	0.11	0.175	0.257	0.185	-0.011	0.296	0.401	0.34	0.34	0.052	0.121	0.06	0.22	0.055	78.239	2.231	37.588	59.302	1.53	12.479	19.52	39.781	1020.2	1076.1	1106	1153.2	1234.2	1317.1	1370.2	1397.2	1449.2	1513.8	1540.8	1631.5	1652.7	1652.7	1732.7	2850.3	2870.5	2919.7	2959.2	939.2	1178.3	1281.5
4	0.56	0.56	0.384	0.152	0.072	0.114	0.168	0.25	0.183	-0.004	0.291	0.398	0.337	0.337	0.057	0.12	0.058	0.215	0.066	75.863	2.39	36.953	58.905	1.614	12.279	18.933	39.972	1020.2	1072.2	1103.1	1147.4	1240	1316.2	1370.2	1397.2	1450.2	1513.8	1540.8	1631.5	1652.7	1652.7	1733.7	2850.3	2874.4	2919.7	2949.6	940.1	1178.3	1283.4
5	0.607	0.557	0.371	0.143	0.067	0.116	0.175	0.262	0.179	-0.008	0.305	0.403	0.343	0.343	0.052	0.122	0.058	0.22	0.063	77.942	1.927	38.63	60.145	1.492	12.105	19.804	40.341	1026.9	1075.1	1106	1153.2	1241	1316.2	1369.2	1397.2	1452.1	1514.8	1541.8	1631.5	1652.7	1652.7	1732.7	2850.3	2877.3	2919.7	2953.4	939.2	1179.3	1278.6
[truncated: 7 more columns]

## Sheet: Sheet3
Input data info		Spectrum parameters								Drop List
File path and name		ID	item	Standard	LowLine	Upline	lowCa	UpCa		CHO	Protein	Lipid
		1	TC1	1025	5	5	1020.2	1029.8		1	2	2
		2	TC2	1077	5	5	1071.3	1080.9		4	3	3
		3	TC3	1105	5	5	1099.2	1108.9		7	6	6
		4	TC4	1151	5	5	1145.5	1155.2		9	8	8
		5	CEC	1237	5	5	1231.3	1241		10		12
		6	STC1	1315	5	5	1309.4	1319.1		11		17
		7	STC2	1370	5	5	1364.4	1374		13
		8	STC3	1395	5	5	1389.5	1399.1		14
		9	STC4	1453	5	5	1447.3	1457		16
		10	Lignin	1516	3	3	1512.9	1518.7
		11	Amide II	1542	5	5	1537	1546.6
		12	beta sheet	1627	5	5	1621.8	1631.5
		13	Amide I	1650	5	5	1645	1654.6
		14	alpha helix	1653	5	5	1647.9	1657.5
		15	Carbonyl C=O	1736	5	5	1730.8	1740.4
		16	Symmetric CH2	2850	5	5	2844.5	2854.1
		17	Symmetric CH3	2873	5	5	2867.6	2877.3
		18	Asymmetric CH2	2918	5	5	2912.9	2922.6
		19	Asymmetric CH3	2955	5	5	2949.6	2959.2
		20	TC start	942	5	5	936.3	945.9
		21	TC end = STC/CEC start	1179	3	3	1175.4	1181.2
		22	CEC end	1284	5	5	1278.6	1288.2
		23	STC end = Amide start	1480	5	5	1474.3	1484
		24	Amide end	1709	5	5	1703.8	1713.4
		25	C=O end	1782	3	3	1779	1784.8
		26	CH2/3 start	2761	5	5	2755.8	2765.4
		27	CH2/3 end	2998	5	5	2993	3002.6
		28	Lignin end	1525	3	3	1521.6	1527.3
		29	AmideSplit	1575	3	3	1571.7	1577.5
